# Supplementary material for: An altered cell-specific subcellular distribution of translesion synthesis DNA polymerase kappa (POLK) in aging mouse neurons
Source: eLife. 2026 May 13;13:RP101533. doi: 10.7554/eLife.101533 (PMC13171111; doi:10.7554/eLife.101533)
Supplement: Figure 1—source data 2. [file elife-101533-fig1-data2.zip]

Archive with 5 entries (4 files):
- Figure 1_Source Data 2/
- Figure 1_Source Data 2/Figure-1(A2)_Beta actin.tif
- Figure 1_Source Data 2/Figure-1(A2)_Beta actin_Merged_with_Protein_Ladder.tif
- Figure 1_Source Data 2/Figure-1(A2)_POLK-HRP.tif
- Figure 1_Source Data 2/Figure-1(A2)_POLK-HRP_Merged_with_Protein_Ladder.tif
