# Supplementary material for: An altered cell-specific subcellular distribution of translesion synthesis DNA polymerase kappa (POLK) in aging mouse neurons
Source: eLife. 2026 May 13;13:RP101533. doi: 10.7554/eLife.101533 (PMC13171111; doi:10.7554/eLife.101533)
Supplement: Figure 1—source data 3. [file elife-101533-fig1-data3.zip]

Archive with 52 entries (51 files):
- Figure1 2/
- __MACOSX/._Figure1 2
- Figure1 2/Figure1-figure supplement 1G.prism
- __MACOSX/Figure1 2/._Figure1-figure supplement 1G.prism
- Figure1 2/.Rhistory
- __MACOSX/Figure1 2/._.Rhistory
- Figure1 2/Figure1G_1H_abs.counts_data.csv
- __MACOSX/Figure1 2/._Figure1G_1H_abs.counts_data.csv
- Figure1 2/Figure1-figure supplement 1D.xlsx
- __MACOSX/Figure1 2/._Figure1-figure supplement 1D.xlsx
- Figure1 2/Figure1-figure supplement 1E.prism
- __MACOSX/Figure1 2/._Figure1-figure supplement 1E.prism
- Figure1 2/.DS_Store
- __MACOSX/Figure1 2/._.DS_Store
- Figure1 2/Figure1-figure supplement 1E.xlsx
- __MACOSX/Figure1 2/._Figure1-figure supplement 1E.xlsx
- Figure1 2/Figure1-figure supplement 1C.prism
- __MACOSX/Figure1 2/._Figure1-figure supplement 1C.prism
- Figure1 2/Figure1-figure supplement 1B.xlsx
- __MACOSX/Figure1 2/._Figure1-figure supplement 1B.xlsx
- Figure1 2/Figure1A2.prism
- __MACOSX/Figure1 2/._Figure1A2.prism
- Figure1 2/Figure1-figure supplement 1D.prism
- __MACOSX/Figure1 2/._Figure1-figure supplement 1D.prism
- Figure1 2/Figure1-figure supplement 1B.prism
- __MACOSX/Figure1 2/._Figure1-figure supplement 1B.prism
- Figure1 2/Figure1-figure supplement 1C.xlsx
- __MACOSX/Figure1 2/._Figure1-figure supplement 1C.xlsx
- Figure1 2/Figure1B.prism
- __MACOSX/Figure1 2/._Figure1B.prism
- Figure1 2/Figure1F_data.csv
- __MACOSX/Figure1 2/._Figure1F_data.csv
- Figure1 2/Figure1A1_script.R
- __MACOSX/Figure1 2/._Figure1A1_script.R
- Figure1 2/Figure1F_script.R
- __MACOSX/Figure1 2/._Figure1F_script.R
- Figure1 2/Figure1-figure supplement 1G.xlsx
- __MACOSX/Figure1 2/._Figure1-figure supplement 1G.xlsx
- Figure1 2/Figure1G_NucPolk_area.csv
- __MACOSX/Figure1 2/._Figure1G_NucPolk_area.csv
- Figure1 2/Figure1A2_data.xlsx
- __MACOSX/Figure1 2/._Figure1A2_data.xlsx
- Figure1 2/Figure1G_1H_abs.counts_data.jasp
- __MACOSX/Figure1 2/._Figure1G_1H_abs.counts_data.jasp
- Figure1 2/Figure1A1_data.csv
- __MACOSX/Figure1 2/._Figure1A1_data.csv
- Figure1 2/Figure1B_data.xlsx
- __MACOSX/Figure1 2/._Figure1B_data.xlsx
- Figure1 2/Figure1H_CytoPolk_area.csv
- __MACOSX/Figure1 2/._Figure1H_CytoPolk_area.csv
- Figure1 2/Figure1G_NucPolk_area.jasp
- __MACOSX/Figure1 2/._Figure1G_NucPolk_area.jasp
