# Supplementary material for: An altered cell-specific subcellular distribution of translesion synthesis DNA polymerase kappa (POLK) in aging mouse neurons
Source: eLife. 2026 May 13;13:RP101533. doi: 10.7554/eLife.101533 (PMC13171111; doi:10.7554/eLife.101533)
Supplement: Figure 1—source data 3. [file elife-101533-fig1-data3.zip › Figure1 2/Figure1G_1H_abs.counts_data.csv]

ImageNumber	ObjectNumber	age	brain area	bregma	date	genotype	sex	treatment	Nucleus_Area	Nuc_Polk_Count	Cyto_Area	Cyto_PolK_Count	nucPolkPerArea	cytoPolkPerArea
1	1	10M	Cg1	B0.02	20220909	WT	M	NA	7,342	9	95,147	104	12.25824026	10.93045498
1	5	10M	Cg1	B0.02	20220909	WT	M	NA	37,668	47	50,975	28	12.47743443	5.492888671
2	2	10M	Cg1	B0.02	20220909	WT	M	NA	17,955	25	34,090	43	13.92369813	12.6136697
2	6	10M	Cg1	B0.02	20220909	WT	M	NA	17,685	18	22,101	20	10.17811705	9.049364282
3	4	10M	Cg1	B0.02	20220909	WT	M	NA	28,644	46	14,691	32	16.05920961	21.78204343
4	2	10M	Cg1	B0.02	20220909	WT	M	NA	16,364	31	34,391	56	18.94402347	16.28332994
5	3	10M	Cg1	B0.02	20220909	WT	M	NA	14,034	21	30,920	31	14.96365968	10.02587322
6	4	10M	M1	B0.02	20220909	WT	M	NA	9,683	8	38,534	8	8.261902303	2.076088649
7	1	10M	M1	B0.02	20220909	WT	M	NA	18,952	41	54,498	83	21.63360068	15.22991669
7	5	10M	M1	B0.02	20220909	WT	M	NA	21,148	36	31,143	55	17.02288632	17.66046945
7	9	10M	M1	B0.02	20220909	WT	M	NA	18,794	66	44,011	41	35.11759072	9.315852855
8	2	10M	M1	B0.02	20220909	WT	M	NA	46,864	69	38,398	25	14.7234551	6.510755769
8	6	10M	M1	B0.02	20220909	WT	M	NA	9,068	4	37,037	28	4.411116012	7.56000756
10	1	10M	M1	B0.02	20220909	WT	M	NA	7,338	14	15,406	19	19.07876806	12.33285733
10	5	10M	M1	B0.02	20220909	WT	M	NA	9,681	22	14,242	8	22.72492511	5.617188597
10	9	10M	M1	B0.02	20220909	WT	M	NA	7,340	19	46,708	73	25.88555858	15.6290143
11	4	10M	M1	B0.02	20220909	WT	M	NA	29,394	52	13,138	11	17.69068517	8.372659461
12	1	10M	M1	B0.02	20220909	WT	M	NA	12,758	33	59,708	40	25.86612322	6.69926978
12	5	10M	M1	B0.02	20220909	WT	M	NA	21,671	66	49,481	71	30.45544737	14.34894202
13	1	10M	M1	B0.02	20220909	WT	M	NA	21,909	25	15,331	13	11.41083573	8.479551236
13	5	10M	M1	B0.02	20220909	WT	M	NA	27,421	41	23,305	15	14.95204405	6.436387041
13	9	10M	M1	B0.02	20220909	WT	M	NA	17,028	19	46,650	70	11.15809255	15.00535906
14	4	10M	M1	B0.02	20220909	WT	M	NA	25,207	43	36,570	74	17.05875352	20.23516544
14	8	10M	M1	B0.02	20220909	WT	M	NA	11,379	30	35,897	68	26.36435539	18.94308717
15	3	10M	M1	B0.02	20220909	WT	M	NA	51,110	100	16,002	6	19.56564273	3.749531309
16	2	10M	M1	B0.02	20220909	WT	M	NA	27,423	38	31,998	26	13.85698137	8.125507844
16	6	10M	M1	B0.02	20220909	WT	M	NA	32,819	60	100,444	82	18.28209269	8.163752937
17	2	10M	M2	B0.02	20220909	WT	M	NA	15,683	23	59,085	43	14.66556144	7.277650842
17	6	10M	M2	B0.02	20220909	WT	M	NA	8,513	16	20,407	25	18.79478445	12.25069829
17	10	10M	M2	B0.02	20220909	WT	M	NA	34,265	69	26,590	20	20.1371662	7.521624671
17	14	10M	M2	B0.02	20220909	WT	M	NA	16,863	19	74,665	79	11.26727154	10.58059332
18	3	10M	M2	B0.02	20220909	WT	M	NA	34,965	50	51,762	44	14.3000143	8.500444341
18	7	10M	M2	B0.02	20220909	WT	M	NA	7,293	17	14,675	12	23.31002331	8.177172061
18	11	10M	M2	B0.02	20220909	WT	M	NA	26,634	51	20,917	15	19.14845686	7.171200459
19	3	10M	M2	B0.02	20220909	WT	M	NA	26,084	74	16,045	16	28.36988192	9.97195388
19	7	10M	M2	B0.02	20220909	WT	M	NA	29,382	33	23,466	21	11.23136614	8.949117873
19	11	10M	M2	B0.02	20220909	WT	M	NA	32,114	39	15,559	12	12.14423616	7.712577929
20	3	10M	M2	B0.02	20220909	WT	M	NA	34,981	92	16,608	3	26.29999142	1.806358382
21	1	10M	M2	B0.02	20220909	WT	M	NA	22,448	31	41,916	32	13.80969351	7.634316252
21	5	10M	M2	B0.02	20220909	WT	M	NA	14,225	5	22,057	19	3.514938489	8.614045428
22	1	10M	M2	B0.02	20220909	WT	M	NA	32,784	56	40,572	42	17.08150317	10.35196687
22	5	10M	M2	B0.02	20220909	WT	M	NA	37,472	65	10,580	6	17.34628523	5.671077505
22	9	10M	M2	B0.02	20220909	WT	M	NA	13,722	14	9,370	7	10.20259437	7.470651014
23	3	10M	M2	B0.02	20220909	WT	M	NA	23,090	42	25,356	21	18.18969251	8.282063417
35	1	10M	S1	B-1.58	20220909	WT	M	NA	8,708	28	22,249	26	32.15434084	11.68591847
35	5	10M	S1	B-1.58	20220909	WT	M	NA	15,315	26	23,954	47	16.97682011	19.62094014
35	9	10M	S1	B-1.58	20220909	WT	M	NA	16,788	46	25,800	76	27.40052418	29.45736434
35	13	10M	S1	B-1.58	20220909	WT	M	NA	16,142	20	28,553	30	12.39003841	10.50677687
35	17	10M	S1	B-1.58	20220909	WT	M	NA	16,847	18	10,589	24	10.68439485	22.66502975
35	21	10M	S1	B-1.58	20220909	WT	M	NA	33,329	73	61,326	84	21.90284737	13.69728989
36	2	10M	S1	B-1.58	20220909	WT	M	NA	17,029	34	27,892	31	19.96594045	11.11429801
36	6	10M	S1	B-1.58	20220909	WT	M	NA	23,794	53	84,554	118	22.27452299	13.95557868
36	10	10M	S1	B-1.58	20220909	WT	M	NA	10,572	10	12,187	16	9.458948165	13.12874374
37	1	10M	S1	B-1.58	20220909	WT	M	NA	9,297	27	21,014	12	29.04162633	5.710478728
37	5	10M	S1	B-1.58	20220909	WT	M	NA	19,170	48	36,061	34	25.03912363	9.428468428
37	9	10M	S1	B-1.58	20220909	WT	M	NA	27,604	69	24,001	36	24.99637734	14.99937503
38	1	10M	S1	B-1.58	20220909	WT	M	NA	14,296	36	109,287	107	25.18186905	9.790734488
38	5	10M	S1	B-1.58	20220909	WT	M	NA	7,443	35	37,807	52	47.02404944	13.75406671
38	9	10M	S1	B-1.58	20220909	WT	M	NA	10,591	21	71,421	85	19.82815598	11.90126153
38	13	10M	S1	B-1.58	20220909	WT	M	NA	23,151	52	25,193	32	22.46123278	12.70194102
38	17	10M	S1	B-1.58	20220909	WT	M	NA	12,028	27	46,267	73	22.44762221	15.77798431
39	3	10M	S1	B-1.58	20220909	WT	M	NA	7,551	5	24,280	20	6.621639518	8.23723229
39	7	10M	S1	B-1.58	20220909	WT	M	NA	21,260	38	90,425	134	17.87394167	14.8189107
39	11	10M	S1	B-1.58	20220909	WT	M	NA	11,393	26	58,113	79	22.82103046	13.59420439
40	4	10M	S1	B-1.58	20220909	WT	M	NA	23,359	104	83,635	86	44.52245387	10.28277635
40	8	10M	S1	B-1.58	20220909	WT	M	NA	18,553	30	14,554	17	16.16989166	11.68063763
41	2	10M	S1	B-1.58	20220909	WT	M	NA	7,413	16	20,530	22	21.5837043	10.71602533
41	6	10M	S1	B-1.58	20220909	WT	M	NA	19,465	129	133,121	323	66.27279733	24.26363985
41	10	10M	S1	B-1.58	20220909	WT	M	NA	19,339	42	19,832	22	21.71777238	11.09318273
41	14	10M	S1	B-1.58	20220909	WT	M	NA	15,659	35	8,322	8	22.35136343	9.61307378
41	18	10M	S1	B-1.58	20220909	WT	M	NA	9,967	30	9,694	14	30.09932778	14.44192284
42	4	10M	S1	B-1.58	20220909	WT	M	NA	20,800	101	35,723	43	48.55769231	12.03706296
42	8	10M	S1	B-1.58	20220909	WT	M	NA	13,560	71	45,447	59	52.35988201	12.98215504
42	12	10M	S1	B-1.58	20220909	WT	M	NA	23,474	44	39,534	48	18.74414246	12.14144787
43	1	10M	S1	B-1.58	20220909	WT	M	NA	28,292	86	41,838	81	30.39728545	19.36039008
43	5	10M	S1	B-1.58	20220909	WT	M	NA	7,987	6	20,241	52	7.512207337	25.69043031
43	9	10M	S1	B-1.58	20220909	WT	M	NA	20,469	75	9,130	4	36.64077385	4.381161008
43	13	10M	S1	B-1.58	20220909	WT	M	NA	9,963	25	41,513	82	25.09284352	19.75284851
44	1	10M	S1	B-1.58	20220909	WT	M	NA	7,197	8	135,344	86	11.11574267	6.354178981
44	5	10M	S1	B-1.58	20220909	WT	M	NA	39,782	53	140,875	80	13.32260821	5.678793256
44	9	10M	S1	B-1.58	20220909	WT	M	NA	37,035	46	30,015	40	12.42068314	13.32667
45	3	10M	S1	B-1.58	20220909	WT	M	NA	14,025	48	45,399	33	34.22459893	7.268882575
45	7	10M	S1	B-1.58	20220909	WT	M	NA	8,143	19	31,580	29	23.33292398	9.183027232
46	1	10M	S1	B-1.58	20220909	WT	M	NA	8,437	22	16,648	15	26.0756193	9.010091302
46	5	10M	S1	B-1.58	20220909	WT	M	NA	16,831	43	59,485	68	25.54809578	11.43145331
46	9	10M	S1	B-1.58	20220909	WT	M	NA	17,732	28	28,871	41	15.79066095	14.20110145
46	13	10M	S1	B-1.58	20220909	WT	M	NA	14,948	24	26,399	27	16.05565962	10.22766014
47	1	10M	S1	B-1.58	20220909	WT	M	NA	17,175	30	10,335	11	17.46724891	10.64344461
47	5	10M	S1	B-1.58	20220909	WT	M	NA	7,075	33	29,945	42	46.64310954	14.02571381
48	2	10M	S1	B0.02	20220909	WT	M	NA	10,407	1	28,900	15	0.960891708	5.190311419
48	6	10M	S1	B0.02	20220909	WT	M	NA	20,613	32	62,498	58	15.52418377	9.28029697
48	10	10M	S1	B0.02	20220909	WT	M	NA	26,253	56	10,592	10	21.33089552	9.441087613
49	1	10M	S1	B0.02	20220909	WT	M	NA	22,249	25	67,844	68	11.23646007	10.02299393
49	5	10M	S1	B0.02	20220909	WT	M	NA	7,025	17	18,817	10	24.19928826	5.314343413
50	2	10M	S1	B0.02	20220909	WT	M	NA	28,265	49	29,553	14	17.33592783	4.737251717
50	6	10M	S1	B0.02	20220909	WT	M	NA	14,946	37	42,573	30	24.7557875	7.046719752
51	1	10M	S1	B0.02	20220909	WT	M	NA	13,762	1	33,695	63	0.72663857	18.69713607
51	5	10M	S1	B0.02	20220909	WT	M	NA	18,002	23	65,266	99	12.77635818	15.16869427
52	1	10M	S1	B0.02	20220909	WT	M	NA	8,576	10	13,729	2	11.66044776	1.45677034
52	5	10M	S1	B0.02	20220909	WT	M	NA	26,806	36	108,179	99	13.42982914	9.151498905
52	9	10M	S1	B0.02	20220909	WT	M	NA	13,264	26	16,097	26	19.60193004	16.15207803
52	13	10M	S1	B0.02	20220909	WT	M	NA	20,196	29	25,842	20	14.35927907	7.73933906
53	3	10M	S1	B0.02	20220909	WT	M	NA	17,783	39	33,667	34	21.93105775	10.09890991
53	7	10M	S1	B0.02	20220909	WT	M	NA	11,176	25	18,960	13	22.36936292	6.856540084
54	3	10M	S1	B0.02	20220909	WT	M	NA	20,392	26	36,121	17	12.75009808	4.706403477
54	7	10M	S1	B0.02	20220909	WT	M	NA	22,610	32	32,693	25	14.15302963	7.646896889
54	11	10M	S1	B0.02	20220909	WT	M	NA	9,428	14	35,489	24	14.84938481	6.762658852
55	1	10M	S1	B0.02	20220909	WT	M	NA	8,576	10	13,729	2	11.66044776	1.45677034
55	5	10M	S1	B0.02	20220909	WT	M	NA	26,806	36	108,179	99	13.42982914	9.151498905
55	9	10M	S1	B0.02	20220909	WT	M	NA	13,264	26	16,097	26	19.60193004	16.15207803
55	13	10M	S1	B0.02	20220909	WT	M	NA	20,196	29	25,842	20	14.35927907	7.73933906
56	3	10M	S1	B0.02	20220909	WT	M	NA	20,878	40	41,930	37	19.15892327	8.824230861
56	7	10M	S1	B0.02	20220909	WT	M	NA	16,690	32	18,003	3	19.17315758	1.666388935
57	1	10M	S1	B0.02	20220909	WT	M	NA	8,078	11	9,662	9	13.61723199	9.314841648
57	5	10M	S1	B0.02	20220909	WT	M	NA	8,559	12	11,688	9	14.02032948	7.700205339
57	9	10M	S1	B0.02	20220909	WT	M	NA	21,197	40	43,880	29	18.8705949	6.608933455
58	2	10M	S1	B0.02	20220909	WT	M	NA	20,087	27	61,360	53	13.44152935	8.637548892
58	6	10M	S1	B0.02	20220909	WT	M	NA	21,950	44	30,504	47	20.04555809	15.40781537
58	10	10M	S1	B0.02	20220909	WT	M	NA	8,640	13	13,521	14	15.0462963	10.35426374
58	14	10M	S1	B0.02	20220909	WT	M	NA	17,609	33	51,746	72	18.74041683	13.91411897
58	18	10M	S1	B0.02	20220909	WT	M	NA	15,054	38	13,398	21	25.24246048	15.67398119
59	3	10M	S1	B0.02	20220909	WT	M	NA	25,240	42	20,510	31	16.64025357	15.11457825
59	7	10M	S1	B0.02	20220909	WT	M	NA	7,843	9	69,969	64	11.47520082	9.146907916
59	11	10M	S1	B0.02	20220909	WT	M	NA	29,086	40	23,332	31	13.7523207	13.28647351
60	2	10M	S1	B0.02	20220909	WT	M	NA	20,087	27	61,360	53	13.44152935	8.637548892
60	6	10M	S1	B0.02	20220909	WT	M	NA	21,950	44	30,504	47	20.04555809	15.40781537
60	10	10M	S1	B0.02	20220909	WT	M	NA	8,640	13	13,521	14	15.0462963	10.35426374
60	14	10M	S1	B0.02	20220909	WT	M	NA	17,609	33	51,746	72	18.74041683	13.91411897
60	18	10M	S1	B0.02	20220909	WT	M	NA	15,054	38	13,398	21	25.24246048	15.67398119
61	3	10M	S1	B0.02	20220909	WT	M	NA	10,870	18	17,390	12	16.55933763	6.900517539
61	7	10M	S1	B0.02	20220909	WT	M	NA	7,295	12	46,479	36	16.44962303	7.745433422
61	11	10M	S1	B0.02	20220909	WT	M	NA	12,343	29	58,232	42	23.49509844	7.212529194
62	3	10M	S1	B0.02	20220909	WT	M	NA	32,819	54	51,947	74	16.45388342	14.24528847
62	7	10M	S1	B0.02	20220909	WT	M	NA	30,400	58	18,912	9	19.07894737	4.758883249
63	1	10M	S1	B0.02	20220909	WT	M	NA	22,049	51	24,592	39	23.13030069	15.85881588
63	5	10M	S1	B0.02	20220909	WT	M	NA	17,151	39	41,067	30	22.73919888	7.30513551
63	9	10M	S1	B0.02	20220909	WT	M	NA	19,939	21	36,394	32	10.53212298	8.79265813
64	4	10M	S1	B0.02	20220909	WT	M	NA	16,606	14	32,891	43	8.430687703	13.07348515
65	2	10M	S1	B0.02	20220909	WT	M	NA	23,621	48	54,141	83	20.32090089	15.33034115
65	6	10M	S1	B0.02	20220909	WT	M	NA	22,610	35	102,026	116	15.47987616	11.36965087
65	10	10M	S1	B0.02	20220909	WT	M	NA	25,693	30	30,347	51	11.67633207	16.80561505
66	1	10M	Cg1	B-0.22	20220913	WT		NA	23,724	21	73,832	37	8.85179565	5.011377181
66	5	10M	Cg1	B-0.22	20220913	WT		NA	33,900	68	25,719	22	20.05899705	8.553987325
67	1	10M	Cg1	B-0.22	20220913	WT		NA	12,647	27	72,464	196	21.34893651	27.04791345
67	5	10M	Cg1	B-0.22	20220913	WT		NA	8,640	15	25,809	17	17.36111111	6.586849549
68	1	10M	Cg1	B-0.22	20220913	WT		NA	10,469	21	77,499	79	20.05922247	10.19367992
68	5	10M	Cg1	B-0.22	20220913	WT		NA	23,319	25	12,386	1	10.72087139	0.807363152
69	2	10M	Cg1	B-0.22	20220913	WT		NA	14,406	11	18,780	17	7.635707344	9.052183174
69	6	10M	Cg1	B-0.22	20220913	WT		NA	33,552	45	33,908	38	13.41201717	11.20679486
69	10	10M	Cg1	B-0.22	20220913	WT		NA	9,403	26	38,470	44	27.65074976	11.43748375
69	14	10M	Cg1	B-0.22	20220913	WT		NA	23,383	23	22,164	29	9.836205791	13.08428082
70	3	10M	Cg1	B-0.22	20220913	WT		NA	14,149	23	34,513	91	16.25556576	26.36687625
71	2	10M	Cg1	B-0.22	20220913	WT		NA	39,837	59	11,388	8	14.81035219	7.024938532
71	6	10M	Cg1	B-0.22	20220913	WT		NA	20,974	31	33,362	34	14.78020406	10.19123554
71	10	10M	Cg1	B-0.22	20220913	WT		NA	22,786	42	66,909	41	18.43237075	6.127725717
72	1	10M	Cg1	B-0.22	20220913	WT		NA	20,247	30	30,708	96	14.81700993	31.2622118
72	5	10M	Cg1	B-0.22	20220913	WT		NA	9,588	25	20,308	36	26.07425949	17.72700414
73	2	10M	Cg1	B-0.22	20220913	WT		NA	8,695	21	26,182	34	24.15181139	12.98602093
73	6	10M	Cg1	B-0.22	20220913	WT		NA	23,021	41	31,759	30	17.80982581	9.446141251
73	10	10M	Cg1	B-0.22	20220913	WT		NA	23,482	55	26,189	64	23.42219572	24.43774104
78	1	10M	Cg1	B0.14	20220913	WT		NA	74,819	113	15,794	40	15.10311552	25.32607319
81	1	10M	Cg1	B0.14	20220913	WT		NA	12,821	30	20,170	142	23.39911083	70.40158651
82	1	10M	M1	B-0.22	20220913	WT		NA	16,560	46	8,806	13	27.77777778	14.76266182
82	5	10M	M1	B-0.22	20220913	WT		NA	25,628	39	30,777	71	15.21773061	23.06917503
82	9	10M	M1	B-0.22	20220913	WT		NA	10,029	16	28,350	54	15.95373417	19.04761905
82	13	10M	M1	B-0.22	20220913	WT		NA	7,359	15	33,191	46	20.38320424	13.85917869
82	17	10M	M1	B-0.22	20220913	WT		NA	12,674	31	22,506	26	24.45952343	11.5524749
83	2	10M	M1	B-0.22	20220913	WT		NA	37,745	62	19,461	12	16.42601669	6.166178511
83	6	10M	M1	B-0.22	20220913	WT		NA	17,825	29	12,556	24	16.26928471	19.11436763
84	1	10M	M1	B-0.22	20220913	WT		NA	12,987	36	22,438	42	27.72002772	18.71824583
84	5	10M	M1	B-0.22	20220913	WT		NA	20,543	28	62,010	76	13.62994694	12.25608773
84	9	10M	M1	B-0.22	20220913	WT		NA	11,163	4	37,167	72	3.583266147	19.37202357
85	2	10M	M1	B-0.22	20220913	WT		NA	18,906	5	15,355	14	2.64466307	9.117551286
85	6	10M	M1	B-0.22	20220913	WT		NA	19,175	17	27,750	31	8.865710561	11.17117117
85	10	10M	M1	B-0.22	20220913	WT		NA	7,362	12	33,996	32	16.2999185	9.412872103
86	3	10M	M1	B-0.22	20220913	WT		NA	23,630	35	9,116	17	14.81168007	18.64853006
86	7	10M	M1	B-0.22	20220913	WT		NA	20,662	32	68,371	52	15.48736812	7.605563762
87	1	10M	M1	B-0.22	20220913	WT		NA	9,590	21	25,460	31	21.89781022	12.17596229
87	5	10M	M1	B-0.22	20220913	WT		NA	8,413	18	12,489	23	21.39545941	18.41620626
88	1	10M	M1	B-0.22	20220913	WT		NA	22,862	21	8,127	23	9.185548071	28.30072598
88	5	10M	M1	B-0.22	20220913	WT		NA	15,691	32	34,650	83	20.39385635	23.95382395
88	9	10M	M1	B-0.22	20220913	WT		NA	23,764	42	23,149	71	17.67379229	30.67087131
88	13	10M	M1	B-0.22	20220913	WT		NA	26,131	49	29,881	123	18.75167426	41.16328101
89	4	10M	M1	B-0.22	20220913	WT		NA	9,877	11	26,336	96	11.13698491	36.45200486
89	8	10M	M1	B-0.22	20220913	WT		NA	19,171	30	20,360	32	15.64863596	15.71709234
89	12	10M	M1	B-0.22	20220913	WT		NA	7,156	1	9,827	0	1.397428731	0
89	16	10M	M1	B-0.22	20220913	WT		NA	18,295	11	64,104	131	6.012571741	20.43554224
90	2	10M	M1	B-0.22	20220913	WT		NA	18,022	14	8,342	20	7.768283209	23.97506593
90	6	10M	M1	B-0.22	20220913	WT		NA	20,704	20	31,289	46	9.659969088	14.70165234
91	1	10M	M1	B-0.22	20220913	WT		NA	9,064	17	27,241	16	18.75551633	5.873499504
91	5	10M	M1	B-0.22	20220913	WT		NA	23,629	62	62,484	81	26.23894367	12.96331861
91	9	10M	M1	B-0.22	20220913	WT		NA	21,545	12	24,782	10	5.569737758	4.035186829
92	4	10M	M1	B-0.22	20220913	WT		NA	36,550	97	57,831	25	26.53898769	4.322940983
92	8	10M	M1	B-0.22	20220913	WT		NA	14,119	27	17,375	12	19.12316736	6.90647482
93	2	10M	M1	B-0.22	20220913	WT		NA	8,177	14	29,881	28	17.12119359	9.370502995
93	6	10M	M1	B-0.22	20220913	WT		NA	19,986	27	20,755	22	13.50945662	10.59985546
94	2	10M	M1	B0.14	20220913	WT		NA	8,289	85	10,135	58	102.5455423	57.2274297
97	2	10M	M1	B0.14	20220913	WT		NA	12,009	14	20,890	107	11.65792322	51.22067975
100	3	10M	M1	B0.14	20220913	WT		NA	24,120	39	20,817	33	16.16915423	15.8524283
103	1	10M	M1	B0.14	20220913	WT		NA	7,605	18	11,376	31	23.66863905	27.25035162
104	3	10M	M2	B-0.22	20220913	WT		NA	18,753	67	21,836	46	35.72761691	21.06612933
104	7	10M	M2	B-0.22	20220913	WT		NA	9,032	30	46,996	87	33.21523472	18.51221381
104	11	10M	M2	B-0.22	20220913	WT		NA	17,053	43	23,418	55	25.2155046	23.48620719
104	15	10M	M2	B-0.22	20220913	WT		NA	19,245	34	28,257	64	17.66692647	22.64925505
104	19	10M	M2	B-0.22	20220913	WT		NA	7,472	15	32,926	26	20.07494647	7.896495171
105	2	10M	M2	B-0.22	20220913	WT		NA	20,511	40	22,677	17	19.50173078	7.49658244
105	6	10M	M2	B-0.22	20220913	WT		NA	34,992	33	31,319	19	9.430727023	6.066604936
106	2	10M	M2	B-0.22	20220913	WT		NA	22,739	24	34,007	47	10.55455385	13.82068398
106	6	10M	M2	B-0.22	20220913	WT		NA	7,456	32	14,681	4	42.91845494	2.72461004
106	10	10M	M2	B-0.22	20220913	WT		NA	23,136	7	28,407	9	3.025587828	3.168233182
107	3	10M	M2	B-0.22	20220913	WT		NA	31,682	40	59,661	137	12.62546556	22.96307471
107	7	10M	M2	B-0.22	20220913	WT		NA	23,902	34	30,484	21	14.22475107	6.88885973
107	11	10M	M2	B-0.22	20220913	WT		NA	26,706	22	14,503	0	8.237849172	0
108	4	10M	M2	B-0.22	20220913	WT		NA	24,128	67	26,173	18	27.76856764	6.877316318
108	8	10M	M2	B-0.22	20220913	WT		NA	19,110	41	55,985	80	21.45473574	14.28954184
108	12	10M	M2	B-0.22	20220913	WT		NA	14,035	17	24,635	42	12.1125757	17.04891415
109	3	10M	M2	B-0.22	20220913	WT		NA	10,367	24	36,306	66	23.15038102	18.17881342
109	7	10M	M2	B-0.22	20220913	WT		NA	12,273	9	14,496	20	7.333170374	13.79690949
110	1	10M	M2	B-0.22	20220913	WT		NA	15,107	42	22,500	34	27.80168134	15.11111111
110	5	10M	M2	B-0.22	20220913	WT		NA	30,261	53	39,772	24	17.51429232	6.034396058
110	9	10M	M2	B-0.22	20220913	WT		NA	25,950	31	28,746	27	11.9460501	9.392611146
111	4	10M	M2	B-0.22	20220913	WT		NA	32,067	37	42,687	74	11.5383416	17.33548856
112	1	10M	M2	B-0.22	20220913	WT		NA	33,265	111	36,794	44	33.36840523	11.95847149
112	5	10M	M2	B-0.22	20220913	WT		NA	32,714	76	33,152	65	23.23164394	19.60666023
112	9	10M	M2	B-0.22	20220913	WT		NA	14,547	4	32,173	22	2.749707844	6.83803189
113	3	10M	M2	B-0.22	20220913	WT		NA	7,070	6	27,197	29	8.486562942	10.66294077
113	7	10M	M2	B-0.22	20220913	WT		NA	25,301	28	81,505	57	11.06675625	6.993435986
113	11	10M	M2	B-0.22	20220913	WT		NA	13,775	18	70,882	38	13.06715064	5.361022545
114	2	10M	M2	B-0.22	20220913	WT		NA	35,485	74	29,522	34	20.85388192	11.5168349
115	2	10M	M2	B-0.22	20220913	WT		NA	21,620	36	41,173	28	16.65124884	6.800573191
115	6	10M	M2	B-0.22	20220913	WT		NA	27,238	33	17,854	11	12.11542698	6.161084351
120	1	10M	M2	B0.14	20220913	WT		NA	7,620	31	9,705	24	40.6824147	24.72952087
121	1	10M	M2	B0.14	20220913	WT		NA	80,186	118	25,077	182	14.7157858	72.57646449
126	2	10M	M2	B0.14	20220913	WT		NA	11,325	17	14,715	35	15.01103753	23.78525314
129	2	10M	M2	B0.14	20220913	WT		NA	38,674	53	10,292	21	13.70429746	20.40419743
132	3	10M	S1	B-0.22	20220913	WT		NA	18,109	28	9,863	27	15.46192501	27.37503802
132	7	10M	S1	B-0.22	20220913	WT		NA	12,910	22	14,400	6	17.04105345	4.166666667
132	11	10M	S1	B-0.22	20220913	WT		NA	19,412	55	31,463	65	28.3329899	20.65918698
133	4	10M	S1	B-0.22	20220913	WT		NA	17,763	1	61,703	57	0.562967967	9.237800431
133	8	10M	S1	B-0.22	20220913	WT		NA	11,976	37	75,388	82	30.89512358	10.87706266
134	1	10M	S1	B-0.22	20220913	WT		NA	9,864	18	38,280	23	18.24817518	6.008359457
134	5	10M	S1	B-0.22	20220913	WT		NA	7,285	2	53,401	62	2.745367193	11.61026947
134	9	10M	S1	B-0.22	20220913	WT		NA	28,556	37	85,403	111	12.95699678	12.9972015
135	1	10M	S1	B-0.22	20220913	WT		NA	7,158	10	22,694	9	13.97038279	3.96580594
135	5	10M	S1	B-0.22	20220913	WT		NA	24,751	32	38,727	50	12.92877055	12.91088904
135	9	10M	S1	B-0.22	20220913	WT		NA	21,902	23	40,414	15	10.50132408	3.711585094
136	1	10M	S1	B-0.22	20220913	WT		NA	32,161	35	43,370	45	10.88274618	10.37583583
137	1	10M	S1	B-0.22	20220913	WT		NA	25,388	52	19,608	13	20.48211754	6.62994696
137	5	10M	S1	B-0.22	20220913	WT		NA	9,965	2	15,841	18	2.007024586	11.36291901
137	9	10M	S1	B-0.22	20220913	WT		NA	24,120	48	10,161	28	19.90049751	27.55634288
138	3	10M	S1	B-0.22	20220913	WT		NA	20,996	58	39,495	72	27.62430939	18.23015572
139	3	10M	S1	B-0.22	20220913	WT		NA	14,842	6	10,101	29	4.042581862	28.71002871
139	7	10M	S1	B-0.22	20220913	WT		NA	8,764	3	20,471	90	3.423094477	43.9646329
139	11	10M	S1	B-0.22	20220913	WT		NA	12,278	17	25,556	86	13.84590324	33.65158867
139	15	10M	S1	B-0.22	20220913	WT		NA	17,335	25	15,317	19	14.42169022	12.40451786
140	3	10M	S1	B-0.22	20220913	WT		NA	18,527	51	10,792	15	27.52739245	13.89918458
140	7	10M	S1	B-0.22	20220913	WT		NA	19,306	56	14,615	21	29.00652647	14.36879918
140	11	10M	S1	B-0.22	20220913	WT		NA	26,534	33	11,409	9	12.43687345	7.888509072
141	2	10M	S1	B-0.22	20220913	WT		NA	11,855	25	45,159	42	21.08814846	9.300471667
142	1	10M	S1	B-0.22	20220913	WT		NA	22,144	24	26,684	82	10.83815029	30.73002548
142	5	10M	S1	B-0.22	20220913	WT		NA	13,663	19	19,273	7	13.90616995	3.632024075
142	9	10M	S1	B-0.22	20220913	WT		NA	15,892	23	12,721	45	14.47269066	35.37457747
142	13	10M	S1	B-0.22	20220913	WT		NA	23,373	38	15,025	34	16.25807556	22.62895175
143	4	10M	S1	B-0.22	20220913	WT		NA	14,964	91	9,495	14	60.81261695	14.74460242
143	8	10M	S1	B-0.22	20220913	WT		NA	8,235	22	47,560	41	26.71523983	8.620689655
144	1	10M	S1	B-0.22	20220913	WT		NA	28,870	52	24,567	33	18.01177693	13.43265356
144	5	10M	S1	B-0.22	20220913	WT		NA	14,603	3	8,497	3	2.054372389	3.530657879
144	9	10M	S1	B-0.22	20220913	WT		NA	17,114	5	35,556	73	2.921584668	20.53099336
145	1	10M	S1	B-0.22	20220913	WT		NA	26,599	45	8,582	9	16.91792925	10.48706595
145	5	10M	S1	B-0.22	20220913	WT		NA	30,784	39	36,329	27	12.66891892	7.432079055
145	9	10M	S1	B-0.22	20220913	WT		NA	23,312	24	27,272	10	10.29512697	3.666764447
146	3	10M	S1	B-0.22	20220913	WT		NA	9,257	0	27,548	20	0	7.260055176
146	7	10M	S1	B-0.22	20220913	WT		NA	11,635	6	27,134	30	5.156854319	11.0562394
146	11	10M	S1	B-0.22	20220913	WT		NA	26,540	20	31,744	44	7.535795026	13.8608871
146	15	10M	S1	B-0.22	20220913	WT		NA	28,440	22	102,745	139	7.735583685	13.52863886
147	3	10M	S1	B-0.22	20220913	WT		NA	8,775	11	17,662	20	12.53561254	11.3237459
147	7	10M	S1	B-0.22	20220913	WT		NA	15,017	35	15,256	17	23.30691883	11.14315679
148	3	10M	S1	B-0.22	20220913	WT		NA	23,202	25	36,312	9	10.7749332	2.478519498
148	7	10M	S1	B-0.22	20220913	WT		NA	13,707	18	46,950	10	13.13197636	2.129925453
149	4	10M	S1	B-0.22	20220913	WT		NA	19,435	33	18,251	15	16.97967584	8.218727741
150	2	10M	S1	B-0.22	20220913	WT		NA	15,265	37	10,550	9	24.23845398	8.530805687
150	6	10M	S1	B-0.22	20220913	WT		NA	21,286	89	11,843	3	41.81151931	2.53314194
150	10	10M	S1	B-0.22	20220913	WT		NA	23,036	35	14,158	18	15.19361	12.71366012
150	14	10M	S1	B-0.22	20220913	WT		NA	23,721	23	52,300	76	9.696049914	14.53154876
150	18	10M	S1	B-0.22	20220913	WT		NA	13,468	19	31,270	44	14.10751411	14.07099456
151	1	10M	S1	B-0.22	20220913	WT		NA	14,445	8	12,324	10	5.538248529	8.114248621
151	5	10M	S1	B-0.22	20220913	WT		NA	63,890	119	13,710	8	18.62576303	5.83515682
151	9	10M	S1	B-0.22	20220913	WT		NA	17,170	14	86,892	128	8.153756552	14.73093035
152	4	10M	S1	B-0.22	20220913	WT		NA	31,163	37	34,509	40	11.87305458	11.59117911
153	3	10M	S1	B-0.22	20220913	WT		NA	13,004	25	26,746	60	19.22485389	22.43326105
153	7	10M	S1	B-0.22	20220913	WT		NA	26,207	43	13,849	34	16.40782997	24.55050906
153	11	10M	S1	B-0.22	20220913	WT		NA	22,570	45	12,259	24	19.93797076	19.5774533
153	15	10M	S1	B-0.22	20220913	WT		NA	16,247	10	23,088	45	6.154982458	19.49064449
154	3	10M	S1	B-0.22	20220913	WT		NA	23,240	16	32,764	22	6.884681583	6.714686851
154	7	10M	S1	B-0.22	20220913	WT		NA	9,687	7	33,394	36	7.226179416	10.78037971
154	11	10M	S1	B-0.22	20220913	WT		NA	7,913	4	45,938	133	5.05497283	28.95206583
155	3	10M	S1	B-0.22	20220913	WT		NA	28,740	47	18,766	15	16.35351427	7.993179154
155	7	10M	S1	B-0.22	20220913	WT		NA	22,195	42	29,209	36	18.9231809	12.32496833
156	4	10M	S1	B0.14	20220913	WT		NA	10,807	84	11,378	57	77.72739891	50.0966778
161	2	10M	S1	B0.14	20220913	WT		NA	15,662	7	16,873	144	4.469416422	85.34344811
165	1	10M	S1	B0.14	20220913	WT		NA	11,084	20	15,521	56	18.04402743	36.08014947
166	4	10M	S1	B0.14	20220913	WT		NA	50,856	142	10,565	108	27.92197577	102.2243256
168	1	10M	S1	B0.14	20220913	WT		NA	9,052	28	12,097	34	30.93239063	28.10614202
168	5	10M	S1	B0.14	20220913	WT		NA	22,448	28	18,723	47	12.47327156	25.10281472
170	1	10M	S1	B0.14	20220913	WT		NA	38,680	46	9,007	45	11.89245088	49.96114133
173	2	10M	S1	B0.14	20220913	WT		NA	89,597	112	10,430	46	12.50041854	44.10354746
176	1	18M	Cg1	B0.02	20220224	WT		NA	18,078	17	9,076	1	9.403695099	1.101806963
176	5	18M	Cg1	B0.02	20220224	WT		NA	8,818	15	26,273	13	17.01066001	4.948045522
177	2	18M	Cg1	B0.02	20220224	WT		NA	12,171	29	18,553	16	23.82713006	8.62394222
177	6	18M	Cg1	B0.02	20220224	WT		NA	46,485	68	73,884	50	14.62837474	6.767365059
177	10	18M	Cg1	B0.02	20220224	WT		NA	18,321	15	115,019	230	8.187326019	19.9966962
177	14	18M	Cg1	B0.02	20220224	WT		NA	9,789	7	17,076	31	7.150883645	18.15413446
178	3	18M	Cg1	B0.02	20220224	WT		NA	14,384	71	82,851	154	49.36040044	18.58758494
178	7	18M	Cg1	B0.02	20220224	WT		NA	9,006	4	17,658	9	4.441483455	5.096839959
179	1	18M	Cg1	B0.02	20220224	WT		NA	16,414	71	63,586	125	43.25575728	19.65841537
179	5	18M	Cg1	B0.02	20220224	WT		NA	17,386	15	39,756	47	8.627631428	11.8221149
180	4	18M	Cg1	B0.02	20220224	WT		NA	19,437	24	11,797	26	12.3475845	22.03950157
181	4	18M	Cg1	B0.02	20220224	WT		NA	11,533	19	29,580	12	16.47446458	4.056795132
181	8	18M	Cg1	B0.02	20220224	WT		NA	11,842	30	16,323	2	25.33355852	1.225264964
181	12	18M	Cg1	B0.02	20220224	WT		NA	21,234	27	43,299	12	12.71545634	2.771426592
182	3	18M	Cg1	B0.02	20220224	WT		NA	13,065	30	30,845	21	22.96211251	6.808234722
182	7	18M	Cg1	B0.02	20220224	WT		NA	14,815	22	8,042	19	14.84981438	23.62596369
182	11	18M	Cg1	B0.02	20220224	WT		NA	11,297	20	33,182	23	17.70381517	6.931468869
183	4	18M	M1	B0.02	20220224	WT		NA	12,006	23	67,331	47	19.15708812	6.980439916
183	8	18M	M1	B0.02	20220224	WT		NA	18,201	20	9,834	27	10.98840723	27.45576571
184	4	18M	M1	B0.02	20220224	WT		NA	8,640	13	12,642	3	15.0462963	2.37304224
184	8	18M	M1	B0.02	20220224	WT		NA	7,478	67	16,748	9	89.5961487	5.373775973
184	12	18M	M1	B0.02	20220224	WT		NA	18,493	16	19,295	4	8.651922349	2.073075926
185	4	18M	M1	B0.02	20220224	WT		NA	24,643	55	29,773	19	22.3187112	6.381620932
185	8	18M	M1	B0.02	20220224	WT		NA	9,534	23	10,314	27	24.12418712	26.17801047
186	2	18M	M1	B0.02	20220224	WT		NA	8,480	28	27,443	58	33.01886792	21.13471559
186	6	18M	M1	B0.02	20220224	WT		NA	11,626	15	35,033	61	12.90211595	17.41215425
186	10	18M	M1	B0.02	20220224	WT		NA	7,272	38	20,365	20	52.25522552	9.820770931
187	3	18M	M1	B0.02	20220224	WT		NA	12,431	11	21,276	6	8.848845628	2.820078962
188	1	18M	M1	B0.02	20220224	WT		NA	26,059	32	25,046	20	12.27982655	7.985307035
188	5	18M	M1	B0.02	20220224	WT		NA	14,935	59	35,184	57	39.50451958	16.2005457
189	2	18M	M1	B0.02	20220224	WT		NA	25,653	15	13,423	0	5.847269325	0
189	6	18M	M1	B0.02	20220224	WT		NA	14,467	35	9,215	12	24.19299094	13.02224634
190	4	18M	M1	B0.02	20220224	WT		NA	12,678	29	31,682	56	22.87427039	17.67565179
190	8	18M	M1	B0.02	20220224	WT		NA	20,341	48	19,766	46	23.5976599	23.27228574
190	12	18M	M1	B0.02	20220224	WT		NA	18,082	16	45,271	91	8.848578697	20.10116852
191	3	18M	M1	B0.02	20220224	WT		NA	24,402	38	28,173	6	15.57249406	2.129698648
191	7	18M	M1	B0.02	20220224	WT		NA	11,956	14	32,913	12	11.70960187	3.645975754
192	3	18M	M1	B0.02	20220224	WT		NA	10,760	15	23,834	89	13.94052045	37.34161282
192	7	18M	M1	B0.02	20220224	WT		NA	15,552	13	15,745	64	8.359053498	40.64782471
193	2	18M	M1	B0.02	20220224	WT		NA	15,447	18	11,535	2	11.65274811	1.733853489
193	6	18M	M1	B0.02	20220224	WT		NA	7,514	22	27,300	22	29.2786798	8.058608059
194	4	18M	M1	B0.02	20220224	WT		NA	21,062	21	56,201	168	9.970563099	29.89270654
194	8	18M	M1	B0.02	20220224	WT		NA	11,020	18	35,098	28	16.33393829	7.977662545
195	3	18M	M1	B0.02	20220224	WT		NA	8,921	2	32,945	50	2.241901132	15.17680983
195	7	18M	M1	B0.02	20220224	WT		NA	9,178	13	46,504	136	14.16430595	29.24479615
196	3	18M	M1	B0.02	20220224	WT		NA	19,702	21	26,219	0	10.65881636	0
196	7	18M	M1	B0.02	20220224	WT		NA	21,961	16	46,207	101	7.28564273	21.85816002
197	3	18M	M1	B0.02	20220224	WT		NA	9,652	2	34,473	172	2.072109407	49.89412004
197	7	18M	M1	B0.02	20220224	WT		NA	19,327	11	28,180	46	5.691519636	16.32363378
198	2	18M	M1	B0.02	20220224	WT		NA	13,966	29	16,657	6	20.76471431	3.602089212
199	2	18M	M1	B0.02	20220224	WT		NA	20,084	29	49,276	109	14.43935471	22.12030197
199	6	18M	M1	B0.02	20220224	WT		NA	16,326	16	12,843	1	9.80031851	0.778634275
200	2	18M	M1	B0.02	20220224	WT		NA	18,138	26	17,807	0	14.33454626	0
200	6	18M	M1	B0.02	20220224	WT		NA	19,565	38	17,108	3	19.42243803	1.753565583
201	2	18M	M1	B0.02	20220224	WT		NA	15,673	31	25,897	61	19.77923818	23.55485191
201	6	18M	M1	B0.02	20220224	WT		NA	14,531	25	10,082	10	17.20459707	9.918666931
202	3	18M	M1	B0.02	20220224	WT		NA	14,975	32	23,727	24	21.36894825	10.11505879
203	1	18M	M1	B0.02	20220224	WT		NA	12,034	23	28,890	6	19.11251454	2.076843198
203	5	18M	M1	B0.02	20220224	WT		NA	20,170	13	39,137	4	6.445215667	1.022050745
203	9	18M	M1	B0.02	20220224	WT		NA	11,959	28	28,115	5	23.41332887	1.778410101
203	13	18M	M1	B0.02	20220224	WT		NA	7,435	7	32,986	8	9.414929388	2.425271327
204	1	18M	M2	B0.02	20220224	WT		NA	8,563	20	9,273	1	23.35630036	1.078399655
204	5	18M	M2	B0.02	20220224	WT		NA	12,310	1	37,694	23	0.812347685	6.101766859
204	9	18M	M2	B0.02	20220224	WT		NA	9,378	64	41,210	14	68.24482832	3.397233681
205	2	18M	M2	B0.02	20220224	WT		NA	24,763	35	8,812	4	14.13399023	4.539264639
205	6	18M	M2	B0.02	20220224	WT		NA	13,375	63	12,549	2	47.10280374	1.59375249
206	1	18M	M2	B0.02	20220224	WT		NA	16,769	83	42,834	10	49.49609398	2.334594014
206	5	18M	M2	B0.02	20220224	WT		NA	7,380	23	38,255	4	31.16531165	1.045614952
206	9	18M	M2	B0.02	20220224	WT		NA	19,467	44	29,375	11	22.6023527	3.744680851
206	13	18M	M2	B0.02	20220224	WT		NA	15,116	13	18,347	3	8.600158772	1.63514471
207	2	18M	M2	B0.02	20220224	WT		NA	25,935	84	13,323	15	32.38866397	11.25872551
207	6	18M	M2	B0.02	20220224	WT		NA	12,451	23	33,575	55	18.47241185	16.38123604
207	10	18M	M2	B0.02	20220224	WT		NA	7,652	6	36,670	25	7.841087297	6.81756204
208	3	18M	M2	B0.02	20220224	WT		NA	16,774	35	13,229	0	20.86562537	0
208	7	18M	M2	B0.02	20220224	WT		NA	8,363	0	17,200	5	0	2.906976744
209	3	18M	M2	B0.02	20220224	WT		NA	7,882	38	16,193	6	48.21111393	3.705304761
209	7	18M	M2	B0.02	20220224	WT		NA	8,121	11	21,502	27	13.54512991	12.55697144
210	2	18M	S1	B0.02	20220224	WT		NA	20,563	31	7,992	0	15.07562126	0
210	6	18M	S1	B0.02	20220224	WT		NA	8,424	13	18,414	14	15.43209877	7.602910829
211	1	18M	S1	B0.02	20220224	WT		NA	9,336	12	25,283	12	12.85347044	4.746272199
212	2	18M	S1	B0.02	20220224	WT		NA	11,676	23	16,539	19	19.69852689	11.48799807
212	6	18M	S1	B0.02	20220224	WT		NA	7,665	21	42,654	47	27.39726027	11.01889623
213	2	18M	S1	B0.02	20220224	WT		NA	24,042	125	18,988	51	51.99234673	26.85906889
213	6	18M	S1	B0.02	20220224	WT		NA	14,766	65	38,239	80	44.02004605	20.92104919
214	2	18M	S1	B0.02	20220224	WT		NA	17,946	33	48,497	33	18.38849883	6.804544611
214	6	18M	S1	B0.02	20220224	WT		NA	21,377	45	29,832	7	21.05066193	2.346473585
215	2	18M	S1	B0.02	20220224	WT		NA	18,837	41	22,423	75	21.76567394	33.44779913
216	3	18M	S1	B0.02	20220224	WT		NA	13,025	5	46,991	42	3.838771593	8.937881722
216	7	18M	S1	B0.02	20220224	WT		NA	13,231	9	14,073	10	6.802206938	7.105805443
217	2	18M	S1	B0.02	20220224	WT		NA	9,741	3	33,135	46	3.079765938	13.88260148
217	6	18M	S1	B0.02	20220224	WT		NA	8,593	45	57,111	64	52.36820668	11.20624748
217	10	18M	S1	B0.02	20220224	WT		NA	11,621	10	9,956	2	8.605111436	2.008838891
218	4	18M	S1	B0.02	20220224	WT		NA	12,870	21	34,576	18	16.31701632	5.205923184
219	1	18M	S1	B0.02	20220224	WT		NA	17,435	28	31,523	24	16.05965013	7.613488564
219	5	18M	S1	B0.02	20220224	WT		NA	17,827	17	17,115	11	9.536096932	6.427110722
220	1	18M	S1	B0.02	20220224	WT		NA	57,628	84	59,378	48	14.57624766	8.083802082
220	5	18M	S1	B0.02	20220224	WT		NA	10,790	27	13,455	1	25.0231696	0.743218135
220	9	18M	S1	B0.02	20220224	WT		NA	9,349	13	20,881	2	13.90523051	0.957808534
221	4	18M	S1	B0.02	20220224	WT		NA	11,831	11	16,169	9	9.297607979	5.566206939
221	8	18M	S1	B0.02	20220224	WT		NA	7,450	17	29,672	4	22.81879195	1.348072257
222	3	18M	S1	B0.02	20220224	WT		NA	11,762	25	48,933	60	21.25488862	12.26166391
222	7	18M	S1	B0.02	20220224	WT		NA	16,350	17	27,193	26	10.39755352	9.561284154
223	1	18M	S1	B0.02	20220224	WT		NA	10,041	22	16,924	29	21.91016831	17.13542898
223	5	18M	S1	B0.02	20220224	WT		NA	16,453	21	23,117	41	12.76362973	17.73586538
223	9	18M	S1	B0.02	20220224	WT		NA	8,495	23	9,876	22	27.07474985	22.27622519
224	1	18M	S1	B0.02	20220224	WT		NA	9,095	7	10,610	25	7.696536559	23.56267672
224	5	18M	S1	B0.02	20220224	WT		NA	11,129	11	26,759	17	9.884086621	6.353002728
224	9	18M	S1	B0.02	20220224	WT		NA	9,907	24	30,721	4	24.22529525	1.302040949
225	4	18M	S1	B0.02	20220224	WT		NA	9,955	13	40,716	3	13.05876444	0.736811082
225	8	18M	S1	B0.02	20220224	WT		NA	19,037	14	52,682	25	7.354099911	4.745453855
226	4	18M	S1	B0.02	20220224	WT		NA	12,331	31	17,878	32	25.13989133	17.89909386
227	1	18M	S1	B0.02	20220224	WT		NA	24,114	29	43,328	10	12.02620884	2.307976366
227	5	18M	S1	B0.02	20220224	WT		NA	9,227	4	42,948	8	4.335103501	1.862717705
228	3	18M	S1	B0.02	20220224	WT		NA	28,063	12	11,712	20	4.276093076	17.07650273
228	7	18M	S1	B0.02	20220224	WT		NA	12,334	10	15,300	10	8.107669856	6.535947712
229	3	18M	S1	B0.02	20220224	WT		NA	29,031	75	30,106	64	25.83445283	21.25822095
229	7	18M	S1	B0.02	20220224	WT		NA	15,223	24	52,403	115	15.76561782	21.94530847
230	3	18M	S1	B0.02	20220224	WT		NA	16,378	7	11,393	28	4.274026133	24.57649434
230	7	18M	S1	B0.02	20220224	WT		NA	20,013	5	28,486	12	2.498376056	4.212595661
231	3	18M	S1	B0.02	20220224	WT		NA	11,666	19	28,098	12	16.28664495	4.270766603
231	7	18M	S1	B0.02	20220224	WT		NA	17,924	34	21,973	13	18.96898014	5.916351886
231	11	18M	S1	B0.02	20220224	WT		NA	9,572	16	23,351	10	16.71541997	4.282471843
231	15	18M	S1	B0.02	20220224	WT		NA	7,637	25	30,941	18	32.73536729	5.817523674
232	4	18M	S1	B0.02	20220224	WT		NA	20,596	25	23,095	14	12.13827928	6.061918164
232	8	18M	S1	B0.02	20220224	WT		NA	24,655	22	10,824	1	8.923139323	0.923872875
233	2	18M	S1	B0.02	20220224	WT		NA	17,443	37	30,661	26	21.21194749	8.479827794
233	6	18M	S1	B0.02	20220224	WT		NA	8,560	2	16,216	26	2.336448598	16.03354711
234	3	18M	S1	B0.02	20220224	WT		NA	18,645	33	16,991	0	17.69911504	0
234	7	18M	S1	B0.02	20220224	WT		NA	14,380	50	32,119	3	34.7705146	0.934026589
235	3	18M	S1	B0.02	20220224	WT		NA	7,052	34	15,179	27	48.21327283	17.78773305
235	7	18M	S1	B0.02	20220224	WT		NA	22,990	50	12,301	5	21.74858634	4.064710186
237	1	18M	S1	B0.02	20220224	WT		NA	12,485	58	80,539	83	46.4557469	10.30556625
237	5	18M	S1	B0.02	20220224	WT		NA	11,203	18	28,504	30	16.06712488	10.52483862
237	9	18M	S1	B0.02	20220224	WT		NA	14,035	27	10,891	0	19.23762024	0
238	4	18M	S1	B0.02	20220224	WT		NA	10,419	25	32,258	4	23.9946252	1.24000248
239	1	18M	S1	B0.02	20220224	WT		NA	17,729	21	33,978	25	11.84499972	7.357702042
240	1	18M	S1	B0.02	20220224	WT		NA	22,494	11	31,839	30	4.89019294	9.422406483
240	5	18M	S1	B0.02	20220224	WT		NA	7,208	0	57,037	6	0	1.051948735
242	2	18M	S1	B0.02	20220224	WT		NA	41,026	59	22,954	12	14.38112417	5.227846998
243	4	18M	S1	B2.18	20220225	WT		NA	13,991	34	27,433	55	24.30133657	20.04884628
243	8	18M	S1	B2.18	20220225	WT		NA	15,177	12	56,249	151	7.906700929	26.84492169
243	12	18M	S1	B2.18	20220225	WT		NA	7,004	19	22,028	76	27.1273558	34.50154349
243	16	18M	S1	B2.18	20220225	WT		NA	14,670	20	17,858	47	13.63326517	26.3187367
243	20	18M	S1	B2.18	20220225	WT		NA	10,960	27	10,295	19	24.6350365	18.45556095
244	2	18M	S1	B2.18	20220225	WT		NA	19,090	26	45,150	49	13.61969618	10.85271318
244	6	18M	S1	B2.18	20220225	WT		NA	15,573	45	26,046	40	28.89616644	15.35744452
245	3	18M	S1	B2.18	20220225	WT		NA	43,891	51	10,332	17	11.61969424	16.45373597
245	7	18M	S1	B2.18	20220225	WT		NA	16,399	74	19,333	26	45.12470273	13.44850773
245	11	18M	S1	B2.18	20220225	WT		NA	12,222	9	33,259	42	7.36377025	12.6281608
246	1	18M	S1	B2.18	20220225	WT		NA	14,941	23	16,162	28	15.3938826	17.32458854
246	5	18M	S1	B2.18	20220225	WT		NA	18,459	25	33,372	32	13.5435289	9.588876903
246	9	18M	S1	B2.18	20220225	WT		NA	20,008	101	24,191	41	50.47980808	16.9484519
246	13	18M	S1	B2.18	20220225	WT		NA	24,130	32	21,204	35	13.26150021	16.50631956
247	3	18M	S1	B2.18	20220225	WT		NA	14,125	57	17,781	27	40.3539823	15.18474776
247	7	18M	S1	B2.18	20220225	WT		NA	14,059	15	20,074	16	10.66932214	7.970509116
248	1	18M	S1	B2.18	20220225	WT		NA	11,082	11	30,145	89	9.926006136	29.52396749
248	5	18M	S1	B2.18	20220225	WT		NA	14,175	5	28,057	82	3.527336861	29.22621806
249	1	18M	S1	B2.18	20220225	WT		NA	12,476	27	14,746	24	21.64155178	16.27560016
249	5	18M	S1	B2.18	20220225	WT		NA	7,173	10	22,827	42	13.94116827	18.39926403
249	9	18M	S1	B2.18	20220225	WT		NA	18,137	24	14,666	30	13.2326184	20.45547525
249	13	18M	S1	B2.18	20220225	WT		NA	15,494	28	15,737	48	18.07151155	30.50136621
250	4	18M	S1	B2.18	20220225	WT		NA	22,970	36	24,475	18	15.67261646	7.354443309
250	8	18M	S1	B2.18	20220225	WT		NA	22,249	22	18,304	21	9.888084858	11.4729021
251	2	18M	S1	B2.18	20220225	WT		NA	23,300	14	21,413	6	6.008583691	2.802036146
251	6	18M	S1	B2.18	20220225	WT		NA	37,570	32	9,776	4	8.517434123	4.091653028
252	2	18M	S1	B2.18	20220225	WT		NA	8,380	13	10,736	11	15.51312649	10.24590164
252	6	18M	S1	B2.18	20220225	WT		NA	17,564	42	37,947	69	23.91254839	18.18325559
252	10	18M	S1	B2.18	20220225	WT		NA	35,500	39	13,930	28	10.98591549	20.10050251
253	2	18M	S1	B2.18	20220225	WT		NA	7,388	19	9,165	5	25.71737953	5.45553737
253	6	18M	S1	B2.18	20220225	WT		NA	25,863	34	24,790	22	13.1461934	8.874546188
253	10	18M	S1	B2.18	20220225	WT		NA	16,219	49	8,883	1	30.21148036	1.125745807
254	3	18M	S1	B2.18	20220225	WT		NA	9,020	12	44,438	62	13.3037694	13.95202304
254	7	18M	S1	B2.18	20220225	WT		NA	22,460	39	16,939	5	17.36420303	2.951768109
254	11	18M	S1	B2.18	20220225	WT		NA	12,062	22	9,560	29	18.23909799	30.33472803
255	4	18M	S1	B2.18	20220225	WT		NA	11,181	111	15,665	26	99.27555675	16.59751037
255	8	18M	S1	B2.18	20220225	WT		NA	24,569	52	20,966	13	21.16488258	6.20051512
256	3	18M	S1	B2.18	20220225	WT		NA	7,986	41	9,279	5	51.33984473	5.388511693
256	7	18M	S1	B2.18	20220225	WT		NA	24,509	41	26,839	30	16.7285487	11.1777637
256	11	18M	S1	B2.18	20220225	WT		NA	20,011	47	47,100	52	23.4870821	11.0403397
256	15	18M	S1	B2.18	20220225	WT		NA	15,934	14	24,928	28	8.786243253	11.23234917
257	4	18M	S1	B2.18	20220225	WT		NA	19,263	17	31,990	68	8.82520895	21.2566427
257	8	18M	S1	B2.18	20220225	WT		NA	12,403	45	28,010	33	36.28154479	11.7815066
258	2	18M	S1	B2.18	20220225	WT		NA	25,107	38	37,901	97	15.13522125	25.59299227
258	6	18M	S1	B2.18	20220225	WT		NA	12,449	34	36,037	59	27.31143064	16.37206205
258	10	18M	S1	B2.18	20220225	WT		NA	21,643	47	18,138	13	21.71602828	7.167273128
258	14	18M	S1	B2.18	20220225	WT		NA	15,531	27	32,758	47	17.38458567	14.34764027
259	1	18M	S1	B2.18	20220225	WT		NA	7,297	14	32,281	49	19.18596684	15.17920758
259	5	18M	S1	B2.18	20220225	WT		NA	22,891	62	42,855	78	27.08488052	18.20091005
259	9	18M	S1	B2.18	20220225	WT		NA	13,370	30	10,490	29	22.43829469	27.64537655
260	3	18M	S1	B2.18	20220225	WT		NA	38,801	83	15,230	7	21.39120126	4.596191727
261	2	18M	S1	B2.18	20220225	WT		NA	25,603	39	53,915	77	15.23258993	14.28173978
261	6	18M	S1	B2.18	20220225	WT		NA	8,322	31	46,038	105	37.2506609	22.80724619
261	10	18M	S1	B2.18	20220225	WT		NA	25,233	31	26,538	22	12.28549915	8.289999246
262	4	18M	S1	B2.18	20220225	WT		NA	25,141	86	11,237	13	34.20707211	11.56892409
262	8	18M	S1	B2.18	20220225	WT		NA	18,030	54	95,198	181	29.95008319	19.01300447
262	12	18M	S1	B2.18	20220225	WT		NA	10,938	24	29,796	72	21.94185409	24.16431736
263	3	18M	S1	B2.18	20220225	WT		NA	16,345	37	9,169	4	22.63689202	4.362525902
264	2	18M	S1	B2.18	20220225	WT		NA	8,505	15	12,114	17	17.6366843	14.03334984
264	6	18M	S1	B2.18	20220225	WT		NA	19,026	89	23,994	69	46.77809314	28.7571893
264	10	18M	S1	B2.18	20220225	WT		NA	11,893	50	25,076	46	42.04153704	18.34423353
264	14	18M	S1	B2.18	20220225	WT		NA	23,344	65	50,062	100	27.84441398	19.97523071
313	2	18M	Cg1	B1.54	20220303	WT		NA	27,174	26	16,809	14	9.567969382	8.328871438
313	6	18M	Cg1	B1.54	20220303	WT		NA	20,979	19	44,348	28	9.056675723	6.313700731
313	10	18M	Cg1	B1.54	20220303	WT		NA	14,507	1	86,504	46	0.689322396	5.317673171
315	2	18M	Cg1	B1.54	20220303	WT		NA	13,309	6	52,532	36	4.508227515	6.852965811
315	6	18M	Cg1	B1.54	20220303	WT		NA	34,139	30	19,263	10	8.78760362	5.191299382
316	2	18M	Cg1	B1.54	20220303	WT		NA	8,493	16	45,908	26	18.83904392	5.663500915
316	6	18M	Cg1	B1.54	20220303	WT		NA	12,032	4	33,592	4	3.324468085	1.190759705
317	4	18M	Cg1	B1.54	20220303	WT		NA	27,160	4	96,534	25	1.47275405	2.58976112
318	4	18M	Cg1	B1.54	20220303	WT		NA	22,212	18	20,406	7	8.103727715	3.430363619
319	4	18M	M1	B1.54	20220303	WT		NA	22,889	10	10,215	13	4.368910831	12.72638277
320	2	18M	M1	B1.54	20220303	WT		NA	13,341	17	61,324	64	12.74267296	10.43637075
320	6	18M	M1	B1.54	20220303	WT		NA	41,568	40	17,452	16	9.622786759	9.168003667
321	1	18M	M1	B1.54	20220303	WT		NA	38,057	10	32,657	81	2.627637491	24.80325811
321	5	18M	M1	B1.54	20220303	WT		NA	11,751	9	40,467	107	7.658922645	26.44129785
322	1	18M	M1	B1.54	20220303	WT		NA	14,305	6	47,552	60	4.194337644	12.61776581
322	5	18M	M1	B1.54	20220303	WT		NA	17,680	23	42,728	77	13.00904977	18.02096986
323	3	18M	M1	B1.54	20220303	WT		NA	29,581	45	58,120	38	15.21246746	6.538196834
323	7	18M	M1	B1.54	20220303	WT		NA	24,163	20	44,041	27	8.277117908	6.130650984
324	4	18M	M1	B1.54	20220303	WT		NA	10,676	8	31,067	22	7.493443237	7.081469083
325	3	18M	M1	B1.54	20220303	WT		NA	7,357	3	90,807	92	4.077749083	10.13137754
326	2	18M	M1	B1.54	20220303	WT		NA	17,542	19	11,845	16	10.8311481	13.5078092
326	6	18M	M1	B1.54	20220303	WT		NA	22,747	36	60,067	110	15.8262628	18.31288395
326	10	18M	M1	B1.54	20220303	WT		NA	7,487	6	23,857	18	8.013890744	7.544955359
327	4	18M	M1	B1.54	20220303	WT		NA	22,899	4	22,513	0	1.74680117	0
327	8	18M	M1	B1.54	20220303	WT		NA	9,187	3	37,584	30	3.265483836	7.982120051
329	2	18M	M2	B1.54	20220303	WT		NA	8,410	16	25,723	1	19.02497027	0.388757143
330	2	18M	M2	B1.54	20220303	WT		NA	12,933	22	17,057	64	17.0107477	37.52125227
330	6	18M	M2	B1.54	20220303	WT		NA	18,052	21	29,263	104	11.63306005	35.53976011
331	2	18M	M2	B1.54	20220303	WT		NA	14,167	19	29,003	22	13.41144914	7.585422198
331	6	18M	M2	B1.54	20220303	WT		NA	18,052	30	37,026	62	16.61865721	16.74499001
332	3	18M	M2	B1.54	20220303	WT		NA	7,422	84	42,806	35	113.1770412	8.176423866
332	7	18M	M2	B1.54	20220303	WT		NA	18,938	8	9,616	33	4.224310909	34.31780366
333	3	18M	M2	B1.54	20220303	WT		NA	12,103	25	17,489	8	20.65603569	4.574303848
333	7	18M	M2	B1.54	20220303	WT		NA	16,539	17	33,997	28	10.27873511	8.236020825
334	4	18M	M2	B1.54	20220303	WT		NA	39,962	45	34,047	5	11.26069766	1.46855817
336	1	18M	M2	B1.54	20220303	WT		NA	11,759	20	28,226	19	17.008249	6.731382413
336	5	18M	M2	B1.54	20220303	WT		NA	15,611	19	14,334	0	12.17090513	0
337	3	18M	M2	B1.54	20220303	WT		NA	22,939	17	18,760	1	7.410959501	0.533049041
338	4	18M	M2	B1.54	20220303	WT		NA	10,880	10	15,506	3	9.191176471	1.934734941
339	3	18M	M2	B1.54	20220303	WT		NA	13,375	23	60,312	41	17.19626168	6.797983817
339	7	18M	M2	B1.54	20220303	WT		NA	15,195	49	38,461	64	32.24744982	16.64023296
340	3	18M	M2	B1.54	20220303	WT		NA	21,389	28	52,123	27	13.09084109	5.18005487
341	2	18M	M2	B1.54	20220303	WT		NA	25,869	17	14,366	8	6.571572152	5.568703884
341	6	18M	M2	B1.54	20220303	WT		NA	25,914	8	16,681	34	3.087134368	20.38247107
342	3	18M	M2	B1.54	20220303	WT		NA	10,013	7	74,354	51	6.990911815	6.859079538
343	4	18M	S1	B1.54	20220303	WT		NA	22,078	11	10,678	8	4.982335356	7.492039708
344	1	18M	S1	B1.54	20220303	WT		NA	7,730	22	35,772	12	28.46054334	3.354579
344	5	18M	S1	B1.54	20220303	WT		NA	17,045	8	10,663	4	4.693458492	3.751289506
345	1	18M	S1	B1.54	20220303	WT		NA	26,904	21	9,463	20	7.805530776	21.13494663
347	1	18M	S1	B1.54	20220303	WT		NA	24,407	25	39,223	6	10.24296308	1.529714708
347	5	18M	S1	B1.54	20220303	WT		NA	52,290	56	10,909	2	10.70950469	1.833348611
348	4	18M	S1	B1.54	20220303	WT		NA	13,668	23	62,885	112	16.82762657	17.81028862
349	4	18M	S1	B1.54	20220303	WT		NA	9,437	12	83,017	157	12.71590548	18.91178915
350	3	18M	S1	B1.54	20220303	WT		NA	9,599	7	59,693	22	7.292426294	3.685524266
350	7	18M	S1	B1.54	20220303	WT		NA	50,271	38	68,827	91	7.559030057	13.22155549
351	4	18M	S1	B1.54	20220303	WT		NA	7,444	10	33,879	12	13.43363783	3.542017179
352	3	18M	S1	B1.54	20220303	WT		NA	11,690	28	9,374	2	23.95209581	2.133560913
353	3	18M	S1	B1.54	20220303	WT		NA	15,989	66	17,868	15	41.27837889	8.394895903
353	7	18M	S1	B1.54	20220303	WT		NA	8,655	39	40,627	57	45.06065858	14.03007852
353	11	18M	S1	B1.54	20220303	WT		NA	24,193	66	29,079	63	27.28061836	21.66511916
354	3	18M	S1	B1.54	20220303	WT		NA	10,705	21	43,737	86	19.6170014	19.66298557
354	7	18M	S1	B1.54	20220303	WT		NA	17,241	15	10,522	16	8.700191404	15.20623456
355	4	18M	S1	B1.54	20220303	WT		NA	14,171	41	17,272	7	28.93232658	4.052802223
356	1	18M	S1	B1.54	20220303	WT		NA	12,255	7	14,526	13	5.711954304	8.949469916
357	1	18M	S1	B1.54	20220303	WT		NA	13,750	3	23,898	39	2.181818182	16.31935727
357	5	18M	S1	B1.54	20220303	WT		NA	8,607	9	67,028	59	10.45660509	8.80229158
357	9	18M	S1	B1.54	20220303	WT		NA	7,634	9	52,347	44	11.78936337	8.405448259
358	4	18M	S1	B1.54	20220303	WT		NA	36,287	20	64,654	25	5.51161573	3.866736783
359	3	18M	S1	B1.54	20220303	WT		NA	10,872	21	44,148	46	19.31567329	10.41949805
359	7	18M	S1	B1.54	20220303	WT		NA	16,729	13	152,189	135	7.770936697	8.87054912
359	11	18M	S1	B1.54	20220303	WT		NA	13,554	7	42,208	39	5.164527077	9.239954511
360	4	18M	S1	B1.54	20220303	WT		NA	9,881	4	80,171	237	4.048173262	29.56181163
361	1	18M	S1	B1.54	20220303	WT		NA	18,780	16	10,108	47	8.51970181	46.49782351
361	5	18M	S1	B1.54	20220303	WT		NA	8,062	5	29,662	73	6.201935004	24.61061291
362	3	18M	S1	B1.54	20220303	WT		NA	12,716	7	15,818	4	5.504875747	2.528764698
363	2	18M	S1	B1.54	20220303	WT		NA	41,858	58	8,265	5	13.85637154	6.049606776
364	2	18M	S1	B1.54	20220303	WT		NA	22,700	20	16,709	40	8.810572687	23.93919445
364	6	18M	S1	B1.54	20220303	WT		NA	7,820	9	38,226	52	11.50895141	13.60330665
365	2	18M	S1	B1.54	20220303	WT		NA	19,355	15	25,562	26	7.749935417	10.17134809
365	6	18M	S1	B1.54	20220303	WT		NA	37,754	33	67,625	75	8.740795677	11.09057301
366	2	18M	S1	B1.54	20220303	WT		NA	22,342	4	12,178	16	1.790350013	13.13844638
420	4	18M	S1	B-2.30	20220304	WT		NA	37,024	18	36,092	45	4.861711322	12.46813698
421	3	18M	S1	B-2.30	20220304	WT		NA	15,456	13	79,967	168	8.410973085	21.00866607
421	7	18M	S1	B-2.30	20220304	WT		NA	15,162	12	23,972	20	7.91452315	8.343066911
422	4	18M	S1	B-2.30	20220304	WT		NA	27,724	29	16,270	25	10.46025105	15.36570375
422	8	18M	S1	B-2.30	20220304	WT		NA	20,991	25	48,990	105	11.90986613	21.4329455
423	3	18M	S1	B-2.30	20220304	WT		NA	13,264	25	24,994	46	18.84800965	18.40441706
423	7	18M	S1	B-2.30	20220304	WT		NA	17,468	14	25,832	63	8.01465537	24.38835553
423	11	18M	S1	B-2.30	20220304	WT		NA	18,348	22	27,252	38	11.99040767	13.94393072
424	1	18M	S1	B-2.30	20220304	WT		NA	13,005	8	15,119	31	6.1514802	20.50400159
424	5	18M	S1	B-2.30	20220304	WT		NA	15,370	10	15,389	9	6.506180872	5.848333225
424	9	18M	S1	B-2.30	20220304	WT		NA	8,029	6	17,274	29	7.472910699	16.78823666
425	3	18M	S1	B-2.30	20220304	WT		NA	14,796	23	10,656	0	15.54474182	0
425	7	18M	S1	B-2.30	20220304	WT		NA	7,271	2	16,473	23	2.75065328	13.96224124
425	11	18M	S1	B-2.30	20220304	WT		NA	20,468	19	18,046	29	9.282782881	16.07004322
426	4	18M	S1	B-2.30	20220304	WT		NA	15,986	12	26,796	62	7.506568247	23.13778176
427	3	18M	S1	B-2.30	20220304	WT		NA	8,554	6	30,805	6	7.014262333	1.947735757
427	7	18M	S1	B-2.30	20220304	WT		NA	20,325	11	72,769	43	5.412054121	5.909109648
427	11	18M	S1	B-2.30	20220304	WT		NA	16,409	13	37,680	44	7.922481565	11.67728238
428	4	18M	S1	B-2.30	20220304	WT		NA	11,183	11	14,942	18	9.836358759	12.04658011
429	3	18M	S1	B-2.30	20220304	WT		NA	16,188	17	69,926	84	10.50160613	12.01269914
429	7	18M	S1	B-2.30	20220304	WT		NA	16,880	17	58,297	61	10.07109005	10.46366022
430	2	18M	S1	B-2.30	20220304	WT		NA	28,710	48	44,338	23	16.71891327	5.18742388
430	6	18M	S1	B-2.30	20220304	WT		NA	18,872	45	47,840	14	23.84484951	2.926421405
431	2	18M	S1	B-2.30	20220304	WT		NA	18,993	23	10,830	13	12.10972464	12.00369344
431	6	18M	S1	B-2.30	20220304	WT		NA	8,768	6	32,621	51	6.843065693	15.63410073
439	1	18M	S1	B-1.58	20220403	WT		NA	20,370	28	9,573	26	13.74570447	27.15972005
445	1	18M	S1	B-1.58	20220403	WT		NA	7,310	19	25,485	105	25.99179207	41.2007063
455	2	18M	S1	B-1.58	20220403	WT		NA	7,788	17	9,657	10	21.82845403	10.35518277
463	2	1M	Cg1	B1.10	20220404	WT	F	NA	14,063	92	104,818	497	65.41989618	47.41552024
463	6	1M	Cg1	B1.10	20220404	WT	F	NA	11,393	37	100,538	216	32.4760818	21.48441385
464	2	1M	Cg1	B1.10	20220404	WT	F	NA	23,133	37	15,243	62	15.99446678	40.67440792
464	6	1M	Cg1	B1.10	20220404	WT	F	NA	19,029	108	20,339	81	56.75547848	39.82496681
465	3	1M	Cg1	B1.10	20220404	WT	F	NA	26,944	53	54,568	153	19.67042755	28.03841079
465	7	1M	Cg1	B1.10	20220404	WT	F	NA	20,891	59	66,861	223	28.24182662	33.35277666
466	3	1M	Cg1	B1.10	20220404	WT	F	NA	31,967	74	13,477	50	23.14887227	37.10024486
466	7	1M	Cg1	B1.10	20220404	WT	F	NA	31,045	68	41,056	112	21.90368819	27.27981294
467	2	1M	Cg1	B1.10	20220404	WT	F	NA	30,793	93	19,260	59	30.20166921	30.63343718
467	6	1M	Cg1	B1.10	20220404	WT	F	NA	19,457	4	54,104	136	2.055815388	25.13677362
468	4	1M	Cg1	B1.10	20220404	WT	F	NA	28,470	60	10,417	52	21.0748156	49.91840261
468	8	1M	Cg1	B1.10	20220404	WT	F	NA	9,039	12	61,198	215	13.27580485	35.13186705
469	3	1M	Cg1	B1.10	20220404	WT	F	NA	26,739	83	33,909	88	31.04080183	25.9518122
469	7	1M	Cg1	B1.10	20220404	WT	F	NA	128,846	220	52,733	166	17.07464725	31.47933931
469	11	1M	Cg1	B1.10	20220404	WT	F	NA	25,748	43	59,902	121	16.70032624	20.19965944
470	2	1M	Cg1	B1.10	20220404	WT	F	NA	16,253	59	67,671	231	36.30099059	34.135745
470	6	1M	Cg1	B1.10	20220404	WT	F	NA	47,834	88	9,238	35	18.39695614	37.88698853
471	4	1M	Cg1	B1.10	20220404	WT	F	NA	14,721	10	68,361	169	6.793016779	24.72169804
471	8	1M	Cg1	B1.10	20220404	WT	F	NA	35,424	149	53,441	125	42.06187895	23.39028087
472	1	1M	Cg1	B1.10	20220404	WT	F	NA	16,833	43	14,821	67	25.5450603	45.20612644
474	1	1M	Cg1	B1.10	20220404	WT	F	NA	26,637	77	22,671	75	28.90715921	33.08191081
474	5	1M	Cg1	B1.10	20220404	WT	F	NA	27,411	68	21,105	123	24.80755901	58.28002843
474	9	1M	Cg1	B1.10	20220404	WT	F	NA	11,711	27	66,622	175	23.0552472	26.26759929
475	1	1M	M1	B1.10	20220404	WT	F	NA	32,617	53	30,937	56	16.2491952	18.10130265
475	5	1M	M1	B1.10	20220404	WT	F	NA	13,640	21	9,526	29	15.39589443	30.44299811
476	2	1M	M1	B1.10	20220404	WT	F	NA	37,497	56	18,700	78	14.9345281	41.71122995
476	6	1M	M1	B1.10	20220404	WT	F	NA	44,845	57	28,680	70	12.7104471	24.40725244
476	10	1M	M1	B1.10	20220404	WT	F	NA	24,555	51	22,876	82	20.76970067	35.84542752
477	3	1M	M1	B1.10	20220404	WT	F	NA	21,653	58	35,702	70	26.78612663	19.60674472
477	7	1M	M1	B1.10	20220404	WT	F	NA	29,533	81	28,172	62	27.42694613	22.00766719
478	3	1M	M1	B1.10	20220404	WT	F	NA	17,714	44	17,341	41	24.83911031	23.6433885
478	7	1M	M1	B1.10	20220404	WT	F	NA	8,004	7	59,463	134	8.745627186	22.53502178
479	2	1M	M1	B1.10	20220404	WT	F	NA	13,082	37	61,781	147	28.28313713	23.79372299
479	6	1M	M1	B1.10	20220404	WT	F	NA	18,833	17	22,361	78	9.026708437	34.88216091
480	4	1M	M1	B1.10	20220404	WT	F	NA	25,807	44	28,519	35	17.0496377	12.27252007
481	1	1M	M1	B1.10	20220404	WT	F	NA	18,553	26	78,287	154	14.01390611	19.67120978
482	1	1M	M1	B1.10	20220404	WT	F	NA	32,540	73	40,461	85	22.43392747	21.00788414
482	5	1M	M1	B1.10	20220404	WT	F	NA	47,969	88	40,237	114	18.34518126	28.33213212
483	1	1M	M1	B1.10	20220404	WT	F	NA	13,844	11	12,111	16	7.945680439	13.21113038
483	5	1M	M1	B1.10	20220404	WT	F	NA	15,635	12	59,538	221	7.675087944	37.11915079
484	3	1M	M1	B1.10	20220404	WT	F	NA	11,678	30	48,549	127	25.68933036	26.15913819
484	7	1M	M1	B1.10	20220404	WT	F	NA	24,421	35	96,432	292	14.33192744	30.28040484
485	2	1M	M1	B1.10	20220404	WT	F	NA	29,552	59	61,435	144	19.9648078	23.4394075
485	6	1M	M1	B1.10	20220404	WT	F	NA	26,657	54	70,333	114	20.25734329	16.20860762
486	2	1M	M1	B1.10	20220404	WT	F	NA	48,466	137	19,396	69	28.26723889	35.57434523
487	1	1M	M1	B1.10	20220404	WT	F	NA	30,033	129	20,905	29	42.95275197	13.87227936
487	5	1M	M1	B1.10	20220404	WT	F	NA	15,411	29	25,196	44	18.8177276	17.46308938
487	9	1M	M1	B1.10	20220404	WT	F	NA	30,022	92	72,946	165	30.64419426	22.61947194
488	4	1M	M1	B1.10	20220404	WT	F	NA	14,145	64	27,462	99	45.24566985	36.04981429
488	8	1M	M1	B1.10	20220404	WT	F	NA	59,797	127	9,330	12	21.23852367	12.86173633
489	4	1M	M1	B1.10	20220404	WT	F	NA	7,873	2	56,528	112	2.540327702	19.81318992
489	8	1M	M1	B1.10	20220404	WT	F	NA	31,099	70	16,957	39	22.50876234	22.9993513
490	3	1M	M1	B1.10	20220404	WT	F	NA	30,509	69	24,121	65	22.61627716	26.94747316
491	1	1M	M1	B1.10	20220404	WT	F	NA	7,656	12	16,798	27	15.67398119	16.07334206
491	5	1M	M1	B1.10	20220404	WT	F	NA	17,743	59	32,073	55	33.2525503	17.14838026
491	9	1M	M1	B1.10	20220404	WT	F	NA	31,792	83	26,317	52	26.10719678	19.75909108
492	4	1M	M1	B1.10	20220404	WT	F	NA	14,101	41	32,916	89	29.07595206	27.0385223
493	1	1M	M1	B1.10	20220404	WT	F	NA	36,138	62	42,052	98	17.15645581	23.30448017
493	5	1M	M1	B1.10	20220404	WT	F	NA	28,103	67	20,502	98	23.84087108	47.80021461
494	3	1M	M1	B1.10	20220404	WT	F	NA	21,441	107	23,179	80	49.90438879	34.51399974
494	7	1M	M1	B1.10	20220404	WT	F	NA	9,981	25	41,951	151	25.04759042	35.99437439
495	2	1M	M1	B1.10	20220404	WT	F	NA	15,154	33	63,516	80	21.77642867	12.59525159
495	6	1M	M1	B1.10	20220404	WT	F	NA	12,907	8	37,029	67	6.19818703	18.09392638
495	10	1M	M1	B1.10	20220404	WT	F	NA	11,169	52	18,529	25	46.55743576	13.49236332
496	4	1M	M1	B1.10	20220404	WT	F	NA	18,012	37	10,033	19	20.54186098	18.93750623
497	2	1M	M1	B1.10	20220404	WT	F	NA	13,332	80	36,358	100	60.0060006	27.50426316
498	1	1M	M1	B1.10	20220404	WT	F	NA	33,132	100	42,461	72	30.1823011	16.95673677
498	5	1M	M1	B1.10	20220404	WT	F	NA	12,551	18	54,788	102	14.34148673	18.61721545
498	9	1M	M1	B1.10	20220404	WT	F	NA	24,123	34	98,608	150	14.0944327	15.21174753
499	4	1M	M1	B1.10	20220404	WT	F	NA	33,629	69	35,794	66	20.51800529	18.4388445
499	8	1M	M1	B1.10	20220404	WT	F	NA	26,658	63	56,602	253	23.63268062	44.69806721
500	2	1M	M1	B1.10	20220404	WT	F	NA	14,097	44	16,260	63	31.21231468	38.74538745
501	1	1M	M1	B1.10	20220404	WT	F	NA	10,454	28	21,765	59	26.78400612	27.10774179
501	5	1M	M1	B1.10	20220404	WT	F	NA	9,676	17	13,934	45	17.56924349	32.2951055
501	9	1M	M1	B1.10	20220404	WT	F	NA	21,851	72	46,167	132	32.95043705	28.59185132
501	13	1M	M1	B1.10	20220404	WT	F	NA	9,221	62	51,668	110	67.2378267	21.28977317
502	4	1M	M1	B1.10	20220404	WT	F	NA	20,815	46	10,139	33	22.09944751	32.54758852
503	1	1M	M1	B1.10	20220404	WT	F	NA	21,222	42	9,742	9	19.79078315	9.238349415
503	5	1M	M1	B1.10	20220404	WT	F	NA	10,176	26	27,240	72	25.55031447	26.43171806
503	9	1M	M1	B1.10	20220404	WT	F	NA	10,806	25	10,436	39	23.13529521	37.37064009
504	3	1M	M2	B1.10	20220404	WT	F	NA	34,911	89	25,907	92	25.4933975	35.51163778
504	7	1M	M2	B1.10	20220404	WT	F	NA	12,618	26	115,958	312	20.60548423	26.90629366
505	4	1M	M2	B1.10	20220404	WT	F	NA	12,475	15	38,844	122	12.0240481	31.40768201
506	1	1M	M2	B1.10	20220404	WT	F	NA	20,356	33	33,707	84	16.21143643	24.92063963
506	5	1M	M2	B1.10	20220404	WT	F	NA	20,512	61	9,261	27	29.73868955	29.15451895
506	9	1M	M2	B1.10	20220404	WT	F	NA	7,213	28	18,094	90	38.81879939	49.74024539
507	2	1M	M2	B1.10	20220404	WT	F	NA	29,333	55	42,998	157	18.75021307	36.5133262
507	6	1M	M2	B1.10	20220404	WT	F	NA	27,335	61	35,322	186	22.31571246	52.65839986
508	1	1M	M2	B1.10	20220404	WT	F	NA	13,785	27	51,061	176	19.58650707	34.4685768
508	5	1M	M2	B1.10	20220404	WT	F	NA	15,563	8	42,204	124	5.140397096	29.38110132
509	1	1M	M2	B1.10	20220404	WT	F	NA	33,719	54	32,564	36	16.01470981	11.05515293
510	1	1M	M2	B1.10	20220404	WT	F	NA	19,999	82	8,431	10	41.0020501	11.86098921
510	5	1M	M2	B1.10	20220404	WT	F	NA	29,984	82	12,131	27	27.34791889	22.25702745
510	9	1M	M2	B1.10	20220404	WT	F	NA	13,212	27	11,295	27	20.4359673	23.90438247
512	2	1M	M2	B1.10	20220404	WT	F	NA	7,187	25	11,595	4	34.78502852	3.449762829
512	6	1M	M2	B1.10	20220404	WT	F	NA	11,592	20	50,767	114	17.25327812	22.45553214
513	4	1M	M2	B1.10	20220404	WT	F	NA	21,617	82	23,377	40	37.9331082	17.11083544
514	2	1M	M2	B1.10	20220404	WT	F	NA	24,777	94	42,703	121	37.93841062	28.33524577
515	1	1M	M2	B1.10	20220404	WT	F	NA	32,534	96	66,171	169	29.50759206	25.53988908
515	5	1M	M2	B1.10	20220404	WT	F	NA	12,451	13	33,656	108	10.44092844	32.08937485
515	9	1M	M2	B1.10	20220404	WT	F	NA	13,049	8	10,164	21	6.130737988	20.66115702
516	4	1M	M2	B1.10	20220404	WT	F	NA	9,135	3	13,404	55	3.28407225	41.0325276
517	1	1M	M2	B1.10	20220404	WT	F	NA	24,121	64	34,706	90	26.53289665	25.93211548
518	1	1M	M2	B1.10	20220404	WT	F	NA	25,366	87	82,068	211	34.29787905	25.71038651
518	5	1M	M2	B1.10	20220404	WT	F	NA	10,399	47	74,378	132	45.19665352	17.74718331
518	9	1M	M2	B1.10	20220404	WT	F	NA	28,053	72	80,613	182	25.6657042	22.57700371
519	2	1M	M2	B1.10	20220404	WT	F	NA	21,048	81	40,551	69	38.48346636	17.01560997
519	6	1M	M2	B1.10	20220404	WT	F	NA	8,234	4	53,461	100	4.857906242	18.70522437
519	10	1M	M2	B1.10	20220404	WT	F	NA	29,653	30	86,403	174	10.1170202	20.13818965
520	2	1M	M2	B1.10	20220404	WT	F	NA	25,584	79	41,221	113	30.87867417	27.41321171
520	6	1M	M2	B1.10	20220404	WT	F	NA	29,130	41	70,160	182	14.07483694	25.94070696
520	10	1M	M2	B1.10	20220404	WT	F	NA	18,695	36	36,987	87	19.25648569	23.52177792
521	4	1M	M2	B1.10	20220404	WT	F	NA	24,553	8	76,606	202	3.258257647	26.36869175
521	8	1M	M2	B1.10	20220404	WT	F	NA	27,178	112	29,243	48	41.20980205	16.41418459
522	2	1M	M2	B1.10	20220404	WT	F	NA	8,938	5	7,953	19	5.594092638	23.89035584
522	6	1M	M2	B1.10	20220404	WT	F	NA	25,238	35	23,039	71	13.86797686	30.81730978
522	10	1M	M2	B1.10	20220404	WT	F	NA	8,215	16	42,621	56	19.47656726	13.1390629
523	4	1M	M2	B1.10	20220404	WT	F	NA	17,294	11	41,008	102	6.360587487	24.87319547
523	8	1M	M2	B1.10	20220404	WT	F	NA	15,375	53	13,462	50	34.47154472	37.14158372
524	2	1M	M2	B1.10	20220404	WT	F	NA	18,530	5	68,679	244	2.698327037	35.52759941
524	6	1M	M2	B1.10	20220404	WT	F	NA	21,112	41	67,123	208	19.42023494	30.98788791
525	1	1M	M2	B1.10	20220404	WT	F	NA	18,054	61	25,770	85	33.78752631	32.98409003
526	1	1M	M2	B1.10	20220404	WT	F	NA	32,190	109	35,957	59	33.86144765	16.40848792
526	5	1M	M2	B1.10	20220404	WT	F	NA	19,297	45	100,922	157	23.319687	15.55656844
527	2	1M	S1	B1.10	20220404	WT	F	NA	15,167	32	14,046	24	21.0984374	17.08671508
527	6	1M	S1	B1.10	20220404	WT	F	NA	25,329	53	26,405	29	20.92463184	10.98276842
527	10	1M	S1	B1.10	20220404	WT	F	NA	15,352	65	28,291	40	42.33976029	14.13877205
527	14	1M	S1	B1.10	20220404	WT	F	NA	7,770	6	9,005	17	7.722007722	18.87840089
527	18	1M	S1	B1.10	20220404	WT	F	NA	16,633	44	24,554	48	26.45343594	19.54874969
528	4	1M	S1	B1.10	20220404	WT	F	NA	16,733	31	47,169	154	18.52626546	32.64856156
528	8	1M	S1	B1.10	20220404	WT	F	NA	24,411	67	41,420	138	27.44664291	33.31723805
529	2	1M	S1	B1.10	20220404	WT	F	NA	32,470	62	21,777	38	19.09454881	17.44960279
529	6	1M	S1	B1.10	20220404	WT	F	NA	42,259	87	40,686	88	20.58733051	21.62906159
530	3	1M	S1	B1.10	20220404	WT	F	NA	26,618	57	79,273	200	21.4140807	25.229271
530	7	1M	S1	B1.10	20220404	WT	F	NA	25,662	49	50,521	98	19.0943808	19.39787415
530	11	1M	S1	B1.10	20220404	WT	F	NA	18,024	38	81,386	155	21.08300044	19.0450446
530	15	1M	S1	B1.10	20220404	WT	F	NA	11,906	23	59,292	121	19.31799093	20.40747487
531	4	1M	S1	B1.10	20220404	WT	F	NA	23,138	12	22,774	37	5.186273662	16.246597
532	2	1M	S1	B1.10	20220404	WT	F	NA	17,436	46	17,862	47	26.38219775	26.31284291
532	6	1M	S1	B1.10	20220404	WT	F	NA	20,814	29	18,331	34	13.93292976	18.54781518
533	2	1M	S1	B1.10	20220404	WT	F	NA	54,385	136	40,833	106	25.00689528	25.95939559
533	6	1M	S1	B1.10	20220404	WT	F	NA	34,606	122	89,939	365	35.2540022	40.58306185
534	4	1M	S1	B1.10	20220404	WT	F	NA	12,364	9	88,171	146	7.279197671	16.55873246
535	4	1M	S1	B1.10	20220404	WT	F	NA	129,740	269	56,956	101	20.73377524	17.73298687
535	8	1M	S1	B1.10	20220404	WT	F	NA	23,113	81	67,344	137	35.04521265	20.34331195
536	2	1M	S1	B1.10	20220404	WT	F	NA	22,299	55	8,722	15	24.66478317	17.19789039
536	6	1M	S1	B1.10	20220404	WT	F	NA	8,160	10	63,865	136	12.25490196	21.29491897
536	10	1M	S1	B1.10	20220404	WT	F	NA	24,969	48	8,783	21	19.22383756	23.9098258
537	1	1M	S1	B1.10	20220404	WT	F	NA	45,473	88	23,940	47	19.35214303	19.63241437
538	1	1M	S1	B1.10	20220404	WT	F	NA	13,356	33	21,210	19	24.70799641	8.958038661
538	5	1M	S1	B1.10	20220404	WT	F	NA	26,383	43	8,842	36	16.29837395	40.71477041
539	3	1M	S1	B1.10	20220404	WT	F	NA	33,791	85	70,230	137	25.15462697	19.50733305
540	1	1M	S1	B1.10	20220404	WT	F	NA	13,673	29	17,134	42	21.20968332	24.51266488
540	5	1M	S1	B1.10	20220404	WT	F	NA	29,023	81	64,571	260	27.90889984	40.26575398
541	4	1M	S1	B1.10	20220404	WT	F	NA	7,093	24	82,333	298	33.83617651	36.19447852
542	3	1M	S1	B1.10	20220404	WT	F	NA	19,795	45	76,724	240	22.73301339	31.28095511
542	7	1M	S1	B1.10	20220404	WT	F	NA	18,232	46	8,293	30	25.23036419	36.17508742
543	4	1M	S1	B1.10	20220404	WT	F	NA	46,249	81	55,495	154	17.51389219	27.75024777
544	1	1M	S1	B1.10	20220404	WT	F	NA	7,884	24	25,533	69	30.4414003	27.02385149
544	5	1M	S1	B1.10	20220404	WT	F	NA	33,827	130	13,504	18	38.43083927	13.32938389
545	2	1M	S1	B1.10	20220404	WT	F	NA	22,966	65	44,991	89	28.30270835	19.78173412
545	6	1M	S1	B1.10	20220404	WT	F	NA	20,293	40	64,045	111	19.71123047	17.33156374
546	1	1M	S1	B1.10	20220404	WT	F	NA	38,166	101	55,160	145	26.46334434	26.28716461
546	5	1M	S1	B1.10	20220404	WT	F	NA	30,492	110	24,891	90	36.07503608	36.15764734
546	9	1M	S1	B1.10	20220404	WT	F	NA	26,119	89	64,943	163	34.07481144	25.09893291
547	2	1M	S1	B1.10	20220404	WT	F	NA	23,441	54	65,305	242	23.03655987	37.05688692
547	6	1M	S1	B1.10	20220404	WT	F	NA	11,520	3	58,502	94	2.604166667	16.06782674
548	4	1M	S1	B1.10	20220404	WT	F	NA	11,137	25	54,835	85	22.44769687	15.5010486
548	8	1M	S1	B1.10	20220404	WT	F	NA	17,914	62	38,702	115	34.60980239	29.71422665
549	4	1M	S1	B1.10	20220404	WT	F	NA	21,995	46	46,417	100	20.91384406	21.54383092
550	3	1M	S1	B1.10	20220404	WT	F	NA	40,227	72	12,498	31	17.89842643	24.80396863
550	7	1M	S1	B1.10	20220404	WT	F	NA	19,724	61	38,320	74	30.9267897	19.31106472
551	4	1M	S1	B1.10	20220404	WT	F	NA	27,420	78	100,075	302	28.4463895	30.17736697
552	2	1M	S1	B1.10	20220404	WT	F	NA	36,907	62	59,593	139	16.79898122	23.32488715
552	6	1M	S1	B1.10	20220404	WT	F	NA	33,711	75	34,631	175	22.24793094	50.53275967
553	3	1M	S1	B1.10	20220404	WT	F	NA	38,106	95	9,386	29	24.93045715	30.89708076
553	7	1M	S1	B1.10	20220404	WT	F	NA	12,274	28	61,352	115	22.81244908	18.74429521
554	4	1M	S1	B1.10	20220404	WT	F	NA	20,459	68	50,178	94	33.23720612	18.73330942
554	8	1M	S1	B1.10	20220404	WT	F	NA	32,653	90	62,400	85	27.56255168	13.62179487
563	2	1M	S1	B-1.58	20220405	WT	F	NA	38,946	83	14,951	44	21.3115596	29.4294696
563	6	1M	S1	B-1.58	20220405	WT	F	NA	30,108	45	46,905	72	14.9461937	15.35017589
564	4	1M	S1	B-1.58	20220405	WT	F	NA	25,805	5	20,651	109	1.937608991	52.78194761
564	8	1M	S1	B-1.58	20220405	WT	F	NA	23,072	82	11,117	41	35.5409154	36.88045336
564	12	1M	S1	B-1.58	20220405	WT	F	NA	11,317	38	18,529	61	33.5778033	32.92136651
565	3	1M	S1	B-1.58	20220405	WT	F	NA	22,070	66	50,887	67	29.90484821	13.16642757
565	7	1M	S1	B-1.58	20220405	WT	F	NA	8,753	15	32,553	107	17.13698161	32.8694744
566	4	1M	S1	B-1.58	20220405	WT	F	NA	10,883	43	8,748	3	39.5111642	3.429355281
566	8	1M	S1	B-1.58	20220405	WT	F	NA	11,134	27	84,199	153	24.25004491	18.17123719
567	2	1M	S1	B-1.58	20220405	WT	F	NA	7,122	9	26,964	123	12.63689975	45.61637739
567	6	1M	S1	B-1.58	20220405	WT	F	NA	34,782	67	42,802	114	19.2628371	26.63426943
568	2	1M	S1	B-1.58	20220405	WT	F	NA	9,832	12	8,904	16	12.20504475	17.96945193
568	6	1M	S1	B-1.58	20220405	WT	F	NA	28,729	53	66,972	158	18.44825786	23.59194887
568	10	1M	S1	B-1.58	20220405	WT	F	NA	11,606	39	98,739	331	33.60330863	33.52272152
569	3	1M	S1	B-1.58	20220405	WT	F	NA	30,049	163	68,831	59	54.2447336	8.571719138
569	7	1M	S1	B-1.58	20220405	WT	F	NA	38,458	77	43,588	72	20.02184201	16.51830779
570	4	1M	S1	B-1.58	20220405	WT	F	NA	22,464	24	22,377	54	10.68376068	24.13192117
570	8	1M	S1	B-1.58	20220405	WT	F	NA	16,545	101	57,996	129	61.04563312	22.2429133
570	12	1M	S1	B-1.58	20220405	WT	F	NA	21,754	42	49,921	126	19.30679415	25.23987901
571	2	1M	S1	B-1.58	20220405	WT	F	NA	21,455	11	28,392	27	5.127010021	9.509721048
571	6	1M	S1	B-1.58	20220405	WT	F	NA	12,493	18	34,064	94	14.40806852	27.59511508
572	3	1M	S1	B-1.58	20220405	WT	F	NA	9,321	32	95,321	323	34.33108036	33.88550267
572	7	1M	S1	B-1.58	20220405	WT	F	NA	25,118	68	26,567	71	27.07221913	26.72488425
573	3	1M	S1	B-1.58	20220405	WT	F	NA	40,754	125	91,794	382	30.67183589	41.61492037
573	7	1M	S1	B-1.58	20220405	WT	F	NA	20,298	29	18,287	101	14.28712188	55.23049161
574	2	1M	S1	B-1.58	20220405	WT	F	NA	22,480	39	14,518	27	17.34875445	18.59760298
574	6	1M	S1	B-1.58	20220405	WT	F	NA	35,383	28	16,686	66	7.913404742	39.55411722
575	1	1M	S1	B-1.58	20220405	WT	F	NA	7,380	10	53,254	146	13.5501355	27.41578097
576	1	1M	S1	B-1.58	20220405	WT	F	NA	8,819	7	37,528	129	7.937407869	34.37433383
576	5	1M	S1	B-1.58	20220405	WT	F	NA	35,024	98	53,812	93	27.98081316	17.28239054
576	9	1M	S1	B-1.58	20220405	WT	F	NA	16,768	43	18,294	28	25.64408397	15.30556467
577	3	1M	S1	B-1.58	20220405	WT	F	NA	21,722	44	25,193	76	20.2559617	30.16710991
577	7	1M	S1	B-1.58	20220405	WT	F	NA	13,604	22	84,333	174	16.1717142	20.63249262
577	11	1M	S1	B-1.58	20220405	WT	F	NA	12,315	24	15,923	20	19.48842875	12.56044715
578	1	1M	S1	B-1.58	20220405	WT	F	NA	8,108	7	14,082	15	8.633448446	10.65189604
578	5	1M	S1	B-1.58	20220405	WT	F	NA	33,439	89	40,012	90	26.61562846	22.49325202
579	1	1M	S1	B-1.58	20220405	WT	F	NA	30,189	61	42,160	146	20.20603531	34.62998102
579	5	1M	S1	B-1.58	20220405	WT	F	NA	19,833	39	40,068	270	19.66419604	67.38544474
579	9	1M	S1	B-1.58	20220405	WT	F	NA	32,406	89	43,776	149	27.46404987	34.0369152
579	13	1M	S1	B-1.58	20220405	WT	F	NA	30,397	86	46,833	116	28.29226568	24.76885956
580	2	1M	S1	B-1.58	20220405	WT	F	NA	7,234	23	12,567	27	31.79430467	21.48484125
580	6	1M	S1	B-1.58	20220405	WT	F	NA	11,195	45	48,124	107	40.1965163	22.23422824
581	3	1M	S1	B-1.58	20220405	WT	F	NA	21,769	38	8,807	38	17.45601543	43.14749631
581	7	1M	S1	B-1.58	20220405	WT	F	NA	7,969	25	34,550	83	31.37156481	24.02315485
582	2	1M	S1	B-1.58	20220405	WT	F	NA	23,755	90	26,815	84	37.88676068	31.32575051
582	6	1M	S1	B-1.58	20220405	WT	F	NA	10,823	16	17,678	50	14.78333179	28.2837425
583	1	1M	S1	B-1.58	20220405	WT	F	NA	34,149	120	17,355	48	35.14012123	27.65773552
583	5	1M	S1	B-1.58	20220405	WT	F	NA	13,693	41	49,136	164	29.94230629	33.37675024
584	2	1M	S1	B-1.58	20220405	WT	F	NA	31,775	154	131,207	247	48.46577498	18.82521512
584	6	1M	S1	B-1.58	20220405	WT	F	NA	18,191	48	50,658	93	26.38667473	18.35840341
584	10	1M	S1	B-1.58	20220405	WT	F	NA	8,467	26	36,382	74	30.70745246	20.33972844
585	1	1M	S1	B-1.58	20220405	WT	F	NA	9,310	22	151,492	471	23.63050483	31.09075067
585	5	1M	S1	B-1.58	20220405	WT	F	NA	9,636	9	36,773	127	9.339975093	34.53620863
586	1	1M	S1	B-1.58	20220405	WT	F	NA	42,001	79	40,779	69	18.80907597	16.92047377
587	1	1M	S1	B-1.58	20220405	WT	F	NA	9,415	41	115,664	249	43.54753054	21.52787384
587	5	1M	S1	B-1.58	20220405	WT	F	NA	13,139	39	14,854	18	29.68262425	12.11794803
587	9	1M	S1	B-1.58	20220405	WT	F	NA	32,786	63	89,571	177	19.21551882	19.7608601
588	4	1M	S1	B-1.58	20220405	WT	F	NA	7,646	20	11,446	23	26.15746796	20.09435611
589	2	1M	S1	B-1.58	20220405	WT	F	NA	16,255	56	119,655	228	34.45093817	19.0547825
590	1	1M	S1	B-1.58	20220405	WT	F	NA	18,076	42	12,605	32	23.23522903	25.38675129
590	5	1M	S1	B-1.58	20220405	WT	F	NA	18,812	26	77,894	151	13.82096534	19.38531851
590	9	1M	S1	B-1.58	20220405	WT	F	NA	15,229	44	76,307	117	28.89224506	15.3328004
591	2	1M	S1	B-1.58	20220405	WT	F	NA	36,837	104	34,993	88	28.23248364	25.14788672
591	6	1M	S1	B-1.58	20220405	WT	F	NA	19,028	31	60,015	127	16.29178053	21.16137632
592	1	1M	S1	B-1.58	20220405	WT	F	NA	12,542	30	16,730	49	23.91963004	29.28870293
592	5	1M	S1	B-1.58	20220405	WT	F	NA	32,929	65	47,764	192	19.7394394	40.19763839
592	9	1M	S1	B-1.58	20220405	WT	F	NA	9,114	13	46,915	225	14.26377002	47.95907492
592	13	1M	S1	B-1.58	20220405	WT	F	NA	26,719	63	24,300	43	23.57872675	17.69547325
593	4	1M	Cg1	B0.02	20220406	WT	F	NA	10,982	28	49,266	72	25.49626662	14.61454147
593	8	1M	Cg1	B0.02	20220406	WT	F	NA	18,720	27	58,684	96	14.42307692	16.35880308
594	4	1M	Cg1	B0.02	20220406	WT	F	NA	11,223	38	26,041	108	33.85903947	41.47306171
594	8	1M	Cg1	B0.02	20220406	WT	F	NA	24,495	62	23,213	87	25.31128802	37.47899884
595	3	1M	Cg1	B0.02	20220406	WT	F	NA	27,469	51	13,609	67	18.56638392	49.2321258
595	7	1M	Cg1	B0.02	20220406	WT	F	NA	27,313	63	15,742	86	23.0659393	54.63092364
595	11	1M	Cg1	B0.02	20220406	WT	F	NA	25,039	60	113,093	344	23.96261832	30.41744405
596	2	1M	Cg1	B0.02	20220406	WT	F	NA	17,882	76	18,881	30	42.50083883	15.88898893
596	6	1M	Cg1	B0.02	20220406	WT	F	NA	9,752	2	30,570	42	2.050861362	13.73895976
597	2	1M	Cg1	B0.02	20220406	WT	F	NA	25,140	93	87,087	336	36.9928401	38.58210755
597	6	1M	Cg1	B0.02	20220406	WT	F	NA	18,027	11	62,301	210	6.101958174	33.70732412
597	10	1M	Cg1	B0.02	20220406	WT	F	NA	29,383	61	29,771	121	20.76030358	40.64357932
598	4	1M	Cg1	B0.02	20220406	WT	F	NA	20,301	56	44,941	169	27.58484804	37.6048597
599	3	1M	Cg1	B0.02	20220406	WT	F	NA	9,333	11	46,600	112	11.78613522	24.03433476
599	7	1M	Cg1	B0.02	20220406	WT	F	NA	7,666	6	53,747	88	7.826767545	16.37300687
600	3	1M	Cg1	B0.02	20220406	WT	F	NA	30,010	50	35,196	29	16.66111296	8.239572679
600	7	1M	Cg1	B0.02	20220406	WT	F	NA	20,549	25	47,775	166	12.16604214	34.74620617
601	3	1M	Cg1	B0.02	20220406	WT	F	NA	12,777	16	34,710	119	12.52250137	34.28406799
602	3	1M	Cg1	B0.02	20220406	WT	F	NA	45,734	79	50,501	55	17.27380067	10.89087345
602	7	1M	Cg1	B0.02	20220406	WT	F	NA	25,899	90	66,254	138	34.75037646	20.82893108
602	11	1M	Cg1	B0.02	20220406	WT	F	NA	20,107	81	87,588	147	40.28447804	16.78312098
603	1	1M	Cg1	B0.02	20220406	WT	F	NA	7,512	20	24,742	141	26.62406816	56.98811737
603	5	1M	Cg1	B0.02	20220406	WT	F	NA	41,775	66	36,675	185	15.7989228	50.44308112
604	1	1M	Cg1	B0.02	20220406	WT	F	NA	11,752	78	19,174	93	66.37168142	48.50318139
604	5	1M	Cg1	B0.02	20220406	WT	F	NA	24,854	86	68,857	242	34.60207612	35.14530113
604	9	1M	Cg1	B0.02	20220406	WT	F	NA	45,113	88	27,697	98	19.50657238	35.38289345
605	1	1M	Cg1	B0.02	20220406	WT	F	NA	8,264	16	28,702	48	19.36108422	16.72357327
605	5	1M	Cg1	B0.02	20220406	WT	F	NA	30,333	40	32,651	44	13.1869581	13.47585066
606	3	1M	Cg1	B0.02	20220406	WT	F	NA	24,094	112	18,196	43	46.48460198	23.63156738
606	7	1M	Cg1	B0.02	20220406	WT	F	NA	19,664	71	56,322	133	36.10659072	23.61421825
606	11	1M	Cg1	B0.02	20220406	WT	F	NA	31,468	120	29,732	75	38.13397737	25.22534643
607	1	1M	M1	B0.02	20220406	WT	F	NA	11,322	27	18,298	28	23.84737679	15.30221882
607	5	1M	M1	B0.02	20220406	WT	F	NA	24,864	35	46,133	92	14.07657658	19.94234062
608	1	1M	M1	B0.02	20220406	WT	F	NA	44,379	154	21,553	52	34.70109737	24.12657171
608	5	1M	M1	B0.02	20220406	WT	F	NA	47,333	111	8,843	55	23.45086937	62.1960873
608	9	1M	M1	B0.02	20220406	WT	F	NA	39,571	106	62,126	177	26.78729373	28.49048707
609	3	1M	M1	B0.02	20220406	WT	F	NA	26,853	45	11,546	52	16.75790414	45.03724234
609	7	1M	M1	B0.02	20220406	WT	F	NA	28,860	89	42,625	142	30.83853084	33.31378299
610	3	1M	M1	B0.02	20220406	WT	F	NA	11,484	13	69,254	276	11.32009753	39.85329367
610	7	1M	M1	B0.02	20220406	WT	F	NA	16,730	44	7,877	41	26.30005977	52.05027295
611	3	1M	M1	B0.02	20220406	WT	F	NA	43,772	133	32,415	167	30.38472083	51.51935832
611	7	1M	M1	B0.02	20220406	WT	F	NA	16,907	26	8,081	42	15.3782457	51.97376562
612	1	1M	M1	B0.02	20220406	WT	F	NA	11,870	17	10,591	37	14.32181971	34.93532244
612	5	1M	M1	B0.02	20220406	WT	F	NA	15,732	58	13,784	61	36.86753115	44.25420778
612	9	1M	M1	B0.02	20220406	WT	F	NA	23,824	73	20,595	67	30.64137005	32.532168
613	2	1M	M1	B0.02	20220406	WT	F	NA	7,388	43	33,760	92	58.20249053	27.25118483
613	6	1M	M1	B0.02	20220406	WT	F	NA	17,359	60	25,241	74	34.56420301	29.31738045
613	10	1M	M1	B0.02	20220406	WT	F	NA	27,139	68	36,794	114	25.0561922	30.9833125
614	4	1M	M1	B0.02	20220406	WT	F	NA	18,902	101	38,283	84	53.4334991	21.94185409
614	8	1M	M1	B0.02	20220406	WT	F	NA	24,445	55	37,981	165	22.49948865	43.44277402
614	12	1M	M1	B0.02	20220406	WT	F	NA	26,692	31	29,924	91	11.61396673	30.41037294
615	3	1M	M1	B0.02	20220406	WT	F	NA	45,197	143	12,580	38	31.63926809	30.20667727
616	1	1M	M1	B0.02	20220406	WT	F	NA	40,931	81	23,374	55	19.78940168	23.53041841
616	5	1M	M1	B0.02	20220406	WT	F	NA	19,363	56	60,003	135	28.92113825	22.49887506
616	9	1M	M1	B0.02	20220406	WT	F	NA	36,443	57	23,359	59	15.64086381	25.25793056
617	4	1M	M1	B0.02	20220406	WT	F	NA	32,111	125	21,565	75	38.92747034	34.7785764
617	8	1M	M1	B0.02	20220406	WT	F	NA	16,191	33	38,985	89	20.38169353	22.82929332
618	3	1M	M1	B0.02	20220406	WT	F	NA	35,633	51	9,351	25	14.31257542	26.73510854
618	7	1M	M1	B0.02	20220406	WT	F	NA	7,277	2	56,007	173	2.748385324	30.88899602
619	1	1M	M1	B0.02	20220406	WT	F	NA	8,741	26	36,797	113	29.74488045	30.70902519
619	5	1M	M1	B0.02	20220406	WT	F	NA	36,013	51	28,054	74	14.16155277	26.37770015
619	9	1M	M1	B0.02	20220406	WT	F	NA	32,885	82	44,182	69	24.93538087	15.61721968
620	2	1M	M1	B0.02	20220406	WT	F	NA	17,526	63	53,125	165	35.94659363	31.05882353
620	6	1M	M1	B0.02	20220406	WT	F	NA	13,530	6	41,942	152	4.4345898	36.24052263
621	3	1M	M1	B0.02	20220406	WT	F	NA	33,226	189	93,457	444	56.88316379	47.50847984
621	7	1M	M1	B0.02	20220406	WT	F	NA	7,446	46	27,174	62	61.77813591	22.81592699
622	1	1M	M2	B0.02	20220406	WT	F	NA	22,417	45	8,562	31	20.07405094	36.20649381
622	5	1M	M2	B0.02	20220406	WT	F	NA	13,064	35	29,542	158	26.79118187	53.48317649
622	9	1M	M2	B0.02	20220406	WT	F	NA	23,354	68	33,954	127	29.11706774	37.40354597
623	2	1M	M2	B0.02	20220406	WT	F	NA	12,259	3	52,990	104	2.447181662	19.62634459
623	6	1M	M2	B0.02	20220406	WT	F	NA	36,896	73	13,308	64	19.78534258	48.09137361
624	3	1M	M2	B0.02	20220406	WT	F	NA	7,897	38	30,684	60	48.11953907	19.55416504
624	7	1M	M2	B0.02	20220406	WT	F	NA	25,864	36	8,591	26	13.91896072	30.26423001
625	1	1M	M2	B0.02	20220406	WT	F	NA	10,088	6	10,596	65	5.947660587	61.34390336
625	5	1M	M2	B0.02	20220406	WT	F	NA	10,815	39	17,217	45	36.06102635	26.13695766
625	9	1M	M2	B0.02	20220406	WT	F	NA	9,197	26	11,604	48	28.27008807	41.36504654
626	3	1M	M2	B0.02	20220406	WT	F	NA	35,347	72	36,630	98	20.36947973	26.75402675
627	1	1M	M2	B0.02	20220406	WT	F	NA	34,373	81	37,306	160	23.56500742	42.8885434
627	5	1M	M2	B0.02	20220406	WT	F	NA	7,844	24	28,379	118	30.59663437	41.58004158
627	9	1M	M2	B0.02	20220406	WT	F	NA	19,682	24	21,441	125	12.19388274	58.29951961
627	13	1M	M2	B0.02	20220406	WT	F	NA	29,348	60	47,567	158	20.44432329	33.21630542
628	4	1M	M2	B0.02	20220406	WT	F	NA	35,324	73	38,871	107	20.66583626	27.52694811
628	8	1M	M2	B0.02	20220406	WT	F	NA	22,766	58	37,481	100	25.47658789	26.68018463
629	3	1M	M2	B0.02	20220406	WT	F	NA	26,557	64	48,092	110	24.09910758	22.87282708
629	7	1M	M2	B0.02	20220406	WT	F	NA	29,122	69	55,274	117	23.69342765	21.16727575
630	1	1M	M2	B0.02	20220406	WT	F	NA	23,463	58	53,674	44	24.71977156	8.19763759
630	5	1M	M2	B0.02	20220406	WT	F	NA	26,917	51	35,142	134	18.94713378	38.13101133
630	9	1M	M2	B0.02	20220406	WT	F	NA	23,179	52	36,183	11	22.43409983	3.040101705
631	3	1M	M2	B0.02	20220406	WT	F	NA	21,761	60	50,088	102	27.5722623	20.36415908
631	7	1M	M2	B0.02	20220406	WT	F	NA	25,515	52	85,256	140	20.38016853	16.42113165
631	11	1M	M2	B0.02	20220406	WT	F	NA	9,671	28	43,708	75	28.95253852	17.1593301
632	3	1M	M2	B0.02	20220406	WT	F	NA	11,587	26	36,576	112	22.43894019	30.62117235
633	1	1M	M2	B0.02	20220406	WT	F	NA	27,510	46	8,136	15	16.72119229	18.43657817
633	5	1M	M2	B0.02	20220406	WT	F	NA	7,491	1	58,909	184	1.334935256	31.2346161
634	2	1M	M2	B0.02	20220406	WT	F	NA	33,443	114	23,582	118	34.08785097	50.0381647
634	6	1M	M2	B0.02	20220406	WT	F	NA	22,921	8	24,561	50	3.490249117	20.3574773
635	3	1M	M2	B0.02	20220406	WT	F	NA	33,292	57	13,113	39	17.12123033	29.74147792
635	7	1M	M2	B0.02	20220406	WT	F	NA	12,891	71	14,231	42	55.07718563	29.51303492
636	3	1M	M2	B0.02	20220406	WT	F	NA	13,872	33	78,944	193	23.78892734	24.44770977
637	2	1M	S1	B0.02	20220406	WT	F	NA	16,708	45	51,579	121	26.93320565	23.45915974
637	6	1M	S1	B0.02	20220406	WT	F	NA	15,876	20	25,511	68	12.59763165	26.65516836
637	10	1M	S1	B0.02	20220406	WT	F	NA	34,619	106	28,812	60	30.61902424	20.82465639
638	4	1M	S1	B0.02	20220406	WT	F	NA	8,105	31	54,874	191	38.24799506	34.80701243
638	8	1M	S1	B0.02	20220406	WT	F	NA	7,838	18	68,485	183	22.9650421	26.72117982
639	4	1M	S1	B0.02	20220406	WT	F	NA	24,451	90	37,531	168	36.8083105	44.76299592
639	8	1M	S1	B0.02	20220406	WT	F	NA	15,172	34	34,296	42	22.40970208	12.2463261
639	12	1M	S1	B0.02	20220406	WT	F	NA	14,123	64	14,042	17	45.31615096	12.10653753
640	1	1M	S1	B0.02	20220406	WT	F	NA	22,634	50	32,055	41	22.09066007	12.7905163
640	5	1M	S1	B0.02	20220406	WT	F	NA	39,642	80	54,825	150	20.18061652	27.35978112
641	1	1M	S1	B0.02	20220406	WT	F	NA	45,691	93	77,894	120	20.35411788	15.40555113
641	5	1M	S1	B0.02	20220406	WT	F	NA	24,446	54	22,439	25	22.0895034	11.14131646
641	9	1M	S1	B0.02	20220406	WT	F	NA	15,360	21	43,286	123	13.671875	28.41565402
642	4	1M	S1	B0.02	20220406	WT	F	NA	25,590	59	8,622	46	23.0558812	53.35189051
642	8	1M	S1	B0.02	20220406	WT	F	NA	36,291	77	37,899	130	21.21738172	34.30169661
642	12	1M	S1	B0.02	20220406	WT	F	NA	13,242	6	38,087	107	4.531037608	28.09357524
643	3	1M	S1	B0.02	20220406	WT	F	NA	22,855	63	41,940	121	27.56508423	28.85073915
643	7	1M	S1	B0.02	20220406	WT	F	NA	10,920	25	49,568	209	22.89377289	42.16429955
643	11	1M	S1	B0.02	20220406	WT	F	NA	26,353	51	29,306	107	19.35263537	36.51129462
644	4	1M	S1	B0.02	20220406	WT	F	NA	17,665	59	10,029	33	33.3993773	32.90457673
644	8	1M	S1	B0.02	20220406	WT	F	NA	12,524	81	31,293	154	64.67582242	49.2122839
644	12	1M	S1	B0.02	20220406	WT	F	NA	15,161	59	36,413	202	38.91563881	55.4746931
645	3	1M	S1	B0.02	20220406	WT	F	NA	18,446	71	14,255	74	38.4907297	51.91160996
645	7	1M	S1	B0.02	20220406	WT	F	NA	41,077	57	46,230	207	13.87637851	44.7761194
646	2	1M	S1	B0.02	20220406	WT	F	NA	13,832	37	51,384	80	26.74956622	15.56904873
646	6	1M	S1	B0.02	20220406	WT	F	NA	13,846	36	19,398	48	26.00028889	24.74481905
647	1	1M	S1	B0.02	20220406	WT	F	NA	16,574	50	14,957	94	30.16773259	62.84682757
647	5	1M	S1	B0.02	20220406	WT	F	NA	28,231	98	36,841	180	34.7136127	48.85860862
647	9	1M	S1	B0.02	20220406	WT	F	NA	27,703	50	47,648	134	18.0485868	28.12290128
647	13	1M	S1	B0.02	20220406	WT	F	NA	7,694	35	27,652	85	45.4899922	30.73918704
648	3	1M	S1	B0.02	20220406	WT	F	NA	19,661	25	16,028	27	12.7155282	16.84552034
648	7	1M	S1	B0.02	20220406	WT	F	NA	17,061	34	8,444	9	19.92849188	10.65845571
648	11	1M	S1	B0.02	20220406	WT	F	NA	14,220	50	32,331	71	35.16174402	21.96034765
649	1	1M	S1	B0.02	20220406	WT	F	NA	18,332	66	31,229	100	36.00261837	32.02151846
649	5	1M	S1	B0.02	20220406	WT	F	NA	32,681	136	9,228	19	41.61439368	20.58951019
649	9	1M	S1	B0.02	20220406	WT	F	NA	20,126	61	15,717	50	30.30905297	31.8126869
650	3	1M	S1	B0.02	20220406	WT	F	NA	19,684	43	31,689	121	21.84515342	38.18359683
650	7	1M	S1	B0.02	20220406	WT	F	NA	29,137	68	13,750	74	23.33802382	53.81818182
650	11	1M	S1	B0.02	20220406	WT	F	NA	15,766	4	25,468	88	2.537105163	34.55316476
650	15	1M	S1	B0.02	20220406	WT	F	NA	14,069	26	54,068	130	18.48034686	24.0437967
651	2	1M	S1	B0.02	20220406	WT	F	NA	20,756	138	18,429	43	66.486799	23.33279071
651	6	1M	S1	B0.02	20220406	WT	F	NA	28,986	51	32,539	138	17.59470089	42.41064569
652	1	1M	S1	B0.02	20220406	WT	F	NA	25,291	39	9,728	52	15.42050532	53.45394737
652	5	1M	S1	B0.02	20220406	WT	F	NA	27,686	77	42,363	149	27.81189049	35.17220216
652	9	1M	S1	B0.02	20220406	WT	F	NA	28,707	97	37,039	155	33.78966803	41.84778207
652	13	1M	S1	B0.02	20220406	WT	F	NA	15,503	15	40,225	122	9.675546668	30.32939714
653	3	1M	S1	B0.02	20220406	WT	F	NA	36,752	105	17,895	51	28.56987375	28.49958089
653	7	1M	S1	B0.02	20220406	WT	F	NA	10,466	12	33,031	67	11.46569845	20.28397566
654	3	1M	S1	B0.02	20220406	WT	F	NA	18,683	45	29,326	65	24.08606755	22.16463207
654	7	1M	S1	B0.02	20220406	WT	F	NA	22,021	25	8,589	30	11.3527996	34.92839679
655	2	1M	S1	B0.02	20220406	WT	F	NA	8,255	6	13,388	32	7.268322229	23.90200179
655	6	1M	S1	B0.02	20220406	WT	F	NA	13,490	69	37,957	90	51.14899926	23.71104144
656	1	1M	S1	B0.02	20220406	WT	F	NA	9,291	55	42,298	86	59.19707244	20.33193059
656	5	1M	S1	B0.02	20220406	WT	F	NA	8,758	44	31,723	209	50.23978077	65.88279797
657	1	1M	S1	B0.02	20220406	WT	F	NA	22,519	46	17,239	57	20.42719481	33.06456291
657	5	1M	S1	B0.02	20220406	WT	F	NA	29,040	85	35,740	87	29.26997245	24.34247342
657	9	1M	S1	B0.02	20220406	WT	F	NA	42,085	81	12,176	19	19.2467625	15.60446781
658	3	1M	S1	B0.02	20220406	WT	F	NA	17,858	40	11,527	13	22.39892485	11.27786935
658	7	1M	S1	B0.02	20220406	WT	F	NA	12,789	27	21,666	58	21.11189303	26.77005446
658	11	1M	S1	B0.02	20220406	WT	F	NA	13,604	26	65,489	159	19.11202587	24.27888653
658	15	1M	S1	B0.02	20220406	WT	F	NA	24,576	39	35,742	126	15.86914062	35.25264395
659	2	1M	S1	B0.02	20220406	WT	F	NA	27,259	48	22,075	44	17.60886313	19.93204983
659	6	1M	S1	B0.02	20220406	WT	F	NA	19,982	36	8,127	28	18.01621459	34.45305771
660	2	1M	S1	B0.02	20220406	WT	F	NA	22,845	60	47,318	214	26.26395272	45.22591826
660	6	1M	S1	B0.02	20220406	WT	F	NA	20,331	47	11,173	24	23.11740692	21.48035443
660	10	1M	S1	B0.02	20220406	WT	F	NA	21,461	53	25,972	67	24.69596011	25.79701217
661	2	1M	S1	B0.02	20220406	WT	F	NA	17,604	99	16,264	36	56.23721881	22.13477619
662	1	1M	S1	B0.02	20220406	WT	F	NA	19,369	45	38,360	142	23.23300119	37.0177268
662	5	1M	S1	B0.02	20220406	WT	F	NA	22,216	126	25,773	60	56.71588045	23.28017693
663	3	1M	S1	B0.02	20220406	WT	F	NA	26,314	81	22,811	61	30.78209318	26.74148437
663	7	1M	S1	B0.02	20220406	WT	F	NA	9,165	31	31,158	64	33.8243317	20.54047115
664	2	1M	S1	B0.02	20220406	WT	F	NA	34,541	65	8,959	19	18.81821603	21.20772408
664	6	1M	S1	B0.02	20220406	WT	F	NA	23,410	79	25,043	145	33.74626228	57.90041129
665	3	1M	M1	B0.74	20220422	WT	M	NA	16,422	33	80,102	296	20.09499452	36.95288507
665	7	1M	M1	B0.74	20220422	WT	M	NA	26,109	56	33,379	123	21.44854265	36.84951616
666	3	1M	M1	B0.74	20220422	WT	M	NA	33,969	86	16,072	27	25.31720098	16.79940269
666	7	1M	M1	B0.74	20220422	WT	M	NA	35,467	84	34,235	111	23.68398793	32.42295896
666	11	1M	M1	B0.74	20220422	WT	M	NA	9,810	9	53,721	295	9.174311927	54.9133486
667	2	1M	M1	B0.74	20220422	WT	M	NA	38,159	123	56,057	200	32.2335491	35.67797064
667	6	1M	M1	B0.74	20220422	WT	M	NA	43,908	96	8,479	15	21.86389724	17.69076542
667	10	1M	M1	B0.74	20220422	WT	M	NA	32,805	87	89,155	217	26.52034751	24.33963322
668	2	1M	M1	B0.74	20220422	WT	M	NA	9,173	28	14,112	75	30.52436498	53.1462585
669	1	1M	M1	B0.74	20220422	WT	M	NA	10,071	39	29,781	81	38.72505213	27.19854941
669	5	1M	M1	B0.74	20220422	WT	M	NA	7,271	47	12,598	33	64.64035208	26.19463407
670	2	1M	M1	B0.74	20220422	WT	M	NA	40,035	100	23,263	153	24.97814412	65.76967717
670	6	1M	M1	B0.74	20220422	WT	M	NA	31,367	105	62,378	233	33.47467083	37.35291289
671	3	1M	M1	B0.74	20220422	WT	M	NA	34,794	68	23,086	24	19.54359947	10.39591094
671	7	1M	M1	B0.74	20220422	WT	M	NA	9,265	16	45,111	68	17.26929304	15.07392875
672	2	1M	M1	B0.74	20220422	WT	M	NA	36,036	71	59,130	214	19.7025197	36.19144258
672	6	1M	M1	B0.74	20220422	WT	M	NA	26,541	67	10,811	57	25.24396217	52.72407733
673	2	1M	M1	B0.74	20220422	WT	M	NA	23,130	91	29,929	59	39.34284479	19.71332153
673	6	1M	M1	B0.74	20220422	WT	M	NA	17,528	27	9,514	25	15.40392515	26.27706538
674	4	1M	M1	B0.74	20220422	WT	M	NA	17,072	40	62,290	197	23.43017807	31.62626425
674	8	1M	M1	B0.74	20220422	WT	M	NA	20,228	61	38,331	133	30.1562191	34.69776421
675	1	1M	M1	B0.74	20220422	WT	M	NA	39,576	75	9,291	38	18.95087932	40.8997955
675	5	1M	M1	B0.74	20220422	WT	M	NA	12,698	71	12,284	69	55.91431722	56.17062846
675	9	1M	M1	B0.74	20220422	WT	M	NA	11,178	46	70,793	326	41.15226337	46.04975068
676	3	1M	M1	B0.74	20220422	WT	M	NA	39,126	94	38,207	51	24.02494505	13.34833931
677	3	1M	M2	B0.74	20220422	WT	M	NA	18,006	95	41,971	249	52.76019105	59.32667794
677	7	1M	M2	B0.74	20220422	WT	M	NA	20,361	39	18,555	68	19.15426551	36.64780383
677	11	1M	M2	B0.74	20220422	WT	M	NA	32,332	70	71,297	186	21.65037734	26.0880542
678	4	1M	M2	B0.74	20220422	WT	M	NA	26,848	138	18,388	110	51.40047676	59.8216228
678	8	1M	M2	B0.74	20220422	WT	M	NA	31,708	75	46,005	202	23.6533367	43.90827084
679	2	1M	M2	B0.74	20220422	WT	M	NA	12,431	26	32,858	127	20.9154533	38.65116562
680	2	1M	M2	B0.74	20220422	WT	M	NA	39,421	123	14,179	86	31.20164379	60.6530785
680	6	1M	M2	B0.74	20220422	WT	M	NA	53,112	98	62,809	172	18.45157403	27.38461049
681	2	1M	M2	B0.74	20220422	WT	M	NA	16,332	146	22,846	150	89.39505266	65.65700779
681	6	1M	M2	B0.74	20220422	WT	M	NA	29,380	126	22,315	136	42.88631722	60.94555232
681	10	1M	M2	B0.74	20220422	WT	M	NA	34,386	113	38,086	228	32.86221137	59.86451715
681	14	1M	M2	B0.74	20220422	WT	M	NA	34,463	95	76,218	355	27.5657952	46.57692409
682	3	1M	M2	B0.74	20220422	WT	M	NA	23,853	55	69,667	230	23.05789628	33.0141961
683	3	1M	S1	B0.74	20220422	WT	M	NA	15,979	25	19,324	72	15.64553476	37.25936659
683	7	1M	S1	B0.74	20220422	WT	M	NA	27,372	71	41,205	169	25.93891568	41.01444
683	11	1M	S1	B0.74	20220422	WT	M	NA	19,056	39	19,439	77	20.46599496	39.61109111
684	3	1M	S1	B0.74	20220422	WT	M	NA	40,675	85	23,462	104	20.8973571	44.32699685
684	7	1M	S1	B0.74	20220422	WT	M	NA	22,304	103	47,418	215	46.18005739	45.34143152
685	4	1M	S1	B0.74	20220422	WT	M	NA	27,723	79	17,047	44	28.4961945	25.81099314
685	8	1M	S1	B0.74	20220422	WT	M	NA	26,458	83	80,581	534	31.37047396	66.2687234
686	3	1M	S1	B0.74	20220422	WT	M	NA	15,624	53	32,910	180	33.92217102	54.6946217
686	7	1M	S1	B0.74	20220422	WT	M	NA	14,158	63	101,261	570	44.49781043	56.29018082
687	2	1M	S1	B0.74	20220422	WT	M	NA	14,320	72	39,762	157	50.27932961	39.48493537
687	6	1M	S1	B0.74	20220422	WT	M	NA	28,510	66	67,575	252	23.14977201	37.29189789
688	3	1M	S1	B0.74	20220422	WT	M	NA	20,771	61	16,426	62	29.36786866	37.74503835
688	7	1M	S1	B0.74	20220422	WT	M	NA	46,207	191	19,973	109	41.33572835	54.57367446
689	3	1M	S1	B0.74	20220422	WT	M	NA	28,065	81	45,559	216	28.86157135	47.41104941
689	7	1M	S1	B0.74	20220422	WT	M	NA	12,456	25	42,917	197	20.07064868	45.9025561
690	3	1M	S1	B0.74	20220422	WT	M	NA	32,133	73	39,187	132	22.71807799	33.68464031
690	7	1M	S1	B0.74	20220422	WT	M	NA	37,102	106	37,261	118	28.56988842	31.66850058
691	2	1M	S1	B0.74	20220422	WT	M	NA	18,299	78	73,076	282	42.62528007	38.58996114
691	6	1M	S1	B0.74	20220422	WT	M	NA	39,905	96	54,253	236	24.0571357	43.49989862
692	1	1M	S1	B0.74	20220422	WT	M	NA	9,283	23	16,430	53	24.77647312	32.25806452
692	5	1M	S1	B0.74	20220422	WT	M	NA	35,759	89	14,150	77	24.88883917	54.41696113
692	9	1M	S1	B0.74	20220422	WT	M	NA	23,042	50	36,518	136	21.69950525	37.2419081
692	13	1M	S1	B0.74	20220422	WT	M	NA	14,670	30	41,355	115	20.44989775	27.80800387
692	17	1M	S1	B0.74	20220422	WT	M	NA	10,802	27	19,011	69	24.99537123	36.29477671
693	2	1M	S1	B0.74	20220422	WT	M	NA	19,041	52	10,158	56	27.30949005	55.12896239
693	6	1M	S1	B0.74	20220422	WT	M	NA	9,224	14	26,316	77	15.17779705	29.25976592
693	10	1M	S1	B0.74	20220422	WT	M	NA	35,476	105	45,864	116	29.59747435	25.29216815
694	2	1M	S1	B0.74	20220422	WT	M	NA	16,695	61	25,498	133	36.53788559	52.1609538
694	6	1M	S1	B0.74	20220422	WT	M	NA	12,650	54	11,063	18	42.68774704	16.27045105
694	10	1M	S1	B0.74	20220422	WT	M	NA	14,008	37	11,494	46	26.41347801	40.02088046
695	3	1M	S1	B0.74	20220422	WT	M	NA	14,226	37	46,631	202	26.00871643	43.31882224
696	1	1M	S1	B0.74	20220422	WT	M	NA	13,044	32	24,676	101	24.53235204	40.93045875
696	5	1M	S1	B0.74	20220422	WT	M	NA	37,710	123	53,065	192	32.61734288	36.18204089
697	3	1M	S1	B0.74	20220422	WT	M	NA	8,294	17	24,792	63	20.49674463	25.41142304
697	7	1M	S1	B0.74	20220422	WT	M	NA	27,331	56	18,988	60	20.48955399	31.59890457
697	11	1M	S1	B0.74	20220422	WT	M	NA	18,821	57	33,573	76	30.28531959	22.63723826
697	15	1M	S1	B0.74	20220422	WT	M	NA	31,960	74	60,775	118	23.15394243	19.41587824
698	2	1M	S1	B0.74	20220422	WT	M	NA	46,643	15	35,117	92	3.215916643	26.19813765
698	6	1M	S1	B0.74	20220422	WT	M	NA	20,922	99	22,051	56	47.31861199	25.39567367
699	1	1M	Cg1	B0.38	20220427	WT	M	NA	14,807	22	19,219	59	14.85783751	30.69878766
699	5	1M	Cg1	B0.38	20220427	WT	M	NA	25,012	50	23,696	75	19.99040461	31.65091155
700	1	1M	Cg1	B0.38	20220427	WT	M	NA	21,887	90	13,534	11	41.12029972	8.127678439
700	5	1M	Cg1	B0.38	20220427	WT	M	NA	49,615	127	17,163	46	25.59709765	26.80184117
700	9	1M	Cg1	B0.38	20220427	WT	M	NA	50,391	154	41,521	91	30.56101288	21.91662051
701	4	1M	Cg1	B0.38	20220427	WT	M	NA	24,454	66	27,538	35	26.98944958	12.70971022
701	8	1M	Cg1	B0.38	20220427	WT	M	NA	34,574	116	14,146	61	33.55122346	43.12173052
702	4	1M	Cg1	B0.38	20220427	WT	M	NA	35,209	79	82,137	217	22.43744497	26.41927511
702	8	1M	Cg1	B0.38	20220427	WT	M	NA	32,942	91	35,781	113	27.62430939	31.58100668
703	3	1M	Cg1	B0.38	20220427	WT	M	NA	28,918	79	58,929	133	27.31862508	22.56953283
703	7	1M	Cg1	B0.38	20220427	WT	M	NA	12,259	28	77,715	167	22.84036218	21.48877308
704	2	1M	Cg1	B0.38	20220427	WT	M	NA	17,533	30	15,070	53	17.11059146	35.16921035
705	2	1M	Cg1	B0.38	20220427	WT	M	NA	31,538	74	13,887	26	23.46375801	18.72254627
706	1	1M	Cg1	B0.38	20220427	WT	M	NA	33,159	82	51,625	137	24.72933442	26.53753027
706	5	1M	Cg1	B0.38	20220427	WT	M	NA	30,624	60	61,818	243	19.59247649	39.30893914
707	4	1M	M1	B0.38	20220427	WT	M	NA	10,626	15	26,652	56	14.11631846	21.01155636
707	8	1M	M1	B0.38	20220427	WT	M	NA	33,780	95	111,240	339	28.12314979	30.47464941
708	1	1M	M1	B0.38	20220427	WT	M	NA	29,933	73	53,347	134	24.38779942	25.11856337
708	5	1M	M1	B0.38	20220427	WT	M	NA	17,155	64	119,907	508	37.30690761	42.36616711
708	9	1M	M1	B0.38	20220427	WT	M	NA	31,117	95	24,843	102	30.52993541	41.05784326
709	3	1M	M1	B0.38	20220427	WT	M	NA	26,153	69	39,015	155	26.38320652	39.72830962
709	7	1M	M1	B0.38	20220427	WT	M	NA	35,296	103	71,540	207	29.18177697	28.93486162
709	11	1M	M1	B0.38	20220427	WT	M	NA	9,324	28	47,043	164	30.03003003	34.86172225
710	2	1M	M1	B0.38	20220427	WT	M	NA	38,763	44	45,328	198	11.35103062	43.6816096
710	6	1M	M1	B0.38	20220427	WT	M	NA	24,847	56	37,938	172	22.53793214	45.337129
711	4	1M	M1	B0.38	20220427	WT	M	NA	50,097	120	12,193	26	23.95353015	21.32371033
711	8	1M	M1	B0.38	20220427	WT	M	NA	18,788	48	55,459	173	25.54822227	31.19421555
712	4	1M	M1	B0.38	20220427	WT	M	NA	33,078	73	17,000	122	22.06904891	71.76470588
713	2	1M	M1	B0.38	20220427	WT	M	NA	22,181	82	83,060	216	36.96857671	26.00529738
713	6	1M	M1	B0.38	20220427	WT	M	NA	54,000	113	73,502	264	20.92592593	35.91739
714	1	1M	M1	B0.38	20220427	WT	M	NA	10,817	33	19,591	84	30.50753444	42.8768312
714	5	1M	M1	B0.38	20220427	WT	M	NA	23,489	111	38,800	61	47.25616246	15.72164948
714	9	1M	M1	B0.38	20220427	WT	M	NA	24,755	124	11,068	43	50.09089073	38.85074087
715	3	1M	M1	B0.38	20220427	WT	M	NA	39,130	126	12,374	88	32.20035778	71.11685793
715	7	1M	M1	B0.38	20220427	WT	M	NA	47,508	98	9,155	9	20.62810474	9.83069361
716	2	1M	M1	B0.38	20220427	WT	M	NA	41,335	121	96,119	358	29.27301318	37.24549777
716	6	1M	M1	B0.38	20220427	WT	M	NA	30,859	66	9,808	46	21.38760167	46.9004894
717	1	1M	M1	B0.38	20220427	WT	M	NA	47,842	134	41,480	233	28.00886251	56.17164899
717	5	1M	M1	B0.38	20220427	WT	M	NA	19,856	62	122,676	484	31.22481869	39.45351984
718	1	1M	M1	B0.38	20220427	WT	M	NA	16,773	46	40,481	247	27.42502832	61.01627924
718	5	1M	M1	B0.38	20220427	WT	M	NA	28,178	48	37,883	114	17.03456597	30.0926537
719	2	1M	M1	B0.38	20220427	WT	M	NA	14,589	48	56,643	349	32.90150113	61.61396819
719	6	1M	M1	B0.38	20220427	WT	M	NA	14,587	53	19,431	163	36.33372181	83.886573
719	10	1M	M1	B0.38	20220427	WT	M	NA	14,258	35	25,881	177	24.54762239	68.38993856
720	4	1M	M2	B0.38	20220427	WT	M	NA	9,268	66	26,186	53	71.21277514	20.23982281
720	8	1M	M2	B0.38	20220427	WT	M	NA	9,328	49	25,372	146	52.53001715	57.54374901
721	1	1M	M2	B0.38	20220427	WT	M	NA	21,116	48	37,667	159	22.73157795	42.21201582
721	5	1M	M2	B0.38	20220427	WT	M	NA	31,824	47	30,936	54	14.768728	17.45539178
722	3	1M	M2	B0.38	20220427	WT	M	NA	48,042	156	46,842	121	32.47158736	25.83151872
723	4	1M	M2	B0.38	20220427	WT	M	NA	19,428	61	15,870	70	31.39798229	44.10838059
723	8	1M	M2	B0.38	20220427	WT	M	NA	38,524	126	46,580	221	32.70688402	47.44525547
723	12	1M	M2	B0.38	20220427	WT	M	NA	28,870	86	41,085	185	29.788708	45.02859925
724	4	1M	M2	B0.38	20220427	WT	M	NA	22,420	38	62,253	228	16.94915254	36.62474098
724	8	1M	M2	B0.38	20220427	WT	M	NA	17,074	32	27,422	79	18.74194682	28.80898549
725	3	1M	M2	B0.38	20220427	WT	M	NA	30,990	53	42,692	155	17.10229106	36.30656798
725	7	1M	M2	B0.38	20220427	WT	M	NA	13,422	35	70,366	170	26.07659067	24.15939516
726	1	1M	M2	B0.38	20220427	WT	M	NA	12,738	16	21,263	50	12.56084158	23.5150261
726	5	1M	M2	B0.38	20220427	WT	M	NA	17,483	65	40,025	97	37.17897386	24.23485322
726	9	1M	M2	B0.38	20220427	WT	M	NA	17,863	84	27,205	76	47.02457594	27.93604117
727	3	1M	M2	B0.38	20220427	WT	M	NA	7,687	22	44,825	104	28.61974763	23.20133854
727	7	1M	M2	B0.38	20220427	WT	M	NA	17,118	81	47,699	93	47.31861199	19.49726409
728	3	1M	M2	B0.38	20220427	WT	M	NA	7,922	29	15,623	28	36.60691745	17.92229405
728	7	1M	M2	B0.38	20220427	WT	M	NA	7,325	2	74,035	179	2.730375427	24.17775377
729	1	1M	M2	B0.38	20220427	WT	M	NA	8,936	55	75,421	189	61.54879141	25.05933361
729	5	1M	M2	B0.38	20220427	WT	M	NA	9,391	33	29,590	55	35.14002769	18.58736059
729	9	1M	M2	B0.38	20220427	WT	M	NA	8,986	41	24,626	68	45.62653016	27.61309185
729	13	1M	M2	B0.38	20220427	WT	M	NA	15,525	47	31,441	58	30.27375201	18.44725041
730	3	1M	M2	B0.38	20220427	WT	M	NA	13,924	39	26,699	43	28.00919276	16.10547212
730	7	1M	M2	B0.38	20220427	WT	M	NA	20,102	69	19,610	132	34.32494279	67.31259561
731	2	1M	M2	B0.38	20220427	WT	M	NA	20,582	29	31,044	57	14.08998154	18.36103595
731	6	1M	M2	B0.38	20220427	WT	M	NA	11,109	6	39,260	224	5.401026195	57.05552725
731	10	1M	M2	B0.38	20220427	WT	M	NA	18,806	65	23,359	39	34.5634372	16.6959202
732	2	1M	M2	B0.38	20220427	WT	M	NA	45,171	78	52,628	91	17.26771601	17.2911758
732	6	1M	M2	B0.38	20220427	WT	M	NA	19,240	53	40,591	92	27.54677755	22.66512281
733	2	1M	M2	B0.38	20220427	WT	M	NA	23,188	64	20,545	34	27.60048301	16.5490387
733	6	1M	M2	B0.38	20220427	WT	M	NA	7,090	20	78,498	268	28.20874471	34.14099722
734	3	1M	S1	B0.38	20220427	WT	M	NA	17,840	33	13,285	4	18.49775785	3.010914565
734	7	1M	S1	B0.38	20220427	WT	M	NA	16,094	32	41,201	42	19.88318628	10.19392733
734	11	1M	S1	B0.38	20220427	WT	M	NA	24,773	46	28,012	30	18.56860291	10.70969584
735	1	1M	S1	B0.38	20220427	WT	M	NA	31,574	63	23,625	186	19.95312599	78.73015873
736	1	1M	S1	B0.38	20220427	WT	M	NA	22,046	56	52,737	241	25.40143337	45.69846597
736	5	1M	S1	B0.38	20220427	WT	M	NA	33,913	131	46,782	244	38.62825465	52.15681245
736	9	1M	S1	B0.38	20220427	WT	M	NA	10,457	5	53,144	185	4.781486086	34.81107933
737	3	1M	S1	B0.38	20220427	WT	M	NA	28,157	57	104,879	338	20.24363391	32.22761468
737	7	1M	S1	B0.38	20220427	WT	M	NA	27,535	63	80,100	258	22.87997095	32.20973783
737	11	1M	S1	B0.38	20220427	WT	M	NA	9,574	14	11,241	37	14.62293712	32.91522107
738	2	1M	S1	B0.38	20220427	WT	M	NA	29,386	54	41,463	167	18.37609746	40.27687336
738	6	1M	S1	B0.38	20220427	WT	M	NA	37,924	108	32,031	95	28.47800865	29.65876807
738	10	1M	S1	B0.38	20220427	WT	M	NA	26,608	73	56,719	162	27.43535779	28.56185758
739	2	1M	S1	B0.38	20220427	WT	M	NA	20,393	55	27,354	20	26.97003874	7.311544929
739	6	1M	S1	B0.38	20220427	WT	M	NA	12,483	4	41,812	152	3.204357927	36.35320004
740	3	1M	S1	B0.38	20220427	WT	M	NA	35,485	65	76,279	239	18.31759899	31.33234573
740	7	1M	S1	B0.38	20220427	WT	M	NA	31,033	82	70,731	179	26.42348468	25.30714962
741	3	1M	S1	B0.38	20220427	WT	M	NA	7,650	8	66,952	410	10.45751634	61.23790178
741	7	1M	S1	B0.38	20220427	WT	M	NA	12,692	62	39,142	107	48.84966908	27.33636503
742	2	1M	S1	B0.38	20220427	WT	M	NA	20,361	58	24,978	58	28.48583075	23.22043398
742	6	1M	S1	B0.38	20220427	WT	M	NA	15,489	25	84,848	201	16.1404868	23.68942108
742	10	1M	S1	B0.38	20220427	WT	M	NA	15,903	41	120,157	272	25.78129913	22.63704986
742	14	1M	S1	B0.38	20220427	WT	M	NA	24,576	86	48,103	242	34.99348958	50.30871255
743	1	1M	S1	B0.38	20220427	WT	M	NA	7,791	16	30,692	157	20.53651649	51.15339502
743	5	1M	S1	B0.38	20220427	WT	M	NA	11,109	47	33,463	81	42.30803853	24.20583929
744	3	1M	S1	B0.38	20220427	WT	M	NA	52,078	108	69,007	151	20.73812358	21.88183807
744	7	1M	S1	B0.38	20220427	WT	M	NA	29,529	54	116,551	295	18.28710759	25.31080814
745	3	1M	S1	B0.38	20220427	WT	M	NA	26,629	55	12,441	23	20.65417402	18.48725987
745	7	1M	S1	B0.38	20220427	WT	M	NA	8,788	7	14,532	20	7.965407374	13.76273053
745	11	1M	S1	B0.38	20220427	WT	M	NA	7,868	3	25,518	27	3.812913066	10.58076652
747	1	1M	S1	B0.38	20220427	WT	M	NA	12,688	37	38,158	103	29.16141236	26.99302898
747	5	1M	S1	B0.38	20220427	WT	M	NA	14,522	27	61,417	221	18.59248037	35.98352248
748	3	1M	S1	B0.38	20220427	WT	M	NA	36,463	111	17,755	19	30.44181773	10.70121093
749	2	1M	S1	B0.38	20220427	WT	M	NA	9,174	11	10,342	38	11.99040767	36.74337652
749	6	1M	S1	B0.38	20220427	WT	M	NA	37,101	87	10,956	32	23.44950271	29.20774005
749	10	1M	S1	B0.38	20220427	WT	M	NA	7,248	1	52,325	114	1.379690949	21.78690874
750	3	1M	S1	B0.38	20220427	WT	M	NA	8,929	1	18,494	37	1.119946243	20.00648859
750	7	1M	S1	B0.38	20220427	WT	M	NA	23,709	51	47,460	94	21.51081868	19.80615255
750	11	1M	S1	B0.38	20220427	WT	M	NA	10,669	36	50,772	108	33.7426188	21.27156701
751	2	1M	S1	B0.38	20220427	WT	M	NA	26,774	78	56,637	127	29.13274072	22.42350407
751	6	1M	S1	B0.38	20220427	WT	M	NA	16,582	39	45,445	117	23.51947895	25.74540654
752	3	1M	S1	B0.38	20220427	WT	M	NA	27,809	70	41,770	135	25.171707	32.31984678
752	7	1M	S1	B0.38	20220427	WT	M	NA	18,558	43	34,775	158	23.17060028	45.43493889
752	11	1M	S1	B0.38	20220427	WT	M	NA	35,165	73	35,188	177	20.75927769	50.30123906
