# Supplementary material for: An altered cell-specific subcellular distribution of translesion synthesis DNA polymerase kappa (POLK) in aging mouse neurons
Source: eLife. 2026 May 13;13:RP101533. doi: 10.7554/eLife.101533 (PMC13171111; doi:10.7554/eLife.101533)
Supplement: Figure 1—source data 3. [file elife-101533-fig1-data3.zip › Figure1 2/Figure1-figure supplement 1D.xlsx]

## Sheet: N2A cells 20250224
		20250224_N2A_Cells_shRNA_&siRNA_Polk_Publication
													Lipofectmine RNAiMAX						Lentivirus shRNA (MOI-1) media
			GAPDH		Polk
Lipofectmine RNAiMAX	siRNA Control (Accell)	1	8784.09	1	9974.24								ID	Group	GAPDH-HRP	Polk-HRP			ID	Group	GAPDH-HRP	Polk-HRP
	siPolk #1 (Accell)	2	10794.3	2	3816.59								1	siRNA Control (Accell)	8784.09	9974.24			1	Control shRNA	14515.7	14086.7
Lentivirus shRNA (MOI-1) media	Control shRNA	3	14515.7	3	14086.7								2	siPolk #1 (Accell)	10794.3	3816.59			2	Control shRNA	7663.51	7909.44
	Control shRNA	5	7663.51	5	7909.44														3	shPolk #B	10331.8	6392.66
	shPolk #B	4	10331.8	4	6392.66														4	shPolk #B	5458.49	3729.22
shRNA Accell Delivery media	siRNA Control (Accell)	7	7095.97	7	6386.63
	siRNA Control (Accell)	9	13538.6	9	8611.17										Normalization with loading control						Normalization with loading control
	siPolk #1 (Accell)	8	12961.5	8	8893.02								ID	Group	GAPDH	Polk-HRP			ID	Group	GAPDH	Polk-HRP
	siPolk #1 (Accell)	10	10230.7	10	7846.05								1	siRNA Control (Accell)		1.13549			1	Control shRNA		0.970441
													2	siPolk #1 (Accell)		0.353575			2	Control shRNA		1.03209
																			3	shPolk #B		0.618735
																			4	shPolk #B		0.683197
															Control AVERAGE						Control AVERAGE
													ID	Group	GAPDH	Polk-HRP			ID	Group	GAPDH	Polk-HRP
																1.13549						1.00127
															Fold change						Fold change
														Group	GAPDH	Polk-HRP				Group	GAPDH	Polk-HRP
													1	siRNA Control (Accell)		1			1	Control shRNA		0.969214
													2	siPolk #1 (Accell)		0.311386			2	Control shRNA		1.03079
																			3	shPolk #B		0.617953
																			4	shPolk #B		0.682334
			GAPDH		Polk
Lipofectmine RNAiMAX	siRNA Control (Accell)	1	8784.09	1	9974.24
	siPolk #1 (Accell)	2	10794.3	2	3816.59
Lentivirus shRNA (MOI-1) media	Control shRNA	3	14515.7	3	14086.7
	shPolk #B	4	10331.8	4	6392.66
	Control shRNA	5	7663.51	5	7909.44
	shPolk #B	6	5458.49	6	3729.22
shRNA Accell Delivery media	siRNA Control (Accell)	1	7095.97	1	6386.63
	siPolk #1 (Accell)	2	12961.5	2	8893.02
	siRNA Control (Accell)	3	13538.6	3	8611.17
	siPolk #1 (Accell)	4	10230.7	4	7846.05

## Sheet: Sheet2
		P1-15 (PNC 12)	Control
		P1-21 (PNC 12)	Control
		P1-16 (PNC 12)	siRNA Control (Accell)
		P1-4 (PNC 12)	siPolk #2 (Accell) (1uM)
		P1-5 (PNC 12)	siPolk #2 (Accell) (1uM)
		P1-6 (PNC 12)	siPolk #2 (Accell) (5uM)
		P1-12 (PNC 12)	siPolk #2 (Accell) (5uM)
		P1-18 (PNC 12)	siPolk #2 (Accell) (1uM)
		P1-24 (PNC 12)	siPolk #2 (Accell) (5uM)
		P1-15 (PNC 12)	P1-21 (PNC 12)	P1-16 (PNC 12)	P1-4 (PNC 12)	P1-5 (PNC 12)	P1-6 (PNC 12)	P1-12 (PNC 12)	P1-18 (PNC 12)	P1-24 (PNC 12)
		Control	Control	siRNA Control (Accell)	siPolk #2 (Accell) (1uM)	siPolk #2 (Accell) (1uM)	siPolk #2 (Accell) (5uM)	siPolk #2 (Accell) (5uM)	siPolk #2 (Accell) (1uM)	siPolk #2 (Accell) (5uM)
													Control	Control	siRNA Control (Accell)	siPolk #2 (Accell) (1uM)	siPolk #2 (Accell) (1uM)	siPolk #2 (Accell) (5uM)	siPolk #2 (Accell) (5uM)	siPolk #2 (Accell) (1uM)	siPolk #2 (Accell) (5uM)
													1	2	3	4	5	6	7	8	9
