# Supplementary material for: An altered cell-specific subcellular distribution of translesion synthesis DNA polymerase kappa (POLK) in aging mouse neurons
Source: eLife. 2026 May 13;13:RP101533. doi: 10.7554/eLife.101533 (PMC13171111; doi:10.7554/eLife.101533)
Supplement: Figure 1—source data 3. [file elife-101533-fig1-data3.zip › Figure1 2/Figure1-figure supplement 1E.xlsx]

## Sheet: 4T1_01-17-2025(Final)
		01-17-2025_4T1_Cells_Polk-HRP						01-17-2025_4T1_Cells_Polk-HRP
	Western blotting Quantification						Western blotting Quantification
	ID	Group	Beta actin	Polk-HRP (99kDa)			ID	Group	Beta actin	Polk-HRP (120kDa)
	1	siRNA Control	17143	11727.5			1	siRNA Control	17143	1640.45
	2	siRNA Control	12095	10319.3			2	siRNA Control	12095	2647
	3	siRNA Control	23045.3	7972.97			3	siRNA Control	23045.3	1505.03
	4	siPolk #1	18194.5	11076.8			4	siPolk #1	18194.5	2414.88
	5	siPolk #1	20533.8	9081.39			5	siPolk #1	20533.8	1990.22
	6	siPolk #1	26010.3	5966.2			6	siPolk #1	26010.3	1430.62
			Normalization with loading control						Normalization with loading control
	ID	Group	Beta actin	Polk-HRP (99kDa)			ID	Group	Beta actin	Polk-HRP (120kDa)
	1	siRNA Control		0.684097			1	siRNA Control		0.0956921
	2	siRNA Control		0.853189			2	siRNA Control		0.218851
	3	siRNA Control		0.345969			3	siRNA Control		0.0653074
	4	siPolk #1		0.608798			4	siPolk #1		0.132726
	5	siPolk #1		0.442265			5	siPolk #1		0.0969243
	6	siPolk #1		0.229378			6	siPolk #1		0.0550021
			Control AVERAGE						Control AVERAGE
	ID	Group	Beta actin	Polk-HRP (99kDa)			ID	Group	Beta actin	Polk-HRP (120kDa)
				0.627752						0.126617
			Fold change						Fold change
	ID	Group	Beta actin	Polk-HRP (99kDa)			ID	Group	Beta actin	Polk-HRP (120kDa)
	1	siRNA Control		1.08976			1	siRNA Control		0.755762
	2	siRNA Control		1.35912			2	siRNA Control		1.72845
	3	siRNA Control		0.551124			3	siRNA Control		0.515788
	4	siPolk #1		0.969807			4	siPolk #1		1.04825
	5	siPolk #1		0.704522			5	siPolk #1		0.765493
	6	siPolk #1		0.365397			6	siPolk #1		0.434398
