# Supplementary material for: An altered cell-specific subcellular distribution of translesion synthesis DNA polymerase kappa (POLK) in aging mouse neurons
Source: eLife. 2026 May 13;13:RP101533. doi: 10.7554/eLife.101533 (PMC13171111; doi:10.7554/eLife.101533)
Supplement: Figure 1—source data 3. [file elife-101533-fig1-data3.zip › Figure1 2/Figure1-figure supplement 1B.xlsx]

## Sheet: Results
Block Type	96-Well 0.2-mL Block
Calibration Background is expired	No
Calibration Background performed on	09-13-2023
Calibration Pure Dye ABY is expired	No
Calibration Pure Dye ABY performed on	09-13-2023
Calibration Pure Dye FAM is expired	No
Calibration Pure Dye FAM performed on	09-13-2023
Calibration Pure Dye JUN is expired	No
Calibration Pure Dye JUN performed on	09-13-2023
Calibration Pure Dye NED is expired	No
Calibration Pure Dye NED performed on	09-13-2023
Calibration Pure Dye ROX is expired	No
Calibration Pure Dye ROX performed on	09-13-2023
Calibration Pure Dye SYBR is expired	No
Calibration Pure Dye SYBR performed on	09-13-2023
Calibration Pure Dye TAMRA is expired	No
Calibration Pure Dye TAMRA performed on	09-13-2023
Calibration Pure Dye VIC is expired	No
Calibration Pure Dye VIC performed on	09-13-2023
Calibration ROI is expired	No
Calibration ROI performed on	09-13-2023
Calibration Uniformity is expired	No
Calibration Uniformity performed on	09-13-2023
Chemistry	SYBR_GREEN
Date Created	2024-03-12 17:28:12 PM PDT
Experiment Barcode
Experiment Comment
Experiment File Name	D:\Users\INSTR-ADMIN\Desktop\Shilpi-iPond-qPCR\2024-03-12_Plate-1_PK_Final.eds
Experiment Name	2024-03-12_Plate-1_PK
Experiment Run End Time	2024-03-12 14:09:55 PM PDT
Experiment Type	Comparative Cт (ΔΔCт)
Instrument Name	272327511
Instrument Serial Number	272327511
Instrument Type	QuantStudio™ 3 System
Passive Reference	ROX
Post-read Stage/Step
Pre-read Stage/Step
Quantification Cycle Method	Ct
Signal Smoothing On	true
Stage where Melt Analysis is performed	Stage3
Stage/ Cycle where Ct Analysis is performed	Stage2, Step2
User Name
Well	Well Position	Omit	Sample Name	Target Name	Task	Reporter	Quencher	Quantity	Quantity Mean	Quantity SD	RQ	RQ Min	RQ Max	CT	Ct Mean	Ct SD	Delta Ct	Delta Ct Mean	Delta Ct SD	Delta Ct SE	Delta Delta Ct	Automatic Ct Threshold	Ct Threshold	Automatic Baseline	Baseline Start	Baseline End	Amp Status	Comments	Cq Conf	CQCONF	MTP	Tm1	HIGHSD	OUTLIERRG	Tm2	Tm3	Tm4
25	C1	FALSE	Ctrl PNC	Mus-Pol k	UNKNOWN	SYBR	None							22.9837	22.4987	0.471776						TRUE	0.152099	TRUE	3	19	Amp		0.95069	N	N	81.3709	N	N
26	C2	FALSE	Ctrl PNC	Mus-Pol k	UNKNOWN	SYBR	None							22.4711	22.4987	0.471776						TRUE	0.152099	TRUE	3	18	Amp		0.957507	N	N	81.4478	N	N
27	C3	FALSE	Ctrl PNC	Mus-Pol k	UNKNOWN	SYBR	None							22.0414	22.4987	0.471776						TRUE	0.152099	TRUE	3	18	Amp		0.95013	N	N	81.358	N	N
28	C4	FALSE	siRNA PNC	Mus-Pol k	UNKNOWN	SYBR	None							22.3043	22.8487	0.471541						TRUE	0.152099	TRUE	3	18	Amp		0.958749	N	N	81.358	N	Y
29	C5	FALSE	siRNA PNC	Mus-Pol k	UNKNOWN	SYBR	None							23.1296	22.8487	0.471541						TRUE	0.152099	TRUE	3	18	Amp		0.963418	N	N	81.359	N	N
30	C6	FALSE	siRNA PNC	Mus-Pol k	UNKNOWN	SYBR	None							23.1122	22.8487	0.471541						TRUE	0.152099	TRUE	3	18	Amp		0.964102	N	N	81.359	N	N
49	E1	FALSE	Ctrl PNC	Mus-18s	UNKNOWN	SYBR	None							10.3675	10.0686	0.335691		-12.4302	0.579017	0.334296		TRUE	0.357942	TRUE	3	5	Amp		0.930967	N	N	84.7532	N	N
50	E2	FALSE	Ctrl PNC	Mus-18s	UNKNOWN	SYBR	None							10.1329	10.0686	0.335691		-12.4302	0.579017	0.334296		TRUE	0.357942	TRUE	3	5	Amp		0.923123	N	N	84.6763	N	N
51	E3	FALSE	Ctrl PNC	Mus-18s	UNKNOWN	SYBR	None							9.70539	10.0686	0.335691		-12.4302	0.579017	0.334296		TRUE	0.357942	TRUE	3	5	Amp		0.941774	N	N	84.6736	N	N
52	E4	FALSE	siRNA PNC	Mus-18s	UNKNOWN	SYBR	None							10.1385	9.79285	0.426625		-13.0558	0.635893	0.367133		TRUE	0.357942	TRUE	3	5	Amp		0.920918	N	N	84.6736	N	N
53	E5	FALSE	siRNA PNC	Mus-18s	UNKNOWN	SYBR	None							9.31604	9.79285	0.426625		-13.0558	0.635893	0.367133		TRUE	0.357942	TRUE	3	4	Amp		0.919279	N	N	84.5974	N	N
54	E6	FALSE	siRNA PNC	Mus-18s	UNKNOWN	SYBR	None							9.92405	9.79285	0.426625		-13.0558	0.635893	0.367133		TRUE	0.357942	TRUE	3	5	Amp		0.913967	N	N	84.5974	N	N
61	F1	FALSE	Ctrl PNC	Mus-Pol H	UNKNOWN	SYBR	None							22.4855	22.4385	0.156407		-0.0601857	0.497027	0.286959		TRUE	0.190487	TRUE	3	18	Amp		0.958407	N	N	82.2165	N	N
62	F2	FALSE	Ctrl PNC	Mus-Pol H	UNKNOWN	SYBR	None							22.264	22.4385	0.156407		-0.0601857	0.497027	0.286959		TRUE	0.190487	TRUE	3	17	Amp		0.971817	N	N	82.2165	N	N
63	F3	FALSE	Ctrl PNC	Mus-Pol H	UNKNOWN	SYBR	None							22.5661	22.4385	0.156407		-0.0601857	0.497027	0.286959		TRUE	0.190487	TRUE	3	17	Amp		0.977359	N	N	82.2062	N	N
64	F4	FALSE	siRNA PNC	Mus-Pol H	UNKNOWN	SYBR	None							22.7299	22.2754	0.764732		-0.573303	0.898424	0.518705		TRUE	0.190487	TRUE	3	18	Amp		0.967628	N	N	82.2062	Y	N
65	F5	FALSE	siRNA PNC	Mus-Pol H	UNKNOWN	SYBR	None							21.3925	22.2754	0.764732		-0.573303	0.898424	0.518705		TRUE	0.190487	TRUE	3	17	Amp		0.939223	N	N	82.0529	Y	Y
66	F6	FALSE	siRNA PNC	Mus-Pol H	UNKNOWN	SYBR	None							22.7038	22.2754	0.764732		-0.573303	0.898424	0.518705		TRUE	0.190487	TRUE	3	18	Amp		0.970996	N	N	82.0529	Y	N
Analysis Type	Singleplex
Endogenous Control	Mus-Pol k
RQ Min/Max Confidence Level	95.0
Reference Sample	3

## Sheet: Results (3)
	Prem qPCR Plate1-20240312
Well	Well Position	Sample Name	Target Name	CT				Sample Name	Target Name	CT Average
25	C1	Ctrl PNC	Mus-Pol k	22.9837	22.4711	22.0414		Ctrl PNC	Mus-Pol k	22.4987
28	C4	siRNA PNC	Mus-Pol k	22.3043	23.1296	23.1122		siRNA PNC	Mus-Pol k	22.8487
49	E1	Ctrl PNC	Mus-18s	10.3675	10.1329	9.70539		Ctrl PNC	Mus-18s	10.0686
52	E4	siRNA PNC	Mus-18s	10.1385	9.31604	9.92405		siRNA PNC	Mus-18s	9.79285
61	F1	Ctrl PNC	Mus-Pol H	22.4855	22.264	22.5661		Ctrl PNC	Mus-Pol H	22.4385
64	F4	siRNA PNC	Mus-Pol H	22.7299	21.3925	22.7038		siRNA PNC	Mus-Pol H	22.2754

## Sheet: Results (4)
	Prem qPCR Plate1-20240312
	Prem samples
25	C1	Ctrl PNC	Mus-Pol k	22.4987
28	C4	siRNA PNC	Mus-Pol k	22.8487
49	E1	Ctrl PNC	Mus-18s	10.0686
52	E4	siRNA PNC	Mus-18s	9.79285
61	F1	Ctrl PNC	Mus-Pol H	22.4385
64	F4	siRNA PNC	Mus-Pol H	22.2754

## Sheet: Plate1_18s_Pk
	Plate-1
	2024-03-12
		Ct
	Group	Mus-18s	Mus-Pol k	Mus-Pol H
	Ctrl PNC	10.0686	22.4987	22.4385
	siRNA PNC	9.79285	22.8487	22.2754
		dCt
	Group	Mus-18s	Mus-Pol k	Mus-Pol H
	Ctrl PNC		12.4302	12.37
	siRNA PNC		13.0558	12.4825
		Control AVERAGE
	Group	Mus-18s	Mus-Pol k	Mus-Pol H
	Ctrl PNC		12.4302	12.37
		ddCt
	Group	Mus-18s	Mus-Pol k	Mus-Pol H
	Ctrl PNC		0	0
	siRNA PNC		0.625688	0.11257
		Fold change
	Group	Mus-18s	Mus-Pol k	Mus-Pol H
	Ctrl PNC		1	1
	siRNA PNC		0.648111	0.924939
