# Supplementary material for: An altered cell-specific subcellular distribution of translesion synthesis DNA polymerase kappa (POLK) in aging mouse neurons
Source: eLife. 2026 May 13;13:RP101533. doi: 10.7554/eLife.101533 (PMC13171111; doi:10.7554/eLife.101533)
Supplement: Figure 1—source data 3. [file elife-101533-fig1-data3.zip › Figure1 2/Figure1-figure supplement 1C.xlsx]

## Sheet: PNC12-P3(03-21-2025)Blot-A&B
		PNC12-P3(03-21-2025)Blot-A&B
		Blot-A(Set-1&2)
		Group	Beta actin	Polk (99kDa)	Polk (120kDa)
		Control shRNA	19179	2572.1	1446.5
		Control shRNA	18080.6	6033.9	3550.1
		shPolk #A	23613.2	9381.09	4903.61
		shPolk #A	26041.2	7703.56	5479.44
		shPolk #B	22872.3	6720.07	2970.35
		shPolk #B	35971.6	6200.83	4575.54
		shPolk #C	20588.1	1711.08	237.92
		shPolk #C	23991.1	3013.4	2799.35
		shPolk #D	17006.1	4283.3	2443.86
		shPolk #D	14197.4	2809.57	1183.67
			Normalization with loading control
		Group	Beta actin	Polk (99kDa)	Polk (120kDa)
		Control shRNA		0.134111	0.075421
		Control shRNA		0.333722	0.196348
		shPolk #A		0.397282	0.207664
		shPolk #A		0.295822	0.210414
		shPolk #B		0.293809	0.129867
		shPolk #B		0.172381	0.127199
		shPolk #C		0.0831103	0.0115562
		shPolk #C		0.125605	0.116683
		shPolk #D		0.251867	0.143705
		shPolk #D		0.197893	0.0833722
			Control AVERAGE
		Group	Beta actin	Polk (99kDa)	Polk (120kDa)
				0.233916	0.135885
			Fold change
		Group	Beta actin	Polk (99kDa)	Polk (120kDa)
		Control shRNA		0.573327	0.555037
		Control shRNA		1.42667	1.44496
		shPolk #A		1.69839	1.52824
		shPolk #A		1.26465	1.54848
		shPolk #B		1.25604	0.955712
		shPolk #B		0.736936	0.936078
		shPolk #C		0.355299	0.0850441
		shPolk #C		0.536964	0.858689
		shPolk #D		1.07674	1.05755
		shPolk #D		0.846	0.613551
