# Supplementary material for: An altered cell-specific subcellular distribution of translesion synthesis DNA polymerase kappa (POLK) in aging mouse neurons
Source: eLife. 2026 May 13;13:RP101533. doi: 10.7554/eLife.101533 (PMC13171111; doi:10.7554/eLife.101533)
Supplement: Figure 1—source data 3. [file elife-101533-fig1-data3.zip › Figure1 2/Figure1F_data.csv]

ImageNumber	ObjectNumber	age	area	bregma	date	genotype	sex	treatment	Nucleus_Area	Nuc_Polk_Count	Cyto_Area	Cyto_PolK_Count	nucPolkPerArea	cytoPolkPerArea
1	1	10M	Cg1	B0.02	20220909	WT	M	NA	7342	9	95147	104	12.25824026	10.93045498
1	5	10M	Cg1	B0.02	20220909	WT	M	NA	37668	47	50975	28	12.47743443	5.492888671
2	2	10M	Cg1	B0.02	20220909	WT	M	NA	17955	25	34090	43	13.92369813	12.6136697
2	6	10M	Cg1	B0.02	20220909	WT	M	NA	17685	18	22101	20	10.17811705	9.049364282
3	4	10M	Cg1	B0.02	20220909	WT	M	NA	28644	46	14691	32	16.05920961	21.78204343
4	2	10M	Cg1	B0.02	20220909	WT	M	NA	16364	31	34391	56	18.94402347	16.28332994
5	3	10M	Cg1	B0.02	20220909	WT	M	NA	14034	21	30920	31	14.96365968	10.02587322
6	4	10M	M1	B0.02	20220909	WT	M	NA	9683	8	38534	8	8.261902303	2.076088649
7	1	10M	M1	B0.02	20220909	WT	M	NA	18952	41	54498	83	21.63360068	15.22991669
7	5	10M	M1	B0.02	20220909	WT	M	NA	21148	36	31143	55	17.02288632	17.66046945
7	9	10M	M1	B0.02	20220909	WT	M	NA	18794	66	44011	41	35.11759072	9.315852855
8	2	10M	M1	B0.02	20220909	WT	M	NA	46864	69	38398	25	14.7234551	6.510755769
8	6	10M	M1	B0.02	20220909	WT	M	NA	9068	4	37037	28	4.411116012	7.56000756
10	1	10M	M1	B0.02	20220909	WT	M	NA	7338	14	15406	19	19.07876806	12.33285733
10	5	10M	M1	B0.02	20220909	WT	M	NA	9681	22	14242	8	22.72492511	5.617188597
10	9	10M	M1	B0.02	20220909	WT	M	NA	7340	19	46708	73	25.88555858	15.6290143
11	4	10M	M1	B0.02	20220909	WT	M	NA	29394	52	13138	11	17.69068517	8.372659461
12	1	10M	M1	B0.02	20220909	WT	M	NA	12758	33	59708	40	25.86612322	6.69926978
12	5	10M	M1	B0.02	20220909	WT	M	NA	21671	66	49481	71	30.45544737	14.34894202
13	1	10M	M1	B0.02	20220909	WT	M	NA	21909	25	15331	13	11.41083573	8.479551236
13	5	10M	M1	B0.02	20220909	WT	M	NA	27421	41	23305	15	14.95204405	6.436387041
13	9	10M	M1	B0.02	20220909	WT	M	NA	17028	19	46650	70	11.15809255	15.00535906
14	4	10M	M1	B0.02	20220909	WT	M	NA	25207	43	36570	74	17.05875352	20.23516544
14	8	10M	M1	B0.02	20220909	WT	M	NA	11379	30	35897	68	26.36435539	18.94308717
15	3	10M	M1	B0.02	20220909	WT	M	NA	51110	100	16002	6	19.56564273	3.749531309
16	2	10M	M1	B0.02	20220909	WT	M	NA	27423	38	31998	26	13.85698137	8.125507844
16	6	10M	M1	B0.02	20220909	WT	M	NA	32819	60	100444	82	18.28209269	8.163752937
17	2	10M	M2	B0.02	20220909	WT	M	NA	15683	23	59085	43	14.66556144	7.277650842
17	6	10M	M2	B0.02	20220909	WT	M	NA	8513	16	20407	25	18.79478445	12.25069829
17	10	10M	M2	B0.02	20220909	WT	M	NA	34265	69	26590	20	20.1371662	7.521624671
17	14	10M	M2	B0.02	20220909	WT	M	NA	16863	19	74665	79	11.26727154	10.58059332
18	3	10M	M2	B0.02	20220909	WT	M	NA	34965	50	51762	44	14.3000143	8.500444341
18	7	10M	M2	B0.02	20220909	WT	M	NA	7293	17	14675	12	23.31002331	8.177172061
18	11	10M	M2	B0.02	20220909	WT	M	NA	26634	51	20917	15	19.14845686	7.171200459
19	3	10M	M2	B0.02	20220909	WT	M	NA	26084	74	16045	16	28.36988192	9.97195388
19	7	10M	M2	B0.02	20220909	WT	M	NA	29382	33	23466	21	11.23136614	8.949117873
19	11	10M	M2	B0.02	20220909	WT	M	NA	32114	39	15559	12	12.14423616	7.712577929
20	3	10M	M2	B0.02	20220909	WT	M	NA	34981	92	16608	3	26.29999142	1.806358382
21	1	10M	M2	B0.02	20220909	WT	M	NA	22448	31	41916	32	13.80969351	7.634316252
21	5	10M	M2	B0.02	20220909	WT	M	NA	14225	5	22057	19	3.514938489	8.614045428
22	1	10M	M2	B0.02	20220909	WT	M	NA	32784	56	40572	42	17.08150317	10.35196687
22	5	10M	M2	B0.02	20220909	WT	M	NA	37472	65	10580	6	17.34628523	5.671077505
22	9	10M	M2	B0.02	20220909	WT	M	NA	13722	14	9370	7	10.20259437	7.470651014
23	3	10M	M2	B0.02	20220909	WT	M	NA	23090	42	25356	21	18.18969251	8.282063417
35	1	10M	S1	B-1.58	20220909	WT	M	NA	8708	28	22249	26	32.15434084	11.68591847
35	5	10M	S1	B-1.58	20220909	WT	M	NA	15315	26	23954	47	16.97682011	19.62094014
35	9	10M	S1	B-1.58	20220909	WT	M	NA	16788	46	25800	76	27.40052418	29.45736434
35	13	10M	S1	B-1.58	20220909	WT	M	NA	16142	20	28553	30	12.39003841	10.50677687
35	17	10M	S1	B-1.58	20220909	WT	M	NA	16847	18	10589	24	10.68439485	22.66502975
35	21	10M	S1	B-1.58	20220909	WT	M	NA	33329	73	61326	84	21.90284737	13.69728989
36	2	10M	S1	B-1.58	20220909	WT	M	NA	17029	34	27892	31	19.96594045	11.11429801
36	6	10M	S1	B-1.58	20220909	WT	M	NA	23794	53	84554	118	22.27452299	13.95557868
36	10	10M	S1	B-1.58	20220909	WT	M	NA	10572	10	12187	16	9.458948165	13.12874374
37	1	10M	S1	B-1.58	20220909	WT	M	NA	9297	27	21014	12	29.04162633	5.710478728
37	5	10M	S1	B-1.58	20220909	WT	M	NA	19170	48	36061	34	25.03912363	9.428468428
37	9	10M	S1	B-1.58	20220909	WT	M	NA	27604	69	24001	36	24.99637734	14.99937503
38	1	10M	S1	B-1.58	20220909	WT	M	NA	14296	36	109287	107	25.18186905	9.790734488
38	5	10M	S1	B-1.58	20220909	WT	M	NA	7443	35	37807	52	47.02404944	13.75406671
38	9	10M	S1	B-1.58	20220909	WT	M	NA	10591	21	71421	85	19.82815598	11.90126153
38	13	10M	S1	B-1.58	20220909	WT	M	NA	23151	52	25193	32	22.46123278	12.70194102
38	17	10M	S1	B-1.58	20220909	WT	M	NA	12028	27	46267	73	22.44762221	15.77798431
39	3	10M	S1	B-1.58	20220909	WT	M	NA	7551	5	24280	20	6.621639518	8.23723229
39	7	10M	S1	B-1.58	20220909	WT	M	NA	21260	38	90425	134	17.87394167	14.8189107
39	11	10M	S1	B-1.58	20220909	WT	M	NA	11393	26	58113	79	22.82103046	13.59420439
40	4	10M	S1	B-1.58	20220909	WT	M	NA	23359	104	83635	86	44.52245387	10.28277635
40	8	10M	S1	B-1.58	20220909	WT	M	NA	18553	30	14554	17	16.16989166	11.68063763
41	2	10M	S1	B-1.58	20220909	WT	M	NA	7413	16	20530	22	21.5837043	10.71602533
41	6	10M	S1	B-1.58	20220909	WT	M	NA	19465	129	133121	323	66.27279733	24.26363985
41	10	10M	S1	B-1.58	20220909	WT	M	NA	19339	42	19832	22	21.71777238	11.09318273
41	14	10M	S1	B-1.58	20220909	WT	M	NA	15659	35	8322	8	22.35136343	9.61307378
41	18	10M	S1	B-1.58	20220909	WT	M	NA	9967	30	9694	14	30.09932778	14.44192284
42	4	10M	S1	B-1.58	20220909	WT	M	NA	20800	101	35723	43	48.55769231	12.03706296
42	8	10M	S1	B-1.58	20220909	WT	M	NA	13560	71	45447	59	52.35988201	12.98215504
42	12	10M	S1	B-1.58	20220909	WT	M	NA	23474	44	39534	48	18.74414246	12.14144787
43	1	10M	S1	B-1.58	20220909	WT	M	NA	28292	86	41838	81	30.39728545	19.36039008
43	5	10M	S1	B-1.58	20220909	WT	M	NA	7987	6	20241	52	7.512207337	25.69043031
43	9	10M	S1	B-1.58	20220909	WT	M	NA	20469	75	9130	4	36.64077385	4.381161008
43	13	10M	S1	B-1.58	20220909	WT	M	NA	9963	25	41513	82	25.09284352	19.75284851
44	1	10M	S1	B-1.58	20220909	WT	M	NA	7197	8	135344	86	11.11574267	6.354178981
44	5	10M	S1	B-1.58	20220909	WT	M	NA	39782	53	140875	80	13.32260821	5.678793256
44	9	10M	S1	B-1.58	20220909	WT	M	NA	37035	46	30015	40	12.42068314	13.32667
45	3	10M	S1	B-1.58	20220909	WT	M	NA	14025	48	45399	33	34.22459893	7.268882575
45	7	10M	S1	B-1.58	20220909	WT	M	NA	8143	19	31580	29	23.33292398	9.183027232
46	1	10M	S1	B-1.58	20220909	WT	M	NA	8437	22	16648	15	26.0756193	9.010091302
46	5	10M	S1	B-1.58	20220909	WT	M	NA	16831	43	59485	68	25.54809578	11.43145331
46	9	10M	S1	B-1.58	20220909	WT	M	NA	17732	28	28871	41	15.79066095	14.20110145
46	13	10M	S1	B-1.58	20220909	WT	M	NA	14948	24	26399	27	16.05565962	10.22766014
47	1	10M	S1	B-1.58	20220909	WT	M	NA	17175	30	10335	11	17.46724891	10.64344461
47	5	10M	S1	B-1.58	20220909	WT	M	NA	7075	33	29945	42	46.64310954	14.02571381
48	2	10M	S1	B0.02	20220909	WT	M	NA	10407	1	28900	15	0.960891708	5.190311419
48	6	10M	S1	B0.02	20220909	WT	M	NA	20613	32	62498	58	15.52418377	9.28029697
48	10	10M	S1	B0.02	20220909	WT	M	NA	26253	56	10592	10	21.33089552	9.441087613
49	1	10M	S1	B0.02	20220909	WT	M	NA	22249	25	67844	68	11.23646007	10.02299393
49	5	10M	S1	B0.02	20220909	WT	M	NA	7025	17	18817	10	24.19928826	5.314343413
50	2	10M	S1	B0.02	20220909	WT	M	NA	28265	49	29553	14	17.33592783	4.737251717
50	6	10M	S1	B0.02	20220909	WT	M	NA	14946	37	42573	30	24.7557875	7.046719752
51	1	10M	S1	B0.02	20220909	WT	M	NA	13762	1	33695	63	0.72663857	18.69713607
51	5	10M	S1	B0.02	20220909	WT	M	NA	18002	23	65266	99	12.77635818	15.16869427
52	1	10M	S1	B0.02	20220909	WT	M	NA	8576	10	13729	2	11.66044776	1.45677034
52	5	10M	S1	B0.02	20220909	WT	M	NA	26806	36	108179	99	13.42982914	9.151498905
52	9	10M	S1	B0.02	20220909	WT	M	NA	13264	26	16097	26	19.60193004	16.15207803
52	13	10M	S1	B0.02	20220909	WT	M	NA	20196	29	25842	20	14.35927907	7.73933906
53	3	10M	S1	B0.02	20220909	WT	M	NA	17783	39	33667	34	21.93105775	10.09890991
53	7	10M	S1	B0.02	20220909	WT	M	NA	11176	25	18960	13	22.36936292	6.856540084
54	3	10M	S1	B0.02	20220909	WT	M	NA	20392	26	36121	17	12.75009808	4.706403477
54	7	10M	S1	B0.02	20220909	WT	M	NA	22610	32	32693	25	14.15302963	7.646896889
54	11	10M	S1	B0.02	20220909	WT	M	NA	9428	14	35489	24	14.84938481	6.762658852
55	1	10M	S1	B0.02	20220909	WT	M	NA	8576	10	13729	2	11.66044776	1.45677034
55	5	10M	S1	B0.02	20220909	WT	M	NA	26806	36	108179	99	13.42982914	9.151498905
55	9	10M	S1	B0.02	20220909	WT	M	NA	13264	26	16097	26	19.60193004	16.15207803
55	13	10M	S1	B0.02	20220909	WT	M	NA	20196	29	25842	20	14.35927907	7.73933906
56	3	10M	S1	B0.02	20220909	WT	M	NA	20878	40	41930	37	19.15892327	8.824230861
56	7	10M	S1	B0.02	20220909	WT	M	NA	16690	32	18003	3	19.17315758	1.666388935
57	1	10M	S1	B0.02	20220909	WT	M	NA	8078	11	9662	9	13.61723199	9.314841648
57	5	10M	S1	B0.02	20220909	WT	M	NA	8559	12	11688	9	14.02032948	7.700205339
57	9	10M	S1	B0.02	20220909	WT	M	NA	21197	40	43880	29	18.8705949	6.608933455
58	2	10M	S1	B0.02	20220909	WT	M	NA	20087	27	61360	53	13.44152935	8.637548892
58	6	10M	S1	B0.02	20220909	WT	M	NA	21950	44	30504	47	20.04555809	15.40781537
58	10	10M	S1	B0.02	20220909	WT	M	NA	8640	13	13521	14	15.0462963	10.35426374
58	14	10M	S1	B0.02	20220909	WT	M	NA	17609	33	51746	72	18.74041683	13.91411897
58	18	10M	S1	B0.02	20220909	WT	M	NA	15054	38	13398	21	25.24246048	15.67398119
59	3	10M	S1	B0.02	20220909	WT	M	NA	25240	42	20510	31	16.64025357	15.11457825
59	7	10M	S1	B0.02	20220909	WT	M	NA	7843	9	69969	64	11.47520082	9.146907916
59	11	10M	S1	B0.02	20220909	WT	M	NA	29086	40	23332	31	13.7523207	13.28647351
60	2	10M	S1	B0.02	20220909	WT	M	NA	20087	27	61360	53	13.44152935	8.637548892
60	6	10M	S1	B0.02	20220909	WT	M	NA	21950	44	30504	47	20.04555809	15.40781537
60	10	10M	S1	B0.02	20220909	WT	M	NA	8640	13	13521	14	15.0462963	10.35426374
60	14	10M	S1	B0.02	20220909	WT	M	NA	17609	33	51746	72	18.74041683	13.91411897
60	18	10M	S1	B0.02	20220909	WT	M	NA	15054	38	13398	21	25.24246048	15.67398119
61	3	10M	S1	B0.02	20220909	WT	M	NA	10870	18	17390	12	16.55933763	6.900517539
61	7	10M	S1	B0.02	20220909	WT	M	NA	7295	12	46479	36	16.44962303	7.745433422
61	11	10M	S1	B0.02	20220909	WT	M	NA	12343	29	58232	42	23.49509844	7.212529194
62	3	10M	S1	B0.02	20220909	WT	M	NA	32819	54	51947	74	16.45388342	14.24528847
62	7	10M	S1	B0.02	20220909	WT	M	NA	30400	58	18912	9	19.07894737	4.758883249
63	1	10M	S1	B0.02	20220909	WT	M	NA	22049	51	24592	39	23.13030069	15.85881588
63	5	10M	S1	B0.02	20220909	WT	M	NA	17151	39	41067	30	22.73919888	7.30513551
63	9	10M	S1	B0.02	20220909	WT	M	NA	19939	21	36394	32	10.53212298	8.79265813
64	4	10M	S1	B0.02	20220909	WT	M	NA	16606	14	32891	43	8.430687703	13.07348515
65	2	10M	S1	B0.02	20220909	WT	M	NA	23621	48	54141	83	20.32090089	15.33034115
65	6	10M	S1	B0.02	20220909	WT	M	NA	22610	35	102026	116	15.47987616	11.36965087
65	10	10M	S1	B0.02	20220909	WT	M	NA	25693	30	30347	51	11.67633207	16.80561505
66	1	10M	Cg1	B-0.22	20220913	WT		NA	23724	21	73832	37	8.85179565	5.011377181
66	5	10M	Cg1	B-0.22	20220913	WT		NA	33900	68	25719	22	20.05899705	8.553987325
67	1	10M	Cg1	B-0.22	20220913	WT		NA	12647	27	72464	196	21.34893651	27.04791345
67	5	10M	Cg1	B-0.22	20220913	WT		NA	8640	15	25809	17	17.36111111	6.586849549
68	1	10M	Cg1	B-0.22	20220913	WT		NA	10469	21	77499	79	20.05922247	10.19367992
68	5	10M	Cg1	B-0.22	20220913	WT		NA	23319	25	12386	1	10.72087139	0.807363152
69	2	10M	Cg1	B-0.22	20220913	WT		NA	14406	11	18780	17	7.635707344	9.052183174
69	6	10M	Cg1	B-0.22	20220913	WT		NA	33552	45	33908	38	13.41201717	11.20679486
69	10	10M	Cg1	B-0.22	20220913	WT		NA	9403	26	38470	44	27.65074976	11.43748375
69	14	10M	Cg1	B-0.22	20220913	WT		NA	23383	23	22164	29	9.836205791	13.08428082
70	3	10M	Cg1	B-0.22	20220913	WT		NA	14149	23	34513	91	16.25556576	26.36687625
71	2	10M	Cg1	B-0.22	20220913	WT		NA	39837	59	11388	8	14.81035219	7.024938532
71	6	10M	Cg1	B-0.22	20220913	WT		NA	20974	31	33362	34	14.78020406	10.19123554
71	10	10M	Cg1	B-0.22	20220913	WT		NA	22786	42	66909	41	18.43237075	6.127725717
72	1	10M	Cg1	B-0.22	20220913	WT		NA	20247	30	30708	96	14.81700993	31.2622118
72	5	10M	Cg1	B-0.22	20220913	WT		NA	9588	25	20308	36	26.07425949	17.72700414
73	2	10M	Cg1	B-0.22	20220913	WT		NA	8695	21	26182	34	24.15181139	12.98602093
73	6	10M	Cg1	B-0.22	20220913	WT		NA	23021	41	31759	30	17.80982581	9.446141251
73	10	10M	Cg1	B-0.22	20220913	WT		NA	23482	55	26189	64	23.42219572	24.43774104
78	1	10M	Cg1	B0.14	20220913	WT		NA	74819	113	15794	40	15.10311552	25.32607319
81	1	10M	Cg1	B0.14	20220913	WT		NA	12821	30	20170	142	23.39911083	70.40158651
82	1	10M	M1	B-0.22	20220913	WT		NA	16560	46	8806	13	27.77777778	14.76266182
82	5	10M	M1	B-0.22	20220913	WT		NA	25628	39	30777	71	15.21773061	23.06917503
82	9	10M	M1	B-0.22	20220913	WT		NA	10029	16	28350	54	15.95373417	19.04761905
82	13	10M	M1	B-0.22	20220913	WT		NA	7359	15	33191	46	20.38320424	13.85917869
82	17	10M	M1	B-0.22	20220913	WT		NA	12674	31	22506	26	24.45952343	11.5524749
83	2	10M	M1	B-0.22	20220913	WT		NA	37745	62	19461	12	16.42601669	6.166178511
83	6	10M	M1	B-0.22	20220913	WT		NA	17825	29	12556	24	16.26928471	19.11436763
84	1	10M	M1	B-0.22	20220913	WT		NA	12987	36	22438	42	27.72002772	18.71824583
84	5	10M	M1	B-0.22	20220913	WT		NA	20543	28	62010	76	13.62994694	12.25608773
84	9	10M	M1	B-0.22	20220913	WT		NA	11163	4	37167	72	3.583266147	19.37202357
85	2	10M	M1	B-0.22	20220913	WT		NA	18906	5	15355	14	2.64466307	9.117551286
85	6	10M	M1	B-0.22	20220913	WT		NA	19175	17	27750	31	8.865710561	11.17117117
85	10	10M	M1	B-0.22	20220913	WT		NA	7362	12	33996	32	16.2999185	9.412872103
86	3	10M	M1	B-0.22	20220913	WT		NA	23630	35	9116	17	14.81168007	18.64853006
86	7	10M	M1	B-0.22	20220913	WT		NA	20662	32	68371	52	15.48736812	7.605563762
87	1	10M	M1	B-0.22	20220913	WT		NA	9590	21	25460	31	21.89781022	12.17596229
87	5	10M	M1	B-0.22	20220913	WT		NA	8413	18	12489	23	21.39545941	18.41620626
88	1	10M	M1	B-0.22	20220913	WT		NA	22862	21	8127	23	9.185548071	28.30072598
88	5	10M	M1	B-0.22	20220913	WT		NA	15691	32	34650	83	20.39385635	23.95382395
88	9	10M	M1	B-0.22	20220913	WT		NA	23764	42	23149	71	17.67379229	30.67087131
88	13	10M	M1	B-0.22	20220913	WT		NA	26131	49	29881	123	18.75167426	41.16328101
89	4	10M	M1	B-0.22	20220913	WT		NA	9877	11	26336	96	11.13698491	36.45200486
89	8	10M	M1	B-0.22	20220913	WT		NA	19171	30	20360	32	15.64863596	15.71709234
89	12	10M	M1	B-0.22	20220913	WT		NA	7156	1	9827	0	1.397428731	0
89	16	10M	M1	B-0.22	20220913	WT		NA	18295	11	64104	131	6.012571741	20.43554224
90	2	10M	M1	B-0.22	20220913	WT		NA	18022	14	8342	20	7.768283209	23.97506593
90	6	10M	M1	B-0.22	20220913	WT		NA	20704	20	31289	46	9.659969088	14.70165234
91	1	10M	M1	B-0.22	20220913	WT		NA	9064	17	27241	16	18.75551633	5.873499504
91	5	10M	M1	B-0.22	20220913	WT		NA	23629	62	62484	81	26.23894367	12.96331861
91	9	10M	M1	B-0.22	20220913	WT		NA	21545	12	24782	10	5.569737758	4.035186829
92	4	10M	M1	B-0.22	20220913	WT		NA	36550	97	57831	25	26.53898769	4.322940983
92	8	10M	M1	B-0.22	20220913	WT		NA	14119	27	17375	12	19.12316736	6.90647482
93	2	10M	M1	B-0.22	20220913	WT		NA	8177	14	29881	28	17.12119359	9.370502995
93	6	10M	M1	B-0.22	20220913	WT		NA	19986	27	20755	22	13.50945662	10.59985546
94	2	10M	M1	B0.14	20220913	WT		NA	8289	85	10135	58	102.5455423	57.2274297
97	2	10M	M1	B0.14	20220913	WT		NA	12009	14	20890	107	11.65792322	51.22067975
100	3	10M	M1	B0.14	20220913	WT		NA	24120	39	20817	33	16.16915423	15.8524283
103	1	10M	M1	B0.14	20220913	WT		NA	7605	18	11376	31	23.66863905	27.25035162
104	3	10M	M2	B-0.22	20220913	WT		NA	18753	67	21836	46	35.72761691	21.06612933
104	7	10M	M2	B-0.22	20220913	WT		NA	9032	30	46996	87	33.21523472	18.51221381
104	11	10M	M2	B-0.22	20220913	WT		NA	17053	43	23418	55	25.2155046	23.48620719
104	15	10M	M2	B-0.22	20220913	WT		NA	19245	34	28257	64	17.66692647	22.64925505
104	19	10M	M2	B-0.22	20220913	WT		NA	7472	15	32926	26	20.07494647	7.896495171
105	2	10M	M2	B-0.22	20220913	WT		NA	20511	40	22677	17	19.50173078	7.49658244
105	6	10M	M2	B-0.22	20220913	WT		NA	34992	33	31319	19	9.430727023	6.066604936
106	2	10M	M2	B-0.22	20220913	WT		NA	22739	24	34007	47	10.55455385	13.82068398
106	6	10M	M2	B-0.22	20220913	WT		NA	7456	32	14681	4	42.91845494	2.72461004
106	10	10M	M2	B-0.22	20220913	WT		NA	23136	7	28407	9	3.025587828	3.168233182
107	3	10M	M2	B-0.22	20220913	WT		NA	31682	40	59661	137	12.62546556	22.96307471
107	7	10M	M2	B-0.22	20220913	WT		NA	23902	34	30484	21	14.22475107	6.88885973
107	11	10M	M2	B-0.22	20220913	WT		NA	26706	22	14503	0	8.237849172	0
108	4	10M	M2	B-0.22	20220913	WT		NA	24128	67	26173	18	27.76856764	6.877316318
108	8	10M	M2	B-0.22	20220913	WT		NA	19110	41	55985	80	21.45473574	14.28954184
108	12	10M	M2	B-0.22	20220913	WT		NA	14035	17	24635	42	12.1125757	17.04891415
109	3	10M	M2	B-0.22	20220913	WT		NA	10367	24	36306	66	23.15038102	18.17881342
109	7	10M	M2	B-0.22	20220913	WT		NA	12273	9	14496	20	7.333170374	13.79690949
110	1	10M	M2	B-0.22	20220913	WT		NA	15107	42	22500	34	27.80168134	15.11111111
110	5	10M	M2	B-0.22	20220913	WT		NA	30261	53	39772	24	17.51429232	6.034396058
110	9	10M	M2	B-0.22	20220913	WT		NA	25950	31	28746	27	11.9460501	9.392611146
111	4	10M	M2	B-0.22	20220913	WT		NA	32067	37	42687	74	11.5383416	17.33548856
112	1	10M	M2	B-0.22	20220913	WT		NA	33265	111	36794	44	33.36840523	11.95847149
112	5	10M	M2	B-0.22	20220913	WT		NA	32714	76	33152	65	23.23164394	19.60666023
112	9	10M	M2	B-0.22	20220913	WT		NA	14547	4	32173	22	2.749707844	6.83803189
113	3	10M	M2	B-0.22	20220913	WT		NA	7070	6	27197	29	8.486562942	10.66294077
113	7	10M	M2	B-0.22	20220913	WT		NA	25301	28	81505	57	11.06675625	6.993435986
113	11	10M	M2	B-0.22	20220913	WT		NA	13775	18	70882	38	13.06715064	5.361022545
114	2	10M	M2	B-0.22	20220913	WT		NA	35485	74	29522	34	20.85388192	11.5168349
115	2	10M	M2	B-0.22	20220913	WT		NA	21620	36	41173	28	16.65124884	6.800573191
115	6	10M	M2	B-0.22	20220913	WT		NA	27238	33	17854	11	12.11542698	6.161084351
120	1	10M	M2	B0.14	20220913	WT		NA	7620	31	9705	24	40.6824147	24.72952087
121	1	10M	M2	B0.14	20220913	WT		NA	80186	118	25077	182	14.7157858	72.57646449
126	2	10M	M2	B0.14	20220913	WT		NA	11325	17	14715	35	15.01103753	23.78525314
129	2	10M	M2	B0.14	20220913	WT		NA	38674	53	10292	21	13.70429746	20.40419743
132	3	10M	S1	B-0.22	20220913	WT		NA	18109	28	9863	27	15.46192501	27.37503802
132	7	10M	S1	B-0.22	20220913	WT		NA	12910	22	14400	6	17.04105345	4.166666667
132	11	10M	S1	B-0.22	20220913	WT		NA	19412	55	31463	65	28.3329899	20.65918698
133	4	10M	S1	B-0.22	20220913	WT		NA	17763	1	61703	57	0.562967967	9.237800431
133	8	10M	S1	B-0.22	20220913	WT		NA	11976	37	75388	82	30.89512358	10.87706266
134	1	10M	S1	B-0.22	20220913	WT		NA	9864	18	38280	23	18.24817518	6.008359457
134	5	10M	S1	B-0.22	20220913	WT		NA	7285	2	53401	62	2.745367193	11.61026947
134	9	10M	S1	B-0.22	20220913	WT		NA	28556	37	85403	111	12.95699678	12.9972015
135	1	10M	S1	B-0.22	20220913	WT		NA	7158	10	22694	9	13.97038279	3.96580594
135	5	10M	S1	B-0.22	20220913	WT		NA	24751	32	38727	50	12.92877055	12.91088904
135	9	10M	S1	B-0.22	20220913	WT		NA	21902	23	40414	15	10.50132408	3.711585094
136	1	10M	S1	B-0.22	20220913	WT		NA	32161	35	43370	45	10.88274618	10.37583583
137	1	10M	S1	B-0.22	20220913	WT		NA	25388	52	19608	13	20.48211754	6.62994696
137	5	10M	S1	B-0.22	20220913	WT		NA	9965	2	15841	18	2.007024586	11.36291901
137	9	10M	S1	B-0.22	20220913	WT		NA	24120	48	10161	28	19.90049751	27.55634288
138	3	10M	S1	B-0.22	20220913	WT		NA	20996	58	39495	72	27.62430939	18.23015572
139	3	10M	S1	B-0.22	20220913	WT		NA	14842	6	10101	29	4.042581862	28.71002871
139	7	10M	S1	B-0.22	20220913	WT		NA	8764	3	20471	90	3.423094477	43.9646329
139	11	10M	S1	B-0.22	20220913	WT		NA	12278	17	25556	86	13.84590324	33.65158867
139	15	10M	S1	B-0.22	20220913	WT		NA	17335	25	15317	19	14.42169022	12.40451786
140	3	10M	S1	B-0.22	20220913	WT		NA	18527	51	10792	15	27.52739245	13.89918458
140	7	10M	S1	B-0.22	20220913	WT		NA	19306	56	14615	21	29.00652647	14.36879918
140	11	10M	S1	B-0.22	20220913	WT		NA	26534	33	11409	9	12.43687345	7.888509072
141	2	10M	S1	B-0.22	20220913	WT		NA	11855	25	45159	42	21.08814846	9.300471667
142	1	10M	S1	B-0.22	20220913	WT		NA	22144	24	26684	82	10.83815029	30.73002548
142	5	10M	S1	B-0.22	20220913	WT		NA	13663	19	19273	7	13.90616995	3.632024075
142	9	10M	S1	B-0.22	20220913	WT		NA	15892	23	12721	45	14.47269066	35.37457747
142	13	10M	S1	B-0.22	20220913	WT		NA	23373	38	15025	34	16.25807556	22.62895175
143	4	10M	S1	B-0.22	20220913	WT		NA	14964	91	9495	14	60.81261695	14.74460242
143	8	10M	S1	B-0.22	20220913	WT		NA	8235	22	47560	41	26.71523983	8.620689655
144	1	10M	S1	B-0.22	20220913	WT		NA	28870	52	24567	33	18.01177693	13.43265356
144	5	10M	S1	B-0.22	20220913	WT		NA	14603	3	8497	3	2.054372389	3.530657879
144	9	10M	S1	B-0.22	20220913	WT		NA	17114	5	35556	73	2.921584668	20.53099336
145	1	10M	S1	B-0.22	20220913	WT		NA	26599	45	8582	9	16.91792925	10.48706595
145	5	10M	S1	B-0.22	20220913	WT		NA	30784	39	36329	27	12.66891892	7.432079055
145	9	10M	S1	B-0.22	20220913	WT		NA	23312	24	27272	10	10.29512697	3.666764447
146	3	10M	S1	B-0.22	20220913	WT		NA	9257	0	27548	20	0	7.260055176
146	7	10M	S1	B-0.22	20220913	WT		NA	11635	6	27134	30	5.156854319	11.0562394
146	11	10M	S1	B-0.22	20220913	WT		NA	26540	20	31744	44	7.535795026	13.8608871
146	15	10M	S1	B-0.22	20220913	WT		NA	28440	22	102745	139	7.735583685	13.52863886
147	3	10M	S1	B-0.22	20220913	WT		NA	8775	11	17662	20	12.53561254	11.3237459
147	7	10M	S1	B-0.22	20220913	WT		NA	15017	35	15256	17	23.30691883	11.14315679
148	3	10M	S1	B-0.22	20220913	WT		NA	23202	25	36312	9	10.7749332	2.478519498
148	7	10M	S1	B-0.22	20220913	WT		NA	13707	18	46950	10	13.13197636	2.129925453
149	4	10M	S1	B-0.22	20220913	WT		NA	19435	33	18251	15	16.97967584	8.218727741
150	2	10M	S1	B-0.22	20220913	WT		NA	15265	37	10550	9	24.23845398	8.530805687
150	6	10M	S1	B-0.22	20220913	WT		NA	21286	89	11843	3	41.81151931	2.53314194
150	10	10M	S1	B-0.22	20220913	WT		NA	23036	35	14158	18	15.19361	12.71366012
150	14	10M	S1	B-0.22	20220913	WT		NA	23721	23	52300	76	9.696049914	14.53154876
150	18	10M	S1	B-0.22	20220913	WT		NA	13468	19	31270	44	14.10751411	14.07099456
151	1	10M	S1	B-0.22	20220913	WT		NA	14445	8	12324	10	5.538248529	8.114248621
151	5	10M	S1	B-0.22	20220913	WT		NA	63890	119	13710	8	18.62576303	5.83515682
151	9	10M	S1	B-0.22	20220913	WT		NA	17170	14	86892	128	8.153756552	14.73093035
152	4	10M	S1	B-0.22	20220913	WT		NA	31163	37	34509	40	11.87305458	11.59117911
153	3	10M	S1	B-0.22	20220913	WT		NA	13004	25	26746	60	19.22485389	22.43326105
153	7	10M	S1	B-0.22	20220913	WT		NA	26207	43	13849	34	16.40782997	24.55050906
153	11	10M	S1	B-0.22	20220913	WT		NA	22570	45	12259	24	19.93797076	19.5774533
153	15	10M	S1	B-0.22	20220913	WT		NA	16247	10	23088	45	6.154982458	19.49064449
154	3	10M	S1	B-0.22	20220913	WT		NA	23240	16	32764	22	6.884681583	6.714686851
154	7	10M	S1	B-0.22	20220913	WT		NA	9687	7	33394	36	7.226179416	10.78037971
154	11	10M	S1	B-0.22	20220913	WT		NA	7913	4	45938	133	5.05497283	28.95206583
155	3	10M	S1	B-0.22	20220913	WT		NA	28740	47	18766	15	16.35351427	7.993179154
155	7	10M	S1	B-0.22	20220913	WT		NA	22195	42	29209	36	18.9231809	12.32496833
156	4	10M	S1	B0.14	20220913	WT		NA	10807	84	11378	57	77.72739891	50.0966778
161	2	10M	S1	B0.14	20220913	WT		NA	15662	7	16873	144	4.469416422	85.34344811
165	1	10M	S1	B0.14	20220913	WT		NA	11084	20	15521	56	18.04402743	36.08014947
166	4	10M	S1	B0.14	20220913	WT		NA	50856	142	10565	108	27.92197577	102.2243256
168	1	10M	S1	B0.14	20220913	WT		NA	9052	28	12097	34	30.93239063	28.10614202
168	5	10M	S1	B0.14	20220913	WT		NA	22448	28	18723	47	12.47327156	25.10281472
170	1	10M	S1	B0.14	20220913	WT		NA	38680	46	9007	45	11.89245088	49.96114133
173	2	10M	S1	B0.14	20220913	WT		NA	89597	112	10430	46	12.50041854	44.10354746
176	1	18M	Cg1	B0.02	20220224	WT		NA	18078	17	9076	1	9.403695099	1.101806963
176	5	18M	Cg1	B0.02	20220224	WT		NA	8818	15	26273	13	17.01066001	4.948045522
177	2	18M	Cg1	B0.02	20220224	WT		NA	12171	29	18553	16	23.82713006	8.62394222
177	6	18M	Cg1	B0.02	20220224	WT		NA	46485	68	73884	50	14.62837474	6.767365059
177	10	18M	Cg1	B0.02	20220224	WT		NA	18321	15	115019	230	8.187326019	19.9966962
177	14	18M	Cg1	B0.02	20220224	WT		NA	9789	7	17076	31	7.150883645	18.15413446
178	3	18M	Cg1	B0.02	20220224	WT		NA	14384	71	82851	154	49.36040044	18.58758494
178	7	18M	Cg1	B0.02	20220224	WT		NA	9006	4	17658	9	4.441483455	5.096839959
179	1	18M	Cg1	B0.02	20220224	WT		NA	16414	71	63586	125	43.25575728	19.65841537
179	5	18M	Cg1	B0.02	20220224	WT		NA	17386	15	39756	47	8.627631428	11.8221149
180	4	18M	Cg1	B0.02	20220224	WT		NA	19437	24	11797	26	12.3475845	22.03950157
181	4	18M	Cg1	B0.02	20220224	WT		NA	11533	19	29580	12	16.47446458	4.056795132
181	8	18M	Cg1	B0.02	20220224	WT		NA	11842	30	16323	2	25.33355852	1.225264964
181	12	18M	Cg1	B0.02	20220224	WT		NA	21234	27	43299	12	12.71545634	2.771426592
182	3	18M	Cg1	B0.02	20220224	WT		NA	13065	30	30845	21	22.96211251	6.808234722
182	7	18M	Cg1	B0.02	20220224	WT		NA	14815	22	8042	19	14.84981438	23.62596369
182	11	18M	Cg1	B0.02	20220224	WT		NA	11297	20	33182	23	17.70381517	6.931468869
183	4	18M	M1	B0.02	20220224	WT		NA	12006	23	67331	47	19.15708812	6.980439916
183	8	18M	M1	B0.02	20220224	WT		NA	18201	20	9834	27	10.98840723	27.45576571
184	4	18M	M1	B0.02	20220224	WT		NA	8640	13	12642	3	15.0462963	2.37304224
184	8	18M	M1	B0.02	20220224	WT		NA	7478	67	16748	9	89.5961487	5.373775973
184	12	18M	M1	B0.02	20220224	WT		NA	18493	16	19295	4	8.651922349	2.073075926
185	4	18M	M1	B0.02	20220224	WT		NA	24643	55	29773	19	22.3187112	6.381620932
185	8	18M	M1	B0.02	20220224	WT		NA	9534	23	10314	27	24.12418712	26.17801047
186	2	18M	M1	B0.02	20220224	WT		NA	8480	28	27443	58	33.01886792	21.13471559
186	6	18M	M1	B0.02	20220224	WT		NA	11626	15	35033	61	12.90211595	17.41215425
186	10	18M	M1	B0.02	20220224	WT		NA	7272	38	20365	20	52.25522552	9.820770931
187	3	18M	M1	B0.02	20220224	WT		NA	12431	11	21276	6	8.848845628	2.820078962
188	1	18M	M1	B0.02	20220224	WT		NA	26059	32	25046	20	12.27982655	7.985307035
188	5	18M	M1	B0.02	20220224	WT		NA	14935	59	35184	57	39.50451958	16.2005457
189	2	18M	M1	B0.02	20220224	WT		NA	25653	15	13423	0	5.847269325	0
189	6	18M	M1	B0.02	20220224	WT		NA	14467	35	9215	12	24.19299094	13.02224634
190	4	18M	M1	B0.02	20220224	WT		NA	12678	29	31682	56	22.87427039	17.67565179
190	8	18M	M1	B0.02	20220224	WT		NA	20341	48	19766	46	23.5976599	23.27228574
190	12	18M	M1	B0.02	20220224	WT		NA	18082	16	45271	91	8.848578697	20.10116852
191	3	18M	M1	B0.02	20220224	WT		NA	24402	38	28173	6	15.57249406	2.129698648
191	7	18M	M1	B0.02	20220224	WT		NA	11956	14	32913	12	11.70960187	3.645975754
192	3	18M	M1	B0.02	20220224	WT		NA	10760	15	23834	89	13.94052045	37.34161282
192	7	18M	M1	B0.02	20220224	WT		NA	15552	13	15745	64	8.359053498	40.64782471
193	2	18M	M1	B0.02	20220224	WT		NA	15447	18	11535	2	11.65274811	1.733853489
193	6	18M	M1	B0.02	20220224	WT		NA	7514	22	27300	22	29.2786798	8.058608059
194	4	18M	M1	B0.02	20220224	WT		NA	21062	21	56201	168	9.970563099	29.89270654
194	8	18M	M1	B0.02	20220224	WT		NA	11020	18	35098	28	16.33393829	7.977662545
195	3	18M	M1	B0.02	20220224	WT		NA	8921	2	32945	50	2.241901132	15.17680983
195	7	18M	M1	B0.02	20220224	WT		NA	9178	13	46504	136	14.16430595	29.24479615
196	3	18M	M1	B0.02	20220224	WT		NA	19702	21	26219	0	10.65881636	0
196	7	18M	M1	B0.02	20220224	WT		NA	21961	16	46207	101	7.28564273	21.85816002
197	3	18M	M1	B0.02	20220224	WT		NA	9652	2	34473	172	2.072109407	49.89412004
197	7	18M	M1	B0.02	20220224	WT		NA	19327	11	28180	46	5.691519636	16.32363378
198	2	18M	M1	B0.02	20220224	WT		NA	13966	29	16657	6	20.76471431	3.602089212
199	2	18M	M1	B0.02	20220224	WT		NA	20084	29	49276	109	14.43935471	22.12030197
199	6	18M	M1	B0.02	20220224	WT		NA	16326	16	12843	1	9.80031851	0.778634275
200	2	18M	M1	B0.02	20220224	WT		NA	18138	26	17807	0	14.33454626	0
200	6	18M	M1	B0.02	20220224	WT		NA	19565	38	17108	3	19.42243803	1.753565583
201	2	18M	M1	B0.02	20220224	WT		NA	15673	31	25897	61	19.77923818	23.55485191
201	6	18M	M1	B0.02	20220224	WT		NA	14531	25	10082	10	17.20459707	9.918666931
202	3	18M	M1	B0.02	20220224	WT		NA	14975	32	23727	24	21.36894825	10.11505879
203	1	18M	M1	B0.02	20220224	WT		NA	12034	23	28890	6	19.11251454	2.076843198
203	5	18M	M1	B0.02	20220224	WT		NA	20170	13	39137	4	6.445215667	1.022050745
203	9	18M	M1	B0.02	20220224	WT		NA	11959	28	28115	5	23.41332887	1.778410101
203	13	18M	M1	B0.02	20220224	WT		NA	7435	7	32986	8	9.414929388	2.425271327
204	1	18M	M2	B0.02	20220224	WT		NA	8563	20	9273	1	23.35630036	1.078399655
204	5	18M	M2	B0.02	20220224	WT		NA	12310	1	37694	23	0.812347685	6.101766859
204	9	18M	M2	B0.02	20220224	WT		NA	9378	64	41210	14	68.24482832	3.397233681
205	2	18M	M2	B0.02	20220224	WT		NA	24763	35	8812	4	14.13399023	4.539264639
205	6	18M	M2	B0.02	20220224	WT		NA	13375	63	12549	2	47.10280374	1.59375249
206	1	18M	M2	B0.02	20220224	WT		NA	16769	83	42834	10	49.49609398	2.334594014
206	5	18M	M2	B0.02	20220224	WT		NA	7380	23	38255	4	31.16531165	1.045614952
206	9	18M	M2	B0.02	20220224	WT		NA	19467	44	29375	11	22.6023527	3.744680851
206	13	18M	M2	B0.02	20220224	WT		NA	15116	13	18347	3	8.600158772	1.63514471
207	2	18M	M2	B0.02	20220224	WT		NA	25935	84	13323	15	32.38866397	11.25872551
207	6	18M	M2	B0.02	20220224	WT		NA	12451	23	33575	55	18.47241185	16.38123604
207	10	18M	M2	B0.02	20220224	WT		NA	7652	6	36670	25	7.841087297	6.81756204
208	3	18M	M2	B0.02	20220224	WT		NA	16774	35	13229	0	20.86562537	0
208	7	18M	M2	B0.02	20220224	WT		NA	8363	0	17200	5	0	2.906976744
209	3	18M	M2	B0.02	20220224	WT		NA	7882	38	16193	6	48.21111393	3.705304761
209	7	18M	M2	B0.02	20220224	WT		NA	8121	11	21502	27	13.54512991	12.55697144
210	2	18M	S1	B0.02	20220224	WT		NA	20563	31	7992	0	15.07562126	0
210	6	18M	S1	B0.02	20220224	WT		NA	8424	13	18414	14	15.43209877	7.602910829
211	1	18M	S1	B0.02	20220224	WT		NA	9336	12	25283	12	12.85347044	4.746272199
212	2	18M	S1	B0.02	20220224	WT		NA	11676	23	16539	19	19.69852689	11.48799807
212	6	18M	S1	B0.02	20220224	WT		NA	7665	21	42654	47	27.39726027	11.01889623
213	2	18M	S1	B0.02	20220224	WT		NA	24042	125	18988	51	51.99234673	26.85906889
213	6	18M	S1	B0.02	20220224	WT		NA	14766	65	38239	80	44.02004605	20.92104919
214	2	18M	S1	B0.02	20220224	WT		NA	17946	33	48497	33	18.38849883	6.804544611
214	6	18M	S1	B0.02	20220224	WT		NA	21377	45	29832	7	21.05066193	2.346473585
215	2	18M	S1	B0.02	20220224	WT		NA	18837	41	22423	75	21.76567394	33.44779913
216	3	18M	S1	B0.02	20220224	WT		NA	13025	5	46991	42	3.838771593	8.937881722
216	7	18M	S1	B0.02	20220224	WT		NA	13231	9	14073	10	6.802206938	7.105805443
217	2	18M	S1	B0.02	20220224	WT		NA	9741	3	33135	46	3.079765938	13.88260148
217	6	18M	S1	B0.02	20220224	WT		NA	8593	45	57111	64	52.36820668	11.20624748
217	10	18M	S1	B0.02	20220224	WT		NA	11621	10	9956	2	8.605111436	2.008838891
218	4	18M	S1	B0.02	20220224	WT		NA	12870	21	34576	18	16.31701632	5.205923184
219	1	18M	S1	B0.02	20220224	WT		NA	17435	28	31523	24	16.05965013	7.613488564
219	5	18M	S1	B0.02	20220224	WT		NA	17827	17	17115	11	9.536096932	6.427110722
220	1	18M	S1	B0.02	20220224	WT		NA	57628	84	59378	48	14.57624766	8.083802082
220	5	18M	S1	B0.02	20220224	WT		NA	10790	27	13455	1	25.0231696	0.743218135
220	9	18M	S1	B0.02	20220224	WT		NA	9349	13	20881	2	13.90523051	0.957808534
221	4	18M	S1	B0.02	20220224	WT		NA	11831	11	16169	9	9.297607979	5.566206939
221	8	18M	S1	B0.02	20220224	WT		NA	7450	17	29672	4	22.81879195	1.348072257
222	3	18M	S1	B0.02	20220224	WT		NA	11762	25	48933	60	21.25488862	12.26166391
222	7	18M	S1	B0.02	20220224	WT		NA	16350	17	27193	26	10.39755352	9.561284154
223	1	18M	S1	B0.02	20220224	WT		NA	10041	22	16924	29	21.91016831	17.13542898
223	5	18M	S1	B0.02	20220224	WT		NA	16453	21	23117	41	12.76362973	17.73586538
223	9	18M	S1	B0.02	20220224	WT		NA	8495	23	9876	22	27.07474985	22.27622519
224	1	18M	S1	B0.02	20220224	WT		NA	9095	7	10610	25	7.696536559	23.56267672
224	5	18M	S1	B0.02	20220224	WT		NA	11129	11	26759	17	9.884086621	6.353002728
224	9	18M	S1	B0.02	20220224	WT		NA	9907	24	30721	4	24.22529525	1.302040949
225	4	18M	S1	B0.02	20220224	WT		NA	9955	13	40716	3	13.05876444	0.736811082
225	8	18M	S1	B0.02	20220224	WT		NA	19037	14	52682	25	7.354099911	4.745453855
226	4	18M	S1	B0.02	20220224	WT		NA	12331	31	17878	32	25.13989133	17.89909386
227	1	18M	S1	B0.02	20220224	WT		NA	24114	29	43328	10	12.02620884	2.307976366
227	5	18M	S1	B0.02	20220224	WT		NA	9227	4	42948	8	4.335103501	1.862717705
228	3	18M	S1	B0.02	20220224	WT		NA	28063	12	11712	20	4.276093076	17.07650273
228	7	18M	S1	B0.02	20220224	WT		NA	12334	10	15300	10	8.107669856	6.535947712
229	3	18M	S1	B0.02	20220224	WT		NA	29031	75	30106	64	25.83445283	21.25822095
229	7	18M	S1	B0.02	20220224	WT		NA	15223	24	52403	115	15.76561782	21.94530847
230	3	18M	S1	B0.02	20220224	WT		NA	16378	7	11393	28	4.274026133	24.57649434
230	7	18M	S1	B0.02	20220224	WT		NA	20013	5	28486	12	2.498376056	4.212595661
231	3	18M	S1	B0.02	20220224	WT		NA	11666	19	28098	12	16.28664495	4.270766603
231	7	18M	S1	B0.02	20220224	WT		NA	17924	34	21973	13	18.96898014	5.916351886
231	11	18M	S1	B0.02	20220224	WT		NA	9572	16	23351	10	16.71541997	4.282471843
231	15	18M	S1	B0.02	20220224	WT		NA	7637	25	30941	18	32.73536729	5.817523674
232	4	18M	S1	B0.02	20220224	WT		NA	20596	25	23095	14	12.13827928	6.061918164
232	8	18M	S1	B0.02	20220224	WT		NA	24655	22	10824	1	8.923139323	0.923872875
233	2	18M	S1	B0.02	20220224	WT		NA	17443	37	30661	26	21.21194749	8.479827794
233	6	18M	S1	B0.02	20220224	WT		NA	8560	2	16216	26	2.336448598	16.03354711
234	3	18M	S1	B0.02	20220224	WT		NA	18645	33	16991	0	17.69911504	0
234	7	18M	S1	B0.02	20220224	WT		NA	14380	50	32119	3	34.7705146	0.934026589
235	3	18M	S1	B0.02	20220224	WT		NA	7052	34	15179	27	48.21327283	17.78773305
235	7	18M	S1	B0.02	20220224	WT		NA	22990	50	12301	5	21.74858634	4.064710186
237	1	18M	S1	B0.02	20220224	WT		NA	12485	58	80539	83	46.4557469	10.30556625
237	5	18M	S1	B0.02	20220224	WT		NA	11203	18	28504	30	16.06712488	10.52483862
237	9	18M	S1	B0.02	20220224	WT		NA	14035	27	10891	0	19.23762024	0
238	4	18M	S1	B0.02	20220224	WT		NA	10419	25	32258	4	23.9946252	1.24000248
239	1	18M	S1	B0.02	20220224	WT		NA	17729	21	33978	25	11.84499972	7.357702042
240	1	18M	S1	B0.02	20220224	WT		NA	22494	11	31839	30	4.89019294	9.422406483
240	5	18M	S1	B0.02	20220224	WT		NA	7208	0	57037	6	0	1.051948735
242	2	18M	S1	B0.02	20220224	WT		NA	41026	59	22954	12	14.38112417	5.227846998
243	4	18M	S1	B2.18	20220225	WT		NA	13991	34	27433	55	24.30133657	20.04884628
243	8	18M	S1	B2.18	20220225	WT		NA	15177	12	56249	151	7.906700929	26.84492169
243	12	18M	S1	B2.18	20220225	WT		NA	7004	19	22028	76	27.1273558	34.50154349
243	16	18M	S1	B2.18	20220225	WT		NA	14670	20	17858	47	13.63326517	26.3187367
243	20	18M	S1	B2.18	20220225	WT		NA	10960	27	10295	19	24.6350365	18.45556095
244	2	18M	S1	B2.18	20220225	WT		NA	19090	26	45150	49	13.61969618	10.85271318
244	6	18M	S1	B2.18	20220225	WT		NA	15573	45	26046	40	28.89616644	15.35744452
245	3	18M	S1	B2.18	20220225	WT		NA	43891	51	10332	17	11.61969424	16.45373597
245	7	18M	S1	B2.18	20220225	WT		NA	16399	74	19333	26	45.12470273	13.44850773
245	11	18M	S1	B2.18	20220225	WT		NA	12222	9	33259	42	7.36377025	12.6281608
246	1	18M	S1	B2.18	20220225	WT		NA	14941	23	16162	28	15.3938826	17.32458854
246	5	18M	S1	B2.18	20220225	WT		NA	18459	25	33372	32	13.5435289	9.588876903
246	9	18M	S1	B2.18	20220225	WT		NA	20008	101	24191	41	50.47980808	16.9484519
246	13	18M	S1	B2.18	20220225	WT		NA	24130	32	21204	35	13.26150021	16.50631956
247	3	18M	S1	B2.18	20220225	WT		NA	14125	57	17781	27	40.3539823	15.18474776
247	7	18M	S1	B2.18	20220225	WT		NA	14059	15	20074	16	10.66932214	7.970509116
248	1	18M	S1	B2.18	20220225	WT		NA	11082	11	30145	89	9.926006136	29.52396749
248	5	18M	S1	B2.18	20220225	WT		NA	14175	5	28057	82	3.527336861	29.22621806
249	1	18M	S1	B2.18	20220225	WT		NA	12476	27	14746	24	21.64155178	16.27560016
249	5	18M	S1	B2.18	20220225	WT		NA	7173	10	22827	42	13.94116827	18.39926403
249	9	18M	S1	B2.18	20220225	WT		NA	18137	24	14666	30	13.2326184	20.45547525
249	13	18M	S1	B2.18	20220225	WT		NA	15494	28	15737	48	18.07151155	30.50136621
250	4	18M	S1	B2.18	20220225	WT		NA	22970	36	24475	18	15.67261646	7.354443309
250	8	18M	S1	B2.18	20220225	WT		NA	22249	22	18304	21	9.888084858	11.4729021
251	2	18M	S1	B2.18	20220225	WT		NA	23300	14	21413	6	6.008583691	2.802036146
251	6	18M	S1	B2.18	20220225	WT		NA	37570	32	9776	4	8.517434123	4.091653028
252	2	18M	S1	B2.18	20220225	WT		NA	8380	13	10736	11	15.51312649	10.24590164
252	6	18M	S1	B2.18	20220225	WT		NA	17564	42	37947	69	23.91254839	18.18325559
252	10	18M	S1	B2.18	20220225	WT		NA	35500	39	13930	28	10.98591549	20.10050251
253	2	18M	S1	B2.18	20220225	WT		NA	7388	19	9165	5	25.71737953	5.45553737
253	6	18M	S1	B2.18	20220225	WT		NA	25863	34	24790	22	13.1461934	8.874546188
253	10	18M	S1	B2.18	20220225	WT		NA	16219	49	8883	1	30.21148036	1.125745807
254	3	18M	S1	B2.18	20220225	WT		NA	9020	12	44438	62	13.3037694	13.95202304
254	7	18M	S1	B2.18	20220225	WT		NA	22460	39	16939	5	17.36420303	2.951768109
254	11	18M	S1	B2.18	20220225	WT		NA	12062	22	9560	29	18.23909799	30.33472803
255	4	18M	S1	B2.18	20220225	WT		NA	11181	111	15665	26	99.27555675	16.59751037
255	8	18M	S1	B2.18	20220225	WT		NA	24569	52	20966	13	21.16488258	6.20051512
256	3	18M	S1	B2.18	20220225	WT		NA	7986	41	9279	5	51.33984473	5.388511693
256	7	18M	S1	B2.18	20220225	WT		NA	24509	41	26839	30	16.7285487	11.1777637
256	11	18M	S1	B2.18	20220225	WT		NA	20011	47	47100	52	23.4870821	11.0403397
256	15	18M	S1	B2.18	20220225	WT		NA	15934	14	24928	28	8.786243253	11.23234917
257	4	18M	S1	B2.18	20220225	WT		NA	19263	17	31990	68	8.82520895	21.2566427
257	8	18M	S1	B2.18	20220225	WT		NA	12403	45	28010	33	36.28154479	11.7815066
258	2	18M	S1	B2.18	20220225	WT		NA	25107	38	37901	97	15.13522125	25.59299227
258	6	18M	S1	B2.18	20220225	WT		NA	12449	34	36037	59	27.31143064	16.37206205
258	10	18M	S1	B2.18	20220225	WT		NA	21643	47	18138	13	21.71602828	7.167273128
258	14	18M	S1	B2.18	20220225	WT		NA	15531	27	32758	47	17.38458567	14.34764027
259	1	18M	S1	B2.18	20220225	WT		NA	7297	14	32281	49	19.18596684	15.17920758
259	5	18M	S1	B2.18	20220225	WT		NA	22891	62	42855	78	27.08488052	18.20091005
259	9	18M	S1	B2.18	20220225	WT		NA	13370	30	10490	29	22.43829469	27.64537655
260	3	18M	S1	B2.18	20220225	WT		NA	38801	83	15230	7	21.39120126	4.596191727
261	2	18M	S1	B2.18	20220225	WT		NA	25603	39	53915	77	15.23258993	14.28173978
261	6	18M	S1	B2.18	20220225	WT		NA	8322	31	46038	105	37.2506609	22.80724619
261	10	18M	S1	B2.18	20220225	WT		NA	25233	31	26538	22	12.28549915	8.289999246
262	4	18M	S1	B2.18	20220225	WT		NA	25141	86	11237	13	34.20707211	11.56892409
262	8	18M	S1	B2.18	20220225	WT		NA	18030	54	95198	181	29.95008319	19.01300447
262	12	18M	S1	B2.18	20220225	WT		NA	10938	24	29796	72	21.94185409	24.16431736
263	3	18M	S1	B2.18	20220225	WT		NA	16345	37	9169	4	22.63689202	4.362525902
264	2	18M	S1	B2.18	20220225	WT		NA	8505	15	12114	17	17.6366843	14.03334984
264	6	18M	S1	B2.18	20220225	WT		NA	19026	89	23994	69	46.77809314	28.7571893
264	10	18M	S1	B2.18	20220225	WT		NA	11893	50	25076	46	42.04153704	18.34423353
264	14	18M	S1	B2.18	20220225	WT		NA	23344	65	50062	100	27.84441398	19.97523071
313	2	18M	Cg1	B1.54	20220303	WT		NA	27174	26	16809	14	9.567969382	8.328871438
313	6	18M	Cg1	B1.54	20220303	WT		NA	20979	19	44348	28	9.056675723	6.313700731
313	10	18M	Cg1	B1.54	20220303	WT		NA	14507	1	86504	46	0.689322396	5.317673171
315	2	18M	Cg1	B1.54	20220303	WT		NA	13309	6	52532	36	4.508227515	6.852965811
315	6	18M	Cg1	B1.54	20220303	WT		NA	34139	30	19263	10	8.78760362	5.191299382
316	2	18M	Cg1	B1.54	20220303	WT		NA	8493	16	45908	26	18.83904392	5.663500915
316	6	18M	Cg1	B1.54	20220303	WT		NA	12032	4	33592	4	3.324468085	1.190759705
317	4	18M	Cg1	B1.54	20220303	WT		NA	27160	4	96534	25	1.47275405	2.58976112
318	4	18M	Cg1	B1.54	20220303	WT		NA	22212	18	20406	7	8.103727715	3.430363619
319	4	18M	M1	B1.54	20220303	WT		NA	22889	10	10215	13	4.368910831	12.72638277
320	2	18M	M1	B1.54	20220303	WT		NA	13341	17	61324	64	12.74267296	10.43637075
320	6	18M	M1	B1.54	20220303	WT		NA	41568	40	17452	16	9.622786759	9.168003667
321	1	18M	M1	B1.54	20220303	WT		NA	38057	10	32657	81	2.627637491	24.80325811
321	5	18M	M1	B1.54	20220303	WT		NA	11751	9	40467	107	7.658922645	26.44129785
322	1	18M	M1	B1.54	20220303	WT		NA	14305	6	47552	60	4.194337644	12.61776581
322	5	18M	M1	B1.54	20220303	WT		NA	17680	23	42728	77	13.00904977	18.02096986
323	3	18M	M1	B1.54	20220303	WT		NA	29581	45	58120	38	15.21246746	6.538196834
323	7	18M	M1	B1.54	20220303	WT		NA	24163	20	44041	27	8.277117908	6.130650984
324	4	18M	M1	B1.54	20220303	WT		NA	10676	8	31067	22	7.493443237	7.081469083
325	3	18M	M1	B1.54	20220303	WT		NA	7357	3	90807	92	4.077749083	10.13137754
326	2	18M	M1	B1.54	20220303	WT		NA	17542	19	11845	16	10.8311481	13.5078092
326	6	18M	M1	B1.54	20220303	WT		NA	22747	36	60067	110	15.8262628	18.31288395
326	10	18M	M1	B1.54	20220303	WT		NA	7487	6	23857	18	8.013890744	7.544955359
327	4	18M	M1	B1.54	20220303	WT		NA	22899	4	22513	0	1.74680117	0
327	8	18M	M1	B1.54	20220303	WT		NA	9187	3	37584	30	3.265483836	7.982120051
329	2	18M	M2	B1.54	20220303	WT		NA	8410	16	25723	1	19.02497027	0.388757143
330	2	18M	M2	B1.54	20220303	WT		NA	12933	22	17057	64	17.0107477	37.52125227
330	6	18M	M2	B1.54	20220303	WT		NA	18052	21	29263	104	11.63306005	35.53976011
331	2	18M	M2	B1.54	20220303	WT		NA	14167	19	29003	22	13.41144914	7.585422198
331	6	18M	M2	B1.54	20220303	WT		NA	18052	30	37026	62	16.61865721	16.74499001
332	3	18M	M2	B1.54	20220303	WT		NA	7422	84	42806	35	113.1770412	8.176423866
332	7	18M	M2	B1.54	20220303	WT		NA	18938	8	9616	33	4.224310909	34.31780366
333	3	18M	M2	B1.54	20220303	WT		NA	12103	25	17489	8	20.65603569	4.574303848
333	7	18M	M2	B1.54	20220303	WT		NA	16539	17	33997	28	10.27873511	8.236020825
334	4	18M	M2	B1.54	20220303	WT		NA	39962	45	34047	5	11.26069766	1.46855817
336	1	18M	M2	B1.54	20220303	WT		NA	11759	20	28226	19	17.008249	6.731382413
336	5	18M	M2	B1.54	20220303	WT		NA	15611	19	14334	0	12.17090513	0
337	3	18M	M2	B1.54	20220303	WT		NA	22939	17	18760	1	7.410959501	0.533049041
338	4	18M	M2	B1.54	20220303	WT		NA	10880	10	15506	3	9.191176471	1.934734941
339	3	18M	M2	B1.54	20220303	WT		NA	13375	23	60312	41	17.19626168	6.797983817
339	7	18M	M2	B1.54	20220303	WT		NA	15195	49	38461	64	32.24744982	16.64023296
340	3	18M	M2	B1.54	20220303	WT		NA	21389	28	52123	27	13.09084109	5.18005487
341	2	18M	M2	B1.54	20220303	WT		NA	25869	17	14366	8	6.571572152	5.568703884
341	6	18M	M2	B1.54	20220303	WT		NA	25914	8	16681	34	3.087134368	20.38247107
342	3	18M	M2	B1.54	20220303	WT		NA	10013	7	74354	51	6.990911815	6.859079538
343	4	18M	S1	B1.54	20220303	WT		NA	22078	11	10678	8	4.982335356	7.492039708
344	1	18M	S1	B1.54	20220303	WT		NA	7730	22	35772	12	28.46054334	3.354579
344	5	18M	S1	B1.54	20220303	WT		NA	17045	8	10663	4	4.693458492	3.751289506
345	1	18M	S1	B1.54	20220303	WT		NA	26904	21	9463	20	7.805530776	21.13494663
347	1	18M	S1	B1.54	20220303	WT		NA	24407	25	39223	6	10.24296308	1.529714708
347	5	18M	S1	B1.54	20220303	WT		NA	52290	56	10909	2	10.70950469	1.833348611
348	4	18M	S1	B1.54	20220303	WT		NA	13668	23	62885	112	16.82762657	17.81028862
349	4	18M	S1	B1.54	20220303	WT		NA	9437	12	83017	157	12.71590548	18.91178915
350	3	18M	S1	B1.54	20220303	WT		NA	9599	7	59693	22	7.292426294	3.685524266
350	7	18M	S1	B1.54	20220303	WT		NA	50271	38	68827	91	7.559030057	13.22155549
351	4	18M	S1	B1.54	20220303	WT		NA	7444	10	33879	12	13.43363783	3.542017179
352	3	18M	S1	B1.54	20220303	WT		NA	11690	28	9374	2	23.95209581	2.133560913
353	3	18M	S1	B1.54	20220303	WT		NA	15989	66	17868	15	41.27837889	8.394895903
353	7	18M	S1	B1.54	20220303	WT		NA	8655	39	40627	57	45.06065858	14.03007852
353	11	18M	S1	B1.54	20220303	WT		NA	24193	66	29079	63	27.28061836	21.66511916
354	3	18M	S1	B1.54	20220303	WT		NA	10705	21	43737	86	19.6170014	19.66298557
354	7	18M	S1	B1.54	20220303	WT		NA	17241	15	10522	16	8.700191404	15.20623456
355	4	18M	S1	B1.54	20220303	WT		NA	14171	41	17272	7	28.93232658	4.052802223
356	1	18M	S1	B1.54	20220303	WT		NA	12255	7	14526	13	5.711954304	8.949469916
357	1	18M	S1	B1.54	20220303	WT		NA	13750	3	23898	39	2.181818182	16.31935727
357	5	18M	S1	B1.54	20220303	WT		NA	8607	9	67028	59	10.45660509	8.80229158
357	9	18M	S1	B1.54	20220303	WT		NA	7634	9	52347	44	11.78936337	8.405448259
358	4	18M	S1	B1.54	20220303	WT		NA	36287	20	64654	25	5.51161573	3.866736783
359	3	18M	S1	B1.54	20220303	WT		NA	10872	21	44148	46	19.31567329	10.41949805
359	7	18M	S1	B1.54	20220303	WT		NA	16729	13	152189	135	7.770936697	8.87054912
359	11	18M	S1	B1.54	20220303	WT		NA	13554	7	42208	39	5.164527077	9.239954511
360	4	18M	S1	B1.54	20220303	WT		NA	9881	4	80171	237	4.048173262	29.56181163
361	1	18M	S1	B1.54	20220303	WT		NA	18780	16	10108	47	8.51970181	46.49782351
361	5	18M	S1	B1.54	20220303	WT		NA	8062	5	29662	73	6.201935004	24.61061291
362	3	18M	S1	B1.54	20220303	WT		NA	12716	7	15818	4	5.504875747	2.528764698
363	2	18M	S1	B1.54	20220303	WT		NA	41858	58	8265	5	13.85637154	6.049606776
364	2	18M	S1	B1.54	20220303	WT		NA	22700	20	16709	40	8.810572687	23.93919445
364	6	18M	S1	B1.54	20220303	WT		NA	7820	9	38226	52	11.50895141	13.60330665
365	2	18M	S1	B1.54	20220303	WT		NA	19355	15	25562	26	7.749935417	10.17134809
365	6	18M	S1	B1.54	20220303	WT		NA	37754	33	67625	75	8.740795677	11.09057301
366	2	18M	S1	B1.54	20220303	WT		NA	22342	4	12178	16	1.790350013	13.13844638
420	4	18M	S1	B-2.30	20220304	WT		NA	37024	18	36092	45	4.861711322	12.46813698
421	3	18M	S1	B-2.30	20220304	WT		NA	15456	13	79967	168	8.410973085	21.00866607
421	7	18M	S1	B-2.30	20220304	WT		NA	15162	12	23972	20	7.91452315	8.343066911
422	4	18M	S1	B-2.30	20220304	WT		NA	27724	29	16270	25	10.46025105	15.36570375
422	8	18M	S1	B-2.30	20220304	WT		NA	20991	25	48990	105	11.90986613	21.4329455
423	3	18M	S1	B-2.30	20220304	WT		NA	13264	25	24994	46	18.84800965	18.40441706
423	7	18M	S1	B-2.30	20220304	WT		NA	17468	14	25832	63	8.01465537	24.38835553
423	11	18M	S1	B-2.30	20220304	WT		NA	18348	22	27252	38	11.99040767	13.94393072
424	1	18M	S1	B-2.30	20220304	WT		NA	13005	8	15119	31	6.1514802	20.50400159
424	5	18M	S1	B-2.30	20220304	WT		NA	15370	10	15389	9	6.506180872	5.848333225
424	9	18M	S1	B-2.30	20220304	WT		NA	8029	6	17274	29	7.472910699	16.78823666
425	3	18M	S1	B-2.30	20220304	WT		NA	14796	23	10656	0	15.54474182	0
425	7	18M	S1	B-2.30	20220304	WT		NA	7271	2	16473	23	2.75065328	13.96224124
425	11	18M	S1	B-2.30	20220304	WT		NA	20468	19	18046	29	9.282782881	16.07004322
426	4	18M	S1	B-2.30	20220304	WT		NA	15986	12	26796	62	7.506568247	23.13778176
427	3	18M	S1	B-2.30	20220304	WT		NA	8554	6	30805	6	7.014262333	1.947735757
427	7	18M	S1	B-2.30	20220304	WT		NA	20325	11	72769	43	5.412054121	5.909109648
427	11	18M	S1	B-2.30	20220304	WT		NA	16409	13	37680	44	7.922481565	11.67728238
428	4	18M	S1	B-2.30	20220304	WT		NA	11183	11	14942	18	9.836358759	12.04658011
429	3	18M	S1	B-2.30	20220304	WT		NA	16188	17	69926	84	10.50160613	12.01269914
429	7	18M	S1	B-2.30	20220304	WT		NA	16880	17	58297	61	10.07109005	10.46366022
430	2	18M	S1	B-2.30	20220304	WT		NA	28710	48	44338	23	16.71891327	5.18742388
430	6	18M	S1	B-2.30	20220304	WT		NA	18872	45	47840	14	23.84484951	2.926421405
431	2	18M	S1	B-2.30	20220304	WT		NA	18993	23	10830	13	12.10972464	12.00369344
431	6	18M	S1	B-2.30	20220304	WT		NA	8768	6	32621	51	6.843065693	15.63410073
439	1	18M	S1	B-1.58	20220403	WT		NA	20370	28	9573	26	13.74570447	27.15972005
445	1	18M	S1	B-1.58	20220403	WT		NA	7310	19	25485	105	25.99179207	41.2007063
455	2	18M	S1	B-1.58	20220403	WT		NA	7788	17	9657	10	21.82845403	10.35518277
463	2	1M	Cg1	B1.10	20220404	WT	F	NA	14063	92	104818	497	65.41989618	47.41552024
463	6	1M	Cg1	B1.10	20220404	WT	F	NA	11393	37	100538	216	32.4760818	21.48441385
464	2	1M	Cg1	B1.10	20220404	WT	F	NA	23133	37	15243	62	15.99446678	40.67440792
464	6	1M	Cg1	B1.10	20220404	WT	F	NA	19029	108	20339	81	56.75547848	39.82496681
465	3	1M	Cg1	B1.10	20220404	WT	F	NA	26944	53	54568	153	19.67042755	28.03841079
465	7	1M	Cg1	B1.10	20220404	WT	F	NA	20891	59	66861	223	28.24182662	33.35277666
466	3	1M	Cg1	B1.10	20220404	WT	F	NA	31967	74	13477	50	23.14887227	37.10024486
466	7	1M	Cg1	B1.10	20220404	WT	F	NA	31045	68	41056	112	21.90368819	27.27981294
467	2	1M	Cg1	B1.10	20220404	WT	F	NA	30793	93	19260	59	30.20166921	30.63343718
467	6	1M	Cg1	B1.10	20220404	WT	F	NA	19457	4	54104	136	2.055815388	25.13677362
468	4	1M	Cg1	B1.10	20220404	WT	F	NA	28470	60	10417	52	21.0748156	49.91840261
468	8	1M	Cg1	B1.10	20220404	WT	F	NA	9039	12	61198	215	13.27580485	35.13186705
469	3	1M	Cg1	B1.10	20220404	WT	F	NA	26739	83	33909	88	31.04080183	25.9518122
469	7	1M	Cg1	B1.10	20220404	WT	F	NA	128846	220	52733	166	17.07464725	31.47933931
469	11	1M	Cg1	B1.10	20220404	WT	F	NA	25748	43	59902	121	16.70032624	20.19965944
470	2	1M	Cg1	B1.10	20220404	WT	F	NA	16253	59	67671	231	36.30099059	34.135745
470	6	1M	Cg1	B1.10	20220404	WT	F	NA	47834	88	9238	35	18.39695614	37.88698853
471	4	1M	Cg1	B1.10	20220404	WT	F	NA	14721	10	68361	169	6.793016779	24.72169804
471	8	1M	Cg1	B1.10	20220404	WT	F	NA	35424	149	53441	125	42.06187895	23.39028087
472	1	1M	Cg1	B1.10	20220404	WT	F	NA	16833	43	14821	67	25.5450603	45.20612644
474	1	1M	Cg1	B1.10	20220404	WT	F	NA	26637	77	22671	75	28.90715921	33.08191081
474	5	1M	Cg1	B1.10	20220404	WT	F	NA	27411	68	21105	123	24.80755901	58.28002843
474	9	1M	Cg1	B1.10	20220404	WT	F	NA	11711	27	66622	175	23.0552472	26.26759929
475	1	1M	M1	B1.10	20220404	WT	F	NA	32617	53	30937	56	16.2491952	18.10130265
475	5	1M	M1	B1.10	20220404	WT	F	NA	13640	21	9526	29	15.39589443	30.44299811
476	2	1M	M1	B1.10	20220404	WT	F	NA	37497	56	18700	78	14.9345281	41.71122995
476	6	1M	M1	B1.10	20220404	WT	F	NA	44845	57	28680	70	12.7104471	24.40725244
476	10	1M	M1	B1.10	20220404	WT	F	NA	24555	51	22876	82	20.76970067	35.84542752
477	3	1M	M1	B1.10	20220404	WT	F	NA	21653	58	35702	70	26.78612663	19.60674472
477	7	1M	M1	B1.10	20220404	WT	F	NA	29533	81	28172	62	27.42694613	22.00766719
478	3	1M	M1	B1.10	20220404	WT	F	NA	17714	44	17341	41	24.83911031	23.6433885
478	7	1M	M1	B1.10	20220404	WT	F	NA	8004	7	59463	134	8.745627186	22.53502178
479	2	1M	M1	B1.10	20220404	WT	F	NA	13082	37	61781	147	28.28313713	23.79372299
479	6	1M	M1	B1.10	20220404	WT	F	NA	18833	17	22361	78	9.026708437	34.88216091
480	4	1M	M1	B1.10	20220404	WT	F	NA	25807	44	28519	35	17.0496377	12.27252007
481	1	1M	M1	B1.10	20220404	WT	F	NA	18553	26	78287	154	14.01390611	19.67120978
482	1	1M	M1	B1.10	20220404	WT	F	NA	32540	73	40461	85	22.43392747	21.00788414
482	5	1M	M1	B1.10	20220404	WT	F	NA	47969	88	40237	114	18.34518126	28.33213212
483	1	1M	M1	B1.10	20220404	WT	F	NA	13844	11	12111	16	7.945680439	13.21113038
483	5	1M	M1	B1.10	20220404	WT	F	NA	15635	12	59538	221	7.675087944	37.11915079
484	3	1M	M1	B1.10	20220404	WT	F	NA	11678	30	48549	127	25.68933036	26.15913819
484	7	1M	M1	B1.10	20220404	WT	F	NA	24421	35	96432	292	14.33192744	30.28040484
485	2	1M	M1	B1.10	20220404	WT	F	NA	29552	59	61435	144	19.9648078	23.4394075
485	6	1M	M1	B1.10	20220404	WT	F	NA	26657	54	70333	114	20.25734329	16.20860762
486	2	1M	M1	B1.10	20220404	WT	F	NA	48466	137	19396	69	28.26723889	35.57434523
487	1	1M	M1	B1.10	20220404	WT	F	NA	30033	129	20905	29	42.95275197	13.87227936
487	5	1M	M1	B1.10	20220404	WT	F	NA	15411	29	25196	44	18.8177276	17.46308938
487	9	1M	M1	B1.10	20220404	WT	F	NA	30022	92	72946	165	30.64419426	22.61947194
488	4	1M	M1	B1.10	20220404	WT	F	NA	14145	64	27462	99	45.24566985	36.04981429
488	8	1M	M1	B1.10	20220404	WT	F	NA	59797	127	9330	12	21.23852367	12.86173633
489	4	1M	M1	B1.10	20220404	WT	F	NA	7873	2	56528	112	2.540327702	19.81318992
489	8	1M	M1	B1.10	20220404	WT	F	NA	31099	70	16957	39	22.50876234	22.9993513
490	3	1M	M1	B1.10	20220404	WT	F	NA	30509	69	24121	65	22.61627716	26.94747316
491	1	1M	M1	B1.10	20220404	WT	F	NA	7656	12	16798	27	15.67398119	16.07334206
491	5	1M	M1	B1.10	20220404	WT	F	NA	17743	59	32073	55	33.2525503	17.14838026
491	9	1M	M1	B1.10	20220404	WT	F	NA	31792	83	26317	52	26.10719678	19.75909108
492	4	1M	M1	B1.10	20220404	WT	F	NA	14101	41	32916	89	29.07595206	27.0385223
493	1	1M	M1	B1.10	20220404	WT	F	NA	36138	62	42052	98	17.15645581	23.30448017
493	5	1M	M1	B1.10	20220404	WT	F	NA	28103	67	20502	98	23.84087108	47.80021461
494	3	1M	M1	B1.10	20220404	WT	F	NA	21441	107	23179	80	49.90438879	34.51399974
494	7	1M	M1	B1.10	20220404	WT	F	NA	9981	25	41951	151	25.04759042	35.99437439
495	2	1M	M1	B1.10	20220404	WT	F	NA	15154	33	63516	80	21.77642867	12.59525159
495	6	1M	M1	B1.10	20220404	WT	F	NA	12907	8	37029	67	6.19818703	18.09392638
495	10	1M	M1	B1.10	20220404	WT	F	NA	11169	52	18529	25	46.55743576	13.49236332
496	4	1M	M1	B1.10	20220404	WT	F	NA	18012	37	10033	19	20.54186098	18.93750623
497	2	1M	M1	B1.10	20220404	WT	F	NA	13332	80	36358	100	60.0060006	27.50426316
498	1	1M	M1	B1.10	20220404	WT	F	NA	33132	100	42461	72	30.1823011	16.95673677
498	5	1M	M1	B1.10	20220404	WT	F	NA	12551	18	54788	102	14.34148673	18.61721545
498	9	1M	M1	B1.10	20220404	WT	F	NA	24123	34	98608	150	14.0944327	15.21174753
499	4	1M	M1	B1.10	20220404	WT	F	NA	33629	69	35794	66	20.51800529	18.4388445
499	8	1M	M1	B1.10	20220404	WT	F	NA	26658	63	56602	253	23.63268062	44.69806721
500	2	1M	M1	B1.10	20220404	WT	F	NA	14097	44	16260	63	31.21231468	38.74538745
501	1	1M	M1	B1.10	20220404	WT	F	NA	10454	28	21765	59	26.78400612	27.10774179
501	5	1M	M1	B1.10	20220404	WT	F	NA	9676	17	13934	45	17.56924349	32.2951055
501	9	1M	M1	B1.10	20220404	WT	F	NA	21851	72	46167	132	32.95043705	28.59185132
501	13	1M	M1	B1.10	20220404	WT	F	NA	9221	62	51668	110	67.2378267	21.28977317
502	4	1M	M1	B1.10	20220404	WT	F	NA	20815	46	10139	33	22.09944751	32.54758852
503	1	1M	M1	B1.10	20220404	WT	F	NA	21222	42	9742	9	19.79078315	9.238349415
503	5	1M	M1	B1.10	20220404	WT	F	NA	10176	26	27240	72	25.55031447	26.43171806
503	9	1M	M1	B1.10	20220404	WT	F	NA	10806	25	10436	39	23.13529521	37.37064009
504	3	1M	M2	B1.10	20220404	WT	F	NA	34911	89	25907	92	25.4933975	35.51163778
504	7	1M	M2	B1.10	20220404	WT	F	NA	12618	26	115958	312	20.60548423	26.90629366
505	4	1M	M2	B1.10	20220404	WT	F	NA	12475	15	38844	122	12.0240481	31.40768201
506	1	1M	M2	B1.10	20220404	WT	F	NA	20356	33	33707	84	16.21143643	24.92063963
506	5	1M	M2	B1.10	20220404	WT	F	NA	20512	61	9261	27	29.73868955	29.15451895
506	9	1M	M2	B1.10	20220404	WT	F	NA	7213	28	18094	90	38.81879939	49.74024539
507	2	1M	M2	B1.10	20220404	WT	F	NA	29333	55	42998	157	18.75021307	36.5133262
507	6	1M	M2	B1.10	20220404	WT	F	NA	27335	61	35322	186	22.31571246	52.65839986
508	1	1M	M2	B1.10	20220404	WT	F	NA	13785	27	51061	176	19.58650707	34.4685768
508	5	1M	M2	B1.10	20220404	WT	F	NA	15563	8	42204	124	5.140397096	29.38110132
509	1	1M	M2	B1.10	20220404	WT	F	NA	33719	54	32564	36	16.01470981	11.05515293
510	1	1M	M2	B1.10	20220404	WT	F	NA	19999	82	8431	10	41.0020501	11.86098921
510	5	1M	M2	B1.10	20220404	WT	F	NA	29984	82	12131	27	27.34791889	22.25702745
510	9	1M	M2	B1.10	20220404	WT	F	NA	13212	27	11295	27	20.4359673	23.90438247
512	2	1M	M2	B1.10	20220404	WT	F	NA	7187	25	11595	4	34.78502852	3.449762829
512	6	1M	M2	B1.10	20220404	WT	F	NA	11592	20	50767	114	17.25327812	22.45553214
513	4	1M	M2	B1.10	20220404	WT	F	NA	21617	82	23377	40	37.9331082	17.11083544
514	2	1M	M2	B1.10	20220404	WT	F	NA	24777	94	42703	121	37.93841062	28.33524577
515	1	1M	M2	B1.10	20220404	WT	F	NA	32534	96	66171	169	29.50759206	25.53988908
515	5	1M	M2	B1.10	20220404	WT	F	NA	12451	13	33656	108	10.44092844	32.08937485
515	9	1M	M2	B1.10	20220404	WT	F	NA	13049	8	10164	21	6.130737988	20.66115702
516	4	1M	M2	B1.10	20220404	WT	F	NA	9135	3	13404	55	3.28407225	41.0325276
517	1	1M	M2	B1.10	20220404	WT	F	NA	24121	64	34706	90	26.53289665	25.93211548
518	1	1M	M2	B1.10	20220404	WT	F	NA	25366	87	82068	211	34.29787905	25.71038651
518	5	1M	M2	B1.10	20220404	WT	F	NA	10399	47	74378	132	45.19665352	17.74718331
518	9	1M	M2	B1.10	20220404	WT	F	NA	28053	72	80613	182	25.6657042	22.57700371
519	2	1M	M2	B1.10	20220404	WT	F	NA	21048	81	40551	69	38.48346636	17.01560997
519	6	1M	M2	B1.10	20220404	WT	F	NA	8234	4	53461	100	4.857906242	18.70522437
519	10	1M	M2	B1.10	20220404	WT	F	NA	29653	30	86403	174	10.1170202	20.13818965
520	2	1M	M2	B1.10	20220404	WT	F	NA	25584	79	41221	113	30.87867417	27.41321171
520	6	1M	M2	B1.10	20220404	WT	F	NA	29130	41	70160	182	14.07483694	25.94070696
520	10	1M	M2	B1.10	20220404	WT	F	NA	18695	36	36987	87	19.25648569	23.52177792
521	4	1M	M2	B1.10	20220404	WT	F	NA	24553	8	76606	202	3.258257647	26.36869175
521	8	1M	M2	B1.10	20220404	WT	F	NA	27178	112	29243	48	41.20980205	16.41418459
522	2	1M	M2	B1.10	20220404	WT	F	NA	8938	5	7953	19	5.594092638	23.89035584
522	6	1M	M2	B1.10	20220404	WT	F	NA	25238	35	23039	71	13.86797686	30.81730978
522	10	1M	M2	B1.10	20220404	WT	F	NA	8215	16	42621	56	19.47656726	13.1390629
523	4	1M	M2	B1.10	20220404	WT	F	NA	17294	11	41008	102	6.360587487	24.87319547
523	8	1M	M2	B1.10	20220404	WT	F	NA	15375	53	13462	50	34.47154472	37.14158372
524	2	1M	M2	B1.10	20220404	WT	F	NA	18530	5	68679	244	2.698327037	35.52759941
524	6	1M	M2	B1.10	20220404	WT	F	NA	21112	41	67123	208	19.42023494	30.98788791
525	1	1M	M2	B1.10	20220404	WT	F	NA	18054	61	25770	85	33.78752631	32.98409003
526	1	1M	M2	B1.10	20220404	WT	F	NA	32190	109	35957	59	33.86144765	16.40848792
526	5	1M	M2	B1.10	20220404	WT	F	NA	19297	45	100922	157	23.319687	15.55656844
527	2	1M	S1	B1.10	20220404	WT	F	NA	15167	32	14046	24	21.0984374	17.08671508
527	6	1M	S1	B1.10	20220404	WT	F	NA	25329	53	26405	29	20.92463184	10.98276842
527	10	1M	S1	B1.10	20220404	WT	F	NA	15352	65	28291	40	42.33976029	14.13877205
527	14	1M	S1	B1.10	20220404	WT	F	NA	7770	6	9005	17	7.722007722	18.87840089
527	18	1M	S1	B1.10	20220404	WT	F	NA	16633	44	24554	48	26.45343594	19.54874969
528	4	1M	S1	B1.10	20220404	WT	F	NA	16733	31	47169	154	18.52626546	32.64856156
528	8	1M	S1	B1.10	20220404	WT	F	NA	24411	67	41420	138	27.44664291	33.31723805
529	2	1M	S1	B1.10	20220404	WT	F	NA	32470	62	21777	38	19.09454881	17.44960279
529	6	1M	S1	B1.10	20220404	WT	F	NA	42259	87	40686	88	20.58733051	21.62906159
530	3	1M	S1	B1.10	20220404	WT	F	NA	26618	57	79273	200	21.4140807	25.229271
530	7	1M	S1	B1.10	20220404	WT	F	NA	25662	49	50521	98	19.0943808	19.39787415
530	11	1M	S1	B1.10	20220404	WT	F	NA	18024	38	81386	155	21.08300044	19.0450446
530	15	1M	S1	B1.10	20220404	WT	F	NA	11906	23	59292	121	19.31799093	20.40747487
531	4	1M	S1	B1.10	20220404	WT	F	NA	23138	12	22774	37	5.186273662	16.246597
532	2	1M	S1	B1.10	20220404	WT	F	NA	17436	46	17862	47	26.38219775	26.31284291
532	6	1M	S1	B1.10	20220404	WT	F	NA	20814	29	18331	34	13.93292976	18.54781518
533	2	1M	S1	B1.10	20220404	WT	F	NA	54385	136	40833	106	25.00689528	25.95939559
533	6	1M	S1	B1.10	20220404	WT	F	NA	34606	122	89939	365	35.2540022	40.58306185
534	4	1M	S1	B1.10	20220404	WT	F	NA	12364	9	88171	146	7.279197671	16.55873246
535	4	1M	S1	B1.10	20220404	WT	F	NA	129740	269	56956	101	20.73377524	17.73298687
535	8	1M	S1	B1.10	20220404	WT	F	NA	23113	81	67344	137	35.04521265	20.34331195
536	2	1M	S1	B1.10	20220404	WT	F	NA	22299	55	8722	15	24.66478317	17.19789039
536	6	1M	S1	B1.10	20220404	WT	F	NA	8160	10	63865	136	12.25490196	21.29491897
536	10	1M	S1	B1.10	20220404	WT	F	NA	24969	48	8783	21	19.22383756	23.9098258
537	1	1M	S1	B1.10	20220404	WT	F	NA	45473	88	23940	47	19.35214303	19.63241437
538	1	1M	S1	B1.10	20220404	WT	F	NA	13356	33	21210	19	24.70799641	8.958038661
538	5	1M	S1	B1.10	20220404	WT	F	NA	26383	43	8842	36	16.29837395	40.71477041
539	3	1M	S1	B1.10	20220404	WT	F	NA	33791	85	70230	137	25.15462697	19.50733305
540	1	1M	S1	B1.10	20220404	WT	F	NA	13673	29	17134	42	21.20968332	24.51266488
540	5	1M	S1	B1.10	20220404	WT	F	NA	29023	81	64571	260	27.90889984	40.26575398
541	4	1M	S1	B1.10	20220404	WT	F	NA	7093	24	82333	298	33.83617651	36.19447852
542	3	1M	S1	B1.10	20220404	WT	F	NA	19795	45	76724	240	22.73301339	31.28095511
542	7	1M	S1	B1.10	20220404	WT	F	NA	18232	46	8293	30	25.23036419	36.17508742
543	4	1M	S1	B1.10	20220404	WT	F	NA	46249	81	55495	154	17.51389219	27.75024777
544	1	1M	S1	B1.10	20220404	WT	F	NA	7884	24	25533	69	30.4414003	27.02385149
544	5	1M	S1	B1.10	20220404	WT	F	NA	33827	130	13504	18	38.43083927	13.32938389
545	2	1M	S1	B1.10	20220404	WT	F	NA	22966	65	44991	89	28.30270835	19.78173412
545	6	1M	S1	B1.10	20220404	WT	F	NA	20293	40	64045	111	19.71123047	17.33156374
546	1	1M	S1	B1.10	20220404	WT	F	NA	38166	101	55160	145	26.46334434	26.28716461
546	5	1M	S1	B1.10	20220404	WT	F	NA	30492	110	24891	90	36.07503608	36.15764734
546	9	1M	S1	B1.10	20220404	WT	F	NA	26119	89	64943	163	34.07481144	25.09893291
547	2	1M	S1	B1.10	20220404	WT	F	NA	23441	54	65305	242	23.03655987	37.05688692
547	6	1M	S1	B1.10	20220404	WT	F	NA	11520	3	58502	94	2.604166667	16.06782674
548	4	1M	S1	B1.10	20220404	WT	F	NA	11137	25	54835	85	22.44769687	15.5010486
548	8	1M	S1	B1.10	20220404	WT	F	NA	17914	62	38702	115	34.60980239	29.71422665
549	4	1M	S1	B1.10	20220404	WT	F	NA	21995	46	46417	100	20.91384406	21.54383092
550	3	1M	S1	B1.10	20220404	WT	F	NA	40227	72	12498	31	17.89842643	24.80396863
550	7	1M	S1	B1.10	20220404	WT	F	NA	19724	61	38320	74	30.9267897	19.31106472
551	4	1M	S1	B1.10	20220404	WT	F	NA	27420	78	100075	302	28.4463895	30.17736697
552	2	1M	S1	B1.10	20220404	WT	F	NA	36907	62	59593	139	16.79898122	23.32488715
552	6	1M	S1	B1.10	20220404	WT	F	NA	33711	75	34631	175	22.24793094	50.53275967
553	3	1M	S1	B1.10	20220404	WT	F	NA	38106	95	9386	29	24.93045715	30.89708076
553	7	1M	S1	B1.10	20220404	WT	F	NA	12274	28	61352	115	22.81244908	18.74429521
554	4	1M	S1	B1.10	20220404	WT	F	NA	20459	68	50178	94	33.23720612	18.73330942
554	8	1M	S1	B1.10	20220404	WT	F	NA	32653	90	62400	85	27.56255168	13.62179487
563	2	1M	S1	B-1.58	20220405	WT	F	NA	38946	83	14951	44	21.3115596	29.4294696
563	6	1M	S1	B-1.58	20220405	WT	F	NA	30108	45	46905	72	14.9461937	15.35017589
564	4	1M	S1	B-1.58	20220405	WT	F	NA	25805	5	20651	109	1.937608991	52.78194761
564	8	1M	S1	B-1.58	20220405	WT	F	NA	23072	82	11117	41	35.5409154	36.88045336
564	12	1M	S1	B-1.58	20220405	WT	F	NA	11317	38	18529	61	33.5778033	32.92136651
565	3	1M	S1	B-1.58	20220405	WT	F	NA	22070	66	50887	67	29.90484821	13.16642757
565	7	1M	S1	B-1.58	20220405	WT	F	NA	8753	15	32553	107	17.13698161	32.8694744
566	4	1M	S1	B-1.58	20220405	WT	F	NA	10883	43	8748	3	39.5111642	3.429355281
566	8	1M	S1	B-1.58	20220405	WT	F	NA	11134	27	84199	153	24.25004491	18.17123719
567	2	1M	S1	B-1.58	20220405	WT	F	NA	7122	9	26964	123	12.63689975	45.61637739
567	6	1M	S1	B-1.58	20220405	WT	F	NA	34782	67	42802	114	19.2628371	26.63426943
568	2	1M	S1	B-1.58	20220405	WT	F	NA	9832	12	8904	16	12.20504475	17.96945193
568	6	1M	S1	B-1.58	20220405	WT	F	NA	28729	53	66972	158	18.44825786	23.59194887
568	10	1M	S1	B-1.58	20220405	WT	F	NA	11606	39	98739	331	33.60330863	33.52272152
569	3	1M	S1	B-1.58	20220405	WT	F	NA	30049	163	68831	59	54.2447336	8.571719138
569	7	1M	S1	B-1.58	20220405	WT	F	NA	38458	77	43588	72	20.02184201	16.51830779
570	4	1M	S1	B-1.58	20220405	WT	F	NA	22464	24	22377	54	10.68376068	24.13192117
570	8	1M	S1	B-1.58	20220405	WT	F	NA	16545	101	57996	129	61.04563312	22.2429133
570	12	1M	S1	B-1.58	20220405	WT	F	NA	21754	42	49921	126	19.30679415	25.23987901
571	2	1M	S1	B-1.58	20220405	WT	F	NA	21455	11	28392	27	5.127010021	9.509721048
571	6	1M	S1	B-1.58	20220405	WT	F	NA	12493	18	34064	94	14.40806852	27.59511508
572	3	1M	S1	B-1.58	20220405	WT	F	NA	9321	32	95321	323	34.33108036	33.88550267
572	7	1M	S1	B-1.58	20220405	WT	F	NA	25118	68	26567	71	27.07221913	26.72488425
573	3	1M	S1	B-1.58	20220405	WT	F	NA	40754	125	91794	382	30.67183589	41.61492037
573	7	1M	S1	B-1.58	20220405	WT	F	NA	20298	29	18287	101	14.28712188	55.23049161
574	2	1M	S1	B-1.58	20220405	WT	F	NA	22480	39	14518	27	17.34875445	18.59760298
574	6	1M	S1	B-1.58	20220405	WT	F	NA	35383	28	16686	66	7.913404742	39.55411722
575	1	1M	S1	B-1.58	20220405	WT	F	NA	7380	10	53254	146	13.5501355	27.41578097
576	1	1M	S1	B-1.58	20220405	WT	F	NA	8819	7	37528	129	7.937407869	34.37433383
576	5	1M	S1	B-1.58	20220405	WT	F	NA	35024	98	53812	93	27.98081316	17.28239054
576	9	1M	S1	B-1.58	20220405	WT	F	NA	16768	43	18294	28	25.64408397	15.30556467
577	3	1M	S1	B-1.58	20220405	WT	F	NA	21722	44	25193	76	20.2559617	30.16710991
577	7	1M	S1	B-1.58	20220405	WT	F	NA	13604	22	84333	174	16.1717142	20.63249262
577	11	1M	S1	B-1.58	20220405	WT	F	NA	12315	24	15923	20	19.48842875	12.56044715
578	1	1M	S1	B-1.58	20220405	WT	F	NA	8108	7	14082	15	8.633448446	10.65189604
578	5	1M	S1	B-1.58	20220405	WT	F	NA	33439	89	40012	90	26.61562846	22.49325202
579	1	1M	S1	B-1.58	20220405	WT	F	NA	30189	61	42160	146	20.20603531	34.62998102
579	5	1M	S1	B-1.58	20220405	WT	F	NA	19833	39	40068	270	19.66419604	67.38544474
579	9	1M	S1	B-1.58	20220405	WT	F	NA	32406	89	43776	149	27.46404987	34.0369152
579	13	1M	S1	B-1.58	20220405	WT	F	NA	30397	86	46833	116	28.29226568	24.76885956
580	2	1M	S1	B-1.58	20220405	WT	F	NA	7234	23	12567	27	31.79430467	21.48484125
580	6	1M	S1	B-1.58	20220405	WT	F	NA	11195	45	48124	107	40.1965163	22.23422824
581	3	1M	S1	B-1.58	20220405	WT	F	NA	21769	38	8807	38	17.45601543	43.14749631
581	7	1M	S1	B-1.58	20220405	WT	F	NA	7969	25	34550	83	31.37156481	24.02315485
582	2	1M	S1	B-1.58	20220405	WT	F	NA	23755	90	26815	84	37.88676068	31.32575051
582	6	1M	S1	B-1.58	20220405	WT	F	NA	10823	16	17678	50	14.78333179	28.2837425
583	1	1M	S1	B-1.58	20220405	WT	F	NA	34149	120	17355	48	35.14012123	27.65773552
583	5	1M	S1	B-1.58	20220405	WT	F	NA	13693	41	49136	164	29.94230629	33.37675024
584	2	1M	S1	B-1.58	20220405	WT	F	NA	31775	154	131207	247	48.46577498	18.82521512
584	6	1M	S1	B-1.58	20220405	WT	F	NA	18191	48	50658	93	26.38667473	18.35840341
584	10	1M	S1	B-1.58	20220405	WT	F	NA	8467	26	36382	74	30.70745246	20.33972844
585	1	1M	S1	B-1.58	20220405	WT	F	NA	9310	22	151492	471	23.63050483	31.09075067
585	5	1M	S1	B-1.58	20220405	WT	F	NA	9636	9	36773	127	9.339975093	34.53620863
586	1	1M	S1	B-1.58	20220405	WT	F	NA	42001	79	40779	69	18.80907597	16.92047377
587	1	1M	S1	B-1.58	20220405	WT	F	NA	9415	41	115664	249	43.54753054	21.52787384
587	5	1M	S1	B-1.58	20220405	WT	F	NA	13139	39	14854	18	29.68262425	12.11794803
587	9	1M	S1	B-1.58	20220405	WT	F	NA	32786	63	89571	177	19.21551882	19.7608601
588	4	1M	S1	B-1.58	20220405	WT	F	NA	7646	20	11446	23	26.15746796	20.09435611
589	2	1M	S1	B-1.58	20220405	WT	F	NA	16255	56	119655	228	34.45093817	19.0547825
590	1	1M	S1	B-1.58	20220405	WT	F	NA	18076	42	12605	32	23.23522903	25.38675129
590	5	1M	S1	B-1.58	20220405	WT	F	NA	18812	26	77894	151	13.82096534	19.38531851
590	9	1M	S1	B-1.58	20220405	WT	F	NA	15229	44	76307	117	28.89224506	15.3328004
591	2	1M	S1	B-1.58	20220405	WT	F	NA	36837	104	34993	88	28.23248364	25.14788672
591	6	1M	S1	B-1.58	20220405	WT	F	NA	19028	31	60015	127	16.29178053	21.16137632
592	1	1M	S1	B-1.58	20220405	WT	F	NA	12542	30	16730	49	23.91963004	29.28870293
592	5	1M	S1	B-1.58	20220405	WT	F	NA	32929	65	47764	192	19.7394394	40.19763839
592	9	1M	S1	B-1.58	20220405	WT	F	NA	9114	13	46915	225	14.26377002	47.95907492
592	13	1M	S1	B-1.58	20220405	WT	F	NA	26719	63	24300	43	23.57872675	17.69547325
593	4	1M	Cg1	B0.02	20220406	WT	F	NA	10982	28	49266	72	25.49626662	14.61454147
593	8	1M	Cg1	B0.02	20220406	WT	F	NA	18720	27	58684	96	14.42307692	16.35880308
594	4	1M	Cg1	B0.02	20220406	WT	F	NA	11223	38	26041	108	33.85903947	41.47306171
594	8	1M	Cg1	B0.02	20220406	WT	F	NA	24495	62	23213	87	25.31128802	37.47899884
595	3	1M	Cg1	B0.02	20220406	WT	F	NA	27469	51	13609	67	18.56638392	49.2321258
595	7	1M	Cg1	B0.02	20220406	WT	F	NA	27313	63	15742	86	23.0659393	54.63092364
595	11	1M	Cg1	B0.02	20220406	WT	F	NA	25039	60	113093	344	23.96261832	30.41744405
596	2	1M	Cg1	B0.02	20220406	WT	F	NA	17882	76	18881	30	42.50083883	15.88898893
596	6	1M	Cg1	B0.02	20220406	WT	F	NA	9752	2	30570	42	2.050861362	13.73895976
597	2	1M	Cg1	B0.02	20220406	WT	F	NA	25140	93	87087	336	36.9928401	38.58210755
597	6	1M	Cg1	B0.02	20220406	WT	F	NA	18027	11	62301	210	6.101958174	33.70732412
597	10	1M	Cg1	B0.02	20220406	WT	F	NA	29383	61	29771	121	20.76030358	40.64357932
598	4	1M	Cg1	B0.02	20220406	WT	F	NA	20301	56	44941	169	27.58484804	37.6048597
599	3	1M	Cg1	B0.02	20220406	WT	F	NA	9333	11	46600	112	11.78613522	24.03433476
599	7	1M	Cg1	B0.02	20220406	WT	F	NA	7666	6	53747	88	7.826767545	16.37300687
600	3	1M	Cg1	B0.02	20220406	WT	F	NA	30010	50	35196	29	16.66111296	8.239572679
600	7	1M	Cg1	B0.02	20220406	WT	F	NA	20549	25	47775	166	12.16604214	34.74620617
601	3	1M	Cg1	B0.02	20220406	WT	F	NA	12777	16	34710	119	12.52250137	34.28406799
602	3	1M	Cg1	B0.02	20220406	WT	F	NA	45734	79	50501	55	17.27380067	10.89087345
602	7	1M	Cg1	B0.02	20220406	WT	F	NA	25899	90	66254	138	34.75037646	20.82893108
602	11	1M	Cg1	B0.02	20220406	WT	F	NA	20107	81	87588	147	40.28447804	16.78312098
603	1	1M	Cg1	B0.02	20220406	WT	F	NA	7512	20	24742	141	26.62406816	56.98811737
603	5	1M	Cg1	B0.02	20220406	WT	F	NA	41775	66	36675	185	15.7989228	50.44308112
604	1	1M	Cg1	B0.02	20220406	WT	F	NA	11752	78	19174	93	66.37168142	48.50318139
604	5	1M	Cg1	B0.02	20220406	WT	F	NA	24854	86	68857	242	34.60207612	35.14530113
604	9	1M	Cg1	B0.02	20220406	WT	F	NA	45113	88	27697	98	19.50657238	35.38289345
605	1	1M	Cg1	B0.02	20220406	WT	F	NA	8264	16	28702	48	19.36108422	16.72357327
605	5	1M	Cg1	B0.02	20220406	WT	F	NA	30333	40	32651	44	13.1869581	13.47585066
606	3	1M	Cg1	B0.02	20220406	WT	F	NA	24094	112	18196	43	46.48460198	23.63156738
606	7	1M	Cg1	B0.02	20220406	WT	F	NA	19664	71	56322	133	36.10659072	23.61421825
606	11	1M	Cg1	B0.02	20220406	WT	F	NA	31468	120	29732	75	38.13397737	25.22534643
607	1	1M	M1	B0.02	20220406	WT	F	NA	11322	27	18298	28	23.84737679	15.30221882
607	5	1M	M1	B0.02	20220406	WT	F	NA	24864	35	46133	92	14.07657658	19.94234062
608	1	1M	M1	B0.02	20220406	WT	F	NA	44379	154	21553	52	34.70109737	24.12657171
608	5	1M	M1	B0.02	20220406	WT	F	NA	47333	111	8843	55	23.45086937	62.1960873
608	9	1M	M1	B0.02	20220406	WT	F	NA	39571	106	62126	177	26.78729373	28.49048707
609	3	1M	M1	B0.02	20220406	WT	F	NA	26853	45	11546	52	16.75790414	45.03724234
609	7	1M	M1	B0.02	20220406	WT	F	NA	28860	89	42625	142	30.83853084	33.31378299
610	3	1M	M1	B0.02	20220406	WT	F	NA	11484	13	69254	276	11.32009753	39.85329367
610	7	1M	M1	B0.02	20220406	WT	F	NA	16730	44	7877	41	26.30005977	52.05027295
611	3	1M	M1	B0.02	20220406	WT	F	NA	43772	133	32415	167	30.38472083	51.51935832
611	7	1M	M1	B0.02	20220406	WT	F	NA	16907	26	8081	42	15.3782457	51.97376562
612	1	1M	M1	B0.02	20220406	WT	F	NA	11870	17	10591	37	14.32181971	34.93532244
612	5	1M	M1	B0.02	20220406	WT	F	NA	15732	58	13784	61	36.86753115	44.25420778
612	9	1M	M1	B0.02	20220406	WT	F	NA	23824	73	20595	67	30.64137005	32.532168
613	2	1M	M1	B0.02	20220406	WT	F	NA	7388	43	33760	92	58.20249053	27.25118483
613	6	1M	M1	B0.02	20220406	WT	F	NA	17359	60	25241	74	34.56420301	29.31738045
613	10	1M	M1	B0.02	20220406	WT	F	NA	27139	68	36794	114	25.0561922	30.9833125
614	4	1M	M1	B0.02	20220406	WT	F	NA	18902	101	38283	84	53.4334991	21.94185409
614	8	1M	M1	B0.02	20220406	WT	F	NA	24445	55	37981	165	22.49948865	43.44277402
614	12	1M	M1	B0.02	20220406	WT	F	NA	26692	31	29924	91	11.61396673	30.41037294
615	3	1M	M1	B0.02	20220406	WT	F	NA	45197	143	12580	38	31.63926809	30.20667727
616	1	1M	M1	B0.02	20220406	WT	F	NA	40931	81	23374	55	19.78940168	23.53041841
616	5	1M	M1	B0.02	20220406	WT	F	NA	19363	56	60003	135	28.92113825	22.49887506
616	9	1M	M1	B0.02	20220406	WT	F	NA	36443	57	23359	59	15.64086381	25.25793056
617	4	1M	M1	B0.02	20220406	WT	F	NA	32111	125	21565	75	38.92747034	34.7785764
617	8	1M	M1	B0.02	20220406	WT	F	NA	16191	33	38985	89	20.38169353	22.82929332
618	3	1M	M1	B0.02	20220406	WT	F	NA	35633	51	9351	25	14.31257542	26.73510854
618	7	1M	M1	B0.02	20220406	WT	F	NA	7277	2	56007	173	2.748385324	30.88899602
619	1	1M	M1	B0.02	20220406	WT	F	NA	8741	26	36797	113	29.74488045	30.70902519
619	5	1M	M1	B0.02	20220406	WT	F	NA	36013	51	28054	74	14.16155277	26.37770015
619	9	1M	M1	B0.02	20220406	WT	F	NA	32885	82	44182	69	24.93538087	15.61721968
620	2	1M	M1	B0.02	20220406	WT	F	NA	17526	63	53125	165	35.94659363	31.05882353
620	6	1M	M1	B0.02	20220406	WT	F	NA	13530	6	41942	152	4.4345898	36.24052263
621	3	1M	M1	B0.02	20220406	WT	F	NA	33226	189	93457	444	56.88316379	47.50847984
621	7	1M	M1	B0.02	20220406	WT	F	NA	7446	46	27174	62	61.77813591	22.81592699
622	1	1M	M2	B0.02	20220406	WT	F	NA	22417	45	8562	31	20.07405094	36.20649381
622	5	1M	M2	B0.02	20220406	WT	F	NA	13064	35	29542	158	26.79118187	53.48317649
622	9	1M	M2	B0.02	20220406	WT	F	NA	23354	68	33954	127	29.11706774	37.40354597
623	2	1M	M2	B0.02	20220406	WT	F	NA	12259	3	52990	104	2.447181662	19.62634459
623	6	1M	M2	B0.02	20220406	WT	F	NA	36896	73	13308	64	19.78534258	48.09137361
624	3	1M	M2	B0.02	20220406	WT	F	NA	7897	38	30684	60	48.11953907	19.55416504
624	7	1M	M2	B0.02	20220406	WT	F	NA	25864	36	8591	26	13.91896072	30.26423001
625	1	1M	M2	B0.02	20220406	WT	F	NA	10088	6	10596	65	5.947660587	61.34390336
625	5	1M	M2	B0.02	20220406	WT	F	NA	10815	39	17217	45	36.06102635	26.13695766
625	9	1M	M2	B0.02	20220406	WT	F	NA	9197	26	11604	48	28.27008807	41.36504654
626	3	1M	M2	B0.02	20220406	WT	F	NA	35347	72	36630	98	20.36947973	26.75402675
627	1	1M	M2	B0.02	20220406	WT	F	NA	34373	81	37306	160	23.56500742	42.8885434
627	5	1M	M2	B0.02	20220406	WT	F	NA	7844	24	28379	118	30.59663437	41.58004158
627	9	1M	M2	B0.02	20220406	WT	F	NA	19682	24	21441	125	12.19388274	58.29951961
627	13	1M	M2	B0.02	20220406	WT	F	NA	29348	60	47567	158	20.44432329	33.21630542
628	4	1M	M2	B0.02	20220406	WT	F	NA	35324	73	38871	107	20.66583626	27.52694811
628	8	1M	M2	B0.02	20220406	WT	F	NA	22766	58	37481	100	25.47658789	26.68018463
629	3	1M	M2	B0.02	20220406	WT	F	NA	26557	64	48092	110	24.09910758	22.87282708
629	7	1M	M2	B0.02	20220406	WT	F	NA	29122	69	55274	117	23.69342765	21.16727575
630	1	1M	M2	B0.02	20220406	WT	F	NA	23463	58	53674	44	24.71977156	8.19763759
630	5	1M	M2	B0.02	20220406	WT	F	NA	26917	51	35142	134	18.94713378	38.13101133
630	9	1M	M2	B0.02	20220406	WT	F	NA	23179	52	36183	11	22.43409983	3.040101705
631	3	1M	M2	B0.02	20220406	WT	F	NA	21761	60	50088	102	27.5722623	20.36415908
631	7	1M	M2	B0.02	20220406	WT	F	NA	25515	52	85256	140	20.38016853	16.42113165
631	11	1M	M2	B0.02	20220406	WT	F	NA	9671	28	43708	75	28.95253852	17.1593301
632	3	1M	M2	B0.02	20220406	WT	F	NA	11587	26	36576	112	22.43894019	30.62117235
633	1	1M	M2	B0.02	20220406	WT	F	NA	27510	46	8136	15	16.72119229	18.43657817
633	5	1M	M2	B0.02	20220406	WT	F	NA	7491	1	58909	184	1.334935256	31.2346161
634	2	1M	M2	B0.02	20220406	WT	F	NA	33443	114	23582	118	34.08785097	50.0381647
634	6	1M	M2	B0.02	20220406	WT	F	NA	22921	8	24561	50	3.490249117	20.3574773
635	3	1M	M2	B0.02	20220406	WT	F	NA	33292	57	13113	39	17.12123033	29.74147792
635	7	1M	M2	B0.02	20220406	WT	F	NA	12891	71	14231	42	55.07718563	29.51303492
636	3	1M	M2	B0.02	20220406	WT	F	NA	13872	33	78944	193	23.78892734	24.44770977
637	2	1M	S1	B0.02	20220406	WT	F	NA	16708	45	51579	121	26.93320565	23.45915974
637	6	1M	S1	B0.02	20220406	WT	F	NA	15876	20	25511	68	12.59763165	26.65516836
637	10	1M	S1	B0.02	20220406	WT	F	NA	34619	106	28812	60	30.61902424	20.82465639
638	4	1M	S1	B0.02	20220406	WT	F	NA	8105	31	54874	191	38.24799506	34.80701243
638	8	1M	S1	B0.02	20220406	WT	F	NA	7838	18	68485	183	22.9650421	26.72117982
639	4	1M	S1	B0.02	20220406	WT	F	NA	24451	90	37531	168	36.8083105	44.76299592
639	8	1M	S1	B0.02	20220406	WT	F	NA	15172	34	34296	42	22.40970208	12.2463261
639	12	1M	S1	B0.02	20220406	WT	F	NA	14123	64	14042	17	45.31615096	12.10653753
640	1	1M	S1	B0.02	20220406	WT	F	NA	22634	50	32055	41	22.09066007	12.7905163
640	5	1M	S1	B0.02	20220406	WT	F	NA	39642	80	54825	150	20.18061652	27.35978112
641	1	1M	S1	B0.02	20220406	WT	F	NA	45691	93	77894	120	20.35411788	15.40555113
641	5	1M	S1	B0.02	20220406	WT	F	NA	24446	54	22439	25	22.0895034	11.14131646
641	9	1M	S1	B0.02	20220406	WT	F	NA	15360	21	43286	123	13.671875	28.41565402
642	4	1M	S1	B0.02	20220406	WT	F	NA	25590	59	8622	46	23.0558812	53.35189051
642	8	1M	S1	B0.02	20220406	WT	F	NA	36291	77	37899	130	21.21738172	34.30169661
642	12	1M	S1	B0.02	20220406	WT	F	NA	13242	6	38087	107	4.531037608	28.09357524
643	3	1M	S1	B0.02	20220406	WT	F	NA	22855	63	41940	121	27.56508423	28.85073915
643	7	1M	S1	B0.02	20220406	WT	F	NA	10920	25	49568	209	22.89377289	42.16429955
643	11	1M	S1	B0.02	20220406	WT	F	NA	26353	51	29306	107	19.35263537	36.51129462
644	4	1M	S1	B0.02	20220406	WT	F	NA	17665	59	10029	33	33.3993773	32.90457673
644	8	1M	S1	B0.02	20220406	WT	F	NA	12524	81	31293	154	64.67582242	49.2122839
644	12	1M	S1	B0.02	20220406	WT	F	NA	15161	59	36413	202	38.91563881	55.4746931
645	3	1M	S1	B0.02	20220406	WT	F	NA	18446	71	14255	74	38.4907297	51.91160996
645	7	1M	S1	B0.02	20220406	WT	F	NA	41077	57	46230	207	13.87637851	44.7761194
646	2	1M	S1	B0.02	20220406	WT	F	NA	13832	37	51384	80	26.74956622	15.56904873
646	6	1M	S1	B0.02	20220406	WT	F	NA	13846	36	19398	48	26.00028889	24.74481905
647	1	1M	S1	B0.02	20220406	WT	F	NA	16574	50	14957	94	30.16773259	62.84682757
647	5	1M	S1	B0.02	20220406	WT	F	NA	28231	98	36841	180	34.7136127	48.85860862
647	9	1M	S1	B0.02	20220406	WT	F	NA	27703	50	47648	134	18.0485868	28.12290128
647	13	1M	S1	B0.02	20220406	WT	F	NA	7694	35	27652	85	45.4899922	30.73918704
648	3	1M	S1	B0.02	20220406	WT	F	NA	19661	25	16028	27	12.7155282	16.84552034
648	7	1M	S1	B0.02	20220406	WT	F	NA	17061	34	8444	9	19.92849188	10.65845571
648	11	1M	S1	B0.02	20220406	WT	F	NA	14220	50	32331	71	35.16174402	21.96034765
649	1	1M	S1	B0.02	20220406	WT	F	NA	18332	66	31229	100	36.00261837	32.02151846
649	5	1M	S1	B0.02	20220406	WT	F	NA	32681	136	9228	19	41.61439368	20.58951019
649	9	1M	S1	B0.02	20220406	WT	F	NA	20126	61	15717	50	30.30905297	31.8126869
650	3	1M	S1	B0.02	20220406	WT	F	NA	19684	43	31689	121	21.84515342	38.18359683
650	7	1M	S1	B0.02	20220406	WT	F	NA	29137	68	13750	74	23.33802382	53.81818182
650	11	1M	S1	B0.02	20220406	WT	F	NA	15766	4	25468	88	2.537105163	34.55316476
650	15	1M	S1	B0.02	20220406	WT	F	NA	14069	26	54068	130	18.48034686	24.0437967
651	2	1M	S1	B0.02	20220406	WT	F	NA	20756	138	18429	43	66.486799	23.33279071
651	6	1M	S1	B0.02	20220406	WT	F	NA	28986	51	32539	138	17.59470089	42.41064569
652	1	1M	S1	B0.02	20220406	WT	F	NA	25291	39	9728	52	15.42050532	53.45394737
652	5	1M	S1	B0.02	20220406	WT	F	NA	27686	77	42363	149	27.81189049	35.17220216
652	9	1M	S1	B0.02	20220406	WT	F	NA	28707	97	37039	155	33.78966803	41.84778207
652	13	1M	S1	B0.02	20220406	WT	F	NA	15503	15	40225	122	9.675546668	30.32939714
653	3	1M	S1	B0.02	20220406	WT	F	NA	36752	105	17895	51	28.56987375	28.49958089
653	7	1M	S1	B0.02	20220406	WT	F	NA	10466	12	33031	67	11.46569845	20.28397566
654	3	1M	S1	B0.02	20220406	WT	F	NA	18683	45	29326	65	24.08606755	22.16463207
654	7	1M	S1	B0.02	20220406	WT	F	NA	22021	25	8589	30	11.3527996	34.92839679
655	2	1M	S1	B0.02	20220406	WT	F	NA	8255	6	13388	32	7.268322229	23.90200179
655	6	1M	S1	B0.02	20220406	WT	F	NA	13490	69	37957	90	51.14899926	23.71104144
656	1	1M	S1	B0.02	20220406	WT	F	NA	9291	55	42298	86	59.19707244	20.33193059
656	5	1M	S1	B0.02	20220406	WT	F	NA	8758	44	31723	209	50.23978077	65.88279797
657	1	1M	S1	B0.02	20220406	WT	F	NA	22519	46	17239	57	20.42719481	33.06456291
657	5	1M	S1	B0.02	20220406	WT	F	NA	29040	85	35740	87	29.26997245	24.34247342
657	9	1M	S1	B0.02	20220406	WT	F	NA	42085	81	12176	19	19.2467625	15.60446781
658	3	1M	S1	B0.02	20220406	WT	F	NA	17858	40	11527	13	22.39892485	11.27786935
658	7	1M	S1	B0.02	20220406	WT	F	NA	12789	27	21666	58	21.11189303	26.77005446
658	11	1M	S1	B0.02	20220406	WT	F	NA	13604	26	65489	159	19.11202587	24.27888653
658	15	1M	S1	B0.02	20220406	WT	F	NA	24576	39	35742	126	15.86914062	35.25264395
659	2	1M	S1	B0.02	20220406	WT	F	NA	27259	48	22075	44	17.60886313	19.93204983
659	6	1M	S1	B0.02	20220406	WT	F	NA	19982	36	8127	28	18.01621459	34.45305771
660	2	1M	S1	B0.02	20220406	WT	F	NA	22845	60	47318	214	26.26395272	45.22591826
660	6	1M	S1	B0.02	20220406	WT	F	NA	20331	47	11173	24	23.11740692	21.48035443
660	10	1M	S1	B0.02	20220406	WT	F	NA	21461	53	25972	67	24.69596011	25.79701217
661	2	1M	S1	B0.02	20220406	WT	F	NA	17604	99	16264	36	56.23721881	22.13477619
662	1	1M	S1	B0.02	20220406	WT	F	NA	19369	45	38360	142	23.23300119	37.0177268
662	5	1M	S1	B0.02	20220406	WT	F	NA	22216	126	25773	60	56.71588045	23.28017693
663	3	1M	S1	B0.02	20220406	WT	F	NA	26314	81	22811	61	30.78209318	26.74148437
663	7	1M	S1	B0.02	20220406	WT	F	NA	9165	31	31158	64	33.8243317	20.54047115
664	2	1M	S1	B0.02	20220406	WT	F	NA	34541	65	8959	19	18.81821603	21.20772408
664	6	1M	S1	B0.02	20220406	WT	F	NA	23410	79	25043	145	33.74626228	57.90041129
665	3	1M	M1	B0.74	20220422	WT	M	NA	16422	33	80102	296	20.09499452	36.95288507
665	7	1M	M1	B0.74	20220422	WT	M	NA	26109	56	33379	123	21.44854265	36.84951616
666	3	1M	M1	B0.74	20220422	WT	M	NA	33969	86	16072	27	25.31720098	16.79940269
666	7	1M	M1	B0.74	20220422	WT	M	NA	35467	84	34235	111	23.68398793	32.42295896
666	11	1M	M1	B0.74	20220422	WT	M	NA	9810	9	53721	295	9.174311927	54.9133486
667	2	1M	M1	B0.74	20220422	WT	M	NA	38159	123	56057	200	32.2335491	35.67797064
667	6	1M	M1	B0.74	20220422	WT	M	NA	43908	96	8479	15	21.86389724	17.69076542
667	10	1M	M1	B0.74	20220422	WT	M	NA	32805	87	89155	217	26.52034751	24.33963322
668	2	1M	M1	B0.74	20220422	WT	M	NA	9173	28	14112	75	30.52436498	53.1462585
669	1	1M	M1	B0.74	20220422	WT	M	NA	10071	39	29781	81	38.72505213	27.19854941
669	5	1M	M1	B0.74	20220422	WT	M	NA	7271	47	12598	33	64.64035208	26.19463407
670	2	1M	M1	B0.74	20220422	WT	M	NA	40035	100	23263	153	24.97814412	65.76967717
670	6	1M	M1	B0.74	20220422	WT	M	NA	31367	105	62378	233	33.47467083	37.35291289
671	3	1M	M1	B0.74	20220422	WT	M	NA	34794	68	23086	24	19.54359947	10.39591094
671	7	1M	M1	B0.74	20220422	WT	M	NA	9265	16	45111	68	17.26929304	15.07392875
672	2	1M	M1	B0.74	20220422	WT	M	NA	36036	71	59130	214	19.7025197	36.19144258
672	6	1M	M1	B0.74	20220422	WT	M	NA	26541	67	10811	57	25.24396217	52.72407733
673	2	1M	M1	B0.74	20220422	WT	M	NA	23130	91	29929	59	39.34284479	19.71332153
673	6	1M	M1	B0.74	20220422	WT	M	NA	17528	27	9514	25	15.40392515	26.27706538
674	4	1M	M1	B0.74	20220422	WT	M	NA	17072	40	62290	197	23.43017807	31.62626425
674	8	1M	M1	B0.74	20220422	WT	M	NA	20228	61	38331	133	30.1562191	34.69776421
675	1	1M	M1	B0.74	20220422	WT	M	NA	39576	75	9291	38	18.95087932	40.8997955
675	5	1M	M1	B0.74	20220422	WT	M	NA	12698	71	12284	69	55.91431722	56.17062846
675	9	1M	M1	B0.74	20220422	WT	M	NA	11178	46	70793	326	41.15226337	46.04975068
676	3	1M	M1	B0.74	20220422	WT	M	NA	39126	94	38207	51	24.02494505	13.34833931
677	3	1M	M2	B0.74	20220422	WT	M	NA	18006	95	41971	249	52.76019105	59.32667794
677	7	1M	M2	B0.74	20220422	WT	M	NA	20361	39	18555	68	19.15426551	36.64780383
677	11	1M	M2	B0.74	20220422	WT	M	NA	32332	70	71297	186	21.65037734	26.0880542
678	4	1M	M2	B0.74	20220422	WT	M	NA	26848	138	18388	110	51.40047676	59.8216228
678	8	1M	M2	B0.74	20220422	WT	M	NA	31708	75	46005	202	23.6533367	43.90827084
679	2	1M	M2	B0.74	20220422	WT	M	NA	12431	26	32858	127	20.9154533	38.65116562
680	2	1M	M2	B0.74	20220422	WT	M	NA	39421	123	14179	86	31.20164379	60.6530785
680	6	1M	M2	B0.74	20220422	WT	M	NA	53112	98	62809	172	18.45157403	27.38461049
681	2	1M	M2	B0.74	20220422	WT	M	NA	16332	146	22846	150	89.39505266	65.65700779
681	6	1M	M2	B0.74	20220422	WT	M	NA	29380	126	22315	136	42.88631722	60.94555232
681	10	1M	M2	B0.74	20220422	WT	M	NA	34386	113	38086	228	32.86221137	59.86451715
681	14	1M	M2	B0.74	20220422	WT	M	NA	34463	95	76218	355	27.5657952	46.57692409
682	3	1M	M2	B0.74	20220422	WT	M	NA	23853	55	69667	230	23.05789628	33.0141961
683	3	1M	S1	B0.74	20220422	WT	M	NA	15979	25	19324	72	15.64553476	37.25936659
683	7	1M	S1	B0.74	20220422	WT	M	NA	27372	71	41205	169	25.93891568	41.01444
683	11	1M	S1	B0.74	20220422	WT	M	NA	19056	39	19439	77	20.46599496	39.61109111
684	3	1M	S1	B0.74	20220422	WT	M	NA	40675	85	23462	104	20.8973571	44.32699685
684	7	1M	S1	B0.74	20220422	WT	M	NA	22304	103	47418	215	46.18005739	45.34143152
685	4	1M	S1	B0.74	20220422	WT	M	NA	27723	79	17047	44	28.4961945	25.81099314
685	8	1M	S1	B0.74	20220422	WT	M	NA	26458	83	80581	534	31.37047396	66.2687234
686	3	1M	S1	B0.74	20220422	WT	M	NA	15624	53	32910	180	33.92217102	54.6946217
686	7	1M	S1	B0.74	20220422	WT	M	NA	14158	63	101261	570	44.49781043	56.29018082
687	2	1M	S1	B0.74	20220422	WT	M	NA	14320	72	39762	157	50.27932961	39.48493537
687	6	1M	S1	B0.74	20220422	WT	M	NA	28510	66	67575	252	23.14977201	37.29189789
688	3	1M	S1	B0.74	20220422	WT	M	NA	20771	61	16426	62	29.36786866	37.74503835
688	7	1M	S1	B0.74	20220422	WT	M	NA	46207	191	19973	109	41.33572835	54.57367446
689	3	1M	S1	B0.74	20220422	WT	M	NA	28065	81	45559	216	28.86157135	47.41104941
689	7	1M	S1	B0.74	20220422	WT	M	NA	12456	25	42917	197	20.07064868	45.9025561
690	3	1M	S1	B0.74	20220422	WT	M	NA	32133	73	39187	132	22.71807799	33.68464031
690	7	1M	S1	B0.74	20220422	WT	M	NA	37102	106	37261	118	28.56988842	31.66850058
691	2	1M	S1	B0.74	20220422	WT	M	NA	18299	78	73076	282	42.62528007	38.58996114
691	6	1M	S1	B0.74	20220422	WT	M	NA	39905	96	54253	236	24.0571357	43.49989862
692	1	1M	S1	B0.74	20220422	WT	M	NA	9283	23	16430	53	24.77647312	32.25806452
692	5	1M	S1	B0.74	20220422	WT	M	NA	35759	89	14150	77	24.88883917	54.41696113
692	9	1M	S1	B0.74	20220422	WT	M	NA	23042	50	36518	136	21.69950525	37.2419081
692	13	1M	S1	B0.74	20220422	WT	M	NA	14670	30	41355	115	20.44989775	27.80800387
692	17	1M	S1	B0.74	20220422	WT	M	NA	10802	27	19011	69	24.99537123	36.29477671
693	2	1M	S1	B0.74	20220422	WT	M	NA	19041	52	10158	56	27.30949005	55.12896239
693	6	1M	S1	B0.74	20220422	WT	M	NA	9224	14	26316	77	15.17779705	29.25976592
693	10	1M	S1	B0.74	20220422	WT	M	NA	35476	105	45864	116	29.59747435	25.29216815
694	2	1M	S1	B0.74	20220422	WT	M	NA	16695	61	25498	133	36.53788559	52.1609538
694	6	1M	S1	B0.74	20220422	WT	M	NA	12650	54	11063	18	42.68774704	16.27045105
694	10	1M	S1	B0.74	20220422	WT	M	NA	14008	37	11494	46	26.41347801	40.02088046
695	3	1M	S1	B0.74	20220422	WT	M	NA	14226	37	46631	202	26.00871643	43.31882224
696	1	1M	S1	B0.74	20220422	WT	M	NA	13044	32	24676	101	24.53235204	40.93045875
696	5	1M	S1	B0.74	20220422	WT	M	NA	37710	123	53065	192	32.61734288	36.18204089
697	3	1M	S1	B0.74	20220422	WT	M	NA	8294	17	24792	63	20.49674463	25.41142304
697	7	1M	S1	B0.74	20220422	WT	M	NA	27331	56	18988	60	20.48955399	31.59890457
697	11	1M	S1	B0.74	20220422	WT	M	NA	18821	57	33573	76	30.28531959	22.63723826
697	15	1M	S1	B0.74	20220422	WT	M	NA	31960	74	60775	118	23.15394243	19.41587824
698	2	1M	S1	B0.74	20220422	WT	M	NA	46643	15	35117	92	3.215916643	26.19813765
698	6	1M	S1	B0.74	20220422	WT	M	NA	20922	99	22051	56	47.31861199	25.39567367
699	1	1M	Cg1	B0.38	20220427	WT	M	NA	14807	22	19219	59	14.85783751	30.69878766
699	5	1M	Cg1	B0.38	20220427	WT	M	NA	25012	50	23696	75	19.99040461	31.65091155
700	1	1M	Cg1	B0.38	20220427	WT	M	NA	21887	90	13534	11	41.12029972	8.127678439
700	5	1M	Cg1	B0.38	20220427	WT	M	NA	49615	127	17163	46	25.59709765	26.80184117
700	9	1M	Cg1	B0.38	20220427	WT	M	NA	50391	154	41521	91	30.56101288	21.91662051
701	4	1M	Cg1	B0.38	20220427	WT	M	NA	24454	66	27538	35	26.98944958	12.70971022
701	8	1M	Cg1	B0.38	20220427	WT	M	NA	34574	116	14146	61	33.55122346	43.12173052
702	4	1M	Cg1	B0.38	20220427	WT	M	NA	35209	79	82137	217	22.43744497	26.41927511
702	8	1M	Cg1	B0.38	20220427	WT	M	NA	32942	91	35781	113	27.62430939	31.58100668
703	3	1M	Cg1	B0.38	20220427	WT	M	NA	28918	79	58929	133	27.31862508	22.56953283
703	7	1M	Cg1	B0.38	20220427	WT	M	NA	12259	28	77715	167	22.84036218	21.48877308
704	2	1M	Cg1	B0.38	20220427	WT	M	NA	17533	30	15070	53	17.11059146	35.16921035
705	2	1M	Cg1	B0.38	20220427	WT	M	NA	31538	74	13887	26	23.46375801	18.72254627
706	1	1M	Cg1	B0.38	20220427	WT	M	NA	33159	82	51625	137	24.72933442	26.53753027
706	5	1M	Cg1	B0.38	20220427	WT	M	NA	30624	60	61818	243	19.59247649	39.30893914
707	4	1M	M1	B0.38	20220427	WT	M	NA	10626	15	26652	56	14.11631846	21.01155636
707	8	1M	M1	B0.38	20220427	WT	M	NA	33780	95	111240	339	28.12314979	30.47464941
708	1	1M	M1	B0.38	20220427	WT	M	NA	29933	73	53347	134	24.38779942	25.11856337
708	5	1M	M1	B0.38	20220427	WT	M	NA	17155	64	119907	508	37.30690761	42.36616711
708	9	1M	M1	B0.38	20220427	WT	M	NA	31117	95	24843	102	30.52993541	41.05784326
709	3	1M	M1	B0.38	20220427	WT	M	NA	26153	69	39015	155	26.38320652	39.72830962
709	7	1M	M1	B0.38	20220427	WT	M	NA	35296	103	71540	207	29.18177697	28.93486162
709	11	1M	M1	B0.38	20220427	WT	M	NA	9324	28	47043	164	30.03003003	34.86172225
710	2	1M	M1	B0.38	20220427	WT	M	NA	38763	44	45328	198	11.35103062	43.6816096
710	6	1M	M1	B0.38	20220427	WT	M	NA	24847	56	37938	172	22.53793214	45.337129
711	4	1M	M1	B0.38	20220427	WT	M	NA	50097	120	12193	26	23.95353015	21.32371033
711	8	1M	M1	B0.38	20220427	WT	M	NA	18788	48	55459	173	25.54822227	31.19421555
712	4	1M	M1	B0.38	20220427	WT	M	NA	33078	73	17000	122	22.06904891	71.76470588
713	2	1M	M1	B0.38	20220427	WT	M	NA	22181	82	83060	216	36.96857671	26.00529738
713	6	1M	M1	B0.38	20220427	WT	M	NA	54000	113	73502	264	20.92592593	35.91739
714	1	1M	M1	B0.38	20220427	WT	M	NA	10817	33	19591	84	30.50753444	42.8768312
714	5	1M	M1	B0.38	20220427	WT	M	NA	23489	111	38800	61	47.25616246	15.72164948
714	9	1M	M1	B0.38	20220427	WT	M	NA	24755	124	11068	43	50.09089073	38.85074087
715	3	1M	M1	B0.38	20220427	WT	M	NA	39130	126	12374	88	32.20035778	71.11685793
715	7	1M	M1	B0.38	20220427	WT	M	NA	47508	98	9155	9	20.62810474	9.83069361
716	2	1M	M1	B0.38	20220427	WT	M	NA	41335	121	96119	358	29.27301318	37.24549777
716	6	1M	M1	B0.38	20220427	WT	M	NA	30859	66	9808	46	21.38760167	46.9004894
717	1	1M	M1	B0.38	20220427	WT	M	NA	47842	134	41480	233	28.00886251	56.17164899
717	5	1M	M1	B0.38	20220427	WT	M	NA	19856	62	122676	484	31.22481869	39.45351984
718	1	1M	M1	B0.38	20220427	WT	M	NA	16773	46	40481	247	27.42502832	61.01627924
718	5	1M	M1	B0.38	20220427	WT	M	NA	28178	48	37883	114	17.03456597	30.0926537
719	2	1M	M1	B0.38	20220427	WT	M	NA	14589	48	56643	349	32.90150113	61.61396819
719	6	1M	M1	B0.38	20220427	WT	M	NA	14587	53	19431	163	36.33372181	83.886573
719	10	1M	M1	B0.38	20220427	WT	M	NA	14258	35	25881	177	24.54762239	68.38993856
720	4	1M	M2	B0.38	20220427	WT	M	NA	9268	66	26186	53	71.21277514	20.23982281
720	8	1M	M2	B0.38	20220427	WT	M	NA	9328	49	25372	146	52.53001715	57.54374901
721	1	1M	M2	B0.38	20220427	WT	M	NA	21116	48	37667	159	22.73157795	42.21201582
721	5	1M	M2	B0.38	20220427	WT	M	NA	31824	47	30936	54	14.768728	17.45539178
722	3	1M	M2	B0.38	20220427	WT	M	NA	48042	156	46842	121	32.47158736	25.83151872
723	4	1M	M2	B0.38	20220427	WT	M	NA	19428	61	15870	70	31.39798229	44.10838059
723	8	1M	M2	B0.38	20220427	WT	M	NA	38524	126	46580	221	32.70688402	47.44525547
723	12	1M	M2	B0.38	20220427	WT	M	NA	28870	86	41085	185	29.788708	45.02859925
724	4	1M	M2	B0.38	20220427	WT	M	NA	22420	38	62253	228	16.94915254	36.62474098
724	8	1M	M2	B0.38	20220427	WT	M	NA	17074	32	27422	79	18.74194682	28.80898549
725	3	1M	M2	B0.38	20220427	WT	M	NA	30990	53	42692	155	17.10229106	36.30656798
725	7	1M	M2	B0.38	20220427	WT	M	NA	13422	35	70366	170	26.07659067	24.15939516
726	1	1M	M2	B0.38	20220427	WT	M	NA	12738	16	21263	50	12.56084158	23.5150261
726	5	1M	M2	B0.38	20220427	WT	M	NA	17483	65	40025	97	37.17897386	24.23485322
726	9	1M	M2	B0.38	20220427	WT	M	NA	17863	84	27205	76	47.02457594	27.93604117
727	3	1M	M2	B0.38	20220427	WT	M	NA	7687	22	44825	104	28.61974763	23.20133854
727	7	1M	M2	B0.38	20220427	WT	M	NA	17118	81	47699	93	47.31861199	19.49726409
728	3	1M	M2	B0.38	20220427	WT	M	NA	7922	29	15623	28	36.60691745	17.92229405
728	7	1M	M2	B0.38	20220427	WT	M	NA	7325	2	74035	179	2.730375427	24.17775377
729	1	1M	M2	B0.38	20220427	WT	M	NA	8936	55	75421	189	61.54879141	25.05933361
729	5	1M	M2	B0.38	20220427	WT	M	NA	9391	33	29590	55	35.14002769	18.58736059
729	9	1M	M2	B0.38	20220427	WT	M	NA	8986	41	24626	68	45.62653016	27.61309185
729	13	1M	M2	B0.38	20220427	WT	M	NA	15525	47	31441	58	30.27375201	18.44725041
730	3	1M	M2	B0.38	20220427	WT	M	NA	13924	39	26699	43	28.00919276	16.10547212
730	7	1M	M2	B0.38	20220427	WT	M	NA	20102	69	19610	132	34.32494279	67.31259561
731	2	1M	M2	B0.38	20220427	WT	M	NA	20582	29	31044	57	14.08998154	18.36103595
731	6	1M	M2	B0.38	20220427	WT	M	NA	11109	6	39260	224	5.401026195	57.05552725
731	10	1M	M2	B0.38	20220427	WT	M	NA	18806	65	23359	39	34.5634372	16.6959202
732	2	1M	M2	B0.38	20220427	WT	M	NA	45171	78	52628	91	17.26771601	17.2911758
732	6	1M	M2	B0.38	20220427	WT	M	NA	19240	53	40591	92	27.54677755	22.66512281
733	2	1M	M2	B0.38	20220427	WT	M	NA	23188	64	20545	34	27.60048301	16.5490387
733	6	1M	M2	B0.38	20220427	WT	M	NA	7090	20	78498	268	28.20874471	34.14099722
734	3	1M	S1	B0.38	20220427	WT	M	NA	17840	33	13285	4	18.49775785	3.010914565
734	7	1M	S1	B0.38	20220427	WT	M	NA	16094	32	41201	42	19.88318628	10.19392733
734	11	1M	S1	B0.38	20220427	WT	M	NA	24773	46	28012	30	18.56860291	10.70969584
735	1	1M	S1	B0.38	20220427	WT	M	NA	31574	63	23625	186	19.95312599	78.73015873
736	1	1M	S1	B0.38	20220427	WT	M	NA	22046	56	52737	241	25.40143337	45.69846597
736	5	1M	S1	B0.38	20220427	WT	M	NA	33913	131	46782	244	38.62825465	52.15681245
736	9	1M	S1	B0.38	20220427	WT	M	NA	10457	5	53144	185	4.781486086	34.81107933
737	3	1M	S1	B0.38	20220427	WT	M	NA	28157	57	104879	338	20.24363391	32.22761468
737	7	1M	S1	B0.38	20220427	WT	M	NA	27535	63	80100	258	22.87997095	32.20973783
737	11	1M	S1	B0.38	20220427	WT	M	NA	9574	14	11241	37	14.62293712	32.91522107
738	2	1M	S1	B0.38	20220427	WT	M	NA	29386	54	41463	167	18.37609746	40.27687336
738	6	1M	S1	B0.38	20220427	WT	M	NA	37924	108	32031	95	28.47800865	29.65876807
738	10	1M	S1	B0.38	20220427	WT	M	NA	26608	73	56719	162	27.43535779	28.56185758
739	2	1M	S1	B0.38	20220427	WT	M	NA	20393	55	27354	20	26.97003874	7.311544929
739	6	1M	S1	B0.38	20220427	WT	M	NA	12483	4	41812	152	3.204357927	36.35320004
740	3	1M	S1	B0.38	20220427	WT	M	NA	35485	65	76279	239	18.31759899	31.33234573
740	7	1M	S1	B0.38	20220427	WT	M	NA	31033	82	70731	179	26.42348468	25.30714962
741	3	1M	S1	B0.38	20220427	WT	M	NA	7650	8	66952	410	10.45751634	61.23790178
741	7	1M	S1	B0.38	20220427	WT	M	NA	12692	62	39142	107	48.84966908	27.33636503
742	2	1M	S1	B0.38	20220427	WT	M	NA	20361	58	24978	58	28.48583075	23.22043398
742	6	1M	S1	B0.38	20220427	WT	M	NA	15489	25	84848	201	16.1404868	23.68942108
742	10	1M	S1	B0.38	20220427	WT	M	NA	15903	41	120157	272	25.78129913	22.63704986
742	14	1M	S1	B0.38	20220427	WT	M	NA	24576	86	48103	242	34.99348958	50.30871255
743	1	1M	S1	B0.38	20220427	WT	M	NA	7791	16	30692	157	20.53651649	51.15339502
743	5	1M	S1	B0.38	20220427	WT	M	NA	11109	47	33463	81	42.30803853	24.20583929
744	3	1M	S1	B0.38	20220427	WT	M	NA	52078	108	69007	151	20.73812358	21.88183807
744	7	1M	S1	B0.38	20220427	WT	M	NA	29529	54	116551	295	18.28710759	25.31080814
745	3	1M	S1	B0.38	20220427	WT	M	NA	26629	55	12441	23	20.65417402	18.48725987
745	7	1M	S1	B0.38	20220427	WT	M	NA	8788	7	14532	20	7.965407374	13.76273053
745	11	1M	S1	B0.38	20220427	WT	M	NA	7868	3	25518	27	3.812913066	10.58076652
747	1	1M	S1	B0.38	20220427	WT	M	NA	12688	37	38158	103	29.16141236	26.99302898
747	5	1M	S1	B0.38	20220427	WT	M	NA	14522	27	61417	221	18.59248037	35.98352248
748	3	1M	S1	B0.38	20220427	WT	M	NA	36463	111	17755	19	30.44181773	10.70121093
749	2	1M	S1	B0.38	20220427	WT	M	NA	9174	11	10342	38	11.99040767	36.74337652
749	6	1M	S1	B0.38	20220427	WT	M	NA	37101	87	10956	32	23.44950271	29.20774005
749	10	1M	S1	B0.38	20220427	WT	M	NA	7248	1	52325	114	1.379690949	21.78690874
750	3	1M	S1	B0.38	20220427	WT	M	NA	8929	1	18494	37	1.119946243	20.00648859
750	7	1M	S1	B0.38	20220427	WT	M	NA	23709	51	47460	94	21.51081868	19.80615255
750	11	1M	S1	B0.38	20220427	WT	M	NA	10669	36	50772	108	33.7426188	21.27156701
751	2	1M	S1	B0.38	20220427	WT	M	NA	26774	78	56637	127	29.13274072	22.42350407
751	6	1M	S1	B0.38	20220427	WT	M	NA	16582	39	45445	117	23.51947895	25.74540654
752	3	1M	S1	B0.38	20220427	WT	M	NA	27809	70	41770	135	25.171707	32.31984678
752	7	1M	S1	B0.38	20220427	WT	M	NA	18558	43	34775	158	23.17060028	45.43493889
752	11	1M	S1	B0.38	20220427	WT	M	NA	35165	73	35188	177	20.75927769	50.30123906
