# Supplementary material for: An altered cell-specific subcellular distribution of translesion synthesis DNA polymerase kappa (POLK) in aging mouse neurons
Source: eLife. 2026 May 13;13:RP101533. doi: 10.7554/eLife.101533 (PMC13171111; doi:10.7554/eLife.101533)
Supplement: Figure 1—source data 3. [file elife-101533-fig1-data3.zip › Figure1 2/Figure1-figure supplement 1G.xlsx]

## Sheet: Brain(Nu&Cyto)WB_Qnt
	20250224_WT_3xTG_Polk(Nu&Cyto)_(7m_22m)__eLife
	2025-01-03
		Cytosol
	Western blotting Quantification
	ID	Group	GAPDH	Polk (99kDa)
	1	WM7-Cyto-Br1​	11350	3490.12
	2	WM7-Cyto-Br2​	12288.9	4345.71
	3	WM7-Cyto-Br3​	14106.2	3577.18
	4	WF7-Cyto-Br1​	12690.5	5090.83
	5	WF7-Cyto-Br2​	16559.7	6000.25
	6	WF7-Cyto-Br3​	15087.8	3461.05
	7	WM22-Cyto-Br1​	14026.2	4154.71
	8	WM22-Cyto-Br2​	15952.4	7348.61
	9	WM22-Cyto-Br3​	17751.1	6937.2
	10	WF22-Cyto-Br1​	16163	4883.9
	11	WF22-Cyto-Br2​	15192.6	4621.95
	12	WF22-Cyto-Br3​	17922.6	5043.07
			Normalization with loading control
	ID	Group	GAPDH	Polk (99kDa)
	1	WM7-Cyto-Br1​		0.307499
	2	WM7-Cyto-Br2​		0.35363
	3	WM7-Cyto-Br3​		0.253588
	4	WF7-Cyto-Br1​		0.401154
	5	WF7-Cyto-Br2​		0.362341
	6	WF7-Cyto-Br3​		0.229395
	7	WM22-Cyto-Br1​		0.29621
	8	WM22-Cyto-Br2​		0.46066
	9	WM22-Cyto-Br3​		0.390804
	10	WF22-Cyto-Br1​		0.302165
	11	WF22-Cyto-Br2​		0.304224
	12	WF22-Cyto-Br3​		0.281381
			Control AVERAGE
	ID	Group	GAPDH	Polk (99kDa)
				0.304906
			Fold change
	ID	Group	GAPDH	Polk (99kDa)
	1	WM7-Cyto-Br1​		1.00851
	2	WM7-Cyto-Br2​		1.1598
	3	WM7-Cyto-Br3​		0.831694
	4	WF7-Cyto-Br1​		1.31567
	5	WF7-Cyto-Br2​		1.18837
	6	WF7-Cyto-Br3​		0.752346
	7	WM22-Cyto-Br1​		0.971481
	8	WM22-Cyto-Br2​		1.51083
	9	WM22-Cyto-Br3​		1.28172
	10	WF22-Cyto-Br1​		0.991013
	11	WF22-Cyto-Br2​		0.997764
	12	WF22-Cyto-Br3​		0.922846
