# Supplementary material for: An altered cell-specific subcellular distribution of translesion synthesis DNA polymerase kappa (POLK) in aging mouse neurons
Source: eLife. 2026 May 13;13:RP101533. doi: 10.7554/eLife.101533 (PMC13171111; doi:10.7554/eLife.101533)
Supplement: Figure 1—source data 3. [file elife-101533-fig1-data3.zip › Figure1 2/Figure1G_NucPolk_area.csv]

ImageNumber	ObjectNumber	Compartment	age	area	bregma	date	genotype	sex	Nc_polk_area
1	1	Nuc	10M	Cg1	B0.02	20220909	WT	M	34
1	2	Nuc	10M	Cg1	B0.02	20220909	WT	M	36
1	3	Nuc	10M	Cg1	B0.02	20220909	WT	M	5
1	4	Nuc	10M	Cg1	B0.02	20220909	WT	M	77
1	5	Nuc	10M	Cg1	B0.02	20220909	WT	M	10
1	6	Nuc	10M	Cg1	B0.02	20220909	WT	M	8
1	7	Nuc	10M	Cg1	B0.02	20220909	WT	M	21
1	8	Nuc	10M	Cg1	B0.02	20220909	WT	M	13
1	9	Nuc	10M	Cg1	B0.02	20220909	WT	M	7
1	10	Nuc	10M	Cg1	B0.02	20220909	WT	M	21
1	11	Nuc	10M	Cg1	B0.02	20220909	WT	M	38
1	12	Nuc	10M	Cg1	B0.02	20220909	WT	M	29
1	13	Nuc	10M	Cg1	B0.02	20220909	WT	M	51
1	14	Nuc	10M	Cg1	B0.02	20220909	WT	M	19
1	15	Nuc	10M	Cg1	B0.02	20220909	WT	M	15
1	16	Nuc	10M	Cg1	B0.02	20220909	WT	M	33
1	17	Nuc	10M	Cg1	B0.02	20220909	WT	M	268
1	18	Nuc	10M	Cg1	B0.02	20220909	WT	M	135
1	19	Nuc	10M	Cg1	B0.02	20220909	WT	M	27
1	20	Nuc	10M	Cg1	B0.02	20220909	WT	M	25
1	21	Nuc	10M	Cg1	B0.02	20220909	WT	M	76
1	22	Nuc	10M	Cg1	B0.02	20220909	WT	M	32
1	23	Nuc	10M	Cg1	B0.02	20220909	WT	M	34
1	24	Nuc	10M	Cg1	B0.02	20220909	WT	M	31
1	25	Nuc	10M	Cg1	B0.02	20220909	WT	M	80
1	26	Nuc	10M	Cg1	B0.02	20220909	WT	M	8
1	27	Nuc	10M	Cg1	B0.02	20220909	WT	M	98
1	28	Nuc	10M	Cg1	B0.02	20220909	WT	M	7
1	29	Nuc	10M	Cg1	B0.02	20220909	WT	M	19
1	30	Nuc	10M	Cg1	B0.02	20220909	WT	M	5
1	31	Nuc	10M	Cg1	B0.02	20220909	WT	M	71
1	32	Nuc	10M	Cg1	B0.02	20220909	WT	M	41
1	33	Nuc	10M	Cg1	B0.02	20220909	WT	M	54
1	34	Nuc	10M	Cg1	B0.02	20220909	WT	M	116
1	35	Nuc	10M	Cg1	B0.02	20220909	WT	M	19
1	36	Nuc	10M	Cg1	B0.02	20220909	WT	M	44
1	37	Nuc	10M	Cg1	B0.02	20220909	WT	M	21
1	38	Nuc	10M	Cg1	B0.02	20220909	WT	M	27
1	39	Nuc	10M	Cg1	B0.02	20220909	WT	M	118
1	40	Nuc	10M	Cg1	B0.02	20220909	WT	M	14
1	41	Nuc	10M	Cg1	B0.02	20220909	WT	M	263
1	42	Nuc	10M	Cg1	B0.02	20220909	WT	M	99
1	43	Nuc	10M	Cg1	B0.02	20220909	WT	M	7
1	44	Nuc	10M	Cg1	B0.02	20220909	WT	M	94
1	45	Nuc	10M	Cg1	B0.02	20220909	WT	M	7
1	46	Nuc	10M	Cg1	B0.02	20220909	WT	M	26
1	47	Nuc	10M	Cg1	B0.02	20220909	WT	M	88
1	48	Nuc	10M	Cg1	B0.02	20220909	WT	M	69
1	49	Nuc	10M	Cg1	B0.02	20220909	WT	M	129
1	50	Nuc	10M	Cg1	B0.02	20220909	WT	M	16
1	51	Nuc	10M	Cg1	B0.02	20220909	WT	M	156
1	52	Nuc	10M	Cg1	B0.02	20220909	WT	M	19
1	53	Nuc	10M	Cg1	B0.02	20220909	WT	M	51
1	54	Nuc	10M	Cg1	B0.02	20220909	WT	M	30
1	55	Nuc	10M	Cg1	B0.02	20220909	WT	M	48
1	56	Nuc	10M	Cg1	B0.02	20220909	WT	M	79
1	57	Nuc	10M	Cg1	B0.02	20220909	WT	M	60
1	58	Nuc	10M	Cg1	B0.02	20220909	WT	M	12
1	59	Nuc	10M	Cg1	B0.02	20220909	WT	M	11
1	60	Nuc	10M	Cg1	B0.02	20220909	WT	M	60
1	61	Nuc	10M	Cg1	B0.02	20220909	WT	M	92
1	62	Nuc	10M	Cg1	B0.02	20220909	WT	M	74
1	63	Nuc	10M	Cg1	B0.02	20220909	WT	M	319
1	64	Nuc	10M	Cg1	B0.02	20220909	WT	M	7
1	65	Nuc	10M	Cg1	B0.02	20220909	WT	M	6
1	66	Nuc	10M	Cg1	B0.02	20220909	WT	M	15
1	67	Nuc	10M	Cg1	B0.02	20220909	WT	M	13
1	68	Nuc	10M	Cg1	B0.02	20220909	WT	M	46
1	69	Nuc	10M	Cg1	B0.02	20220909	WT	M	7
1	70	Nuc	10M	Cg1	B0.02	20220909	WT	M	7
1	71	Nuc	10M	Cg1	B0.02	20220909	WT	M	29
1	72	Nuc	10M	Cg1	B0.02	20220909	WT	M	92
1	73	Nuc	10M	Cg1	B0.02	20220909	WT	M	224
1	74	Nuc	10M	Cg1	B0.02	20220909	WT	M	62
1	75	Nuc	10M	Cg1	B0.02	20220909	WT	M	35
1	76	Nuc	10M	Cg1	B0.02	20220909	WT	M	79
1	77	Nuc	10M	Cg1	B0.02	20220909	WT	M	58
1	78	Nuc	10M	Cg1	B0.02	20220909	WT	M	18
1	79	Nuc	10M	Cg1	B0.02	20220909	WT	M	93
1	80	Nuc	10M	Cg1	B0.02	20220909	WT	M	5
1	81	Nuc	10M	Cg1	B0.02	20220909	WT	M	52
1	82	Nuc	10M	Cg1	B0.02	20220909	WT	M	35
1	83	Nuc	10M	Cg1	B0.02	20220909	WT	M	386
1	84	Nuc	10M	Cg1	B0.02	20220909	WT	M	38
1	85	Nuc	10M	Cg1	B0.02	20220909	WT	M	39
1	86	Nuc	10M	Cg1	B0.02	20220909	WT	M	220
1	87	Nuc	10M	Cg1	B0.02	20220909	WT	M	249
1	88	Nuc	10M	Cg1	B0.02	20220909	WT	M	191
1	89	Nuc	10M	Cg1	B0.02	20220909	WT	M	34
1	90	Nuc	10M	Cg1	B0.02	20220909	WT	M	28
1	91	Nuc	10M	Cg1	B0.02	20220909	WT	M	675
1	92	Nuc	10M	Cg1	B0.02	20220909	WT	M	52
1	93	Nuc	10M	Cg1	B0.02	20220909	WT	M	301
1	94	Nuc	10M	Cg1	B0.02	20220909	WT	M	141
1	95	Nuc	10M	Cg1	B0.02	20220909	WT	M	135
1	96	Nuc	10M	Cg1	B0.02	20220909	WT	M	551
1	97	Nuc	10M	Cg1	B0.02	20220909	WT	M	18
1	98	Nuc	10M	Cg1	B0.02	20220909	WT	M	205
1	99	Nuc	10M	Cg1	B0.02	20220909	WT	M	49
1	100	Nuc	10M	Cg1	B0.02	20220909	WT	M	78
1	101	Nuc	10M	Cg1	B0.02	20220909	WT	M	86
1	102	Nuc	10M	Cg1	B0.02	20220909	WT	M	65
1	103	Nuc	10M	Cg1	B0.02	20220909	WT	M	18
1	104	Nuc	10M	Cg1	B0.02	20220909	WT	M	171
1	105	Nuc	10M	Cg1	B0.02	20220909	WT	M	32
1	106	Nuc	10M	Cg1	B0.02	20220909	WT	M	478
1	107	Nuc	10M	Cg1	B0.02	20220909	WT	M	113
1	108	Nuc	10M	Cg1	B0.02	20220909	WT	M	62
1	109	Nuc	10M	Cg1	B0.02	20220909	WT	M	121
1	110	Nuc	10M	Cg1	B0.02	20220909	WT	M	11
1	111	Nuc	10M	Cg1	B0.02	20220909	WT	M	48
1	112	Nuc	10M	Cg1	B0.02	20220909	WT	M	217
1	113	Nuc	10M	Cg1	B0.02	20220909	WT	M	41
1	114	Nuc	10M	Cg1	B0.02	20220909	WT	M	70
1	115	Nuc	10M	Cg1	B0.02	20220909	WT	M	166
1	116	Nuc	10M	Cg1	B0.02	20220909	WT	M	15
1	117	Nuc	10M	Cg1	B0.02	20220909	WT	M	29
1	118	Nuc	10M	Cg1	B0.02	20220909	WT	M	33
1	119	Nuc	10M	Cg1	B0.02	20220909	WT	M	34
1	120	Nuc	10M	Cg1	B0.02	20220909	WT	M	7
1	121	Nuc	10M	Cg1	B0.02	20220909	WT	M	189
1	122	Nuc	10M	Cg1	B0.02	20220909	WT	M	60
1	123	Nuc	10M	Cg1	B0.02	20220909	WT	M	19
1	124	Nuc	10M	Cg1	B0.02	20220909	WT	M	36
1	125	Nuc	10M	Cg1	B0.02	20220909	WT	M	128
1	126	Nuc	10M	Cg1	B0.02	20220909	WT	M	11
1	127	Nuc	10M	Cg1	B0.02	20220909	WT	M	30
1	128	Nuc	10M	Cg1	B0.02	20220909	WT	M	30
1	129	Nuc	10M	Cg1	B0.02	20220909	WT	M	59
1	130	Nuc	10M	Cg1	B0.02	20220909	WT	M	135
1	131	Nuc	10M	Cg1	B0.02	20220909	WT	M	7
1	132	Nuc	10M	Cg1	B0.02	20220909	WT	M	180
1	133	Nuc	10M	Cg1	B0.02	20220909	WT	M	25
1	134	Nuc	10M	Cg1	B0.02	20220909	WT	M	51
1	135	Nuc	10M	Cg1	B0.02	20220909	WT	M	59
1	136	Nuc	10M	Cg1	B0.02	20220909	WT	M	6
1	137	Nuc	10M	Cg1	B0.02	20220909	WT	M	8
1	138	Nuc	10M	Cg1	B0.02	20220909	WT	M	11
1	139	Nuc	10M	Cg1	B0.02	20220909	WT	M	17
1	140	Nuc	10M	Cg1	B0.02	20220909	WT	M	12
1	141	Nuc	10M	Cg1	B0.02	20220909	WT	M	45
1	142	Nuc	10M	Cg1	B0.02	20220909	WT	M	13
1	143	Nuc	10M	Cg1	B0.02	20220909	WT	M	9
1	144	Nuc	10M	Cg1	B0.02	20220909	WT	M	13
1	145	Nuc	10M	Cg1	B0.02	20220909	WT	M	78
1	146	Nuc	10M	Cg1	B0.02	20220909	WT	M	231
1	147	Nuc	10M	Cg1	B0.02	20220909	WT	M	96
1	148	Nuc	10M	Cg1	B0.02	20220909	WT	M	57
1	149	Nuc	10M	Cg1	B0.02	20220909	WT	M	6
1	150	Nuc	10M	Cg1	B0.02	20220909	WT	M	17
1	151	Nuc	10M	Cg1	B0.02	20220909	WT	M	69
1	152	Nuc	10M	Cg1	B0.02	20220909	WT	M	81
1	153	Nuc	10M	Cg1	B0.02	20220909	WT	M	108
1	154	Nuc	10M	Cg1	B0.02	20220909	WT	M	5
1	155	Nuc	10M	Cg1	B0.02	20220909	WT	M	55
2	1	Nuc	10M	Cg1	B0.02	20220909	WT	M	144
2	2	Nuc	10M	Cg1	B0.02	20220909	WT	M	132
2	3	Nuc	10M	Cg1	B0.02	20220909	WT	M	63
2	4	Nuc	10M	Cg1	B0.02	20220909	WT	M	55
2	5	Nuc	10M	Cg1	B0.02	20220909	WT	M	13
2	6	Nuc	10M	Cg1	B0.02	20220909	WT	M	159
2	7	Nuc	10M	Cg1	B0.02	20220909	WT	M	168
2	8	Nuc	10M	Cg1	B0.02	20220909	WT	M	22
2	9	Nuc	10M	Cg1	B0.02	20220909	WT	M	8
2	10	Nuc	10M	Cg1	B0.02	20220909	WT	M	126
2	11	Nuc	10M	Cg1	B0.02	20220909	WT	M	44
2	12	Nuc	10M	Cg1	B0.02	20220909	WT	M	325
2	13	Nuc	10M	Cg1	B0.02	20220909	WT	M	131
2	14	Nuc	10M	Cg1	B0.02	20220909	WT	M	31
2	15	Nuc	10M	Cg1	B0.02	20220909	WT	M	16
2	16	Nuc	10M	Cg1	B0.02	20220909	WT	M	66
2	17	Nuc	10M	Cg1	B0.02	20220909	WT	M	13
2	18	Nuc	10M	Cg1	B0.02	20220909	WT	M	13
2	19	Nuc	10M	Cg1	B0.02	20220909	WT	M	52
2	20	Nuc	10M	Cg1	B0.02	20220909	WT	M	13
2	21	Nuc	10M	Cg1	B0.02	20220909	WT	M	40
2	22	Nuc	10M	Cg1	B0.02	20220909	WT	M	10
2	23	Nuc	10M	Cg1	B0.02	20220909	WT	M	7
2	24	Nuc	10M	Cg1	B0.02	20220909	WT	M	54
2	25	Nuc	10M	Cg1	B0.02	20220909	WT	M	6
2	26	Nuc	10M	Cg1	B0.02	20220909	WT	M	323
2	27	Nuc	10M	Cg1	B0.02	20220909	WT	M	44
2	28	Nuc	10M	Cg1	B0.02	20220909	WT	M	78
2	29	Nuc	10M	Cg1	B0.02	20220909	WT	M	57
2	30	Nuc	10M	Cg1	B0.02	20220909	WT	M	11
2	31	Nuc	10M	Cg1	B0.02	20220909	WT	M	99
2	32	Nuc	10M	Cg1	B0.02	20220909	WT	M	64
2	33	Nuc	10M	Cg1	B0.02	20220909	WT	M	13
2	34	Nuc	10M	Cg1	B0.02	20220909	WT	M	5
2	35	Nuc	10M	Cg1	B0.02	20220909	WT	M	60
2	36	Nuc	10M	Cg1	B0.02	20220909	WT	M	11
2	37	Nuc	10M	Cg1	B0.02	20220909	WT	M	39
2	38	Nuc	10M	Cg1	B0.02	20220909	WT	M	13
2	39	Nuc	10M	Cg1	B0.02	20220909	WT	M	36
2	40	Nuc	10M	Cg1	B0.02	20220909	WT	M	65
2	41	Nuc	10M	Cg1	B0.02	20220909	WT	M	24
2	42	Nuc	10M	Cg1	B0.02	20220909	WT	M	45
2	43	Nuc	10M	Cg1	B0.02	20220909	WT	M	36
2	44	Nuc	10M	Cg1	B0.02	20220909	WT	M	46
2	45	Nuc	10M	Cg1	B0.02	20220909	WT	M	29
2	46	Nuc	10M	Cg1	B0.02	20220909	WT	M	15
2	47	Nuc	10M	Cg1	B0.02	20220909	WT	M	13
2	48	Nuc	10M	Cg1	B0.02	20220909	WT	M	42
2	49	Nuc	10M	Cg1	B0.02	20220909	WT	M	16
2	50	Nuc	10M	Cg1	B0.02	20220909	WT	M	11
2	51	Nuc	10M	Cg1	B0.02	20220909	WT	M	13
2	52	Nuc	10M	Cg1	B0.02	20220909	WT	M	76
2	53	Nuc	10M	Cg1	B0.02	20220909	WT	M	150
2	54	Nuc	10M	Cg1	B0.02	20220909	WT	M	29
2	55	Nuc	10M	Cg1	B0.02	20220909	WT	M	1,166
2	56	Nuc	10M	Cg1	B0.02	20220909	WT	M	9
2	57	Nuc	10M	Cg1	B0.02	20220909	WT	M	6
2	58	Nuc	10M	Cg1	B0.02	20220909	WT	M	208
2	59	Nuc	10M	Cg1	B0.02	20220909	WT	M	54
2	60	Nuc	10M	Cg1	B0.02	20220909	WT	M	15
2	61	Nuc	10M	Cg1	B0.02	20220909	WT	M	7
2	62	Nuc	10M	Cg1	B0.02	20220909	WT	M	58
2	63	Nuc	10M	Cg1	B0.02	20220909	WT	M	77
2	64	Nuc	10M	Cg1	B0.02	20220909	WT	M	449
2	65	Nuc	10M	Cg1	B0.02	20220909	WT	M	36
2	66	Nuc	10M	Cg1	B0.02	20220909	WT	M	9
2	67	Nuc	10M	Cg1	B0.02	20220909	WT	M	60
2	68	Nuc	10M	Cg1	B0.02	20220909	WT	M	130
2	69	Nuc	10M	Cg1	B0.02	20220909	WT	M	151
2	70	Nuc	10M	Cg1	B0.02	20220909	WT	M	11
2	71	Nuc	10M	Cg1	B0.02	20220909	WT	M	6
2	72	Nuc	10M	Cg1	B0.02	20220909	WT	M	132
2	73	Nuc	10M	Cg1	B0.02	20220909	WT	M	71
2	74	Nuc	10M	Cg1	B0.02	20220909	WT	M	89
2	75	Nuc	10M	Cg1	B0.02	20220909	WT	M	58
2	76	Nuc	10M	Cg1	B0.02	20220909	WT	M	34
2	77	Nuc	10M	Cg1	B0.02	20220909	WT	M	19
2	78	Nuc	10M	Cg1	B0.02	20220909	WT	M	414
2	79	Nuc	10M	Cg1	B0.02	20220909	WT	M	255
2	80	Nuc	10M	Cg1	B0.02	20220909	WT	M	39
2	81	Nuc	10M	Cg1	B0.02	20220909	WT	M	57
2	82	Nuc	10M	Cg1	B0.02	20220909	WT	M	54
2	83	Nuc	10M	Cg1	B0.02	20220909	WT	M	36
2	84	Nuc	10M	Cg1	B0.02	20220909	WT	M	35
2	85	Nuc	10M	Cg1	B0.02	20220909	WT	M	53
2	86	Nuc	10M	Cg1	B0.02	20220909	WT	M	171
2	87	Nuc	10M	Cg1	B0.02	20220909	WT	M	28
3	1	Nuc	10M	Cg1	B0.02	20220909	WT	M	6
3	2	Nuc	10M	Cg1	B0.02	20220909	WT	M	86
3	3	Nuc	10M	Cg1	B0.02	20220909	WT	M	88
3	4	Nuc	10M	Cg1	B0.02	20220909	WT	M	17
3	5	Nuc	10M	Cg1	B0.02	20220909	WT	M	7
3	6	Nuc	10M	Cg1	B0.02	20220909	WT	M	20
3	7	Nuc	10M	Cg1	B0.02	20220909	WT	M	26
3	8	Nuc	10M	Cg1	B0.02	20220909	WT	M	18
3	9	Nuc	10M	Cg1	B0.02	20220909	WT	M	68
3	10	Nuc	10M	Cg1	B0.02	20220909	WT	M	178
3	11	Nuc	10M	Cg1	B0.02	20220909	WT	M	41
3	12	Nuc	10M	Cg1	B0.02	20220909	WT	M	75
3	13	Nuc	10M	Cg1	B0.02	20220909	WT	M	68
3	14	Nuc	10M	Cg1	B0.02	20220909	WT	M	30
3	15	Nuc	10M	Cg1	B0.02	20220909	WT	M	120
3	16	Nuc	10M	Cg1	B0.02	20220909	WT	M	53
3	17	Nuc	10M	Cg1	B0.02	20220909	WT	M	25
3	18	Nuc	10M	Cg1	B0.02	20220909	WT	M	15
3	19	Nuc	10M	Cg1	B0.02	20220909	WT	M	153
3	20	Nuc	10M	Cg1	B0.02	20220909	WT	M	40
3	21	Nuc	10M	Cg1	B0.02	20220909	WT	M	36
3	22	Nuc	10M	Cg1	B0.02	20220909	WT	M	45
3	23	Nuc	10M	Cg1	B0.02	20220909	WT	M	32
3	24	Nuc	10M	Cg1	B0.02	20220909	WT	M	174
3	25	Nuc	10M	Cg1	B0.02	20220909	WT	M	10
3	26	Nuc	10M	Cg1	B0.02	20220909	WT	M	6
3	27	Nuc	10M	Cg1	B0.02	20220909	WT	M	23
3	28	Nuc	10M	Cg1	B0.02	20220909	WT	M	7
3	29	Nuc	10M	Cg1	B0.02	20220909	WT	M	21
3	30	Nuc	10M	Cg1	B0.02	20220909	WT	M	14
3	31	Nuc	10M	Cg1	B0.02	20220909	WT	M	20
3	32	Nuc	10M	Cg1	B0.02	20220909	WT	M	13
3	33	Nuc	10M	Cg1	B0.02	20220909	WT	M	18
3	34	Nuc	10M	Cg1	B0.02	20220909	WT	M	4
3	35	Nuc	10M	Cg1	B0.02	20220909	WT	M	11
3	36	Nuc	10M	Cg1	B0.02	20220909	WT	M	64
3	37	Nuc	10M	Cg1	B0.02	20220909	WT	M	50
3	38	Nuc	10M	Cg1	B0.02	20220909	WT	M	29
3	39	Nuc	10M	Cg1	B0.02	20220909	WT	M	149
3	40	Nuc	10M	Cg1	B0.02	20220909	WT	M	34
3	41	Nuc	10M	Cg1	B0.02	20220909	WT	M	125
3	42	Nuc	10M	Cg1	B0.02	20220909	WT	M	32
3	43	Nuc	10M	Cg1	B0.02	20220909	WT	M	25
3	44	Nuc	10M	Cg1	B0.02	20220909	WT	M	59
3	45	Nuc	10M	Cg1	B0.02	20220909	WT	M	205
3	46	Nuc	10M	Cg1	B0.02	20220909	WT	M	591
3	47	Nuc	10M	Cg1	B0.02	20220909	WT	M	17
3	48	Nuc	10M	Cg1	B0.02	20220909	WT	M	6
3	49	Nuc	10M	Cg1	B0.02	20220909	WT	M	42
3	50	Nuc	10M	Cg1	B0.02	20220909	WT	M	35
3	51	Nuc	10M	Cg1	B0.02	20220909	WT	M	14
3	52	Nuc	10M	Cg1	B0.02	20220909	WT	M	51
3	53	Nuc	10M	Cg1	B0.02	20220909	WT	M	35
3	54	Nuc	10M	Cg1	B0.02	20220909	WT	M	48
3	55	Nuc	10M	Cg1	B0.02	20220909	WT	M	96
3	56	Nuc	10M	Cg1	B0.02	20220909	WT	M	6
3	57	Nuc	10M	Cg1	B0.02	20220909	WT	M	67
3	58	Nuc	10M	Cg1	B0.02	20220909	WT	M	141
3	59	Nuc	10M	Cg1	B0.02	20220909	WT	M	113
3	60	Nuc	10M	Cg1	B0.02	20220909	WT	M	9
3	61	Nuc	10M	Cg1	B0.02	20220909	WT	M	55
3	62	Nuc	10M	Cg1	B0.02	20220909	WT	M	31
3	63	Nuc	10M	Cg1	B0.02	20220909	WT	M	233
3	64	Nuc	10M	Cg1	B0.02	20220909	WT	M	126
3	65	Nuc	10M	Cg1	B0.02	20220909	WT	M	35
3	66	Nuc	10M	Cg1	B0.02	20220909	WT	M	262
3	67	Nuc	10M	Cg1	B0.02	20220909	WT	M	9
3	68	Nuc	10M	Cg1	B0.02	20220909	WT	M	307
3	69	Nuc	10M	Cg1	B0.02	20220909	WT	M	27
3	70	Nuc	10M	Cg1	B0.02	20220909	WT	M	90
3	71	Nuc	10M	Cg1	B0.02	20220909	WT	M	189
3	72	Nuc	10M	Cg1	B0.02	20220909	WT	M	17
3	73	Nuc	10M	Cg1	B0.02	20220909	WT	M	55
3	74	Nuc	10M	Cg1	B0.02	20220909	WT	M	46
3	75	Nuc	10M	Cg1	B0.02	20220909	WT	M	30
3	76	Nuc	10M	Cg1	B0.02	20220909	WT	M	56
3	77	Nuc	10M	Cg1	B0.02	20220909	WT	M	8
3	78	Nuc	10M	Cg1	B0.02	20220909	WT	M	15
3	79	Nuc	10M	Cg1	B0.02	20220909	WT	M	6
3	80	Nuc	10M	Cg1	B0.02	20220909	WT	M	57
3	81	Nuc	10M	Cg1	B0.02	20220909	WT	M	62
3	82	Nuc	10M	Cg1	B0.02	20220909	WT	M	21
3	83	Nuc	10M	Cg1	B0.02	20220909	WT	M	28
3	84	Nuc	10M	Cg1	B0.02	20220909	WT	M	26
3	85	Nuc	10M	Cg1	B0.02	20220909	WT	M	13
3	86	Nuc	10M	Cg1	B0.02	20220909	WT	M	21
3	87	Nuc	10M	Cg1	B0.02	20220909	WT	M	73
3	88	Nuc	10M	Cg1	B0.02	20220909	WT	M	63
3	89	Nuc	10M	Cg1	B0.02	20220909	WT	M	7
3	90	Nuc	10M	Cg1	B0.02	20220909	WT	M	9
3	91	Nuc	10M	Cg1	B0.02	20220909	WT	M	127
3	92	Nuc	10M	Cg1	B0.02	20220909	WT	M	28
3	93	Nuc	10M	Cg1	B0.02	20220909	WT	M	37
3	94	Nuc	10M	Cg1	B0.02	20220909	WT	M	5
3	95	Nuc	10M	Cg1	B0.02	20220909	WT	M	8
3	96	Nuc	10M	Cg1	B0.02	20220909	WT	M	46
3	97	Nuc	10M	Cg1	B0.02	20220909	WT	M	32
3	98	Nuc	10M	Cg1	B0.02	20220909	WT	M	53
3	99	Nuc	10M	Cg1	B0.02	20220909	WT	M	48
3	100	Nuc	10M	Cg1	B0.02	20220909	WT	M	10
3	101	Nuc	10M	Cg1	B0.02	20220909	WT	M	346
3	102	Nuc	10M	Cg1	B0.02	20220909	WT	M	24
3	103	Nuc	10M	Cg1	B0.02	20220909	WT	M	62
3	104	Nuc	10M	Cg1	B0.02	20220909	WT	M	17
3	105	Nuc	10M	Cg1	B0.02	20220909	WT	M	5
3	106	Nuc	10M	Cg1	B0.02	20220909	WT	M	55
3	107	Nuc	10M	Cg1	B0.02	20220909	WT	M	8
3	108	Nuc	10M	Cg1	B0.02	20220909	WT	M	530
3	109	Nuc	10M	Cg1	B0.02	20220909	WT	M	22
3	110	Nuc	10M	Cg1	B0.02	20220909	WT	M	22
3	111	Nuc	10M	Cg1	B0.02	20220909	WT	M	6
3	112	Nuc	10M	Cg1	B0.02	20220909	WT	M	55
3	113	Nuc	10M	Cg1	B0.02	20220909	WT	M	5
3	114	Nuc	10M	Cg1	B0.02	20220909	WT	M	15
3	115	Nuc	10M	Cg1	B0.02	20220909	WT	M	40
3	116	Nuc	10M	Cg1	B0.02	20220909	WT	M	17
3	117	Nuc	10M	Cg1	B0.02	20220909	WT	M	11
3	118	Nuc	10M	Cg1	B0.02	20220909	WT	M	136
3	119	Nuc	10M	Cg1	B0.02	20220909	WT	M	14
3	120	Nuc	10M	Cg1	B0.02	20220909	WT	M	67
3	121	Nuc	10M	Cg1	B0.02	20220909	WT	M	60
3	122	Nuc	10M	Cg1	B0.02	20220909	WT	M	26
3	123	Nuc	10M	Cg1	B0.02	20220909	WT	M	33
3	124	Nuc	10M	Cg1	B0.02	20220909	WT	M	38
3	125	Nuc	10M	Cg1	B0.02	20220909	WT	M	9
3	126	Nuc	10M	Cg1	B0.02	20220909	WT	M	62
3	127	Nuc	10M	Cg1	B0.02	20220909	WT	M	7
3	128	Nuc	10M	Cg1	B0.02	20220909	WT	M	145
3	129	Nuc	10M	Cg1	B0.02	20220909	WT	M	64
3	130	Nuc	10M	Cg1	B0.02	20220909	WT	M	39
3	131	Nuc	10M	Cg1	B0.02	20220909	WT	M	93
3	132	Nuc	10M	Cg1	B0.02	20220909	WT	M	18
3	133	Nuc	10M	Cg1	B0.02	20220909	WT	M	73
3	134	Nuc	10M	Cg1	B0.02	20220909	WT	M	74
3	135	Nuc	10M	Cg1	B0.02	20220909	WT	M	82
3	136	Nuc	10M	Cg1	B0.02	20220909	WT	M	25
3	137	Nuc	10M	Cg1	B0.02	20220909	WT	M	49
3	138	Nuc	10M	Cg1	B0.02	20220909	WT	M	12
3	139	Nuc	10M	Cg1	B0.02	20220909	WT	M	26
3	140	Nuc	10M	Cg1	B0.02	20220909	WT	M	12
3	141	Nuc	10M	Cg1	B0.02	20220909	WT	M	27
3	142	Nuc	10M	Cg1	B0.02	20220909	WT	M	40
3	143	Nuc	10M	Cg1	B0.02	20220909	WT	M	9
3	144	Nuc	10M	Cg1	B0.02	20220909	WT	M	30
3	145	Nuc	10M	Cg1	B0.02	20220909	WT	M	18
3	146	Nuc	10M	Cg1	B0.02	20220909	WT	M	10
3	147	Nuc	10M	Cg1	B0.02	20220909	WT	M	57
3	148	Nuc	10M	Cg1	B0.02	20220909	WT	M	27
3	149	Nuc	10M	Cg1	B0.02	20220909	WT	M	15
3	150	Nuc	10M	Cg1	B0.02	20220909	WT	M	32
3	151	Nuc	10M	Cg1	B0.02	20220909	WT	M	53
3	152	Nuc	10M	Cg1	B0.02	20220909	WT	M	208
3	153	Nuc	10M	Cg1	B0.02	20220909	WT	M	71
3	154	Nuc	10M	Cg1	B0.02	20220909	WT	M	5
3	155	Nuc	10M	Cg1	B0.02	20220909	WT	M	149
3	156	Nuc	10M	Cg1	B0.02	20220909	WT	M	7
3	157	Nuc	10M	Cg1	B0.02	20220909	WT	M	59
3	158	Nuc	10M	Cg1	B0.02	20220909	WT	M	9
3	159	Nuc	10M	Cg1	B0.02	20220909	WT	M	24
3	160	Nuc	10M	Cg1	B0.02	20220909	WT	M	135
3	161	Nuc	10M	Cg1	B0.02	20220909	WT	M	22
3	162	Nuc	10M	Cg1	B0.02	20220909	WT	M	16
3	163	Nuc	10M	Cg1	B0.02	20220909	WT	M	29
3	164	Nuc	10M	Cg1	B0.02	20220909	WT	M	54
3	165	Nuc	10M	Cg1	B0.02	20220909	WT	M	19
3	166	Nuc	10M	Cg1	B0.02	20220909	WT	M	7
3	167	Nuc	10M	Cg1	B0.02	20220909	WT	M	97
3	168	Nuc	10M	Cg1	B0.02	20220909	WT	M	8
3	169	Nuc	10M	Cg1	B0.02	20220909	WT	M	68
3	170	Nuc	10M	Cg1	B0.02	20220909	WT	M	96
3	171	Nuc	10M	Cg1	B0.02	20220909	WT	M	98
3	172	Nuc	10M	Cg1	B0.02	20220909	WT	M	34
3	173	Nuc	10M	Cg1	B0.02	20220909	WT	M	229
3	174	Nuc	10M	Cg1	B0.02	20220909	WT	M	160
3	175	Nuc	10M	Cg1	B0.02	20220909	WT	M	8
3	176	Nuc	10M	Cg1	B0.02	20220909	WT	M	95
3	177	Nuc	10M	Cg1	B0.02	20220909	WT	M	61
3	178	Nuc	10M	Cg1	B0.02	20220909	WT	M	101
3	179	Nuc	10M	Cg1	B0.02	20220909	WT	M	27
3	180	Nuc	10M	Cg1	B0.02	20220909	WT	M	115
3	181	Nuc	10M	Cg1	B0.02	20220909	WT	M	25
3	182	Nuc	10M	Cg1	B0.02	20220909	WT	M	13
3	183	Nuc	10M	Cg1	B0.02	20220909	WT	M	77
3	184	Nuc	10M	Cg1	B0.02	20220909	WT	M	27
3	185	Nuc	10M	Cg1	B0.02	20220909	WT	M	5
3	186	Nuc	10M	Cg1	B0.02	20220909	WT	M	20
3	187	Nuc	10M	Cg1	B0.02	20220909	WT	M	9
3	188	Nuc	10M	Cg1	B0.02	20220909	WT	M	21
3	189	Nuc	10M	Cg1	B0.02	20220909	WT	M	31
3	190	Nuc	10M	Cg1	B0.02	20220909	WT	M	89
3	191	Nuc	10M	Cg1	B0.02	20220909	WT	M	42
3	192	Nuc	10M	Cg1	B0.02	20220909	WT	M	58
3	193	Nuc	10M	Cg1	B0.02	20220909	WT	M	67
3	194	Nuc	10M	Cg1	B0.02	20220909	WT	M	28
3	195	Nuc	10M	Cg1	B0.02	20220909	WT	M	122
3	196	Nuc	10M	Cg1	B0.02	20220909	WT	M	6
3	197	Nuc	10M	Cg1	B0.02	20220909	WT	M	17
3	198	Nuc	10M	Cg1	B0.02	20220909	WT	M	6
3	199	Nuc	10M	Cg1	B0.02	20220909	WT	M	57
3	200	Nuc	10M	Cg1	B0.02	20220909	WT	M	6
3	201	Nuc	10M	Cg1	B0.02	20220909	WT	M	17
3	202	Nuc	10M	Cg1	B0.02	20220909	WT	M	11
3	203	Nuc	10M	Cg1	B0.02	20220909	WT	M	39
3	204	Nuc	10M	Cg1	B0.02	20220909	WT	M	8
3	205	Nuc	10M	Cg1	B0.02	20220909	WT	M	50
3	206	Nuc	10M	Cg1	B0.02	20220909	WT	M	30
3	207	Nuc	10M	Cg1	B0.02	20220909	WT	M	858
3	208	Nuc	10M	Cg1	B0.02	20220909	WT	M	45
3	209	Nuc	10M	Cg1	B0.02	20220909	WT	M	14
3	210	Nuc	10M	Cg1	B0.02	20220909	WT	M	29
3	211	Nuc	10M	Cg1	B0.02	20220909	WT	M	40
3	212	Nuc	10M	Cg1	B0.02	20220909	WT	M	36
4	1	Nuc	10M	Cg1	B0.02	20220909	WT	M	14
4	2	Nuc	10M	Cg1	B0.02	20220909	WT	M	12
4	3	Nuc	10M	Cg1	B0.02	20220909	WT	M	48
4	4	Nuc	10M	Cg1	B0.02	20220909	WT	M	43
4	5	Nuc	10M	Cg1	B0.02	20220909	WT	M	62
4	6	Nuc	10M	Cg1	B0.02	20220909	WT	M	5
4	7	Nuc	10M	Cg1	B0.02	20220909	WT	M	6
4	8	Nuc	10M	Cg1	B0.02	20220909	WT	M	19
4	9	Nuc	10M	Cg1	B0.02	20220909	WT	M	363
4	10	Nuc	10M	Cg1	B0.02	20220909	WT	M	45
4	11	Nuc	10M	Cg1	B0.02	20220909	WT	M	48
4	12	Nuc	10M	Cg1	B0.02	20220909	WT	M	43
4	13	Nuc	10M	Cg1	B0.02	20220909	WT	M	27
4	14	Nuc	10M	Cg1	B0.02	20220909	WT	M	15
4	15	Nuc	10M	Cg1	B0.02	20220909	WT	M	10
4	16	Nuc	10M	Cg1	B0.02	20220909	WT	M	47
4	17	Nuc	10M	Cg1	B0.02	20220909	WT	M	142
4	18	Nuc	10M	Cg1	B0.02	20220909	WT	M	27
4	19	Nuc	10M	Cg1	B0.02	20220909	WT	M	126
4	20	Nuc	10M	Cg1	B0.02	20220909	WT	M	493
4	21	Nuc	10M	Cg1	B0.02	20220909	WT	M	27
4	22	Nuc	10M	Cg1	B0.02	20220909	WT	M	6
4	23	Nuc	10M	Cg1	B0.02	20220909	WT	M	241
4	24	Nuc	10M	Cg1	B0.02	20220909	WT	M	8
4	25	Nuc	10M	Cg1	B0.02	20220909	WT	M	99
4	26	Nuc	10M	Cg1	B0.02	20220909	WT	M	24
4	27	Nuc	10M	Cg1	B0.02	20220909	WT	M	72
4	28	Nuc	10M	Cg1	B0.02	20220909	WT	M	16
4	29	Nuc	10M	Cg1	B0.02	20220909	WT	M	7
4	30	Nuc	10M	Cg1	B0.02	20220909	WT	M	97
4	31	Nuc	10M	Cg1	B0.02	20220909	WT	M	16
4	32	Nuc	10M	Cg1	B0.02	20220909	WT	M	44
4	33	Nuc	10M	Cg1	B0.02	20220909	WT	M	173
4	34	Nuc	10M	Cg1	B0.02	20220909	WT	M	166
4	35	Nuc	10M	Cg1	B0.02	20220909	WT	M	186
4	36	Nuc	10M	Cg1	B0.02	20220909	WT	M	78
4	37	Nuc	10M	Cg1	B0.02	20220909	WT	M	7
4	38	Nuc	10M	Cg1	B0.02	20220909	WT	M	53
4	39	Nuc	10M	Cg1	B0.02	20220909	WT	M	15
4	40	Nuc	10M	Cg1	B0.02	20220909	WT	M	49
4	41	Nuc	10M	Cg1	B0.02	20220909	WT	M	53
4	42	Nuc	10M	Cg1	B0.02	20220909	WT	M	58
4	43	Nuc	10M	Cg1	B0.02	20220909	WT	M	8
4	44	Nuc	10M	Cg1	B0.02	20220909	WT	M	104
4	45	Nuc	10M	Cg1	B0.02	20220909	WT	M	11
4	46	Nuc	10M	Cg1	B0.02	20220909	WT	M	123
4	47	Nuc	10M	Cg1	B0.02	20220909	WT	M	89
4	48	Nuc	10M	Cg1	B0.02	20220909	WT	M	188
4	49	Nuc	10M	Cg1	B0.02	20220909	WT	M	32
4	50	Nuc	10M	Cg1	B0.02	20220909	WT	M	113
4	51	Nuc	10M	Cg1	B0.02	20220909	WT	M	24
4	52	Nuc	10M	Cg1	B0.02	20220909	WT	M	85
4	53	Nuc	10M	Cg1	B0.02	20220909	WT	M	68
4	54	Nuc	10M	Cg1	B0.02	20220909	WT	M	6
4	55	Nuc	10M	Cg1	B0.02	20220909	WT	M	17
4	56	Nuc	10M	Cg1	B0.02	20220909	WT	M	16
4	57	Nuc	10M	Cg1	B0.02	20220909	WT	M	8
4	58	Nuc	10M	Cg1	B0.02	20220909	WT	M	68
4	59	Nuc	10M	Cg1	B0.02	20220909	WT	M	32
4	60	Nuc	10M	Cg1	B0.02	20220909	WT	M	7
4	61	Nuc	10M	Cg1	B0.02	20220909	WT	M	135
4	62	Nuc	10M	Cg1	B0.02	20220909	WT	M	19
4	63	Nuc	10M	Cg1	B0.02	20220909	WT	M	18
4	64	Nuc	10M	Cg1	B0.02	20220909	WT	M	16
4	65	Nuc	10M	Cg1	B0.02	20220909	WT	M	37
4	66	Nuc	10M	Cg1	B0.02	20220909	WT	M	26
4	67	Nuc	10M	Cg1	B0.02	20220909	WT	M	104
4	68	Nuc	10M	Cg1	B0.02	20220909	WT	M	93
4	69	Nuc	10M	Cg1	B0.02	20220909	WT	M	69
4	70	Nuc	10M	Cg1	B0.02	20220909	WT	M	10
4	71	Nuc	10M	Cg1	B0.02	20220909	WT	M	70
4	72	Nuc	10M	Cg1	B0.02	20220909	WT	M	131
4	73	Nuc	10M	Cg1	B0.02	20220909	WT	M	105
4	74	Nuc	10M	Cg1	B0.02	20220909	WT	M	207
4	75	Nuc	10M	Cg1	B0.02	20220909	WT	M	12
4	76	Nuc	10M	Cg1	B0.02	20220909	WT	M	13
4	77	Nuc	10M	Cg1	B0.02	20220909	WT	M	11
4	78	Nuc	10M	Cg1	B0.02	20220909	WT	M	99
4	79	Nuc	10M	Cg1	B0.02	20220909	WT	M	102
4	80	Nuc	10M	Cg1	B0.02	20220909	WT	M	174
4	81	Nuc	10M	Cg1	B0.02	20220909	WT	M	17
4	82	Nuc	10M	Cg1	B0.02	20220909	WT	M	23
4	83	Nuc	10M	Cg1	B0.02	20220909	WT	M	74
4	84	Nuc	10M	Cg1	B0.02	20220909	WT	M	14
4	85	Nuc	10M	Cg1	B0.02	20220909	WT	M	102
4	86	Nuc	10M	Cg1	B0.02	20220909	WT	M	43
4	87	Nuc	10M	Cg1	B0.02	20220909	WT	M	8
4	88	Nuc	10M	Cg1	B0.02	20220909	WT	M	19
4	89	Nuc	10M	Cg1	B0.02	20220909	WT	M	34
4	90	Nuc	10M	Cg1	B0.02	20220909	WT	M	8
4	91	Nuc	10M	Cg1	B0.02	20220909	WT	M	34
4	92	Nuc	10M	Cg1	B0.02	20220909	WT	M	25
4	93	Nuc	10M	Cg1	B0.02	20220909	WT	M	72
4	94	Nuc	10M	Cg1	B0.02	20220909	WT	M	25
4	95	Nuc	10M	Cg1	B0.02	20220909	WT	M	29
4	96	Nuc	10M	Cg1	B0.02	20220909	WT	M	28
4	97	Nuc	10M	Cg1	B0.02	20220909	WT	M	16
4	98	Nuc	10M	Cg1	B0.02	20220909	WT	M	22
4	99	Nuc	10M	Cg1	B0.02	20220909	WT	M	28
4	100	Nuc	10M	Cg1	B0.02	20220909	WT	M	11
4	101	Nuc	10M	Cg1	B0.02	20220909	WT	M	9
4	102	Nuc	10M	Cg1	B0.02	20220909	WT	M	29
4	103	Nuc	10M	Cg1	B0.02	20220909	WT	M	80
4	104	Nuc	10M	Cg1	B0.02	20220909	WT	M	77
4	105	Nuc	10M	Cg1	B0.02	20220909	WT	M	146
4	106	Nuc	10M	Cg1	B0.02	20220909	WT	M	7
4	107	Nuc	10M	Cg1	B0.02	20220909	WT	M	50
4	108	Nuc	10M	Cg1	B0.02	20220909	WT	M	115
4	109	Nuc	10M	Cg1	B0.02	20220909	WT	M	28
4	110	Nuc	10M	Cg1	B0.02	20220909	WT	M	59
5	1	Nuc	10M	Cg1	B0.02	20220909	WT	M	21
5	2	Nuc	10M	Cg1	B0.02	20220909	WT	M	36
5	3	Nuc	10M	Cg1	B0.02	20220909	WT	M	13
5	4	Nuc	10M	Cg1	B0.02	20220909	WT	M	35
5	5	Nuc	10M	Cg1	B0.02	20220909	WT	M	40
5	6	Nuc	10M	Cg1	B0.02	20220909	WT	M	20
5	7	Nuc	10M	Cg1	B0.02	20220909	WT	M	24
5	8	Nuc	10M	Cg1	B0.02	20220909	WT	M	18
5	9	Nuc	10M	Cg1	B0.02	20220909	WT	M	7
5	10	Nuc	10M	Cg1	B0.02	20220909	WT	M	85
5	11	Nuc	10M	Cg1	B0.02	20220909	WT	M	87
5	12	Nuc	10M	Cg1	B0.02	20220909	WT	M	12
5	13	Nuc	10M	Cg1	B0.02	20220909	WT	M	16
5	14	Nuc	10M	Cg1	B0.02	20220909	WT	M	11
5	15	Nuc	10M	Cg1	B0.02	20220909	WT	M	51
5	16	Nuc	10M	Cg1	B0.02	20220909	WT	M	50
5	17	Nuc	10M	Cg1	B0.02	20220909	WT	M	36
5	18	Nuc	10M	Cg1	B0.02	20220909	WT	M	162
5	19	Nuc	10M	Cg1	B0.02	20220909	WT	M	34
5	20	Nuc	10M	Cg1	B0.02	20220909	WT	M	46
5	21	Nuc	10M	Cg1	B0.02	20220909	WT	M	59
5	22	Nuc	10M	Cg1	B0.02	20220909	WT	M	124
5	23	Nuc	10M	Cg1	B0.02	20220909	WT	M	15
5	24	Nuc	10M	Cg1	B0.02	20220909	WT	M	24
5	25	Nuc	10M	Cg1	B0.02	20220909	WT	M	36
5	26	Nuc	10M	Cg1	B0.02	20220909	WT	M	121
5	27	Nuc	10M	Cg1	B0.02	20220909	WT	M	271
5	28	Nuc	10M	Cg1	B0.02	20220909	WT	M	143
5	29	Nuc	10M	Cg1	B0.02	20220909	WT	M	34
5	30	Nuc	10M	Cg1	B0.02	20220909	WT	M	15
5	31	Nuc	10M	Cg1	B0.02	20220909	WT	M	20
5	32	Nuc	10M	Cg1	B0.02	20220909	WT	M	7
5	33	Nuc	10M	Cg1	B0.02	20220909	WT	M	39
5	34	Nuc	10M	Cg1	B0.02	20220909	WT	M	16
5	35	Nuc	10M	Cg1	B0.02	20220909	WT	M	86
5	36	Nuc	10M	Cg1	B0.02	20220909	WT	M	209
5	37	Nuc	10M	Cg1	B0.02	20220909	WT	M	106
5	38	Nuc	10M	Cg1	B0.02	20220909	WT	M	28
5	39	Nuc	10M	Cg1	B0.02	20220909	WT	M	99
5	40	Nuc	10M	Cg1	B0.02	20220909	WT	M	35
5	41	Nuc	10M	Cg1	B0.02	20220909	WT	M	61
5	42	Nuc	10M	Cg1	B0.02	20220909	WT	M	17
5	43	Nuc	10M	Cg1	B0.02	20220909	WT	M	30
5	44	Nuc	10M	Cg1	B0.02	20220909	WT	M	33
5	45	Nuc	10M	Cg1	B0.02	20220909	WT	M	12
5	46	Nuc	10M	Cg1	B0.02	20220909	WT	M	26
5	47	Nuc	10M	Cg1	B0.02	20220909	WT	M	21
5	48	Nuc	10M	Cg1	B0.02	20220909	WT	M	154
5	49	Nuc	10M	Cg1	B0.02	20220909	WT	M	13
5	50	Nuc	10M	Cg1	B0.02	20220909	WT	M	180
5	51	Nuc	10M	Cg1	B0.02	20220909	WT	M	29
5	52	Nuc	10M	Cg1	B0.02	20220909	WT	M	85
5	53	Nuc	10M	Cg1	B0.02	20220909	WT	M	253
5	54	Nuc	10M	Cg1	B0.02	20220909	WT	M	14
5	55	Nuc	10M	Cg1	B0.02	20220909	WT	M	159
5	56	Nuc	10M	Cg1	B0.02	20220909	WT	M	18
5	57	Nuc	10M	Cg1	B0.02	20220909	WT	M	19
5	58	Nuc	10M	Cg1	B0.02	20220909	WT	M	38
5	59	Nuc	10M	Cg1	B0.02	20220909	WT	M	7
5	60	Nuc	10M	Cg1	B0.02	20220909	WT	M	147
5	61	Nuc	10M	Cg1	B0.02	20220909	WT	M	16
5	62	Nuc	10M	Cg1	B0.02	20220909	WT	M	83
5	63	Nuc	10M	Cg1	B0.02	20220909	WT	M	182
5	64	Nuc	10M	Cg1	B0.02	20220909	WT	M	10
5	65	Nuc	10M	Cg1	B0.02	20220909	WT	M	26
5	66	Nuc	10M	Cg1	B0.02	20220909	WT	M	23
5	67	Nuc	10M	Cg1	B0.02	20220909	WT	M	173
5	68	Nuc	10M	Cg1	B0.02	20220909	WT	M	31
5	69	Nuc	10M	Cg1	B0.02	20220909	WT	M	7
5	70	Nuc	10M	Cg1	B0.02	20220909	WT	M	208
5	71	Nuc	10M	Cg1	B0.02	20220909	WT	M	10
5	72	Nuc	10M	Cg1	B0.02	20220909	WT	M	35
5	73	Nuc	10M	Cg1	B0.02	20220909	WT	M	70
5	74	Nuc	10M	Cg1	B0.02	20220909	WT	M	42
5	75	Nuc	10M	Cg1	B0.02	20220909	WT	M	19
5	76	Nuc	10M	Cg1	B0.02	20220909	WT	M	23
5	77	Nuc	10M	Cg1	B0.02	20220909	WT	M	131
5	78	Nuc	10M	Cg1	B0.02	20220909	WT	M	37
5	79	Nuc	10M	Cg1	B0.02	20220909	WT	M	161
5	80	Nuc	10M	Cg1	B0.02	20220909	WT	M	164
5	81	Nuc	10M	Cg1	B0.02	20220909	WT	M	15
5	82	Nuc	10M	Cg1	B0.02	20220909	WT	M	39
5	83	Nuc	10M	Cg1	B0.02	20220909	WT	M	23
5	84	Nuc	10M	Cg1	B0.02	20220909	WT	M	22
5	85	Nuc	10M	Cg1	B0.02	20220909	WT	M	166
5	86	Nuc	10M	Cg1	B0.02	20220909	WT	M	56
5	87	Nuc	10M	Cg1	B0.02	20220909	WT	M	52
5	88	Nuc	10M	Cg1	B0.02	20220909	WT	M	75
5	89	Nuc	10M	Cg1	B0.02	20220909	WT	M	24
6	1	Nuc	10M	M1	B0.02	20220909	WT	M	83
6	2	Nuc	10M	M1	B0.02	20220909	WT	M	95
6	3	Nuc	10M	M1	B0.02	20220909	WT	M	20
6	4	Nuc	10M	M1	B0.02	20220909	WT	M	21
6	5	Nuc	10M	M1	B0.02	20220909	WT	M	63
6	6	Nuc	10M	M1	B0.02	20220909	WT	M	111
6	7	Nuc	10M	M1	B0.02	20220909	WT	M	50
6	8	Nuc	10M	M1	B0.02	20220909	WT	M	171
6	9	Nuc	10M	M1	B0.02	20220909	WT	M	16
6	10	Nuc	10M	M1	B0.02	20220909	WT	M	148
6	11	Nuc	10M	M1	B0.02	20220909	WT	M	13
6	12	Nuc	10M	M1	B0.02	20220909	WT	M	19
6	13	Nuc	10M	M1	B0.02	20220909	WT	M	88
6	14	Nuc	10M	M1	B0.02	20220909	WT	M	117
6	15	Nuc	10M	M1	B0.02	20220909	WT	M	40
6	16	Nuc	10M	M1	B0.02	20220909	WT	M	57
6	17	Nuc	10M	M1	B0.02	20220909	WT	M	119
6	18	Nuc	10M	M1	B0.02	20220909	WT	M	102
6	19	Nuc	10M	M1	B0.02	20220909	WT	M	8
6	20	Nuc	10M	M1	B0.02	20220909	WT	M	5
6	21	Nuc	10M	M1	B0.02	20220909	WT	M	5
6	22	Nuc	10M	M1	B0.02	20220909	WT	M	5
6	23	Nuc	10M	M1	B0.02	20220909	WT	M	6
6	24	Nuc	10M	M1	B0.02	20220909	WT	M	6
6	25	Nuc	10M	M1	B0.02	20220909	WT	M	24
6	26	Nuc	10M	M1	B0.02	20220909	WT	M	28
6	27	Nuc	10M	M1	B0.02	20220909	WT	M	24
6	28	Nuc	10M	M1	B0.02	20220909	WT	M	20
6	29	Nuc	10M	M1	B0.02	20220909	WT	M	35
6	30	Nuc	10M	M1	B0.02	20220909	WT	M	21
6	31	Nuc	10M	M1	B0.02	20220909	WT	M	5
6	32	Nuc	10M	M1	B0.02	20220909	WT	M	84
6	33	Nuc	10M	M1	B0.02	20220909	WT	M	83
6	34	Nuc	10M	M1	B0.02	20220909	WT	M	31
6	35	Nuc	10M	M1	B0.02	20220909	WT	M	14
6	36	Nuc	10M	M1	B0.02	20220909	WT	M	27
6	37	Nuc	10M	M1	B0.02	20220909	WT	M	22
6	38	Nuc	10M	M1	B0.02	20220909	WT	M	18
6	39	Nuc	10M	M1	B0.02	20220909	WT	M	6
6	40	Nuc	10M	M1	B0.02	20220909	WT	M	7
6	41	Nuc	10M	M1	B0.02	20220909	WT	M	10
6	42	Nuc	10M	M1	B0.02	20220909	WT	M	127
6	43	Nuc	10M	M1	B0.02	20220909	WT	M	7
6	44	Nuc	10M	M1	B0.02	20220909	WT	M	13
6	45	Nuc	10M	M1	B0.02	20220909	WT	M	39
6	46	Nuc	10M	M1	B0.02	20220909	WT	M	246
6	47	Nuc	10M	M1	B0.02	20220909	WT	M	51
6	48	Nuc	10M	M1	B0.02	20220909	WT	M	39
6	49	Nuc	10M	M1	B0.02	20220909	WT	M	41
6	50	Nuc	10M	M1	B0.02	20220909	WT	M	27
6	51	Nuc	10M	M1	B0.02	20220909	WT	M	14
6	52	Nuc	10M	M1	B0.02	20220909	WT	M	97
6	53	Nuc	10M	M1	B0.02	20220909	WT	M	16
6	54	Nuc	10M	M1	B0.02	20220909	WT	M	24
6	55	Nuc	10M	M1	B0.02	20220909	WT	M	27
6	56	Nuc	10M	M1	B0.02	20220909	WT	M	440
6	57	Nuc	10M	M1	B0.02	20220909	WT	M	18
6	58	Nuc	10M	M1	B0.02	20220909	WT	M	51
6	59	Nuc	10M	M1	B0.02	20220909	WT	M	18
6	60	Nuc	10M	M1	B0.02	20220909	WT	M	37
6	61	Nuc	10M	M1	B0.02	20220909	WT	M	4
6	62	Nuc	10M	M1	B0.02	20220909	WT	M	26
6	63	Nuc	10M	M1	B0.02	20220909	WT	M	158
6	64	Nuc	10M	M1	B0.02	20220909	WT	M	11
6	65	Nuc	10M	M1	B0.02	20220909	WT	M	6
6	66	Nuc	10M	M1	B0.02	20220909	WT	M	251
6	67	Nuc	10M	M1	B0.02	20220909	WT	M	85
6	68	Nuc	10M	M1	B0.02	20220909	WT	M	16
6	69	Nuc	10M	M1	B0.02	20220909	WT	M	34
6	70	Nuc	10M	M1	B0.02	20220909	WT	M	183
6	71	Nuc	10M	M1	B0.02	20220909	WT	M	5
6	72	Nuc	10M	M1	B0.02	20220909	WT	M	36
6	73	Nuc	10M	M1	B0.02	20220909	WT	M	116
6	74	Nuc	10M	M1	B0.02	20220909	WT	M	17
6	75	Nuc	10M	M1	B0.02	20220909	WT	M	33
6	76	Nuc	10M	M1	B0.02	20220909	WT	M	98
6	77	Nuc	10M	M1	B0.02	20220909	WT	M	35
6	78	Nuc	10M	M1	B0.02	20220909	WT	M	188
6	79	Nuc	10M	M1	B0.02	20220909	WT	M	47
6	80	Nuc	10M	M1	B0.02	20220909	WT	M	7
6	81	Nuc	10M	M1	B0.02	20220909	WT	M	24
6	82	Nuc	10M	M1	B0.02	20220909	WT	M	183
6	83	Nuc	10M	M1	B0.02	20220909	WT	M	22
6	84	Nuc	10M	M1	B0.02	20220909	WT	M	63
6	85	Nuc	10M	M1	B0.02	20220909	WT	M	14
6	86	Nuc	10M	M1	B0.02	20220909	WT	M	60
6	87	Nuc	10M	M1	B0.02	20220909	WT	M	27
6	88	Nuc	10M	M1	B0.02	20220909	WT	M	22
6	89	Nuc	10M	M1	B0.02	20220909	WT	M	50
6	90	Nuc	10M	M1	B0.02	20220909	WT	M	42
6	91	Nuc	10M	M1	B0.02	20220909	WT	M	11
6	92	Nuc	10M	M1	B0.02	20220909	WT	M	49
6	93	Nuc	10M	M1	B0.02	20220909	WT	M	20
6	94	Nuc	10M	M1	B0.02	20220909	WT	M	12
6	95	Nuc	10M	M1	B0.02	20220909	WT	M	39
6	96	Nuc	10M	M1	B0.02	20220909	WT	M	75
6	97	Nuc	10M	M1	B0.02	20220909	WT	M	11
6	98	Nuc	10M	M1	B0.02	20220909	WT	M	105
6	99	Nuc	10M	M1	B0.02	20220909	WT	M	73
6	100	Nuc	10M	M1	B0.02	20220909	WT	M	67
6	101	Nuc	10M	M1	B0.02	20220909	WT	M	7
6	102	Nuc	10M	M1	B0.02	20220909	WT	M	8
6	103	Nuc	10M	M1	B0.02	20220909	WT	M	59
6	104	Nuc	10M	M1	B0.02	20220909	WT	M	31
6	105	Nuc	10M	M1	B0.02	20220909	WT	M	46
6	106	Nuc	10M	M1	B0.02	20220909	WT	M	40
6	107	Nuc	10M	M1	B0.02	20220909	WT	M	15
6	108	Nuc	10M	M1	B0.02	20220909	WT	M	15
6	109	Nuc	10M	M1	B0.02	20220909	WT	M	265
6	110	Nuc	10M	M1	B0.02	20220909	WT	M	39
6	111	Nuc	10M	M1	B0.02	20220909	WT	M	42
6	112	Nuc	10M	M1	B0.02	20220909	WT	M	14
6	113	Nuc	10M	M1	B0.02	20220909	WT	M	9
6	114	Nuc	10M	M1	B0.02	20220909	WT	M	134
6	115	Nuc	10M	M1	B0.02	20220909	WT	M	13
6	116	Nuc	10M	M1	B0.02	20220909	WT	M	30
6	117	Nuc	10M	M1	B0.02	20220909	WT	M	97
6	118	Nuc	10M	M1	B0.02	20220909	WT	M	63
6	119	Nuc	10M	M1	B0.02	20220909	WT	M	87
6	120	Nuc	10M	M1	B0.02	20220909	WT	M	26
6	121	Nuc	10M	M1	B0.02	20220909	WT	M	33
6	122	Nuc	10M	M1	B0.02	20220909	WT	M	16
6	123	Nuc	10M	M1	B0.02	20220909	WT	M	10
6	124	Nuc	10M	M1	B0.02	20220909	WT	M	5
6	125	Nuc	10M	M1	B0.02	20220909	WT	M	31
6	126	Nuc	10M	M1	B0.02	20220909	WT	M	14
6	127	Nuc	10M	M1	B0.02	20220909	WT	M	11
6	128	Nuc	10M	M1	B0.02	20220909	WT	M	53
6	129	Nuc	10M	M1	B0.02	20220909	WT	M	32
6	130	Nuc	10M	M1	B0.02	20220909	WT	M	27
6	131	Nuc	10M	M1	B0.02	20220909	WT	M	73
6	132	Nuc	10M	M1	B0.02	20220909	WT	M	45
6	133	Nuc	10M	M1	B0.02	20220909	WT	M	56
6	134	Nuc	10M	M1	B0.02	20220909	WT	M	5
6	135	Nuc	10M	M1	B0.02	20220909	WT	M	47
6	136	Nuc	10M	M1	B0.02	20220909	WT	M	18
6	137	Nuc	10M	M1	B0.02	20220909	WT	M	83
6	138	Nuc	10M	M1	B0.02	20220909	WT	M	38
6	139	Nuc	10M	M1	B0.02	20220909	WT	M	22
6	140	Nuc	10M	M1	B0.02	20220909	WT	M	16
6	141	Nuc	10M	M1	B0.02	20220909	WT	M	48
6	142	Nuc	10M	M1	B0.02	20220909	WT	M	49
6	143	Nuc	10M	M1	B0.02	20220909	WT	M	119
6	144	Nuc	10M	M1	B0.02	20220909	WT	M	84
6	145	Nuc	10M	M1	B0.02	20220909	WT	M	7
6	146	Nuc	10M	M1	B0.02	20220909	WT	M	27
6	147	Nuc	10M	M1	B0.02	20220909	WT	M	66
6	148	Nuc	10M	M1	B0.02	20220909	WT	M	54
6	149	Nuc	10M	M1	B0.02	20220909	WT	M	96
6	150	Nuc	10M	M1	B0.02	20220909	WT	M	73
6	151	Nuc	10M	M1	B0.02	20220909	WT	M	6
6	152	Nuc	10M	M1	B0.02	20220909	WT	M	38
6	153	Nuc	10M	M1	B0.02	20220909	WT	M	66
6	154	Nuc	10M	M1	B0.02	20220909	WT	M	22
6	155	Nuc	10M	M1	B0.02	20220909	WT	M	19
6	156	Nuc	10M	M1	B0.02	20220909	WT	M	36
6	157	Nuc	10M	M1	B0.02	20220909	WT	M	14
6	158	Nuc	10M	M1	B0.02	20220909	WT	M	37
6	159	Nuc	10M	M1	B0.02	20220909	WT	M	45
6	160	Nuc	10M	M1	B0.02	20220909	WT	M	82
6	161	Nuc	10M	M1	B0.02	20220909	WT	M	22
6	162	Nuc	10M	M1	B0.02	20220909	WT	M	12
6	163	Nuc	10M	M1	B0.02	20220909	WT	M	32
6	164	Nuc	10M	M1	B0.02	20220909	WT	M	32
6	165	Nuc	10M	M1	B0.02	20220909	WT	M	19
6	166	Nuc	10M	M1	B0.02	20220909	WT	M	9
6	167	Nuc	10M	M1	B0.02	20220909	WT	M	78
6	168	Nuc	10M	M1	B0.02	20220909	WT	M	38
6	169	Nuc	10M	M1	B0.02	20220909	WT	M	82
6	170	Nuc	10M	M1	B0.02	20220909	WT	M	6
6	171	Nuc	10M	M1	B0.02	20220909	WT	M	35
6	172	Nuc	10M	M1	B0.02	20220909	WT	M	14
6	173	Nuc	10M	M1	B0.02	20220909	WT	M	28
6	174	Nuc	10M	M1	B0.02	20220909	WT	M	36
6	175	Nuc	10M	M1	B0.02	20220909	WT	M	75
6	176	Nuc	10M	M1	B0.02	20220909	WT	M	95
6	177	Nuc	10M	M1	B0.02	20220909	WT	M	23
6	178	Nuc	10M	M1	B0.02	20220909	WT	M	5
6	179	Nuc	10M	M1	B0.02	20220909	WT	M	6
6	180	Nuc	10M	M1	B0.02	20220909	WT	M	9
6	181	Nuc	10M	M1	B0.02	20220909	WT	M	76
6	182	Nuc	10M	M1	B0.02	20220909	WT	M	55
6	183	Nuc	10M	M1	B0.02	20220909	WT	M	67
6	184	Nuc	10M	M1	B0.02	20220909	WT	M	55
6	185	Nuc	10M	M1	B0.02	20220909	WT	M	83
6	186	Nuc	10M	M1	B0.02	20220909	WT	M	65
6	187	Nuc	10M	M1	B0.02	20220909	WT	M	9
6	188	Nuc	10M	M1	B0.02	20220909	WT	M	13
6	189	Nuc	10M	M1	B0.02	20220909	WT	M	16
6	190	Nuc	10M	M1	B0.02	20220909	WT	M	75
6	191	Nuc	10M	M1	B0.02	20220909	WT	M	12
6	192	Nuc	10M	M1	B0.02	20220909	WT	M	16
6	193	Nuc	10M	M1	B0.02	20220909	WT	M	35
6	194	Nuc	10M	M1	B0.02	20220909	WT	M	10
6	195	Nuc	10M	M1	B0.02	20220909	WT	M	83
6	196	Nuc	10M	M1	B0.02	20220909	WT	M	244
6	197	Nuc	10M	M1	B0.02	20220909	WT	M	114
6	198	Nuc	10M	M1	B0.02	20220909	WT	M	37
6	199	Nuc	10M	M1	B0.02	20220909	WT	M	38
6	200	Nuc	10M	M1	B0.02	20220909	WT	M	50
6	201	Nuc	10M	M1	B0.02	20220909	WT	M	58
6	202	Nuc	10M	M1	B0.02	20220909	WT	M	10
6	203	Nuc	10M	M1	B0.02	20220909	WT	M	28
6	204	Nuc	10M	M1	B0.02	20220909	WT	M	30
6	205	Nuc	10M	M1	B0.02	20220909	WT	M	5
6	206	Nuc	10M	M1	B0.02	20220909	WT	M	6
6	207	Nuc	10M	M1	B0.02	20220909	WT	M	53
6	208	Nuc	10M	M1	B0.02	20220909	WT	M	11
6	209	Nuc	10M	M1	B0.02	20220909	WT	M	13
6	210	Nuc	10M	M1	B0.02	20220909	WT	M	54
6	211	Nuc	10M	M1	B0.02	20220909	WT	M	67
6	212	Nuc	10M	M1	B0.02	20220909	WT	M	79
6	213	Nuc	10M	M1	B0.02	20220909	WT	M	59
6	214	Nuc	10M	M1	B0.02	20220909	WT	M	59
6	215	Nuc	10M	M1	B0.02	20220909	WT	M	24
6	216	Nuc	10M	M1	B0.02	20220909	WT	M	18
6	217	Nuc	10M	M1	B0.02	20220909	WT	M	51
6	218	Nuc	10M	M1	B0.02	20220909	WT	M	27
6	219	Nuc	10M	M1	B0.02	20220909	WT	M	68
6	220	Nuc	10M	M1	B0.02	20220909	WT	M	27
6	221	Nuc	10M	M1	B0.02	20220909	WT	M	113
6	222	Nuc	10M	M1	B0.02	20220909	WT	M	15
6	223	Nuc	10M	M1	B0.02	20220909	WT	M	297
6	224	Nuc	10M	M1	B0.02	20220909	WT	M	60
6	225	Nuc	10M	M1	B0.02	20220909	WT	M	85
6	226	Nuc	10M	M1	B0.02	20220909	WT	M	115
6	227	Nuc	10M	M1	B0.02	20220909	WT	M	128
6	228	Nuc	10M	M1	B0.02	20220909	WT	M	16
6	229	Nuc	10M	M1	B0.02	20220909	WT	M	219
6	230	Nuc	10M	M1	B0.02	20220909	WT	M	6
6	231	Nuc	10M	M1	B0.02	20220909	WT	M	15
6	232	Nuc	10M	M1	B0.02	20220909	WT	M	15
6	233	Nuc	10M	M1	B0.02	20220909	WT	M	7
6	234	Nuc	10M	M1	B0.02	20220909	WT	M	36
6	235	Nuc	10M	M1	B0.02	20220909	WT	M	52
6	236	Nuc	10M	M1	B0.02	20220909	WT	M	37
6	237	Nuc	10M	M1	B0.02	20220909	WT	M	272
6	238	Nuc	10M	M1	B0.02	20220909	WT	M	5
7	1	Nuc	10M	M1	B0.02	20220909	WT	M	6
7	2	Nuc	10M	M1	B0.02	20220909	WT	M	51
7	3	Nuc	10M	M1	B0.02	20220909	WT	M	14
7	4	Nuc	10M	M1	B0.02	20220909	WT	M	34
7	5	Nuc	10M	M1	B0.02	20220909	WT	M	58
7	6	Nuc	10M	M1	B0.02	20220909	WT	M	422
7	7	Nuc	10M	M1	B0.02	20220909	WT	M	8
7	8	Nuc	10M	M1	B0.02	20220909	WT	M	23
7	9	Nuc	10M	M1	B0.02	20220909	WT	M	6
7	10	Nuc	10M	M1	B0.02	20220909	WT	M	85
7	11	Nuc	10M	M1	B0.02	20220909	WT	M	341
7	12	Nuc	10M	M1	B0.02	20220909	WT	M	12
7	13	Nuc	10M	M1	B0.02	20220909	WT	M	28
7	14	Nuc	10M	M1	B0.02	20220909	WT	M	824
7	15	Nuc	10M	M1	B0.02	20220909	WT	M	180
7	16	Nuc	10M	M1	B0.02	20220909	WT	M	7
7	17	Nuc	10M	M1	B0.02	20220909	WT	M	24
7	18	Nuc	10M	M1	B0.02	20220909	WT	M	9
7	19	Nuc	10M	M1	B0.02	20220909	WT	M	70
7	20	Nuc	10M	M1	B0.02	20220909	WT	M	95
7	21	Nuc	10M	M1	B0.02	20220909	WT	M	56
7	22	Nuc	10M	M1	B0.02	20220909	WT	M	59
7	23	Nuc	10M	M1	B0.02	20220909	WT	M	12
7	24	Nuc	10M	M1	B0.02	20220909	WT	M	11
7	25	Nuc	10M	M1	B0.02	20220909	WT	M	30
7	26	Nuc	10M	M1	B0.02	20220909	WT	M	60
7	27	Nuc	10M	M1	B0.02	20220909	WT	M	21
7	28	Nuc	10M	M1	B0.02	20220909	WT	M	61
7	29	Nuc	10M	M1	B0.02	20220909	WT	M	18
7	30	Nuc	10M	M1	B0.02	20220909	WT	M	38
7	31	Nuc	10M	M1	B0.02	20220909	WT	M	1,410
7	32	Nuc	10M	M1	B0.02	20220909	WT	M	30
7	33	Nuc	10M	M1	B0.02	20220909	WT	M	45
7	34	Nuc	10M	M1	B0.02	20220909	WT	M	33
7	35	Nuc	10M	M1	B0.02	20220909	WT	M	25
7	36	Nuc	10M	M1	B0.02	20220909	WT	M	11
7	37	Nuc	10M	M1	B0.02	20220909	WT	M	5
7	38	Nuc	10M	M1	B0.02	20220909	WT	M	89
7	39	Nuc	10M	M1	B0.02	20220909	WT	M	101
7	40	Nuc	10M	M1	B0.02	20220909	WT	M	132
7	41	Nuc	10M	M1	B0.02	20220909	WT	M	24
7	42	Nuc	10M	M1	B0.02	20220909	WT	M	15
7	43	Nuc	10M	M1	B0.02	20220909	WT	M	173
7	44	Nuc	10M	M1	B0.02	20220909	WT	M	41
7	45	Nuc	10M	M1	B0.02	20220909	WT	M	20
7	46	Nuc	10M	M1	B0.02	20220909	WT	M	93
7	47	Nuc	10M	M1	B0.02	20220909	WT	M	56
7	48	Nuc	10M	M1	B0.02	20220909	WT	M	74
7	49	Nuc	10M	M1	B0.02	20220909	WT	M	49
7	50	Nuc	10M	M1	B0.02	20220909	WT	M	57
7	51	Nuc	10M	M1	B0.02	20220909	WT	M	21
7	52	Nuc	10M	M1	B0.02	20220909	WT	M	12
7	53	Nuc	10M	M1	B0.02	20220909	WT	M	9
7	54	Nuc	10M	M1	B0.02	20220909	WT	M	67
7	55	Nuc	10M	M1	B0.02	20220909	WT	M	7
7	56	Nuc	10M	M1	B0.02	20220909	WT	M	11
7	57	Nuc	10M	M1	B0.02	20220909	WT	M	17
7	58	Nuc	10M	M1	B0.02	20220909	WT	M	4
7	59	Nuc	10M	M1	B0.02	20220909	WT	M	10
7	60	Nuc	10M	M1	B0.02	20220909	WT	M	18
7	61	Nuc	10M	M1	B0.02	20220909	WT	M	12
7	62	Nuc	10M	M1	B0.02	20220909	WT	M	15
7	63	Nuc	10M	M1	B0.02	20220909	WT	M	24
7	64	Nuc	10M	M1	B0.02	20220909	WT	M	16
7	65	Nuc	10M	M1	B0.02	20220909	WT	M	5
7	66	Nuc	10M	M1	B0.02	20220909	WT	M	14
7	67	Nuc	10M	M1	B0.02	20220909	WT	M	6
7	68	Nuc	10M	M1	B0.02	20220909	WT	M	7
7	69	Nuc	10M	M1	B0.02	20220909	WT	M	6
7	70	Nuc	10M	M1	B0.02	20220909	WT	M	29
7	71	Nuc	10M	M1	B0.02	20220909	WT	M	113
7	72	Nuc	10M	M1	B0.02	20220909	WT	M	22
7	73	Nuc	10M	M1	B0.02	20220909	WT	M	61
7	74	Nuc	10M	M1	B0.02	20220909	WT	M	39
7	75	Nuc	10M	M1	B0.02	20220909	WT	M	15
7	76	Nuc	10M	M1	B0.02	20220909	WT	M	150
7	77	Nuc	10M	M1	B0.02	20220909	WT	M	13
7	78	Nuc	10M	M1	B0.02	20220909	WT	M	6
7	79	Nuc	10M	M1	B0.02	20220909	WT	M	9
7	80	Nuc	10M	M1	B0.02	20220909	WT	M	80
7	81	Nuc	10M	M1	B0.02	20220909	WT	M	75
7	82	Nuc	10M	M1	B0.02	20220909	WT	M	45
7	83	Nuc	10M	M1	B0.02	20220909	WT	M	25
7	84	Nuc	10M	M1	B0.02	20220909	WT	M	80
7	85	Nuc	10M	M1	B0.02	20220909	WT	M	6
7	86	Nuc	10M	M1	B0.02	20220909	WT	M	18
7	87	Nuc	10M	M1	B0.02	20220909	WT	M	44
7	88	Nuc	10M	M1	B0.02	20220909	WT	M	92
7	89	Nuc	10M	M1	B0.02	20220909	WT	M	9
7	90	Nuc	10M	M1	B0.02	20220909	WT	M	13
7	91	Nuc	10M	M1	B0.02	20220909	WT	M	49
7	92	Nuc	10M	M1	B0.02	20220909	WT	M	9
7	93	Nuc	10M	M1	B0.02	20220909	WT	M	190
7	94	Nuc	10M	M1	B0.02	20220909	WT	M	66
7	95	Nuc	10M	M1	B0.02	20220909	WT	M	75
7	96	Nuc	10M	M1	B0.02	20220909	WT	M	24
7	97	Nuc	10M	M1	B0.02	20220909	WT	M	12
7	98	Nuc	10M	M1	B0.02	20220909	WT	M	120
7	99	Nuc	10M	M1	B0.02	20220909	WT	M	81
7	100	Nuc	10M	M1	B0.02	20220909	WT	M	21
7	101	Nuc	10M	M1	B0.02	20220909	WT	M	58
7	102	Nuc	10M	M1	B0.02	20220909	WT	M	17
7	103	Nuc	10M	M1	B0.02	20220909	WT	M	138
7	104	Nuc	10M	M1	B0.02	20220909	WT	M	23
7	105	Nuc	10M	M1	B0.02	20220909	WT	M	34
7	106	Nuc	10M	M1	B0.02	20220909	WT	M	8
7	107	Nuc	10M	M1	B0.02	20220909	WT	M	24
7	108	Nuc	10M	M1	B0.02	20220909	WT	M	84
7	109	Nuc	10M	M1	B0.02	20220909	WT	M	193
7	110	Nuc	10M	M1	B0.02	20220909	WT	M	12
7	111	Nuc	10M	M1	B0.02	20220909	WT	M	10
7	112	Nuc	10M	M1	B0.02	20220909	WT	M	190
7	113	Nuc	10M	M1	B0.02	20220909	WT	M	101
7	114	Nuc	10M	M1	B0.02	20220909	WT	M	52
7	115	Nuc	10M	M1	B0.02	20220909	WT	M	70
7	116	Nuc	10M	M1	B0.02	20220909	WT	M	22
7	117	Nuc	10M	M1	B0.02	20220909	WT	M	64
7	118	Nuc	10M	M1	B0.02	20220909	WT	M	22
7	119	Nuc	10M	M1	B0.02	20220909	WT	M	17
7	120	Nuc	10M	M1	B0.02	20220909	WT	M	47
7	121	Nuc	10M	M1	B0.02	20220909	WT	M	15
7	122	Nuc	10M	M1	B0.02	20220909	WT	M	12
7	123	Nuc	10M	M1	B0.02	20220909	WT	M	14
7	124	Nuc	10M	M1	B0.02	20220909	WT	M	5
7	125	Nuc	10M	M1	B0.02	20220909	WT	M	503
7	126	Nuc	10M	M1	B0.02	20220909	WT	M	300
7	127	Nuc	10M	M1	B0.02	20220909	WT	M	263
7	128	Nuc	10M	M1	B0.02	20220909	WT	M	37
7	129	Nuc	10M	M1	B0.02	20220909	WT	M	85
7	130	Nuc	10M	M1	B0.02	20220909	WT	M	321
7	131	Nuc	10M	M1	B0.02	20220909	WT	M	297
7	132	Nuc	10M	M1	B0.02	20220909	WT	M	6
7	133	Nuc	10M	M1	B0.02	20220909	WT	M	48
7	134	Nuc	10M	M1	B0.02	20220909	WT	M	33
7	135	Nuc	10M	M1	B0.02	20220909	WT	M	9
7	136	Nuc	10M	M1	B0.02	20220909	WT	M	30
7	137	Nuc	10M	M1	B0.02	20220909	WT	M	38
7	138	Nuc	10M	M1	B0.02	20220909	WT	M	38
7	139	Nuc	10M	M1	B0.02	20220909	WT	M	24
7	140	Nuc	10M	M1	B0.02	20220909	WT	M	131
7	141	Nuc	10M	M1	B0.02	20220909	WT	M	5
7	142	Nuc	10M	M1	B0.02	20220909	WT	M	102
7	143	Nuc	10M	M1	B0.02	20220909	WT	M	31
7	144	Nuc	10M	M1	B0.02	20220909	WT	M	125
7	145	Nuc	10M	M1	B0.02	20220909	WT	M	121
7	146	Nuc	10M	M1	B0.02	20220909	WT	M	6
7	147	Nuc	10M	M1	B0.02	20220909	WT	M	41
7	148	Nuc	10M	M1	B0.02	20220909	WT	M	11
7	149	Nuc	10M	M1	B0.02	20220909	WT	M	32
7	150	Nuc	10M	M1	B0.02	20220909	WT	M	35
7	151	Nuc	10M	M1	B0.02	20220909	WT	M	32
7	152	Nuc	10M	M1	B0.02	20220909	WT	M	19
7	153	Nuc	10M	M1	B0.02	20220909	WT	M	198
7	154	Nuc	10M	M1	B0.02	20220909	WT	M	23
7	155	Nuc	10M	M1	B0.02	20220909	WT	M	54
7	156	Nuc	10M	M1	B0.02	20220909	WT	M	22
7	157	Nuc	10M	M1	B0.02	20220909	WT	M	6
7	158	Nuc	10M	M1	B0.02	20220909	WT	M	9
7	159	Nuc	10M	M1	B0.02	20220909	WT	M	9
7	160	Nuc	10M	M1	B0.02	20220909	WT	M	84
7	161	Nuc	10M	M1	B0.02	20220909	WT	M	40
7	162	Nuc	10M	M1	B0.02	20220909	WT	M	126
7	163	Nuc	10M	M1	B0.02	20220909	WT	M	41
7	164	Nuc	10M	M1	B0.02	20220909	WT	M	9
7	165	Nuc	10M	M1	B0.02	20220909	WT	M	16
7	166	Nuc	10M	M1	B0.02	20220909	WT	M	19
7	167	Nuc	10M	M1	B0.02	20220909	WT	M	7
7	168	Nuc	10M	M1	B0.02	20220909	WT	M	11
7	169	Nuc	10M	M1	B0.02	20220909	WT	M	30
7	170	Nuc	10M	M1	B0.02	20220909	WT	M	7
7	171	Nuc	10M	M1	B0.02	20220909	WT	M	7
7	172	Nuc	10M	M1	B0.02	20220909	WT	M	19
7	173	Nuc	10M	M1	B0.02	20220909	WT	M	8
7	174	Nuc	10M	M1	B0.02	20220909	WT	M	5
7	175	Nuc	10M	M1	B0.02	20220909	WT	M	66
7	176	Nuc	10M	M1	B0.02	20220909	WT	M	7
7	177	Nuc	10M	M1	B0.02	20220909	WT	M	5
7	178	Nuc	10M	M1	B0.02	20220909	WT	M	12
7	179	Nuc	10M	M1	B0.02	20220909	WT	M	11
7	180	Nuc	10M	M1	B0.02	20220909	WT	M	28
7	181	Nuc	10M	M1	B0.02	20220909	WT	M	413
7	182	Nuc	10M	M1	B0.02	20220909	WT	M	126
7	183	Nuc	10M	M1	B0.02	20220909	WT	M	22
7	184	Nuc	10M	M1	B0.02	20220909	WT	M	103
7	185	Nuc	10M	M1	B0.02	20220909	WT	M	168
7	186	Nuc	10M	M1	B0.02	20220909	WT	M	46
7	187	Nuc	10M	M1	B0.02	20220909	WT	M	28
7	188	Nuc	10M	M1	B0.02	20220909	WT	M	10
7	189	Nuc	10M	M1	B0.02	20220909	WT	M	7
7	190	Nuc	10M	M1	B0.02	20220909	WT	M	196
7	191	Nuc	10M	M1	B0.02	20220909	WT	M	104
7	192	Nuc	10M	M1	B0.02	20220909	WT	M	66
7	193	Nuc	10M	M1	B0.02	20220909	WT	M	40
7	194	Nuc	10M	M1	B0.02	20220909	WT	M	35
7	195	Nuc	10M	M1	B0.02	20220909	WT	M	29
7	196	Nuc	10M	M1	B0.02	20220909	WT	M	839
7	197	Nuc	10M	M1	B0.02	20220909	WT	M	14
7	198	Nuc	10M	M1	B0.02	20220909	WT	M	88
7	199	Nuc	10M	M1	B0.02	20220909	WT	M	11
7	200	Nuc	10M	M1	B0.02	20220909	WT	M	5
7	201	Nuc	10M	M1	B0.02	20220909	WT	M	12
7	202	Nuc	10M	M1	B0.02	20220909	WT	M	92
7	203	Nuc	10M	M1	B0.02	20220909	WT	M	91
7	204	Nuc	10M	M1	B0.02	20220909	WT	M	16
7	205	Nuc	10M	M1	B0.02	20220909	WT	M	175
7	206	Nuc	10M	M1	B0.02	20220909	WT	M	12
7	207	Nuc	10M	M1	B0.02	20220909	WT	M	15
7	208	Nuc	10M	M1	B0.02	20220909	WT	M	41
7	209	Nuc	10M	M1	B0.02	20220909	WT	M	11
7	210	Nuc	10M	M1	B0.02	20220909	WT	M	11
7	211	Nuc	10M	M1	B0.02	20220909	WT	M	91
7	212	Nuc	10M	M1	B0.02	20220909	WT	M	48
7	213	Nuc	10M	M1	B0.02	20220909	WT	M	41
7	214	Nuc	10M	M1	B0.02	20220909	WT	M	16
7	215	Nuc	10M	M1	B0.02	20220909	WT	M	86
7	216	Nuc	10M	M1	B0.02	20220909	WT	M	103
7	217	Nuc	10M	M1	B0.02	20220909	WT	M	6
7	218	Nuc	10M	M1	B0.02	20220909	WT	M	26
7	219	Nuc	10M	M1	B0.02	20220909	WT	M	30
7	220	Nuc	10M	M1	B0.02	20220909	WT	M	10
7	221	Nuc	10M	M1	B0.02	20220909	WT	M	63
7	222	Nuc	10M	M1	B0.02	20220909	WT	M	34
7	223	Nuc	10M	M1	B0.02	20220909	WT	M	13
7	224	Nuc	10M	M1	B0.02	20220909	WT	M	46
7	225	Nuc	10M	M1	B0.02	20220909	WT	M	10
7	226	Nuc	10M	M1	B0.02	20220909	WT	M	6
7	227	Nuc	10M	M1	B0.02	20220909	WT	M	50
7	228	Nuc	10M	M1	B0.02	20220909	WT	M	157
7	229	Nuc	10M	M1	B0.02	20220909	WT	M	11
7	230	Nuc	10M	M1	B0.02	20220909	WT	M	40
7	231	Nuc	10M	M1	B0.02	20220909	WT	M	20
7	232	Nuc	10M	M1	B0.02	20220909	WT	M	32
7	233	Nuc	10M	M1	B0.02	20220909	WT	M	79
7	234	Nuc	10M	M1	B0.02	20220909	WT	M	5
7	235	Nuc	10M	M1	B0.02	20220909	WT	M	9
7	236	Nuc	10M	M1	B0.02	20220909	WT	M	11
7	237	Nuc	10M	M1	B0.02	20220909	WT	M	116
7	238	Nuc	10M	M1	B0.02	20220909	WT	M	104
7	239	Nuc	10M	M1	B0.02	20220909	WT	M	37
7	240	Nuc	10M	M1	B0.02	20220909	WT	M	35
7	241	Nuc	10M	M1	B0.02	20220909	WT	M	142
7	242	Nuc	10M	M1	B0.02	20220909	WT	M	8
7	243	Nuc	10M	M1	B0.02	20220909	WT	M	23
7	244	Nuc	10M	M1	B0.02	20220909	WT	M	29
7	245	Nuc	10M	M1	B0.02	20220909	WT	M	6
7	246	Nuc	10M	M1	B0.02	20220909	WT	M	52
7	247	Nuc	10M	M1	B0.02	20220909	WT	M	51
7	248	Nuc	10M	M1	B0.02	20220909	WT	M	5
7	249	Nuc	10M	M1	B0.02	20220909	WT	M	6
7	250	Nuc	10M	M1	B0.02	20220909	WT	M	17
7	251	Nuc	10M	M1	B0.02	20220909	WT	M	43
7	252	Nuc	10M	M1	B0.02	20220909	WT	M	35
7	253	Nuc	10M	M1	B0.02	20220909	WT	M	11
7	254	Nuc	10M	M1	B0.02	20220909	WT	M	8
7	255	Nuc	10M	M1	B0.02	20220909	WT	M	7
7	256	Nuc	10M	M1	B0.02	20220909	WT	M	41
7	257	Nuc	10M	M1	B0.02	20220909	WT	M	11
7	258	Nuc	10M	M1	B0.02	20220909	WT	M	77
7	259	Nuc	10M	M1	B0.02	20220909	WT	M	7
7	260	Nuc	10M	M1	B0.02	20220909	WT	M	23
7	261	Nuc	10M	M1	B0.02	20220909	WT	M	7
7	262	Nuc	10M	M1	B0.02	20220909	WT	M	192
7	263	Nuc	10M	M1	B0.02	20220909	WT	M	16
7	264	Nuc	10M	M1	B0.02	20220909	WT	M	61
7	265	Nuc	10M	M1	B0.02	20220909	WT	M	186
7	266	Nuc	10M	M1	B0.02	20220909	WT	M	6
7	267	Nuc	10M	M1	B0.02	20220909	WT	M	14
7	268	Nuc	10M	M1	B0.02	20220909	WT	M	34
7	269	Nuc	10M	M1	B0.02	20220909	WT	M	45
7	270	Nuc	10M	M1	B0.02	20220909	WT	M	200
7	271	Nuc	10M	M1	B0.02	20220909	WT	M	42
7	272	Nuc	10M	M1	B0.02	20220909	WT	M	55
7	273	Nuc	10M	M1	B0.02	20220909	WT	M	146
7	274	Nuc	10M	M1	B0.02	20220909	WT	M	11
7	275	Nuc	10M	M1	B0.02	20220909	WT	M	14
7	276	Nuc	10M	M1	B0.02	20220909	WT	M	44
7	277	Nuc	10M	M1	B0.02	20220909	WT	M	122
7	278	Nuc	10M	M1	B0.02	20220909	WT	M	148
7	279	Nuc	10M	M1	B0.02	20220909	WT	M	17
7	280	Nuc	10M	M1	B0.02	20220909	WT	M	16
7	281	Nuc	10M	M1	B0.02	20220909	WT	M	32
7	282	Nuc	10M	M1	B0.02	20220909	WT	M	25
7	283	Nuc	10M	M1	B0.02	20220909	WT	M	67
7	284	Nuc	10M	M1	B0.02	20220909	WT	M	155
7	285	Nuc	10M	M1	B0.02	20220909	WT	M	9
7	286	Nuc	10M	M1	B0.02	20220909	WT	M	38
7	287	Nuc	10M	M1	B0.02	20220909	WT	M	59
7	288	Nuc	10M	M1	B0.02	20220909	WT	M	17
7	289	Nuc	10M	M1	B0.02	20220909	WT	M	74
7	290	Nuc	10M	M1	B0.02	20220909	WT	M	34
7	291	Nuc	10M	M1	B0.02	20220909	WT	M	57
7	292	Nuc	10M	M1	B0.02	20220909	WT	M	19
7	293	Nuc	10M	M1	B0.02	20220909	WT	M	16
7	294	Nuc	10M	M1	B0.02	20220909	WT	M	54
7	295	Nuc	10M	M1	B0.02	20220909	WT	M	536
7	296	Nuc	10M	M1	B0.02	20220909	WT	M	63
7	297	Nuc	10M	M1	B0.02	20220909	WT	M	535
7	298	Nuc	10M	M1	B0.02	20220909	WT	M	12
7	299	Nuc	10M	M1	B0.02	20220909	WT	M	41
7	300	Nuc	10M	M1	B0.02	20220909	WT	M	18
7	301	Nuc	10M	M1	B0.02	20220909	WT	M	101
7	302	Nuc	10M	M1	B0.02	20220909	WT	M	16
7	303	Nuc	10M	M1	B0.02	20220909	WT	M	93
7	304	Nuc	10M	M1	B0.02	20220909	WT	M	110
7	305	Nuc	10M	M1	B0.02	20220909	WT	M	77
7	306	Nuc	10M	M1	B0.02	20220909	WT	M	11
7	307	Nuc	10M	M1	B0.02	20220909	WT	M	9
7	308	Nuc	10M	M1	B0.02	20220909	WT	M	10
7	309	Nuc	10M	M1	B0.02	20220909	WT	M	91
7	310	Nuc	10M	M1	B0.02	20220909	WT	M	6
7	311	Nuc	10M	M1	B0.02	20220909	WT	M	14
7	312	Nuc	10M	M1	B0.02	20220909	WT	M	16
7	313	Nuc	10M	M1	B0.02	20220909	WT	M	15
7	314	Nuc	10M	M1	B0.02	20220909	WT	M	32
7	315	Nuc	10M	M1	B0.02	20220909	WT	M	6
7	316	Nuc	10M	M1	B0.02	20220909	WT	M	11
7	317	Nuc	10M	M1	B0.02	20220909	WT	M	7
7	318	Nuc	10M	M1	B0.02	20220909	WT	M	5
7	319	Nuc	10M	M1	B0.02	20220909	WT	M	29
7	320	Nuc	10M	M1	B0.02	20220909	WT	M	10
7	321	Nuc	10M	M1	B0.02	20220909	WT	M	54
7	322	Nuc	10M	M1	B0.02	20220909	WT	M	64
7	323	Nuc	10M	M1	B0.02	20220909	WT	M	15
7	324	Nuc	10M	M1	B0.02	20220909	WT	M	29
7	325	Nuc	10M	M1	B0.02	20220909	WT	M	483
7	326	Nuc	10M	M1	B0.02	20220909	WT	M	101
7	327	Nuc	10M	M1	B0.02	20220909	WT	M	24
7	328	Nuc	10M	M1	B0.02	20220909	WT	M	6
7	329	Nuc	10M	M1	B0.02	20220909	WT	M	115
7	330	Nuc	10M	M1	B0.02	20220909	WT	M	18
7	331	Nuc	10M	M1	B0.02	20220909	WT	M	34
7	332	Nuc	10M	M1	B0.02	20220909	WT	M	160
7	333	Nuc	10M	M1	B0.02	20220909	WT	M	5
7	334	Nuc	10M	M1	B0.02	20220909	WT	M	36
7	335	Nuc	10M	M1	B0.02	20220909	WT	M	9
7	336	Nuc	10M	M1	B0.02	20220909	WT	M	12
7	337	Nuc	10M	M1	B0.02	20220909	WT	M	5
7	338	Nuc	10M	M1	B0.02	20220909	WT	M	36
7	339	Nuc	10M	M1	B0.02	20220909	WT	M	18
7	340	Nuc	10M	M1	B0.02	20220909	WT	M	32
7	341	Nuc	10M	M1	B0.02	20220909	WT	M	5
7	342	Nuc	10M	M1	B0.02	20220909	WT	M	29
7	343	Nuc	10M	M1	B0.02	20220909	WT	M	19
7	344	Nuc	10M	M1	B0.02	20220909	WT	M	13
7	345	Nuc	10M	M1	B0.02	20220909	WT	M	30
7	346	Nuc	10M	M1	B0.02	20220909	WT	M	21
7	347	Nuc	10M	M1	B0.02	20220909	WT	M	16
7	348	Nuc	10M	M1	B0.02	20220909	WT	M	8
7	349	Nuc	10M	M1	B0.02	20220909	WT	M	74
7	350	Nuc	10M	M1	B0.02	20220909	WT	M	22
7	351	Nuc	10M	M1	B0.02	20220909	WT	M	15
7	352	Nuc	10M	M1	B0.02	20220909	WT	M	9
7	353	Nuc	10M	M1	B0.02	20220909	WT	M	57
7	354	Nuc	10M	M1	B0.02	20220909	WT	M	27
7	355	Nuc	10M	M1	B0.02	20220909	WT	M	48
7	356	Nuc	10M	M1	B0.02	20220909	WT	M	10
7	357	Nuc	10M	M1	B0.02	20220909	WT	M	6
7	358	Nuc	10M	M1	B0.02	20220909	WT	M	33
7	359	Nuc	10M	M1	B0.02	20220909	WT	M	39
7	360	Nuc	10M	M1	B0.02	20220909	WT	M	46
7	361	Nuc	10M	M1	B0.02	20220909	WT	M	31
7	362	Nuc	10M	M1	B0.02	20220909	WT	M	4
7	363	Nuc	10M	M1	B0.02	20220909	WT	M	13
7	364	Nuc	10M	M1	B0.02	20220909	WT	M	26
7	365	Nuc	10M	M1	B0.02	20220909	WT	M	30
7	366	Nuc	10M	M1	B0.02	20220909	WT	M	36
8	1	Nuc	10M	M1	B0.02	20220909	WT	M	18
8	2	Nuc	10M	M1	B0.02	20220909	WT	M	43
8	3	Nuc	10M	M1	B0.02	20220909	WT	M	181
8	4	Nuc	10M	M1	B0.02	20220909	WT	M	12
8	5	Nuc	10M	M1	B0.02	20220909	WT	M	35
8	6	Nuc	10M	M1	B0.02	20220909	WT	M	28
8	7	Nuc	10M	M1	B0.02	20220909	WT	M	91
8	8	Nuc	10M	M1	B0.02	20220909	WT	M	16
8	9	Nuc	10M	M1	B0.02	20220909	WT	M	50
8	10	Nuc	10M	M1	B0.02	20220909	WT	M	132
8	11	Nuc	10M	M1	B0.02	20220909	WT	M	5
8	12	Nuc	10M	M1	B0.02	20220909	WT	M	8
8	13	Nuc	10M	M1	B0.02	20220909	WT	M	28
8	14	Nuc	10M	M1	B0.02	20220909	WT	M	136
8	15	Nuc	10M	M1	B0.02	20220909	WT	M	12
8	16	Nuc	10M	M1	B0.02	20220909	WT	M	58
8	17	Nuc	10M	M1	B0.02	20220909	WT	M	33
8	18	Nuc	10M	M1	B0.02	20220909	WT	M	5
8	19	Nuc	10M	M1	B0.02	20220909	WT	M	50
8	20	Nuc	10M	M1	B0.02	20220909	WT	M	131
8	21	Nuc	10M	M1	B0.02	20220909	WT	M	49
8	22	Nuc	10M	M1	B0.02	20220909	WT	M	101
8	23	Nuc	10M	M1	B0.02	20220909	WT	M	14
8	24	Nuc	10M	M1	B0.02	20220909	WT	M	5
8	25	Nuc	10M	M1	B0.02	20220909	WT	M	227
8	26	Nuc	10M	M1	B0.02	20220909	WT	M	122
8	27	Nuc	10M	M1	B0.02	20220909	WT	M	20
8	28	Nuc	10M	M1	B0.02	20220909	WT	M	32
8	29	Nuc	10M	M1	B0.02	20220909	WT	M	56
8	30	Nuc	10M	M1	B0.02	20220909	WT	M	29
8	31	Nuc	10M	M1	B0.02	20220909	WT	M	150
8	32	Nuc	10M	M1	B0.02	20220909	WT	M	84
8	33	Nuc	10M	M1	B0.02	20220909	WT	M	76
8	34	Nuc	10M	M1	B0.02	20220909	WT	M	442
8	35	Nuc	10M	M1	B0.02	20220909	WT	M	157
8	36	Nuc	10M	M1	B0.02	20220909	WT	M	42
8	37	Nuc	10M	M1	B0.02	20220909	WT	M	33
8	38	Nuc	10M	M1	B0.02	20220909	WT	M	11
8	39	Nuc	10M	M1	B0.02	20220909	WT	M	30
8	40	Nuc	10M	M1	B0.02	20220909	WT	M	25
8	41	Nuc	10M	M1	B0.02	20220909	WT	M	320
8	42	Nuc	10M	M1	B0.02	20220909	WT	M	295
8	43	Nuc	10M	M1	B0.02	20220909	WT	M	29
8	44	Nuc	10M	M1	B0.02	20220909	WT	M	93
8	45	Nuc	10M	M1	B0.02	20220909	WT	M	20
8	46	Nuc	10M	M1	B0.02	20220909	WT	M	13
8	47	Nuc	10M	M1	B0.02	20220909	WT	M	121
8	48	Nuc	10M	M1	B0.02	20220909	WT	M	28
8	49	Nuc	10M	M1	B0.02	20220909	WT	M	78
8	50	Nuc	10M	M1	B0.02	20220909	WT	M	417
8	51	Nuc	10M	M1	B0.02	20220909	WT	M	277
8	52	Nuc	10M	M1	B0.02	20220909	WT	M	54
8	53	Nuc	10M	M1	B0.02	20220909	WT	M	44
8	54	Nuc	10M	M1	B0.02	20220909	WT	M	62
8	55	Nuc	10M	M1	B0.02	20220909	WT	M	24
8	56	Nuc	10M	M1	B0.02	20220909	WT	M	59
8	57	Nuc	10M	M1	B0.02	20220909	WT	M	101
8	58	Nuc	10M	M1	B0.02	20220909	WT	M	10
8	59	Nuc	10M	M1	B0.02	20220909	WT	M	16
8	60	Nuc	10M	M1	B0.02	20220909	WT	M	90
8	61	Nuc	10M	M1	B0.02	20220909	WT	M	67
8	62	Nuc	10M	M1	B0.02	20220909	WT	M	26
8	63	Nuc	10M	M1	B0.02	20220909	WT	M	20
8	64	Nuc	10M	M1	B0.02	20220909	WT	M	165
8	65	Nuc	10M	M1	B0.02	20220909	WT	M	180
8	66	Nuc	10M	M1	B0.02	20220909	WT	M	55
8	67	Nuc	10M	M1	B0.02	20220909	WT	M	76
8	68	Nuc	10M	M1	B0.02	20220909	WT	M	296
8	69	Nuc	10M	M1	B0.02	20220909	WT	M	50
8	70	Nuc	10M	M1	B0.02	20220909	WT	M	15
8	71	Nuc	10M	M1	B0.02	20220909	WT	M	12
8	72	Nuc	10M	M1	B0.02	20220909	WT	M	27
8	73	Nuc	10M	M1	B0.02	20220909	WT	M	52
8	74	Nuc	10M	M1	B0.02	20220909	WT	M	104
8	75	Nuc	10M	M1	B0.02	20220909	WT	M	23
8	76	Nuc	10M	M1	B0.02	20220909	WT	M	24
8	77	Nuc	10M	M1	B0.02	20220909	WT	M	51
8	78	Nuc	10M	M1	B0.02	20220909	WT	M	23
8	79	Nuc	10M	M1	B0.02	20220909	WT	M	264
8	80	Nuc	10M	M1	B0.02	20220909	WT	M	98
8	81	Nuc	10M	M1	B0.02	20220909	WT	M	21
8	82	Nuc	10M	M1	B0.02	20220909	WT	M	50
8	83	Nuc	10M	M1	B0.02	20220909	WT	M	94
8	84	Nuc	10M	M1	B0.02	20220909	WT	M	49
8	85	Nuc	10M	M1	B0.02	20220909	WT	M	39
8	86	Nuc	10M	M1	B0.02	20220909	WT	M	284
8	87	Nuc	10M	M1	B0.02	20220909	WT	M	9
8	88	Nuc	10M	M1	B0.02	20220909	WT	M	7
8	89	Nuc	10M	M1	B0.02	20220909	WT	M	10
8	90	Nuc	10M	M1	B0.02	20220909	WT	M	30
8	91	Nuc	10M	M1	B0.02	20220909	WT	M	22
8	92	Nuc	10M	M1	B0.02	20220909	WT	M	114
8	93	Nuc	10M	M1	B0.02	20220909	WT	M	151
8	94	Nuc	10M	M1	B0.02	20220909	WT	M	147
8	95	Nuc	10M	M1	B0.02	20220909	WT	M	18
8	96	Nuc	10M	M1	B0.02	20220909	WT	M	12
8	97	Nuc	10M	M1	B0.02	20220909	WT	M	24
8	98	Nuc	10M	M1	B0.02	20220909	WT	M	29
8	99	Nuc	10M	M1	B0.02	20220909	WT	M	60
8	100	Nuc	10M	M1	B0.02	20220909	WT	M	58
8	101	Nuc	10M	M1	B0.02	20220909	WT	M	87
8	102	Nuc	10M	M1	B0.02	20220909	WT	M	38
8	103	Nuc	10M	M1	B0.02	20220909	WT	M	51
8	104	Nuc	10M	M1	B0.02	20220909	WT	M	42
8	105	Nuc	10M	M1	B0.02	20220909	WT	M	15
8	106	Nuc	10M	M1	B0.02	20220909	WT	M	37
8	107	Nuc	10M	M1	B0.02	20220909	WT	M	69
8	108	Nuc	10M	M1	B0.02	20220909	WT	M	393
8	109	Nuc	10M	M1	B0.02	20220909	WT	M	8
8	110	Nuc	10M	M1	B0.02	20220909	WT	M	54
8	111	Nuc	10M	M1	B0.02	20220909	WT	M	88
8	112	Nuc	10M	M1	B0.02	20220909	WT	M	51
8	113	Nuc	10M	M1	B0.02	20220909	WT	M	15
8	114	Nuc	10M	M1	B0.02	20220909	WT	M	40
8	115	Nuc	10M	M1	B0.02	20220909	WT	M	8
8	116	Nuc	10M	M1	B0.02	20220909	WT	M	184
8	117	Nuc	10M	M1	B0.02	20220909	WT	M	81
8	118	Nuc	10M	M1	B0.02	20220909	WT	M	24
8	119	Nuc	10M	M1	B0.02	20220909	WT	M	137
8	120	Nuc	10M	M1	B0.02	20220909	WT	M	5
8	121	Nuc	10M	M1	B0.02	20220909	WT	M	14
8	122	Nuc	10M	M1	B0.02	20220909	WT	M	18
8	123	Nuc	10M	M1	B0.02	20220909	WT	M	30
8	124	Nuc	10M	M1	B0.02	20220909	WT	M	28
8	125	Nuc	10M	M1	B0.02	20220909	WT	M	123
8	126	Nuc	10M	M1	B0.02	20220909	WT	M	148
8	127	Nuc	10M	M1	B0.02	20220909	WT	M	123
8	128	Nuc	10M	M1	B0.02	20220909	WT	M	48
8	129	Nuc	10M	M1	B0.02	20220909	WT	M	17
8	130	Nuc	10M	M1	B0.02	20220909	WT	M	78
8	131	Nuc	10M	M1	B0.02	20220909	WT	M	22
8	132	Nuc	10M	M1	B0.02	20220909	WT	M	9
8	133	Nuc	10M	M1	B0.02	20220909	WT	M	19
8	134	Nuc	10M	M1	B0.02	20220909	WT	M	6
8	135	Nuc	10M	M1	B0.02	20220909	WT	M	54
8	136	Nuc	10M	M1	B0.02	20220909	WT	M	6
8	137	Nuc	10M	M1	B0.02	20220909	WT	M	9
8	138	Nuc	10M	M1	B0.02	20220909	WT	M	7
8	139	Nuc	10M	M1	B0.02	20220909	WT	M	9
8	140	Nuc	10M	M1	B0.02	20220909	WT	M	20
8	141	Nuc	10M	M1	B0.02	20220909	WT	M	12
8	142	Nuc	10M	M1	B0.02	20220909	WT	M	35
8	143	Nuc	10M	M1	B0.02	20220909	WT	M	13
8	144	Nuc	10M	M1	B0.02	20220909	WT	M	55
8	145	Nuc	10M	M1	B0.02	20220909	WT	M	68
8	146	Nuc	10M	M1	B0.02	20220909	WT	M	107
8	147	Nuc	10M	M1	B0.02	20220909	WT	M	97
8	148	Nuc	10M	M1	B0.02	20220909	WT	M	10
8	149	Nuc	10M	M1	B0.02	20220909	WT	M	7
8	150	Nuc	10M	M1	B0.02	20220909	WT	M	43
8	151	Nuc	10M	M1	B0.02	20220909	WT	M	119
8	152	Nuc	10M	M1	B0.02	20220909	WT	M	125
8	153	Nuc	10M	M1	B0.02	20220909	WT	M	111
8	154	Nuc	10M	M1	B0.02	20220909	WT	M	112
8	155	Nuc	10M	M1	B0.02	20220909	WT	M	8
8	156	Nuc	10M	M1	B0.02	20220909	WT	M	31
8	157	Nuc	10M	M1	B0.02	20220909	WT	M	7
8	158	Nuc	10M	M1	B0.02	20220909	WT	M	474
8	159	Nuc	10M	M1	B0.02	20220909	WT	M	25
8	160	Nuc	10M	M1	B0.02	20220909	WT	M	29
8	161	Nuc	10M	M1	B0.02	20220909	WT	M	97
8	162	Nuc	10M	M1	B0.02	20220909	WT	M	76
8	163	Nuc	10M	M1	B0.02	20220909	WT	M	36
8	164	Nuc	10M	M1	B0.02	20220909	WT	M	10
8	165	Nuc	10M	M1	B0.02	20220909	WT	M	10
8	166	Nuc	10M	M1	B0.02	20220909	WT	M	51
8	167	Nuc	10M	M1	B0.02	20220909	WT	M	6
8	168	Nuc	10M	M1	B0.02	20220909	WT	M	153
8	169	Nuc	10M	M1	B0.02	20220909	WT	M	11
8	170	Nuc	10M	M1	B0.02	20220909	WT	M	5
8	171	Nuc	10M	M1	B0.02	20220909	WT	M	24
8	172	Nuc	10M	M1	B0.02	20220909	WT	M	6
8	173	Nuc	10M	M1	B0.02	20220909	WT	M	171
8	174	Nuc	10M	M1	B0.02	20220909	WT	M	7
8	175	Nuc	10M	M1	B0.02	20220909	WT	M	7
8	176	Nuc	10M	M1	B0.02	20220909	WT	M	24
8	177	Nuc	10M	M1	B0.02	20220909	WT	M	181
8	178	Nuc	10M	M1	B0.02	20220909	WT	M	58
8	179	Nuc	10M	M1	B0.02	20220909	WT	M	60
8	180	Nuc	10M	M1	B0.02	20220909	WT	M	15
8	181	Nuc	10M	M1	B0.02	20220909	WT	M	26
8	182	Nuc	10M	M1	B0.02	20220909	WT	M	34
8	183	Nuc	10M	M1	B0.02	20220909	WT	M	8
8	184	Nuc	10M	M1	B0.02	20220909	WT	M	74
8	185	Nuc	10M	M1	B0.02	20220909	WT	M	35
8	186	Nuc	10M	M1	B0.02	20220909	WT	M	120
8	187	Nuc	10M	M1	B0.02	20220909	WT	M	261
8	188	Nuc	10M	M1	B0.02	20220909	WT	M	76
8	189	Nuc	10M	M1	B0.02	20220909	WT	M	15
8	190	Nuc	10M	M1	B0.02	20220909	WT	M	33
8	191	Nuc	10M	M1	B0.02	20220909	WT	M	6
8	192	Nuc	10M	M1	B0.02	20220909	WT	M	128
8	193	Nuc	10M	M1	B0.02	20220909	WT	M	35
8	194	Nuc	10M	M1	B0.02	20220909	WT	M	121
8	195	Nuc	10M	M1	B0.02	20220909	WT	M	12
8	196	Nuc	10M	M1	B0.02	20220909	WT	M	263
8	197	Nuc	10M	M1	B0.02	20220909	WT	M	24
8	198	Nuc	10M	M1	B0.02	20220909	WT	M	118
8	199	Nuc	10M	M1	B0.02	20220909	WT	M	18
8	200	Nuc	10M	M1	B0.02	20220909	WT	M	99
8	201	Nuc	10M	M1	B0.02	20220909	WT	M	282
8	202	Nuc	10M	M1	B0.02	20220909	WT	M	26
8	203	Nuc	10M	M1	B0.02	20220909	WT	M	83
8	204	Nuc	10M	M1	B0.02	20220909	WT	M	46
8	205	Nuc	10M	M1	B0.02	20220909	WT	M	92
8	206	Nuc	10M	M1	B0.02	20220909	WT	M	136
8	207	Nuc	10M	M1	B0.02	20220909	WT	M	19
8	208	Nuc	10M	M1	B0.02	20220909	WT	M	141
8	209	Nuc	10M	M1	B0.02	20220909	WT	M	29
8	210	Nuc	10M	M1	B0.02	20220909	WT	M	16
8	211	Nuc	10M	M1	B0.02	20220909	WT	M	15
8	212	Nuc	10M	M1	B0.02	20220909	WT	M	15
8	213	Nuc	10M	M1	B0.02	20220909	WT	M	168
8	214	Nuc	10M	M1	B0.02	20220909	WT	M	146
8	215	Nuc	10M	M1	B0.02	20220909	WT	M	122
8	216	Nuc	10M	M1	B0.02	20220909	WT	M	157
8	217	Nuc	10M	M1	B0.02	20220909	WT	M	46
8	218	Nuc	10M	M1	B0.02	20220909	WT	M	28
8	219	Nuc	10M	M1	B0.02	20220909	WT	M	30
8	220	Nuc	10M	M1	B0.02	20220909	WT	M	87
8	221	Nuc	10M	M1	B0.02	20220909	WT	M	22
8	222	Nuc	10M	M1	B0.02	20220909	WT	M	37
8	223	Nuc	10M	M1	B0.02	20220909	WT	M	36
8	224	Nuc	10M	M1	B0.02	20220909	WT	M	135
8	225	Nuc	10M	M1	B0.02	20220909	WT	M	146
8	226	Nuc	10M	M1	B0.02	20220909	WT	M	184
8	227	Nuc	10M	M1	B0.02	20220909	WT	M	36
8	228	Nuc	10M	M1	B0.02	20220909	WT	M	15
8	229	Nuc	10M	M1	B0.02	20220909	WT	M	98
8	230	Nuc	10M	M1	B0.02	20220909	WT	M	220
8	231	Nuc	10M	M1	B0.02	20220909	WT	M	8
8	232	Nuc	10M	M1	B0.02	20220909	WT	M	57
8	233	Nuc	10M	M1	B0.02	20220909	WT	M	44
8	234	Nuc	10M	M1	B0.02	20220909	WT	M	124
8	235	Nuc	10M	M1	B0.02	20220909	WT	M	149
8	236	Nuc	10M	M1	B0.02	20220909	WT	M	46
8	237	Nuc	10M	M1	B0.02	20220909	WT	M	74
8	238	Nuc	10M	M1	B0.02	20220909	WT	M	5
8	239	Nuc	10M	M1	B0.02	20220909	WT	M	18
8	240	Nuc	10M	M1	B0.02	20220909	WT	M	220
8	241	Nuc	10M	M1	B0.02	20220909	WT	M	16
8	242	Nuc	10M	M1	B0.02	20220909	WT	M	163
8	243	Nuc	10M	M1	B0.02	20220909	WT	M	11
8	244	Nuc	10M	M1	B0.02	20220909	WT	M	13
8	245	Nuc	10M	M1	B0.02	20220909	WT	M	72
8	246	Nuc	10M	M1	B0.02	20220909	WT	M	13
8	247	Nuc	10M	M1	B0.02	20220909	WT	M	16
8	248	Nuc	10M	M1	B0.02	20220909	WT	M	64
8	249	Nuc	10M	M1	B0.02	20220909	WT	M	33
8	250	Nuc	10M	M1	B0.02	20220909	WT	M	38
8	251	Nuc	10M	M1	B0.02	20220909	WT	M	63
8	252	Nuc	10M	M1	B0.02	20220909	WT	M	181
8	253	Nuc	10M	M1	B0.02	20220909	WT	M	50
8	254	Nuc	10M	M1	B0.02	20220909	WT	M	12
8	255	Nuc	10M	M1	B0.02	20220909	WT	M	29
8	256	Nuc	10M	M1	B0.02	20220909	WT	M	37
8	257	Nuc	10M	M1	B0.02	20220909	WT	M	353
8	258	Nuc	10M	M1	B0.02	20220909	WT	M	31
8	259	Nuc	10M	M1	B0.02	20220909	WT	M	12
8	260	Nuc	10M	M1	B0.02	20220909	WT	M	13
8	261	Nuc	10M	M1	B0.02	20220909	WT	M	26
8	262	Nuc	10M	M1	B0.02	20220909	WT	M	32
8	263	Nuc	10M	M1	B0.02	20220909	WT	M	37
8	264	Nuc	10M	M1	B0.02	20220909	WT	M	21
8	265	Nuc	10M	M1	B0.02	20220909	WT	M	10
8	266	Nuc	10M	M1	B0.02	20220909	WT	M	9
8	267	Nuc	10M	M1	B0.02	20220909	WT	M	14
8	268	Nuc	10M	M1	B0.02	20220909	WT	M	9
8	269	Nuc	10M	M1	B0.02	20220909	WT	M	131
8	270	Nuc	10M	M1	B0.02	20220909	WT	M	6
8	271	Nuc	10M	M1	B0.02	20220909	WT	M	360
8	272	Nuc	10M	M1	B0.02	20220909	WT	M	98
8	273	Nuc	10M	M1	B0.02	20220909	WT	M	102
8	274	Nuc	10M	M1	B0.02	20220909	WT	M	97
8	275	Nuc	10M	M1	B0.02	20220909	WT	M	93
8	276	Nuc	10M	M1	B0.02	20220909	WT	M	16
8	277	Nuc	10M	M1	B0.02	20220909	WT	M	20
8	278	Nuc	10M	M1	B0.02	20220909	WT	M	8
8	279	Nuc	10M	M1	B0.02	20220909	WT	M	180
8	280	Nuc	10M	M1	B0.02	20220909	WT	M	9
8	281	Nuc	10M	M1	B0.02	20220909	WT	M	10
8	282	Nuc	10M	M1	B0.02	20220909	WT	M	138
8	283	Nuc	10M	M1	B0.02	20220909	WT	M	13
8	284	Nuc	10M	M1	B0.02	20220909	WT	M	43
8	285	Nuc	10M	M1	B0.02	20220909	WT	M	8
8	286	Nuc	10M	M1	B0.02	20220909	WT	M	18
8	287	Nuc	10M	M1	B0.02	20220909	WT	M	5
8	288	Nuc	10M	M1	B0.02	20220909	WT	M	12
8	289	Nuc	10M	M1	B0.02	20220909	WT	M	32
8	290	Nuc	10M	M1	B0.02	20220909	WT	M	66
8	291	Nuc	10M	M1	B0.02	20220909	WT	M	43
8	292	Nuc	10M	M1	B0.02	20220909	WT	M	55
8	293	Nuc	10M	M1	B0.02	20220909	WT	M	47
8	294	Nuc	10M	M1	B0.02	20220909	WT	M	31
8	295	Nuc	10M	M1	B0.02	20220909	WT	M	10
8	296	Nuc	10M	M1	B0.02	20220909	WT	M	9
8	297	Nuc	10M	M1	B0.02	20220909	WT	M	8
8	298	Nuc	10M	M1	B0.02	20220909	WT	M	20
8	299	Nuc	10M	M1	B0.02	20220909	WT	M	118
8	300	Nuc	10M	M1	B0.02	20220909	WT	M	52
8	301	Nuc	10M	M1	B0.02	20220909	WT	M	201
8	302	Nuc	10M	M1	B0.02	20220909	WT	M	73
8	303	Nuc	10M	M1	B0.02	20220909	WT	M	61
8	304	Nuc	10M	M1	B0.02	20220909	WT	M	10
8	305	Nuc	10M	M1	B0.02	20220909	WT	M	13
8	306	Nuc	10M	M1	B0.02	20220909	WT	M	49
8	307	Nuc	10M	M1	B0.02	20220909	WT	M	8
8	308	Nuc	10M	M1	B0.02	20220909	WT	M	153
8	309	Nuc	10M	M1	B0.02	20220909	WT	M	44
8	310	Nuc	10M	M1	B0.02	20220909	WT	M	10
8	311	Nuc	10M	M1	B0.02	20220909	WT	M	73
8	312	Nuc	10M	M1	B0.02	20220909	WT	M	134
8	313	Nuc	10M	M1	B0.02	20220909	WT	M	64
8	314	Nuc	10M	M1	B0.02	20220909	WT	M	125
8	315	Nuc	10M	M1	B0.02	20220909	WT	M	51
8	316	Nuc	10M	M1	B0.02	20220909	WT	M	182
8	317	Nuc	10M	M1	B0.02	20220909	WT	M	104
8	318	Nuc	10M	M1	B0.02	20220909	WT	M	76
8	319	Nuc	10M	M1	B0.02	20220909	WT	M	17
8	320	Nuc	10M	M1	B0.02	20220909	WT	M	54
8	321	Nuc	10M	M1	B0.02	20220909	WT	M	100
8	322	Nuc	10M	M1	B0.02	20220909	WT	M	42
8	323	Nuc	10M	M1	B0.02	20220909	WT	M	13
8	324	Nuc	10M	M1	B0.02	20220909	WT	M	118
8	325	Nuc	10M	M1	B0.02	20220909	WT	M	133
8	326	Nuc	10M	M1	B0.02	20220909	WT	M	10
8	327	Nuc	10M	M1	B0.02	20220909	WT	M	127
8	328	Nuc	10M	M1	B0.02	20220909	WT	M	133
8	329	Nuc	10M	M1	B0.02	20220909	WT	M	58
8	330	Nuc	10M	M1	B0.02	20220909	WT	M	132
8	331	Nuc	10M	M1	B0.02	20220909	WT	M	248
8	332	Nuc	10M	M1	B0.02	20220909	WT	M	14
8	333	Nuc	10M	M1	B0.02	20220909	WT	M	19
8	334	Nuc	10M	M1	B0.02	20220909	WT	M	104
8	335	Nuc	10M	M1	B0.02	20220909	WT	M	97
8	336	Nuc	10M	M1	B0.02	20220909	WT	M	29
8	337	Nuc	10M	M1	B0.02	20220909	WT	M	63
8	338	Nuc	10M	M1	B0.02	20220909	WT	M	21
8	339	Nuc	10M	M1	B0.02	20220909	WT	M	245
8	340	Nuc	10M	M1	B0.02	20220909	WT	M	24
8	341	Nuc	10M	M1	B0.02	20220909	WT	M	280
8	342	Nuc	10M	M1	B0.02	20220909	WT	M	53
8	343	Nuc	10M	M1	B0.02	20220909	WT	M	19
8	344	Nuc	10M	M1	B0.02	20220909	WT	M	23
8	345	Nuc	10M	M1	B0.02	20220909	WT	M	7
8	346	Nuc	10M	M1	B0.02	20220909	WT	M	7
8	347	Nuc	10M	M1	B0.02	20220909	WT	M	123
8	348	Nuc	10M	M1	B0.02	20220909	WT	M	139
8	349	Nuc	10M	M1	B0.02	20220909	WT	M	33
8	350	Nuc	10M	M1	B0.02	20220909	WT	M	13
8	351	Nuc	10M	M1	B0.02	20220909	WT	M	175
8	352	Nuc	10M	M1	B0.02	20220909	WT	M	89
8	353	Nuc	10M	M1	B0.02	20220909	WT	M	9
8	354	Nuc	10M	M1	B0.02	20220909	WT	M	15
8	355	Nuc	10M	M1	B0.02	20220909	WT	M	167
8	356	Nuc	10M	M1	B0.02	20220909	WT	M	24
8	357	Nuc	10M	M1	B0.02	20220909	WT	M	17
8	358	Nuc	10M	M1	B0.02	20220909	WT	M	20
8	359	Nuc	10M	M1	B0.02	20220909	WT	M	204
8	360	Nuc	10M	M1	B0.02	20220909	WT	M	56
9	1	Nuc	10M	M1	B0.02	20220909	WT	M	37
9	2	Nuc	10M	M1	B0.02	20220909	WT	M	43
9	3	Nuc	10M	M1	B0.02	20220909	WT	M	27
9	4	Nuc	10M	M1	B0.02	20220909	WT	M	33
9	5	Nuc	10M	M1	B0.02	20220909	WT	M	17
9	6	Nuc	10M	M1	B0.02	20220909	WT	M	58
9	7	Nuc	10M	M1	B0.02	20220909	WT	M	35
9	8	Nuc	10M	M1	B0.02	20220909	WT	M	18
9	9	Nuc	10M	M1	B0.02	20220909	WT	M	110
9	10	Nuc	10M	M1	B0.02	20220909	WT	M	40
9	11	Nuc	10M	M1	B0.02	20220909	WT	M	15
9	12	Nuc	10M	M1	B0.02	20220909	WT	M	39
9	13	Nuc	10M	M1	B0.02	20220909	WT	M	24
9	14	Nuc	10M	M1	B0.02	20220909	WT	M	34
9	15	Nuc	10M	M1	B0.02	20220909	WT	M	61
9	16	Nuc	10M	M1	B0.02	20220909	WT	M	18
9	17	Nuc	10M	M1	B0.02	20220909	WT	M	49
9	18	Nuc	10M	M1	B0.02	20220909	WT	M	11
9	19	Nuc	10M	M1	B0.02	20220909	WT	M	8
9	20	Nuc	10M	M1	B0.02	20220909	WT	M	37
9	21	Nuc	10M	M1	B0.02	20220909	WT	M	82
9	22	Nuc	10M	M1	B0.02	20220909	WT	M	89
9	23	Nuc	10M	M1	B0.02	20220909	WT	M	15
9	24	Nuc	10M	M1	B0.02	20220909	WT	M	30
9	25	Nuc	10M	M1	B0.02	20220909	WT	M	16
9	26	Nuc	10M	M1	B0.02	20220909	WT	M	23
9	27	Nuc	10M	M1	B0.02	20220909	WT	M	47
9	28	Nuc	10M	M1	B0.02	20220909	WT	M	26
9	29	Nuc	10M	M1	B0.02	20220909	WT	M	34
9	30	Nuc	10M	M1	B0.02	20220909	WT	M	18
9	31	Nuc	10M	M1	B0.02	20220909	WT	M	45
9	32	Nuc	10M	M1	B0.02	20220909	WT	M	9
9	33	Nuc	10M	M1	B0.02	20220909	WT	M	16
9	34	Nuc	10M	M1	B0.02	20220909	WT	M	7
9	35	Nuc	10M	M1	B0.02	20220909	WT	M	20
9	36	Nuc	10M	M1	B0.02	20220909	WT	M	51
9	37	Nuc	10M	M1	B0.02	20220909	WT	M	59
9	38	Nuc	10M	M1	B0.02	20220909	WT	M	65
9	39	Nuc	10M	M1	B0.02	20220909	WT	M	18
9	40	Nuc	10M	M1	B0.02	20220909	WT	M	19
9	41	Nuc	10M	M1	B0.02	20220909	WT	M	60
9	42	Nuc	10M	M1	B0.02	20220909	WT	M	9
9	43	Nuc	10M	M1	B0.02	20220909	WT	M	58
9	44	Nuc	10M	M1	B0.02	20220909	WT	M	29
9	45	Nuc	10M	M1	B0.02	20220909	WT	M	51
9	46	Nuc	10M	M1	B0.02	20220909	WT	M	77
9	47	Nuc	10M	M1	B0.02	20220909	WT	M	52
9	48	Nuc	10M	M1	B0.02	20220909	WT	M	35
9	49	Nuc	10M	M1	B0.02	20220909	WT	M	89
9	50	Nuc	10M	M1	B0.02	20220909	WT	M	87
9	51	Nuc	10M	M1	B0.02	20220909	WT	M	6
9	52	Nuc	10M	M1	B0.02	20220909	WT	M	61
9	53	Nuc	10M	M1	B0.02	20220909	WT	M	14
9	54	Nuc	10M	M1	B0.02	20220909	WT	M	79
9	55	Nuc	10M	M1	B0.02	20220909	WT	M	26
9	56	Nuc	10M	M1	B0.02	20220909	WT	M	20
9	57	Nuc	10M	M1	B0.02	20220909	WT	M	90
9	58	Nuc	10M	M1	B0.02	20220909	WT	M	24
9	59	Nuc	10M	M1	B0.02	20220909	WT	M	48
9	60	Nuc	10M	M1	B0.02	20220909	WT	M	115
9	61	Nuc	10M	M1	B0.02	20220909	WT	M	80
9	62	Nuc	10M	M1	B0.02	20220909	WT	M	66
9	63	Nuc	10M	M1	B0.02	20220909	WT	M	43
9	64	Nuc	10M	M1	B0.02	20220909	WT	M	8
9	65	Nuc	10M	M1	B0.02	20220909	WT	M	58
9	66	Nuc	10M	M1	B0.02	20220909	WT	M	114
9	67	Nuc	10M	M1	B0.02	20220909	WT	M	16
9	68	Nuc	10M	M1	B0.02	20220909	WT	M	68
9	69	Nuc	10M	M1	B0.02	20220909	WT	M	13
9	70	Nuc	10M	M1	B0.02	20220909	WT	M	8
9	71	Nuc	10M	M1	B0.02	20220909	WT	M	21
9	72	Nuc	10M	M1	B0.02	20220909	WT	M	23
9	73	Nuc	10M	M1	B0.02	20220909	WT	M	20
9	74	Nuc	10M	M1	B0.02	20220909	WT	M	32
9	75	Nuc	10M	M1	B0.02	20220909	WT	M	34
9	76	Nuc	10M	M1	B0.02	20220909	WT	M	15
9	77	Nuc	10M	M1	B0.02	20220909	WT	M	25
9	78	Nuc	10M	M1	B0.02	20220909	WT	M	27
9	79	Nuc	10M	M1	B0.02	20220909	WT	M	34
9	80	Nuc	10M	M1	B0.02	20220909	WT	M	25
9	81	Nuc	10M	M1	B0.02	20220909	WT	M	17
9	82	Nuc	10M	M1	B0.02	20220909	WT	M	22
9	83	Nuc	10M	M1	B0.02	20220909	WT	M	7
9	84	Nuc	10M	M1	B0.02	20220909	WT	M	14
9	85	Nuc	10M	M1	B0.02	20220909	WT	M	7
9	86	Nuc	10M	M1	B0.02	20220909	WT	M	27
9	87	Nuc	10M	M1	B0.02	20220909	WT	M	22
9	88	Nuc	10M	M1	B0.02	20220909	WT	M	46
9	89	Nuc	10M	M1	B0.02	20220909	WT	M	11
9	90	Nuc	10M	M1	B0.02	20220909	WT	M	15
9	91	Nuc	10M	M1	B0.02	20220909	WT	M	18
9	92	Nuc	10M	M1	B0.02	20220909	WT	M	13
9	93	Nuc	10M	M1	B0.02	20220909	WT	M	102
9	94	Nuc	10M	M1	B0.02	20220909	WT	M	81
9	95	Nuc	10M	M1	B0.02	20220909	WT	M	441
9	96	Nuc	10M	M1	B0.02	20220909	WT	M	39
9	97	Nuc	10M	M1	B0.02	20220909	WT	M	16
9	98	Nuc	10M	M1	B0.02	20220909	WT	M	28
9	99	Nuc	10M	M1	B0.02	20220909	WT	M	20
9	100	Nuc	10M	M1	B0.02	20220909	WT	M	104
9	101	Nuc	10M	M1	B0.02	20220909	WT	M	93
9	102	Nuc	10M	M1	B0.02	20220909	WT	M	66
9	103	Nuc	10M	M1	B0.02	20220909	WT	M	30
9	104	Nuc	10M	M1	B0.02	20220909	WT	M	21
9	105	Nuc	10M	M1	B0.02	20220909	WT	M	22
9	106	Nuc	10M	M1	B0.02	20220909	WT	M	9
9	107	Nuc	10M	M1	B0.02	20220909	WT	M	72
9	108	Nuc	10M	M1	B0.02	20220909	WT	M	35
9	109	Nuc	10M	M1	B0.02	20220909	WT	M	100
9	110	Nuc	10M	M1	B0.02	20220909	WT	M	15
9	111	Nuc	10M	M1	B0.02	20220909	WT	M	145
9	112	Nuc	10M	M1	B0.02	20220909	WT	M	136
9	113	Nuc	10M	M1	B0.02	20220909	WT	M	224
9	114	Nuc	10M	M1	B0.02	20220909	WT	M	32
9	115	Nuc	10M	M1	B0.02	20220909	WT	M	8
9	116	Nuc	10M	M1	B0.02	20220909	WT	M	43
9	117	Nuc	10M	M1	B0.02	20220909	WT	M	12
9	118	Nuc	10M	M1	B0.02	20220909	WT	M	22
9	119	Nuc	10M	M1	B0.02	20220909	WT	M	74
9	120	Nuc	10M	M1	B0.02	20220909	WT	M	78
9	121	Nuc	10M	M1	B0.02	20220909	WT	M	27
9	122	Nuc	10M	M1	B0.02	20220909	WT	M	10
9	123	Nuc	10M	M1	B0.02	20220909	WT	M	94
9	124	Nuc	10M	M1	B0.02	20220909	WT	M	86
9	125	Nuc	10M	M1	B0.02	20220909	WT	M	83
9	126	Nuc	10M	M1	B0.02	20220909	WT	M	101
9	127	Nuc	10M	M1	B0.02	20220909	WT	M	75
9	128	Nuc	10M	M1	B0.02	20220909	WT	M	5
9	129	Nuc	10M	M1	B0.02	20220909	WT	M	14
9	130	Nuc	10M	M1	B0.02	20220909	WT	M	7
9	131	Nuc	10M	M1	B0.02	20220909	WT	M	10
9	132	Nuc	10M	M1	B0.02	20220909	WT	M	9
9	133	Nuc	10M	M1	B0.02	20220909	WT	M	38
9	134	Nuc	10M	M1	B0.02	20220909	WT	M	10
9	135	Nuc	10M	M1	B0.02	20220909	WT	M	17
9	136	Nuc	10M	M1	B0.02	20220909	WT	M	45
9	137	Nuc	10M	M1	B0.02	20220909	WT	M	44
9	138	Nuc	10M	M1	B0.02	20220909	WT	M	63
10	1	Nuc	10M	M1	B0.02	20220909	WT	M	137
10	2	Nuc	10M	M1	B0.02	20220909	WT	M	11
10	3	Nuc	10M	M1	B0.02	20220909	WT	M	17
10	4	Nuc	10M	M1	B0.02	20220909	WT	M	12
10	5	Nuc	10M	M1	B0.02	20220909	WT	M	7
10	6	Nuc	10M	M1	B0.02	20220909	WT	M	29
10	7	Nuc	10M	M1	B0.02	20220909	WT	M	40
10	8	Nuc	10M	M1	B0.02	20220909	WT	M	31
10	9	Nuc	10M	M1	B0.02	20220909	WT	M	73
10	10	Nuc	10M	M1	B0.02	20220909	WT	M	78
10	11	Nuc	10M	M1	B0.02	20220909	WT	M	54
10	12	Nuc	10M	M1	B0.02	20220909	WT	M	52
10	13	Nuc	10M	M1	B0.02	20220909	WT	M	20
10	14	Nuc	10M	M1	B0.02	20220909	WT	M	10
10	15	Nuc	10M	M1	B0.02	20220909	WT	M	191
10	16	Nuc	10M	M1	B0.02	20220909	WT	M	48
10	17	Nuc	10M	M1	B0.02	20220909	WT	M	23
10	18	Nuc	10M	M1	B0.02	20220909	WT	M	45
10	19	Nuc	10M	M1	B0.02	20220909	WT	M	28
10	20	Nuc	10M	M1	B0.02	20220909	WT	M	199
10	21	Nuc	10M	M1	B0.02	20220909	WT	M	25
10	22	Nuc	10M	M1	B0.02	20220909	WT	M	450
10	23	Nuc	10M	M1	B0.02	20220909	WT	M	72
10	24	Nuc	10M	M1	B0.02	20220909	WT	M	51
10	25	Nuc	10M	M1	B0.02	20220909	WT	M	41
10	26	Nuc	10M	M1	B0.02	20220909	WT	M	8
10	27	Nuc	10M	M1	B0.02	20220909	WT	M	8
10	28	Nuc	10M	M1	B0.02	20220909	WT	M	34
10	29	Nuc	10M	M1	B0.02	20220909	WT	M	28
10	30	Nuc	10M	M1	B0.02	20220909	WT	M	15
10	31	Nuc	10M	M1	B0.02	20220909	WT	M	123
10	32	Nuc	10M	M1	B0.02	20220909	WT	M	42
10	33	Nuc	10M	M1	B0.02	20220909	WT	M	96
10	34	Nuc	10M	M1	B0.02	20220909	WT	M	42
10	35	Nuc	10M	M1	B0.02	20220909	WT	M	74
10	36	Nuc	10M	M1	B0.02	20220909	WT	M	7
10	37	Nuc	10M	M1	B0.02	20220909	WT	M	300
10	38	Nuc	10M	M1	B0.02	20220909	WT	M	9
10	39	Nuc	10M	M1	B0.02	20220909	WT	M	125
10	40	Nuc	10M	M1	B0.02	20220909	WT	M	146
10	41	Nuc	10M	M1	B0.02	20220909	WT	M	15
10	42	Nuc	10M	M1	B0.02	20220909	WT	M	58
10	43	Nuc	10M	M1	B0.02	20220909	WT	M	134
10	44	Nuc	10M	M1	B0.02	20220909	WT	M	48
10	45	Nuc	10M	M1	B0.02	20220909	WT	M	6
10	46	Nuc	10M	M1	B0.02	20220909	WT	M	41
10	47	Nuc	10M	M1	B0.02	20220909	WT	M	9
10	48	Nuc	10M	M1	B0.02	20220909	WT	M	22
10	49	Nuc	10M	M1	B0.02	20220909	WT	M	133
10	50	Nuc	10M	M1	B0.02	20220909	WT	M	5
10	51	Nuc	10M	M1	B0.02	20220909	WT	M	65
10	52	Nuc	10M	M1	B0.02	20220909	WT	M	75
10	53	Nuc	10M	M1	B0.02	20220909	WT	M	264
10	54	Nuc	10M	M1	B0.02	20220909	WT	M	19
10	55	Nuc	10M	M1	B0.02	20220909	WT	M	34
10	56	Nuc	10M	M1	B0.02	20220909	WT	M	14
10	57	Nuc	10M	M1	B0.02	20220909	WT	M	30
10	58	Nuc	10M	M1	B0.02	20220909	WT	M	29
10	59	Nuc	10M	M1	B0.02	20220909	WT	M	26
10	60	Nuc	10M	M1	B0.02	20220909	WT	M	62
10	61	Nuc	10M	M1	B0.02	20220909	WT	M	6
10	62	Nuc	10M	M1	B0.02	20220909	WT	M	80
10	63	Nuc	10M	M1	B0.02	20220909	WT	M	38
10	64	Nuc	10M	M1	B0.02	20220909	WT	M	5
10	65	Nuc	10M	M1	B0.02	20220909	WT	M	26
10	66	Nuc	10M	M1	B0.02	20220909	WT	M	17
10	67	Nuc	10M	M1	B0.02	20220909	WT	M	9
10	68	Nuc	10M	M1	B0.02	20220909	WT	M	48
10	69	Nuc	10M	M1	B0.02	20220909	WT	M	132
10	70	Nuc	10M	M1	B0.02	20220909	WT	M	11
10	71	Nuc	10M	M1	B0.02	20220909	WT	M	26
10	72	Nuc	10M	M1	B0.02	20220909	WT	M	14
10	73	Nuc	10M	M1	B0.02	20220909	WT	M	51
10	74	Nuc	10M	M1	B0.02	20220909	WT	M	47
10	75	Nuc	10M	M1	B0.02	20220909	WT	M	7
10	76	Nuc	10M	M1	B0.02	20220909	WT	M	17
10	77	Nuc	10M	M1	B0.02	20220909	WT	M	4
10	78	Nuc	10M	M1	B0.02	20220909	WT	M	14
10	79	Nuc	10M	M1	B0.02	20220909	WT	M	31
10	80	Nuc	10M	M1	B0.02	20220909	WT	M	11
10	81	Nuc	10M	M1	B0.02	20220909	WT	M	5
10	82	Nuc	10M	M1	B0.02	20220909	WT	M	4
10	83	Nuc	10M	M1	B0.02	20220909	WT	M	41
10	84	Nuc	10M	M1	B0.02	20220909	WT	M	8
10	85	Nuc	10M	M1	B0.02	20220909	WT	M	14
10	86	Nuc	10M	M1	B0.02	20220909	WT	M	38
10	87	Nuc	10M	M1	B0.02	20220909	WT	M	16
10	88	Nuc	10M	M1	B0.02	20220909	WT	M	39
10	89	Nuc	10M	M1	B0.02	20220909	WT	M	7
10	90	Nuc	10M	M1	B0.02	20220909	WT	M	13
10	91	Nuc	10M	M1	B0.02	20220909	WT	M	16
10	92	Nuc	10M	M1	B0.02	20220909	WT	M	22
10	93	Nuc	10M	M1	B0.02	20220909	WT	M	50
10	94	Nuc	10M	M1	B0.02	20220909	WT	M	30
10	95	Nuc	10M	M1	B0.02	20220909	WT	M	35
10	96	Nuc	10M	M1	B0.02	20220909	WT	M	23
10	97	Nuc	10M	M1	B0.02	20220909	WT	M	31
10	98	Nuc	10M	M1	B0.02	20220909	WT	M	23
10	99	Nuc	10M	M1	B0.02	20220909	WT	M	17
10	100	Nuc	10M	M1	B0.02	20220909	WT	M	34
10	101	Nuc	10M	M1	B0.02	20220909	WT	M	22
10	102	Nuc	10M	M1	B0.02	20220909	WT	M	56
10	103	Nuc	10M	M1	B0.02	20220909	WT	M	48
10	104	Nuc	10M	M1	B0.02	20220909	WT	M	25
10	105	Nuc	10M	M1	B0.02	20220909	WT	M	20
10	106	Nuc	10M	M1	B0.02	20220909	WT	M	38
10	107	Nuc	10M	M1	B0.02	20220909	WT	M	18
10	108	Nuc	10M	M1	B0.02	20220909	WT	M	32
10	109	Nuc	10M	M1	B0.02	20220909	WT	M	24
10	110	Nuc	10M	M1	B0.02	20220909	WT	M	49
10	111	Nuc	10M	M1	B0.02	20220909	WT	M	8
10	112	Nuc	10M	M1	B0.02	20220909	WT	M	51
10	113	Nuc	10M	M1	B0.02	20220909	WT	M	23
10	114	Nuc	10M	M1	B0.02	20220909	WT	M	32
10	115	Nuc	10M	M1	B0.02	20220909	WT	M	42
10	116	Nuc	10M	M1	B0.02	20220909	WT	M	100
10	117	Nuc	10M	M1	B0.02	20220909	WT	M	38
10	118	Nuc	10M	M1	B0.02	20220909	WT	M	10
10	119	Nuc	10M	M1	B0.02	20220909	WT	M	48
10	120	Nuc	10M	M1	B0.02	20220909	WT	M	6
10	121	Nuc	10M	M1	B0.02	20220909	WT	M	12
10	122	Nuc	10M	M1	B0.02	20220909	WT	M	14
10	123	Nuc	10M	M1	B0.02	20220909	WT	M	10
10	124	Nuc	10M	M1	B0.02	20220909	WT	M	13
10	125	Nuc	10M	M1	B0.02	20220909	WT	M	12
10	126	Nuc	10M	M1	B0.02	20220909	WT	M	206
10	127	Nuc	10M	M1	B0.02	20220909	WT	M	9
10	128	Nuc	10M	M1	B0.02	20220909	WT	M	91
10	129	Nuc	10M	M1	B0.02	20220909	WT	M	9
10	130	Nuc	10M	M1	B0.02	20220909	WT	M	12
10	131	Nuc	10M	M1	B0.02	20220909	WT	M	11
10	132	Nuc	10M	M1	B0.02	20220909	WT	M	46
10	133	Nuc	10M	M1	B0.02	20220909	WT	M	118
10	134	Nuc	10M	M1	B0.02	20220909	WT	M	102
10	135	Nuc	10M	M1	B0.02	20220909	WT	M	21
10	136	Nuc	10M	M1	B0.02	20220909	WT	M	130
10	137	Nuc	10M	M1	B0.02	20220909	WT	M	12
10	138	Nuc	10M	M1	B0.02	20220909	WT	M	6
10	139	Nuc	10M	M1	B0.02	20220909	WT	M	43
10	140	Nuc	10M	M1	B0.02	20220909	WT	M	84
10	141	Nuc	10M	M1	B0.02	20220909	WT	M	102
10	142	Nuc	10M	M1	B0.02	20220909	WT	M	18
10	143	Nuc	10M	M1	B0.02	20220909	WT	M	8
10	144	Nuc	10M	M1	B0.02	20220909	WT	M	43
10	145	Nuc	10M	M1	B0.02	20220909	WT	M	16
10	146	Nuc	10M	M1	B0.02	20220909	WT	M	69
10	147	Nuc	10M	M1	B0.02	20220909	WT	M	117
10	148	Nuc	10M	M1	B0.02	20220909	WT	M	42
10	149	Nuc	10M	M1	B0.02	20220909	WT	M	58
10	150	Nuc	10M	M1	B0.02	20220909	WT	M	9
10	151	Nuc	10M	M1	B0.02	20220909	WT	M	12
10	152	Nuc	10M	M1	B0.02	20220909	WT	M	34
10	153	Nuc	10M	M1	B0.02	20220909	WT	M	21
10	154	Nuc	10M	M1	B0.02	20220909	WT	M	23
10	155	Nuc	10M	M1	B0.02	20220909	WT	M	34
10	156	Nuc	10M	M1	B0.02	20220909	WT	M	6
10	157	Nuc	10M	M1	B0.02	20220909	WT	M	54
10	158	Nuc	10M	M1	B0.02	20220909	WT	M	19
10	159	Nuc	10M	M1	B0.02	20220909	WT	M	134
10	160	Nuc	10M	M1	B0.02	20220909	WT	M	13
10	161	Nuc	10M	M1	B0.02	20220909	WT	M	69
10	162	Nuc	10M	M1	B0.02	20220909	WT	M	41
10	163	Nuc	10M	M1	B0.02	20220909	WT	M	31
10	164	Nuc	10M	M1	B0.02	20220909	WT	M	68
10	165	Nuc	10M	M1	B0.02	20220909	WT	M	193
10	166	Nuc	10M	M1	B0.02	20220909	WT	M	64
10	167	Nuc	10M	M1	B0.02	20220909	WT	M	35
10	168	Nuc	10M	M1	B0.02	20220909	WT	M	12
10	169	Nuc	10M	M1	B0.02	20220909	WT	M	10
10	170	Nuc	10M	M1	B0.02	20220909	WT	M	10
10	171	Nuc	10M	M1	B0.02	20220909	WT	M	49
10	172	Nuc	10M	M1	B0.02	20220909	WT	M	114
10	173	Nuc	10M	M1	B0.02	20220909	WT	M	56
10	174	Nuc	10M	M1	B0.02	20220909	WT	M	23
10	175	Nuc	10M	M1	B0.02	20220909	WT	M	43
10	176	Nuc	10M	M1	B0.02	20220909	WT	M	26
10	177	Nuc	10M	M1	B0.02	20220909	WT	M	17
10	178	Nuc	10M	M1	B0.02	20220909	WT	M	53
10	179	Nuc	10M	M1	B0.02	20220909	WT	M	17
10	180	Nuc	10M	M1	B0.02	20220909	WT	M	51
10	181	Nuc	10M	M1	B0.02	20220909	WT	M	44
10	182	Nuc	10M	M1	B0.02	20220909	WT	M	45
10	183	Nuc	10M	M1	B0.02	20220909	WT	M	98
10	184	Nuc	10M	M1	B0.02	20220909	WT	M	44
10	185	Nuc	10M	M1	B0.02	20220909	WT	M	33
10	186	Nuc	10M	M1	B0.02	20220909	WT	M	15
10	187	Nuc	10M	M1	B0.02	20220909	WT	M	11
10	188	Nuc	10M	M1	B0.02	20220909	WT	M	27
10	189	Nuc	10M	M1	B0.02	20220909	WT	M	8
10	190	Nuc	10M	M1	B0.02	20220909	WT	M	49
10	191	Nuc	10M	M1	B0.02	20220909	WT	M	21
10	192	Nuc	10M	M1	B0.02	20220909	WT	M	86
10	193	Nuc	10M	M1	B0.02	20220909	WT	M	82
10	194	Nuc	10M	M1	B0.02	20220909	WT	M	16
10	195	Nuc	10M	M1	B0.02	20220909	WT	M	85
10	196	Nuc	10M	M1	B0.02	20220909	WT	M	100
10	197	Nuc	10M	M1	B0.02	20220909	WT	M	52
10	198	Nuc	10M	M1	B0.02	20220909	WT	M	32
10	199	Nuc	10M	M1	B0.02	20220909	WT	M	9
10	200	Nuc	10M	M1	B0.02	20220909	WT	M	22
10	201	Nuc	10M	M1	B0.02	20220909	WT	M	11
10	202	Nuc	10M	M1	B0.02	20220909	WT	M	14
10	203	Nuc	10M	M1	B0.02	20220909	WT	M	49
10	204	Nuc	10M	M1	B0.02	20220909	WT	M	29
10	205	Nuc	10M	M1	B0.02	20220909	WT	M	8
10	206	Nuc	10M	M1	B0.02	20220909	WT	M	22
10	207	Nuc	10M	M1	B0.02	20220909	WT	M	106
10	208	Nuc	10M	M1	B0.02	20220909	WT	M	8
10	209	Nuc	10M	M1	B0.02	20220909	WT	M	46
10	210	Nuc	10M	M1	B0.02	20220909	WT	M	46
10	211	Nuc	10M	M1	B0.02	20220909	WT	M	29
10	212	Nuc	10M	M1	B0.02	20220909	WT	M	16
10	213	Nuc	10M	M1	B0.02	20220909	WT	M	10
10	214	Nuc	10M	M1	B0.02	20220909	WT	M	10
10	215	Nuc	10M	M1	B0.02	20220909	WT	M	15
10	216	Nuc	10M	M1	B0.02	20220909	WT	M	6
10	217	Nuc	10M	M1	B0.02	20220909	WT	M	13
10	218	Nuc	10M	M1	B0.02	20220909	WT	M	34
10	219	Nuc	10M	M1	B0.02	20220909	WT	M	18
10	220	Nuc	10M	M1	B0.02	20220909	WT	M	14
10	221	Nuc	10M	M1	B0.02	20220909	WT	M	11
10	222	Nuc	10M	M1	B0.02	20220909	WT	M	26
10	223	Nuc	10M	M1	B0.02	20220909	WT	M	15
10	224	Nuc	10M	M1	B0.02	20220909	WT	M	33
10	225	Nuc	10M	M1	B0.02	20220909	WT	M	30
10	226	Nuc	10M	M1	B0.02	20220909	WT	M	18
10	227	Nuc	10M	M1	B0.02	20220909	WT	M	31
10	228	Nuc	10M	M1	B0.02	20220909	WT	M	25
10	229	Nuc	10M	M1	B0.02	20220909	WT	M	6
10	230	Nuc	10M	M1	B0.02	20220909	WT	M	35
10	231	Nuc	10M	M1	B0.02	20220909	WT	M	46
11	1	Nuc	10M	M1	B0.02	20220909	WT	M	213
11	2	Nuc	10M	M1	B0.02	20220909	WT	M	61
11	3	Nuc	10M	M1	B0.02	20220909	WT	M	66
11	4	Nuc	10M	M1	B0.02	20220909	WT	M	31
11	5	Nuc	10M	M1	B0.02	20220909	WT	M	279
11	6	Nuc	10M	M1	B0.02	20220909	WT	M	36
11	7	Nuc	10M	M1	B0.02	20220909	WT	M	328
11	8	Nuc	10M	M1	B0.02	20220909	WT	M	145
11	9	Nuc	10M	M1	B0.02	20220909	WT	M	67
11	10	Nuc	10M	M1	B0.02	20220909	WT	M	170
11	11	Nuc	10M	M1	B0.02	20220909	WT	M	59
11	12	Nuc	10M	M1	B0.02	20220909	WT	M	56
11	13	Nuc	10M	M1	B0.02	20220909	WT	M	92
[truncated: 248,973 more rows]
