# Supplementary material for: An altered cell-specific subcellular distribution of translesion synthesis DNA polymerase kappa (POLK) in aging mouse neurons
Source: eLife. 2026 May 13;13:RP101533. doi: 10.7554/eLife.101533 (PMC13171111; doi:10.7554/eLife.101533)
Supplement: Figure 1—source data 3. [file elife-101533-fig1-data3.zip › Figure1 2/Figure1A2_data.xlsx]

## Sheet: Gel-A_08-20-2024
		PNC5_WB_siPolk_08-18-2024
	Group	Beta actin	Polk(~99kDa)
	siControl-1	70498.1	9063.9
	siControl-2	67627.8	6006.97
	siControl-3	55351.4	2445.65
	siPolk-1	70972.2	6158.76
	siPolk-2	63493	4889.24
	siPolk-3	58536.7	3109.05
		Normalization with loading control
	Group	Beta actin	Polk(~99kDa)
	siControl-1		0.128569
	siControl-2		0.088824
	siControl-3		0.0441841
	siPolk-1		0.0867771
	siPolk-2		0.0770043
	siPolk-3		0.0531127
		Control AVERAGE
	Group	Beta actin	Polk(~99kDa)
			0.0871925
		Fold change
	Group	Beta actin	Polk(~99kDa)
	siControl-1		1.47455
	siControl-2		1.01871
	siControl-3		0.506742
	siPolk-1		0.995236
	siPolk-2		0.883153
	siPolk-3		0.609144
