# Supplementary material for: An altered cell-specific subcellular distribution of translesion synthesis DNA polymerase kappa (POLK) in aging mouse neurons
Source: eLife. 2026 May 13;13:RP101533. doi: 10.7554/eLife.101533 (PMC13171111; doi:10.7554/eLife.101533)
Supplement: Figure 1—source data 3. [file elife-101533-fig1-data3.zip › Figure1 2/Figure1A1_data.csv]

ImageNumber	ObjectNumber	Treatment	FileName_cells	NeuronCyto_Area	NeuronNuc_Area	NeuronNuc_IntegratedIntensity_POLK	NeuronNuc_MeanIntensity_POLK	NeuronNuc_MedianIntensity_POLK
1	1	CTRL	S9_P3_PNC3(DIV-12)_(Ctrl)_(Hoe_Polk_LAMP1_Map2)_A_20x(1x)_02(Tiles).czi	34347	7105	798.1202724	0.112332199	0.105767913
1	3	CTRL	S9_P3_PNC3(DIV-12)_(Ctrl)_(Hoe_Polk_LAMP1_Map2)_A_20x(1x)_02(Tiles).czi	222642	5974	394.9462578	0.067190585	0.063035019
1	7	CTRL	S9_P3_PNC3(DIV-12)_(Ctrl)_(Hoe_Polk_LAMP1_Map2)_A_20x(1x)_02(Tiles).czi	105264	6375	609.3845583	0.10200612	0.097566187
1	8	CTRL	S9_P3_PNC3(DIV-12)_(Ctrl)_(Hoe_Polk_LAMP1_Map2)_A_20x(1x)_02(Tiles).czi	65555	5865	509.0292827	0.085565521	0.081376366
1	9	CTRL	S9_P3_PNC3(DIV-12)_(Ctrl)_(Hoe_Polk_LAMP1_Map2)_A_20x(1x)_02(Tiles).czi	14041	1964	416.1850318	0.080609148	0.075562678
1	10	CTRL	S9_P3_PNC3(DIV-12)_(Ctrl)_(Hoe_Polk_LAMP1_Map2)_A_20x(1x)_02(Tiles).czi	12528	4042	433.1232324	0.068869969	0.066559851
1	14	CTRL	S9_P3_PNC3(DIV-12)_(Ctrl)_(Hoe_Polk_LAMP1_Map2)_A_20x(1x)_02(Tiles).czi	96773	6427	488.5170069	0.076630119	0.063523307
1	16	CTRL	S9_P3_PNC3(DIV-12)_(Ctrl)_(Hoe_Polk_LAMP1_Map2)_A_20x(1x)_02(Tiles).czi	109044	5508	422.9021442	0.072106077	0.06516365
1	17	CTRL	S9_P3_PNC3(DIV-12)_(Ctrl)_(Hoe_Polk_LAMP1_Map2)_A_20x(1x)_02(Tiles).czi	42690	5446	98.21342802	0.050006837	0.04492256
1	18	CTRL	S9_P3_PNC3(DIV-12)_(Ctrl)_(Hoe_Polk_LAMP1_Map2)_A_20x(1x)_02(Tiles).czi	58459	5309	584.6163274	0.14463541	0.139147013
1	19	CTRL	S9_P3_PNC3(DIV-12)_(Ctrl)_(Hoe_Polk_LAMP1_Map2)_A_20x(1x)_02(Tiles).czi	601321	4565	805.3515686	0.143992771	0.141680017
1	23	CTRL	S9_P3_PNC3(DIV-12)_(Ctrl)_(Hoe_Polk_LAMP1_Map2)_A_20x(1x)_02(Tiles).czi	57903	4898	430.2305796	0.07850923	0.076691844
1	24	CTRL	S9_P3_PNC3(DIV-12)_(Ctrl)_(Hoe_Polk_LAMP1_Map2)_A_20x(1x)_02(Tiles).czi	119540	8926	779.9214475	0.118475079	0.111642636
1	25	CTRL	S9_P3_PNC3(DIV-12)_(Ctrl)_(Hoe_Polk_LAMP1_Map2)_A_20x(1x)_02(Tiles).czi	166699	5579	482.5308467	0.075078707	0.071389332
1	28	CTRL	S9_P3_PNC3(DIV-12)_(Ctrl)_(Hoe_Polk_LAMP1_Map2)_A_20x(1x)_02(Tiles).czi	52068	6007	863.4889151	0.137805444	0.132280454
1	34	CTRL	S9_P3_PNC3(DIV-12)_(Ctrl)_(Hoe_Polk_LAMP1_Map2)_A_20x(1x)_02(Tiles).czi	38062	4490	775.9406732	0.140875213	0.140733957
1	35	CTRL	S9_P3_PNC3(DIV-12)_(Ctrl)_(Hoe_Polk_LAMP1_Map2)_A_20x(1x)_02(Tiles).czi	86720	3668	447.7884191	0.08222336	0.078400858
1	39	CTRL	S9_P3_PNC3(DIV-12)_(Ctrl)_(Hoe_Polk_LAMP1_Map2)_A_20x(1x)_02(Tiles).czi	106948	3741	702.9555054	0.13240827	0.129282057
1	40	CTRL	S9_P3_PNC3(DIV-12)_(Ctrl)_(Hoe_Polk_LAMP1_Map2)_A_20x(1x)_02(Tiles).czi	25740	6327	448.0178839	0.098141924	0.092828259
1	42	CTRL	S9_P3_PNC3(DIV-12)_(Ctrl)_(Hoe_Polk_LAMP1_Map2)_A_20x(1x)_02(Tiles).czi	8967	4675	1011.638743	0.161397375	0.157366291
1	48	CTRL	S9_P3_PNC3(DIV-12)_(Ctrl)_(Hoe_Polk_LAMP1_Map2)_A_20x(1x)_02(Tiles).czi	42099	6107	760.3766391	0.112050787	0.107911803
1	49	CTRL	S9_P3_PNC3(DIV-12)_(Ctrl)_(Hoe_Polk_LAMP1_Map2)_A_20x(1x)_02(Tiles).czi	27244	2959	246.1150076	0.093972893	0.080704965
1	50	CTRL	S9_P3_PNC3(DIV-12)_(Ctrl)_(Hoe_Polk_LAMP1_Map2)_A_20x(1x)_02(Tiles).czi	111770	5747	467.2583353	0.095397782	0.089570455
1	53	CTRL	S9_P3_PNC3(DIV-12)_(Ctrl)_(Hoe_Polk_LAMP1_Map2)_A_20x(1x)_02(Tiles).czi	48258	5837	809.8173047	0.090725667	0.083543144
1	57	CTRL	S9_P3_PNC3(DIV-12)_(Ctrl)_(Hoe_Polk_LAMP1_Map2)_A_20x(1x)_02(Tiles).czi	51761	4159	600.6295417	0.107658997	0.09778744
1	58	CTRL	S9_P3_PNC3(DIV-12)_(Ctrl)_(Hoe_Polk_LAMP1_Map2)_A_20x(1x)_02(Tiles).czi	54102	5157	128.044404	0.053530269	0.049103532
1	62	CTRL	S9_P3_PNC3(DIV-12)_(Ctrl)_(Hoe_Polk_LAMP1_Map2)_A_20x(1x)_02(Tiles).czi	36425	5083	430.1837649	0.096735724	0.089906156
1	66	CTRL	S9_P3_PNC3(DIV-12)_(Ctrl)_(Hoe_Polk_LAMP1_Map2)_A_20x(1x)_02(Tiles).czi	100896	6320	849.9210655	0.141488441	0.135751888
1	69	CTRL	S9_P3_PNC3(DIV-12)_(Ctrl)_(Hoe_Polk_LAMP1_Map2)_A_20x(1x)_02(Tiles).czi	57371	6448	581.4687885	0.099943071	0.094819561
1	72	CTRL	S9_P3_PNC3(DIV-12)_(Ctrl)_(Hoe_Polk_LAMP1_Map2)_A_20x(1x)_02(Tiles).czi	19439	4910	160.773816	0.05181238	0.041557945
1	73	CTRL	S9_P3_PNC3(DIV-12)_(Ctrl)_(Hoe_Polk_LAMP1_Map2)_A_20x(1x)_02(Tiles).czi	12400	3760	506.3817049	0.095887465	0.093255512
1	75	CTRL	S9_P3_PNC3(DIV-12)_(Ctrl)_(Hoe_Polk_LAMP1_Map2)_A_20x(1x)_02(Tiles).czi	39167	4968	129.2193641	0.040005995	0.032852676
1	76	CTRL	S9_P3_PNC3(DIV-12)_(Ctrl)_(Hoe_Polk_LAMP1_Map2)_A_20x(1x)_02(Tiles).czi	58629	5643	814.0728474	0.089350549	0.083581291
1	79	CTRL	S9_P3_PNC3(DIV-12)_(Ctrl)_(Hoe_Polk_LAMP1_Map2)_A_20x(1x)_02(Tiles).czi	33980	1972	338.7619903	0.075448105	0.069611661
1	80	CTRL	S9_P3_PNC3(DIV-12)_(Ctrl)_(Hoe_Polk_LAMP1_Map2)_A_20x(1x)_02(Tiles).czi	44574	3853	333.5980167	0.090948205	0.08488594
1	82	CTRL	S9_P3_PNC3(DIV-12)_(Ctrl)_(Hoe_Polk_LAMP1_Map2)_A_20x(1x)_02(Tiles).czi	24025	3209	69.12732152	0.033654976	0.032410163
1	84	CTRL	S9_P3_PNC3(DIV-12)_(Ctrl)_(Hoe_Polk_LAMP1_Map2)_A_20x(1x)_02(Tiles).czi	59613	6897	89.66166201	0.026224528	0.022247653
1	86	CTRL	S9_P3_PNC3(DIV-12)_(Ctrl)_(Hoe_Polk_LAMP1_Map2)_A_20x(1x)_02(Tiles).czi	62287	7595	441.6723586	0.078968775	0.074525066
1	90	CTRL	S9_P3_PNC3(DIV-12)_(Ctrl)_(Hoe_Polk_LAMP1_Map2)_A_20x(1x)_02(Tiles).czi	11979	3591	423.0734878	0.113091015	0.10473793
1	95	CTRL	S9_P3_PNC3(DIV-12)_(Ctrl)_(Hoe_Polk_LAMP1_Map2)_A_20x(1x)_02(Tiles).czi	10681	4978	287.0894337	0.045375286	0.038323034
1	96	CTRL	S9_P3_PNC3(DIV-12)_(Ctrl)_(Hoe_Polk_LAMP1_Map2)_A_20x(1x)_02(Tiles).czi	9244	2023	528.187839	0.078377777	0.072175175
1	98	CTRL	S9_P3_PNC3(DIV-12)_(Ctrl)_(Hoe_Polk_LAMP1_Map2)_A_20x(1x)_02(Tiles).czi	73573	7365	423.2537582	0.090535563	0.076188296
1	99	CTRL	S9_P3_PNC3(DIV-12)_(Ctrl)_(Hoe_Polk_LAMP1_Map2)_A_20x(1x)_02(Tiles).czi	27208	6124	441.3560086	0.07240092	0.070023648
1	100	CTRL	S9_P3_PNC3(DIV-12)_(Ctrl)_(Hoe_Polk_LAMP1_Map2)_A_20x(1x)_02(Tiles).czi	32319	7206	727.4790119	0.10253404	0.095727473
1	102	CTRL	S9_P3_PNC3(DIV-12)_(Ctrl)_(Hoe_Polk_LAMP1_Map2)_A_20x(1x)_02(Tiles).czi	37036	6457	868.8996419	0.105602776	0.099382013
1	103	CTRL	S9_P3_PNC3(DIV-12)_(Ctrl)_(Hoe_Polk_LAMP1_Map2)_A_20x(1x)_02(Tiles).czi	27376	5899	535.3811859	0.097929611	0.086037993
1	104	CTRL	S9_P3_PNC3(DIV-12)_(Ctrl)_(Hoe_Polk_LAMP1_Map2)_A_20x(1x)_02(Tiles).czi	44655	5755	480.0886098	0.082531994	0.076966509
1	105	CTRL	S9_P3_PNC3(DIV-12)_(Ctrl)_(Hoe_Polk_LAMP1_Map2)_A_20x(1x)_02(Tiles).czi	90862	6803	550.0623947	0.090070803	0.084298469
1	106	CTRL	S9_P3_PNC3(DIV-12)_(Ctrl)_(Hoe_Polk_LAMP1_Map2)_A_20x(1x)_02(Tiles).czi	28116	5460	188.3392541	0.06364963	0.052399481
1	114	CTRL	S9_P3_PNC3(DIV-12)_(Ctrl)_(Hoe_Polk_LAMP1_Map2)_A_20x(1x)_02(Tiles).czi	65150	8333	650.4987873	0.113189279	0.108720534
1	115	CTRL	S9_P3_PNC3(DIV-12)_(Ctrl)_(Hoe_Polk_LAMP1_Map2)_A_20x(1x)_02(Tiles).czi	14625	3164	631.5590148	0.089850479	0.085786223
1	118	CTRL	S9_P3_PNC3(DIV-12)_(Ctrl)_(Hoe_Polk_LAMP1_Map2)_A_20x(1x)_02(Tiles).czi	8518	2620	152.4170905	0.038586605	0.035370413
1	123	CTRL	S9_P3_PNC3(DIV-12)_(Ctrl)_(Hoe_Polk_LAMP1_Map2)_A_20x(1x)_02(Tiles).czi	121596	7995	340.1910741	0.058281836	0.053917754
1	124	CTRL	S9_P3_PNC3(DIV-12)_(Ctrl)_(Hoe_Polk_LAMP1_Map2)_A_20x(1x)_02(Tiles).czi	84742	5298	595.9763791	0.09268684	0.088212408
1	126	CTRL	S9_P3_PNC3(DIV-12)_(Ctrl)_(Hoe_Polk_LAMP1_Map2)_A_20x(1x)_02(Tiles).czi	92101	8346	216.6014652	0.092802684	0.085740447
1	127	CTRL	S9_P3_PNC3(DIV-12)_(Ctrl)_(Hoe_Polk_LAMP1_Map2)_A_20x(1x)_02(Tiles).czi	21686	2981	565.5922643	0.080511354	0.077225909
1	129	CTRL	S9_P3_PNC3(DIV-12)_(Ctrl)_(Hoe_Polk_LAMP1_Map2)_A_20x(1x)_02(Tiles).czi	28915	4374	381.6880604	0.091773999	0.089204244
1	130	CTRL	S9_P3_PNC3(DIV-12)_(Ctrl)_(Hoe_Polk_LAMP1_Map2)_A_20x(1x)_02(Tiles).czi	47009	4518	407.706951	0.079058939	0.074639507
1	136	CTRL	S9_P3_PNC3(DIV-12)_(Ctrl)_(Hoe_Polk_LAMP1_Map2)_A_20x(1x)_02(Tiles).czi	24115	3968	735.691082	0.098723978	0.092164494
1	137	CTRL	S9_P3_PNC3(DIV-12)_(Ctrl)_(Hoe_Polk_LAMP1_Map2)_A_20x(1x)_02(Tiles).czi	61051	6701	285.3198293	0.073027855	0.06691844
1	139	CTRL	S9_P3_PNC3(DIV-12)_(Ctrl)_(Hoe_Polk_LAMP1_Map2)_A_20x(1x)_02(Tiles).czi	29206	6645	85.02235473	0.038160841	0.034546427
1	140	CTRL	S9_P3_PNC3(DIV-12)_(Ctrl)_(Hoe_Polk_LAMP1_Map2)_A_20x(1x)_02(Tiles).czi	27154	7525	617.1222251	0.121409055	0.115899902
2	12	CTRL	S9_P3_PNC3(DIV-12)_(Ctrl)_(Hoe_Polk_LAMP1_Map2)_A_20x(1x)_03(Tiles).czi	47971	5635	565.5031363	0.089379348	0.086015105
2	14	CTRL	S9_P3_PNC3(DIV-12)_(Ctrl)_(Hoe_Polk_LAMP1_Map2)_A_20x(1x)_03(Tiles).czi	27549	5808	531.7509582	0.081719834	0.072419316
2	20	CTRL	S9_P3_PNC3(DIV-12)_(Ctrl)_(Hoe_Polk_LAMP1_Map2)_A_20x(1x)_03(Tiles).czi	46293	3891	431.0751055	0.068003645	0.06242466
2	22	CTRL	S9_P3_PNC3(DIV-12)_(Ctrl)_(Hoe_Polk_LAMP1_Map2)_A_20x(1x)_03(Tiles).czi	15778	3797	119.0763716	0.047535478	0.042854965
2	26	CTRL	S9_P3_PNC3(DIV-12)_(Ctrl)_(Hoe_Polk_LAMP1_Map2)_A_20x(1x)_03(Tiles).czi	14075	2156	654.2446787	0.121381202	0.117723353
2	29	CTRL	S9_P3_PNC3(DIV-12)_(Ctrl)_(Hoe_Polk_LAMP1_Map2)_A_20x(1x)_03(Tiles).czi	8828	3481	1480.018342	0.204818481	0.198443577
2	31	CTRL	S9_P3_PNC3(DIV-12)_(Ctrl)_(Hoe_Polk_LAMP1_Map2)_A_20x(1x)_03(Tiles).czi	6867	4212	128.2324257	0.055201216	0.049691007
2	33	CTRL	S9_P3_PNC3(DIV-12)_(Ctrl)_(Hoe_Polk_LAMP1_Map2)_A_20x(1x)_03(Tiles).czi	105013	7556	618.5119566	0.089097084	0.085023269
2	40	CTRL	S9_P3_PNC3(DIV-12)_(Ctrl)_(Hoe_Polk_LAMP1_Map2)_A_20x(1x)_03(Tiles).czi	62083	3223	818.0626545	0.121608838	0.113557644
2	42	CTRL	S9_P3_PNC3(DIV-12)_(Ctrl)_(Hoe_Polk_LAMP1_Map2)_A_20x(1x)_03(Tiles).czi	18457	3822	185.2769515	0.055010971	0.052674145
2	45	CTRL	S9_P3_PNC3(DIV-12)_(Ctrl)_(Hoe_Polk_LAMP1_Map2)_A_20x(1x)_03(Tiles).czi	57443	6207	1322.853498	0.195341627	0.187411308
2	50	CTRL	S9_P3_PNC3(DIV-12)_(Ctrl)_(Hoe_Polk_LAMP1_Map2)_A_20x(1x)_03(Tiles).czi	10922	3786	541.2231176	0.096046693	0.092378117
2	55	CTRL	S9_P3_PNC3(DIV-12)_(Ctrl)_(Hoe_Polk_LAMP1_Map2)_A_20x(1x)_03(Tiles).czi	9850	5538	463.0809648	0.096254618	0.091836423
2	65	CTRL	S9_P3_PNC3(DIV-12)_(Ctrl)_(Hoe_Polk_LAMP1_Map2)_A_20x(1x)_03(Tiles).czi	22926	5339	1225.484703	0.210999432	0.206759751
2	66	CTRL	S9_P3_PNC3(DIV-12)_(Ctrl)_(Hoe_Polk_LAMP1_Map2)_A_20x(1x)_03(Tiles).czi	126984	3939	199.0046696	0.059582236	0.054383155
2	68	CTRL	S9_P3_PNC3(DIV-12)_(Ctrl)_(Hoe_Polk_LAMP1_Map2)_A_20x(1x)_03(Tiles).czi	14286	1964	74.73493579	0.031217601	0.02760357
2	69	CTRL	S9_P3_PNC3(DIV-12)_(Ctrl)_(Hoe_Polk_LAMP1_Map2)_A_20x(1x)_03(Tiles).czi	22823	3205	440.0590532	0.078024655	0.069581144
2	70	CTRL	S9_P3_PNC3(DIV-12)_(Ctrl)_(Hoe_Polk_LAMP1_Map2)_A_20x(1x)_03(Tiles).czi	16546	4115	307.6861069	0.081398441	0.075471126
2	75	CTRL	S9_P3_PNC3(DIV-12)_(Ctrl)_(Hoe_Polk_LAMP1_Map2)_A_20x(1x)_03(Tiles).czi	22976	4327	288.1203636	0.073990848	0.067170218
2	76	CTRL	S9_P3_PNC3(DIV-12)_(Ctrl)_(Hoe_Polk_LAMP1_Map2)_A_20x(1x)_03(Tiles).czi	13980	3713	329.1133139	0.084583221	0.08038453
2	77	CTRL	S9_P3_PNC3(DIV-12)_(Ctrl)_(Hoe_Polk_LAMP1_Map2)_A_20x(1x)_03(Tiles).czi	38686	5198	228.4721603	0.076694246	0.070580609
2	79	CTRL	S9_P3_PNC3(DIV-12)_(Ctrl)_(Hoe_Polk_LAMP1_Map2)_A_20x(1x)_03(Tiles).czi	118882	7185	323.0809034	0.085088465	0.079209581
2	84	CTRL	S9_P3_PNC3(DIV-12)_(Ctrl)_(Hoe_Polk_LAMP1_Map2)_A_20x(1x)_03(Tiles).czi	41649	7298	820.0685749	0.108431651	0.104692146
2	85	CTRL	S9_P3_PNC3(DIV-12)_(Ctrl)_(Hoe_Polk_LAMP1_Map2)_A_20x(1x)_03(Tiles).czi	38031	8000	345.3819642	0.083044473	0.076722361
2	86	CTRL	S9_P3_PNC3(DIV-12)_(Ctrl)_(Hoe_Polk_LAMP1_Map2)_A_20x(1x)_03(Tiles).czi	32779	2025	363.1838565	0.104845224	0.093019001
2	87	CTRL	S9_P3_PNC3(DIV-12)_(Ctrl)_(Hoe_Polk_LAMP1_Map2)_A_20x(1x)_03(Tiles).czi	9987	2173	333.3452969	0.154612846	0.152361333
2	88	CTRL	S9_P3_PNC3(DIV-12)_(Ctrl)_(Hoe_Polk_LAMP1_Map2)_A_20x(1x)_03(Tiles).czi	55969	5494	349.8991689	0.082875218	0.073991001
2	89	CTRL	S9_P3_PNC3(DIV-12)_(Ctrl)_(Hoe_Polk_LAMP1_Map2)_A_20x(1x)_03(Tiles).czi	6383	5562	139.9950108	0.034037202	0.032196537
2	90	CTRL	S9_P3_PNC3(DIV-12)_(Ctrl)_(Hoe_Polk_LAMP1_Map2)_A_20x(1x)_03(Tiles).czi	172155	5449	297.6831925	0.085516574	0.077996492
2	93	CTRL	S9_P3_PNC3(DIV-12)_(Ctrl)_(Hoe_Polk_LAMP1_Map2)_A_20x(1x)_03(Tiles).czi	22456	2465	301.6724959	0.078560546	0.069916837
2	94	CTRL	S9_P3_PNC3(DIV-12)_(Ctrl)_(Hoe_Polk_LAMP1_Map2)_A_20x(1x)_03(Tiles).czi	74976	4483	234.4978567	0.055673755	0.042923629
2	96	CTRL	S9_P3_PNC3(DIV-12)_(Ctrl)_(Hoe_Polk_LAMP1_Map2)_A_20x(1x)_03(Tiles).czi	45604	1982	212.3017473	0.083583365	0.079987794
2	97	CTRL	S9_P3_PNC3(DIV-12)_(Ctrl)_(Hoe_Polk_LAMP1_Map2)_A_20x(1x)_03(Tiles).czi	8160	3522	859.9311215	0.113807719	0.109407187
2	100	CTRL	S9_P3_PNC3(DIV-12)_(Ctrl)_(Hoe_Polk_LAMP1_Map2)_A_20x(1x)_03(Tiles).czi	39463	2022	737.656337	0.117761229	0.114045933
2	102	CTRL	S9_P3_PNC3(DIV-12)_(Ctrl)_(Hoe_Polk_LAMP1_Map2)_A_20x(1x)_03(Tiles).czi	9731	2180	147.6083775	0.057772359	0.054512855
2	104	CTRL	S9_P3_PNC3(DIV-12)_(Ctrl)_(Hoe_Polk_LAMP1_Map2)_A_20x(1x)_03(Tiles).czi	27618	3761	320.290105	0.091017364	0.074830242
2	107	CTRL	S9_P3_PNC3(DIV-12)_(Ctrl)_(Hoe_Polk_LAMP1_Map2)_A_20x(1x)_03(Tiles).czi	14353	3578	697.2812852	0.100069071	0.093324177
2	109	CTRL	S9_P3_PNC3(DIV-12)_(Ctrl)_(Hoe_Polk_LAMP1_Map2)_A_20x(1x)_03(Tiles).czi	33159	2952	672.9936067	0.191082796	0.176104367
2	112	CTRL	S9_P3_PNC3(DIV-12)_(Ctrl)_(Hoe_Polk_LAMP1_Map2)_A_20x(1x)_03(Tiles).czi	85885	4674	719.9280083	0.11312508	0.108552679
2	113	CTRL	S9_P3_PNC3(DIV-12)_(Ctrl)_(Hoe_Polk_LAMP1_Map2)_A_20x(1x)_03(Tiles).czi	24970	3998	273.9527429	0.0849993	0.074738689
2	114	CTRL	S9_P3_PNC3(DIV-12)_(Ctrl)_(Hoe_Polk_LAMP1_Map2)_A_20x(1x)_03(Tiles).czi	64057	1989	256.0167392	0.072361995	0.066697188
2	115	CTRL	S9_P3_PNC3(DIV-12)_(Ctrl)_(Hoe_Polk_LAMP1_Map2)_A_20x(1x)_03(Tiles).czi	7993	3215	243.4306253	0.063691948	0.057084002
2	116	CTRL	S9_P3_PNC3(DIV-12)_(Ctrl)_(Hoe_Polk_LAMP1_Map2)_A_20x(1x)_03(Tiles).czi	99232	7228	285.8457316	0.08519992	0.078065157
2	118	CTRL	S9_P3_PNC3(DIV-12)_(Ctrl)_(Hoe_Polk_LAMP1_Map2)_A_20x(1x)_03(Tiles).czi	49563	5073	265.0056767	0.09078646	0.083360039
2	121	CTRL	S9_P3_PNC3(DIV-12)_(Ctrl)_(Hoe_Polk_LAMP1_Map2)_A_20x(1x)_03(Tiles).czi	685996	5797	619.9178002	0.099873981	0.092851147
2	122	CTRL	S9_P3_PNC3(DIV-12)_(Ctrl)_(Hoe_Polk_LAMP1_Map2)_A_20x(1x)_03(Tiles).czi	23468	3726	228.122393	0.053150604	0.038651101
2	130	CTRL	S9_P3_PNC3(DIV-12)_(Ctrl)_(Hoe_Polk_LAMP1_Map2)_A_20x(1x)_03(Tiles).czi	12900	4472	407.7395442	0.084313388	0.080842301
2	132	CTRL	S9_P3_PNC3(DIV-12)_(Ctrl)_(Hoe_Polk_LAMP1_Map2)_A_20x(1x)_03(Tiles).czi	15148	3965	269.8357829	0.059174514	0.043579768
2	133	CTRL	S9_P3_PNC3(DIV-12)_(Ctrl)_(Hoe_Polk_LAMP1_Map2)_A_20x(1x)_03(Tiles).czi	10623	3607	253.7419247	0.083139556	0.07223621
2	134	CTRL	S9_P3_PNC3(DIV-12)_(Ctrl)_(Hoe_Polk_LAMP1_Map2)_A_20x(1x)_03(Tiles).czi	35263	2082	219.1135428	0.057874681	0.044678416
2	136	CTRL	S9_P3_PNC3(DIV-12)_(Ctrl)_(Hoe_Polk_LAMP1_Map2)_A_20x(1x)_03(Tiles).czi	14695	2421	874.9261319	0.121618867	0.111223012
2	137	CTRL	S9_P3_PNC3(DIV-12)_(Ctrl)_(Hoe_Polk_LAMP1_Map2)_A_20x(1x)_03(Tiles).czi	5543	5119	515.7842834	0.08189652	0.074708171
2	139	CTRL	S9_P3_PNC3(DIV-12)_(Ctrl)_(Hoe_Polk_LAMP1_Map2)_A_20x(1x)_03(Tiles).czi	27018	3166	270.8702531	0.069489547	0.06550698
2	140	CTRL	S9_P3_PNC3(DIV-12)_(Ctrl)_(Hoe_Polk_LAMP1_Map2)_A_20x(1x)_03(Tiles).czi	20028	3803	165.7137716	0.039672916	0.034996565
2	144	CTRL	S9_P3_PNC3(DIV-12)_(Ctrl)_(Hoe_Polk_LAMP1_Map2)_A_20x(1x)_03(Tiles).czi	87798	7284	309.5874118	0.055902386	0.053147174
2	146	CTRL	S9_P3_PNC3(DIV-12)_(Ctrl)_(Hoe_Polk_LAMP1_Map2)_A_20x(1x)_03(Tiles).czi	10417	2077	422.1837498	0.099901503	0.086625464
2	150	CTRL	S9_P3_PNC3(DIV-12)_(Ctrl)_(Hoe_Polk_LAMP1_Map2)_A_20x(1x)_03(Tiles).czi	129438	6820	361.2629591	0.097009388	0.091447316
2	154	CTRL	S9_P3_PNC3(DIV-12)_(Ctrl)_(Hoe_Polk_LAMP1_Map2)_A_20x(1x)_03(Tiles).czi	9207	3787	618.1540102	0.100105913	0.098298617
2	155	CTRL	S9_P3_PNC3(DIV-12)_(Ctrl)_(Hoe_Polk_LAMP1_Map2)_A_20x(1x)_03(Tiles).czi	19603	9084	285.2884264	0.088297254	0.08227665
2	156	CTRL	S9_P3_PNC3(DIV-12)_(Ctrl)_(Hoe_Polk_LAMP1_Map2)_A_20x(1x)_03(Tiles).czi	5886	5378	185.1262381	0.054352977	0.046051729
3	3	CTRL	S9_P3_PNC3(DIV-12)_(Ctrl)_(Hoe_Polk_LAMP1_Map2)_A_20x(1x)_04(Tiles).czi	36311	5072	934.3852446	0.124435377	0.113847561
3	9	CTRL	S9_P3_PNC3(DIV-12)_(Ctrl)_(Hoe_Polk_LAMP1_Map2)_A_20x(1x)_04(Tiles).czi	88929	6739	472.0755484	0.069906049	0.066590369
3	10	CTRL	S9_P3_PNC3(DIV-12)_(Ctrl)_(Hoe_Polk_LAMP1_Map2)_A_20x(1x)_04(Tiles).czi	250551	6788	564.053468	0.11120928	0.10533303
3	14	CTRL	S9_P3_PNC3(DIV-12)_(Ctrl)_(Hoe_Polk_LAMP1_Map2)_A_20x(1x)_04(Tiles).czi	30352	3525	215.68777	0.077031346	0.074402988
3	15	CTRL	S9_P3_PNC3(DIV-12)_(Ctrl)_(Hoe_Polk_LAMP1_Map2)_A_20x(1x)_04(Tiles).czi	56875	6399	835.8787068	0.121019069	0.115693904
3	18	CTRL	S9_P3_PNC3(DIV-12)_(Ctrl)_(Hoe_Polk_LAMP1_Map2)_A_20x(1x)_04(Tiles).czi	46883	5711	119.3071799	0.026744492	0.023682002
3	22	CTRL	S9_P3_PNC3(DIV-12)_(Ctrl)_(Hoe_Polk_LAMP1_Map2)_A_20x(1x)_04(Tiles).czi	82598	6664	119.305364	0.032062715	0.029144732
3	23	CTRL	S9_P3_PNC3(DIV-12)_(Ctrl)_(Hoe_Polk_LAMP1_Map2)_A_20x(1x)_04(Tiles).czi	42057	5407	497.3710849	0.073662779	0.07022202
3	24	CTRL	S9_P3_PNC3(DIV-12)_(Ctrl)_(Hoe_Polk_LAMP1_Map2)_A_20x(1x)_04(Tiles).czi	13754	2926	436.534448	0.064777333	0.06195163
3	27	CTRL	S9_P3_PNC3(DIV-12)_(Ctrl)_(Hoe_Polk_LAMP1_Map2)_A_20x(1x)_04(Tiles).czi	7340	3234	520.801496	0.07672385	0.07353323
3	29	CTRL	S9_P3_PNC3(DIV-12)_(Ctrl)_(Hoe_Polk_LAMP1_Map2)_A_20x(1x)_04(Tiles).czi	8121	2288	535.6544446	0.081295256	0.076745249
3	31	CTRL	S9_P3_PNC3(DIV-12)_(Ctrl)_(Hoe_Polk_LAMP1_Map2)_A_20x(1x)_04(Tiles).czi	25762	6206	357.221363	0.097229549	0.090272374
3	34	CTRL	S9_P3_PNC3(DIV-12)_(Ctrl)_(Hoe_Polk_LAMP1_Map2)_A_20x(1x)_04(Tiles).czi	189928	4837	440.3990392	0.087121472	0.085717559
3	37	CTRL	S9_P3_PNC3(DIV-12)_(Ctrl)_(Hoe_Polk_LAMP1_Map2)_A_20x(1x)_04(Tiles).czi	54840	7647	348.4379646	0.09884765	0.094903484
3	38	CTRL	S9_P3_PNC3(DIV-12)_(Ctrl)_(Hoe_Polk_LAMP1_Map2)_A_20x(1x)_04(Tiles).czi	47021	5749	475.4144205	0.074295112	0.069016553
3	39	CTRL	S9_P3_PNC3(DIV-12)_(Ctrl)_(Hoe_Polk_LAMP1_Map2)_A_20x(1x)_04(Tiles).czi	121440	5339	263.3305868	0.088993101	0.08393988
3	40	CTRL	S9_P3_PNC3(DIV-12)_(Ctrl)_(Hoe_Polk_LAMP1_Map2)_A_20x(1x)_04(Tiles).czi	15350	5754	420.8732282	0.07499523	0.0685893
3	41	CTRL	S9_P3_PNC3(DIV-12)_(Ctrl)_(Hoe_Polk_LAMP1_Map2)_A_20x(1x)_04(Tiles).czi	58325	2334	306.0557722	0.053590575	0.05149157
3	43	CTRL	S9_P3_PNC3(DIV-12)_(Ctrl)_(Hoe_Polk_LAMP1_Map2)_A_20x(1x)_04(Tiles).czi	51130	5831	184.6047916	0.064389533	0.061051346
3	44	CTRL	S9_P3_PNC3(DIV-12)_(Ctrl)_(Hoe_Polk_LAMP1_Map2)_A_20x(1x)_04(Tiles).czi	70544	8112	591.299764	0.089631615	0.08535897
3	45	CTRL	S9_P3_PNC3(DIV-12)_(Ctrl)_(Hoe_Polk_LAMP1_Map2)_A_20x(1x)_04(Tiles).czi	5644	6558	182.4192267	0.066967411	0.06361486
3	46	CTRL	S9_P3_PNC3(DIV-12)_(Ctrl)_(Hoe_Polk_LAMP1_Map2)_A_20x(1x)_04(Tiles).czi	18447	4482	424.5914097	0.063714197	0.060502023
3	48	CTRL	S9_P3_PNC3(DIV-12)_(Ctrl)_(Hoe_Polk_LAMP1_Map2)_A_20x(1x)_04(Tiles).czi	43218	6320	399.3137717	0.073851262	0.070511937
3	49	CTRL	S9_P3_PNC3(DIV-12)_(Ctrl)_(Hoe_Polk_LAMP1_Map2)_A_20x(1x)_04(Tiles).czi	93154	5975	127.4860917	0.043570093	0.042359047
3	50	CTRL	S9_P3_PNC3(DIV-12)_(Ctrl)_(Hoe_Polk_LAMP1_Map2)_A_20x(1x)_04(Tiles).czi	10306	2061	381.6757771	0.072755581	0.071213856
3	54	CTRL	S9_P3_PNC3(DIV-12)_(Ctrl)_(Hoe_Polk_LAMP1_Map2)_A_20x(1x)_04(Tiles).czi	629350	7631	653.83441	0.088296342	0.086335547
3	55	CTRL	S9_P3_PNC3(DIV-12)_(Ctrl)_(Hoe_Polk_LAMP1_Map2)_A_20x(1x)_04(Tiles).czi	11792	5225	230.8017399	0.071367266	0.069306478
3	57	CTRL	S9_P3_PNC3(DIV-12)_(Ctrl)_(Hoe_Polk_LAMP1_Map2)_A_20x(1x)_04(Tiles).czi	37483	6567	478.0083472	0.081307764	0.078736551
3	58	CTRL	S9_P3_PNC3(DIV-12)_(Ctrl)_(Hoe_Polk_LAMP1_Map2)_A_20x(1x)_04(Tiles).czi	8114	4641	171.751507	0.075066218	0.061982147
3	60	CTRL	S9_P3_PNC3(DIV-12)_(Ctrl)_(Hoe_Polk_LAMP1_Map2)_A_20x(1x)_04(Tiles).czi	150391	3039	239.9223472	0.074788762	0.071534298
3	61	CTRL	S9_P3_PNC3(DIV-12)_(Ctrl)_(Hoe_Polk_LAMP1_Map2)_A_20x(1x)_04(Tiles).czi	141328	5201	446.4490889	0.0719383	0.069001295
3	63	CTRL	S9_P3_PNC3(DIV-12)_(Ctrl)_(Hoe_Polk_LAMP1_Map2)_A_20x(1x)_04(Tiles).czi	17062	2026	362.4483714	0.071715151	0.068436712
3	67	CTRL	S9_P3_PNC3(DIV-12)_(Ctrl)_(Hoe_Polk_LAMP1_Map2)_A_20x(1x)_04(Tiles).czi	37593	3278	511.4099036	0.097337248	0.094834819
3	71	CTRL	S9_P3_PNC3(DIV-12)_(Ctrl)_(Hoe_Polk_LAMP1_Map2)_A_20x(1x)_04(Tiles).czi	251744	2167	388.3242548	0.080282046	0.074715801
3	72	CTRL	S9_P3_PNC3(DIV-12)_(Ctrl)_(Hoe_Polk_LAMP1_Map2)_A_20x(1x)_04(Tiles).czi	6464	4525	465.3131461	0.073660463	0.071198598
3	78	CTRL	S9_P3_PNC3(DIV-12)_(Ctrl)_(Hoe_Polk_LAMP1_Map2)_A_20x(1x)_04(Tiles).czi	10152	3786	252.6145117	0.066181428	0.064629585
3	83	CTRL	S9_P3_PNC3(DIV-12)_(Ctrl)_(Hoe_Polk_LAMP1_Map2)_A_20x(1x)_04(Tiles).czi	88433	5804	549.2660112	0.071827646	0.068314642
3	84	CTRL	S9_P3_PNC3(DIV-12)_(Ctrl)_(Hoe_Polk_LAMP1_Map2)_A_20x(1x)_04(Tiles).czi	30749	5364	494.3398954	0.08598711	0.078271151
3	92	CTRL	S9_P3_PNC3(DIV-12)_(Ctrl)_(Hoe_Polk_LAMP1_Map2)_A_20x(1x)_04(Tiles).czi	108006	7764	505.342627	0.094651176	0.087869078
3	93	CTRL	S9_P3_PNC3(DIV-12)_(Ctrl)_(Hoe_Polk_LAMP1_Map2)_A_20x(1x)_04(Tiles).czi	201790	6685	634.659984	0.11029892	0.10794232
3	96	CTRL	S9_P3_PNC3(DIV-12)_(Ctrl)_(Hoe_Polk_LAMP1_Map2)_A_20x(1x)_04(Tiles).czi	30459	6662	334.5290153	0.143328627	0.138963908
3	98	CTRL	S9_P3_PNC3(DIV-12)_(Ctrl)_(Hoe_Polk_LAMP1_Map2)_A_20x(1x)_04(Tiles).czi	22815	5515	447.5789735	0.065907668	0.063157089
3	100	CTRL	S9_P3_PNC3(DIV-12)_(Ctrl)_(Hoe_Polk_LAMP1_Map2)_A_20x(1x)_04(Tiles).czi	73531	6927	469.6234231	0.080539088	0.077325091
3	101	CTRL	S9_P3_PNC3(DIV-12)_(Ctrl)_(Hoe_Polk_LAMP1_Map2)_A_20x(1x)_04(Tiles).czi	60011	3954	996.6628073	0.122862772	0.119737543
3	103	CTRL	S9_P3_PNC3(DIV-12)_(Ctrl)_(Hoe_Polk_LAMP1_Map2)_A_20x(1x)_04(Tiles).czi	18839	4619	487.5791873	0.074348763	0.064576179
3	104	CTRL	S9_P3_PNC3(DIV-12)_(Ctrl)_(Hoe_Polk_LAMP1_Map2)_A_20x(1x)_04(Tiles).czi	38904	4845	565.3947512	0.12614787	0.103349358
3	111	CTRL	S9_P3_PNC3(DIV-12)_(Ctrl)_(Hoe_Polk_LAMP1_Map2)_A_20x(1x)_04(Tiles).czi	10782	2109	486.5734805	0.099037957	0.096925311
3	114	CTRL	S9_P3_PNC3(DIV-12)_(Ctrl)_(Hoe_Polk_LAMP1_Map2)_A_20x(1x)_04(Tiles).czi	6219	4806	572.5820866	0.090598431	0.081651025
3	115	CTRL	S9_P3_PNC3(DIV-12)_(Ctrl)_(Hoe_Polk_LAMP1_Map2)_A_20x(1x)_04(Tiles).czi	7430	4365	519.9575956	0.087022192	0.083436333
3	117	CTRL	S9_P3_PNC3(DIV-12)_(Ctrl)_(Hoe_Polk_LAMP1_Map2)_A_20x(1x)_04(Tiles).czi	18063	2120	80.73090735	0.039170746	0.033546958
4	6	CTRL	S9_P3_PNC3(DIV-12)_(Ctrl)_(Hoe_polk_LAMP1_Map2)_A_20x(1x)_01(Tiles).czi	98484	7922	186.3086902	0.05939072	0.056679636
4	8	CTRL	S9_P3_PNC3(DIV-12)_(Ctrl)_(Hoe_polk_LAMP1_Map2)_A_20x(1x)_01(Tiles).czi	41039	5503	182.5380641	0.043255465	0.040314335
4	10	CTRL	S9_P3_PNC3(DIV-12)_(Ctrl)_(Hoe_polk_LAMP1_Map2)_A_20x(1x)_01(Tiles).czi	408816	6444	195.1135734	0.046279311	0.039337758
4	12	CTRL	S9_P3_PNC3(DIV-12)_(Ctrl)_(Hoe_polk_LAMP1_Map2)_A_20x(1x)_01(Tiles).czi	51435	6870	230.6294198	0.047670405	0.043625545
4	13	CTRL	S9_P3_PNC3(DIV-12)_(Ctrl)_(Hoe_polk_LAMP1_Map2)_A_20x(1x)_01(Tiles).czi	10776	4071	232.1919741	0.06734106	0.064530402
4	14	CTRL	S9_P3_PNC3(DIV-12)_(Ctrl)_(Hoe_polk_LAMP1_Map2)_A_20x(1x)_01(Tiles).czi	265466	3524	769.1337769	0.097088333	0.085023269
4	15	CTRL	S9_P3_PNC3(DIV-12)_(Ctrl)_(Hoe_polk_LAMP1_Map2)_A_20x(1x)_01(Tiles).czi	61248	1989	224.0009009	0.050439293	0.041283283
4	16	CTRL	S9_P3_PNC3(DIV-12)_(Ctrl)_(Hoe_polk_LAMP1_Map2)_A_20x(1x)_01(Tiles).czi	80498	5628	914.3098656	0.166147531	0.163309678
4	17	CTRL	S9_P3_PNC3(DIV-12)_(Ctrl)_(Hoe_polk_LAMP1_Map2)_A_20x(1x)_01(Tiles).czi	7536	5744	233.1300683	0.060980923	0.052140079
4	20	CTRL	S9_P3_PNC3(DIV-12)_(Ctrl)_(Hoe_polk_LAMP1_Map2)_A_20x(1x)_01(Tiles).czi	186843	4315	1062.763836	0.164923004	0.159410998
4	23	CTRL	S9_P3_PNC3(DIV-12)_(Ctrl)_(Hoe_polk_LAMP1_Map2)_A_20x(1x)_01(Tiles).czi	8279	3461	140.9785767	0.033344034	0.029266804
4	24	CTRL	S9_P3_PNC3(DIV-12)_(Ctrl)_(Hoe_polk_LAMP1_Map2)_A_20x(1x)_01(Tiles).czi	42274	6747	575.1956367	0.083725711	0.077027544
4	25	CTRL	S9_P3_PNC3(DIV-12)_(Ctrl)_(Hoe_polk_LAMP1_Map2)_A_20x(1x)_01(Tiles).czi	16815	4322	211.7715271	0.052019535	0.04180209
4	27	CTRL	S9_P3_PNC3(DIV-12)_(Ctrl)_(Hoe_polk_LAMP1_Map2)_A_20x(1x)_01(Tiles).czi	14063	2278	284.2384529	0.080657904	0.079331651
4	28	CTRL	S9_P3_PNC3(DIV-12)_(Ctrl)_(Hoe_polk_LAMP1_Map2)_A_20x(1x)_01(Tiles).czi	40890	3763	213.2733352	0.107226413	0.103860535
4	29	CTRL	S9_P3_PNC3(DIV-12)_(Ctrl)_(Hoe_polk_LAMP1_Map2)_A_20x(1x)_01(Tiles).czi	26811	4574	1357.735226	0.241246487	0.237094685
4	30	CTRL	S9_P3_PNC3(DIV-12)_(Ctrl)_(Hoe_polk_LAMP1_Map2)_A_20x(1x)_01(Tiles).czi	25713	3814	262.1569395	0.045640136	0.038803693
4	33	CTRL	S9_P3_PNC3(DIV-12)_(Ctrl)_(Hoe_polk_LAMP1_Map2)_A_20x(1x)_01(Tiles).czi	15138	4084	861.4696881	0.157633978	0.155649647
4	35	CTRL	S9_P3_PNC3(DIV-12)_(Ctrl)_(Hoe_polk_LAMP1_Map2)_A_20x(1x)_01(Tiles).czi	55458	4641	202.932891	0.055552393	0.051453423
4	40	CTRL	S9_P3_PNC3(DIV-12)_(Ctrl)_(Hoe_polk_LAMP1_Map2)_A_20x(1x)_01(Tiles).czi	14717	3804	208.1276421	0.048233521	0.046334021
4	41	CTRL	S9_P3_PNC3(DIV-12)_(Ctrl)_(Hoe_polk_LAMP1_Map2)_A_20x(1x)_01(Tiles).czi	48501	4579	244.1138936	0.11444627	0.113839932
4	42	CTRL	S9_P3_PNC3(DIV-12)_(Ctrl)_(Hoe_polk_LAMP1_Map2)_A_20x(1x)_01(Tiles).czi	29035	3872	106.1468378	0.047706444	0.045792324
4	48	CTRL	S9_P3_PNC3(DIV-12)_(Ctrl)_(Hoe_polk_LAMP1_Map2)_A_20x(1x)_01(Tiles).czi	194094	8394	146.4035863	0.04230095	0.038597696
4	49	CTRL	S9_P3_PNC3(DIV-12)_(Ctrl)_(Hoe_polk_LAMP1_Map2)_A_20x(1x)_01(Tiles).czi	114941	2586	912.2769519	0.135212235	0.126665145
4	50	CTRL	S9_P3_PNC3(DIV-12)_(Ctrl)_(Hoe_polk_LAMP1_Map2)_A_20x(1x)_01(Tiles).czi	66236	4460	314.2203864	0.072702542	0.064896621
4	52	CTRL	S9_P3_PNC3(DIV-12)_(Ctrl)_(Hoe_polk_LAMP1_Map2)_A_20x(1x)_01(Tiles).czi	17896	4045	977.4772722	0.160875127	0.159838259
4	54	CTRL	S9_P3_PNC3(DIV-12)_(Ctrl)_(Hoe_polk_LAMP1_Map2)_A_20x(1x)_01(Tiles).czi	29497	2164	201.5278555	0.088467013	0.087937742
4	55	CTRL	S9_P3_PNC3(DIV-12)_(Ctrl)_(Hoe_polk_LAMP1_Map2)_A_20x(1x)_01(Tiles).czi	43936	5793	263.7237968	0.07008339	0.057175554
4	57	CTRL	S9_P3_PNC3(DIV-12)_(Ctrl)_(Hoe_polk_LAMP1_Map2)_A_20x(1x)_01(Tiles).czi	15090	4925	257.5306178	0.056303152	0.052964065
4	58	CTRL	S9_P3_PNC3(DIV-12)_(Ctrl)_(Hoe_polk_LAMP1_Map2)_A_20x(1x)_01(Tiles).czi	7871	3761	277.1183186	0.072658185	0.060761426
4	59	CTRL	S9_P3_PNC3(DIV-12)_(Ctrl)_(Hoe_polk_LAMP1_Map2)_A_20x(1x)_01(Tiles).czi	139360	4232	305.1134361	0.084918852	0.060601205
4	61	CTRL	S9_P3_PNC3(DIV-12)_(Ctrl)_(Hoe_polk_LAMP1_Map2)_A_20x(1x)_01(Tiles).czi	10915	4330	292.5640192	0.08735862	0.06520943
4	63	CTRL	S9_P3_PNC3(DIV-12)_(Ctrl)_(Hoe_polk_LAMP1_Map2)_A_20x(1x)_01(Tiles).czi	16013	4040	417.4294041	0.102210922	0.091676205
4	68	CTRL	S9_P3_PNC3(DIV-12)_(Ctrl)_(Hoe_polk_LAMP1_Map2)_A_20x(1x)_01(Tiles).czi	797938	2315	872.1990544	0.110995044	0.106233314
4	69	CTRL	S9_P3_PNC3(DIV-12)_(Ctrl)_(Hoe_polk_LAMP1_Map2)_A_20x(1x)_01(Tiles).czi	33301	3131	295.1500729	0.063596223	0.056908522
4	71	CTRL	S9_P3_PNC3(DIV-12)_(Ctrl)_(Hoe_polk_LAMP1_Map2)_A_20x(1x)_01(Tiles).czi	24655	3846	193.5988864	0.062250446	0.060151063
4	72	CTRL	S9_P3_PNC3(DIV-12)_(Ctrl)_(Hoe_polk_LAMP1_Map2)_A_20x(1x)_01(Tiles).czi	21574	2636	239.2729386	0.060945731	0.053437095
4	73	CTRL	S9_P3_PNC3(DIV-12)_(Ctrl)_(Hoe_polk_LAMP1_Map2)_A_20x(1x)_01(Tiles).czi	18501	4928	272.8194708	0.058282305	0.04900435
4	74	CTRL	S9_P3_PNC3(DIV-12)_(Ctrl)_(Hoe_polk_LAMP1_Map2)_A_20x(1x)_01(Tiles).czi	11694	3322	146.5964905	0.05954366	0.057694361
4	75	CTRL	S9_P3_PNC3(DIV-12)_(Ctrl)_(Hoe_polk_LAMP1_Map2)_A_20x(1x)_01(Tiles).czi	10700	3581	153.2924548	0.040297701	0.033951323
4	77	CTRL	S9_P3_PNC3(DIV-12)_(Ctrl)_(Hoe_polk_LAMP1_Map2)_A_20x(1x)_01(Tiles).czi	23227	5516	695.3228204	0.151850365	0.144106209
4	78	CTRL	S9_P3_PNC3(DIV-12)_(Ctrl)_(Hoe_polk_LAMP1_Map2)_A_20x(1x)_01(Tiles).czi	7047	5130	234.2084539	0.060487721	0.052857254
4	80	CTRL	S9_P3_PNC3(DIV-12)_(Ctrl)_(Hoe_polk_LAMP1_Map2)_A_20x(1x)_01(Tiles).czi	9798	6194	287.5484404	0.068220271	0.059700925
4	81	CTRL	S9_P3_PNC3(DIV-12)_(Ctrl)_(Hoe_polk_LAMP1_Map2)_A_20x(1x)_01(Tiles).czi	12116	4099	237.0534224	0.050000722	0.043190662
4	82	CTRL	S9_P3_PNC3(DIV-12)_(Ctrl)_(Hoe_polk_LAMP1_Map2)_A_20x(1x)_01(Tiles).czi	23397	5285	301.4431531	0.061910691	0.05787747
4	83	CTRL	S9_P3_PNC3(DIV-12)_(Ctrl)_(Hoe_polk_LAMP1_Map2)_A_20x(1x)_01(Tiles).czi	166316	6845	546.2420849	0.114109481	0.101464868
4	84	CTRL	S9_P3_PNC3(DIV-12)_(Ctrl)_(Hoe_polk_LAMP1_Map2)_A_20x(1x)_01(Tiles).czi	7285	4113	836.000413	0.113834479	0.108094908
4	85	CTRL	S9_P3_PNC3(DIV-12)_(Ctrl)_(Hoe_polk_LAMP1_Map2)_A_20x(1x)_01(Tiles).czi	7708	5581	1646.547356	0.196157655	0.189990088
4	86	CTRL	S9_P3_PNC3(DIV-12)_(Ctrl)_(Hoe_polk_LAMP1_Map2)_A_20x(1x)_01(Tiles).czi	9217	3816	186.6737473	0.072186291	0.068497747
4	87	CTRL	S9_P3_PNC3(DIV-12)_(Ctrl)_(Hoe_polk_LAMP1_Map2)_A_20x(1x)_01(Tiles).czi	34023	15927	422.8944842	0.094819391	0.072343022
4	88	CTRL	S9_P3_PNC3(DIV-12)_(Ctrl)_(Hoe_polk_LAMP1_Map2)_A_20x(1x)_01(Tiles).czi	9093	4092	241.7247732	0.082163417	0.07661555
4	90	CTRL	S9_P3_PNC3(DIV-12)_(Ctrl)_(Hoe_polk_LAMP1_Map2)_A_20x(1x)_01(Tiles).czi	9319	3380	215.2417642	0.053211808	0.044235904
4	91	CTRL	S9_P3_PNC3(DIV-12)_(Ctrl)_(Hoe_polk_LAMP1_Map2)_A_20x(1x)_01(Tiles).czi	23582	9164	797.7327534	0.164210118	0.161257342
4	92	CTRL	S9_P3_PNC3(DIV-12)_(Ctrl)_(Hoe_polk_LAMP1_Map2)_A_20x(1x)_01(Tiles).czi	7322	3188	337.8769207	0.156135361	0.154894337
4	94	CTRL	S9_P3_PNC3(DIV-12)_(Ctrl)_(Hoe_polk_LAMP1_Map2)_A_20x(1x)_01(Tiles).czi	14710	3920	821.7565887	0.141853373	0.135080487
4	95	CTRL	S9_P3_PNC3(DIV-12)_(Ctrl)_(Hoe_polk_LAMP1_Map2)_A_20x(1x)_01(Tiles).czi	29074	8676	444.8715652	0.09952384	0.098985277
4	103	CTRL	S9_P3_PNC3(DIV-12)_(Ctrl)_(Hoe_polk_LAMP1_Map2)_A_20x(1x)_01(Tiles).czi	5773	4492	270.030137	0.054828454	0.053452354
4	104	CTRL	S9_P3_PNC3(DIV-12)_(Ctrl)_(Hoe_polk_LAMP1_Map2)_A_20x(1x)_01(Tiles).czi	20287	4946	153.219776	0.040739106	0.035194933
4	105	CTRL	S9_P3_PNC3(DIV-12)_(Ctrl)_(Hoe_polk_LAMP1_Map2)_A_20x(1x)_01(Tiles).czi	7536	3534	395.0559096	0.093349695	0.087418936
4	106	CTRL	S9_P3_PNC3(DIV-12)_(Ctrl)_(Hoe_polk_LAMP1_Map2)_A_20x(1x)_01(Tiles).czi	8796	3727	219.5677121	0.052415305	0.047646295
4	107	CTRL	S9_P3_PNC3(DIV-12)_(Ctrl)_(Hoe_polk_LAMP1_Map2)_A_20x(1x)_01(Tiles).czi	34720	3719	274.0637222	0.063294162	0.051834896
4	108	CTRL	S9_P3_PNC3(DIV-12)_(Ctrl)_(Hoe_polk_LAMP1_Map2)_A_20x(1x)_01(Tiles).czi	8144	3682	190.4812545	0.049942647	0.041779201
4	109	CTRL	S9_P3_PNC3(DIV-12)_(Ctrl)_(Hoe_polk_LAMP1_Map2)_A_20x(1x)_01(Tiles).czi	15622	5906	237.526818	0.058793767	0.046295874
4	110	CTRL	S9_P3_PNC3(DIV-12)_(Ctrl)_(Hoe_polk_LAMP1_Map2)_A_20x(1x)_01(Tiles).czi	11143	4150	170.6397958	0.082875083	0.079018846
4	112	CTRL	S9_P3_PNC3(DIV-12)_(Ctrl)_(Hoe_polk_LAMP1_Map2)_A_20x(1x)_01(Tiles).czi	17543	4714	287.1450224	0.057429004	0.051499199
4	113	CTRL	S9_P3_PNC3(DIV-12)_(Ctrl)_(Hoe_polk_LAMP1_Map2)_A_20x(1x)_01(Tiles).czi	36775	9380	253.7654694	0.065369776	0.059327077
4	116	CTRL	S9_P3_PNC3(DIV-12)_(Ctrl)_(Hoe_polk_LAMP1_Map2)_A_20x(1x)_01(Tiles).czi	11031	2627	237.1587552	0.078089811	0.073754482
4	117	CTRL	S9_P3_PNC3(DIV-12)_(Ctrl)_(Hoe_polk_LAMP1_Map2)_A_20x(1x)_01(Tiles).czi	5785	6459	133.7672696	0.057782838	0.055664912
4	118	CTRL	S9_P3_PNC3(DIV-12)_(Ctrl)_(Hoe_polk_LAMP1_Map2)_A_20x(1x)_01(Tiles).czi	19676	5075	224.9947054	0.071860334	0.061615929
5	1	siPolk	S9_P3_PNC3(DIV-12)_(siPolk)_(Hoe_polk_LAMP1_Map2)_E_20X(1x)_01(Tiles).czi	43043	7360	413.3307249	0.056159066	0.052231632
5	4	siPolk	S9_P3_PNC3(DIV-12)_(siPolk)_(Hoe_polk_LAMP1_Map2)_E_20X(1x)_01(Tiles).czi	13855	5329	166.8755023	0.039922369	0.032425422
5	7	siPolk	S9_P3_PNC3(DIV-12)_(siPolk)_(Hoe_polk_LAMP1_Map2)_E_20X(1x)_01(Tiles).czi	23802	5130	162.5013814	0.038074363	0.037094682
5	8	siPolk	S9_P3_PNC3(DIV-12)_(siPolk)_(Hoe_polk_LAMP1_Map2)_E_20X(1x)_01(Tiles).czi	20436	4916	203.0321971	0.038099493	0.027748531
5	9	siPolk	S9_P3_PNC3(DIV-12)_(siPolk)_(Hoe_polk_LAMP1_Map2)_E_20X(1x)_01(Tiles).czi	298319	8510	197.8598007	0.033926578	0.032486457
5	13	siPolk	S9_P3_PNC3(DIV-12)_(siPolk)_(Hoe_polk_LAMP1_Map2)_E_20X(1x)_01(Tiles).czi	7563	4879	164.5206841	0.035479984	0.028770886
5	14	siPolk	S9_P3_PNC3(DIV-12)_(siPolk)_(Hoe_polk_LAMP1_Map2)_E_20X(1x)_01(Tiles).czi	56319	5975	175.0275736	0.034118435	0.028290227
5	15	siPolk	S9_P3_PNC3(DIV-12)_(siPolk)_(Hoe_polk_LAMP1_Map2)_E_20X(1x)_01(Tiles).czi	65770	7189	147.0093543	0.029904262	0.025345236
5	17	siPolk	S9_P3_PNC3(DIV-12)_(siPolk)_(Hoe_polk_LAMP1_Map2)_E_20X(1x)_01(Tiles).czi	43617	2103	415.4188916	0.048815381	0.045761805
5	18	siPolk	S9_P3_PNC3(DIV-12)_(siPolk)_(Hoe_polk_LAMP1_Map2)_E_20X(1x)_01(Tiles).czi	12244	4495	587.4345323	0.070233684	0.065049209
5	19	siPolk	S9_P3_PNC3(DIV-12)_(siPolk)_(Hoe_polk_LAMP1_Map2)_E_20X(1x)_01(Tiles).czi	41741	5537	207.6383314	0.034838646	0.031708248
5	20	siPolk	S9_P3_PNC3(DIV-12)_(siPolk)_(Hoe_polk_LAMP1_Map2)_E_20X(1x)_01(Tiles).czi	8154	5939	213.2374	0.075295692	0.070389867
5	22	siPolk	S9_P3_PNC3(DIV-12)_(siPolk)_(Hoe_polk_LAMP1_Map2)_E_20X(1x)_01(Tiles).czi	59708	6820	202.0957661	0.041421555	0.036202028
5	23	siPolk	S9_P3_PNC3(DIV-12)_(siPolk)_(Hoe_polk_LAMP1_Map2)_E_20X(1x)_01(Tiles).czi	7815	3951	328.6481275	0.055003871	0.051895935
5	26	siPolk	S9_P3_PNC3(DIV-12)_(siPolk)_(Hoe_polk_LAMP1_Map2)_E_20X(1x)_01(Tiles).czi	136921	7813	440.5160152	0.061276397	0.059433889
5	27	siPolk	S9_P3_PNC3(DIV-12)_(siPolk)_(Hoe_polk_LAMP1_Map2)_E_20X(1x)_01(Tiles).czi	22717	6179	233.4268106	0.044084383	0.0371252
5	28	siPolk	S9_P3_PNC3(DIV-12)_(siPolk)_(Hoe_polk_LAMP1_Map2)_E_20X(1x)_01(Tiles).czi	13742	2287	63.32300319	0.030110796	0.027908752
5	30	siPolk	S9_P3_PNC3(DIV-12)_(siPolk)_(Hoe_polk_LAMP1_Map2)_E_20X(1x)_01(Tiles).czi	24534	4385	139.3383846	0.030998528	0.026924545
5	31	siPolk	S9_P3_PNC3(DIV-12)_(siPolk)_(Hoe_polk_LAMP1_Map2)_E_20X(1x)_01(Tiles).czi	65051	6485	349.968445	0.063205426	0.060051881
5	35	siPolk	S9_P3_PNC3(DIV-12)_(siPolk)_(Hoe_polk_LAMP1_Map2)_E_20X(1x)_01(Tiles).czi	43711	2575	156.4791645	0.026347729	0.024093995
5	36	siPolk	S9_P3_PNC3(DIV-12)_(siPolk)_(Hoe_polk_LAMP1_Map2)_E_20X(1x)_01(Tiles).czi	31796	5114	134.0377665	0.038874062	0.035049975
5	37	siPolk	S9_P3_PNC3(DIV-12)_(siPolk)_(Hoe_polk_LAMP1_Map2)_E_20X(1x)_01(Tiles).czi	78870	7764	310.071367	0.04546501	0.042221714
5	40	siPolk	S9_P3_PNC3(DIV-12)_(siPolk)_(Hoe_polk_LAMP1_Map2)_E_20X(1x)_01(Tiles).czi	21952	3969	78.27892012	0.019812432	0.016235599
5	41	siPolk	S9_P3_PNC3(DIV-12)_(siPolk)_(Hoe_polk_LAMP1_Map2)_E_20X(1x)_01(Tiles).czi	15933	2424	281.3998022	0.06463018	0.050644692
5	43	siPolk	S9_P3_PNC3(DIV-12)_(siPolk)_(Hoe_polk_LAMP1_Map2)_E_20X(1x)_01(Tiles).czi	262916	6279	42.96545385	0.020030515	0.016304266
5	45	siPolk	S9_P3_PNC3(DIV-12)_(siPolk)_(Hoe_polk_LAMP1_Map2)_E_20X(1x)_01(Tiles).czi	30507	2105	745.1967353	0.095379078	0.093453877
5	48	siPolk	S9_P3_PNC3(DIV-12)_(siPolk)_(Hoe_polk_LAMP1_Map2)_E_20X(1x)_01(Tiles).czi	15208	4605	333.0330823	0.05389757	0.045250628
5	51	siPolk	S9_P3_PNC3(DIV-12)_(siPolk)_(Hoe_polk_LAMP1_Map2)_E_20X(1x)_01(Tiles).czi	32092	7134	259.6911574	0.113551009	0.108636606
5	52	siPolk	S9_P3_PNC3(DIV-12)_(siPolk)_(Hoe_polk_LAMP1_Map2)_E_20X(1x)_01(Tiles).czi	110404	7672	384.689968	0.056315322	0.049927521
5	54	siPolk	S9_P3_PNC3(DIV-12)_(siPolk)_(Hoe_polk_LAMP1_Map2)_E_20X(1x)_01(Tiles).czi	115081	6806	202.8628067	0.046262898	0.038582437
5	55	siPolk	S9_P3_PNC3(DIV-12)_(siPolk)_(Hoe_polk_LAMP1_Map2)_E_20X(1x)_01(Tiles).czi	37289	3689	224.5577179	0.03462725	0.031532768
5	57	siPolk	S9_P3_PNC3(DIV-12)_(siPolk)_(Hoe_polk_LAMP1_Map2)_E_20X(1x)_01(Tiles).czi	11875	2618	156.8464643	0.033069042	0.028717479
5	59	siPolk	S9_P3_PNC3(DIV-12)_(siPolk)_(Hoe_polk_LAMP1_Map2)_E_20X(1x)_01(Tiles).czi	30498	5138	429.8067605	0.055174167	0.053452354
5	60	siPolk	S9_P3_PNC3(DIV-12)_(siPolk)_(Hoe_polk_LAMP1_Map2)_E_20X(1x)_01(Tiles).czi	218398	9967	290.3638973	0.07740973	0.057969023
5	63	siPolk	S9_P3_PNC3(DIV-12)_(siPolk)_(Hoe_polk_LAMP1_Map2)_E_20X(1x)_01(Tiles).czi	136513	9072	121.2078129	0.047070995	0.045891508
5	67	siPolk	S9_P3_PNC3(DIV-12)_(siPolk)_(Hoe_polk_LAMP1_Map2)_E_20X(1x)_01(Tiles).czi	18929	2846	195.2700698	0.038183432	0.032974746
5	69	siPolk	S9_P3_PNC3(DIV-12)_(siPolk)_(Hoe_polk_LAMP1_Map2)_E_20X(1x)_01(Tiles).czi	40044	7540	380.5400022	0.049013395	0.046616312
5	72	siPolk	S9_P3_PNC3(DIV-12)_(siPolk)_(Hoe_polk_LAMP1_Map2)_E_20X(1x)_01(Tiles).czi	66613	6754	501.1017482	0.062661216	0.05946441
5	73	siPolk	S9_P3_PNC3(DIV-12)_(siPolk)_(Hoe_polk_LAMP1_Map2)_E_20X(1x)_01(Tiles).czi	69697	7896	225.3290919	0.045677902	0.028290227
5	74	siPolk	S9_P3_PNC3(DIV-12)_(siPolk)_(Hoe_polk_LAMP1_Map2)_E_20X(1x)_01(Tiles).czi	64172	7833	166.2579847	0.041889137	0.032501716
5	75	siPolk	S9_P3_PNC3(DIV-12)_(siPolk)_(Hoe_polk_LAMP1_Map2)_E_20X(1x)_01(Tiles).czi	49892	6872	83.61460317	0.034494473	0.032135502
5	76	siPolk	S9_P3_PNC3(DIV-12)_(siPolk)_(Hoe_polk_LAMP1_Map2)_E_20X(1x)_01(Tiles).czi	9262	2302	79.79968004	0.019345377	0.017288473
5	79	siPolk	S9_P3_PNC3(DIV-12)_(siPolk)_(Hoe_polk_LAMP1_Map2)_E_20X(1x)_01(Tiles).czi	120987	8870	263.8879079	0.04202706	0.039696347
5	80	siPolk	S9_P3_PNC3(DIV-12)_(siPolk)_(Hoe_polk_LAMP1_Map2)_E_20X(1x)_01(Tiles).czi	36896	7511	443.1346919	0.072848051	0.067116804
5	81	siPolk	S9_P3_PNC3(DIV-12)_(siPolk)_(Hoe_polk_LAMP1_Map2)_E_20X(1x)_01(Tiles).czi	16120	6545	64.3257956	0.030558573	0.028198672
5	83	siPolk	S9_P3_PNC3(DIV-12)_(siPolk)_(Hoe_polk_LAMP1_Map2)_E_20X(1x)_01(Tiles).czi	104372	7951	183.1163504	0.043055808	0.037117571
5	85	siPolk	S9_P3_PNC3(DIV-12)_(siPolk)_(Hoe_polk_LAMP1_Map2)_E_20X(1x)_01(Tiles).czi	12069	2033	287.614527	0.052407895	0.048264287
5	87	siPolk	S9_P3_PNC3(DIV-12)_(siPolk)_(Hoe_polk_LAMP1_Map2)_E_20X(1x)_01(Tiles).czi	104761	6774	268.6287027	0.058334137	0.052742809
5	92	siPolk	S9_P3_PNC3(DIV-12)_(siPolk)_(Hoe_polk_LAMP1_Map2)_E_20X(1x)_01(Tiles).czi	174791	8476	250.8578169	0.066189398	0.05946441
5	94	siPolk	S9_P3_PNC3(DIV-12)_(siPolk)_(Hoe_polk_LAMP1_Map2)_E_20X(1x)_01(Tiles).czi	54424	8049	225.9177393	0.061895271	0.045365073
5	95	siPolk	S9_P3_PNC3(DIV-12)_(siPolk)_(Hoe_polk_LAMP1_Map2)_E_20X(1x)_01(Tiles).czi	62050	7366	309.0157481	0.043315916	0.037964448
5	96	siPolk	S9_P3_PNC3(DIV-12)_(siPolk)_(Hoe_polk_LAMP1_Map2)_E_20X(1x)_01(Tiles).czi	42907	6423	576.7187769	0.075171895	0.070359349
5	98	siPolk	S9_P3_PNC3(DIV-12)_(siPolk)_(Hoe_polk_LAMP1_Map2)_E_20X(1x)_01(Tiles).czi	79459	2159	172.5153282	0.039252634	0.036064699
5	101	siPolk	S9_P3_PNC3(DIV-12)_(siPolk)_(Hoe_polk_LAMP1_Map2)_E_20X(1x)_01(Tiles).czi	135004	3845	260.2903646	0.03824425	0.036774244
5	105	siPolk	S9_P3_PNC3(DIV-12)_(siPolk)_(Hoe_polk_LAMP1_Map2)_E_20X(1x)_01(Tiles).czi	40081	5107	275.7041889	0.074736836	0.072877087
5	107	siPolk	S9_P3_PNC3(DIV-12)_(siPolk)_(Hoe_polk_LAMP1_Map2)_E_20X(1x)_01(Tiles).czi	44040	4961	276.3233852	0.044496519	0.04290837
5	110	siPolk	S9_P3_PNC3(DIV-12)_(siPolk)_(Hoe_polk_LAMP1_Map2)_E_20X(1x)_01(Tiles).czi	249357	2653	153.2767227	0.058547258	0.05166705
5	111	siPolk	S9_P3_PNC3(DIV-12)_(siPolk)_(Hoe_polk_LAMP1_Map2)_E_20X(1x)_01(Tiles).czi	182266	2890	31.79215709	0.01436609	0.013504234
5	114	siPolk	S9_P3_PNC3(DIV-12)_(siPolk)_(Hoe_polk_LAMP1_Map2)_E_20X(1x)_01(Tiles).czi	163215	6596	272.2178993	0.052981296	0.045944914
5	118	siPolk	S9_P3_PNC3(DIV-12)_(siPolk)_(Hoe_polk_LAMP1_Map2)_E_20X(1x)_01(Tiles).czi	10109	2174	559.9772347	0.056183128	0.052666515
5	119	siPolk	S9_P3_PNC3(DIV-12)_(siPolk)_(Hoe_polk_LAMP1_Map2)_E_20X(1x)_01(Tiles).czi	12705	2044	511.2431383	0.048216838	0.045410849
5	121	siPolk	S9_P3_PNC3(DIV-12)_(siPolk)_(Hoe_polk_LAMP1_Map2)_E_20X(1x)_01(Tiles).czi	107742	5898	368.2884574	0.047240695	0.042984664
5	122	siPolk	S9_P3_PNC3(DIV-12)_(siPolk)_(Hoe_polk_LAMP1_Map2)_E_20X(1x)_01(Tiles).czi	42693	7481	489.0342268	0.053905889	0.050934616
5	132	siPolk	S9_P3_PNC3(DIV-12)_(siPolk)_(Hoe_polk_LAMP1_Map2)_E_20X(1x)_01(Tiles).czi	71188	8403	381.2920739	0.051658593	0.047089342
5	134	siPolk	S9_P3_PNC3(DIV-12)_(siPolk)_(Hoe_polk_LAMP1_Map2)_E_20X(1x)_01(Tiles).czi	118097	7669	376.3528963	0.055022353	0.051880676
5	135	siPolk	S9_P3_PNC3(DIV-12)_(siPolk)_(Hoe_polk_LAMP1_Map2)_E_20X(1x)_01(Tiles).czi	76665	2004	566.4829793	0.057342138	0.05380331
5	137	siPolk	S9_P3_PNC3(DIV-12)_(siPolk)_(Hoe_polk_LAMP1_Map2)_E_20X(1x)_01(Tiles).czi	46877	5505	172.3615324	0.060562731	0.058075838
5	138	siPolk	S9_P3_PNC3(DIV-12)_(siPolk)_(Hoe_polk_LAMP1_Map2)_E_20X(1x)_01(Tiles).czi	20244	5497	746.2495919	0.144091445	0.14019227
6	1	siPolk	S9_P3_PNC3(DIV-12)_(siPolk)_(Hoe_polk_LAMP1_Map2)_E_20X(1x)_02(Tiles).czi	23791	4463	285.068727	0.06387379	0.063157089
6	3	siPolk	S9_P3_PNC3(DIV-12)_(siPolk)_(Hoe_polk_LAMP1_Map2)_E_20X(1x)_02(Tiles).czi	188804	2409	252.4891133	0.046243427	0.044388495
6	4	siPolk	S9_P3_PNC3(DIV-12)_(siPolk)_(Hoe_polk_LAMP1_Map2)_E_20X(1x)_02(Tiles).czi	11177	2859	162.9185935	0.067629138	0.064667732
6	6	siPolk	S9_P3_PNC3(DIV-12)_(siPolk)_(Hoe_polk_LAMP1_Map2)_E_20X(1x)_02(Tiles).czi	49542	4041	169.6303506	0.059332057	0.057175554
6	7	siPolk	S9_P3_PNC3(DIV-12)_(siPolk)_(Hoe_polk_LAMP1_Map2)_E_20X(1x)_02(Tiles).czi	11316	3230	213.1692231	0.050948667	0.046128023
6	8	siPolk	S9_P3_PNC3(DIV-12)_(siPolk)_(Hoe_polk_LAMP1_Map2)_E_20X(1x)_02(Tiles).czi	42851	2369	175.4094151	0.043407428	0.040039673
6	9	siPolk	S9_P3_PNC3(DIV-12)_(siPolk)_(Hoe_polk_LAMP1_Map2)_E_20X(1x)_02(Tiles).czi	99347	6386	174.2450601	0.053945839	0.047547113
6	10	siPolk	S9_P3_PNC3(DIV-12)_(siPolk)_(Hoe_polk_LAMP1_Map2)_E_20X(1x)_02(Tiles).czi	66727	3366	105.5115589	0.044538438	0.043434806
6	11	siPolk	S9_P3_PNC3(DIV-12)_(siPolk)_(Hoe_polk_LAMP1_Map2)_E_20X(1x)_02(Tiles).czi	132566	6378	327.6168619	0.051302359	0.0493019
6	12	siPolk	S9_P3_PNC3(DIV-12)_(siPolk)_(Hoe_polk_LAMP1_Map2)_E_20X(1x)_02(Tiles).czi	29977	5363	163.8957355	0.048691544	0.046402685
6	13	siPolk	S9_P3_PNC3(DIV-12)_(siPolk)_(Hoe_polk_LAMP1_Map2)_E_20X(1x)_02(Tiles).czi	216571	6297	336.0860768	0.052694587	0.050797284
6	16	siPolk	S9_P3_PNC3(DIV-12)_(siPolk)_(Hoe_polk_LAMP1_Map2)_E_20X(1x)_02(Tiles).czi	46055	5633	224.3840701	0.041839282	0.039703976
6	17	siPolk	S9_P3_PNC3(DIV-12)_(siPolk)_(Hoe_polk_LAMP1_Map2)_E_20X(1x)_02(Tiles).czi	7851	2354	377.2637682	0.059911667	0.056153201
6	20	siPolk	S9_P3_PNC3(DIV-12)_(siPolk)_(Hoe_polk_LAMP1_Map2)_E_20X(1x)_02(Tiles).czi	104862	6135	239.9700013	0.043878223	0.04274052
6	22	siPolk	S9_P3_PNC3(DIV-12)_(siPolk)_(Hoe_polk_LAMP1_Map2)_E_20X(1x)_02(Tiles).czi	60998	4454	622.5721839	0.076426735	0.072877087
6	24	siPolk	S9_P3_PNC3(DIV-12)_(siPolk)_(Hoe_polk_LAMP1_Map2)_E_20X(1x)_02(Tiles).czi	182881	5819	274.8059973	0.048785016	0.047005419
6	28	siPolk	S9_P3_PNC3(DIV-12)_(siPolk)_(Hoe_polk_LAMP1_Map2)_E_20X(1x)_02(Tiles).czi	140937	7427	101.908675	0.043291706	0.04103151
6	31	siPolk	S9_P3_PNC3(DIV-12)_(siPolk)_(Hoe_polk_LAMP1_Map2)_E_20X(1x)_02(Tiles).czi	101440	7327	430.1487304	0.075530945	0.071725033
6	35	siPolk	S9_P3_PNC3(DIV-12)_(siPolk)_(Hoe_polk_LAMP1_Map2)_E_20X(1x)_02(Tiles).czi	90807	5600	437.339407	0.067952052	0.063279167
6	36	siPolk	S9_P3_PNC3(DIV-12)_(siPolk)_(Hoe_polk_LAMP1_Map2)_E_20X(1x)_02(Tiles).czi	45211	3121	257.3355922	0.041945492	0.040199894
6	38	siPolk	S9_P3_PNC3(DIV-12)_(siPolk)_(Hoe_polk_LAMP1_Map2)_E_20X(1x)_02(Tiles).czi	174223	6061	265.3567561	0.117103599	0.114610516
6	43	siPolk	S9_P3_PNC3(DIV-12)_(siPolk)_(Hoe_polk_LAMP1_Map2)_E_20X(1x)_02(Tiles).czi	131848	6087	335.6786451	0.075365659	0.071992062
6	45	siPolk	S9_P3_PNC3(DIV-12)_(siPolk)_(Hoe_polk_LAMP1_Map2)_E_20X(1x)_02(Tiles).czi	29371	6093	248.118548	0.039781714	0.036850538
6	46	siPolk	S9_P3_PNC3(DIV-12)_(siPolk)_(Hoe_polk_LAMP1_Map2)_E_20X(1x)_02(Tiles).czi	133163	6059	355.3169764	0.061061519	0.059319448
6	48	siPolk	S9_P3_PNC3(DIV-12)_(siPolk)_(Hoe_polk_LAMP1_Map2)_E_20X(1x)_02(Tiles).czi	48718	4565	423.7971622	0.084742484	0.08016327
6	60	siPolk	S9_P3_PNC3(DIV-12)_(siPolk)_(Hoe_polk_LAMP1_Map2)_E_20X(1x)_02(Tiles).czi	64487	4465	368.9103998	0.051024952	0.048966203
6	61	siPolk	S9_P3_PNC3(DIV-12)_(siPolk)_(Hoe_polk_LAMP1_Map2)_E_20X(1x)_02(Tiles).czi	18655	3057	339.9204705	0.061814961	0.056687266
6	62	siPolk	S9_P3_PNC3(DIV-12)_(siPolk)_(Hoe_polk_LAMP1_Map2)_E_20X(1x)_02(Tiles).czi	9231	3533	317.9380949	0.042808415	0.040421151
6	63	siPolk	S9_P3_PNC3(DIV-12)_(siPolk)_(Hoe_polk_LAMP1_Map2)_E_20X(1x)_02(Tiles).czi	15444	6049	68.04818833	0.027273823	0.025955597
6	64	siPolk	S9_P3_PNC3(DIV-12)_(siPolk)_(Hoe_polk_LAMP1_Map2)_E_20X(1x)_02(Tiles).czi	60539	3637	168.281575	0.066911163	0.063309684
6	65	siPolk	S9_P3_PNC3(DIV-12)_(siPolk)_(Hoe_polk_LAMP1_Map2)_E_20X(1x)_02(Tiles).czi	7503	3986	395.1114527	0.053925406	0.051438164
6	66	siPolk	S9_P3_PNC3(DIV-12)_(siPolk)_(Hoe_polk_LAMP1_Map2)_E_20X(1x)_02(Tiles).czi	4045	6609	311.8961629	0.053233685	0.0497673
6	69	siPolk	S9_P3_PNC3(DIV-12)_(siPolk)_(Hoe_polk_LAMP1_Map2)_E_20X(1x)_02(Tiles).czi	53185	5500	298.1587554	0.052143889	0.049332418
6	74	siPolk	S9_P3_PNC3(DIV-12)_(siPolk)_(Hoe_polk_LAMP1_Map2)_E_20X(1x)_02(Tiles).czi	38351	2013	332.6894949	0.049856061	0.046692606
6	81	siPolk	S9_P3_PNC3(DIV-12)_(siPolk)_(Hoe_polk_LAMP1_Map2)_E_20X(1x)_02(Tiles).czi	37621	6944	267.2688035	0.047726572	0.044571605
6	86	siPolk	S9_P3_PNC3(DIV-12)_(siPolk)_(Hoe_polk_LAMP1_Map2)_E_20X(1x)_02(Tiles).czi	5728	4502	182.0129399	0.058318789	0.056870375
6	87	siPolk	S9_P3_PNC3(DIV-12)_(siPolk)_(Hoe_polk_LAMP1_Map2)_E_20X(1x)_02(Tiles).czi	69518	6542	291.7101706	0.084187639	0.083993286
6	91	siPolk	S9_P3_PNC3(DIV-12)_(siPolk)_(Hoe_polk_LAMP1_Map2)_E_20X(1x)_02(Tiles).czi	6668	3784	528.9851536	0.087276877	0.082803085
6	92	siPolk	S9_P3_PNC3(DIV-12)_(siPolk)_(Hoe_polk_LAMP1_Map2)_E_20X(1x)_02(Tiles).czi	156197	6632	363.7898378	0.063599622	0.061295491
6	115	siPolk	S9_P3_PNC3(DIV-12)_(siPolk)_(Hoe_polk_LAMP1_Map2)_E_20X(1x)_02(Tiles).czi	21038	4245	122.3428555	0.023951225	0.02154574
6	120	siPolk	S9_P3_PNC3(DIV-12)_(siPolk)_(Hoe_polk_LAMP1_Map2)_E_20X(1x)_02(Tiles).czi	15631	3412	440.1478301	0.061975194	0.058121614
6	121	siPolk	S9_P3_PNC3(DIV-12)_(siPolk)_(Hoe_polk_LAMP1_Map2)_E_20X(1x)_02(Tiles).czi	232440	9450	903.9219504	0.146550251	0.063309684
6	125	siPolk	S9_P3_PNC3(DIV-12)_(siPolk)_(Hoe_polk_LAMP1_Map2)_E_20X(1x)_02(Tiles).czi	28373	6566	376.310186	0.061821946	0.056404974
6	126	siPolk	S9_P3_PNC3(DIV-12)_(siPolk)_(Hoe_polk_LAMP1_Map2)_E_20X(1x)_02(Tiles).czi	53028	7002	334.2052496	0.058376463	0.052178226
6	127	siPolk	S9_P3_PNC3(DIV-12)_(siPolk)_(Hoe_polk_LAMP1_Map2)_E_20X(1x)_02(Tiles).czi	115787	6333	415.4848104	0.068190515	0.064408332
6	131	siPolk	S9_P3_PNC3(DIV-12)_(siPolk)_(Hoe_polk_LAMP1_Map2)_E_20X(1x)_02(Tiles).czi	102324	8832	348.1799656	0.057464923	0.052597849
6	132	siPolk	S9_P3_PNC3(DIV-12)_(siPolk)_(Hoe_polk_LAMP1_Map2)_E_20X(1x)_02(Tiles).czi	182195	6001	103.5956058	0.029363834	0.023926146
6	136	siPolk	S9_P3_PNC3(DIV-12)_(siPolk)_(Hoe_polk_LAMP1_Map2)_E_20X(1x)_02(Tiles).czi	287910	5851	226.615412	0.04964193	0.048020143
6	137	siPolk	S9_P3_PNC3(DIV-12)_(siPolk)_(Hoe_polk_LAMP1_Map2)_E_20X(1x)_02(Tiles).czi	70464	8880	183.4835895	0.032066339	0.026947433
6	143	siPolk	S9_P3_PNC3(DIV-12)_(siPolk)_(Hoe_polk_LAMP1_Map2)_E_20X(1x)_02(Tiles).czi	67046	6567	83.2694747	0.024319356	0.018280309
6	151	siPolk	S9_P3_PNC3(DIV-12)_(siPolk)_(Hoe_polk_LAMP1_Map2)_E_20X(1x)_02(Tiles).czi	16800	4722	119.2440837	0.031554402	0.029274434
6	152	siPolk	S9_P3_PNC3(DIV-12)_(siPolk)_(Hoe_polk_LAMP1_Map2)_E_20X(1x)_02(Tiles).czi	84320	5209	275.3855197	0.054413262	0.052155338
6	156	siPolk	S9_P3_PNC3(DIV-12)_(siPolk)_(Hoe_polk_LAMP1_Map2)_E_20X(1x)_02(Tiles).czi	31294	6650	281.3207148	0.043561585	0.039368276
7	4	siPolk	S9_P3_PNC3(DIV-12)_(siPolk)_(Hoe_polk_LAMP1_Map2)_E_20X(1x)_03(Tiles).czi	36183	6634	213.2996878	0.046098917	0.042633709
7	5	siPolk	S9_P3_PNC3(DIV-12)_(siPolk)_(Hoe_polk_LAMP1_Map2)_E_20X(1x)_03(Tiles).czi	25843	1988	243.7098654	0.058541885	0.053315023
7	6	siPolk	S9_P3_PNC3(DIV-12)_(siPolk)_(Hoe_polk_LAMP1_Map2)_E_20X(1x)_03(Tiles).czi	95411	2225	649.9633943	0.093104626	0.086037993
7	7	siPolk	S9_P3_PNC3(DIV-12)_(siPolk)_(Hoe_polk_LAMP1_Map2)_E_20X(1x)_03(Tiles).czi	214007	5503	437.6332503	0.065968232	0.062760361
7	8	siPolk	S9_P3_PNC3(DIV-12)_(siPolk)_(Hoe_polk_LAMP1_Map2)_E_20X(1x)_03(Tiles).czi	149964	9605	62.4282599	0.031402545	0.030533303
7	9	siPolk	S9_P3_PNC3(DIV-12)_(siPolk)_(Hoe_polk_LAMP1_Map2)_E_20X(1x)_03(Tiles).czi	28649	2378	140.9036242	0.063327472	0.061982147
7	11	siPolk	S9_P3_PNC3(DIV-12)_(siPolk)_(Hoe_polk_LAMP1_Map2)_E_20X(1x)_03(Tiles).czi	86179	6916	286.1040975	0.051990568	0.049057756
7	13	siPolk	S9_P3_PNC3(DIV-12)_(siPolk)_(Hoe_polk_LAMP1_Map2)_E_20X(1x)_03(Tiles).czi	82339	4911	727.7512633	0.075767961	0.073609523
7	14	siPolk	S9_P3_PNC3(DIV-12)_(siPolk)_(Hoe_polk_LAMP1_Map2)_E_20X(1x)_03(Tiles).czi	73678	7107	260.0189365	0.109343539	0.104570076
7	16	siPolk	S9_P3_PNC3(DIV-12)_(siPolk)_(Hoe_polk_LAMP1_Map2)_E_20X(1x)_03(Tiles).czi	161540	5082	192.3168693	0.06028742	0.057862211
7	17	siPolk	S9_P3_PNC3(DIV-12)_(siPolk)_(Hoe_polk_LAMP1_Map2)_E_20X(1x)_03(Tiles).czi	64141	4377	302.6500504	0.043760852	0.038284887
7	18	siPolk	S9_P3_PNC3(DIV-12)_(siPolk)_(Hoe_polk_LAMP1_Map2)_E_20X(1x)_03(Tiles).czi	32862	6353	179.7528194	0.059937586	0.056588084
7	19	siPolk	S9_P3_PNC3(DIV-12)_(siPolk)_(Hoe_polk_LAMP1_Map2)_E_20X(1x)_03(Tiles).czi	103769	5040	350.7328457	0.071417806	0.065926604
7	20	siPolk	S9_P3_PNC3(DIV-12)_(siPolk)_(Hoe_polk_LAMP1_Map2)_E_20X(1x)_03(Tiles).czi	73199	5861	375.4982993	0.052834994	0.050522622
7	21	siPolk	S9_P3_PNC3(DIV-12)_(siPolk)_(Hoe_polk_LAMP1_Map2)_E_20X(1x)_03(Tiles).czi	65708	5954	419.7626157	0.065814145	0.063721679
7	22	siPolk	S9_P3_PNC3(DIV-12)_(siPolk)_(Hoe_polk_LAMP1_Map2)_E_20X(1x)_03(Tiles).czi	64550	6689	391.2214851	0.076981796	0.073365375
7	24	siPolk	S9_P3_PNC3(DIV-12)_(siPolk)_(Hoe_polk_LAMP1_Map2)_E_20X(1x)_03(Tiles).czi	15403	3592	379.0512861	0.086600705	0.073556118
7	27	siPolk	S9_P3_PNC3(DIV-12)_(siPolk)_(Hoe_polk_LAMP1_Map2)_E_20X(1x)_03(Tiles).czi	70251	6156	373.4020301	0.058775701	0.055344474
7	30	siPolk	S9_P3_PNC3(DIV-12)_(siPolk)_(Hoe_polk_LAMP1_Map2)_E_20X(1x)_03(Tiles).czi	276182	7539	469.1585727	0.093087018	0.088166632
7	31	siPolk	S9_P3_PNC3(DIV-12)_(siPolk)_(Hoe_polk_LAMP1_Map2)_E_20X(1x)_03(Tiles).czi	67985	6048	443.5247889	0.07567391	0.071328297
7	32	siPolk	S9_P3_PNC3(DIV-12)_(siPolk)_(Hoe_polk_LAMP1_Map2)_E_20X(1x)_03(Tiles).czi	171080	8635	385.2777909	0.064709068	0.05728237
7	35	siPolk	S9_P3_PNC3(DIV-12)_(siPolk)_(Hoe_polk_LAMP1_Map2)_E_20X(1x)_03(Tiles).czi	12203	4114	392.4795916	0.058675376	0.055138476
7	37	siPolk	S9_P3_PNC3(DIV-12)_(siPolk)_(Hoe_polk_LAMP1_Map2)_E_20X(1x)_03(Tiles).czi	31742	3770	329.6614638	0.107802964	0.105302513
7	39	siPolk	S9_P3_PNC3(DIV-12)_(siPolk)_(Hoe_polk_LAMP1_Map2)_E_20X(1x)_03(Tiles).czi	10633	3993	136.5188986	0.038006375	0.033707179
7	41	siPolk	S9_P3_PNC3(DIV-12)_(siPolk)_(Hoe_polk_LAMP1_Map2)_E_20X(1x)_03(Tiles).czi	27775	4779	325.1487303	0.055944379	0.053009842
7	43	siPolk	S9_P3_PNC3(DIV-12)_(siPolk)_(Hoe_polk_LAMP1_Map2)_E_20X(1x)_03(Tiles).czi	30379	3095	184.9730836	0.047331905	0.045639735
7	45	siPolk	S9_P3_PNC3(DIV-12)_(siPolk)_(Hoe_polk_LAMP1_Map2)_E_20X(1x)_03(Tiles).czi	28640	3938	562.533044	0.091379637	0.084596016
7	46	siPolk	S9_P3_PNC3(DIV-12)_(siPolk)_(Hoe_polk_LAMP1_Map2)_E_20X(1x)_03(Tiles).czi	129670	6228	201.6159922	0.038513084	0.035812926
7	49	siPolk	S9_P3_PNC3(DIV-12)_(siPolk)_(Hoe_polk_LAMP1_Map2)_E_20X(1x)_03(Tiles).czi	44442	2114	290.571268	0.046446814	0.042160679
7	51	siPolk	S9_P3_PNC3(DIV-12)_(siPolk)_(Hoe_polk_LAMP1_Map2)_E_20X(1x)_03(Tiles).czi	236982	4132	349.1276728	0.046309547	0.042832075
7	52	siPolk	S9_P3_PNC3(DIV-12)_(siPolk)_(Hoe_polk_LAMP1_Map2)_E_20X(1x)_03(Tiles).czi	73782	8934	532.3030906	0.088013077	0.079240099
7	57	siPolk	S9_P3_PNC3(DIV-12)_(siPolk)_(Hoe_polk_LAMP1_Map2)_E_20X(1x)_03(Tiles).czi	42305	5707	392.3117733	0.045432747	0.042244602
7	60	siPolk	S9_P3_PNC3(DIV-12)_(siPolk)_(Hoe_polk_LAMP1_Map2)_E_20X(1x)_03(Tiles).czi	34236	4279	234.8685439	0.068315458	0.065903716
7	62	siPolk	S9_P3_PNC3(DIV-12)_(siPolk)_(Hoe_polk_LAMP1_Map2)_E_20X(1x)_03(Tiles).czi	85052	4976	321.7403226	0.048571909	0.044663157
7	63	siPolk	S9_P3_PNC3(DIV-12)_(siPolk)_(Hoe_polk_LAMP1_Map2)_E_20X(1x)_03(Tiles).czi	13547	4215	443.2253912	0.107735875	0.091981381
7	68	siPolk	S9_P3_PNC3(DIV-12)_(siPolk)_(Hoe_polk_LAMP1_Map2)_E_20X(1x)_03(Tiles).czi	77156	6282	388.4081031	0.077049812	0.070862897
7	69	siPolk	S9_P3_PNC3(DIV-12)_(siPolk)_(Hoe_polk_LAMP1_Map2)_E_20X(1x)_03(Tiles).czi	194029	6832	210.3405969	0.055793262	0.052185856
7	70	siPolk	S9_P3_PNC3(DIV-12)_(siPolk)_(Hoe_polk_LAMP1_Map2)_E_20X(1x)_03(Tiles).czi	31120	5204	487.0770586	0.108625571	0.104142822
7	71	siPolk	S9_P3_PNC3(DIV-12)_(siPolk)_(Hoe_polk_LAMP1_Map2)_E_20X(1x)_03(Tiles).czi	63033	5323	387.8205237	0.0971251	0.092355229
7	72	siPolk	S9_P3_PNC3(DIV-12)_(siPolk)_(Hoe_polk_LAMP1_Map2)_E_20X(1x)_03(Tiles).czi	23878	4303	232.865721	0.055024981	0.053513389
7	73	siPolk	S9_P3_PNC3(DIV-12)_(siPolk)_(Hoe_polk_LAMP1_Map2)_E_20X(1x)_03(Tiles).czi	34861	4187	251.1151604	0.052545545	0.047661554
7	74	siPolk	S9_P3_PNC3(DIV-12)_(siPolk)_(Hoe_polk_LAMP1_Map2)_E_20X(1x)_03(Tiles).czi	23017	4371	615.9773107	0.087921397	0.083482109
7	76	siPolk	S9_P3_PNC3(DIV-12)_(siPolk)_(Hoe_polk_LAMP1_Map2)_E_20X(1x)_03(Tiles).czi	82318	7034	175.9644469	0.056854425	0.055474173
7	77	siPolk	S9_P3_PNC3(DIV-12)_(siPolk)_(Hoe_polk_LAMP1_Map2)_E_20X(1x)_03(Tiles).czi	32983	2125	390.7342344	0.06056956	0.057938505
7	79	siPolk	S9_P3_PNC3(DIV-12)_(siPolk)_(Hoe_polk_LAMP1_Map2)_E_20X(1x)_03(Tiles).czi	181594	6344	448.1546507	0.113802603	0.105058365
7	81	siPolk	S9_P3_PNC3(DIV-12)_(siPolk)_(Hoe_polk_LAMP1_Map2)_E_20X(1x)_03(Tiles).czi	104036	6734	324.7462582	0.052142944	0.049790189
7	84	siPolk	S9_P3_PNC3(DIV-12)_(siPolk)_(Hoe_polk_LAMP1_Map2)_E_20X(1x)_03(Tiles).czi	46738	4347	301.1107658	0.054667895	0.051255055
7	86	siPolk	S9_P3_PNC3(DIV-12)_(siPolk)_(Hoe_polk_LAMP1_Map2)_E_20X(1x)_03(Tiles).czi	25730	2735	222.1503932	0.107215441	0.105363548
7	87	siPolk	S9_P3_PNC3(DIV-12)_(siPolk)_(Hoe_polk_LAMP1_Map2)_E_20X(1x)_03(Tiles).czi	83585	4882	188.7783477	0.089299124	0.085221641
7	89	siPolk	S9_P3_PNC3(DIV-12)_(siPolk)_(Hoe_polk_LAMP1_Map2)_E_20X(1x)_03(Tiles).czi	68968	6721	449.9680178	0.061757894	0.059616998
7	91	siPolk	S9_P3_PNC3(DIV-12)_(siPolk)_(Hoe_polk_LAMP1_Map2)_E_20X(1x)_03(Tiles).czi	25191	4923	168.7720611	0.040845126	0.037842374
7	93	siPolk	S9_P3_PNC3(DIV-12)_(siPolk)_(Hoe_polk_LAMP1_Map2)_E_20X(1x)_03(Tiles).czi	26767	3989	561.8022592	0.06288362	0.055603877
7	94	siPolk	S9_P3_PNC3(DIV-12)_(siPolk)_(Hoe_polk_LAMP1_Map2)_E_20X(1x)_03(Tiles).czi	10834	3178	457.508599	0.082538084	0.078683145
7	95	siPolk	S9_P3_PNC3(DIV-12)_(siPolk)_(Hoe_polk_LAMP1_Map2)_E_20X(1x)_03(Tiles).czi	39465	4814	190.454231	0.043472776	0.041863127
7	97	siPolk	S9_P3_PNC3(DIV-12)_(siPolk)_(Hoe_polk_LAMP1_Map2)_E_20X(1x)_03(Tiles).czi	80322	5328	273.0376596	0.093924204	0.090981916
7	103	siPolk	S9_P3_PNC3(DIV-12)_(siPolk)_(Hoe_polk_LAMP1_Map2)_E_20X(1x)_03(Tiles).czi	14163	3742	265.611933	0.133809538	0.126672775
7	105	siPolk	S9_P3_PNC3(DIV-12)_(siPolk)_(Hoe_polk_LAMP1_Map2)_E_20X(1x)_03(Tiles).czi	7942	5789	429.8019692	0.075311367	0.073868923
7	109	siPolk	S9_P3_PNC3(DIV-12)_(siPolk)_(Hoe_polk_LAMP1_Map2)_E_20X(1x)_03(Tiles).czi	49084	5500	113.7383693	0.024970004	0.02293431
7	111	siPolk	S9_P3_PNC3(DIV-12)_(siPolk)_(Hoe_polk_LAMP1_Map2)_E_20X(1x)_03(Tiles).czi	18998	4151	245.3953769	0.055544449	0.050965134
7	112	siPolk	S9_P3_PNC3(DIV-12)_(siPolk)_(Hoe_polk_LAMP1_Map2)_E_20X(1x)_03(Tiles).czi	86337	8119	320.3502866	0.07486569	0.065094985
7	117	siPolk	S9_P3_PNC3(DIV-12)_(siPolk)_(Hoe_polk_LAMP1_Map2)_E_20X(1x)_03(Tiles).czi	32400	5462	216.0585647	0.038678583	0.035339896
7	118	siPolk	S9_P3_PNC3(DIV-12)_(siPolk)_(Hoe_polk_LAMP1_Map2)_E_20X(1x)_03(Tiles).czi	5967	5594	292.0327464	0.058688253	0.055649653
7	121	siPolk	S9_P3_PNC3(DIV-12)_(siPolk)_(Hoe_polk_LAMP1_Map2)_E_20X(1x)_03(Tiles).czi	19307	4250	448.4291144	0.106388876	0.102044709
7	124	siPolk	S9_P3_PNC3(DIV-12)_(siPolk)_(Hoe_polk_LAMP1_Map2)_E_20X(1x)_03(Tiles).czi	17810	4233	550.6738999	0.099471441	0.093659878
7	128	siPolk	S9_P3_PNC3(DIV-12)_(siPolk)_(Hoe_polk_LAMP1_Map2)_E_20X(1x)_03(Tiles).czi	161264	6817	236.2167395	0.059968708	0.055199511
7	129	siPolk	S9_P3_PNC3(DIV-12)_(siPolk)_(Hoe_polk_LAMP1_Map2)_E_20X(1x)_03(Tiles).czi	17349	5446	275.5987032	0.075776383	0.072404057
7	130	siPolk	S9_P3_PNC3(DIV-12)_(siPolk)_(Hoe_polk_LAMP1_Map2)_E_20X(1x)_03(Tiles).czi	18215	5483	218.6528422	0.067360703	0.063065536
7	139	siPolk	S9_P3_PNC3(DIV-12)_(siPolk)_(Hoe_polk_LAMP1_Map2)_E_20X(1x)_03(Tiles).czi	90893	6828	341.2332198	0.054319201	0.051224537
7	145	siPolk	S9_P3_PNC3(DIV-12)_(siPolk)_(Hoe_polk_LAMP1_Map2)_E_20X(1x)_03(Tiles).czi	119099	7698	483.0696431	0.070706915	0.064835586
7	148	siPolk	S9_P3_PNC3(DIV-12)_(siPolk)_(Hoe_polk_LAMP1_Map2)_E_20X(1x)_03(Tiles).czi	17397	5259	328.6008702	0.063143903	0.060410466
7	150	siPolk	S9_P3_PNC3(DIV-12)_(siPolk)_(Hoe_polk_LAMP1_Map2)_E_20X(1x)_03(Tiles).czi	94752	6512	290.3687806	0.054549837	0.051461052
7	151	siPolk	S9_P3_PNC3(DIV-12)_(siPolk)_(Hoe_polk_LAMP1_Map2)_E_20X(1x)_03(Tiles).czi	77335	7131	232.5664154	0.054047505	0.052010376
7	152	siPolk	S9_P3_PNC3(DIV-12)_(siPolk)_(Hoe_polk_LAMP1_Map2)_E_20X(1x)_03(Tiles).czi	33790	5384	289.2790267	0.069089808	0.065621421
7	153	siPolk	S9_P3_PNC3(DIV-12)_(siPolk)_(Hoe_polk_LAMP1_Map2)_E_20X(1x)_03(Tiles).czi	11044	4341	214.4150154	0.049053996	0.046120394
7	154	siPolk	S9_P3_PNC3(DIV-12)_(siPolk)_(Hoe_polk_LAMP1_Map2)_E_20X(1x)_03(Tiles).czi	40285	5630	415.5969182	0.059867029	0.055588618
7	155	siPolk	S9_P3_PNC3(DIV-12)_(siPolk)_(Hoe_polk_LAMP1_Map2)_E_20X(1x)_03(Tiles).czi	241274	8976	555.1550778	0.078924521	0.073426411
7	157	siPolk	S9_P3_PNC3(DIV-12)_(siPolk)_(Hoe_polk_LAMP1_Map2)_E_20X(1x)_03(Tiles).czi	17429	4956	64.88188019	0.030532649	0.029823758
7	158	siPolk	S9_P3_PNC3(DIV-12)_(siPolk)_(Hoe_polk_LAMP1_Map2)_E_20X(1x)_03(Tiles).czi	52203	2268	265.7187006	0.05641586	0.055664912
7	159	siPolk	S9_P3_PNC3(DIV-12)_(siPolk)_(Hoe_polk_LAMP1_Map2)_E_20X(1x)_03(Tiles).czi	50218	7000	451.2289622	0.071126886	0.06692607
7	160	siPolk	S9_P3_PNC3(DIV-12)_(siPolk)_(Hoe_polk_LAMP1_Map2)_E_20X(1x)_03(Tiles).czi	27487	5236	308.837141	0.055958895	0.052124819
7	161	siPolk	S9_P3_PNC3(DIV-12)_(siPolk)_(Hoe_polk_LAMP1_Map2)_E_20X(1x)_03(Tiles).czi	10229	3688	425.6241098	0.063205244	0.060852978
7	165	siPolk	S9_P3_PNC3(DIV-12)_(siPolk)_(Hoe_polk_LAMP1_Map2)_E_20X(1x)_03(Tiles).czi	121933	7027	452.1436796	0.083145215	0.07969787
7	169	siPolk	S9_P3_PNC3(DIV-12)_(siPolk)_(Hoe_polk_LAMP1_Map2)_E_20X(1x)_03(Tiles).czi	79910	6732	400.3685824	0.05415509	0.051766232
8	1	siPolk	S9_P3_PNC3(DIV-12)_(siPolk)_(Hoe_polk_LAMP1_Map2)_E_20X(1x)_04(Tiles).czi	15065	4656	296.696117	0.063723393	0.060730908
8	2	siPolk	S9_P3_PNC3(DIV-12)_(siPolk)_(Hoe_polk_LAMP1_Map2)_E_20X(1x)_04(Tiles).czi	284986	7541	486.9981696	0.064580052	0.060860608
8	6	siPolk	S9_P3_PNC3(DIV-12)_(siPolk)_(Hoe_polk_LAMP1_Map2)_E_20X(1x)_04(Tiles).czi	16599	3378	184.8889454	0.030661517	0.025345236
8	8	siPolk	S9_P3_PNC3(DIV-12)_(siPolk)_(Hoe_polk_LAMP1_Map2)_E_20X(1x)_04(Tiles).czi	54752	3995	218.0666366	0.062162667	0.060273137
8	10	siPolk	S9_P3_PNC3(DIV-12)_(siPolk)_(Hoe_polk_LAMP1_Map2)_E_20X(1x)_04(Tiles).czi	95577	5512	111.9516597	0.043008705	0.038361181
8	11	siPolk	S9_P3_PNC3(DIV-12)_(siPolk)_(Hoe_polk_LAMP1_Map2)_E_20X(1x)_04(Tiles).czi	35050	3941	73.18327646	0.021664676	0.019211108
8	17	siPolk	S9_P3_PNC3(DIV-12)_(siPolk)_(Hoe_polk_LAMP1_Map2)_E_20X(1x)_04(Tiles).czi	97496	5409	454.9275049	0.073033794	0.068390936
8	22	siPolk	S9_P3_PNC3(DIV-12)_(siPolk)_(Hoe_polk_LAMP1_Map2)_E_20X(1x)_04(Tiles).czi	85608	6102	354.241566	0.088671231	0.084275581
8	36	siPolk	S9_P3_PNC3(DIV-12)_(siPolk)_(Hoe_polk_LAMP1_Map2)_E_20X(1x)_04(Tiles).czi	243648	6745	450.4914327	0.067257604	0.063889526
8	40	siPolk	S9_P3_PNC3(DIV-12)_(siPolk)_(Hoe_polk_LAMP1_Map2)_E_20X(1x)_04(Tiles).czi	157165	6219	371.8711686	0.067465742	0.060563058
8	43	siPolk	S9_P3_PNC3(DIV-12)_(siPolk)_(Hoe_polk_LAMP1_Map2)_E_20X(1x)_04(Tiles).czi	107859	4895	300.4246285	0.076230558	0.068833448
8	47	siPolk	S9_P3_PNC3(DIV-12)_(siPolk)_(Hoe_polk_LAMP1_Map2)_E_20X(1x)_04(Tiles).czi	123334	6914	321.9150231	0.052990127	0.049485009
8	51	siPolk	S9_P3_PNC3(DIV-12)_(siPolk)_(Hoe_polk_LAMP1_Map2)_E_20X(1x)_04(Tiles).czi	49128	5577	569.2291451	0.094509239	0.089555196
8	54	siPolk	S9_P3_PNC3(DIV-12)_(siPolk)_(Hoe_polk_LAMP1_Map2)_E_20X(1x)_04(Tiles).czi	191535	5388	499.4386213	0.086919356	0.080628671
8	57	siPolk	S9_P3_PNC3(DIV-12)_(siPolk)_(Hoe_polk_LAMP1_Map2)_E_20X(1x)_04(Tiles).czi	14867	2166	390.3356986	0.126404047	0.052033264
8	58	siPolk	S9_P3_PNC3(DIV-12)_(siPolk)_(Hoe_polk_LAMP1_Map2)_E_20X(1x)_04(Tiles).czi	169297	4822	369.7663238	0.066744824	0.061631188
8	59	siPolk	S9_P3_PNC3(DIV-12)_(siPolk)_(Hoe_polk_LAMP1_Map2)_E_20X(1x)_04(Tiles).czi	102576	5469	328.0395976	0.060646995	0.058121614
8	60	siPolk	S9_P3_PNC3(DIV-12)_(siPolk)_(Hoe_polk_LAMP1_Map2)_E_20X(1x)_04(Tiles).czi	8554	5429	255.9375454	0.049114862	0.044495307
8	61	siPolk	S9_P3_PNC3(DIV-12)_(siPolk)_(Hoe_polk_LAMP1_Map2)_E_20X(1x)_04(Tiles).czi	144846	6998	75.64251176	0.03789705	0.035431448
8	64	siPolk	S9_P3_PNC3(DIV-12)_(siPolk)_(Hoe_polk_LAMP1_Map2)_E_20X(1x)_04(Tiles).czi	37941	4885	471.5386439	0.079303506	0.073456928
8	65	siPolk	S9_P3_PNC3(DIV-12)_(siPolk)_(Hoe_polk_LAMP1_Map2)_E_20X(1x)_04(Tiles).czi	145824	5487	375.4471354	0.066888854	0.062912948
8	66	siPolk	S9_P3_PNC3(DIV-12)_(siPolk)_(Hoe_polk_LAMP1_Map2)_E_20X(1x)_04(Tiles).czi	538320	5517	347.8636919	0.057008144	0.054566264
8	67	siPolk	S9_P3_PNC3(DIV-12)_(siPolk)_(Hoe_polk_LAMP1_Map2)_E_20X(1x)_04(Tiles).czi	26618	2401	406.6057835	0.086770334	0.080949113
8	68	siPolk	S9_P3_PNC3(DIV-12)_(siPolk)_(Hoe_polk_LAMP1_Map2)_E_20X(1x)_04(Tiles).czi	107910	5700	248.160312	0.042304861	0.038864728
8	69	siPolk	S9_P3_PNC3(DIV-12)_(siPolk)_(Hoe_polk_LAMP1_Map2)_E_20X(1x)_04(Tiles).czi	176410	9050	136.3304344	0.046768588	0.044693675
8	72	siPolk	S9_P3_PNC3(DIV-12)_(siPolk)_(Hoe_polk_LAMP1_Map2)_E_20X(1x)_04(Tiles).czi	23941	2167	571.268178	0.07310829	0.06915389
8	73	siPolk	S9_P3_PNC3(DIV-12)_(siPolk)_(Hoe_polk_LAMP1_Map2)_E_20X(1x)_04(Tiles).czi	80841	7037	99.64527373	0.049574763	0.046829939
8	76	siPolk	S9_P3_PNC3(DIV-12)_(siPolk)_(Hoe_polk_LAMP1_Map2)_E_20X(1x)_04(Tiles).czi	21248	4091	466.4278483	0.082979514	0.079087511
8	77	siPolk	S9_P3_PNC3(DIV-12)_(siPolk)_(Hoe_polk_LAMP1_Map2)_E_20X(1x)_04(Tiles).czi	94863	4329	496.5477689	0.075971201	0.071854733
8	78	siPolk	S9_P3_PNC3(DIV-12)_(siPolk)_(Hoe_polk_LAMP1_Map2)_E_20X(1x)_04(Tiles).czi	42257	7374	471.1802404	0.070043146	0.066208899
8	79	siPolk	S9_P3_PNC3(DIV-12)_(siPolk)_(Hoe_polk_LAMP1_Map2)_E_20X(1x)_04(Tiles).czi	54179	5022	140.5190662	0.06578608	0.061875332
8	86	siPolk	S9_P3_PNC3(DIV-12)_(siPolk)_(Hoe_polk_LAMP1_Map2)_E_20X(1x)_04(Tiles).czi	6491	4296	522.2139014	0.091858206	0.085267417
8	87	siPolk	S9_P3_PNC3(DIV-12)_(siPolk)_(Hoe_polk_LAMP1_Map2)_E_20X(1x)_04(Tiles).czi	7320	3777	254.0383617	0.0486384	0.045555811
8	92	siPolk	S9_P3_PNC3(DIV-12)_(siPolk)_(Hoe_polk_LAMP1_Map2)_E_20X(1x)_04(Tiles).czi	18129	4367	141.1134055	0.03420931	0.028793775
8	96	siPolk	S9_P3_PNC3(DIV-12)_(siPolk)_(Hoe_polk_LAMP1_Map2)_E_20X(1x)_04(Tiles).czi	25012	4936	244.3239799	0.055845481	0.050698102
8	97	siPolk	S9_P3_PNC3(DIV-12)_(siPolk)_(Hoe_polk_LAMP1_Map2)_E_20X(1x)_04(Tiles).czi	9091	4760	558.1337457	0.082747775	0.079278246
8	100	siPolk	S9_P3_PNC3(DIV-12)_(siPolk)_(Hoe_polk_LAMP1_Map2)_E_20X(1x)_04(Tiles).czi	18688	8021	133.4078284	0.025864255	0.019028001
8	101	siPolk	S9_P3_PNC3(DIV-12)_(siPolk)_(Hoe_polk_LAMP1_Map2)_E_20X(1x)_04(Tiles).czi	8441	4214	222.1837645	0.107128141	0.104203857
8	104	siPolk	S9_P3_PNC3(DIV-12)_(siPolk)_(Hoe_polk_LAMP1_Map2)_E_20X(1x)_04(Tiles).czi	36913	5408	284.0143746	0.049696304	0.045502402
8	105	siPolk	S9_P3_PNC3(DIV-12)_(siPolk)_(Hoe_polk_LAMP1_Map2)_E_20X(1x)_04(Tiles).czi	6790	5042	404.2008705	0.064994512	0.062600136
8	107	siPolk	S9_P3_PNC3(DIV-12)_(siPolk)_(Hoe_polk_LAMP1_Map2)_E_20X(1x)_04(Tiles).czi	40255	4390	390.7167929	0.07331897	0.066651411
8	110	siPolk	S9_P3_PNC3(DIV-12)_(siPolk)_(Hoe_polk_LAMP1_Map2)_E_20X(1x)_04(Tiles).czi	29560	4871	383.4153511	0.060898245	0.056244753
8	111	siPolk	S9_P3_PNC3(DIV-12)_(siPolk)_(Hoe_polk_LAMP1_Map2)_E_20X(1x)_04(Tiles).czi	6848	9491	244.391898	0.049926843	0.046112765
8	117	siPolk	S9_P3_PNC3(DIV-12)_(siPolk)_(Hoe_polk_LAMP1_Map2)_E_20X(1x)_04(Tiles).czi	7996	5122	367.3798433	0.055765004	0.052597847
8	121	siPolk	S9_P3_PNC3(DIV-12)_(siPolk)_(Hoe_polk_LAMP1_Map2)_E_20X(1x)_04(Tiles).czi	552285	3439	381.3992225	0.055915441	0.051918823
8	131	siPolk	S9_P3_PNC3(DIV-12)_(siPolk)_(Hoe_polk_LAMP1_Map2)_E_20X(1x)_04(Tiles).czi	94574	2408	123.659724	0.055303991	0.052338444
8	132	siPolk	S9_P3_PNC3(DIV-12)_(siPolk)_(Hoe_polk_LAMP1_Map2)_E_20X(1x)_04(Tiles).czi	36552	7485	886.1008932	0.128160384	0.117921725
8	134	siPolk	S9_P3_PNC3(DIV-12)_(siPolk)_(Hoe_polk_LAMP1_Map2)_E_20X(1x)_04(Tiles).czi	15358	5122	379.6215919	0.069476865	0.063920043
8	135	siPolk	S9_P3_PNC3(DIV-12)_(siPolk)_(Hoe_polk_LAMP1_Map2)_E_20X(1x)_04(Tiles).czi	17985	3421	361.5735715	0.173167419	0.159731448
8	139	siPolk	S9_P3_PNC3(DIV-12)_(siPolk)_(Hoe_polk_LAMP1_Map2)_E_20X(1x)_04(Tiles).czi	58161	7826	235.3009234	0.071781856	0.069245443
8	141	siPolk	S9_P3_PNC3(DIV-12)_(siPolk)_(Hoe_polk_LAMP1_Map2)_E_20X(1x)_04(Tiles).czi	13485	5603	272.8533463	0.048924753	0.043816281
8	142	siPolk	S9_P3_PNC3(DIV-12)_(siPolk)_(Hoe_polk_LAMP1_Map2)_E_20X(1x)_04(Tiles).czi	7816	6310	258.9217217	0.047992905	0.041695278
8	143	siPolk	S9_P3_PNC3(DIV-12)_(siPolk)_(Hoe_polk_LAMP1_Map2)_E_20X(1x)_04(Tiles).czi	17849	4295	471.5629057	0.077572447	0.072869457
8	146	siPolk	S9_P3_PNC3(DIV-12)_(siPolk)_(Hoe_polk_LAMP1_Map2)_E_20X(1x)_04(Tiles).czi	16529	4236	262.5740754	0.048733125	0.045975432
8	147	siPolk	S9_P3_PNC3(DIV-12)_(siPolk)_(Hoe_polk_LAMP1_Map2)_E_20X(1x)_04(Tiles).czi	15883	5438	410.834547	0.076405904	0.070717938
