# Supplementary material for: An altered cell-specific subcellular distribution of translesion synthesis DNA polymerase kappa (POLK) in aging mouse neurons
Source: eLife. 2026 May 13;13:RP101533. doi: 10.7554/eLife.101533 (PMC13171111; doi:10.7554/eLife.101533)
Supplement: Figure 1—source data 3. [file elife-101533-fig1-data3.zip › Figure1 2/Figure1B_data.xlsx]

## Sheet: Brain(Nu&Cyto)WB_Qnt
	20250224_WT_3xTG_Polk(Nu&Cyto)_(7m_22m)__eLife
	2025-01-03	Nuclear	99 kDa band					Nuclear	120 kDa band
	Western blotting Quantification						Western blotting Quantification
	ID	Group	Histone H3	Polk (99kDa)			ID	Group	Histone H3	Polk (120kDa)
	1	WM7-Nu-Br1​	8644.58	2529.22			1	WM7-Nu-Br1​	8644.58	2223.03
	2	WM7-Nu-Br2​	16237.4	2207.98			2	WM7-Nu-Br2​	16237.4	7416.15
	3	WM7-Nu-Br3​	10401.3	4908.61			3	WM7-Nu-Br3​	10401.3	6309.61
	4	WF7-Nu-Br1​	3552.05	2706.18			4	WF7-Nu-Br1​	3552.05	7220.02
	5	WF7-Nu-Br2​	8882.94	2959.64			5	WF7-Nu-Br2​	8882.94	7055.61
	6	WF7-Nu-Br3​	9168.36	2584.69			6	WF7-Nu-Br3​	9168.36	9357.97
	7	WM22-Nu-Br1​	7757.46	2476.74			7	WM22-Nu-Br1​	7757.46	11353.3
	8	WM22-Nu-Br2​	2752.76	1920.2			8	WM22-Nu-Br2​	2752.76	3431.22
	9	WM22-Nu-Br3​	20274.5	1866.2			9	WM22-Nu-Br3​	20274.5	6774.07
	10	WF22-Nu-Br1​	40541.4	2310.98			10	WF22-Nu-Br1​	40541.4	6122.78
	11	WF22-Nu-Br2​	51937.3	2109.74			11	WF22-Nu-Br2​	51937.3	5970.42
	12	WF22-Nu-Br3​	19177.9	3720.47			12	WF22-Nu-Br3​	19177.9	6050.32
			Normalization with loading control						Normalization with loading control
	ID	Group	Histone H3	Polk (99kDa)			ID	Group	Histone H3	Polk (120kDa)
	1	WM7-Nu-Br1​		0.292579			1	WM7-Nu-Br1​		0.257159
	2	WM7-Nu-Br2​		0.135981			2	WM7-Nu-Br2​		0.456732
	3	WM7-Nu-Br3​		0.471925			3	WM7-Nu-Br3​		0.60662
	4	WF7-Nu-Br1​		0.761862			4	WF7-Nu-Br1​		2.03263
	5	WF7-Nu-Br2​		0.333182			5	WF7-Nu-Br2​		0.794287
	6	WF7-Nu-Br3​		0.281914			6	WF7-Nu-Br3​		1.02068
	7	WM22-Nu-Br1​		0.319272			7	WM22-Nu-Br1​		1.46354
	8	WM22-Nu-Br2​		0.697556			8	WM22-Nu-Br2​		1.24647
	9	WM22-Nu-Br3​		0.0920469			9	WM22-Nu-Br3​		0.334118
	10	WF22-Nu-Br1​		0.0570031			10	WF22-Nu-Br1​		0.151025
	11	WF22-Nu-Br2​		0.0406209			11	WF22-Nu-Br2​		0.114954
	12	WF22-Nu-Br3​		0.193998			12	WF22-Nu-Br3​		0.315485
			Control AVERAGE						Control AVERAGE
	ID	Group	Histone H3	Polk (99kDa)			ID	Group	Histone H3	Polk (120kDa)
				0.379574						0.861352
			Fold change						Fold change
	ID	Group	Histone H3	Polk (99kDa)			ID	Group	Histone H3	Polk (120kDa)
	1	WM7-Nu-Br1​		0.77081			1	WM7-Nu-Br1​		0.298553
	2	WM7-Nu-Br2​		0.358247			2	WM7-Nu-Br2​		0.53025
	3	WM7-Nu-Br3​		1.2433			3	WM7-Nu-Br3​		0.704265
	4	WF7-Nu-Br1​		2.00715			4	WF7-Nu-Br1​		2.35982
	5	WF7-Nu-Br2​		0.87778			5	WF7-Nu-Br2​		0.92214
	6	WF7-Nu-Br3​		0.742712			6	WF7-Nu-Br3​		1.18498
	7	WM22-Nu-Br1​		0.841133			7	WM22-Nu-Br1​		1.69912
	8	WM22-Nu-Br2​		1.83773			8	WM22-Nu-Br2​		1.4471
	9	WM22-Nu-Br3​		0.242501			9	WM22-Nu-Br3​		0.3879
	10	WF22-Nu-Br1​		0.150176			10	WF22-Nu-Br1​		0.175335
	11	WF22-Nu-Br2​		0.107017			11	WF22-Nu-Br2​		0.133458
	12	WF22-Nu-Br3​		0.511094			12	WF22-Nu-Br3​		0.366267
