# Supplementary material for: An altered cell-specific subcellular distribution of translesion synthesis DNA polymerase kappa (POLK) in aging mouse neurons
Source: eLife. 2026 May 13;13:RP101533. doi: 10.7554/eLife.101533 (PMC13171111; doi:10.7554/eLife.101533)
Supplement: Figure 1—source data 3. [file elife-101533-fig1-data3.zip › Figure1 2/Figure1H_CytoPolk_area.csv]

ImageNumber	ObjectNumber	Compartment	age	area	bregma	date	genotype	sex	Cyto_polk_area
1	1	Cyto	10M	Cg1	B0.02	20220909	WT	M	44
1	2	Cyto	10M	Cg1	B0.02	20220909	WT	M	8
1	3	Cyto	10M	Cg1	B0.02	20220909	WT	M	1
1	4	Cyto	10M	Cg1	B0.02	20220909	WT	M	468
1	5	Cyto	10M	Cg1	B0.02	20220909	WT	M	123
1	6	Cyto	10M	Cg1	B0.02	20220909	WT	M	8
1	7	Cyto	10M	Cg1	B0.02	20220909	WT	M	4
1	8	Cyto	10M	Cg1	B0.02	20220909	WT	M	28
1	9	Cyto	10M	Cg1	B0.02	20220909	WT	M	9
1	10	Cyto	10M	Cg1	B0.02	20220909	WT	M	34
1	11	Cyto	10M	Cg1	B0.02	20220909	WT	M	6
1	12	Cyto	10M	Cg1	B0.02	20220909	WT	M	4
1	13	Cyto	10M	Cg1	B0.02	20220909	WT	M	23
1	14	Cyto	10M	Cg1	B0.02	20220909	WT	M	4
1	15	Cyto	10M	Cg1	B0.02	20220909	WT	M	19
1	16	Cyto	10M	Cg1	B0.02	20220909	WT	M	3
1	17	Cyto	10M	Cg1	B0.02	20220909	WT	M	42
1	18	Cyto	10M	Cg1	B0.02	20220909	WT	M	14
1	19	Cyto	10M	Cg1	B0.02	20220909	WT	M	121
1	20	Cyto	10M	Cg1	B0.02	20220909	WT	M	16
1	21	Cyto	10M	Cg1	B0.02	20220909	WT	M	883
1	22	Cyto	10M	Cg1	B0.02	20220909	WT	M	168
1	23	Cyto	10M	Cg1	B0.02	20220909	WT	M	32
1	24	Cyto	10M	Cg1	B0.02	20220909	WT	M	3,305
1	25	Cyto	10M	Cg1	B0.02	20220909	WT	M	39
1	26	Cyto	10M	Cg1	B0.02	20220909	WT	M	9
1	27	Cyto	10M	Cg1	B0.02	20220909	WT	M	2
1	28	Cyto	10M	Cg1	B0.02	20220909	WT	M	15
1	29	Cyto	10M	Cg1	B0.02	20220909	WT	M	20
1	30	Cyto	10M	Cg1	B0.02	20220909	WT	M	7
1	31	Cyto	10M	Cg1	B0.02	20220909	WT	M	3
1	32	Cyto	10M	Cg1	B0.02	20220909	WT	M	2
1	33	Cyto	10M	Cg1	B0.02	20220909	WT	M	7
1	34	Cyto	10M	Cg1	B0.02	20220909	WT	M	20
1	35	Cyto	10M	Cg1	B0.02	20220909	WT	M	51
1	36	Cyto	10M	Cg1	B0.02	20220909	WT	M	86
1	37	Cyto	10M	Cg1	B0.02	20220909	WT	M	8
1	38	Cyto	10M	Cg1	B0.02	20220909	WT	M	2
1	39	Cyto	10M	Cg1	B0.02	20220909	WT	M	48
1	40	Cyto	10M	Cg1	B0.02	20220909	WT	M	16
1	41	Cyto	10M	Cg1	B0.02	20220909	WT	M	9
1	42	Cyto	10M	Cg1	B0.02	20220909	WT	M	23
1	43	Cyto	10M	Cg1	B0.02	20220909	WT	M	8
1	44	Cyto	10M	Cg1	B0.02	20220909	WT	M	14
1	45	Cyto	10M	Cg1	B0.02	20220909	WT	M	625
1	46	Cyto	10M	Cg1	B0.02	20220909	WT	M	16
1	47	Cyto	10M	Cg1	B0.02	20220909	WT	M	50
1	48	Cyto	10M	Cg1	B0.02	20220909	WT	M	110
1	49	Cyto	10M	Cg1	B0.02	20220909	WT	M	64
1	50	Cyto	10M	Cg1	B0.02	20220909	WT	M	14
1	51	Cyto	10M	Cg1	B0.02	20220909	WT	M	61
1	52	Cyto	10M	Cg1	B0.02	20220909	WT	M	17
1	53	Cyto	10M	Cg1	B0.02	20220909	WT	M	2
1	54	Cyto	10M	Cg1	B0.02	20220909	WT	M	57
1	55	Cyto	10M	Cg1	B0.02	20220909	WT	M	43
1	56	Cyto	10M	Cg1	B0.02	20220909	WT	M	5
1	57	Cyto	10M	Cg1	B0.02	20220909	WT	M	1
1	58	Cyto	10M	Cg1	B0.02	20220909	WT	M	14
1	59	Cyto	10M	Cg1	B0.02	20220909	WT	M	168
1	60	Cyto	10M	Cg1	B0.02	20220909	WT	M	214
1	61	Cyto	10M	Cg1	B0.02	20220909	WT	M	13
1	62	Cyto	10M	Cg1	B0.02	20220909	WT	M	9
1	63	Cyto	10M	Cg1	B0.02	20220909	WT	M	109
1	64	Cyto	10M	Cg1	B0.02	20220909	WT	M	1
1	65	Cyto	10M	Cg1	B0.02	20220909	WT	M	3
1	66	Cyto	10M	Cg1	B0.02	20220909	WT	M	7
1	67	Cyto	10M	Cg1	B0.02	20220909	WT	M	73
1	68	Cyto	10M	Cg1	B0.02	20220909	WT	M	112
1	69	Cyto	10M	Cg1	B0.02	20220909	WT	M	33
1	70	Cyto	10M	Cg1	B0.02	20220909	WT	M	5
1	71	Cyto	10M	Cg1	B0.02	20220909	WT	M	1
1	72	Cyto	10M	Cg1	B0.02	20220909	WT	M	68
1	73	Cyto	10M	Cg1	B0.02	20220909	WT	M	107
1	74	Cyto	10M	Cg1	B0.02	20220909	WT	M	153
1	75	Cyto	10M	Cg1	B0.02	20220909	WT	M	26
1	76	Cyto	10M	Cg1	B0.02	20220909	WT	M	3
1	77	Cyto	10M	Cg1	B0.02	20220909	WT	M	77
1	78	Cyto	10M	Cg1	B0.02	20220909	WT	M	44
1	79	Cyto	10M	Cg1	B0.02	20220909	WT	M	60
1	80	Cyto	10M	Cg1	B0.02	20220909	WT	M	15
1	81	Cyto	10M	Cg1	B0.02	20220909	WT	M	14
1	82	Cyto	10M	Cg1	B0.02	20220909	WT	M	5
1	83	Cyto	10M	Cg1	B0.02	20220909	WT	M	109
1	84	Cyto	10M	Cg1	B0.02	20220909	WT	M	28
1	85	Cyto	10M	Cg1	B0.02	20220909	WT	M	36
1	86	Cyto	10M	Cg1	B0.02	20220909	WT	M	20
1	87	Cyto	10M	Cg1	B0.02	20220909	WT	M	20
1	88	Cyto	10M	Cg1	B0.02	20220909	WT	M	125
1	89	Cyto	10M	Cg1	B0.02	20220909	WT	M	28
1	90	Cyto	10M	Cg1	B0.02	20220909	WT	M	93
1	91	Cyto	10M	Cg1	B0.02	20220909	WT	M	712
1	92	Cyto	10M	Cg1	B0.02	20220909	WT	M	106
1	93	Cyto	10M	Cg1	B0.02	20220909	WT	M	33
1	94	Cyto	10M	Cg1	B0.02	20220909	WT	M	19
1	95	Cyto	10M	Cg1	B0.02	20220909	WT	M	8
1	96	Cyto	10M	Cg1	B0.02	20220909	WT	M	4
1	97	Cyto	10M	Cg1	B0.02	20220909	WT	M	37
1	98	Cyto	10M	Cg1	B0.02	20220909	WT	M	3
1	99	Cyto	10M	Cg1	B0.02	20220909	WT	M	64
1	100	Cyto	10M	Cg1	B0.02	20220909	WT	M	17
1	101	Cyto	10M	Cg1	B0.02	20220909	WT	M	64
1	102	Cyto	10M	Cg1	B0.02	20220909	WT	M	230
1	103	Cyto	10M	Cg1	B0.02	20220909	WT	M	95
1	104	Cyto	10M	Cg1	B0.02	20220909	WT	M	2
1	105	Cyto	10M	Cg1	B0.02	20220909	WT	M	36
1	106	Cyto	10M	Cg1	B0.02	20220909	WT	M	92
1	107	Cyto	10M	Cg1	B0.02	20220909	WT	M	14
1	108	Cyto	10M	Cg1	B0.02	20220909	WT	M	11
1	109	Cyto	10M	Cg1	B0.02	20220909	WT	M	5
1	110	Cyto	10M	Cg1	B0.02	20220909	WT	M	232
1	111	Cyto	10M	Cg1	B0.02	20220909	WT	M	49
1	112	Cyto	10M	Cg1	B0.02	20220909	WT	M	278
1	113	Cyto	10M	Cg1	B0.02	20220909	WT	M	31
1	114	Cyto	10M	Cg1	B0.02	20220909	WT	M	9
1	115	Cyto	10M	Cg1	B0.02	20220909	WT	M	15
1	116	Cyto	10M	Cg1	B0.02	20220909	WT	M	12
1	117	Cyto	10M	Cg1	B0.02	20220909	WT	M	112
1	118	Cyto	10M	Cg1	B0.02	20220909	WT	M	1
1	119	Cyto	10M	Cg1	B0.02	20220909	WT	M	28
1	120	Cyto	10M	Cg1	B0.02	20220909	WT	M	12
1	121	Cyto	10M	Cg1	B0.02	20220909	WT	M	16
1	122	Cyto	10M	Cg1	B0.02	20220909	WT	M	63
1	123	Cyto	10M	Cg1	B0.02	20220909	WT	M	232
1	124	Cyto	10M	Cg1	B0.02	20220909	WT	M	22
1	125	Cyto	10M	Cg1	B0.02	20220909	WT	M	36
1	126	Cyto	10M	Cg1	B0.02	20220909	WT	M	2
1	127	Cyto	10M	Cg1	B0.02	20220909	WT	M	9
1	128	Cyto	10M	Cg1	B0.02	20220909	WT	M	21
1	129	Cyto	10M	Cg1	B0.02	20220909	WT	M	37
1	130	Cyto	10M	Cg1	B0.02	20220909	WT	M	3
1	131	Cyto	10M	Cg1	B0.02	20220909	WT	M	24
1	132	Cyto	10M	Cg1	B0.02	20220909	WT	M	11
1	133	Cyto	10M	Cg1	B0.02	20220909	WT	M	66
1	134	Cyto	10M	Cg1	B0.02	20220909	WT	M	21
1	135	Cyto	10M	Cg1	B0.02	20220909	WT	M	85
1	136	Cyto	10M	Cg1	B0.02	20220909	WT	M	48
1	137	Cyto	10M	Cg1	B0.02	20220909	WT	M	137
1	138	Cyto	10M	Cg1	B0.02	20220909	WT	M	51
1	139	Cyto	10M	Cg1	B0.02	20220909	WT	M	160
1	140	Cyto	10M	Cg1	B0.02	20220909	WT	M	33
1	141	Cyto	10M	Cg1	B0.02	20220909	WT	M	198
1	142	Cyto	10M	Cg1	B0.02	20220909	WT	M	9
1	143	Cyto	10M	Cg1	B0.02	20220909	WT	M	16
1	144	Cyto	10M	Cg1	B0.02	20220909	WT	M	3
1	145	Cyto	10M	Cg1	B0.02	20220909	WT	M	38
1	146	Cyto	10M	Cg1	B0.02	20220909	WT	M	68
1	147	Cyto	10M	Cg1	B0.02	20220909	WT	M	4
1	148	Cyto	10M	Cg1	B0.02	20220909	WT	M	7
1	149	Cyto	10M	Cg1	B0.02	20220909	WT	M	37
1	150	Cyto	10M	Cg1	B0.02	20220909	WT	M	12
1	151	Cyto	10M	Cg1	B0.02	20220909	WT	M	12
1	152	Cyto	10M	Cg1	B0.02	20220909	WT	M	86
1	153	Cyto	10M	Cg1	B0.02	20220909	WT	M	180
1	154	Cyto	10M	Cg1	B0.02	20220909	WT	M	6
1	155	Cyto	10M	Cg1	B0.02	20220909	WT	M	62
1	156	Cyto	10M	Cg1	B0.02	20220909	WT	M	12
1	157	Cyto	10M	Cg1	B0.02	20220909	WT	M	15
1	158	Cyto	10M	Cg1	B0.02	20220909	WT	M	64
1	159	Cyto	10M	Cg1	B0.02	20220909	WT	M	6
1	160	Cyto	10M	Cg1	B0.02	20220909	WT	M	108
1	161	Cyto	10M	Cg1	B0.02	20220909	WT	M	13
1	162	Cyto	10M	Cg1	B0.02	20220909	WT	M	1
1	163	Cyto	10M	Cg1	B0.02	20220909	WT	M	1
1	164	Cyto	10M	Cg1	B0.02	20220909	WT	M	12
1	165	Cyto	10M	Cg1	B0.02	20220909	WT	M	644
1	166	Cyto	10M	Cg1	B0.02	20220909	WT	M	2
1	167	Cyto	10M	Cg1	B0.02	20220909	WT	M	37
1	168	Cyto	10M	Cg1	B0.02	20220909	WT	M	127
1	169	Cyto	10M	Cg1	B0.02	20220909	WT	M	23
1	170	Cyto	10M	Cg1	B0.02	20220909	WT	M	3
1	171	Cyto	10M	Cg1	B0.02	20220909	WT	M	61
1	172	Cyto	10M	Cg1	B0.02	20220909	WT	M	118
1	173	Cyto	10M	Cg1	B0.02	20220909	WT	M	28
1	174	Cyto	10M	Cg1	B0.02	20220909	WT	M	12
1	175	Cyto	10M	Cg1	B0.02	20220909	WT	M	240
1	176	Cyto	10M	Cg1	B0.02	20220909	WT	M	20
1	177	Cyto	10M	Cg1	B0.02	20220909	WT	M	9
1	178	Cyto	10M	Cg1	B0.02	20220909	WT	M	120
1	179	Cyto	10M	Cg1	B0.02	20220909	WT	M	329
1	180	Cyto	10M	Cg1	B0.02	20220909	WT	M	1
1	181	Cyto	10M	Cg1	B0.02	20220909	WT	M	19
1	182	Cyto	10M	Cg1	B0.02	20220909	WT	M	11
1	183	Cyto	10M	Cg1	B0.02	20220909	WT	M	7
1	184	Cyto	10M	Cg1	B0.02	20220909	WT	M	11
1	185	Cyto	10M	Cg1	B0.02	20220909	WT	M	4
1	186	Cyto	10M	Cg1	B0.02	20220909	WT	M	14
1	187	Cyto	10M	Cg1	B0.02	20220909	WT	M	128
1	188	Cyto	10M	Cg1	B0.02	20220909	WT	M	89
1	189	Cyto	10M	Cg1	B0.02	20220909	WT	M	17
1	190	Cyto	10M	Cg1	B0.02	20220909	WT	M	8
1	191	Cyto	10M	Cg1	B0.02	20220909	WT	M	70
1	192	Cyto	10M	Cg1	B0.02	20220909	WT	M	54
1	193	Cyto	10M	Cg1	B0.02	20220909	WT	M	57
1	194	Cyto	10M	Cg1	B0.02	20220909	WT	M	17
1	195	Cyto	10M	Cg1	B0.02	20220909	WT	M	6
1	196	Cyto	10M	Cg1	B0.02	20220909	WT	M	33
1	197	Cyto	10M	Cg1	B0.02	20220909	WT	M	1
1	198	Cyto	10M	Cg1	B0.02	20220909	WT	M	140
1	199	Cyto	10M	Cg1	B0.02	20220909	WT	M	150
1	200	Cyto	10M	Cg1	B0.02	20220909	WT	M	161
1	201	Cyto	10M	Cg1	B0.02	20220909	WT	M	29
1	202	Cyto	10M	Cg1	B0.02	20220909	WT	M	8
1	203	Cyto	10M	Cg1	B0.02	20220909	WT	M	18
1	204	Cyto	10M	Cg1	B0.02	20220909	WT	M	63
1	205	Cyto	10M	Cg1	B0.02	20220909	WT	M	71
1	206	Cyto	10M	Cg1	B0.02	20220909	WT	M	57
1	207	Cyto	10M	Cg1	B0.02	20220909	WT	M	49
1	208	Cyto	10M	Cg1	B0.02	20220909	WT	M	1
1	209	Cyto	10M	Cg1	B0.02	20220909	WT	M	1
1	210	Cyto	10M	Cg1	B0.02	20220909	WT	M	56
1	211	Cyto	10M	Cg1	B0.02	20220909	WT	M	51
1	212	Cyto	10M	Cg1	B0.02	20220909	WT	M	24
1	213	Cyto	10M	Cg1	B0.02	20220909	WT	M	4
1	214	Cyto	10M	Cg1	B0.02	20220909	WT	M	181
1	215	Cyto	10M	Cg1	B0.02	20220909	WT	M	23
1	216	Cyto	10M	Cg1	B0.02	20220909	WT	M	70
1	217	Cyto	10M	Cg1	B0.02	20220909	WT	M	38
1	218	Cyto	10M	Cg1	B0.02	20220909	WT	M	31
1	219	Cyto	10M	Cg1	B0.02	20220909	WT	M	34
1	220	Cyto	10M	Cg1	B0.02	20220909	WT	M	59
1	221	Cyto	10M	Cg1	B0.02	20220909	WT	M	8
1	222	Cyto	10M	Cg1	B0.02	20220909	WT	M	39
1	223	Cyto	10M	Cg1	B0.02	20220909	WT	M	77
1	224	Cyto	10M	Cg1	B0.02	20220909	WT	M	9
1	225	Cyto	10M	Cg1	B0.02	20220909	WT	M	41
1	226	Cyto	10M	Cg1	B0.02	20220909	WT	M	34
1	227	Cyto	10M	Cg1	B0.02	20220909	WT	M	4
1	228	Cyto	10M	Cg1	B0.02	20220909	WT	M	33
1	229	Cyto	10M	Cg1	B0.02	20220909	WT	M	12
1	230	Cyto	10M	Cg1	B0.02	20220909	WT	M	991
1	231	Cyto	10M	Cg1	B0.02	20220909	WT	M	2
1	232	Cyto	10M	Cg1	B0.02	20220909	WT	M	1
1	233	Cyto	10M	Cg1	B0.02	20220909	WT	M	65
1	234	Cyto	10M	Cg1	B0.02	20220909	WT	M	57
1	235	Cyto	10M	Cg1	B0.02	20220909	WT	M	34
1	236	Cyto	10M	Cg1	B0.02	20220909	WT	M	115
1	237	Cyto	10M	Cg1	B0.02	20220909	WT	M	6
1	238	Cyto	10M	Cg1	B0.02	20220909	WT	M	49
1	239	Cyto	10M	Cg1	B0.02	20220909	WT	M	75
1	240	Cyto	10M	Cg1	B0.02	20220909	WT	M	70
1	241	Cyto	10M	Cg1	B0.02	20220909	WT	M	1
1	242	Cyto	10M	Cg1	B0.02	20220909	WT	M	62
1	243	Cyto	10M	Cg1	B0.02	20220909	WT	M	382
1	244	Cyto	10M	Cg1	B0.02	20220909	WT	M	44
1	245	Cyto	10M	Cg1	B0.02	20220909	WT	M	26
1	246	Cyto	10M	Cg1	B0.02	20220909	WT	M	5
1	247	Cyto	10M	Cg1	B0.02	20220909	WT	M	27
1	248	Cyto	10M	Cg1	B0.02	20220909	WT	M	64
1	249	Cyto	10M	Cg1	B0.02	20220909	WT	M	39
1	250	Cyto	10M	Cg1	B0.02	20220909	WT	M	29
1	251	Cyto	10M	Cg1	B0.02	20220909	WT	M	11
1	252	Cyto	10M	Cg1	B0.02	20220909	WT	M	2
1	253	Cyto	10M	Cg1	B0.02	20220909	WT	M	59
1	254	Cyto	10M	Cg1	B0.02	20220909	WT	M	54
1	255	Cyto	10M	Cg1	B0.02	20220909	WT	M	64
1	256	Cyto	10M	Cg1	B0.02	20220909	WT	M	8
1	257	Cyto	10M	Cg1	B0.02	20220909	WT	M	32
1	258	Cyto	10M	Cg1	B0.02	20220909	WT	M	119
1	259	Cyto	10M	Cg1	B0.02	20220909	WT	M	11
1	260	Cyto	10M	Cg1	B0.02	20220909	WT	M	12
1	261	Cyto	10M	Cg1	B0.02	20220909	WT	M	87
1	262	Cyto	10M	Cg1	B0.02	20220909	WT	M	18
1	263	Cyto	10M	Cg1	B0.02	20220909	WT	M	66
1	264	Cyto	10M	Cg1	B0.02	20220909	WT	M	14
1	265	Cyto	10M	Cg1	B0.02	20220909	WT	M	275
1	266	Cyto	10M	Cg1	B0.02	20220909	WT	M	75
1	267	Cyto	10M	Cg1	B0.02	20220909	WT	M	328
1	268	Cyto	10M	Cg1	B0.02	20220909	WT	M	14
1	269	Cyto	10M	Cg1	B0.02	20220909	WT	M	89
1	270	Cyto	10M	Cg1	B0.02	20220909	WT	M	5
1	271	Cyto	10M	Cg1	B0.02	20220909	WT	M	19
1	272	Cyto	10M	Cg1	B0.02	20220909	WT	M	116
1	273	Cyto	10M	Cg1	B0.02	20220909	WT	M	118
1	274	Cyto	10M	Cg1	B0.02	20220909	WT	M	3
1	275	Cyto	10M	Cg1	B0.02	20220909	WT	M	152
1	276	Cyto	10M	Cg1	B0.02	20220909	WT	M	22
1	277	Cyto	10M	Cg1	B0.02	20220909	WT	M	23
1	278	Cyto	10M	Cg1	B0.02	20220909	WT	M	659
1	279	Cyto	10M	Cg1	B0.02	20220909	WT	M	93
1	280	Cyto	10M	Cg1	B0.02	20220909	WT	M	12
1	281	Cyto	10M	Cg1	B0.02	20220909	WT	M	50
1	282	Cyto	10M	Cg1	B0.02	20220909	WT	M	2
1	283	Cyto	10M	Cg1	B0.02	20220909	WT	M	24
1	284	Cyto	10M	Cg1	B0.02	20220909	WT	M	41
1	285	Cyto	10M	Cg1	B0.02	20220909	WT	M	31
1	286	Cyto	10M	Cg1	B0.02	20220909	WT	M	8
1	287	Cyto	10M	Cg1	B0.02	20220909	WT	M	39
1	288	Cyto	10M	Cg1	B0.02	20220909	WT	M	4
1	289	Cyto	10M	Cg1	B0.02	20220909	WT	M	153
1	290	Cyto	10M	Cg1	B0.02	20220909	WT	M	13
1	291	Cyto	10M	Cg1	B0.02	20220909	WT	M	432
1	292	Cyto	10M	Cg1	B0.02	20220909	WT	M	877
1	293	Cyto	10M	Cg1	B0.02	20220909	WT	M	22
1	294	Cyto	10M	Cg1	B0.02	20220909	WT	M	7
1	295	Cyto	10M	Cg1	B0.02	20220909	WT	M	32
1	296	Cyto	10M	Cg1	B0.02	20220909	WT	M	8
1	297	Cyto	10M	Cg1	B0.02	20220909	WT	M	41
1	298	Cyto	10M	Cg1	B0.02	20220909	WT	M	9
1	299	Cyto	10M	Cg1	B0.02	20220909	WT	M	52
1	300	Cyto	10M	Cg1	B0.02	20220909	WT	M	126
1	301	Cyto	10M	Cg1	B0.02	20220909	WT	M	44
1	302	Cyto	10M	Cg1	B0.02	20220909	WT	M	29
1	303	Cyto	10M	Cg1	B0.02	20220909	WT	M	9
1	304	Cyto	10M	Cg1	B0.02	20220909	WT	M	624
1	305	Cyto	10M	Cg1	B0.02	20220909	WT	M	6
1	306	Cyto	10M	Cg1	B0.02	20220909	WT	M	356
1	307	Cyto	10M	Cg1	B0.02	20220909	WT	M	340
1	308	Cyto	10M	Cg1	B0.02	20220909	WT	M	1
1	309	Cyto	10M	Cg1	B0.02	20220909	WT	M	22
1	310	Cyto	10M	Cg1	B0.02	20220909	WT	M	15
1	311	Cyto	10M	Cg1	B0.02	20220909	WT	M	14
1	312	Cyto	10M	Cg1	B0.02	20220909	WT	M	7
1	313	Cyto	10M	Cg1	B0.02	20220909	WT	M	9
1	314	Cyto	10M	Cg1	B0.02	20220909	WT	M	123
1	315	Cyto	10M	Cg1	B0.02	20220909	WT	M	15
1	316	Cyto	10M	Cg1	B0.02	20220909	WT	M	1
1	317	Cyto	10M	Cg1	B0.02	20220909	WT	M	2
1	318	Cyto	10M	Cg1	B0.02	20220909	WT	M	63
1	319	Cyto	10M	Cg1	B0.02	20220909	WT	M	40
1	320	Cyto	10M	Cg1	B0.02	20220909	WT	M	18
1	321	Cyto	10M	Cg1	B0.02	20220909	WT	M	32
1	322	Cyto	10M	Cg1	B0.02	20220909	WT	M	29
1	323	Cyto	10M	Cg1	B0.02	20220909	WT	M	20
1	324	Cyto	10M	Cg1	B0.02	20220909	WT	M	24
1	325	Cyto	10M	Cg1	B0.02	20220909	WT	M	48
1	326	Cyto	10M	Cg1	B0.02	20220909	WT	M	11
1	327	Cyto	10M	Cg1	B0.02	20220909	WT	M	3
1	328	Cyto	10M	Cg1	B0.02	20220909	WT	M	86
1	329	Cyto	10M	Cg1	B0.02	20220909	WT	M	8
1	330	Cyto	10M	Cg1	B0.02	20220909	WT	M	70
1	331	Cyto	10M	Cg1	B0.02	20220909	WT	M	262
1	332	Cyto	10M	Cg1	B0.02	20220909	WT	M	156
1	333	Cyto	10M	Cg1	B0.02	20220909	WT	M	14
1	334	Cyto	10M	Cg1	B0.02	20220909	WT	M	156
1	335	Cyto	10M	Cg1	B0.02	20220909	WT	M	23
1	336	Cyto	10M	Cg1	B0.02	20220909	WT	M	1
1	337	Cyto	10M	Cg1	B0.02	20220909	WT	M	7
1	338	Cyto	10M	Cg1	B0.02	20220909	WT	M	42
1	339	Cyto	10M	Cg1	B0.02	20220909	WT	M	1,104
1	340	Cyto	10M	Cg1	B0.02	20220909	WT	M	16
1	341	Cyto	10M	Cg1	B0.02	20220909	WT	M	2
1	342	Cyto	10M	Cg1	B0.02	20220909	WT	M	82
1	343	Cyto	10M	Cg1	B0.02	20220909	WT	M	8
1	344	Cyto	10M	Cg1	B0.02	20220909	WT	M	54
1	345	Cyto	10M	Cg1	B0.02	20220909	WT	M	2
1	346	Cyto	10M	Cg1	B0.02	20220909	WT	M	78
1	347	Cyto	10M	Cg1	B0.02	20220909	WT	M	27
1	348	Cyto	10M	Cg1	B0.02	20220909	WT	M	34
1	349	Cyto	10M	Cg1	B0.02	20220909	WT	M	64
1	350	Cyto	10M	Cg1	B0.02	20220909	WT	M	7
1	351	Cyto	10M	Cg1	B0.02	20220909	WT	M	2
1	352	Cyto	10M	Cg1	B0.02	20220909	WT	M	10
1	353	Cyto	10M	Cg1	B0.02	20220909	WT	M	21
1	354	Cyto	10M	Cg1	B0.02	20220909	WT	M	7
1	355	Cyto	10M	Cg1	B0.02	20220909	WT	M	60
1	356	Cyto	10M	Cg1	B0.02	20220909	WT	M	39
1	357	Cyto	10M	Cg1	B0.02	20220909	WT	M	190
1	358	Cyto	10M	Cg1	B0.02	20220909	WT	M	2
1	359	Cyto	10M	Cg1	B0.02	20220909	WT	M	120
1	360	Cyto	10M	Cg1	B0.02	20220909	WT	M	1,019
1	361	Cyto	10M	Cg1	B0.02	20220909	WT	M	52
1	362	Cyto	10M	Cg1	B0.02	20220909	WT	M	49
1	363	Cyto	10M	Cg1	B0.02	20220909	WT	M	131
1	364	Cyto	10M	Cg1	B0.02	20220909	WT	M	4
1	365	Cyto	10M	Cg1	B0.02	20220909	WT	M	3
1	366	Cyto	10M	Cg1	B0.02	20220909	WT	M	20
1	367	Cyto	10M	Cg1	B0.02	20220909	WT	M	62
1	368	Cyto	10M	Cg1	B0.02	20220909	WT	M	4
1	369	Cyto	10M	Cg1	B0.02	20220909	WT	M	23
1	370	Cyto	10M	Cg1	B0.02	20220909	WT	M	2
1	371	Cyto	10M	Cg1	B0.02	20220909	WT	M	19
1	372	Cyto	10M	Cg1	B0.02	20220909	WT	M	156
1	373	Cyto	10M	Cg1	B0.02	20220909	WT	M	523
1	374	Cyto	10M	Cg1	B0.02	20220909	WT	M	44
1	375	Cyto	10M	Cg1	B0.02	20220909	WT	M	2
1	376	Cyto	10M	Cg1	B0.02	20220909	WT	M	32
1	377	Cyto	10M	Cg1	B0.02	20220909	WT	M	13
1	378	Cyto	10M	Cg1	B0.02	20220909	WT	M	152
1	379	Cyto	10M	Cg1	B0.02	20220909	WT	M	8
1	380	Cyto	10M	Cg1	B0.02	20220909	WT	M	32
1	381	Cyto	10M	Cg1	B0.02	20220909	WT	M	26
1	382	Cyto	10M	Cg1	B0.02	20220909	WT	M	189
1	383	Cyto	10M	Cg1	B0.02	20220909	WT	M	11
1	384	Cyto	10M	Cg1	B0.02	20220909	WT	M	67
1	385	Cyto	10M	Cg1	B0.02	20220909	WT	M	148
1	386	Cyto	10M	Cg1	B0.02	20220909	WT	M	19
1	387	Cyto	10M	Cg1	B0.02	20220909	WT	M	27
1	388	Cyto	10M	Cg1	B0.02	20220909	WT	M	123
1	389	Cyto	10M	Cg1	B0.02	20220909	WT	M	7
1	390	Cyto	10M	Cg1	B0.02	20220909	WT	M	11
1	391	Cyto	10M	Cg1	B0.02	20220909	WT	M	7
1	392	Cyto	10M	Cg1	B0.02	20220909	WT	M	1
1	393	Cyto	10M	Cg1	B0.02	20220909	WT	M	8
1	394	Cyto	10M	Cg1	B0.02	20220909	WT	M	28
1	395	Cyto	10M	Cg1	B0.02	20220909	WT	M	150
1	396	Cyto	10M	Cg1	B0.02	20220909	WT	M	19
1	397	Cyto	10M	Cg1	B0.02	20220909	WT	M	237
1	398	Cyto	10M	Cg1	B0.02	20220909	WT	M	8
1	399	Cyto	10M	Cg1	B0.02	20220909	WT	M	115
1	400	Cyto	10M	Cg1	B0.02	20220909	WT	M	8
1	401	Cyto	10M	Cg1	B0.02	20220909	WT	M	427
1	402	Cyto	10M	Cg1	B0.02	20220909	WT	M	1
1	403	Cyto	10M	Cg1	B0.02	20220909	WT	M	45
1	404	Cyto	10M	Cg1	B0.02	20220909	WT	M	1
1	405	Cyto	10M	Cg1	B0.02	20220909	WT	M	35
1	406	Cyto	10M	Cg1	B0.02	20220909	WT	M	2
1	407	Cyto	10M	Cg1	B0.02	20220909	WT	M	1
1	408	Cyto	10M	Cg1	B0.02	20220909	WT	M	30
1	409	Cyto	10M	Cg1	B0.02	20220909	WT	M	12
1	410	Cyto	10M	Cg1	B0.02	20220909	WT	M	4
1	411	Cyto	10M	Cg1	B0.02	20220909	WT	M	216
1	412	Cyto	10M	Cg1	B0.02	20220909	WT	M	471
1	413	Cyto	10M	Cg1	B0.02	20220909	WT	M	49
1	414	Cyto	10M	Cg1	B0.02	20220909	WT	M	8
1	415	Cyto	10M	Cg1	B0.02	20220909	WT	M	24
1	416	Cyto	10M	Cg1	B0.02	20220909	WT	M	24
1	417	Cyto	10M	Cg1	B0.02	20220909	WT	M	29
1	418	Cyto	10M	Cg1	B0.02	20220909	WT	M	114
1	419	Cyto	10M	Cg1	B0.02	20220909	WT	M	2
1	420	Cyto	10M	Cg1	B0.02	20220909	WT	M	134
1	421	Cyto	10M	Cg1	B0.02	20220909	WT	M	10
1	422	Cyto	10M	Cg1	B0.02	20220909	WT	M	4
1	423	Cyto	10M	Cg1	B0.02	20220909	WT	M	140
1	424	Cyto	10M	Cg1	B0.02	20220909	WT	M	1
1	425	Cyto	10M	Cg1	B0.02	20220909	WT	M	9
1	426	Cyto	10M	Cg1	B0.02	20220909	WT	M	36
1	427	Cyto	10M	Cg1	B0.02	20220909	WT	M	501
1	428	Cyto	10M	Cg1	B0.02	20220909	WT	M	13
1	429	Cyto	10M	Cg1	B0.02	20220909	WT	M	42
1	430	Cyto	10M	Cg1	B0.02	20220909	WT	M	413
1	431	Cyto	10M	Cg1	B0.02	20220909	WT	M	603
1	432	Cyto	10M	Cg1	B0.02	20220909	WT	M	801
1	433	Cyto	10M	Cg1	B0.02	20220909	WT	M	72
1	434	Cyto	10M	Cg1	B0.02	20220909	WT	M	27
1	435	Cyto	10M	Cg1	B0.02	20220909	WT	M	2
1	436	Cyto	10M	Cg1	B0.02	20220909	WT	M	21
1	437	Cyto	10M	Cg1	B0.02	20220909	WT	M	3
1	438	Cyto	10M	Cg1	B0.02	20220909	WT	M	15
1	439	Cyto	10M	Cg1	B0.02	20220909	WT	M	98
1	440	Cyto	10M	Cg1	B0.02	20220909	WT	M	105
1	441	Cyto	10M	Cg1	B0.02	20220909	WT	M	437
1	442	Cyto	10M	Cg1	B0.02	20220909	WT	M	28
1	443	Cyto	10M	Cg1	B0.02	20220909	WT	M	1,770
1	444	Cyto	10M	Cg1	B0.02	20220909	WT	M	41
1	445	Cyto	10M	Cg1	B0.02	20220909	WT	M	7
1	446	Cyto	10M	Cg1	B0.02	20220909	WT	M	283
1	447	Cyto	10M	Cg1	B0.02	20220909	WT	M	79
1	448	Cyto	10M	Cg1	B0.02	20220909	WT	M	10
1	449	Cyto	10M	Cg1	B0.02	20220909	WT	M	4
1	450	Cyto	10M	Cg1	B0.02	20220909	WT	M	1
1	451	Cyto	10M	Cg1	B0.02	20220909	WT	M	73
1	452	Cyto	10M	Cg1	B0.02	20220909	WT	M	950
1	453	Cyto	10M	Cg1	B0.02	20220909	WT	M	76
1	454	Cyto	10M	Cg1	B0.02	20220909	WT	M	53
1	455	Cyto	10M	Cg1	B0.02	20220909	WT	M	1,189
1	456	Cyto	10M	Cg1	B0.02	20220909	WT	M	88
1	457	Cyto	10M	Cg1	B0.02	20220909	WT	M	8
1	458	Cyto	10M	Cg1	B0.02	20220909	WT	M	1
1	459	Cyto	10M	Cg1	B0.02	20220909	WT	M	164
1	460	Cyto	10M	Cg1	B0.02	20220909	WT	M	20
1	461	Cyto	10M	Cg1	B0.02	20220909	WT	M	3,134
1	462	Cyto	10M	Cg1	B0.02	20220909	WT	M	828
1	463	Cyto	10M	Cg1	B0.02	20220909	WT	M	143
1	464	Cyto	10M	Cg1	B0.02	20220909	WT	M	521
1	465	Cyto	10M	Cg1	B0.02	20220909	WT	M	648
1	466	Cyto	10M	Cg1	B0.02	20220909	WT	M	25
1	467	Cyto	10M	Cg1	B0.02	20220909	WT	M	33
1	468	Cyto	10M	Cg1	B0.02	20220909	WT	M	42
1	469	Cyto	10M	Cg1	B0.02	20220909	WT	M	4
1	470	Cyto	10M	Cg1	B0.02	20220909	WT	M	14
1	471	Cyto	10M	Cg1	B0.02	20220909	WT	M	39
1	472	Cyto	10M	Cg1	B0.02	20220909	WT	M	14
1	473	Cyto	10M	Cg1	B0.02	20220909	WT	M	40
1	474	Cyto	10M	Cg1	B0.02	20220909	WT	M	25
1	475	Cyto	10M	Cg1	B0.02	20220909	WT	M	9
1	476	Cyto	10M	Cg1	B0.02	20220909	WT	M	194
1	477	Cyto	10M	Cg1	B0.02	20220909	WT	M	146
1	478	Cyto	10M	Cg1	B0.02	20220909	WT	M	18
1	479	Cyto	10M	Cg1	B0.02	20220909	WT	M	8
1	480	Cyto	10M	Cg1	B0.02	20220909	WT	M	2
1	481	Cyto	10M	Cg1	B0.02	20220909	WT	M	38
1	482	Cyto	10M	Cg1	B0.02	20220909	WT	M	39
1	483	Cyto	10M	Cg1	B0.02	20220909	WT	M	1
1	484	Cyto	10M	Cg1	B0.02	20220909	WT	M	54
1	485	Cyto	10M	Cg1	B0.02	20220909	WT	M	5
1	486	Cyto	10M	Cg1	B0.02	20220909	WT	M	2
1	487	Cyto	10M	Cg1	B0.02	20220909	WT	M	41
1	488	Cyto	10M	Cg1	B0.02	20220909	WT	M	15
1	489	Cyto	10M	Cg1	B0.02	20220909	WT	M	52
1	490	Cyto	10M	Cg1	B0.02	20220909	WT	M	41
1	491	Cyto	10M	Cg1	B0.02	20220909	WT	M	21
1	492	Cyto	10M	Cg1	B0.02	20220909	WT	M	4
1	493	Cyto	10M	Cg1	B0.02	20220909	WT	M	32
1	494	Cyto	10M	Cg1	B0.02	20220909	WT	M	9
1	495	Cyto	10M	Cg1	B0.02	20220909	WT	M	3
1	496	Cyto	10M	Cg1	B0.02	20220909	WT	M	1
1	497	Cyto	10M	Cg1	B0.02	20220909	WT	M	73
1	498	Cyto	10M	Cg1	B0.02	20220909	WT	M	136
1	499	Cyto	10M	Cg1	B0.02	20220909	WT	M	8
1	500	Cyto	10M	Cg1	B0.02	20220909	WT	M	4
1	501	Cyto	10M	Cg1	B0.02	20220909	WT	M	10
1	502	Cyto	10M	Cg1	B0.02	20220909	WT	M	58
1	503	Cyto	10M	Cg1	B0.02	20220909	WT	M	55
1	504	Cyto	10M	Cg1	B0.02	20220909	WT	M	144
1	505	Cyto	10M	Cg1	B0.02	20220909	WT	M	76
1	506	Cyto	10M	Cg1	B0.02	20220909	WT	M	2
1	507	Cyto	10M	Cg1	B0.02	20220909	WT	M	88
1	508	Cyto	10M	Cg1	B0.02	20220909	WT	M	2
1	509	Cyto	10M	Cg1	B0.02	20220909	WT	M	95
1	510	Cyto	10M	Cg1	B0.02	20220909	WT	M	1
1	511	Cyto	10M	Cg1	B0.02	20220909	WT	M	102
1	512	Cyto	10M	Cg1	B0.02	20220909	WT	M	192
1	513	Cyto	10M	Cg1	B0.02	20220909	WT	M	193
1	514	Cyto	10M	Cg1	B0.02	20220909	WT	M	47
1	515	Cyto	10M	Cg1	B0.02	20220909	WT	M	4
1	516	Cyto	10M	Cg1	B0.02	20220909	WT	M	124
1	517	Cyto	10M	Cg1	B0.02	20220909	WT	M	3
1	518	Cyto	10M	Cg1	B0.02	20220909	WT	M	21
1	519	Cyto	10M	Cg1	B0.02	20220909	WT	M	1
1	520	Cyto	10M	Cg1	B0.02	20220909	WT	M	19
1	521	Cyto	10M	Cg1	B0.02	20220909	WT	M	846
1	522	Cyto	10M	Cg1	B0.02	20220909	WT	M	26
1	523	Cyto	10M	Cg1	B0.02	20220909	WT	M	9
1	524	Cyto	10M	Cg1	B0.02	20220909	WT	M	10
1	525	Cyto	10M	Cg1	B0.02	20220909	WT	M	15
1	526	Cyto	10M	Cg1	B0.02	20220909	WT	M	198
1	527	Cyto	10M	Cg1	B0.02	20220909	WT	M	246
1	528	Cyto	10M	Cg1	B0.02	20220909	WT	M	419
1	529	Cyto	10M	Cg1	B0.02	20220909	WT	M	13
1	530	Cyto	10M	Cg1	B0.02	20220909	WT	M	106
1	531	Cyto	10M	Cg1	B0.02	20220909	WT	M	40
1	532	Cyto	10M	Cg1	B0.02	20220909	WT	M	39
1	533	Cyto	10M	Cg1	B0.02	20220909	WT	M	2
1	534	Cyto	10M	Cg1	B0.02	20220909	WT	M	15
1	535	Cyto	10M	Cg1	B0.02	20220909	WT	M	70
1	536	Cyto	10M	Cg1	B0.02	20220909	WT	M	3
1	537	Cyto	10M	Cg1	B0.02	20220909	WT	M	1
1	538	Cyto	10M	Cg1	B0.02	20220909	WT	M	1
1	539	Cyto	10M	Cg1	B0.02	20220909	WT	M	5
1	540	Cyto	10M	Cg1	B0.02	20220909	WT	M	8
1	541	Cyto	10M	Cg1	B0.02	20220909	WT	M	61
1	542	Cyto	10M	Cg1	B0.02	20220909	WT	M	933
1	543	Cyto	10M	Cg1	B0.02	20220909	WT	M	52
1	544	Cyto	10M	Cg1	B0.02	20220909	WT	M	51
1	545	Cyto	10M	Cg1	B0.02	20220909	WT	M	2
1	546	Cyto	10M	Cg1	B0.02	20220909	WT	M	35
1	547	Cyto	10M	Cg1	B0.02	20220909	WT	M	22
1	548	Cyto	10M	Cg1	B0.02	20220909	WT	M	41
1	549	Cyto	10M	Cg1	B0.02	20220909	WT	M	3
1	550	Cyto	10M	Cg1	B0.02	20220909	WT	M	7
1	551	Cyto	10M	Cg1	B0.02	20220909	WT	M	49
1	552	Cyto	10M	Cg1	B0.02	20220909	WT	M	82
1	553	Cyto	10M	Cg1	B0.02	20220909	WT	M	32
1	554	Cyto	10M	Cg1	B0.02	20220909	WT	M	2
1	555	Cyto	10M	Cg1	B0.02	20220909	WT	M	21
1	556	Cyto	10M	Cg1	B0.02	20220909	WT	M	2
1	557	Cyto	10M	Cg1	B0.02	20220909	WT	M	40
1	558	Cyto	10M	Cg1	B0.02	20220909	WT	M	6
1	559	Cyto	10M	Cg1	B0.02	20220909	WT	M	3
1	560	Cyto	10M	Cg1	B0.02	20220909	WT	M	21
1	561	Cyto	10M	Cg1	B0.02	20220909	WT	M	212
1	562	Cyto	10M	Cg1	B0.02	20220909	WT	M	5,111
1	563	Cyto	10M	Cg1	B0.02	20220909	WT	M	77
1	564	Cyto	10M	Cg1	B0.02	20220909	WT	M	97
1	565	Cyto	10M	Cg1	B0.02	20220909	WT	M	266
1	566	Cyto	10M	Cg1	B0.02	20220909	WT	M	15
1	567	Cyto	10M	Cg1	B0.02	20220909	WT	M	2
1	568	Cyto	10M	Cg1	B0.02	20220909	WT	M	48
1	569	Cyto	10M	Cg1	B0.02	20220909	WT	M	19
1	570	Cyto	10M	Cg1	B0.02	20220909	WT	M	107
1	571	Cyto	10M	Cg1	B0.02	20220909	WT	M	74
1	572	Cyto	10M	Cg1	B0.02	20220909	WT	M	380
1	573	Cyto	10M	Cg1	B0.02	20220909	WT	M	72
1	574	Cyto	10M	Cg1	B0.02	20220909	WT	M	19
1	575	Cyto	10M	Cg1	B0.02	20220909	WT	M	39
1	576	Cyto	10M	Cg1	B0.02	20220909	WT	M	2
1	577	Cyto	10M	Cg1	B0.02	20220909	WT	M	399
1	578	Cyto	10M	Cg1	B0.02	20220909	WT	M	140
1	579	Cyto	10M	Cg1	B0.02	20220909	WT	M	17
1	580	Cyto	10M	Cg1	B0.02	20220909	WT	M	116
1	581	Cyto	10M	Cg1	B0.02	20220909	WT	M	17
1	582	Cyto	10M	Cg1	B0.02	20220909	WT	M	136
1	583	Cyto	10M	Cg1	B0.02	20220909	WT	M	83
1	584	Cyto	10M	Cg1	B0.02	20220909	WT	M	31
1	585	Cyto	10M	Cg1	B0.02	20220909	WT	M	3
1	586	Cyto	10M	Cg1	B0.02	20220909	WT	M	122
1	587	Cyto	10M	Cg1	B0.02	20220909	WT	M	535
1	588	Cyto	10M	Cg1	B0.02	20220909	WT	M	6
1	589	Cyto	10M	Cg1	B0.02	20220909	WT	M	38
1	590	Cyto	10M	Cg1	B0.02	20220909	WT	M	8
1	591	Cyto	10M	Cg1	B0.02	20220909	WT	M	19
1	592	Cyto	10M	Cg1	B0.02	20220909	WT	M	46
1	593	Cyto	10M	Cg1	B0.02	20220909	WT	M	2
1	594	Cyto	10M	Cg1	B0.02	20220909	WT	M	9
1	595	Cyto	10M	Cg1	B0.02	20220909	WT	M	77
1	596	Cyto	10M	Cg1	B0.02	20220909	WT	M	57
1	597	Cyto	10M	Cg1	B0.02	20220909	WT	M	366
1	598	Cyto	10M	Cg1	B0.02	20220909	WT	M	9
1	599	Cyto	10M	Cg1	B0.02	20220909	WT	M	2
1	600	Cyto	10M	Cg1	B0.02	20220909	WT	M	1
1	601	Cyto	10M	Cg1	B0.02	20220909	WT	M	15
1	602	Cyto	10M	Cg1	B0.02	20220909	WT	M	316
1	603	Cyto	10M	Cg1	B0.02	20220909	WT	M	34
1	604	Cyto	10M	Cg1	B0.02	20220909	WT	M	21
1	605	Cyto	10M	Cg1	B0.02	20220909	WT	M	25
1	606	Cyto	10M	Cg1	B0.02	20220909	WT	M	87
1	607	Cyto	10M	Cg1	B0.02	20220909	WT	M	8
1	608	Cyto	10M	Cg1	B0.02	20220909	WT	M	26
1	609	Cyto	10M	Cg1	B0.02	20220909	WT	M	7
1	610	Cyto	10M	Cg1	B0.02	20220909	WT	M	175
1	611	Cyto	10M	Cg1	B0.02	20220909	WT	M	27
1	612	Cyto	10M	Cg1	B0.02	20220909	WT	M	69
1	613	Cyto	10M	Cg1	B0.02	20220909	WT	M	18
1	614	Cyto	10M	Cg1	B0.02	20220909	WT	M	11
1	615	Cyto	10M	Cg1	B0.02	20220909	WT	M	53
1	616	Cyto	10M	Cg1	B0.02	20220909	WT	M	16
1	617	Cyto	10M	Cg1	B0.02	20220909	WT	M	1
1	618	Cyto	10M	Cg1	B0.02	20220909	WT	M	1
1	619	Cyto	10M	Cg1	B0.02	20220909	WT	M	10
1	620	Cyto	10M	Cg1	B0.02	20220909	WT	M	74
1	621	Cyto	10M	Cg1	B0.02	20220909	WT	M	133
1	622	Cyto	10M	Cg1	B0.02	20220909	WT	M	2
1	623	Cyto	10M	Cg1	B0.02	20220909	WT	M	65
1	624	Cyto	10M	Cg1	B0.02	20220909	WT	M	34
1	625	Cyto	10M	Cg1	B0.02	20220909	WT	M	54
1	626	Cyto	10M	Cg1	B0.02	20220909	WT	M	273
1	627	Cyto	10M	Cg1	B0.02	20220909	WT	M	89
1	628	Cyto	10M	Cg1	B0.02	20220909	WT	M	25
1	629	Cyto	10M	Cg1	B0.02	20220909	WT	M	30
1	630	Cyto	10M	Cg1	B0.02	20220909	WT	M	94
1	631	Cyto	10M	Cg1	B0.02	20220909	WT	M	3
1	632	Cyto	10M	Cg1	B0.02	20220909	WT	M	5
1	633	Cyto	10M	Cg1	B0.02	20220909	WT	M	3
1	634	Cyto	10M	Cg1	B0.02	20220909	WT	M	279
1	635	Cyto	10M	Cg1	B0.02	20220909	WT	M	17
1	636	Cyto	10M	Cg1	B0.02	20220909	WT	M	56
1	637	Cyto	10M	Cg1	B0.02	20220909	WT	M	96
1	638	Cyto	10M	Cg1	B0.02	20220909	WT	M	51
1	639	Cyto	10M	Cg1	B0.02	20220909	WT	M	59
1	640	Cyto	10M	Cg1	B0.02	20220909	WT	M	11
1	641	Cyto	10M	Cg1	B0.02	20220909	WT	M	29
1	642	Cyto	10M	Cg1	B0.02	20220909	WT	M	55
1	643	Cyto	10M	Cg1	B0.02	20220909	WT	M	11
1	644	Cyto	10M	Cg1	B0.02	20220909	WT	M	30
1	645	Cyto	10M	Cg1	B0.02	20220909	WT	M	28
1	646	Cyto	10M	Cg1	B0.02	20220909	WT	M	4
1	647	Cyto	10M	Cg1	B0.02	20220909	WT	M	11
1	648	Cyto	10M	Cg1	B0.02	20220909	WT	M	1
1	649	Cyto	10M	Cg1	B0.02	20220909	WT	M	95
1	650	Cyto	10M	Cg1	B0.02	20220909	WT	M	61
1	651	Cyto	10M	Cg1	B0.02	20220909	WT	M	7
1	652	Cyto	10M	Cg1	B0.02	20220909	WT	M	6
1	653	Cyto	10M	Cg1	B0.02	20220909	WT	M	2
1	654	Cyto	10M	Cg1	B0.02	20220909	WT	M	22
1	655	Cyto	10M	Cg1	B0.02	20220909	WT	M	6
1	656	Cyto	10M	Cg1	B0.02	20220909	WT	M	9
1	657	Cyto	10M	Cg1	B0.02	20220909	WT	M	157
1	658	Cyto	10M	Cg1	B0.02	20220909	WT	M	51
1	659	Cyto	10M	Cg1	B0.02	20220909	WT	M	115
1	660	Cyto	10M	Cg1	B0.02	20220909	WT	M	63
1	661	Cyto	10M	Cg1	B0.02	20220909	WT	M	11
1	662	Cyto	10M	Cg1	B0.02	20220909	WT	M	5
1	663	Cyto	10M	Cg1	B0.02	20220909	WT	M	4
1	664	Cyto	10M	Cg1	B0.02	20220909	WT	M	385
1	665	Cyto	10M	Cg1	B0.02	20220909	WT	M	15
1	666	Cyto	10M	Cg1	B0.02	20220909	WT	M	10
1	667	Cyto	10M	Cg1	B0.02	20220909	WT	M	386
1	668	Cyto	10M	Cg1	B0.02	20220909	WT	M	72
1	669	Cyto	10M	Cg1	B0.02	20220909	WT	M	793
1	670	Cyto	10M	Cg1	B0.02	20220909	WT	M	10
1	671	Cyto	10M	Cg1	B0.02	20220909	WT	M	23
1	672	Cyto	10M	Cg1	B0.02	20220909	WT	M	2,687
1	673	Cyto	10M	Cg1	B0.02	20220909	WT	M	1
1	674	Cyto	10M	Cg1	B0.02	20220909	WT	M	65
1	675	Cyto	10M	Cg1	B0.02	20220909	WT	M	50
1	676	Cyto	10M	Cg1	B0.02	20220909	WT	M	34
1	677	Cyto	10M	Cg1	B0.02	20220909	WT	M	99
1	678	Cyto	10M	Cg1	B0.02	20220909	WT	M	53
1	679	Cyto	10M	Cg1	B0.02	20220909	WT	M	92
1	680	Cyto	10M	Cg1	B0.02	20220909	WT	M	54
1	681	Cyto	10M	Cg1	B0.02	20220909	WT	M	2
1	682	Cyto	10M	Cg1	B0.02	20220909	WT	M	39
1	683	Cyto	10M	Cg1	B0.02	20220909	WT	M	52
1	684	Cyto	10M	Cg1	B0.02	20220909	WT	M	116
1	685	Cyto	10M	Cg1	B0.02	20220909	WT	M	254
1	686	Cyto	10M	Cg1	B0.02	20220909	WT	M	3
1	687	Cyto	10M	Cg1	B0.02	20220909	WT	M	40
1	688	Cyto	10M	Cg1	B0.02	20220909	WT	M	7
1	689	Cyto	10M	Cg1	B0.02	20220909	WT	M	4
1	690	Cyto	10M	Cg1	B0.02	20220909	WT	M	90
1	691	Cyto	10M	Cg1	B0.02	20220909	WT	M	283
1	692	Cyto	10M	Cg1	B0.02	20220909	WT	M	24
1	693	Cyto	10M	Cg1	B0.02	20220909	WT	M	35
1	694	Cyto	10M	Cg1	B0.02	20220909	WT	M	21
1	695	Cyto	10M	Cg1	B0.02	20220909	WT	M	2
1	696	Cyto	10M	Cg1	B0.02	20220909	WT	M	72
1	697	Cyto	10M	Cg1	B0.02	20220909	WT	M	332
1	698	Cyto	10M	Cg1	B0.02	20220909	WT	M	34
1	699	Cyto	10M	Cg1	B0.02	20220909	WT	M	45
1	700	Cyto	10M	Cg1	B0.02	20220909	WT	M	32
1	701	Cyto	10M	Cg1	B0.02	20220909	WT	M	24
1	702	Cyto	10M	Cg1	B0.02	20220909	WT	M	2
1	703	Cyto	10M	Cg1	B0.02	20220909	WT	M	33
1	704	Cyto	10M	Cg1	B0.02	20220909	WT	M	393
1	705	Cyto	10M	Cg1	B0.02	20220909	WT	M	510
1	706	Cyto	10M	Cg1	B0.02	20220909	WT	M	24
1	707	Cyto	10M	Cg1	B0.02	20220909	WT	M	27
1	708	Cyto	10M	Cg1	B0.02	20220909	WT	M	4
1	709	Cyto	10M	Cg1	B0.02	20220909	WT	M	44
1	710	Cyto	10M	Cg1	B0.02	20220909	WT	M	9
1	711	Cyto	10M	Cg1	B0.02	20220909	WT	M	70
1	712	Cyto	10M	Cg1	B0.02	20220909	WT	M	13
1	713	Cyto	10M	Cg1	B0.02	20220909	WT	M	28
1	714	Cyto	10M	Cg1	B0.02	20220909	WT	M	58
1	715	Cyto	10M	Cg1	B0.02	20220909	WT	M	295
1	716	Cyto	10M	Cg1	B0.02	20220909	WT	M	246
1	717	Cyto	10M	Cg1	B0.02	20220909	WT	M	2
1	718	Cyto	10M	Cg1	B0.02	20220909	WT	M	2
1	719	Cyto	10M	Cg1	B0.02	20220909	WT	M	68
1	720	Cyto	10M	Cg1	B0.02	20220909	WT	M	13
1	721	Cyto	10M	Cg1	B0.02	20220909	WT	M	95
1	722	Cyto	10M	Cg1	B0.02	20220909	WT	M	6
1	723	Cyto	10M	Cg1	B0.02	20220909	WT	M	28
1	724	Cyto	10M	Cg1	B0.02	20220909	WT	M	8
1	725	Cyto	10M	Cg1	B0.02	20220909	WT	M	291
1	726	Cyto	10M	Cg1	B0.02	20220909	WT	M	44
1	727	Cyto	10M	Cg1	B0.02	20220909	WT	M	10
1	728	Cyto	10M	Cg1	B0.02	20220909	WT	M	54
1	729	Cyto	10M	Cg1	B0.02	20220909	WT	M	45
1	730	Cyto	10M	Cg1	B0.02	20220909	WT	M	6
1	731	Cyto	10M	Cg1	B0.02	20220909	WT	M	5
1	732	Cyto	10M	Cg1	B0.02	20220909	WT	M	54
1	733	Cyto	10M	Cg1	B0.02	20220909	WT	M	216
1	734	Cyto	10M	Cg1	B0.02	20220909	WT	M	24
1	735	Cyto	10M	Cg1	B0.02	20220909	WT	M	19
1	736	Cyto	10M	Cg1	B0.02	20220909	WT	M	126
1	737	Cyto	10M	Cg1	B0.02	20220909	WT	M	10
1	738	Cyto	10M	Cg1	B0.02	20220909	WT	M	57
1	739	Cyto	10M	Cg1	B0.02	20220909	WT	M	50
1	740	Cyto	10M	Cg1	B0.02	20220909	WT	M	57
1	741	Cyto	10M	Cg1	B0.02	20220909	WT	M	102
1	742	Cyto	10M	Cg1	B0.02	20220909	WT	M	80
1	743	Cyto	10M	Cg1	B0.02	20220909	WT	M	30
1	744	Cyto	10M	Cg1	B0.02	20220909	WT	M	165
1	745	Cyto	10M	Cg1	B0.02	20220909	WT	M	73
1	746	Cyto	10M	Cg1	B0.02	20220909	WT	M	156
1	747	Cyto	10M	Cg1	B0.02	20220909	WT	M	13
1	748	Cyto	10M	Cg1	B0.02	20220909	WT	M	19
1	749	Cyto	10M	Cg1	B0.02	20220909	WT	M	99
1	750	Cyto	10M	Cg1	B0.02	20220909	WT	M	5
1	751	Cyto	10M	Cg1	B0.02	20220909	WT	M	85
1	752	Cyto	10M	Cg1	B0.02	20220909	WT	M	1
1	753	Cyto	10M	Cg1	B0.02	20220909	WT	M	14
1	754	Cyto	10M	Cg1	B0.02	20220909	WT	M	1
1	755	Cyto	10M	Cg1	B0.02	20220909	WT	M	67
2	1	Cyto	10M	Cg1	B0.02	20220909	WT	M	17
2	2	Cyto	10M	Cg1	B0.02	20220909	WT	M	1
2	3	Cyto	10M	Cg1	B0.02	20220909	WT	M	12
2	4	Cyto	10M	Cg1	B0.02	20220909	WT	M	1
2	5	Cyto	10M	Cg1	B0.02	20220909	WT	M	87
2	6	Cyto	10M	Cg1	B0.02	20220909	WT	M	64
2	7	Cyto	10M	Cg1	B0.02	20220909	WT	M	22
2	8	Cyto	10M	Cg1	B0.02	20220909	WT	M	39
2	9	Cyto	10M	Cg1	B0.02	20220909	WT	M	71
2	10	Cyto	10M	Cg1	B0.02	20220909	WT	M	12
2	11	Cyto	10M	Cg1	B0.02	20220909	WT	M	16
2	12	Cyto	10M	Cg1	B0.02	20220909	WT	M	159
2	13	Cyto	10M	Cg1	B0.02	20220909	WT	M	1
2	14	Cyto	10M	Cg1	B0.02	20220909	WT	M	16
2	15	Cyto	10M	Cg1	B0.02	20220909	WT	M	63
2	16	Cyto	10M	Cg1	B0.02	20220909	WT	M	25
2	17	Cyto	10M	Cg1	B0.02	20220909	WT	M	60
2	18	Cyto	10M	Cg1	B0.02	20220909	WT	M	6
2	19	Cyto	10M	Cg1	B0.02	20220909	WT	M	4
2	20	Cyto	10M	Cg1	B0.02	20220909	WT	M	53
2	21	Cyto	10M	Cg1	B0.02	20220909	WT	M	186
2	22	Cyto	10M	Cg1	B0.02	20220909	WT	M	34
2	23	Cyto	10M	Cg1	B0.02	20220909	WT	M	66
2	24	Cyto	10M	Cg1	B0.02	20220909	WT	M	12
2	25	Cyto	10M	Cg1	B0.02	20220909	WT	M	15
2	26	Cyto	10M	Cg1	B0.02	20220909	WT	M	99
2	27	Cyto	10M	Cg1	B0.02	20220909	WT	M	219
2	28	Cyto	10M	Cg1	B0.02	20220909	WT	M	5
2	29	Cyto	10M	Cg1	B0.02	20220909	WT	M	36
2	30	Cyto	10M	Cg1	B0.02	20220909	WT	M	251
2	31	Cyto	10M	Cg1	B0.02	20220909	WT	M	404
2	32	Cyto	10M	Cg1	B0.02	20220909	WT	M	38
2	33	Cyto	10M	Cg1	B0.02	20220909	WT	M	8
2	34	Cyto	10M	Cg1	B0.02	20220909	WT	M	3
2	35	Cyto	10M	Cg1	B0.02	20220909	WT	M	27
2	36	Cyto	10M	Cg1	B0.02	20220909	WT	M	18
2	37	Cyto	10M	Cg1	B0.02	20220909	WT	M	1
2	38	Cyto	10M	Cg1	B0.02	20220909	WT	M	46
2	39	Cyto	10M	Cg1	B0.02	20220909	WT	M	2
2	40	Cyto	10M	Cg1	B0.02	20220909	WT	M	1
2	41	Cyto	10M	Cg1	B0.02	20220909	WT	M	11
2	42	Cyto	10M	Cg1	B0.02	20220909	WT	M	26
2	43	Cyto	10M	Cg1	B0.02	20220909	WT	M	2
2	44	Cyto	10M	Cg1	B0.02	20220909	WT	M	1
2	45	Cyto	10M	Cg1	B0.02	20220909	WT	M	4
2	46	Cyto	10M	Cg1	B0.02	20220909	WT	M	37
2	47	Cyto	10M	Cg1	B0.02	20220909	WT	M	216
2	48	Cyto	10M	Cg1	B0.02	20220909	WT	M	45
2	49	Cyto	10M	Cg1	B0.02	20220909	WT	M	11
2	50	Cyto	10M	Cg1	B0.02	20220909	WT	M	1
2	51	Cyto	10M	Cg1	B0.02	20220909	WT	M	144
2	52	Cyto	10M	Cg1	B0.02	20220909	WT	M	347
2	53	Cyto	10M	Cg1	B0.02	20220909	WT	M	89
2	54	Cyto	10M	Cg1	B0.02	20220909	WT	M	98
2	55	Cyto	10M	Cg1	B0.02	20220909	WT	M	9
2	56	Cyto	10M	Cg1	B0.02	20220909	WT	M	102
2	57	Cyto	10M	Cg1	B0.02	20220909	WT	M	35
2	58	Cyto	10M	Cg1	B0.02	20220909	WT	M	30
2	59	Cyto	10M	Cg1	B0.02	20220909	WT	M	4
2	60	Cyto	10M	Cg1	B0.02	20220909	WT	M	1
2	61	Cyto	10M	Cg1	B0.02	20220909	WT	M	30
2	62	Cyto	10M	Cg1	B0.02	20220909	WT	M	10
2	63	Cyto	10M	Cg1	B0.02	20220909	WT	M	1
2	64	Cyto	10M	Cg1	B0.02	20220909	WT	M	26
2	65	Cyto	10M	Cg1	B0.02	20220909	WT	M	1
2	66	Cyto	10M	Cg1	B0.02	20220909	WT	M	4
2	67	Cyto	10M	Cg1	B0.02	20220909	WT	M	32
2	68	Cyto	10M	Cg1	B0.02	20220909	WT	M	5
2	69	Cyto	10M	Cg1	B0.02	20220909	WT	M	88
2	70	Cyto	10M	Cg1	B0.02	20220909	WT	M	16
2	71	Cyto	10M	Cg1	B0.02	20220909	WT	M	8
2	72	Cyto	10M	Cg1	B0.02	20220909	WT	M	136
2	73	Cyto	10M	Cg1	B0.02	20220909	WT	M	5
2	74	Cyto	10M	Cg1	B0.02	20220909	WT	M	66
2	75	Cyto	10M	Cg1	B0.02	20220909	WT	M	1
2	76	Cyto	10M	Cg1	B0.02	20220909	WT	M	13
2	77	Cyto	10M	Cg1	B0.02	20220909	WT	M	151
2	78	Cyto	10M	Cg1	B0.02	20220909	WT	M	12
2	79	Cyto	10M	Cg1	B0.02	20220909	WT	M	42
2	80	Cyto	10M	Cg1	B0.02	20220909	WT	M	11
2	81	Cyto	10M	Cg1	B0.02	20220909	WT	M	1
2	82	Cyto	10M	Cg1	B0.02	20220909	WT	M	398
2	83	Cyto	10M	Cg1	B0.02	20220909	WT	M	65
2	84	Cyto	10M	Cg1	B0.02	20220909	WT	M	6
2	85	Cyto	10M	Cg1	B0.02	20220909	WT	M	19
2	86	Cyto	10M	Cg1	B0.02	20220909	WT	M	9
2	87	Cyto	10M	Cg1	B0.02	20220909	WT	M	32
2	88	Cyto	10M	Cg1	B0.02	20220909	WT	M	71
2	89	Cyto	10M	Cg1	B0.02	20220909	WT	M	24
2	90	Cyto	10M	Cg1	B0.02	20220909	WT	M	22
2	91	Cyto	10M	Cg1	B0.02	20220909	WT	M	67
2	92	Cyto	10M	Cg1	B0.02	20220909	WT	M	5
2	93	Cyto	10M	Cg1	B0.02	20220909	WT	M	6
2	94	Cyto	10M	Cg1	B0.02	20220909	WT	M	42
2	95	Cyto	10M	Cg1	B0.02	20220909	WT	M	4
2	96	Cyto	10M	Cg1	B0.02	20220909	WT	M	64
2	97	Cyto	10M	Cg1	B0.02	20220909	WT	M	7
2	98	Cyto	10M	Cg1	B0.02	20220909	WT	M	3
2	99	Cyto	10M	Cg1	B0.02	20220909	WT	M	1
2	100	Cyto	10M	Cg1	B0.02	20220909	WT	M	27
2	101	Cyto	10M	Cg1	B0.02	20220909	WT	M	8
2	102	Cyto	10M	Cg1	B0.02	20220909	WT	M	9
2	103	Cyto	10M	Cg1	B0.02	20220909	WT	M	43
2	104	Cyto	10M	Cg1	B0.02	20220909	WT	M	109
2	105	Cyto	10M	Cg1	B0.02	20220909	WT	M	247
2	106	Cyto	10M	Cg1	B0.02	20220909	WT	M	35
2	107	Cyto	10M	Cg1	B0.02	20220909	WT	M	2
2	108	Cyto	10M	Cg1	B0.02	20220909	WT	M	142
2	109	Cyto	10M	Cg1	B0.02	20220909	WT	M	70
2	110	Cyto	10M	Cg1	B0.02	20220909	WT	M	17
2	111	Cyto	10M	Cg1	B0.02	20220909	WT	M	4
2	112	Cyto	10M	Cg1	B0.02	20220909	WT	M	40
2	113	Cyto	10M	Cg1	B0.02	20220909	WT	M	9
2	114	Cyto	10M	Cg1	B0.02	20220909	WT	M	145
2	115	Cyto	10M	Cg1	B0.02	20220909	WT	M	4
2	116	Cyto	10M	Cg1	B0.02	20220909	WT	M	28
2	117	Cyto	10M	Cg1	B0.02	20220909	WT	M	7
2	118	Cyto	10M	Cg1	B0.02	20220909	WT	M	1
2	119	Cyto	10M	Cg1	B0.02	20220909	WT	M	9
2	120	Cyto	10M	Cg1	B0.02	20220909	WT	M	3
2	121	Cyto	10M	Cg1	B0.02	20220909	WT	M	8
2	122	Cyto	10M	Cg1	B0.02	20220909	WT	M	88
2	123	Cyto	10M	Cg1	B0.02	20220909	WT	M	41
2	124	Cyto	10M	Cg1	B0.02	20220909	WT	M	15
2	125	Cyto	10M	Cg1	B0.02	20220909	WT	M	4
2	126	Cyto	10M	Cg1	B0.02	20220909	WT	M	10
2	127	Cyto	10M	Cg1	B0.02	20220909	WT	M	7
2	128	Cyto	10M	Cg1	B0.02	20220909	WT	M	9
2	129	Cyto	10M	Cg1	B0.02	20220909	WT	M	1
2	130	Cyto	10M	Cg1	B0.02	20220909	WT	M	3
2	131	Cyto	10M	Cg1	B0.02	20220909	WT	M	10
2	132	Cyto	10M	Cg1	B0.02	20220909	WT	M	7
2	133	Cyto	10M	Cg1	B0.02	20220909	WT	M	559
2	134	Cyto	10M	Cg1	B0.02	20220909	WT	M	20
2	135	Cyto	10M	Cg1	B0.02	20220909	WT	M	16
2	136	Cyto	10M	Cg1	B0.02	20220909	WT	M	82
2	137	Cyto	10M	Cg1	B0.02	20220909	WT	M	4
2	138	Cyto	10M	Cg1	B0.02	20220909	WT	M	91
2	139	Cyto	10M	Cg1	B0.02	20220909	WT	M	41
2	140	Cyto	10M	Cg1	B0.02	20220909	WT	M	40
2	141	Cyto	10M	Cg1	B0.02	20220909	WT	M	9
2	142	Cyto	10M	Cg1	B0.02	20220909	WT	M	17
2	143	Cyto	10M	Cg1	B0.02	20220909	WT	M	25
2	144	Cyto	10M	Cg1	B0.02	20220909	WT	M	3
2	145	Cyto	10M	Cg1	B0.02	20220909	WT	M	26
2	146	Cyto	10M	Cg1	B0.02	20220909	WT	M	3
2	147	Cyto	10M	Cg1	B0.02	20220909	WT	M	6
2	148	Cyto	10M	Cg1	B0.02	20220909	WT	M	11
2	149	Cyto	10M	Cg1	B0.02	20220909	WT	M	9
2	150	Cyto	10M	Cg1	B0.02	20220909	WT	M	55
2	151	Cyto	10M	Cg1	B0.02	20220909	WT	M	6
2	152	Cyto	10M	Cg1	B0.02	20220909	WT	M	38
2	153	Cyto	10M	Cg1	B0.02	20220909	WT	M	126
2	154	Cyto	10M	Cg1	B0.02	20220909	WT	M	36
2	155	Cyto	10M	Cg1	B0.02	20220909	WT	M	5
2	156	Cyto	10M	Cg1	B0.02	20220909	WT	M	129
2	157	Cyto	10M	Cg1	B0.02	20220909	WT	M	3
2	158	Cyto	10M	Cg1	B0.02	20220909	WT	M	165
2	159	Cyto	10M	Cg1	B0.02	20220909	WT	M	8
2	160	Cyto	10M	Cg1	B0.02	20220909	WT	M	14
2	161	Cyto	10M	Cg1	B0.02	20220909	WT	M	1,885
2	162	Cyto	10M	Cg1	B0.02	20220909	WT	M	6
2	163	Cyto	10M	Cg1	B0.02	20220909	WT	M	55
2	164	Cyto	10M	Cg1	B0.02	20220909	WT	M	3
2	165	Cyto	10M	Cg1	B0.02	20220909	WT	M	2
2	166	Cyto	10M	Cg1	B0.02	20220909	WT	M	18
2	167	Cyto	10M	Cg1	B0.02	20220909	WT	M	19
2	168	Cyto	10M	Cg1	B0.02	20220909	WT	M	20
2	169	Cyto	10M	Cg1	B0.02	20220909	WT	M	8
2	170	Cyto	10M	Cg1	B0.02	20220909	WT	M	11
2	171	Cyto	10M	Cg1	B0.02	20220909	WT	M	106
2	172	Cyto	10M	Cg1	B0.02	20220909	WT	M	18
2	173	Cyto	10M	Cg1	B0.02	20220909	WT	M	3,610
2	174	Cyto	10M	Cg1	B0.02	20220909	WT	M	1
2	175	Cyto	10M	Cg1	B0.02	20220909	WT	M	1,305
2	176	Cyto	10M	Cg1	B0.02	20220909	WT	M	6
2	177	Cyto	10M	Cg1	B0.02	20220909	WT	M	37
2	178	Cyto	10M	Cg1	B0.02	20220909	WT	M	9
2	179	Cyto	10M	Cg1	B0.02	20220909	WT	M	6
2	180	Cyto	10M	Cg1	B0.02	20220909	WT	M	36
2	181	Cyto	10M	Cg1	B0.02	20220909	WT	M	5
2	182	Cyto	10M	Cg1	B0.02	20220909	WT	M	11
2	183	Cyto	10M	Cg1	B0.02	20220909	WT	M	22
2	184	Cyto	10M	Cg1	B0.02	20220909	WT	M	22
2	185	Cyto	10M	Cg1	B0.02	20220909	WT	M	28
2	186	Cyto	10M	Cg1	B0.02	20220909	WT	M	40
2	187	Cyto	10M	Cg1	B0.02	20220909	WT	M	11
2	188	Cyto	10M	Cg1	B0.02	20220909	WT	M	30
2	189	Cyto	10M	Cg1	B0.02	20220909	WT	M	38
2	190	Cyto	10M	Cg1	B0.02	20220909	WT	M	390
2	191	Cyto	10M	Cg1	B0.02	20220909	WT	M	15
2	192	Cyto	10M	Cg1	B0.02	20220909	WT	M	3
2	193	Cyto	10M	Cg1	B0.02	20220909	WT	M	8
2	194	Cyto	10M	Cg1	B0.02	20220909	WT	M	10
2	195	Cyto	10M	Cg1	B0.02	20220909	WT	M	54
2	196	Cyto	10M	Cg1	B0.02	20220909	WT	M	318
2	197	Cyto	10M	Cg1	B0.02	20220909	WT	M	100
2	198	Cyto	10M	Cg1	B0.02	20220909	WT	M	1
2	199	Cyto	10M	Cg1	B0.02	20220909	WT	M	3
2	200	Cyto	10M	Cg1	B0.02	20220909	WT	M	341
2	201	Cyto	10M	Cg1	B0.02	20220909	WT	M	4
2	202	Cyto	10M	Cg1	B0.02	20220909	WT	M	28
2	203	Cyto	10M	Cg1	B0.02	20220909	WT	M	12
2	204	Cyto	10M	Cg1	B0.02	20220909	WT	M	3
2	205	Cyto	10M	Cg1	B0.02	20220909	WT	M	44
2	206	Cyto	10M	Cg1	B0.02	20220909	WT	M	3
2	207	Cyto	10M	Cg1	B0.02	20220909	WT	M	50
2	208	Cyto	10M	Cg1	B0.02	20220909	WT	M	463
2	209	Cyto	10M	Cg1	B0.02	20220909	WT	M	1
2	210	Cyto	10M	Cg1	B0.02	20220909	WT	M	320
2	211	Cyto	10M	Cg1	B0.02	20220909	WT	M	151
2	212	Cyto	10M	Cg1	B0.02	20220909	WT	M	276
2	213	Cyto	10M	Cg1	B0.02	20220909	WT	M	123
2	214	Cyto	10M	Cg1	B0.02	20220909	WT	M	3
2	215	Cyto	10M	Cg1	B0.02	20220909	WT	M	4
2	216	Cyto	10M	Cg1	B0.02	20220909	WT	M	1,095
2	217	Cyto	10M	Cg1	B0.02	20220909	WT	M	446
2	218	Cyto	10M	Cg1	B0.02	20220909	WT	M	11
2	219	Cyto	10M	Cg1	B0.02	20220909	WT	M	68
2	220	Cyto	10M	Cg1	B0.02	20220909	WT	M	14
2	221	Cyto	10M	Cg1	B0.02	20220909	WT	M	11
2	222	Cyto	10M	Cg1	B0.02	20220909	WT	M	15
2	223	Cyto	10M	Cg1	B0.02	20220909	WT	M	18
2	224	Cyto	10M	Cg1	B0.02	20220909	WT	M	1
2	225	Cyto	10M	Cg1	B0.02	20220909	WT	M	12
2	226	Cyto	10M	Cg1	B0.02	20220909	WT	M	6
2	227	Cyto	10M	Cg1	B0.02	20220909	WT	M	4
2	228	Cyto	10M	Cg1	B0.02	20220909	WT	M	8
2	229	Cyto	10M	Cg1	B0.02	20220909	WT	M	3
2	230	Cyto	10M	Cg1	B0.02	20220909	WT	M	2
2	231	Cyto	10M	Cg1	B0.02	20220909	WT	M	16
2	232	Cyto	10M	Cg1	B0.02	20220909	WT	M	6
2	233	Cyto	10M	Cg1	B0.02	20220909	WT	M	14
2	234	Cyto	10M	Cg1	B0.02	20220909	WT	M	9
2	235	Cyto	10M	Cg1	B0.02	20220909	WT	M	8
2	236	Cyto	10M	Cg1	B0.02	20220909	WT	M	37
2	237	Cyto	10M	Cg1	B0.02	20220909	WT	M	249
2	238	Cyto	10M	Cg1	B0.02	20220909	WT	M	83
2	239	Cyto	10M	Cg1	B0.02	20220909	WT	M	8
2	240	Cyto	10M	Cg1	B0.02	20220909	WT	M	3
2	241	Cyto	10M	Cg1	B0.02	20220909	WT	M	38
2	242	Cyto	10M	Cg1	B0.02	20220909	WT	M	65
2	243	Cyto	10M	Cg1	B0.02	20220909	WT	M	9
2	244	Cyto	10M	Cg1	B0.02	20220909	WT	M	3
2	245	Cyto	10M	Cg1	B0.02	20220909	WT	M	45
2	246	Cyto	10M	Cg1	B0.02	20220909	WT	M	2
2	247	Cyto	10M	Cg1	B0.02	20220909	WT	M	2
2	248	Cyto	10M	Cg1	B0.02	20220909	WT	M	13
2	249	Cyto	10M	Cg1	B0.02	20220909	WT	M	29
2	250	Cyto	10M	Cg1	B0.02	20220909	WT	M	28
2	251	Cyto	10M	Cg1	B0.02	20220909	WT	M	40
2	252	Cyto	10M	Cg1	B0.02	20220909	WT	M	4
2	253	Cyto	10M	Cg1	B0.02	20220909	WT	M	3
2	254	Cyto	10M	Cg1	B0.02	20220909	WT	M	3
2	255	Cyto	10M	Cg1	B0.02	20220909	WT	M	5
2	256	Cyto	10M	Cg1	B0.02	20220909	WT	M	2
2	257	Cyto	10M	Cg1	B0.02	20220909	WT	M	28
2	258	Cyto	10M	Cg1	B0.02	20220909	WT	M	37
2	259	Cyto	10M	Cg1	B0.02	20220909	WT	M	3
2	260	Cyto	10M	Cg1	B0.02	20220909	WT	M	17
2	261	Cyto	10M	Cg1	B0.02	20220909	WT	M	1
2	262	Cyto	10M	Cg1	B0.02	20220909	WT	M	29
2	263	Cyto	10M	Cg1	B0.02	20220909	WT	M	17
2	264	Cyto	10M	Cg1	B0.02	20220909	WT	M	122
2	265	Cyto	10M	Cg1	B0.02	20220909	WT	M	25
2	266	Cyto	10M	Cg1	B0.02	20220909	WT	M	9
2	267	Cyto	10M	Cg1	B0.02	20220909	WT	M	35
2	268	Cyto	10M	Cg1	B0.02	20220909	WT	M	31
2	269	Cyto	10M	Cg1	B0.02	20220909	WT	M	26
2	270	Cyto	10M	Cg1	B0.02	20220909	WT	M	1
2	271	Cyto	10M	Cg1	B0.02	20220909	WT	M	1
2	272	Cyto	10M	Cg1	B0.02	20220909	WT	M	15
2	273	Cyto	10M	Cg1	B0.02	20220909	WT	M	8
2	274	Cyto	10M	Cg1	B0.02	20220909	WT	M	13
2	275	Cyto	10M	Cg1	B0.02	20220909	WT	M	22
2	276	Cyto	10M	Cg1	B0.02	20220909	WT	M	14
2	277	Cyto	10M	Cg1	B0.02	20220909	WT	M	115
2	278	Cyto	10M	Cg1	B0.02	20220909	WT	M	1
2	279	Cyto	10M	Cg1	B0.02	20220909	WT	M	98
2	280	Cyto	10M	Cg1	B0.02	20220909	WT	M	131
2	281	Cyto	10M	Cg1	B0.02	20220909	WT	M	4
2	282	Cyto	10M	Cg1	B0.02	20220909	WT	M	2
2	283	Cyto	10M	Cg1	B0.02	20220909	WT	M	23
2	284	Cyto	10M	Cg1	B0.02	20220909	WT	M	41
2	285	Cyto	10M	Cg1	B0.02	20220909	WT	M	50
2	286	Cyto	10M	Cg1	B0.02	20220909	WT	M	51
2	287	Cyto	10M	Cg1	B0.02	20220909	WT	M	127
2	288	Cyto	10M	Cg1	B0.02	20220909	WT	M	22
2	289	Cyto	10M	Cg1	B0.02	20220909	WT	M	39
2	290	Cyto	10M	Cg1	B0.02	20220909	WT	M	100
2	291	Cyto	10M	Cg1	B0.02	20220909	WT	M	54
2	292	Cyto	10M	Cg1	B0.02	20220909	WT	M	23
2	293	Cyto	10M	Cg1	B0.02	20220909	WT	M	18
2	294	Cyto	10M	Cg1	B0.02	20220909	WT	M	40
2	295	Cyto	10M	Cg1	B0.02	20220909	WT	M	72
2	296	Cyto	10M	Cg1	B0.02	20220909	WT	M	195
2	297	Cyto	10M	Cg1	B0.02	20220909	WT	M	32
2	298	Cyto	10M	Cg1	B0.02	20220909	WT	M	2
2	299	Cyto	10M	Cg1	B0.02	20220909	WT	M	2
2	300	Cyto	10M	Cg1	B0.02	20220909	WT	M	68
2	301	Cyto	10M	Cg1	B0.02	20220909	WT	M	2
2	302	Cyto	10M	Cg1	B0.02	20220909	WT	M	10
2	303	Cyto	10M	Cg1	B0.02	20220909	WT	M	6
2	304	Cyto	10M	Cg1	B0.02	20220909	WT	M	3
2	305	Cyto	10M	Cg1	B0.02	20220909	WT	M	1,492
2	306	Cyto	10M	Cg1	B0.02	20220909	WT	M	266
2	307	Cyto	10M	Cg1	B0.02	20220909	WT	M	4
2	308	Cyto	10M	Cg1	B0.02	20220909	WT	M	27
2	309	Cyto	10M	Cg1	B0.02	20220909	WT	M	5
2	310	Cyto	10M	Cg1	B0.02	20220909	WT	M	47
2	311	Cyto	10M	Cg1	B0.02	20220909	WT	M	77
2	312	Cyto	10M	Cg1	B0.02	20220909	WT	M	29
2	313	Cyto	10M	Cg1	B0.02	20220909	WT	M	8
2	314	Cyto	10M	Cg1	B0.02	20220909	WT	M	15
2	315	Cyto	10M	Cg1	B0.02	20220909	WT	M	41
2	316	Cyto	10M	Cg1	B0.02	20220909	WT	M	11
2	317	Cyto	10M	Cg1	B0.02	20220909	WT	M	14
2	318	Cyto	10M	Cg1	B0.02	20220909	WT	M	57
2	319	Cyto	10M	Cg1	B0.02	20220909	WT	M	15
2	320	Cyto	10M	Cg1	B0.02	20220909	WT	M	217
2	321	Cyto	10M	Cg1	B0.02	20220909	WT	M	2
2	322	Cyto	10M	Cg1	B0.02	20220909	WT	M	16
2	323	Cyto	10M	Cg1	B0.02	20220909	WT	M	120
2	324	Cyto	10M	Cg1	B0.02	20220909	WT	M	57
2	325	Cyto	10M	Cg1	B0.02	20220909	WT	M	4
2	326	Cyto	10M	Cg1	B0.02	20220909	WT	M	25
2	327	Cyto	10M	Cg1	B0.02	20220909	WT	M	32
2	328	Cyto	10M	Cg1	B0.02	20220909	WT	M	219
2	329	Cyto	10M	Cg1	B0.02	20220909	WT	M	7
2	330	Cyto	10M	Cg1	B0.02	20220909	WT	M	962
2	331	Cyto	10M	Cg1	B0.02	20220909	WT	M	15
2	332	Cyto	10M	Cg1	B0.02	20220909	WT	M	29
2	333	Cyto	10M	Cg1	B0.02	20220909	WT	M	2
2	334	Cyto	10M	Cg1	B0.02	20220909	WT	M	11
2	335	Cyto	10M	Cg1	B0.02	20220909	WT	M	53
2	336	Cyto	10M	Cg1	B0.02	20220909	WT	M	1
2	337	Cyto	10M	Cg1	B0.02	20220909	WT	M	26
2	338	Cyto	10M	Cg1	B0.02	20220909	WT	M	110
2	339	Cyto	10M	Cg1	B0.02	20220909	WT	M	185
2	340	Cyto	10M	Cg1	B0.02	20220909	WT	M	9
2	341	Cyto	10M	Cg1	B0.02	20220909	WT	M	59
2	342	Cyto	10M	Cg1	B0.02	20220909	WT	M	7
2	343	Cyto	10M	Cg1	B0.02	20220909	WT	M	1
2	344	Cyto	10M	Cg1	B0.02	20220909	WT	M	55
2	345	Cyto	10M	Cg1	B0.02	20220909	WT	M	111
2	346	Cyto	10M	Cg1	B0.02	20220909	WT	M	1
2	347	Cyto	10M	Cg1	B0.02	20220909	WT	M	21
2	348	Cyto	10M	Cg1	B0.02	20220909	WT	M	1
2	349	Cyto	10M	Cg1	B0.02	20220909	WT	M	18
2	350	Cyto	10M	Cg1	B0.02	20220909	WT	M	11
2	351	Cyto	10M	Cg1	B0.02	20220909	WT	M	34
2	352	Cyto	10M	Cg1	B0.02	20220909	WT	M	22
2	353	Cyto	10M	Cg1	B0.02	20220909	WT	M	4
2	354	Cyto	10M	Cg1	B0.02	20220909	WT	M	3
2	355	Cyto	10M	Cg1	B0.02	20220909	WT	M	8
2	356	Cyto	10M	Cg1	B0.02	20220909	WT	M	6
2	357	Cyto	10M	Cg1	B0.02	20220909	WT	M	7
2	358	Cyto	10M	Cg1	B0.02	20220909	WT	M	7
2	359	Cyto	10M	Cg1	B0.02	20220909	WT	M	15
2	360	Cyto	10M	Cg1	B0.02	20220909	WT	M	6
2	361	Cyto	10M	Cg1	B0.02	20220909	WT	M	19
2	362	Cyto	10M	Cg1	B0.02	20220909	WT	M	20
2	363	Cyto	10M	Cg1	B0.02	20220909	WT	M	34
2	364	Cyto	10M	Cg1	B0.02	20220909	WT	M	5
2	365	Cyto	10M	Cg1	B0.02	20220909	WT	M	746
2	366	Cyto	10M	Cg1	B0.02	20220909	WT	M	11
2	367	Cyto	10M	Cg1	B0.02	20220909	WT	M	27
2	368	Cyto	10M	Cg1	B0.02	20220909	WT	M	9
2	369	Cyto	10M	Cg1	B0.02	20220909	WT	M	6
2	370	Cyto	10M	Cg1	B0.02	20220909	WT	M	21
2	371	Cyto	10M	Cg1	B0.02	20220909	WT	M	66
2	372	Cyto	10M	Cg1	B0.02	20220909	WT	M	6
2	373	Cyto	10M	Cg1	B0.02	20220909	WT	M	16
2	374	Cyto	10M	Cg1	B0.02	20220909	WT	M	17
2	375	Cyto	10M	Cg1	B0.02	20220909	WT	M	1
2	376	Cyto	10M	Cg1	B0.02	20220909	WT	M	15
2	377	Cyto	10M	Cg1	B0.02	20220909	WT	M	25
2	378	Cyto	10M	Cg1	B0.02	20220909	WT	M	161
2	379	Cyto	10M	Cg1	B0.02	20220909	WT	M	13
2	380	Cyto	10M	Cg1	B0.02	20220909	WT	M	4
2	381	Cyto	10M	Cg1	B0.02	20220909	WT	M	40
2	382	Cyto	10M	Cg1	B0.02	20220909	WT	M	4
2	383	Cyto	10M	Cg1	B0.02	20220909	WT	M	16
2	384	Cyto	10M	Cg1	B0.02	20220909	WT	M	13
2	385	Cyto	10M	Cg1	B0.02	20220909	WT	M	9
2	386	Cyto	10M	Cg1	B0.02	20220909	WT	M	44
2	387	Cyto	10M	Cg1	B0.02	20220909	WT	M	46
2	388	Cyto	10M	Cg1	B0.02	20220909	WT	M	35
2	389	Cyto	10M	Cg1	B0.02	20220909	WT	M	6
2	390	Cyto	10M	Cg1	B0.02	20220909	WT	M	6
2	391	Cyto	10M	Cg1	B0.02	20220909	WT	M	4,268
2	392	Cyto	10M	Cg1	B0.02	20220909	WT	M	174
2	393	Cyto	10M	Cg1	B0.02	20220909	WT	M	60
2	394	Cyto	10M	Cg1	B0.02	20220909	WT	M	1
2	395	Cyto	10M	Cg1	B0.02	20220909	WT	M	8
2	396	Cyto	10M	Cg1	B0.02	20220909	WT	M	7
2	397	Cyto	10M	Cg1	B0.02	20220909	WT	M	1
2	398	Cyto	10M	Cg1	B0.02	20220909	WT	M	32
2	399	Cyto	10M	Cg1	B0.02	20220909	WT	M	32
2	400	Cyto	10M	Cg1	B0.02	20220909	WT	M	7
2	401	Cyto	10M	Cg1	B0.02	20220909	WT	M	19
2	402	Cyto	10M	Cg1	B0.02	20220909	WT	M	128
2	403	Cyto	10M	Cg1	B0.02	20220909	WT	M	13
2	404	Cyto	10M	Cg1	B0.02	20220909	WT	M	7
2	405	Cyto	10M	Cg1	B0.02	20220909	WT	M	1,914
2	406	Cyto	10M	Cg1	B0.02	20220909	WT	M	13
2	407	Cyto	10M	Cg1	B0.02	20220909	WT	M	9
2	408	Cyto	10M	Cg1	B0.02	20220909	WT	M	36
2	409	Cyto	10M	Cg1	B0.02	20220909	WT	M	2
2	410	Cyto	10M	Cg1	B0.02	20220909	WT	M	2
2	411	Cyto	10M	Cg1	B0.02	20220909	WT	M	1
2	412	Cyto	10M	Cg1	B0.02	20220909	WT	M	4
2	413	Cyto	10M	Cg1	B0.02	20220909	WT	M	34
2	414	Cyto	10M	Cg1	B0.02	20220909	WT	M	67
2	415	Cyto	10M	Cg1	B0.02	20220909	WT	M	8
2	416	Cyto	10M	Cg1	B0.02	20220909	WT	M	27
2	417	Cyto	10M	Cg1	B0.02	20220909	WT	M	118
2	418	Cyto	10M	Cg1	B0.02	20220909	WT	M	67
2	419	Cyto	10M	Cg1	B0.02	20220909	WT	M	1
2	420	Cyto	10M	Cg1	B0.02	20220909	WT	M	111
2	421	Cyto	10M	Cg1	B0.02	20220909	WT	M	18
2	422	Cyto	10M	Cg1	B0.02	20220909	WT	M	18
2	423	Cyto	10M	Cg1	B0.02	20220909	WT	M	14
2	424	Cyto	10M	Cg1	B0.02	20220909	WT	M	1
2	425	Cyto	10M	Cg1	B0.02	20220909	WT	M	11
2	426	Cyto	10M	Cg1	B0.02	20220909	WT	M	424
2	427	Cyto	10M	Cg1	B0.02	20220909	WT	M	7
2	428	Cyto	10M	Cg1	B0.02	20220909	WT	M	13
2	429	Cyto	10M	Cg1	B0.02	20220909	WT	M	4
2	430	Cyto	10M	Cg1	B0.02	20220909	WT	M	13
2	431	Cyto	10M	Cg1	B0.02	20220909	WT	M	36
2	432	Cyto	10M	Cg1	B0.02	20220909	WT	M	15
2	433	Cyto	10M	Cg1	B0.02	20220909	WT	M	2
2	434	Cyto	10M	Cg1	B0.02	20220909	WT	M	147
2	435	Cyto	10M	Cg1	B0.02	20220909	WT	M	16
2	436	Cyto	10M	Cg1	B0.02	20220909	WT	M	80
2	437	Cyto	10M	Cg1	B0.02	20220909	WT	M	25
2	438	Cyto	10M	Cg1	B0.02	20220909	WT	M	16
2	439	Cyto	10M	Cg1	B0.02	20220909	WT	M	7
2	440	Cyto	10M	Cg1	B0.02	20220909	WT	M	6
2	441	Cyto	10M	Cg1	B0.02	20220909	WT	M	12
2	442	Cyto	10M	Cg1	B0.02	20220909	WT	M	1,309
2	443	Cyto	10M	Cg1	B0.02	20220909	WT	M	106
2	444	Cyto	10M	Cg1	B0.02	20220909	WT	M	69
2	445	Cyto	10M	Cg1	B0.02	20220909	WT	M	1
2	446	Cyto	10M	Cg1	B0.02	20220909	WT	M	264
2	447	Cyto	10M	Cg1	B0.02	20220909	WT	M	17
2	448	Cyto	10M	Cg1	B0.02	20220909	WT	M	3
2	449	Cyto	10M	Cg1	B0.02	20220909	WT	M	65
2	450	Cyto	10M	Cg1	B0.02	20220909	WT	M	1
2	451	Cyto	10M	Cg1	B0.02	20220909	WT	M	22
2	452	Cyto	10M	Cg1	B0.02	20220909	WT	M	68
2	453	Cyto	10M	Cg1	B0.02	20220909	WT	M	30
2	454	Cyto	10M	Cg1	B0.02	20220909	WT	M	1
2	455	Cyto	10M	Cg1	B0.02	20220909	WT	M	1,166
2	456	Cyto	10M	Cg1	B0.02	20220909	WT	M	4
2	457	Cyto	10M	Cg1	B0.02	20220909	WT	M	16
2	458	Cyto	10M	Cg1	B0.02	20220909	WT	M	60
2	459	Cyto	10M	Cg1	B0.02	20220909	WT	M	12
2	460	Cyto	10M	Cg1	B0.02	20220909	WT	M	15
2	461	Cyto	10M	Cg1	B0.02	20220909	WT	M	13
2	462	Cyto	10M	Cg1	B0.02	20220909	WT	M	20
2	463	Cyto	10M	Cg1	B0.02	20220909	WT	M	39
2	464	Cyto	10M	Cg1	B0.02	20220909	WT	M	42
2	465	Cyto	10M	Cg1	B0.02	20220909	WT	M	56
2	466	Cyto	10M	Cg1	B0.02	20220909	WT	M	27
2	467	Cyto	10M	Cg1	B0.02	20220909	WT	M	29
2	468	Cyto	10M	Cg1	B0.02	20220909	WT	M	10
2	469	Cyto	10M	Cg1	B0.02	20220909	WT	M	29
2	470	Cyto	10M	Cg1	B0.02	20220909	WT	M	23
2	471	Cyto	10M	Cg1	B0.02	20220909	WT	M	6
2	472	Cyto	10M	Cg1	B0.02	20220909	WT	M	157
2	473	Cyto	10M	Cg1	B0.02	20220909	WT	M	14
2	474	Cyto	10M	Cg1	B0.02	20220909	WT	M	4
2	475	Cyto	10M	Cg1	B0.02	20220909	WT	M	46
2	476	Cyto	10M	Cg1	B0.02	20220909	WT	M	65
2	477	Cyto	10M	Cg1	B0.02	20220909	WT	M	3
2	478	Cyto	10M	Cg1	B0.02	20220909	WT	M	12
2	479	Cyto	10M	Cg1	B0.02	20220909	WT	M	10
2	480	Cyto	10M	Cg1	B0.02	20220909	WT	M	31
2	481	Cyto	10M	Cg1	B0.02	20220909	WT	M	17
2	482	Cyto	10M	Cg1	B0.02	20220909	WT	M	2
2	483	Cyto	10M	Cg1	B0.02	20220909	WT	M	41
2	484	Cyto	10M	Cg1	B0.02	20220909	WT	M	2
2	485	Cyto	10M	Cg1	B0.02	20220909	WT	M	61
2	486	Cyto	10M	Cg1	B0.02	20220909	WT	M	12
2	487	Cyto	10M	Cg1	B0.02	20220909	WT	M	191
2	488	Cyto	10M	Cg1	B0.02	20220909	WT	M	6
2	489	Cyto	10M	Cg1	B0.02	20220909	WT	M	207
2	490	Cyto	10M	Cg1	B0.02	20220909	WT	M	167
2	491	Cyto	10M	Cg1	B0.02	20220909	WT	M	9
2	492	Cyto	10M	Cg1	B0.02	20220909	WT	M	11
2	493	Cyto	10M	Cg1	B0.02	20220909	WT	M	31
2	494	Cyto	10M	Cg1	B0.02	20220909	WT	M	9
2	495	Cyto	10M	Cg1	B0.02	20220909	WT	M	13
2	496	Cyto	10M	Cg1	B0.02	20220909	WT	M	11
2	497	Cyto	10M	Cg1	B0.02	20220909	WT	M	17
2	498	Cyto	10M	Cg1	B0.02	20220909	WT	M	10
2	499	Cyto	10M	Cg1	B0.02	20220909	WT	M	1
2	500	Cyto	10M	Cg1	B0.02	20220909	WT	M	47
2	501	Cyto	10M	Cg1	B0.02	20220909	WT	M	47
2	502	Cyto	10M	Cg1	B0.02	20220909	WT	M	6
2	503	Cyto	10M	Cg1	B0.02	20220909	WT	M	3
2	504	Cyto	10M	Cg1	B0.02	20220909	WT	M	10
2	505	Cyto	10M	Cg1	B0.02	20220909	WT	M	12
2	506	Cyto	10M	Cg1	B0.02	20220909	WT	M	16
2	507	Cyto	10M	Cg1	B0.02	20220909	WT	M	16
2	508	Cyto	10M	Cg1	B0.02	20220909	WT	M	19
2	509	Cyto	10M	Cg1	B0.02	20220909	WT	M	14
2	510	Cyto	10M	Cg1	B0.02	20220909	WT	M	5
2	511	Cyto	10M	Cg1	B0.02	20220909	WT	M	63
2	512	Cyto	10M	Cg1	B0.02	20220909	WT	M	1,025
2	513	Cyto	10M	Cg1	B0.02	20220909	WT	M	83
2	514	Cyto	10M	Cg1	B0.02	20220909	WT	M	4
2	515	Cyto	10M	Cg1	B0.02	20220909	WT	M	367
2	516	Cyto	10M	Cg1	B0.02	20220909	WT	M	3
2	517	Cyto	10M	Cg1	B0.02	20220909	WT	M	35
2	518	Cyto	10M	Cg1	B0.02	20220909	WT	M	3
2	519	Cyto	10M	Cg1	B0.02	20220909	WT	M	2,510
2	520	Cyto	10M	Cg1	B0.02	20220909	WT	M	3
2	521	Cyto	10M	Cg1	B0.02	20220909	WT	M	314
2	522	Cyto	10M	Cg1	B0.02	20220909	WT	M	17
2	523	Cyto	10M	Cg1	B0.02	20220909	WT	M	6
2	524	Cyto	10M	Cg1	B0.02	20220909	WT	M	2
2	525	Cyto	10M	Cg1	B0.02	20220909	WT	M	14
2	526	Cyto	10M	Cg1	B0.02	20220909	WT	M	153
2	527	Cyto	10M	Cg1	B0.02	20220909	WT	M	78
2	528	Cyto	10M	Cg1	B0.02	20220909	WT	M	12
2	529	Cyto	10M	Cg1	B0.02	20220909	WT	M	58
2	530	Cyto	10M	Cg1	B0.02	20220909	WT	M	2
2	531	Cyto	10M	Cg1	B0.02	20220909	WT	M	18
2	532	Cyto	10M	Cg1	B0.02	20220909	WT	M	12
2	533	Cyto	10M	Cg1	B0.02	20220909	WT	M	46
2	534	Cyto	10M	Cg1	B0.02	20220909	WT	M	86
2	535	Cyto	10M	Cg1	B0.02	20220909	WT	M	66
2	536	Cyto	10M	Cg1	B0.02	20220909	WT	M	18
2	537	Cyto	10M	Cg1	B0.02	20220909	WT	M	34
2	538	Cyto	10M	Cg1	B0.02	20220909	WT	M	72
2	539	Cyto	10M	Cg1	B0.02	20220909	WT	M	27
2	540	Cyto	10M	Cg1	B0.02	20220909	WT	M	12
2	541	Cyto	10M	Cg1	B0.02	20220909	WT	M	1
2	542	Cyto	10M	Cg1	B0.02	20220909	WT	M	97
2	543	Cyto	10M	Cg1	B0.02	20220909	WT	M	18
2	544	Cyto	10M	Cg1	B0.02	20220909	WT	M	76
2	545	Cyto	10M	Cg1	B0.02	20220909	WT	M	7
2	546	Cyto	10M	Cg1	B0.02	20220909	WT	M	2
2	547	Cyto	10M	Cg1	B0.02	20220909	WT	M	25
2	548	Cyto	10M	Cg1	B0.02	20220909	WT	M	66
2	549	Cyto	10M	Cg1	B0.02	20220909	WT	M	9
2	550	Cyto	10M	Cg1	B0.02	20220909	WT	M	25
2	551	Cyto	10M	Cg1	B0.02	20220909	WT	M	54
2	552	Cyto	10M	Cg1	B0.02	20220909	WT	M	93
2	553	Cyto	10M	Cg1	B0.02	20220909	WT	M	16
2	554	Cyto	10M	Cg1	B0.02	20220909	WT	M	7
2	555	Cyto	10M	Cg1	B0.02	20220909	WT	M	18
2	556	Cyto	10M	Cg1	B0.02	20220909	WT	M	13
2	557	Cyto	10M	Cg1	B0.02	20220909	WT	M	25
2	558	Cyto	10M	Cg1	B0.02	20220909	WT	M	23
2	559	Cyto	10M	Cg1	B0.02	20220909	WT	M	21
2	560	Cyto	10M	Cg1	B0.02	20220909	WT	M	66
2	561	Cyto	10M	Cg1	B0.02	20220909	WT	M	9
2	562	Cyto	10M	Cg1	B0.02	20220909	WT	M	51
2	563	Cyto	10M	Cg1	B0.02	20220909	WT	M	9
2	564	Cyto	10M	Cg1	B0.02	20220909	WT	M	9
2	565	Cyto	10M	Cg1	B0.02	20220909	WT	M	13
2	566	Cyto	10M	Cg1	B0.02	20220909	WT	M	14
2	567	Cyto	10M	Cg1	B0.02	20220909	WT	M	7
2	568	Cyto	10M	Cg1	B0.02	20220909	WT	M	18
2	569	Cyto	10M	Cg1	B0.02	20220909	WT	M	5
2	570	Cyto	10M	Cg1	B0.02	20220909	WT	M	245
2	571	Cyto	10M	Cg1	B0.02	20220909	WT	M	55
2	572	Cyto	10M	Cg1	B0.02	20220909	WT	M	46
2	573	Cyto	10M	Cg1	B0.02	20220909	WT	M	1
2	574	Cyto	10M	Cg1	B0.02	20220909	WT	M	5
2	575	Cyto	10M	Cg1	B0.02	20220909	WT	M	117
2	576	Cyto	10M	Cg1	B0.02	20220909	WT	M	13
2	577	Cyto	10M	Cg1	B0.02	20220909	WT	M	7
2	578	Cyto	10M	Cg1	B0.02	20220909	WT	M	61
2	579	Cyto	10M	Cg1	B0.02	20220909	WT	M	9
2	580	Cyto	10M	Cg1	B0.02	20220909	WT	M	67
2	581	Cyto	10M	Cg1	B0.02	20220909	WT	M	3
2	582	Cyto	10M	Cg1	B0.02	20220909	WT	M	17
2	583	Cyto	10M	Cg1	B0.02	20220909	WT	M	11
2	584	Cyto	10M	Cg1	B0.02	20220909	WT	M	2
2	585	Cyto	10M	Cg1	B0.02	20220909	WT	M	54
2	586	Cyto	10M	Cg1	B0.02	20220909	WT	M	41
2	587	Cyto	10M	Cg1	B0.02	20220909	WT	M	481
2	588	Cyto	10M	Cg1	B0.02	20220909	WT	M	2
2	589	Cyto	10M	Cg1	B0.02	20220909	WT	M	172
2	590	Cyto	10M	Cg1	B0.02	20220909	WT	M	20
2	591	Cyto	10M	Cg1	B0.02	20220909	WT	M	606
2	592	Cyto	10M	Cg1	B0.02	20220909	WT	M	163
2	593	Cyto	10M	Cg1	B0.02	20220909	WT	M	157
2	594	Cyto	10M	Cg1	B0.02	20220909	WT	M	55
2	595	Cyto	10M	Cg1	B0.02	20220909	WT	M	383
2	596	Cyto	10M	Cg1	B0.02	20220909	WT	M	12
2	597	Cyto	10M	Cg1	B0.02	20220909	WT	M	16
2	598	Cyto	10M	Cg1	B0.02	20220909	WT	M	23
2	599	Cyto	10M	Cg1	B0.02	20220909	WT	M	1
2	600	Cyto	10M	Cg1	B0.02	20220909	WT	M	37
2	601	Cyto	10M	Cg1	B0.02	20220909	WT	M	40
2	602	Cyto	10M	Cg1	B0.02	20220909	WT	M	651
2	603	Cyto	10M	Cg1	B0.02	20220909	WT	M	1
2	604	Cyto	10M	Cg1	B0.02	20220909	WT	M	4,358
2	605	Cyto	10M	Cg1	B0.02	20220909	WT	M	15
2	606	Cyto	10M	Cg1	B0.02	20220909	WT	M	3
2	607	Cyto	10M	Cg1	B0.02	20220909	WT	M	1
2	608	Cyto	10M	Cg1	B0.02	20220909	WT	M	50
2	609	Cyto	10M	Cg1	B0.02	20220909	WT	M	4
2	610	Cyto	10M	Cg1	B0.02	20220909	WT	M	202
2	611	Cyto	10M	Cg1	B0.02	20220909	WT	M	2
2	612	Cyto	10M	Cg1	B0.02	20220909	WT	M	5
2	613	Cyto	10M	Cg1	B0.02	20220909	WT	M	6
2	614	Cyto	10M	Cg1	B0.02	20220909	WT	M	129
2	615	Cyto	10M	Cg1	B0.02	20220909	WT	M	24
2	616	Cyto	10M	Cg1	B0.02	20220909	WT	M	69
2	617	Cyto	10M	Cg1	B0.02	20220909	WT	M	12
2	618	Cyto	10M	Cg1	B0.02	20220909	WT	M	107
2	619	Cyto	10M	Cg1	B0.02	20220909	WT	M	1
2	620	Cyto	10M	Cg1	B0.02	20220909	WT	M	11
2	621	Cyto	10M	Cg1	B0.02	20220909	WT	M	4
2	622	Cyto	10M	Cg1	B0.02	20220909	WT	M	17
2	623	Cyto	10M	Cg1	B0.02	20220909	WT	M	3
2	624	Cyto	10M	Cg1	B0.02	20220909	WT	M	1,443
2	625	Cyto	10M	Cg1	B0.02	20220909	WT	M	8
2	626	Cyto	10M	Cg1	B0.02	20220909	WT	M	60
2	627	Cyto	10M	Cg1	B0.02	20220909	WT	M	27
2	628	Cyto	10M	Cg1	B0.02	20220909	WT	M	82
2	629	Cyto	10M	Cg1	B0.02	20220909	WT	M	68
2	630	Cyto	10M	Cg1	B0.02	20220909	WT	M	13
2	631	Cyto	10M	Cg1	B0.02	20220909	WT	M	6
2	632	Cyto	10M	Cg1	B0.02	20220909	WT	M	6
2	633	Cyto	10M	Cg1	B0.02	20220909	WT	M	2
2	634	Cyto	10M	Cg1	B0.02	20220909	WT	M	48
2	635	Cyto	10M	Cg1	B0.02	20220909	WT	M	1
2	636	Cyto	10M	Cg1	B0.02	20220909	WT	M	3
2	637	Cyto	10M	Cg1	B0.02	20220909	WT	M	8
2	638	Cyto	10M	Cg1	B0.02	20220909	WT	M	25
2	639	Cyto	10M	Cg1	B0.02	20220909	WT	M	9
2	640	Cyto	10M	Cg1	B0.02	20220909	WT	M	15
2	641	Cyto	10M	Cg1	B0.02	20220909	WT	M	4
2	642	Cyto	10M	Cg1	B0.02	20220909	WT	M	5
2	643	Cyto	10M	Cg1	B0.02	20220909	WT	M	7
2	644	Cyto	10M	Cg1	B0.02	20220909	WT	M	306
2	645	Cyto	10M	Cg1	B0.02	20220909	WT	M	172
2	646	Cyto	10M	Cg1	B0.02	20220909	WT	M	2
2	647	Cyto	10M	Cg1	B0.02	20220909	WT	M	17
2	648	Cyto	10M	Cg1	B0.02	20220909	WT	M	86
2	649	Cyto	10M	Cg1	B0.02	20220909	WT	M	78
2	650	Cyto	10M	Cg1	B0.02	20220909	WT	M	32
2	651	Cyto	10M	Cg1	B0.02	20220909	WT	M	5
2	652	Cyto	10M	Cg1	B0.02	20220909	WT	M	4
2	653	Cyto	10M	Cg1	B0.02	20220909	WT	M	16
2	654	Cyto	10M	Cg1	B0.02	20220909	WT	M	138
2	655	Cyto	10M	Cg1	B0.02	20220909	WT	M	5
2	656	Cyto	10M	Cg1	B0.02	20220909	WT	M	230
2	657	Cyto	10M	Cg1	B0.02	20220909	WT	M	1
2	658	Cyto	10M	Cg1	B0.02	20220909	WT	M	12
2	659	Cyto	10M	Cg1	B0.02	20220909	WT	M	21
2	660	Cyto	10M	Cg1	B0.02	20220909	WT	M	800
2	661	Cyto	10M	Cg1	B0.02	20220909	WT	M	17
2	662	Cyto	10M	Cg1	B0.02	20220909	WT	M	10
2	663	Cyto	10M	Cg1	B0.02	20220909	WT	M	1
2	664	Cyto	10M	Cg1	B0.02	20220909	WT	M	108
2	665	Cyto	10M	Cg1	B0.02	20220909	WT	M	54
2	666	Cyto	10M	Cg1	B0.02	20220909	WT	M	34
2	667	Cyto	10M	Cg1	B0.02	20220909	WT	M	35
2	668	Cyto	10M	Cg1	B0.02	20220909	WT	M	44
2	669	Cyto	10M	Cg1	B0.02	20220909	WT	M	15
2	670	Cyto	10M	Cg1	B0.02	20220909	WT	M	8
2	671	Cyto	10M	Cg1	B0.02	20220909	WT	M	8
2	672	Cyto	10M	Cg1	B0.02	20220909	WT	M	84
2	673	Cyto	10M	Cg1	B0.02	20220909	WT	M	1
2	674	Cyto	10M	Cg1	B0.02	20220909	WT	M	14
2	675	Cyto	10M	Cg1	B0.02	20220909	WT	M	9
2	676	Cyto	10M	Cg1	B0.02	20220909	WT	M	13
2	677	Cyto	10M	Cg1	B0.02	20220909	WT	M	1
2	678	Cyto	10M	Cg1	B0.02	20220909	WT	M	58
2	679	Cyto	10M	Cg1	B0.02	20220909	WT	M	1
2	680	Cyto	10M	Cg1	B0.02	20220909	WT	M	9
2	681	Cyto	10M	Cg1	B0.02	20220909	WT	M	448
2	682	Cyto	10M	Cg1	B0.02	20220909	WT	M	11
2	683	Cyto	10M	Cg1	B0.02	20220909	WT	M	80
2	684	Cyto	10M	Cg1	B0.02	20220909	WT	M	10
2	685	Cyto	10M	Cg1	B0.02	20220909	WT	M	45
2	686	Cyto	10M	Cg1	B0.02	20220909	WT	M	19
2	687	Cyto	10M	Cg1	B0.02	20220909	WT	M	1
2	688	Cyto	10M	Cg1	B0.02	20220909	WT	M	1
2	689	Cyto	10M	Cg1	B0.02	20220909	WT	M	1
2	690	Cyto	10M	Cg1	B0.02	20220909	WT	M	11
2	691	Cyto	10M	Cg1	B0.02	20220909	WT	M	21
2	692	Cyto	10M	Cg1	B0.02	20220909	WT	M	13
2	693	Cyto	10M	Cg1	B0.02	20220909	WT	M	83
2	694	Cyto	10M	Cg1	B0.02	20220909	WT	M	25
2	695	Cyto	10M	Cg1	B0.02	20220909	WT	M	2,067
2	696	Cyto	10M	Cg1	B0.02	20220909	WT	M	25
2	697	Cyto	10M	Cg1	B0.02	20220909	WT	M	1,010
2	698	Cyto	10M	Cg1	B0.02	20220909	WT	M	14
2	699	Cyto	10M	Cg1	B0.02	20220909	WT	M	25
2	700	Cyto	10M	Cg1	B0.02	20220909	WT	M	1
2	701	Cyto	10M	Cg1	B0.02	20220909	WT	M	10
2	702	Cyto	10M	Cg1	B0.02	20220909	WT	M	3
2	703	Cyto	10M	Cg1	B0.02	20220909	WT	M	13
2	704	Cyto	10M	Cg1	B0.02	20220909	WT	M	2
2	705	Cyto	10M	Cg1	B0.02	20220909	WT	M	18
2	706	Cyto	10M	Cg1	B0.02	20220909	WT	M	5
2	707	Cyto	10M	Cg1	B0.02	20220909	WT	M	5
2	708	Cyto	10M	Cg1	B0.02	20220909	WT	M	3
2	709	Cyto	10M	Cg1	B0.02	20220909	WT	M	4
2	710	Cyto	10M	Cg1	B0.02	20220909	WT	M	22
2	711	Cyto	10M	Cg1	B0.02	20220909	WT	M	5
2	712	Cyto	10M	Cg1	B0.02	20220909	WT	M	86
2	713	Cyto	10M	Cg1	B0.02	20220909	WT	M	77
2	714	Cyto	10M	Cg1	B0.02	20220909	WT	M	52
2	715	Cyto	10M	Cg1	B0.02	20220909	WT	M	1
2	716	Cyto	10M	Cg1	B0.02	20220909	WT	M	20
2	717	Cyto	10M	Cg1	B0.02	20220909	WT	M	73
2	718	Cyto	10M	Cg1	B0.02	20220909	WT	M	61
2	719	Cyto	10M	Cg1	B0.02	20220909	WT	M	27
2	720	Cyto	10M	Cg1	B0.02	20220909	WT	M	3
2	721	Cyto	10M	Cg1	B0.02	20220909	WT	M	16
2	722	Cyto	10M	Cg1	B0.02	20220909	WT	M	33
2	723	Cyto	10M	Cg1	B0.02	20220909	WT	M	2
2	724	Cyto	10M	Cg1	B0.02	20220909	WT	M	4
2	725	Cyto	10M	Cg1	B0.02	20220909	WT	M	15
2	726	Cyto	10M	Cg1	B0.02	20220909	WT	M	2
2	727	Cyto	10M	Cg1	B0.02	20220909	WT	M	272
2	728	Cyto	10M	Cg1	B0.02	20220909	WT	M	16
2	729	Cyto	10M	Cg1	B0.02	20220909	WT	M	5
2	730	Cyto	10M	Cg1	B0.02	20220909	WT	M	24
2	731	Cyto	10M	Cg1	B0.02	20220909	WT	M	6
2	732	Cyto	10M	Cg1	B0.02	20220909	WT	M	4
2	733	Cyto	10M	Cg1	B0.02	20220909	WT	M	39
2	734	Cyto	10M	Cg1	B0.02	20220909	WT	M	125
2	735	Cyto	10M	Cg1	B0.02	20220909	WT	M	40
2	736	Cyto	10M	Cg1	B0.02	20220909	WT	M	1
2	737	Cyto	10M	Cg1	B0.02	20220909	WT	M	37
2	738	Cyto	10M	Cg1	B0.02	20220909	WT	M	31
2	739	Cyto	10M	Cg1	B0.02	20220909	WT	M	23
2	740	Cyto	10M	Cg1	B0.02	20220909	WT	M	3
2	741	Cyto	10M	Cg1	B0.02	20220909	WT	M	188
2	742	Cyto	10M	Cg1	B0.02	20220909	WT	M	1
2	743	Cyto	10M	Cg1	B0.02	20220909	WT	M	6
2	744	Cyto	10M	Cg1	B0.02	20220909	WT	M	110
2	745	Cyto	10M	Cg1	B0.02	20220909	WT	M	1
2	746	Cyto	10M	Cg1	B0.02	20220909	WT	M	39
2	747	Cyto	10M	Cg1	B0.02	20220909	WT	M	21
2	748	Cyto	10M	Cg1	B0.02	20220909	WT	M	1
2	749	Cyto	10M	Cg1	B0.02	20220909	WT	M	1
2	750	Cyto	10M	Cg1	B0.02	20220909	WT	M	12
2	751	Cyto	10M	Cg1	B0.02	20220909	WT	M	15
2	752	Cyto	10M	Cg1	B0.02	20220909	WT	M	29
2	753	Cyto	10M	Cg1	B0.02	20220909	WT	M	204
2	754	Cyto	10M	Cg1	B0.02	20220909	WT	M	11
2	755	Cyto	10M	Cg1	B0.02	20220909	WT	M	13
2	756	Cyto	10M	Cg1	B0.02	20220909	WT	M	15
2	757	Cyto	10M	Cg1	B0.02	20220909	WT	M	10
2	758	Cyto	10M	Cg1	B0.02	20220909	WT	M	112
2	759	Cyto	10M	Cg1	B0.02	20220909	WT	M	2
2	760	Cyto	10M	Cg1	B0.02	20220909	WT	M	15
2	761	Cyto	10M	Cg1	B0.02	20220909	WT	M	2
2	762	Cyto	10M	Cg1	B0.02	20220909	WT	M	287
2	763	Cyto	10M	Cg1	B0.02	20220909	WT	M	4
2	764	Cyto	10M	Cg1	B0.02	20220909	WT	M	57
2	765	Cyto	10M	Cg1	B0.02	20220909	WT	M	49
2	766	Cyto	10M	Cg1	B0.02	20220909	WT	M	8
2	767	Cyto	10M	Cg1	B0.02	20220909	WT	M	140
2	768	Cyto	10M	Cg1	B0.02	20220909	WT	M	30
2	769	Cyto	10M	Cg1	B0.02	20220909	WT	M	27
2	770	Cyto	10M	Cg1	B0.02	20220909	WT	M	179
2	771	Cyto	10M	Cg1	B0.02	20220909	WT	M	14
2	772	Cyto	10M	Cg1	B0.02	20220909	WT	M	7
2	773	Cyto	10M	Cg1	B0.02	20220909	WT	M	72
2	774	Cyto	10M	Cg1	B0.02	20220909	WT	M	57
2	775	Cyto	10M	Cg1	B0.02	20220909	WT	M	16
2	776	Cyto	10M	Cg1	B0.02	20220909	WT	M	13
2	777	Cyto	10M	Cg1	B0.02	20220909	WT	M	30
2	778	Cyto	10M	Cg1	B0.02	20220909	WT	M	9
2	779	Cyto	10M	Cg1	B0.02	20220909	WT	M	36
2	780	Cyto	10M	Cg1	B0.02	20220909	WT	M	27
2	781	Cyto	10M	Cg1	B0.02	20220909	WT	M	36
2	782	Cyto	10M	Cg1	B0.02	20220909	WT	M	6
2	783	Cyto	10M	Cg1	B0.02	20220909	WT	M	2
2	784	Cyto	10M	Cg1	B0.02	20220909	WT	M	13
2	785	Cyto	10M	Cg1	B0.02	20220909	WT	M	1
2	786	Cyto	10M	Cg1	B0.02	20220909	WT	M	13
2	787	Cyto	10M	Cg1	B0.02	20220909	WT	M	63
2	788	Cyto	10M	Cg1	B0.02	20220909	WT	M	4
2	789	Cyto	10M	Cg1	B0.02	20220909	WT	M	3
2	790	Cyto	10M	Cg1	B0.02	20220909	WT	M	2
2	791	Cyto	10M	Cg1	B0.02	20220909	WT	M	60
2	792	Cyto	10M	Cg1	B0.02	20220909	WT	M	47
2	793	Cyto	10M	Cg1	B0.02	20220909	WT	M	4
2	794	Cyto	10M	Cg1	B0.02	20220909	WT	M	27
2	795	Cyto	10M	Cg1	B0.02	20220909	WT	M	3
2	796	Cyto	10M	Cg1	B0.02	20220909	WT	M	1,605
2	797	Cyto	10M	Cg1	B0.02	20220909	WT	M	1
2	798	Cyto	10M	Cg1	B0.02	20220909	WT	M	10
2	799	Cyto	10M	Cg1	B0.02	20220909	WT	M	24
2	800	Cyto	10M	Cg1	B0.02	20220909	WT	M	6
2	801	Cyto	10M	Cg1	B0.02	20220909	WT	M	1
2	802	Cyto	10M	Cg1	B0.02	20220909	WT	M	4
2	803	Cyto	10M	Cg1	B0.02	20220909	WT	M	38
2	804	Cyto	10M	Cg1	B0.02	20220909	WT	M	1
2	805	Cyto	10M	Cg1	B0.02	20220909	WT	M	1
2	806	Cyto	10M	Cg1	B0.02	20220909	WT	M	60
2	807	Cyto	10M	Cg1	B0.02	20220909	WT	M	14
2	808	Cyto	10M	Cg1	B0.02	20220909	WT	M	33
2	809	Cyto	10M	Cg1	B0.02	20220909	WT	M	58
2	810	Cyto	10M	Cg1	B0.02	20220909	WT	M	37
2	811	Cyto	10M	Cg1	B0.02	20220909	WT	M	22
2	812	Cyto	10M	Cg1	B0.02	20220909	WT	M	15
2	813	Cyto	10M	Cg1	B0.02	20220909	WT	M	9
2	814	Cyto	10M	Cg1	B0.02	20220909	WT	M	4
2	815	Cyto	10M	Cg1	B0.02	20220909	WT	M	17
2	816	Cyto	10M	Cg1	B0.02	20220909	WT	M	32
2	817	Cyto	10M	Cg1	B0.02	20220909	WT	M	167
2	818	Cyto	10M	Cg1	B0.02	20220909	WT	M	3
2	819	Cyto	10M	Cg1	B0.02	20220909	WT	M	20
2	820	Cyto	10M	Cg1	B0.02	20220909	WT	M	1
2	821	Cyto	10M	Cg1	B0.02	20220909	WT	M	11
2	822	Cyto	10M	Cg1	B0.02	20220909	WT	M	17
2	823	Cyto	10M	Cg1	B0.02	20220909	WT	M	5
2	824	Cyto	10M	Cg1	B0.02	20220909	WT	M	1
2	825	Cyto	10M	Cg1	B0.02	20220909	WT	M	35
2	826	Cyto	10M	Cg1	B0.02	20220909	WT	M	31
2	827	Cyto	10M	Cg1	B0.02	20220909	WT	M	17
2	828	Cyto	10M	Cg1	B0.02	20220909	WT	M	98
2	829	Cyto	10M	Cg1	B0.02	20220909	WT	M	67
2	830	Cyto	10M	Cg1	B0.02	20220909	WT	M	13
2	831	Cyto	10M	Cg1	B0.02	20220909	WT	M	46
2	832	Cyto	10M	Cg1	B0.02	20220909	WT	M	28
2	833	Cyto	10M	Cg1	B0.02	20220909	WT	M	35
2	834	Cyto	10M	Cg1	B0.02	20220909	WT	M	34
2	835	Cyto	10M	Cg1	B0.02	20220909	WT	M	39
2	836	Cyto	10M	Cg1	B0.02	20220909	WT	M	5
2	837	Cyto	10M	Cg1	B0.02	20220909	WT	M	18
2	838	Cyto	10M	Cg1	B0.02	20220909	WT	M	1
2	839	Cyto	10M	Cg1	B0.02	20220909	WT	M	107
2	840	Cyto	10M	Cg1	B0.02	20220909	WT	M	72
2	841	Cyto	10M	Cg1	B0.02	20220909	WT	M	129
2	842	Cyto	10M	Cg1	B0.02	20220909	WT	M	10
2	843	Cyto	10M	Cg1	B0.02	20220909	WT	M	88
2	844	Cyto	10M	Cg1	B0.02	20220909	WT	M	18
2	845	Cyto	10M	Cg1	B0.02	20220909	WT	M	7
2	846	Cyto	10M	Cg1	B0.02	20220909	WT	M	80
2	847	Cyto	10M	Cg1	B0.02	20220909	WT	M	162
2	848	Cyto	10M	Cg1	B0.02	20220909	WT	M	1
2	849	Cyto	10M	Cg1	B0.02	20220909	WT	M	45
2	850	Cyto	10M	Cg1	B0.02	20220909	WT	M	7
2	851	Cyto	10M	Cg1	B0.02	20220909	WT	M	7
2	852	Cyto	10M	Cg1	B0.02	20220909	WT	M	7
2	853	Cyto	10M	Cg1	B0.02	20220909	WT	M	422
2	854	Cyto	10M	Cg1	B0.02	20220909	WT	M	778
2	855	Cyto	10M	Cg1	B0.02	20220909	WT	M	25
2	856	Cyto	10M	Cg1	B0.02	20220909	WT	M	646
2	857	Cyto	10M	Cg1	B0.02	20220909	WT	M	39
2	858	Cyto	10M	Cg1	B0.02	20220909	WT	M	145
2	859	Cyto	10M	Cg1	B0.02	20220909	WT	M	5
2	860	Cyto	10M	Cg1	B0.02	20220909	WT	M	3
2	861	Cyto	10M	Cg1	B0.02	20220909	WT	M	173
2	862	Cyto	10M	Cg1	B0.02	20220909	WT	M	14
2	863	Cyto	10M	Cg1	B0.02	20220909	WT	M	2
2	864	Cyto	10M	Cg1	B0.02	20220909	WT	M	39
2	865	Cyto	10M	Cg1	B0.02	20220909	WT	M	3
2	866	Cyto	10M	Cg1	B0.02	20220909	WT	M	77
2	867	Cyto	10M	Cg1	B0.02	20220909	WT	M	7
2	868	Cyto	10M	Cg1	B0.02	20220909	WT	M	171
2	869	Cyto	10M	Cg1	B0.02	20220909	WT	M	6
2	870	Cyto	10M	Cg1	B0.02	20220909	WT	M	8
2	871	Cyto	10M	Cg1	B0.02	20220909	WT	M	24
2	872	Cyto	10M	Cg1	B0.02	20220909	WT	M	16
2	873	Cyto	10M	Cg1	B0.02	20220909	WT	M	5
2	874	Cyto	10M	Cg1	B0.02	20220909	WT	M	66
2	875	Cyto	10M	Cg1	B0.02	20220909	WT	M	19
2	876	Cyto	10M	Cg1	B0.02	20220909	WT	M	3
2	877	Cyto	10M	Cg1	B0.02	20220909	WT	M	19
2	878	Cyto	10M	Cg1	B0.02	20220909	WT	M	2,002
2	879	Cyto	10M	Cg1	B0.02	20220909	WT	M	36
2	880	Cyto	10M	Cg1	B0.02	20220909	WT	M	2
2	881	Cyto	10M	Cg1	B0.02	20220909	WT	M	3
2	882	Cyto	10M	Cg1	B0.02	20220909	WT	M	47
2	883	Cyto	10M	Cg1	B0.02	20220909	WT	M	30
2	884	Cyto	10M	Cg1	B0.02	20220909	WT	M	1,505
2	885	Cyto	10M	Cg1	B0.02	20220909	WT	M	1
2	886	Cyto	10M	Cg1	B0.02	20220909	WT	M	22
2	887	Cyto	10M	Cg1	B0.02	20220909	WT	M	11
2	888	Cyto	10M	Cg1	B0.02	20220909	WT	M	30
2	889	Cyto	10M	Cg1	B0.02	20220909	WT	M	22
2	890	Cyto	10M	Cg1	B0.02	20220909	WT	M	30
2	891	Cyto	10M	Cg1	B0.02	20220909	WT	M	177
2	892	Cyto	10M	Cg1	B0.02	20220909	WT	M	1
2	893	Cyto	10M	Cg1	B0.02	20220909	WT	M	1
2	894	Cyto	10M	Cg1	B0.02	20220909	WT	M	6
2	895	Cyto	10M	Cg1	B0.02	20220909	WT	M	21
2	896	Cyto	10M	Cg1	B0.02	20220909	WT	M	3
3	1	Cyto	10M	Cg1	B0.02	20220909	WT	M	4
3	2	Cyto	10M	Cg1	B0.02	20220909	WT	M	54
3	3	Cyto	10M	Cg1	B0.02	20220909	WT	M	39
3	4	Cyto	10M	Cg1	B0.02	20220909	WT	M	3
3	5	Cyto	10M	Cg1	B0.02	20220909	WT	M	21
3	6	Cyto	10M	Cg1	B0.02	20220909	WT	M	11
3	7	Cyto	10M	Cg1	B0.02	20220909	WT	M	14
3	8	Cyto	10M	Cg1	B0.02	20220909	WT	M	173
3	9	Cyto	10M	Cg1	B0.02	20220909	WT	M	38
3	10	Cyto	10M	Cg1	B0.02	20220909	WT	M	1
3	11	Cyto	10M	Cg1	B0.02	20220909	WT	M	169
3	12	Cyto	10M	Cg1	B0.02	20220909	WT	M	50
3	13	Cyto	10M	Cg1	B0.02	20220909	WT	M	5
3	14	Cyto	10M	Cg1	B0.02	20220909	WT	M	27
3	15	Cyto	10M	Cg1	B0.02	20220909	WT	M	1
3	16	Cyto	10M	Cg1	B0.02	20220909	WT	M	16
3	17	Cyto	10M	Cg1	B0.02	20220909	WT	M	4
3	18	Cyto	10M	Cg1	B0.02	20220909	WT	M	2
3	19	Cyto	10M	Cg1	B0.02	20220909	WT	M	1,253
3	20	Cyto	10M	Cg1	B0.02	20220909	WT	M	4
3	21	Cyto	10M	Cg1	B0.02	20220909	WT	M	57
3	22	Cyto	10M	Cg1	B0.02	20220909	WT	M	159
3	23	Cyto	10M	Cg1	B0.02	20220909	WT	M	32
3	24	Cyto	10M	Cg1	B0.02	20220909	WT	M	42
3	25	Cyto	10M	Cg1	B0.02	20220909	WT	M	17
3	26	Cyto	10M	Cg1	B0.02	20220909	WT	M	13
3	27	Cyto	10M	Cg1	B0.02	20220909	WT	M	3
3	28	Cyto	10M	Cg1	B0.02	20220909	WT	M	1
3	29	Cyto	10M	Cg1	B0.02	20220909	WT	M	15
3	30	Cyto	10M	Cg1	B0.02	20220909	WT	M	59
3	31	Cyto	10M	Cg1	B0.02	20220909	WT	M	5
3	32	Cyto	10M	Cg1	B0.02	20220909	WT	M	16
3	33	Cyto	10M	Cg1	B0.02	20220909	WT	M	53
3	34	Cyto	10M	Cg1	B0.02	20220909	WT	M	24
3	35	Cyto	10M	Cg1	B0.02	20220909	WT	M	1,419
3	36	Cyto	10M	Cg1	B0.02	20220909	WT	M	4
3	37	Cyto	10M	Cg1	B0.02	20220909	WT	M	1
3	38	Cyto	10M	Cg1	B0.02	20220909	WT	M	13
3	39	Cyto	10M	Cg1	B0.02	20220909	WT	M	11
3	40	Cyto	10M	Cg1	B0.02	20220909	WT	M	6
3	41	Cyto	10M	Cg1	B0.02	20220909	WT	M	22
3	42	Cyto	10M	Cg1	B0.02	20220909	WT	M	40
3	43	Cyto	10M	Cg1	B0.02	20220909	WT	M	1,052
3	44	Cyto	10M	Cg1	B0.02	20220909	WT	M	21
3	45	Cyto	10M	Cg1	B0.02	20220909	WT	M	1
3	46	Cyto	10M	Cg1	B0.02	20220909	WT	M	1
3	47	Cyto	10M	Cg1	B0.02	20220909	WT	M	31
3	48	Cyto	10M	Cg1	B0.02	20220909	WT	M	4
3	49	Cyto	10M	Cg1	B0.02	20220909	WT	M	7
3	50	Cyto	10M	Cg1	B0.02	20220909	WT	M	15
3	51	Cyto	10M	Cg1	B0.02	20220909	WT	M	3
3	52	Cyto	10M	Cg1	B0.02	20220909	WT	M	3
3	53	Cyto	10M	Cg1	B0.02	20220909	WT	M	14
3	54	Cyto	10M	Cg1	B0.02	20220909	WT	M	12
3	55	Cyto	10M	Cg1	B0.02	20220909	WT	M	1
3	56	Cyto	10M	Cg1	B0.02	20220909	WT	M	19
3	57	Cyto	10M	Cg1	B0.02	20220909	WT	M	11
3	58	Cyto	10M	Cg1	B0.02	20220909	WT	M	21
3	59	Cyto	10M	Cg1	B0.02	20220909	WT	M	68
3	60	Cyto	10M	Cg1	B0.02	20220909	WT	M	1
3	61	Cyto	10M	Cg1	B0.02	20220909	WT	M	6
3	62	Cyto	10M	Cg1	B0.02	20220909	WT	M	9
3	63	Cyto	10M	Cg1	B0.02	20220909	WT	M	12
3	64	Cyto	10M	Cg1	B0.02	20220909	WT	M	16
3	65	Cyto	10M	Cg1	B0.02	20220909	WT	M	5
3	66	Cyto	10M	Cg1	B0.02	20220909	WT	M	35
3	67	Cyto	10M	Cg1	B0.02	20220909	WT	M	1
3	68	Cyto	10M	Cg1	B0.02	20220909	WT	M	4
3	69	Cyto	10M	Cg1	B0.02	20220909	WT	M	9
3	70	Cyto	10M	Cg1	B0.02	20220909	WT	M	2
3	71	Cyto	10M	Cg1	B0.02	20220909	WT	M	23
3	72	Cyto	10M	Cg1	B0.02	20220909	WT	M	17
3	73	Cyto	10M	Cg1	B0.02	20220909	WT	M	65
3	74	Cyto	10M	Cg1	B0.02	20220909	WT	M	11
3	75	Cyto	10M	Cg1	B0.02	20220909	WT	M	26
3	76	Cyto	10M	Cg1	B0.02	20220909	WT	M	2
3	77	Cyto	10M	Cg1	B0.02	20220909	WT	M	54
3	78	Cyto	10M	Cg1	B0.02	20220909	WT	M	1
3	79	Cyto	10M	Cg1	B0.02	20220909	WT	M	3
3	80	Cyto	10M	Cg1	B0.02	20220909	WT	M	27
3	81	Cyto	10M	Cg1	B0.02	20220909	WT	M	6
3	82	Cyto	10M	Cg1	B0.02	20220909	WT	M	50
3	83	Cyto	10M	Cg1	B0.02	20220909	WT	M	26
3	84	Cyto	10M	Cg1	B0.02	20220909	WT	M	10
3	85	Cyto	10M	Cg1	B0.02	20220909	WT	M	8
3	86	Cyto	10M	Cg1	B0.02	20220909	WT	M	67
3	87	Cyto	10M	Cg1	B0.02	20220909	WT	M	1
3	88	Cyto	10M	Cg1	B0.02	20220909	WT	M	59
3	89	Cyto	10M	Cg1	B0.02	20220909	WT	M	151
3	90	Cyto	10M	Cg1	B0.02	20220909	WT	M	102
3	91	Cyto	10M	Cg1	B0.02	20220909	WT	M	10
3	92	Cyto	10M	Cg1	B0.02	20220909	WT	M	4
3	93	Cyto	10M	Cg1	B0.02	20220909	WT	M	20
3	94	Cyto	10M	Cg1	B0.02	20220909	WT	M	8
3	95	Cyto	10M	Cg1	B0.02	20220909	WT	M	3
3	96	Cyto	10M	Cg1	B0.02	20220909	WT	M	19
3	97	Cyto	10M	Cg1	B0.02	20220909	WT	M	9
3	98	Cyto	10M	Cg1	B0.02	20220909	WT	M	12
3	99	Cyto	10M	Cg1	B0.02	20220909	WT	M	521
3	100	Cyto	10M	Cg1	B0.02	20220909	WT	M	603
3	101	Cyto	10M	Cg1	B0.02	20220909	WT	M	25
3	102	Cyto	10M	Cg1	B0.02	20220909	WT	M	65
3	103	Cyto	10M	Cg1	B0.02	20220909	WT	M	61
3	104	Cyto	10M	Cg1	B0.02	20220909	WT	M	28
3	105	Cyto	10M	Cg1	B0.02	20220909	WT	M	19
3	106	Cyto	10M	Cg1	B0.02	20220909	WT	M	355
3	107	Cyto	10M	Cg1	B0.02	20220909	WT	M	8
3	108	Cyto	10M	Cg1	B0.02	20220909	WT	M	3
3	109	Cyto	10M	Cg1	B0.02	20220909	WT	M	5
3	110	Cyto	10M	Cg1	B0.02	20220909	WT	M	9
3	111	Cyto	10M	Cg1	B0.02	20220909	WT	M	2
3	112	Cyto	10M	Cg1	B0.02	20220909	WT	M	1
3	113	Cyto	10M	Cg1	B0.02	20220909	WT	M	409
3	114	Cyto	10M	Cg1	B0.02	20220909	WT	M	12
3	115	Cyto	10M	Cg1	B0.02	20220909	WT	M	13
3	116	Cyto	10M	Cg1	B0.02	20220909	WT	M	5
3	117	Cyto	10M	Cg1	B0.02	20220909	WT	M	2
3	118	Cyto	10M	Cg1	B0.02	20220909	WT	M	14
3	119	Cyto	10M	Cg1	B0.02	20220909	WT	M	4
3	120	Cyto	10M	Cg1	B0.02	20220909	WT	M	5
3	121	Cyto	10M	Cg1	B0.02	20220909	WT	M	1
3	122	Cyto	10M	Cg1	B0.02	20220909	WT	M	22
3	123	Cyto	10M	Cg1	B0.02	20220909	WT	M	83
3	124	Cyto	10M	Cg1	B0.02	20220909	WT	M	29
3	125	Cyto	10M	Cg1	B0.02	20220909	WT	M	551
3	126	Cyto	10M	Cg1	B0.02	20220909	WT	M	44
3	127	Cyto	10M	Cg1	B0.02	20220909	WT	M	43
3	128	Cyto	10M	Cg1	B0.02	20220909	WT	M	29
3	129	Cyto	10M	Cg1	B0.02	20220909	WT	M	1
3	130	Cyto	10M	Cg1	B0.02	20220909	WT	M	373
3	131	Cyto	10M	Cg1	B0.02	20220909	WT	M	2
3	132	Cyto	10M	Cg1	B0.02	20220909	WT	M	30
3	133	Cyto	10M	Cg1	B0.02	20220909	WT	M	28
3	134	Cyto	10M	Cg1	B0.02	20220909	WT	M	120
3	135	Cyto	10M	Cg1	B0.02	20220909	WT	M	12
3	136	Cyto	10M	Cg1	B0.02	20220909	WT	M	39
3	137	Cyto	10M	Cg1	B0.02	20220909	WT	M	2
3	138	Cyto	10M	Cg1	B0.02	20220909	WT	M	21
3	139	Cyto	10M	Cg1	B0.02	20220909	WT	M	4
3	140	Cyto	10M	Cg1	B0.02	20220909	WT	M	41
3	141	Cyto	10M	Cg1	B0.02	20220909	WT	M	32
3	142	Cyto	10M	Cg1	B0.02	20220909	WT	M	35
3	143	Cyto	10M	Cg1	B0.02	20220909	WT	M	6
3	144	Cyto	10M	Cg1	B0.02	20220909	WT	M	47
3	145	Cyto	10M	Cg1	B0.02	20220909	WT	M	17
3	146	Cyto	10M	Cg1	B0.02	20220909	WT	M	40
3	147	Cyto	10M	Cg1	B0.02	20220909	WT	M	12
3	148	Cyto	10M	Cg1	B0.02	20220909	WT	M	85
3	149	Cyto	10M	Cg1	B0.02	20220909	WT	M	81
3	150	Cyto	10M	Cg1	B0.02	20220909	WT	M	70
3	151	Cyto	10M	Cg1	B0.02	20220909	WT	M	3
3	152	Cyto	10M	Cg1	B0.02	20220909	WT	M	51
3	153	Cyto	10M	Cg1	B0.02	20220909	WT	M	29
3	154	Cyto	10M	Cg1	B0.02	20220909	WT	M	4
3	155	Cyto	10M	Cg1	B0.02	20220909	WT	M	11
3	156	Cyto	10M	Cg1	B0.02	20220909	WT	M	13
3	157	Cyto	10M	Cg1	B0.02	20220909	WT	M	61
3	158	Cyto	10M	Cg1	B0.02	20220909	WT	M	37
3	159	Cyto	10M	Cg1	B0.02	20220909	WT	M	8
3	160	Cyto	10M	Cg1	B0.02	20220909	WT	M	11
3	161	Cyto	10M	Cg1	B0.02	20220909	WT	M	51
3	162	Cyto	10M	Cg1	B0.02	20220909	WT	M	38
3	163	Cyto	10M	Cg1	B0.02	20220909	WT	M	101
3	164	Cyto	10M	Cg1	B0.02	20220909	WT	M	30
3	165	Cyto	10M	Cg1	B0.02	20220909	WT	M	1,673
3	166	Cyto	10M	Cg1	B0.02	20220909	WT	M	2
3	167	Cyto	10M	Cg1	B0.02	20220909	WT	M	58
3	168	Cyto	10M	Cg1	B0.02	20220909	WT	M	579
3	169	Cyto	10M	Cg1	B0.02	20220909	WT	M	1
3	170	Cyto	10M	Cg1	B0.02	20220909	WT	M	76
3	171	Cyto	10M	Cg1	B0.02	20220909	WT	M	21
3	172	Cyto	10M	Cg1	B0.02	20220909	WT	M	19
3	173	Cyto	10M	Cg1	B0.02	20220909	WT	M	12
3	174	Cyto	10M	Cg1	B0.02	20220909	WT	M	12
3	175	Cyto	10M	Cg1	B0.02	20220909	WT	M	4
3	176	Cyto	10M	Cg1	B0.02	20220909	WT	M	1
3	177	Cyto	10M	Cg1	B0.02	20220909	WT	M	18
3	178	Cyto	10M	Cg1	B0.02	20220909	WT	M	5
3	179	Cyto	10M	Cg1	B0.02	20220909	WT	M	11
3	180	Cyto	10M	Cg1	B0.02	20220909	WT	M	68
3	181	Cyto	10M	Cg1	B0.02	20220909	WT	M	41
3	182	Cyto	10M	Cg1	B0.02	20220909	WT	M	75
3	183	Cyto	10M	Cg1	B0.02	20220909	WT	M	52
3	184	Cyto	10M	Cg1	B0.02	20220909	WT	M	9
3	185	Cyto	10M	Cg1	B0.02	20220909	WT	M	9
3	186	Cyto	10M	Cg1	B0.02	20220909	WT	M	1
3	187	Cyto	10M	Cg1	B0.02	20220909	WT	M	32
3	188	Cyto	10M	Cg1	B0.02	20220909	WT	M	3
3	189	Cyto	10M	Cg1	B0.02	20220909	WT	M	14
3	190	Cyto	10M	Cg1	B0.02	20220909	WT	M	8
3	191	Cyto	10M	Cg1	B0.02	20220909	WT	M	2,540
3	192	Cyto	10M	Cg1	B0.02	20220909	WT	M	78
3	193	Cyto	10M	Cg1	B0.02	20220909	WT	M	17
3	194	Cyto	10M	Cg1	B0.02	20220909	WT	M	6
3	195	Cyto	10M	Cg1	B0.02	20220909	WT	M	1
3	196	Cyto	10M	Cg1	B0.02	20220909	WT	M	27
3	197	Cyto	10M	Cg1	B0.02	20220909	WT	M	4
3	198	Cyto	10M	Cg1	B0.02	20220909	WT	M	14
3	199	Cyto	10M	Cg1	B0.02	20220909	WT	M	2
3	200	Cyto	10M	Cg1	B0.02	20220909	WT	M	63
3	201	Cyto	10M	Cg1	B0.02	20220909	WT	M	1,776
3	202	Cyto	10M	Cg1	B0.02	20220909	WT	M	23
3	203	Cyto	10M	Cg1	B0.02	20220909	WT	M	45
3	204	Cyto	10M	Cg1	B0.02	20220909	WT	M	11
3	205	Cyto	10M	Cg1	B0.02	20220909	WT	M	23
3	206	Cyto	10M	Cg1	B0.02	20220909	WT	M	96
3	207	Cyto	10M	Cg1	B0.02	20220909	WT	M	97
3	208	Cyto	10M	Cg1	B0.02	20220909	WT	M	134
3	209	Cyto	10M	Cg1	B0.02	20220909	WT	M	19
3	210	Cyto	10M	Cg1	B0.02	20220909	WT	M	3
3	211	Cyto	10M	Cg1	B0.02	20220909	WT	M	108
3	212	Cyto	10M	Cg1	B0.02	20220909	WT	M	26
3	213	Cyto	10M	Cg1	B0.02	20220909	WT	M	77
3	214	Cyto	10M	Cg1	B0.02	20220909	WT	M	19
3	215	Cyto	10M	Cg1	B0.02	20220909	WT	M	188
3	216	Cyto	10M	Cg1	B0.02	20220909	WT	M	703
3	217	Cyto	10M	Cg1	B0.02	20220909	WT	M	368
3	218	Cyto	10M	Cg1	B0.02	20220909	WT	M	254
3	219	Cyto	10M	Cg1	B0.02	20220909	WT	M	11
3	220	Cyto	10M	Cg1	B0.02	20220909	WT	M	28
3	221	Cyto	10M	Cg1	B0.02	20220909	WT	M	3
3	222	Cyto	10M	Cg1	B0.02	20220909	WT	M	3
3	223	Cyto	10M	Cg1	B0.02	20220909	WT	M	12
3	224	Cyto	10M	Cg1	B0.02	20220909	WT	M	192
3	225	Cyto	10M	Cg1	B0.02	20220909	WT	M	6
3	226	Cyto	10M	Cg1	B0.02	20220909	WT	M	62
3	227	Cyto	10M	Cg1	B0.02	20220909	WT	M	36
3	228	Cyto	10M	Cg1	B0.02	20220909	WT	M	14
3	229	Cyto	10M	Cg1	B0.02	20220909	WT	M	81
3	230	Cyto	10M	Cg1	B0.02	20220909	WT	M	48
3	231	Cyto	10M	Cg1	B0.02	20220909	WT	M	2,282
3	232	Cyto	10M	Cg1	B0.02	20220909	WT	M	91
3	233	Cyto	10M	Cg1	B0.02	20220909	WT	M	14
3	234	Cyto	10M	Cg1	B0.02	20220909	WT	M	5
3	235	Cyto	10M	Cg1	B0.02	20220909	WT	M	144
3	236	Cyto	10M	Cg1	B0.02	20220909	WT	M	519
3	237	Cyto	10M	Cg1	B0.02	20220909	WT	M	29
3	238	Cyto	10M	Cg1	B0.02	20220909	WT	M	31
3	239	Cyto	10M	Cg1	B0.02	20220909	WT	M	7
3	240	Cyto	10M	Cg1	B0.02	20220909	WT	M	3
3	241	Cyto	10M	Cg1	B0.02	20220909	WT	M	100
3	242	Cyto	10M	Cg1	B0.02	20220909	WT	M	11
3	243	Cyto	10M	Cg1	B0.02	20220909	WT	M	7
3	244	Cyto	10M	Cg1	B0.02	20220909	WT	M	44
3	245	Cyto	10M	Cg1	B0.02	20220909	WT	M	1
3	246	Cyto	10M	Cg1	B0.02	20220909	WT	M	1
3	247	Cyto	10M	Cg1	B0.02	20220909	WT	M	22
3	248	Cyto	10M	Cg1	B0.02	20220909	WT	M	3
3	249	Cyto	10M	Cg1	B0.02	20220909	WT	M	10
3	250	Cyto	10M	Cg1	B0.02	20220909	WT	M	16
3	251	Cyto	10M	Cg1	B0.02	20220909	WT	M	37
3	252	Cyto	10M	Cg1	B0.02	20220909	WT	M	20
3	253	Cyto	10M	Cg1	B0.02	20220909	WT	M	1
3	254	Cyto	10M	Cg1	B0.02	20220909	WT	M	8
3	255	Cyto	10M	Cg1	B0.02	20220909	WT	M	337
3	256	Cyto	10M	Cg1	B0.02	20220909	WT	M	568
3	257	Cyto	10M	Cg1	B0.02	20220909	WT	M	672
3	258	Cyto	10M	Cg1	B0.02	20220909	WT	M	25
3	259	Cyto	10M	Cg1	B0.02	20220909	WT	M	3
3	260	Cyto	10M	Cg1	B0.02	20220909	WT	M	5
3	261	Cyto	10M	Cg1	B0.02	20220909	WT	M	3
3	262	Cyto	10M	Cg1	B0.02	20220909	WT	M	3
3	263	Cyto	10M	Cg1	B0.02	20220909	WT	M	11
3	264	Cyto	10M	Cg1	B0.02	20220909	WT	M	2
3	265	Cyto	10M	Cg1	B0.02	20220909	WT	M	3
3	266	Cyto	10M	Cg1	B0.02	20220909	WT	M	61
3	267	Cyto	10M	Cg1	B0.02	20220909	WT	M	1
3	268	Cyto	10M	Cg1	B0.02	20220909	WT	M	1
3	269	Cyto	10M	Cg1	B0.02	20220909	WT	M	743
3	270	Cyto	10M	Cg1	B0.02	20220909	WT	M	97
3	271	Cyto	10M	Cg1	B0.02	20220909	WT	M	137
3	272	Cyto	10M	Cg1	B0.02	20220909	WT	M	25
3	273	Cyto	10M	Cg1	B0.02	20220909	WT	M	1,847
3	274	Cyto	10M	Cg1	B0.02	20220909	WT	M	72
3	275	Cyto	10M	Cg1	B0.02	20220909	WT	M	1
3	276	Cyto	10M	Cg1	B0.02	20220909	WT	M	40
3	277	Cyto	10M	Cg1	B0.02	20220909	WT	M	78
3	278	Cyto	10M	Cg1	B0.02	20220909	WT	M	4
3	279	Cyto	10M	Cg1	B0.02	20220909	WT	M	47
3	280	Cyto	10M	Cg1	B0.02	20220909	WT	M	10
3	281	Cyto	10M	Cg1	B0.02	20220909	WT	M	70
3	282	Cyto	10M	Cg1	B0.02	20220909	WT	M	8
3	283	Cyto	10M	Cg1	B0.02	20220909	WT	M	31
3	284	Cyto	10M	Cg1	B0.02	20220909	WT	M	796
3	285	Cyto	10M	Cg1	B0.02	20220909	WT	M	41
3	286	Cyto	10M	Cg1	B0.02	20220909	WT	M	1
3	287	Cyto	10M	Cg1	B0.02	20220909	WT	M	60
3	288	Cyto	10M	Cg1	B0.02	20220909	WT	M	86
3	289	Cyto	10M	Cg1	B0.02	20220909	WT	M	5
3	290	Cyto	10M	Cg1	B0.02	20220909	WT	M	48
3	291	Cyto	10M	Cg1	B0.02	20220909	WT	M	11
3	292	Cyto	10M	Cg1	B0.02	20220909	WT	M	29
3	293	Cyto	10M	Cg1	B0.02	20220909	WT	M	9
3	294	Cyto	10M	Cg1	B0.02	20220909	WT	M	10
3	295	Cyto	10M	Cg1	B0.02	20220909	WT	M	3
3	296	Cyto	10M	Cg1	B0.02	20220909	WT	M	6
3	297	Cyto	10M	Cg1	B0.02	20220909	WT	M	22
3	298	Cyto	10M	Cg1	B0.02	20220909	WT	M	17
3	299	Cyto	10M	Cg1	B0.02	20220909	WT	M	8
3	300	Cyto	10M	Cg1	B0.02	20220909	WT	M	8
3	301	Cyto	10M	Cg1	B0.02	20220909	WT	M	11
3	302	Cyto	10M	Cg1	B0.02	20220909	WT	M	18
3	303	Cyto	10M	Cg1	B0.02	20220909	WT	M	30
3	304	Cyto	10M	Cg1	B0.02	20220909	WT	M	45
3	305	Cyto	10M	Cg1	B0.02	20220909	WT	M	16
3	306	Cyto	10M	Cg1	B0.02	20220909	WT	M	50
3	307	Cyto	10M	Cg1	B0.02	20220909	WT	M	11
3	308	Cyto	10M	Cg1	B0.02	20220909	WT	M	17
3	309	Cyto	10M	Cg1	B0.02	20220909	WT	M	129
3	310	Cyto	10M	Cg1	B0.02	20220909	WT	M	2
3	311	Cyto	10M	Cg1	B0.02	20220909	WT	M	3
3	312	Cyto	10M	Cg1	B0.02	20220909	WT	M	3
3	313	Cyto	10M	Cg1	B0.02	20220909	WT	M	6
3	314	Cyto	10M	Cg1	B0.02	20220909	WT	M	298
3	315	Cyto	10M	Cg1	B0.02	20220909	WT	M	145
3	316	Cyto	10M	Cg1	B0.02	20220909	WT	M	29
3	317	Cyto	10M	Cg1	B0.02	20220909	WT	M	11
3	318	Cyto	10M	Cg1	B0.02	20220909	WT	M	3
3	319	Cyto	10M	Cg1	B0.02	20220909	WT	M	21
3	320	Cyto	10M	Cg1	B0.02	20220909	WT	M	28
3	321	Cyto	10M	Cg1	B0.02	20220909	WT	M	26
3	322	Cyto	10M	Cg1	B0.02	20220909	WT	M	18
3	323	Cyto	10M	Cg1	B0.02	20220909	WT	M	26
3	324	Cyto	10M	Cg1	B0.02	20220909	WT	M	15
3	325	Cyto	10M	Cg1	B0.02	20220909	WT	M	31
3	326	Cyto	10M	Cg1	B0.02	20220909	WT	M	49
3	327	Cyto	10M	Cg1	B0.02	20220909	WT	M	16
3	328	Cyto	10M	Cg1	B0.02	20220909	WT	M	2
3	329	Cyto	10M	Cg1	B0.02	20220909	WT	M	77
3	330	Cyto	10M	Cg1	B0.02	20220909	WT	M	21
3	331	Cyto	10M	Cg1	B0.02	20220909	WT	M	43
3	332	Cyto	10M	Cg1	B0.02	20220909	WT	M	82
3	333	Cyto	10M	Cg1	B0.02	20220909	WT	M	130
3	334	Cyto	10M	Cg1	B0.02	20220909	WT	M	7
3	335	Cyto	10M	Cg1	B0.02	20220909	WT	M	1
3	336	Cyto	10M	Cg1	B0.02	20220909	WT	M	16
3	337	Cyto	10M	Cg1	B0.02	20220909	WT	M	63
3	338	Cyto	10M	Cg1	B0.02	20220909	WT	M	133
3	339	Cyto	10M	Cg1	B0.02	20220909	WT	M	164
3	340	Cyto	10M	Cg1	B0.02	20220909	WT	M	143
3	341	Cyto	10M	Cg1	B0.02	20220909	WT	M	21
3	342	Cyto	10M	Cg1	B0.02	20220909	WT	M	5
3	343	Cyto	10M	Cg1	B0.02	20220909	WT	M	1
3	344	Cyto	10M	Cg1	B0.02	20220909	WT	M	4
3	345	Cyto	10M	Cg1	B0.02	20220909	WT	M	23
3	346	Cyto	10M	Cg1	B0.02	20220909	WT	M	42
3	347	Cyto	10M	Cg1	B0.02	20220909	WT	M	89
3	348	Cyto	10M	Cg1	B0.02	20220909	WT	M	34
[truncated: 795,604 more rows]
