# Supplementary material for: An altered cell-specific subcellular distribution of translesion synthesis DNA polymerase kappa (POLK) in aging mouse neurons
Source: eLife. 2026 May 13;13:RP101533. doi: 10.7554/eLife.101533 (PMC13171111; doi:10.7554/eLife.101533)
Supplement: Figure 1—figure supplement 1—source data 1. [file elife-101533-fig1-figsupp1-data1.zip]

Archive with 1 entries (1 files):
- Figure 1-figure supplement 1-source data 1.pdf
