# Supplementary material for: An altered cell-specific subcellular distribution of translesion synthesis DNA polymerase kappa (POLK) in aging mouse neurons
Source: eLife. 2026 May 13;13:RP101533. doi: 10.7554/eLife.101533 (PMC13171111; doi:10.7554/eLife.101533)
Supplement: Figure 2—source data 1. [file elife-101533-fig2-data1.zip]

Archive with 26 entries (25 files):
- Figure2/
- __MACOSX/._Figure2
- Figure2/Figure2E_data_Combo_Flt.Nan_allAge_INPNNN_8oxo-PolK_intensities.csv
- __MACOSX/Figure2/._Figure2E_data_Combo_Flt.Nan_allAge_INPNNN_8oxo-PolK_intensities.csv
- Figure2/Figure2F_data_Ape1_DNApkc_Ku70_Xrcc1_Xrcc4_LIG3.csv
- __MACOSX/Figure2/._Figure2F_data_Ape1_DNApkc_Ku70_Xrcc1_Xrcc4_LIG3.csv
- Figure2/.DS_Store
- __MACOSX/Figure2/._.DS_Store
- Figure2/Fig2_D3_inpn_53bp1.py
- __MACOSX/Figure2/._Fig2_D3_inpn_53bp1.py
- Figure2/Fig2_D2.R
- __MACOSX/Figure2/._Fig2_D2.R
- Figure2/Figure2D_data_Combo_Flt.Nan_allAge_INPNNN_53BP1-PolK_intensities.csv
- __MACOSX/Figure2/._Figure2D_data_Combo_Flt.Nan_allAge_INPNNN_53BP1-PolK_intensities.csv
- Figure2/Fig2_E3_inpn_8oxo.py
- __MACOSX/Figure2/._Fig2_E3_inpn_8oxo.py
- Figure2/Fig2_E2.R
- __MACOSX/Figure2/._Fig2_E2.R
- Figure2/Fig2_C3_inpn_gH2AX.py
- __MACOSX/Figure2/._Fig2_C3_inpn_gH2AX.py
- Figure2/Figure2C_data_Combo_Flt.Nan_allAge_INPNNN_gH2AX-PolK_intensities.csv
- __MACOSX/Figure2/._Figure2C_data_Combo_Flt.Nan_allAge_INPNNN_gH2AX-PolK_intensities.csv
- Figure2/Fig2_C2.R
- __MACOSX/Figure2/._Fig2_C2.R
- Figure2/Fig2F_analyze_polk_markers.py
- __MACOSX/Figure2/._Fig2F_analyze_polk_markers.py
