# Supplementary material for: An altered cell-specific subcellular distribution of translesion synthesis DNA polymerase kappa (POLK) in aging mouse neurons
Source: eLife. 2026 May 13;13:RP101533. doi: 10.7554/eLife.101533 (PMC13171111; doi:10.7554/eLife.101533)
Supplement: Figure 2—source data 1. [file elife-101533-fig2-data1.zip › Figure2/Figure2E_data_Combo_Flt.Nan_allAge_INPNNN_8oxo-PolK_intensities.csv]

Age_Grp	ImageNum	ObjectNum	Cell_type	Age	Area	Sample_num	Bregma	Date	Genotype	Replicate	Section	Sex	Treatment	Nuc_Area	NucPolkObj_Count	NucSpec_IntegratedIntensity_8oxo	NucSpec_IntegratedIntensity_polk	NucSpec_MedianIntensity_8oxo	NucSpec_MedianIntensity_polk	Cyto_Area	CytoPolkObj_Count	CytoGran_IntegratedIntensity_8oxo	CytoGran_IntegratedIntensity_polk	CytoGran_MedianIntensity_8oxo	CytoGran_MedianIntensity_polk
middle	1	1	IN	11M	Cg1	Brn05	B-0.10	20231030	WT	5	sec01	F	NA	24	0	5.534950808	1.77123674	0.23187609	0.074006259	43	0	15.16652171	5.111421347	0.224879831	0.098146029
middle	1	2	IN	11M	Cg1	Brn05	B-0.10	20231030	WT	5	sec01	F	NA	14	0	3.33488977	1.075379588	0.236774236	0.079346918	33	0	12.47409776	4.113298248	0.260479137	0.103036545
middle	1	3	IN	11M	Cg1	Brn05	B-0.10	20231030	WT	5	sec01	F	NA	48866	104	10382.90138	3924.817202	0.195941105	0.060471505	25949	5	5091.087162	2653.132085	0.175791562	0.082665749
middle	2	1	IN	11M	Cg1	Brn05	B-0.10	20231030	WT	5	sec01	F	NA	49481	108	8259.205907	5065.518428	0.152292669	0.073426411	33331	2	5348.635754	4693.747893	0.14529641	0.124994278
middle	2	2	IN	11M	Cg1	Brn05	B-0.10	20231030	WT	5	sec01	F	NA	52769	179	10600.56704	8951.148322	0.184634164	0.121835664	61812	8	9475.016454	7937.083776	0.139513239	0.110399023
middle	2	3	IN	11M	Cg1	Brn05	B-0.10	20231030	WT	5	sec01	F	NA	79322	221	17020.73212	10764.62483	0.194384679	0.114564739	25	1	6.302006543	10.56824602	0.250011452	0.371862367
middle	2	4	IN	11M	Cg1	Brn05	B-0.10	20231030	WT	5	sec01	F	NA	37207	88	6221.399926	4116.147176	0.147631034	0.078812845	48743	13	10294.71753	9825.86745	0.194537267	0.142069116
middle	2	5	IN	11M	Cg1	Brn05	B-0.10	20231030	WT	5	sec01	F	NA	36511	42	6180.292075	2301.330179	0.14378576	0.047310598	23890	0	4324.951326	2261.110798	0.161638826	0.083512627
middle	2	6	IN	11M	Cg1	Brn05	B-0.10	20231030	WT	5	sec01	F	NA	3	0	0.363378353	0.131868467	0.128305487	0.047478447	36480	7	6397.324212	4673.491176	0.159731448	0.087800413
middle	2	7	IN	11M	Cg1	Brn05	B-0.10	20231030	WT	5	sec01	F	NA	37	2	7.269886326	4.234439615	0.195460439	0.071824215	11	0	1.82796979	1.068848707	0.167208359	0.075684749
middle	2	8	IN	11M	Cg1	Brn05	B-0.10	20231030	WT	5	sec01	F	NA	27	2	5.196414094	3.011871513	0.202334628	0.065064467	16770	3	3153.408241	1854.574687	0.169787139	0.093446247
middle	2	9	IN	11M	Cg1	Brn05	B-0.10	20231030	WT	5	sec01	F	NA	73136	108	12846.04682	6818.085975	0.152300298	0.069947354	13246	1	2418.457816	1517.853621	0.166399628	0.078294039
middle	3	1	IN	11M	Cg1	Brn05	B-0.10	20231030	WT	5	sec01	F	NA	44312	173	13446.76216	4156.898119	0.277424276	0.078095675	57774	8	14892.03093	7228.042318	0.22627604	0.108064391
middle	3	2	IN	11M	Cg1	Brn05	B-0.10	20231030	WT	5	sec01	F	NA	36254	102	7409.82257	3498.319664	0.172655836	0.06515602	12027	7	2670.582621	1614.226689	0.202410921	0.103974976
middle	3	3	IN	11M	Cg1	Brn05	B-0.10	20231030	WT	5	sec01	F	NA	63113	137	13642.39813	4601.47125	0.193438619	0.053543907	41796	2	9467.555647	4532.96329	0.203448534	0.092774853
middle	3	4	IN	11M	Cg1	Brn05	B-0.10	20231030	WT	5	sec01	F	NA	34730	166	7191.957139	4292.363106	0.194659337	0.10391394	45247	7	9064.362773	6669.573361	0.179858088	0.124399178
middle	4	1	IN	11M	Cg1	Brn05	B-0.10	20231030	WT	5	sec01	F	NA	33257	80	4697.376107	3318.300911	0.126527816	0.078797586	61685	11	8418.57643	9019.824972	0.121019304	0.096299686
middle	4	2	IN	11M	Cg1	Brn05	B-0.10	20231030	WT	5	sec01	F	NA	52370	67	9395.34469	3325.988058	0.161821932	0.048126955	30848	0	4943.529521	1963.620466	0.145052269	0.056321051
middle	4	3	IN	11M	Cg1	Brn05	B-0.10	20231030	WT	5	sec01	F	NA	49107	196	4818.181282	6684.088276	0.089311056	0.103212021	25027	7	2381.181813	3750.265784	0.082536049	0.076241702
middle	5	1	IN	11M	Cg1	Brn05	B-0.10	20231030	WT	5	sec01	F	NA	38643	92	9016.943557	4364.581662	0.21105516	0.079301134	30492	12	5900.718443	4333.622953	0.175646603	0.09315633
middle	6	1	IN	11M	Cg1	Brn05	B-0.10	20231030	WT	5	sec01	F	NA	42159	85	14991.51548	2110.263482	0.325246066	0.035629816	46214	3	15823.33523	4639.284279	0.305195689	0.086091399
middle	7	1	IN	11M	Cg1	Brn05	B-0.10	20231030	WT	5	sec01	F	NA	34189	99	6878.253805	3469.798158	0.186602578	0.072480351	24	0	6.32217899	1.307591354	0.241351947	0.056794081
middle	7	2	IN	11M	Cg1	Brn05	B-0.10	20231030	WT	5	sec01	F	NA	44945	99	9797.520823	4618.78592	0.195353627	0.072999164	22588	4	4933.557429	2666.942536	0.206012055	0.087037459
middle	7	3	IN	11M	Cg1	Brn05	B-0.10	20231030	WT	5	sec01	F	NA	33456	64	6820.019686	2652.016223	0.181094065	0.059494928	13888	2	3202.314001	2390.501061	0.227283135	0.088776991
middle	7	4	IN	11M	Cg1	Brn05	B-0.10	20231030	WT	5	sec01	F	NA	31801	64	6010.090154	2778.376595	0.165392533	0.065812163	23024	4	4702.742476	2685.316535	0.18870832	0.082856491
middle	7	5	IN	11M	Cg1	Brn05	B-0.10	20231030	WT	5	sec01	F	NA	19472	38	4262.638882	1521.207814	0.189730674	0.063691154	33045	3	5582.237998	3026.820038	0.148798347	0.075089648
middle	8	1	IN	11M	Cg1	Brn01	B-0.46	20231030	WT	1	sec02	F	NA	63836	242	4857.959723	3898.041557	0.057938505	0.043488212	62073	27	6213.782504	4374.18107	0.078995958	0.054032195
middle	9	1	IN	11M	Cg1	Brn02	B-0.46	20231030	WT	2	sec02	F	NA	54400	54	4079.506407	3327.605835	0.058411535	0.045059893	17269	3	1434.109089	1817.14574	0.066651411	0.059784848
middle	9	2	IN	11M	Cg1	Brn02	B-0.46	20231030	WT	2	sec02	F	NA	73518	12	7265.778583	2132.632433	0.08393988	0.02371252	36013	1	3571.809723	3027.716947	0.083390556	0.05911345
middle	9	3	IN	11M	Cg1	Brn02	B-0.46	20231030	WT	2	sec02	F	NA	70226	10	6293.522597	1534.057107	0.067200735	0.015686275	28692	3	2730.420007	1549.204138	0.087296866	0.031830318
middle	9	4	IN	11M	Cg1	Brn02	B-0.46	20231030	WT	2	sec02	F	NA	78930	11	8636.942983	2239.480836	0.095445178	0.022186618	42532	2	4378.329125	2801.308542	0.087434195	0.050965134
middle	9	5	IN	11M	Cg1	Brn02	B-0.46	20231030	WT	2	sec02	F	NA	78736	42	8141.44693	4461.301359	0.083497368	0.042984664	13616	7	1545.02846	2009.826521	0.098420694	0.07969787
middle	10	1	IN	11M	Cg1	Brn01	B0.02	20231030	WT	1	sec01	F	NA	34349	30	9600.282873	2459.435007	0.248226136	0.039101243	36355	3	10054.59512	2053.172873	0.246669725	0.048340581
middle	10	2	IN	11M	Cg1	Brn01	B0.02	20231030	WT	1	sec01	F	NA	42373	18	10337.17487	1499.184272	0.214602888	0.027847715	39419	2	10645.34481	1899.757935	0.244228274	0.040604256
middle	11	1	IN	11M	Cg1	Brn01	B0.02	20231030	WT	1	sec01	F	NA	57883	129	12250.3057	2447.746798	0.171511412	0.026291294	23508	4	6468.645366	1867.891877	0.237613484	0.060669873
middle	11	2	IN	11M	Cg1	Brn01	B0.02	20231030	WT	1	sec01	F	NA	58070	147	15438.16996	2676.719316	0.241153583	0.029373618	79419	16	23043.15698	6368.617692	0.251735717	0.06301976
middle	12	1	IN	11M	Cg1	Brn01	B0.02	20231030	WT	1	sec01	F	NA	47497	23	1333.900272	2320.256677	0.015915159	0.040405892	33606	5	2138.431651	3713.027453	0.050507363	0.078446634
middle	12	2	IN	11M	Cg1	Brn01	B0.02	20231030	WT	1	sec01	F	NA	51562	14	15658.44883	2001.725404	0.273105979	0.032349128	20141	4	5981.193607	2320.002992	0.28240636	0.072343022
middle	12	3	IN	11M	Cg1	Brn01	B0.02	20231030	WT	1	sec01	F	NA	44591	25	980.5643442	2242.899478	0.011291676	0.042191196	30843	4	1834.271934	3565.456492	0.041245136	0.075349048
middle	12	4	IN	11M	Cg1	Brn01	B0.02	20231030	WT	1	sec01	F	NA	36092	45	1072.901599	2098.205345	0.02589456	0.044541083	59963	7	4044.966955	4933.788119	0.053482872	0.059281301
middle	12	5	IN	11M	Cg1	Brn01	B0.02	20231030	WT	1	sec01	F	NA	57779	37	11707.91147	3716.894124	0.173022047	0.038406957	32210	6	5913.944124	2927.501826	0.162493318	0.053040359
middle	12	6	IN	11M	Cg1	Brn01	B0.02	20231030	WT	1	sec01	F	NA	94	2	20.81037619	8.808926551	0.220508128	0.060685132	69	0	15.29561309	5.988708325	0.204837114	0.085320819
middle	12	7	IN	11M	Cg1	Brn01	B0.02	20231030	WT	1	sec01	F	NA	8	0	1.143038064	0.550789645	0.128404662	0.04179446	12	0	2.627588317	1.096070796	0.212420851	0.088578619
middle	12	8	IN	11M	Cg1	Brn01	B0.02	20231030	WT	1	sec01	F	NA	43795	14	8621.546122	1668.988484	0.178027004	0.027969787	22699	7	5061.870528	2372.3189	0.207904175	0.05539025
middle	12	9	IN	11M	Cg1	Brn01	B0.02	20231030	WT	1	sec01	F	NA	84410	91	22021.48861	6821.05758	0.229083702	0.052796215	40736	4	8973.274649	3107.534253	0.20349431	0.06515602
middle	12	10	IN	11M	Cg1	Brn01	B0.02	20231030	WT	1	sec01	F	NA	42976	21	8565.740568	2892.313501	0.158205539	0.055909056	8311	5	1524.428581	1229.648723	0.167528808	0.074059665
middle	13	1	IN	11M	Cg1	Brn01	B0.02	20231030	WT	1	sec01	F	NA	33161	11	4643.186804	1740.094365	0.111657895	0.033852141	14690	3	1798.455605	1210.970582	0.103257798	0.063584343
middle	13	2	IN	11M	Cg1	Brn01	B0.02	20231030	WT	1	sec01	F	NA	63893	44	12794.50555	4256.509613	0.176272228	0.036606394	24781	1	4166.867478	1727.231818	0.150316626	0.048081178
middle	13	3	IN	11M	Cg1	Brn01	B0.02	20231030	WT	1	sec01	F	NA	94852	58	12050.43411	7025.967905	0.103089951	0.046662088	34261	16	4000.505655	7042.892762	0.105760284	0.089456014
middle	13	4	IN	11M	Cg1	Brn01	B0.02	20231030	WT	1	sec01	F	NA	33109	15	5732.116215	1271.754898	0.150148779	0.026016632	21085	0	3523.69369	1055.749647	0.150286108	0.041901276
middle	14	1	IN	11M	Cg1	Brn01	B0.02	20231030	WT	1	sec01	F	NA	79294	37	16632.61885	4672.154094	0.18644999	0.039871823	47095	3	9421.959139	2922.306268	0.185557336	0.047158007
middle	14	2	IN	11M	Cg1	Brn01	B0.02	20231030	WT	1	sec01	F	NA	47560	47	8898.760436	3600.787371	0.165774018	0.044892043	47257	11	7499.172002	4129.572324	0.137819484	0.06657511
middle	14	3	IN	11M	Cg1	Brn01	B0.02	20231030	WT	1	sec01	F	NA	45357	18	7960.555569	2318.099814	0.153139547	0.03617914	43226	8	6827.521802	3675.492489	0.137605861	0.061051346
middle	15	1	IN	11M	Cg1	Brn01	B0.02	20231030	WT	1	sec01	F	NA	62190	58	10354.48774	4727.377409	0.139360651	0.045319296	54680	9	6712.926333	3586.815081	0.102006562	0.049744412
middle	16	1	IN	11M	Cg1	Brn01	B0.02	20231030	WT	1	sec01	F	NA	40633	72	10849.61265	1806.11077	0.224322885	0.030197604	31436	6	8045.108493	3282.619076	0.227542534	0.063111313
middle	16	2	IN	11M	Cg1	Brn01	B0.02	20231030	WT	1	sec01	F	NA	49696	91	15944.25028	2142.661072	0.280750751	0.032059204	35605	1	12589.38991	2163.187278	0.321522862	0.049225606
middle	17	1	IN	11M	Cg1	Brn01	B0.02	20231030	WT	1	sec01	F	NA	37807	52	7073.075564	3619.972614	0.170267791	0.064332038	42042	14	7687.776581	5099.039569	0.163210496	0.077286944
middle	17	2	IN	11M	Cg1	Brn01	B0.02	20231030	WT	1	sec01	F	NA	59553	97	10517.31959	6521.915852	0.161333635	0.074799724	81397	8	12498.58748	6150.588746	0.136934459	0.062729836
middle	18	1	IN	11M	Cg1	Brn01	B0.02	20231030	WT	1	sec01	F	NA	43486	81	11064.54368	2742.905504	0.217105359	0.036087587	44656	6	10726.15717	3877.073963	0.207690552	0.060883496
middle	18	2	IN	11M	Cg1	Brn01	B0.02	20231030	WT	1	sec01	F	NA	15	1	3.008499309	0.586694123	0.201243609	0.016731517	52838	4	11720.55618	3459.564756	0.183672845	0.052780956
middle	18	3	IN	11M	Cg1	Brn01	B0.02	20231030	WT	1	sec01	F	NA	44662	72	8548.450769	1631.642944	0.159578845	0.027435722	27010	0	8873.437494	1570.372719	0.306538492	0.050476845
middle	18	4	IN	11M	Cg1	Brn01	B0.02	20231030	WT	1	sec01	F	NA	88876	108	24633.98055	3085.891121	0.25246051	0.026306555	41250	1	10388.93659	3247.098852	0.218936443	0.062684059
middle	19	1	IN	11M	Cg1	Brn01	B0.02	20231030	WT	1	sec01	F	NA	47664	39	12872.44572	1367.933552	0.239810795	0.01870756	12321	0	3325.529244	521.3529578	0.245189592	0.037628748
middle	19	2	IN	11M	Cg1	Brn01	B0.02	20231030	WT	1	sec01	F	NA	42032	90	9792.906756	1967.69841	0.203387499	0.037338827	74987	7	17837.3478	7557.772999	0.206439301	0.068757154
middle	19	3	IN	11M	Cg1	Brn01	B0.02	20231030	WT	1	sec01	F	NA	75284	75	17673.96412	2303.571657	0.201129168	0.020584421	8	0	3.883238018	0.62577248	0.433310449	0.06657511
middle	19	4	IN	11M	Cg1	Brn01	B0.02	20231030	WT	1	sec01	F	NA	54677	58	14225.59156	1957.548522	0.222705424	0.025772488	18677	7	4751.267902	2820.72157	0.23395896	0.060936905
middle	20	1	IN	11M	Cg1	Brn05	B0.02	20231030	WT	5	sec02	F	NA	55139	160	7591.548978	10243.88667	0.118257418	0.144342721	44781	28	5829.67961	6761.428081	0.116853587	0.133775845
middle	20	2	IN	11M	Cg1	Brn05	B0.02	20231030	WT	5	sec02	F	NA	25723	70	4635.197758	4667.610486	0.158472568	0.138483256	22041	8	3725.127002	3312.719282	0.15454337	0.128702223
middle	20	3	IN	11M	Cg1	Brn05	B0.02	20231030	WT	5	sec02	F	NA	34808	87	5676.685149	6031.944795	0.145510033	0.120729379	13247	4	2119.340659	1514.208729	0.14730297	0.097131304
middle	21	1	IN	11M	Cg1	Brn05	B0.02	20231030	WT	5	sec02	F	NA	50561	105	7853.740892	5939.709534	0.138651103	0.092301823	40297	19	5654.150014	5007.26609	0.119371325	0.106134124
middle	21	2	IN	11M	Cg1	Brn05	B0.02	20231030	WT	5	sec02	F	NA	20083	45	3079.509454	2426.546214	0.131029218	0.093774319	38944	24	5975.370322	4890.67941	0.127016097	0.105500877
middle	21	3	IN	11M	Cg1	Brn05	B0.02	20231030	WT	5	sec02	F	NA	63	0	10.8467536	5.172838937	0.138017848	0.078828104	57015	18	8429.162023	5601.98116	0.134927899	0.084855422
middle	21	4	IN	11M	Cg1	Brn05	B0.02	20231030	WT	5	sec02	F	NA	28	0	5.314198516	2.41341269	0.147600517	0.085648887	21379	13	3904.566935	2590.707349	0.16870375	0.104814224
middle	22	1	IN	11M	Cg1	Brn05	B0.02	20231030	WT	5	sec02	F	NA	72944	166	22121.16893	12827.08034	0.277073324	0.128847182	37320	18	11210.46401	6038.653577	0.282505542	0.124635689
middle	22	2	IN	11M	Cg1	Brn05	B0.02	20231030	WT	5	sec02	F	NA	44687	108	12123.36271	7439.493892	0.245761812	0.123155564	46219	7	13726.16428	5985.611218	0.27233538	0.110963605
middle	22	3	IN	11M	Cg1	Brn05	B0.02	20231030	WT	5	sec02	F	NA	54159	129	15542.7641	9477.705384	0.266239405	0.125062943	33236	9	10486.39825	4178.637127	0.294499129	0.111985959
middle	22	4	IN	11M	Cg1	Brn05	B0.02	20231030	WT	5	sec02	F	NA	59081	166	15318.09025	10733.08654	0.234531164	0.12925154	45423	7	10249.00927	5371.045247	0.205920503	0.1051194
middle	22	5	IN	11M	Cg1	Brn05	B0.02	20231030	WT	5	sec02	F	NA	44692	88	12621.81785	7255.308709	0.258426785	0.123598076	41510	15	12465.05831	6050.138281	0.280491352	0.128633559
middle	22	6	IN	11M	Cg1	Brn05	B0.02	20231030	WT	5	sec02	F	NA	46185	116	12630.36187	7816.285896	0.24817273	0.121782251	48718	11	12559.27404	7280.598113	0.240787372	0.11978332
middle	22	7	IN	11M	Cg1	Brn05	B0.02	20231030	WT	5	sec02	F	NA	34054	74	8408.083226	5303.487421	0.224505991	0.119691767	53833	27	13379.25126	8824.038381	0.224597543	0.143678948
middle	22	8	IN	11M	Cg1	Brn05	B0.02	20231030	WT	5	sec02	F	NA	38871	58	11147.64906	4404.584089	0.256054014	0.086343177	15053	4	3582.487786	1611.815917	0.214282438	0.093019001
middle	22	9	IN	11M	Cg1	Brn05	B0.02	20231030	WT	5	sec02	F	NA	27687	60	7656.993563	4356.554774	0.259647518	0.120851457	11217	4	3337.816007	1751.633128	0.273784995	0.133112073
middle	22	10	IN	11M	Cg1	Brn05	B0.02	20231030	WT	5	sec02	F	NA	40957	58	9783.878968	5494.413689	0.220721751	0.097734034	37076	5	8283.052327	4573.05222	0.194903493	0.110002287
middle	22	11	IN	11M	Cg1	Brn05	B0.02	20231030	WT	5	sec02	F	NA	24308	30	5779.576502	3073.512917	0.219012737	0.110887311	19820	10	4762.447	3049.811827	0.223880365	0.131837949
middle	22	12	IN	11M	Cg1	Brn05	B0.02	20231030	WT	5	sec02	F	NA	44672	111	13670.77469	7625.343148	0.273838401	0.12390326	39530	15	11740.84711	5865.288307	0.273655295	0.125246048
middle	22	13	IN	11M	Cg1	Brn05	B0.02	20231030	WT	5	sec02	F	NA	36200	62	10765.75219	4794.639263	0.270969719	0.097459376	31016	8	8145.249302	3888.850051	0.237003133	0.105683982
middle	22	14	IN	11M	Cg1	Brn05	B0.02	20231030	WT	5	sec02	F	NA	43252	111	12563.81863	7141.53277	0.26906234	0.120500498	29719	7	7881.660183	3702.666318	0.244419008	0.108537421
middle	23	1	IN	11M	Cg1	Brn05	B0.02	20231030	WT	5	sec02	F	NA	33864	101	5316.416941	5476.835404	0.136598766	0.124727242	12375	7	1739.478692	1271.650387	0.126329437	0.088258184
middle	24	1	IN	11M	Cg1	Brn05	B0.02	20231030	WT	5	sec02	F	NA	36037	93	5537.900224	5593.282204	0.136278331	0.117708094	29364	6	4106.566692	3533.624874	0.125902191	0.106324866
middle	24	2	IN	11M	Cg1	Brn05	B0.02	20231030	WT	5	sec02	F	NA	55176	137	9478.187079	8447.135808	0.151354238	0.110688947	28736	7	4443.656736	3242.613919	0.139406428	0.095078968
middle	24	3	IN	11M	Cg1	Brn05	B0.02	20231030	WT	5	sec02	F	NA	28634	95	5073.943331	4308.497218	0.153566793	0.111680783	23168	11	3492.19991	2847.090855	0.131044477	0.094407566
middle	24	4	IN	11M	Cg1	Brn05	B0.02	20231030	WT	5	sec02	F	NA	37444	100	5554.842576	5523.489101	0.127962157	0.107576102	36828	15	5005.283852	5435.33953	0.123414971	0.103898682
middle	24	5	IN	11M	Cg1	Brn05	B0.02	20231030	WT	5	sec02	F	NA	38106	104	5662.668761	5226.564815	0.137102306	0.10666056	53580	7	7239.069234	6338.496396	0.118593119	0.104585335
middle	25	1	IN	11M	Cg1	Brn05	B0.02	20231030	WT	5	sec02	F	NA	42922	94	6192.021196	5846.404139	0.127809569	0.104722664	30384	3	4170.476725	3046.991534	0.130571455	0.0876173
middle	25	2	IN	11M	Cg1	Brn05	B0.02	20231030	WT	5	sec02	F	NA	46835	133	7479.994939	7115.339622	0.136125728	0.111306936	7917	0	884.1564361	857.5512785	0.101297013	0.104631111
middle	25	3	IN	11M	Cg1	Brn05	B0.02	20231030	WT	5	sec02	F	NA	31252	55	3771.390999	3756.857728	0.101853974	0.094911113	27860	3	4217.785812	3015.387414	0.136247814	0.093430988
middle	25	4	IN	11M	Cg1	Brn05	B0.02	20231030	WT	5	sec02	F	NA	25166	48	3681.595698	2927.981462	0.130937666	0.087602042	59968	10	6540.173531	6625.884158	0.092866406	0.096787974
middle	25	5	IN	11M	Cg1	Brn05	B0.02	20231030	WT	5	sec02	F	NA	51272	110	8073.816086	7357.565807	0.136263072	0.105699241	3146	0	374.1863284	372.5676208	0.107896544	0.110261694
middle	26	1	IN	11M	Cg1	Brn05	B0.02	20231030	WT	5	sec02	F	NA	73317	160	14162.80077	10170.93252	0.173853666	0.106477454	24651	4	4867.748152	3014.675748	0.17367819	0.104585335
middle	26	2	IN	11M	Cg1	Brn05	B0.02	20231030	WT	5	sec02	F	NA	30874	92	5923.705154	4463.031101	0.169832915	0.102662697	30172	9	6995.290014	3779.375955	0.21388571	0.100785837
middle	26	3	IN	11M	Cg1	Brn05	B0.02	20231030	WT	5	sec02	F	NA	47191	111	9387.467736	7593.114142	0.180346385	0.115922786	35390	5	6641.136784	3723.401087	0.17152667	0.09341573
middle	26	4	IN	11M	Cg1	Brn05	B0.02	20231030	WT	5	sec02	F	NA	37498	63	5918.263038	4606.691389	0.131807432	0.096269168	33655	13	5259.537684	5070.907366	0.128465712	0.12616159
middle	26	5	IN	11M	Cg1	Brn05	B0.02	20231030	WT	5	sec02	F	NA	33459	47	5631.517756	3902.190572	0.14503701	0.091248952	756	0	108.6527046	61.66050208	0.136995494	0.076585032
middle	26	6	IN	11M	Cg1	Brn05	B0.02	20231030	WT	5	sec02	F	NA	52132	114	9577.27343	6910.72116	0.163424119	0.095536739	2914	0	451.9760742	307.9531553	0.142259866	0.097718775
middle	26	7	IN	11M	Cg1	Brn05	B0.02	20231030	WT	5	sec02	F	NA	82224	141	15335.54562	10460.22625	0.170183867	0.100709543	25665	0	4338.284156	2592.328499	0.155298695	0.094132908
middle	26	8	IN	11M	Cg1	Brn05	B0.02	20231030	WT	5	sec02	F	NA	35450	69	6635.661314	4529.693572	0.170351714	0.099107347	6852	1	1177.635813	799.9182124	0.153307393	0.10936141
middle	26	9	IN	11M	Cg1	Brn05	B0.02	20231030	WT	5	sec02	F	NA	46882	104	9467.343224	6554.639021	0.179232478	0.100053407	21246	4	4124.552684	2376.870009	0.179781795	0.097993441
middle	26	10	IN	11M	Cg1	Brn05	B0.02	20231030	WT	5	sec02	F	NA	11	0	1.209842078	1.230121307	0.114435032	0.111635003	37903	6	7637.742706	4355.323463	0.187335014	0.101327538
middle	26	11	IN	11M	Cg1	Brn05	B0.02	20231030	WT	5	sec02	F	NA	11	0	1.391805924	1.3113451	0.132188909	0.119188219	27797	11	5900.206916	4793.416803	0.205119401	0.121576257
middle	26	12	IN	11M	Cg1	Brn05	B0.02	20231030	WT	5	sec02	F	NA	58178	145	11911.93887	8571.413965	0.181277186	0.112626843	34916	7	6413.719358	5631.106619	0.172869459	0.112108037
middle	26	13	IN	11M	Cg1	Brn05	B0.02	20231030	WT	5	sec02	F	NA	48002	103	8680.175053	6576.310648	0.163088426	0.101380944	5	0	0.439337753	0.56952773	0.087975889	0.117158771
middle	26	14	IN	11M	Cg1	Brn05	B0.02	20231030	WT	5	sec02	F	NA	28063	73	5660.149694	3906.328619	0.181918055	0.10734722	10	0	1.360219732	1.223956645	0.137895778	0.136995494
middle	27	1	IN	11M	Cg1	Brn05	B0.02	20231030	WT	5	sec02	F	NA	43996	106	5265.393274	4280.538281	0.101762414	0.073823147	58738	11	6094.57202	5851.962545	0.086289771	0.087891966
middle	28	1	IN	11M	Cg1	Brn05	B0.02	20231030	WT	5	sec02	F	NA	36472	89	7313.501063	4949.156363	0.181261927	0.1045243	5230	0	1305.091935	530.6556961	0.243121997	0.097627223
middle	28	2	IN	11M	Cg1	Brn05	B0.02	20231030	WT	5	sec02	F	NA	34582	40	5569.455088	3182.117879	0.142351419	0.077943087	55011	10	8910.181296	6561.266519	0.142351419	0.104692146
middle	28	3	IN	11M	Cg1	Brn05	B0.02	20231030	WT	5	sec02	F	NA	34119	75	6838.330588	4675.481761	0.179247737	0.096269168	2297	0	374.1320371	206.7571986	0.15674068	0.081307702
middle	28	4	IN	11M	Cg1	Brn05	B0.02	20231030	WT	5	sec02	F	NA	51758	142	9191.244104	8072.213754	0.157366291	0.110994123	31363	8	5810.673841	4257.10001	0.173754483	0.09777981
middle	28	5	IN	11M	Cg1	Brn05	B0.02	20231030	WT	5	sec02	F	NA	27357	61	5196.602825	2981.391397	0.167132065	0.078576334	9610	1	1897.818067	1075.693447	0.178652629	0.096284427
middle	28	6	IN	11M	Cg1	Brn05	B0.02	20231030	WT	5	sec02	F	NA	67071	130	13186.06978	8802.56587	0.171648741	0.096101321	36130	8	6877.411035	5058.572003	0.176180661	0.102479592
middle	29	1	IN	11M	Cg1	Brn05	B0.02	20231030	WT	5	sec02	F	NA	41606	77	6520.863634	4661.080845	0.134523541	0.086945906	66564	6	10140.08971	7518.741883	0.125963226	0.10156405
middle	29	2	IN	11M	Cg1	Brn05	B0.02	20231030	WT	5	sec02	F	NA	91659	200	15804.7558	11745.7171	0.151140615	0.101838715	51579	9	7686.132117	6142.191994	0.136873424	0.101998933
middle	30	1	IN	11M	Cg1	Brn03	B0.98	20231030	WT	3	sec03	F	NA	31270	53	5128.93097	3790.810012	0.145525292	0.083421074	43841	32	6326.298515	5120.902255	0.125993744	0.093751431
middle	30	2	IN	11M	Cg1	Brn03	B0.98	20231030	WT	3	sec03	F	NA	43430	60	9267.47123	4544.04871	0.193270773	0.066590369	9778	0	1756.272191	458.1348754	0.170794234	0.043152515
middle	31	1	IN	11M	Cg1	Brn03	B0.98	20231030	WT	3	sec03	F	NA	53317	117	4165.550855	5914.376581	0.070885785	0.075654231	52720	8	4586.735322	4192.928593	0.072434574	0.065217063
middle	32	1	IN	11M	Cg1	Brn03	B0.98	20231030	WT	3	sec03	F	NA	54286	86	5267.760528	5008.695131	0.089707792	0.063294426	47220	17	4653.307092	4352.420635	0.08856336	0.069199666
middle	33	1	IN	11M	Cg1	Brn03	B0.98	20231030	WT	3	sec03	F	NA	58788	30	9653.825059	3077.481414	0.143266961	0.033798732	16324	5	2651.552012	1898.865845	0.149599448	0.066056304
middle	34	1	IN	11M	Cg1	Brn03	B0.98	20231030	WT	3	sec03	F	NA	39349	58	5962.895265	4769.335778	0.134828717	0.086381324	10398	14	1212.347082	1702.156727	0.100038148	0.138277262
middle	35	1	IN	11M	Cg1	Brn03	B0.98	20231030	WT	3	sec03	F	NA	20	1	0.793362323	3.935728954	0.03605707	0.087678343	55	1	4.663904799	10.2236973	0.088555731	0.167215995
middle	35	2	IN	11M	Cg1	Brn03	B0.98	20231030	WT	3	sec03	F	NA	17	0	0.719966428	2.723704904	0.036148623	0.094171051	49	0	4.053101424	9.439459868	0.089242391	0.169108108
middle	35	3	IN	11M	Cg1	Brn03	B0.98	20231030	WT	3	sec03	F	NA	12	0	0.487235826	2.329365976	0.036575876	0.111833371	43	0	3.746517146	9.73426415	0.092874039	0.198001064
middle	35	4	IN	11M	Cg1	Brn03	B0.98	20231030	WT	3	sec03	F	NA	52066	48	3300.370738	2361.340191	0.05709926	0.027100023	10029	1	624.0815148	403.7730993	0.056794081	0.03321889
middle	37	1	IN	11M	Cg1	Brn03	B0.98	20231030	WT	3	sec03	F	NA	39805	39	3952.361719	1326.523603	0.087281607	0.017288473	22065	2	2555.952882	740.5039777	0.101144426	0.024490731
middle	37	2	IN	11M	Cg1	Brn03	B0.98	20231030	WT	3	sec03	F	NA	50130	39	5681.265099	1282.369212	0.098741129	0.01358053	8600	3	826.8987572	868.1349815	0.082612343	0.039002061
middle	38	1	IN	11M	Cg1	Brn03	B1.18	20231030	WT	3	sec02	F	NA	39671	116	6681.852677	3462.166587	0.15523003	0.066224158	33978	11	4749.014102	5634.076281	0.130983442	0.082658119
middle	39	1	IN	11M	Cg1	Brn03	B1.18	20231030	WT	3	sec02	F	NA	34068	92	737.1926793	3299.544491	0.017883575	0.076081485	26319	6	843.6133242	2514.712263	0.028534371	0.08171206
middle	40	1	IN	11M	Cg1	Brn03	B1.18	20231030	WT	3	sec02	F	NA	15	1	0.405477988	1.604852401	0.025185016	0.082284275	56538	18	3901.833774	5599.308129	0.062714577	0.077561609
middle	40	2	IN	11M	Cg1	Brn03	B1.18	20231030	WT	3	sec02	F	NA	48559	170	3618.308633	6475.649872	0.070206761	0.095399402	19453	4	760.2703615	1952.001802	0.032227054	0.082825974
middle	40	3	IN	11M	Cg1	Brn03	B1.18	20231030	WT	3	sec02	F	NA	31196	123	736.8811204	4007.978153	0.020386053	0.104798965	20551	3	556.8005514	2152.151524	0.017265583	0.059830625
middle	40	4	IN	11M	Cg1	Brn03	B1.18	20231030	WT	3	sec02	F	NA	11	0	0.221087972	0.441626614	0.01935607	0.041367209	30002	3	886.9402337	1857.768539	0.024414435	0.050308995
middle	40	5	IN	11M	Cg1	Brn03	B1.18	20231030	WT	3	sec02	F	NA	29	0	0.803967349	1.23280691	0.021286336	0.041710537	21196	3	708.3500443	1651.279685	0.024017701	0.053665981
middle	41	1	IN	11M	M1	Brn05	B-0.10	20231030	WT	5	sec01	F	NA	49125	115	16619.64837	6012.203819	0.302227825	0.088136114	44745	9	11972.97951	5902.07752	0.240100712	0.100602731
middle	41	2	IN	11M	M1	Brn05	B-0.10	20231030	WT	5	sec01	F	NA	51457	110	14743.16701	6755.236245	0.255512327	0.093751431	29398	4	7359.175358	3475.959063	0.230716407	0.103501946
middle	41	3	IN	11M	M1	Brn05	B-0.10	20231030	WT	5	sec01	F	NA	44644	52	11592.98378	3523.909183	0.242938891	0.06195163	29115	6	9763.539667	3526.656857	0.315831244	0.10027466
middle	42	1	IN	11M	M1	Brn05	B-0.10	20231030	WT	5	sec01	F	NA	813	2	135.7741514	91.12669569	0.161760896	0.098466467	9457	3	2120.893248	2779.998108	0.208148316	0.155771725
middle	42	2	IN	11M	M1	Brn05	B-0.10	20231030	WT	5	sec01	F	NA	62858	162	16164.58082	7343.211863	0.234363317	0.094178684	21165	5	5074.507395	3834.085237	0.227115288	0.132219419
middle	42	3	IN	11M	M1	Brn05	B-0.10	20231030	WT	5	sec01	F	NA	11907	15	2632.035523	1084.442101	0.196375981	0.084451057	51225	4	12083.39693	5800.934727	0.216563672	0.098352022
middle	42	4	IN	11M	M1	Brn05	B-0.10	20231030	WT	5	sec01	F	NA	53693	51	14814.73425	3904.706757	0.252613097	0.061264973	68709	2	19977.53296	7575.558897	0.266460657	0.091416799
middle	42	5	IN	11M	M1	Brn05	B-0.10	20231030	WT	5	sec01	F	NA	49522	117	12789.10545	5778.896761	0.233173117	0.081620507	30809	2	6990.201695	3274.701735	0.208178833	0.094857708
middle	42	6	IN	11M	M1	Brn05	B-0.10	20231030	WT	5	sec01	F	NA	21105	18	508.0389128	1735.259038	0.022095064	0.075715266	51554	8	5521.358989	8379.556881	0.088838026	0.14592202
middle	42	7	IN	11M	M1	Brn05	B-0.10	20231030	WT	5	sec01	F	NA	57323	143	14794.66806	6473.878695	0.227672234	0.081177995	32321	5	7577.820603	3666.090565	0.211673155	0.094636455
middle	42	8	IN	11M	M1	Brn05	B-0.10	20231030	WT	5	sec01	F	NA	53440	118	14357.03774	5858.520368	0.233676657	0.081605248	69128	0	14810.85207	6534.381024	0.197146565	0.086015105
middle	42	9	IN	11M	M1	Brn05	B-0.10	20231030	WT	5	sec01	F	NA	18177	41	4135.854368	1878.615016	0.200404361	0.080834672	24279	2	5800.655375	2640.317161	0.221782252	0.095124744
middle	43	1	IN	11M	M1	Brn05	B-0.10	20231030	WT	5	sec01	F	NA	38623	73	8980.714597	5347.568204	0.204348817	0.099641412	37690	21	8190.785383	4980.215337	0.190432593	0.113786526
middle	43	2	IN	11M	M1	Brn05	B-0.10	20231030	WT	5	sec01	F	NA	22726	83	8203.052399	4657.213002	0.331914246	0.147386894	36316	27	10632.98944	5781.64259	0.270725578	0.135790035
middle	44	1	IN	11M	M1	Brn05	B-0.10	20231030	WT	5	sec01	F	NA	26545	94	5291.069094	4328.773589	0.184924081	0.137941554	51645	28	10254.02347	8195.373667	0.175417721	0.140810251
middle	44	2	IN	11M	M1	Brn05	B-0.10	20231030	WT	5	sec01	F	NA	38153	78	11484.45796	5383.115864	0.278889149	0.100701913	44031	31	12825.22669	6039.557369	0.258838803	0.120057985
middle	44	3	IN	11M	M1	Brn05	B-0.10	20231030	WT	5	sec01	F	NA	56179	111	20543.16428	8601.096304	0.344045162	0.115617611	25979	8	9264.051805	4200.168583	0.344045162	0.118196383
middle	45	1	IN	11M	M1	Brn05	B-0.10	20231030	WT	5	sec01	F	NA	57355	132	15520.13282	4971.511518	0.247875184	0.063462272	44756	8	13530.3297	4220.330438	0.283985645	0.079102769
middle	45	2	IN	11M	M1	Brn05	B-0.10	20231030	WT	5	sec01	F	NA	30	2	10.03988707	11.03305104	0.360143423	0.21614404	56158	34	17769.43667	9538.902223	0.284092456	0.147463188
middle	45	3	IN	11M	M1	Brn05	B-0.10	20231030	WT	5	sec01	F	NA	18255	110	5706.906524	3785.514321	0.297482252	0.166834518	28652	5	9010.011017	2760.230598	0.29095903	0.082429238
middle	45	4	IN	11M	M1	Brn05	B-0.10	20231030	WT	5	sec01	F	NA	45311	114	13982.12688	3681.081808	0.282375842	0.065484092	34626	9	10807.89777	3773.956759	0.292408645	0.085252158
middle	45	5	IN	11M	M1	Brn05	B-0.10	20231030	WT	5	sec01	F	NA	54100	104	14802.82907	3729.958149	0.253620207	0.054428931	28506	4	8011.881636	2704.900666	0.258442044	0.076188296
middle	45	6	IN	11M	M1	Brn05	B-0.10	20231030	WT	5	sec01	F	NA	30329	30	3840.400963	1301.100545	0.100656137	0.030991074	15429	2	3906.544732	1323.750212	0.238323033	0.073853664
middle	45	7	IN	11M	M1	Brn05	B-0.10	20231030	WT	5	sec01	F	NA	33592	60	7602.235876	2531.160558	0.201434344	0.054169528	42633	3	13187.46447	3915.451046	0.283070117	0.082368203
middle	46	1	IN	11M	M1	Brn05	B-0.10	20231030	WT	5	sec01	F	NA	32	0	10.99642938	1.587228191	0.293293655	0.043015182	9930	16	3596.810865	1406.648128	0.3426871	0.131990537
middle	46	2	IN	11M	M1	Brn05	B-0.10	20231030	WT	5	sec01	F	NA	56664	157	22424.81868	8306.861392	0.374044418	0.110475317	63787	64	20123.09378	10777.13013	0.29222554	0.152819097
middle	46	3	IN	11M	M1	Brn05	B-0.10	20231030	WT	5	sec01	F	NA	9	1	3.698222369	1.054474704	0.429167628	0.100175478	40060	23	18249.8273	4958.39184	0.426337063	0.116472118
middle	46	4	IN	11M	M1	Brn05	B-0.10	20231030	WT	5	sec01	F	NA	34735	94	12333.78111	5183.31823	0.330907136	0.110933088	10	0	5.150499731	1.046753652	0.413580537	0.10687419
middle	46	5	IN	11M	M1	Brn05	B-0.10	20231030	WT	5	sec01	F	NA	16923	52	5555.671596	2141.773345	0.310818642	0.095231555	45604	36	14585.55175	6008.250557	0.301441967	0.123598076
middle	46	6	IN	11M	M1	Brn05	B-0.10	20231030	WT	5	sec01	F	NA	54352	158	15901.55909	8234.640163	0.267704278	0.107743956	31118	16	9430.644148	3730.323158	0.286335558	0.10876631
middle	46	7	IN	11M	M1	Brn05	B-0.10	20231030	WT	5	sec01	F	NA	66764	193	20271.53463	10044.68092	0.274250388	0.10923934	36292	22	12998.7263	4794.295432	0.332646668	0.12166018
middle	46	8	IN	11M	M1	Brn05	B-0.10	20231030	WT	5	sec01	F	NA	21317	85	3108.866729	3108.370979	0.134309918	0.132669568	36570	24	10815.20485	5043.123418	0.275074393	0.115083545
middle	47	1	IN	11M	M1	Brn05	B-0.10	20231030	WT	5	sec01	F	NA	40881	64	11006.20925	3861.110739	0.24566263	0.073151752	21699	9	5778.309514	3088.690946	0.244846269	0.11669337
middle	47	2	IN	11M	M1	Brn05	B-0.10	20231030	WT	5	sec01	F	NA	53771	124	13228.6871	6155.425822	0.24899672	0.086892501	12	0	3.292820632	1.572045483	0.273609519	0.114045933
middle	47	3	IN	11M	M1	Brn05	B-0.10	20231030	WT	5	sec01	F	NA	43396	130	15307.48234	5923.832261	0.327244997	0.110688947	34868	3	9155.857634	4446.031451	0.244190127	0.112932019
middle	47	4	IN	11M	M1	Brn05	B-0.10	20231030	WT	5	sec01	F	NA	21058	50	6007.477654	2265.869858	0.260532528	0.085786223	8992	4	2997.29807	1458.562998	0.302571148	0.149980932
middle	47	5	IN	11M	M1	Brn05	B-0.10	20231030	WT	5	sec01	F	NA	51790	121	14699.72516	5387.203988	0.262714595	0.079606317	31924	10	8631.314094	6642.991764	0.244785234	0.1416495
middle	47	6	IN	11M	M1	Brn05	B-0.10	20231030	WT	5	sec01	F	NA	59554	170	18079.78604	8674.412243	0.275822073	0.10995651	46316	6	14517.79902	5959.089819	0.285084307	0.119142443
middle	47	7	IN	11M	M1	Brn05	B-0.10	20231030	WT	5	sec01	F	NA	24123	66	6365.661664	3102.49331	0.243686587	0.101731896	33233	6	11079.21357	4291.589168	0.321499974	0.111833371
middle	47	8	IN	11M	M1	Brn05	B-0.10	20231030	WT	5	sec01	F	NA	43762	82	14429.72673	4469.553707	0.299290448	0.086808577	21816	3	5966.14249	3239.469811	0.25094986	0.121599145
middle	47	9	IN	11M	M1	Brn05	B-0.10	20231030	WT	5	sec01	F	NA	6638	15	2138.648371	782.3662629	0.291737229	0.101487756	52893	6	16307.6134	7279.409663	0.283756763	0.126375213
middle	47	10	IN	11M	M1	Brn05	B-0.10	20231030	WT	5	sec01	F	NA	48793	128	14794.95647	6045.923755	0.274204612	0.091554135	41088	2	13073.40513	5395.275078	0.295307845	0.119890139
middle	47	11	IN	11M	M1	Brn05	B-0.10	20231030	WT	5	sec01	F	NA	58160	119	14126.90453	6409.91637	0.219027996	0.084779128	40291	8	12619.03517	5498.204275	0.284138232	0.123094529
middle	47	12	IN	11M	M1	Brn05	B-0.10	20231030	WT	5	sec01	F	NA	53900	68	18237.44511	4382.127906	0.308430612	0.06726177	21977	3	5778.853331	2723.992097	0.239360645	0.106095977
middle	48	1	IN	11M	M1	Brn05	B-0.10	20231030	WT	5	sec01	F	NA	45667	112	11835.15332	3855.828615	0.2357824	0.073380634	2561	0	850.8465248	257.7547725	0.312802315	0.085366599
middle	48	2	IN	11M	M1	Brn05	B-0.10	20231030	WT	5	sec01	F	NA	38691	68	13803.31078	2691.810426	0.341397732	0.054413673	31113	0	12790.73573	2589.249869	0.394140542	0.073914699
middle	48	3	IN	11M	M1	Brn05	B-0.10	20231030	WT	5	sec01	F	NA	45111	51	11042.72786	2152.156777	0.227916375	0.036667429	31184	2	9761.576714	3338.386574	0.287464708	0.073411152
middle	48	4	IN	11M	M1	Brn05	B-0.10	20231030	WT	5	sec01	F	NA	33395	53	9038.220341	2161.683333	0.247135118	0.050049592	12839	1	3784.397453	1443.878784	0.269840539	0.069924466
middle	48	5	IN	11M	M1	Brn05	B-0.10	20231030	WT	5	sec01	F	NA	48237	131	12675.29861	4259.457853	0.235614553	0.065690093	35689	2	9369.889648	3929.877076	0.237346455	0.089631498
middle	49	1	IN	11M	M1	Brn05	B-0.10	20231030	WT	5	sec01	F	NA	37236	41	8618.437404	2449.112662	0.213336378	0.04866102	54724	19	13316.38404	5773.634963	0.219592586	0.096894786
middle	49	2	IN	11M	M1	Brn05	B-0.10	20231030	WT	5	sec01	F	NA	48294	78	10957.12781	4896.817628	0.20016785	0.068619825	30963	15	6626.360709	3378.438256	0.196002141	0.09623865
middle	49	3	IN	11M	M1	Brn05	B-0.10	20231030	WT	5	sec01	F	NA	48201	106	15365.6492	6143.549678	0.293568313	0.086869612	42422	21	13690.99315	5265.026997	0.301335156	0.113435566
middle	49	4	IN	11M	M1	Brn05	B-0.10	20231030	WT	5	sec01	F	NA	26157	69	6076.340919	3170.326453	0.213115126	0.093354695	43370	27	9256.381599	5672.823105	0.193347067	0.11978332
middle	49	5	IN	11M	M1	Brn05	B-0.10	20231030	WT	5	sec01	F	NA	53234	107	13803.20239	6132.960163	0.231692985	0.080262452	38705	14	9912.61482	5909.296883	0.227466241	0.104150452
middle	49	6	IN	11M	M1	Brn05	B-0.10	20231030	WT	5	sec01	F	NA	79805	197	23254.64578	10069.81253	0.267734796	0.091828793	47748	15	11726.9473	4956.534772	0.227130547	0.093797207
middle	49	7	IN	11M	M1	Brn05	B-0.10	20231030	WT	5	sec01	F	NA	40928	82	11980.95956	4701.373193	0.25786221	0.079606317	30464	13	8250.335332	3415.182669	0.247043565	0.103181504
middle	50	1	IN	11M	M1	Brn05	B-0.10	20231030	WT	5	sec01	F	NA	69765	160	19410.7206	9594.678987	0.249843597	0.104310676	30044	15	8875.046677	4628.37748	0.278828114	0.113923855
middle	50	2	IN	11M	M1	Brn05	B-0.10	20231030	WT	5	sec01	F	NA	60346	170	19141.66203	8586.782732	0.288593888	0.103059433	61340	35	19515.14791	7901.371533	0.297444105	0.113908596
middle	50	3	IN	11M	M1	Brn05	B-0.10	20231030	WT	5	sec01	F	NA	58915	155	16534.75063	7447.970829	0.254123747	0.095689327	45080	19	12222.09853	5831.256721	0.247776002	0.118898302
middle	50	4	IN	11M	M1	Brn05	B-0.10	20231030	WT	5	sec01	F	NA	51289	67	15438.87828	4756.743868	0.28076601	0.07875181	35122	17	10692.24421	4392.838106	0.278400868	0.117311358
middle	50	5	IN	11M	M1	Brn05	B-0.10	20231030	WT	5	sec01	F	NA	65836	165	22459.86928	9431.176169	0.312901497	0.101167314	60159	32	18158.73457	7919.94907	0.286015093	0.120500498
middle	50	6	IN	11M	M1	Brn05	B-0.10	20231030	WT	5	sec01	F	NA	28605	79	3691.921112	3521.936646	0.120256349	0.104570076	37095	29	7020.116734	5793.238425	0.172098875	0.143297479
middle	50	7	IN	11M	M1	Brn05	B-0.10	20231030	WT	5	sec01	F	NA	68605	95	20157.84207	5623.284099	0.267582208	0.067338064	52949	20	19857.47759	7392.598736	0.357396811	0.11149767
middle	50	8	IN	11M	M1	Brn05	B-0.10	20231030	WT	5	sec01	F	NA	27073	23	7108.390527	1956.298546	0.249874115	0.05899138	11593	4	3537.701809	1143.85533	0.290066391	0.087281607
middle	50	9	IN	11M	M1	Brn05	B-0.10	20231030	WT	5	sec01	F	NA	61653	144	18544.81944	7698.977483	0.279301137	0.094010837	44939	18	14627.60498	5851.003315	0.3113527	0.110337988
middle	50	10	IN	11M	M1	Brn05	B-0.10	20231030	WT	5	sec01	F	NA	47084	73	12325.44187	4742.575329	0.238284886	0.073014423	36075	6	9671.011597	3823.056935	0.244075686	0.097764552
middle	50	11	IN	11M	M1	Brn05	B-0.10	20231030	WT	5	sec01	F	NA	50488	95	13082.23452	6131.754107	0.235065237	0.092149235	18670	7	6149.675119	2152.179936	0.30920881	0.105989166
middle	50	12	IN	11M	M1	Brn05	B-0.10	20231030	WT	5	sec01	F	NA	56124	66	10634.58955	5155.89539	0.179186687	0.072343022	11547	4	2754.599315	1615.332022	0.202510104	0.111459523
middle	50	13	IN	11M	M1	Brn05	B-0.10	20231030	WT	5	sec01	F	NA	15575	21	4870.816586	1372.700574	0.287159532	0.078477152	29793	6	9255.26523	3357.162099	0.291111618	0.103593498
middle	51	1	IN	11M	M1	Brn01	B-0.46	20231030	WT	1	sec02	F	NA	90723	137	10535.12798	2911.930596	0.098435953	0.020790417	81438	39	8241.454452	4231.26904	0.088853285	0.044724192
middle	51	2	IN	11M	M1	Brn01	B-0.46	20231030	WT	1	sec02	F	NA	44763	101	2898.961094	2030.263742	0.049210347	0.033379111	55773	44	4380.486233	3342.866931	0.060715649	0.052109558
middle	51	3	IN	11M	M1	Brn01	B-0.46	20231030	WT	1	sec02	F	NA	43054	144	4083.17739	2191.821779	0.07742428	0.041931793	61846	49	5991.266261	4699.215632	0.081071183	0.062806137
middle	51	4	IN	11M	M1	Brn01	B-0.46	20231030	WT	1	sec02	F	NA	109593	50	8454.036602	1810.235137	0.06515602	0.011886778	45372	3	3916.381022	1596.256982	0.075822078	0.031631954
middle	52	1	IN	11M	M1	Brn01	B-0.46	20231030	WT	1	sec02	F	NA	40535	261	3821.862963	4174.75621	0.07981994	0.086488135	61704	12	6599.938374	7113.662749	0.091599911	0.093873501
middle	52	2	IN	11M	M1	Brn01	B-0.46	20231030	WT	1	sec02	F	NA	166821	255	16503.99936	7216.074207	0.0852369	0.031265736	28497	2	3283.538891	2239.88199	0.096787974	0.045914397
middle	53	1	IN	11M	M1	Brn01	B-0.46	20231030	WT	1	sec02	F	NA	58167	32	11552.62877	1650.402402	0.180987254	0.021057451	41723	2	8509.142475	2114.786836	0.1912871	0.041611351
middle	53	2	IN	11M	M1	Brn01	B-0.46	20231030	WT	1	sec02	F	NA	64205	154	10379.13163	3379.34837	0.141451135	0.040939957	40497	6	5850.961229	2823.715332	0.128908217	0.055313956
middle	53	3	IN	11M	M1	Brn01	B-0.46	20231030	WT	1	sec02	F	NA	78883	61	19289.07839	2048.280011	0.222301066	0.019569695	16135	0	3761.359078	599.764799	0.222568095	0.034958418
middle	53	4	IN	11M	M1	Brn01	B-0.46	20231030	WT	1	sec02	F	NA	152798	508	28041.09381	11952.96908	0.167895019	0.060090028	5007	0	398.6287792	182.3125664	0.068245977	0.035660334
middle	53	5	IN	11M	M1	Brn01	B-0.46	20231030	WT	1	sec02	F	NA	44974	24	9185.661831	889.5353677	0.18348974	0.014999619	24656	2	6009.278951	1098.413095	0.22357519	0.038483255
middle	53	6	IN	11M	M1	Brn01	B-0.46	20231030	WT	1	sec02	F	NA	122062	289	19761.69495	8977.635231	0.143801019	0.054566264	4839	0	693.7530482	188.4107429	0.119447626	0.032074463
middle	53	7	IN	11M	M1	Brn01	B-0.46	20231030	WT	1	sec02	F	NA	56325	39	9811.926638	1302.400052	0.16046387	0.018829633	26195	9	4647.060229	3667.204838	0.168413818	0.063981079
middle	53	8	IN	11M	M1	Brn01	B-0.46	20231030	WT	1	sec02	F	NA	60832	64	10807.72272	1828.9831	0.158709094	0.02278172	12997	2	2761.904906	807.8905638	0.199206531	0.039856564
middle	53	9	IN	11M	M1	Brn01	B-0.46	20231030	WT	1	sec02	F	NA	67843	44	12529.42442	1259.539032	0.171206221	0.01200885	31115	0	6969.602063	1082.013935	0.211520568	0.028793775
middle	53	10	IN	11M	M1	Brn01	B-0.46	20231030	WT	1	sec02	F	NA	27280	26	4526.454157	693.1672569	0.153490499	0.016891737	15049	3	3070.330863	1676.356696	0.190112159	0.040787365
middle	54	1	IN	11M	M1	Brn01	B-0.46	20231030	WT	1	sec02	F	NA	50357	41	3994.564161	1230.802615	0.065140761	0.018875411	37636	25	4234.486232	1973.627195	0.090150304	0.047959104
middle	54	2	IN	11M	M1	Brn01	B-0.46	20231030	WT	1	sec02	F	NA	32271	19	3055.7471	576.072148	0.075463496	0.013717861	12184	4	1359.470238	919.0762958	0.096559092	0.048004884
middle	54	3	IN	11M	M1	Brn01	B-0.46	20231030	WT	1	sec02	F	NA	19260	39	1895.161305	726.6230433	0.080308229	0.028259709	11826	5	1411.091616	685.8235914	0.108064391	0.046478979
middle	54	4	IN	11M	M1	Brn01	B-0.46	20231030	WT	1	sec02	F	NA	62747	36	5388.232888	1315.836964	0.069352254	0.015381094	16826	3	1692.13718	883.8756402	0.08287175	0.040009156
middle	54	5	IN	11M	M1	Brn01	B-0.46	20231030	WT	1	sec02	F	NA	47698	57	3727.112097	1285.480847	0.04788281	0.017746242	51235	27	6128.880924	2677.875385	0.100297548	0.046326391
middle	54	6	IN	11M	M1	Brn01	B-0.46	20231030	WT	1	sec02	F	NA	2764	15	199.2048984	167.2009006	0.056183718	0.055298697	23607	7	2845.730191	1140.198065	0.104722664	0.043282215
middle	54	7	IN	11M	M1	Brn01	B-0.46	20231030	WT	1	sec02	F	NA	35909	12	3026.079472	632.8086709	0.071900509	0.014007783	64252	26	6134.671921	4034.709811	0.079880983	0.047501337
middle	54	8	IN	11M	M1	Brn01	B-0.46	20231030	WT	1	sec02	F	NA	38937	35	3355.901369	768.8485127	0.072816052	0.014755474	26031	3	1988.621258	898.6432773	0.062882431	0.029770352
middle	54	9	IN	11M	M1	Brn01	B-0.46	20231030	WT	1	sec02	F	NA	29530	32	2763.526271	1310.674757	0.067109175	0.026337072	35919	13	3460.032825	1762.076725	0.078294039	0.043747615
middle	55	1	IN	11M	M1	Brn01	B-0.46	20231030	WT	1	sec02	F	NA	35122	42	5126.451667	1052.39416	0.127962157	0.020675974	50336	6	7977.737762	2943.496183	0.136461437	0.048813611
middle	55	2	IN	11M	M1	Brn01	B-0.46	20231030	WT	1	sec02	F	NA	68742	20	15122.8937	1240.363233	0.204852372	0.014145114	44660	4	13118.65558	2439.560605	0.264866114	0.038117036
middle	55	3	IN	11M	M1	Brn01	B-0.46	20231030	WT	1	sec02	F	NA	86086	61	15245.27194	1783.145961	0.161440447	0.01451133	37731	0	7456.600904	1540.062322	0.177531093	0.037232015
middle	55	4	IN	11M	M1	Brn01	B-0.46	20231030	WT	1	sec02	F	NA	5544	37	1068.203159	444.6910053	0.168917373	0.069260702	52743	43	12120.12662	7416.636931	0.212314025	0.111650266
middle	55	5	IN	11M	M1	Brn01	B-0.46	20231030	WT	1	sec02	F	NA	59144	357	10603.33529	5804.996969	0.163134202	0.080399789	46748	33	8127.699736	5232.270486	0.156099796	0.095246814
middle	55	6	IN	11M	M1	Brn01	B-0.46	20231030	WT	1	sec02	F	NA	57225	39	16020.87897	1166.246455	0.267154962	0.01544213	55048	1	16832.64132	2640.290858	0.28668651	0.036926832
middle	56	1	IN	11M	M1	Brn01	B-0.46	20231030	WT	1	sec02	F	NA	48464	23	8600.432248	1595.703889	0.158327609	0.021393148	35695	1	6289.336463	1366.208442	0.161623567	0.033188373
middle	56	2	IN	11M	M1	Brn01	B-0.46	20231030	WT	1	sec02	F	NA	50079	25	7249.585431	1581.778322	0.131296247	0.01933318	39932	3	6022.462703	1431.724976	0.139147013	0.030624857
middle	56	3	IN	11M	M1	Brn01	B-0.46	20231030	WT	1	sec02	F	NA	34629	23	5253.616436	1333.314065	0.13359274	0.02604715	64035	7	8314.243021	3391.432248	0.112779431	0.044312201
middle	57	1	IN	11M	M1	Brn01	B-0.46	20231030	WT	1	sec02	F	NA	64427	58	14167.45123	1898.074501	0.201297015	0.020111391	44589	7	11598.55468	2908.610762	0.248813614	0.040039673
middle	57	2	IN	11M	M1	Brn01	B-0.46	20231030	WT	1	sec02	F	NA	49229	27	10292.31237	1102.8604	0.189593345	0.017410545	33146	2	6850.445948	1358.563336	0.185397118	0.033340964
middle	57	3	IN	11M	M1	Brn01	B-0.46	20231030	WT	1	sec02	F	NA	58885	46	11815.47715	1464.81644	0.179858088	0.018341344	50532	9	10757.83391	4141.811344	0.192278937	0.050476845
middle	58	1	IN	11M	M1	Brn01	B-0.46	20231030	WT	1	sec02	F	NA	36653	48	5567.002276	2079.854616	0.139116496	0.037308309	122917	12	17622.58934	7241.275224	0.124040589	0.049835965
middle	58	2	IN	11M	M1	Brn01	B-0.46	20231030	WT	1	sec02	F	NA	55159	58	9248.184181	3175.779788	0.141359583	0.028572518	30696	1	4221.173955	1402.895112	0.125612274	0.040177006
middle	58	3	IN	11M	M1	Brn01	B-0.46	20231030	WT	1	sec02	F	NA	113166	79	23283.28591	6051.279252	0.181399256	0.033432517	83261	7	14912.00904	4774.943777	0.164461732	0.046089876
middle	58	4	IN	11M	M1	Brn01	B-0.46	20231030	WT	1	sec02	F	NA	117739	22	19585.21839	3251.457326	0.154764622	0.020706493	60680	8	9000.535948	3843.437345	0.13762112	0.041046768
middle	58	5	IN	11M	M1	Brn01	B-0.46	20231030	WT	1	sec02	F	NA	42771	23	7378.415385	1765.541333	0.153337911	0.031433586	46725	7	7078.050175	3136.792496	0.133913174	0.05598535
middle	58	6	IN	11M	M1	Brn01	B-0.46	20231030	WT	1	sec02	F	NA	12321	7	2225.50889	587.5527745	0.153139547	0.037857633	74024	10	12523.36869	4978.649905	0.150087744	0.050812542
middle	58	7	IN	11M	M1	Brn01	B-0.46	20231030	WT	1	sec02	F	NA	110399	66	20676.82227	6044.623008	0.165026322	0.03918517	64919	11	10879.09051	4937.235222	0.152452886	0.049561303
middle	58	8	IN	11M	M1	Brn01	B-0.46	20231030	WT	1	sec02	F	NA	34110	1	3692.254478	737.5421872	0.086945906	0.018478675	18313	2	3029.781797	1611.081027	0.156939045	0.06894026
middle	59	1	IN	11M	M1	Brn01	B-0.46	20231030	WT	1	sec02	F	NA	18633	96	1097.207585	1124.084995	0.046707865	0.05166705	52694	26	3766.161995	4621.609283	0.061112382	0.072129399
middle	59	2	IN	11M	M1	Brn01	B-0.46	20231030	WT	1	sec02	F	NA	44507	171	3048.817522	2399.323755	0.056595713	0.042877853	84259	28	7003.964392	7245.919882	0.071244374	0.071610592
middle	59	3	IN	11M	M1	Brn01	B-0.46	20231030	WT	1	sec02	F	NA	30440	30	2337.494243	1006.59985	0.058014803	0.027985046	70678	6	5193.394468	3388.65845	0.060608834	0.041870758
middle	59	4	IN	11M	M1	Brn01	B-0.46	20231030	WT	1	sec02	F	NA	53091	22	4042.883228	899.7461259	0.06704814	0.012954909	11320	4	1303.380271	666.1840097	0.100694284	0.034393836
middle	59	5	IN	11M	M1	Brn01	B-0.46	20231030	WT	1	sec02	F	NA	27381	6	1492.85051	359.6701942	0.042786296	0.009857329	15409	0	838.6310841	543.8763119	0.043625545	0.031731136
middle	59	6	IN	11M	M1	Brn01	B-0.46	20231030	WT	1	sec02	F	NA	49430	9	4293.908877	637.0235345	0.079011217	0.010360876	39534	1	4147.947406	1345.650542	0.097383074	0.030167086
middle	59	7	IN	11M	M1	Brn01	B-0.46	20231030	WT	1	sec02	F	NA	32443	15	2318.251701	501.0796096	0.062134739	0.011154345	32457	4	3472.162466	1840.085164	0.093446247	0.040527962
middle	59	8	IN	11M	M1	Brn01	B-0.46	20231030	WT	1	sec02	F	NA	53570	36	3950.554274	1253.152611	0.062836654	0.015579461	33013	2	3280.085133	2207.841828	0.088693067	0.039291982
middle	59	9	IN	11M	M1	Brn01	B-0.46	20231030	WT	1	sec02	F	NA	956	0	53.79366755	30.12570393	0.041901276	0.030243382	3967	0	247.7891664	205.0873277	0.052574959	0.043396659
middle	59	10	IN	11M	M1	Brn01	B-0.46	20231030	WT	1	sec02	F	NA	27664	8	1513.21572	662.7949979	0.041565575	0.017486839	6675	2	475.1883886	637.7393613	0.053948272	0.049935151
middle	59	11	IN	11M	M1	Brn01	B-0.46	20231030	WT	1	sec02	F	NA	30020	23	2216.610242	886.1812803	0.059189744	0.024017701	40279	4	3112.268989	1927.525158	0.065445945	0.040970474
middle	59	12	IN	11M	M1	Brn01	B-0.46	20231030	WT	1	sec02	F	NA	41981	31	3119.939975	876.0674797	0.06036469	0.015655756	2123	3	216.9385674	443.0998854	0.093766689	0.074326694
middle	60	1	IN	11M	M1	Brn01	B0.02	20231030	WT	1	sec01	F	NA	41536	14	5557.784623	891.4295765	0.117357135	0.016174564	32437	1	4745.812256	1344.364923	0.124544136	0.036423285
middle	60	2	IN	11M	M1	Brn01	B0.02	20231030	WT	1	sec01	F	NA	64246	61	8464.134056	3415.134148	0.111802854	0.034897383	21243	4	2127.821105	1187.402291	0.091729611	0.045975432
middle	60	3	IN	11M	M1	Brn01	B0.02	20231030	WT	1	sec01	F	NA	37438	26	3933.410974	2002.811296	0.085069045	0.034180209	15680	6	1655.758162	1844.404517	0.091676205	0.056076907
middle	60	4	IN	11M	M1	Brn01	B0.02	20231030	WT	1	sec01	F	NA	56977	40	7423.676176	2932.464613	0.107728697	0.029236287	11911	0	1163.321997	401.3962475	0.084695198	0.031097887
middle	60	5	IN	11M	M1	Brn01	B0.02	20231030	WT	1	sec01	F	NA	42345	50	6618.553204	2445.374567	0.132921338	0.030167086	26037	0	2734.737059	948.3733604	0.091859311	0.03215076
middle	60	6	IN	11M	M1	Brn01	B0.02	20231030	WT	1	sec01	F	NA	41576	45	5645.11701	1982.328318	0.115251392	0.031296253	44025	11	4863.626448	2806.962314	0.091477834	0.04942397
middle	61	1	IN	11M	M1	Brn01	B0.02	20231030	WT	1	sec01	F	NA	56695	35	12427.88922	1318.721773	0.190753028	0.017288473	22972	4	5638.159244	2101.284842	0.222476542	0.039810788
middle	61	2	IN	11M	M1	Brn01	B0.02	20231030	WT	1	sec01	F	NA	67160	79	9663.319788	2167.37895	0.120439462	0.023224231	22919	4	3229.736112	2251.652265	0.125032425	0.047425039
middle	61	3	IN	11M	M1	Brn01	B0.02	20231030	WT	1	sec01	F	NA	62011	44	15732.57078	1572.645326	0.221820399	0.017090105	23979	1	5547.796095	952.7285903	0.205920503	0.032227054
middle	62	1	IN	11M	M1	Brn01	B0.02	20231030	WT	1	sec01	F	NA	69385	257	12811.54971	3705.146754	0.153994054	0.041382469	67474	9	13845.1937	8757.488506	0.172106504	0.077698939
middle	62	2	IN	11M	M1	Brn01	B0.02	20231030	WT	1	sec01	F	NA	50349	219	12095.29176	2995.096106	0.205035478	0.050797284	16123	1	4778.748639	1093.071261	0.272220939	0.052063782
middle	62	3	IN	11M	M1	Brn01	B0.02	20231030	WT	1	sec01	F	NA	45201	51	11097.86174	1530.324686	0.217143506	0.023025865	6857	0	1277.531823	266.6070656	0.139833674	0.031769283
middle	62	4	IN	11M	M1	Brn01	B0.02	20231030	WT	1	sec01	F	NA	49	0	12.60605788	2.260456258	0.230052643	0.037880521	13	0	3.990035877	0.776424814	0.334859237	0.053597314
middle	63	1	IN	11M	M1	Brn01	B0.02	20231030	WT	1	sec01	F	NA	26168	97	5614.59875	1364.121877	0.186968789	0.04132143	98943	7	22075.55093	6937.391069	0.192706183	0.046143282
middle	64	1	IN	11M	M1	Brn01	B0.02	20231030	WT	1	sec01	F	NA	63404	58	15708.44384	1785.884161	0.219150066	0.020157168	41827	2	8312.930864	1692.926242	0.17134355	0.032013427
middle	64	2	IN	11M	M1	Brn01	B0.02	20231030	WT	1	sec01	F	NA	34895	44	5846.757827	1482.673843	0.139330134	0.026855879	83595	9	13501.45647	4636.448075	0.137544826	0.044052795
middle	64	3	IN	11M	M1	Brn01	B0.02	20231030	WT	1	sec01	F	NA	7	0	1.287891969	0.234180208	0.200648509	0.034866866	9	0	2.023987189	0.284885935	0.162226297	0.031731136
middle	64	4	IN	11M	M1	Brn01	B0.02	20231030	WT	1	sec01	F	NA	90312	63	20159.91259	2354.232984	0.189089805	0.017410545	43339	3	9589.191809	2143.119559	0.189623863	0.032761119
middle	65	1	IN	11M	M1	Brn01	B0.02	20231030	WT	1	sec01	F	NA	129355	24	27081.12716	5696.15297	0.186282143	0.03570611	44545	6	10037.93984	6511.518201	0.213466093	0.071267262
middle	65	2	IN	11M	M1	Brn01	B0.02	20231030	WT	1	sec01	F	NA	77835	30	17583.21351	9749.751619	0.200190738	0.063340202	31874	10	8425.253854	8806.211506	0.249485001	0.126665145
middle	65	3	IN	11M	M1	Brn01	B0.02	20231030	WT	1	sec01	F	NA	58319	28	10882.6941	2854.452467	0.157228962	0.035446707	79765	4	15651.96331	7303.79961	0.166170746	0.07519646
middle	65	4	IN	11M	M1	Brn01	B0.02	20231030	WT	1	sec01	F	NA	45195	19	5414.320397	1759.511427	0.095628291	0.025024796	40577	1	6162.879792	2981.522198	0.120561533	0.059983216
middle	66	1	IN	11M	M1	Brn01	B0.02	20231030	WT	1	sec01	F	NA	70407	72	26756.261	2016.81638	0.352590233	0.017807279	47510	0	20785.15417	2891.089041	0.40196842	0.053757533
middle	66	2	IN	11M	M1	Brn01	B0.02	20231030	WT	1	sec01	F	NA	4	1	1.408682398	0.287159538	0.414785981	0.073731594	17	1	5.69758144	4.089875713	0.349950403	0.160494395
middle	66	3	IN	11M	M1	Brn01	B0.02	20231030	WT	1	sec01	F	NA	4	1	1.603051841	0.322468914	0.396261543	0.082368203	14	0	4.955275849	3.189883247	0.339147031	0.176958874
middle	66	4	IN	11M	M1	Brn01	B0.02	20231030	WT	1	sec01	F	NA	5	0	1.451529726	0.224246588	0.334630355	0.048310064	28	0	8.996749833	2.115037758	0.260212094	0.072541393
middle	66	5	IN	11M	M1	Brn01	B0.02	20231030	WT	1	sec01	F	NA	52825	81	11965.58683	1671.39291	0.195986882	0.023437858	36199	2	8275.933488	2381.356226	0.199801639	0.054367896
middle	66	6	IN	11M	M1	Brn01	B0.02	20231030	WT	1	sec01	F	NA	34162	105	13318.66331	1597.893679	0.345555812	0.039169908	15812	0	7454.302892	970.3001771	0.443213552	0.050980393
middle	66	7	IN	11M	M1	Brn01	B0.02	20231030	WT	1	sec01	F	NA	31	0	7.589883313	0.813763642	0.192629896	0.025452049	21	0	6.83973445	1.449134052	0.278377965	0.070862897
middle	66	8	IN	11M	M1	Brn01	B0.02	20231030	WT	1	sec01	F	NA	12171	64	4177.627161	613.7415743	0.309132516	0.04385443	38838	2	14751.7001	2468.939334	0.346776545	0.051682308
middle	67	1	IN	11M	M1	Brn01	B0.02	20231030	WT	1	sec01	F	NA	84410	190	21785.66942	3476.103389	0.230914772	0.033493552	61358	7	13668.22345	3713.192118	0.195452809	0.05243
middle	67	2	IN	11M	M1	Brn01	B0.02	20231030	WT	1	sec01	F	NA	35544	30	8240.882051	1075.296609	0.201770052	0.0230869	38657	9	7354.261038	2911.044697	0.168154418	0.061783779
middle	67	3	IN	11M	M1	Brn01	B0.02	20231030	WT	1	sec01	F	NA	56981	91	9635.278955	2298.251536	0.141168848	0.028610665	32414	9	5483.913544	2532.720824	0.142595559	0.056092165
middle	67	4	IN	11M	M1	Brn01	B0.02	20231030	WT	1	sec01	F	NA	15057	30	2519.275365	505.880615	0.140726328	0.027771421	56230	9	9552.133323	3656.057837	0.14221409	0.052643627
middle	67	5	IN	11M	M1	Brn01	B0.02	20231030	WT	1	sec01	F	NA	67466	88	17098.85133	2075.595841	0.222858012	0.021454185	32316	4	7765.949433	1685.133184	0.210559249	0.043595027
middle	67	6	IN	11M	M1	Brn01	B0.02	20231030	WT	1	sec01	F	NA	66678	49	19020.30999	1531.179378	0.264347285	0.016510261	28546	0	6606.693571	1104.414453	0.209384292	0.034790572
middle	67	7	IN	11M	M1	Brn01	B0.02	20231030	WT	1	sec01	F	NA	85551	95	24665.54039	2427.286315	0.259647518	0.021896696	32049	5	9042.740155	2794.706801	0.268505365	0.047211412
middle	69	1	IN	11M	M1	Brn05	B0.02	20231030	WT	5	sec02	F	NA	61595	180	20565.34991	11145.09652	0.308484018	0.132974744	47927	9	14703.93008	7732.404933	0.283695728	0.138017848
middle	69	2	IN	11M	M1	Brn05	B0.02	20231030	WT	5	sec02	F	NA	41913	74	12272.12004	6296.50703	0.269039452	0.114915691	7491	2	1764.239353	1209.924087	0.205477983	0.150568396
middle	69	3	IN	11M	M1	Brn05	B0.02	20231030	WT	5	sec02	F	NA	58627	151	19751.95812	10032.7878	0.309010446	0.128511488	42204	8	12943.63165	6526.884355	0.27107653	0.130571455
middle	69	4	IN	11M	M1	Brn05	B0.02	20231030	WT	5	sec02	F	NA	23642	55	6372.567255	3443.539331	0.237582967	0.118303195	28963	12	7423.76437	4749.829634	0.228229195	0.148424506
middle	69	5	IN	11M	M1	Brn05	B0.02	20231030	WT	5	sec02	F	NA	55522	130	17453.30723	8874.925173	0.283588916	0.116975665	43402	11	12658.57218	6823.00229	0.259647518	0.134111539
middle	69	6	IN	11M	M1	Brn05	B0.02	20231030	WT	5	sec02	F	NA	37909	86	11061.75445	6120.062425	0.267185479	0.123476006	19836	3	5828.712141	2913.451089	0.270710319	0.134203091
middle	69	7	IN	11M	M1	Brn05	B0.02	20231030	WT	5	sec02	F	NA	70948	138	22768.66975	10897.95989	0.295262069	0.113893338	25563	5	8557.84709	4271.025637	0.31663233	0.130792707
middle	69	8	IN	11M	M1	Brn05	B0.02	20231030	WT	5	sec02	F	NA	48959	124	14337.92015	7717.707153	0.268024713	0.116777293	34019	12	9903.481867	5792.184255	0.263546199	0.129747465
middle	69	9	IN	11M	M1	Brn05	B0.02	20231030	WT	5	sec02	F	NA	22970	34	5279.656214	2750.548824	0.20349431	0.087479971	29386	9	6931.739027	4571.428263	0.205615327	0.142381936
middle	69	10	IN	11M	M1	Brn05	B0.02	20231030	WT	5	sec02	F	NA	113538	302	37617.05117	19319.56632	0.303486675	0.124437325	97019	20	33619.20897	14651.99488	0.326939791	0.129579619
middle	69	11	IN	11M	M1	Brn05	B0.02	20231030	WT	5	sec02	F	NA	62565	117	19531.26945	8869.064732	0.275913626	0.108514532	31588	17	12388.12139	5491.178745	0.377065688	0.140123591
middle	69	12	IN	11M	M1	Brn05	B0.02	20231030	WT	5	sec02	F	NA	42550	88	12999.91479	6190.809967	0.271244377	0.109071486	30331	3	9310.588237	4437.976671	0.279461354	0.124437325
middle	69	13	IN	11M	M1	Brn05	B0.02	20231030	WT	5	sec02	F	NA	60427	102	20704.65018	7896.809128	0.312809944	0.100190736	36286	8	12125.4394	5225.857225	0.303944468	0.127656981
middle	69	14	IN	11M	M1	Brn05	B0.02	20231030	WT	5	sec02	F	NA	26511	57	6973.740889	3374.262045	0.240878925	0.090165563	8742	2	2471.780255	1161.136127	0.257923245	0.114656292
middle	69	15	IN	11M	M1	Brn05	B0.02	20231030	WT	5	sec02	F	NA	44337	92	13996.17417	6150.792831	0.294056624	0.109460592	41661	11	12128.30866	6096.954042	0.265148401	0.131380185
middle	70	1	IN	11M	M1	Brn05	B0.02	20231030	WT	5	sec02	F	NA	25690	102	3106.79605	3717.935912	0.112733655	0.132661939	63351	22	10939.80187	10594.47238	0.150057226	0.149675742
middle	70	2	IN	11M	M1	Brn05	B0.02	20231030	WT	5	sec02	F	NA	56933	125	15356.3129	7650.704713	0.242374301	0.102708474	25700	9	5787.823791	4141.732374	0.209842071	0.127702758
middle	70	3	IN	11M	M1	Brn05	B0.02	20231030	WT	5	sec02	F	NA	57366	113	9546.235879	7566.518812	0.144396126	0.104753189	9404	1	1582.749829	1197.382605	0.137758449	0.115434498
middle	71	1	IN	11M	M1	Brn05	B0.02	20231030	WT	5	sec02	F	NA	37350	138	8229.01334	6167.22283	0.205325395	0.140932322	61940	7	14703.75455	9819.504467	0.219043255	0.14610514
middle	71	2	IN	11M	M1	Brn05	B0.02	20231030	WT	5	sec02	F	NA	50302	74	12949.44367	6517.383052	0.230441749	0.111390859	33122	3	8218.364159	4858.521725	0.225452051	0.119203478
middle	71	3	IN	11M	M1	Brn05	B0.02	20231030	WT	5	sec02	F	NA	7	0	1.718593121	0.755168997	0.256176099	0.108514536	8	0	1.588372611	0.855344474	0.215030134	0.103089951
middle	71	4	IN	11M	M1	Brn05	B0.02	20231030	WT	5	sec02	F	NA	112193	265	30928.06602	15946.96066	0.246753648	0.106439307	22	0	5.334844008	2.168703757	0.231403068	0.103868164
middle	71	5	IN	11M	M1	Brn05	B0.02	20231030	WT	5	sec02	F	NA	18	0	4.015518412	1.60601205	0.209201187	0.087983519	33	0	6.868451938	5.662622996	0.212138548	0.177889682
middle	71	6	IN	11M	M1	Brn05	B0.02	20231030	WT	5	sec02	F	NA	83354	64	22822.66621	7857.524995	0.251972228	0.081406884	35	0	10.14367899	5.478828125	0.357663855	0.152422376
middle	71	7	IN	11M	M1	Brn05	B0.02	20231030	WT	5	sec02	F	NA	28	3	7.695628271	5.410513513	0.268467218	0.143770501	42386	12	9942.30523	10385.8165	0.215426877	0.150408179
middle	71	8	IN	11M	M1	Brn05	B0.02	20231030	WT	5	sec02	F	NA	23230	86	3577.800811	3578.206335	0.147478446	0.135896847	16	0	5.013763607	1.482352935	0.317189276	0.088609137
middle	72	1	IN	11M	M1	Brn05	B0.02	20231030	WT	5	sec02	F	NA	30625	156	9817.418281	4072.537409	0.298619062	0.105142288	85556	22	25705.74077	15100.20889	0.281208515	0.15190357
middle	72	2	IN	11M	M1	Brn05	B0.02	20231030	WT	5	sec02	F	NA	72643	312	23875.59164	7417.321103	0.303379864	0.084031433	45235	12	15848.25638	6887.120842	0.323575199	0.141657129
middle	73	1	IN	11M	M1	Brn05	B0.02	20231030	WT	5	sec02	F	NA	20724	90	4950.003816	3367.207845	0.227298394	0.129961088	52414	6	12294.11943	8414.57597	0.213214308	0.14825666
middle	73	2	IN	11M	M1	Brn05	B0.02	20231030	WT	5	sec02	F	NA	46668	84	11728.15512	5716.812715	0.2230106	0.091966122	6426	3	1752.456992	1795.66125	0.252445251	0.141924158
middle	73	3	IN	11M	M1	Brn05	B0.02	20231030	WT	5	sec02	F	NA	3	0	0.373815522	0.342595562	0.135202564	0.134264134	6	0	1.572304875	0.695201032	0.267444879	0.148546576
middle	73	4	IN	11M	M1	Brn05	B0.02	20231030	WT	5	sec02	F	NA	7	0	0.908293292	0.701274127	0.138521403	0.105485614	20	0	4.6886549	2.052674167	0.212420851	0.090745404
middle	74	1	IN	11M	M1	Brn05	B0.02	20231030	WT	5	sec02	F	NA	94572	347	30665.06609	12265.39094	0.28630504	0.105226219	80198	8	22591.54872	13280.34788	0.262317836	0.126192108
middle	74	2	IN	11M	M1	Brn05	B0.02	20231030	WT	5	sec02	F	NA	24110	37	5697.672863	1644.96068	0.212634474	0.055817503	51181	0	12883.95346	6711.745101	0.225864038	0.120408945
middle	74	3	IN	11M	M1	Brn05	B0.02	20231030	WT	5	sec02	F	NA	52066	235	17280.06314	7778.753096	0.304570079	0.133699551	24414	12	7972.759262	7723.765103	0.292683303	0.241382465
middle	74	4	IN	11M	M1	Brn05	B0.02	20231030	WT	5	sec02	F	NA	75773	284	36610.26326	11706.35038	0.446280599	0.117853053	190	0	27.96255441	32.68830407	0.131425962	0.168429077
middle	74	5	IN	11M	M1	Brn05	B0.02	20231030	WT	5	sec02	F	NA	49321	76	14291.30662	3542.359858	0.263920039	0.055046922	72038	2	26674.88212	10327.33511	0.335118651	0.134019986
middle	74	6	IN	11M	M1	Brn05	B0.02	20231030	WT	5	sec02	F	NA	38661	164	14082.12076	4597.414744	0.339955747	0.106034942	13404	0	4899.446297	1574.001313	0.349935144	0.102006562
middle	74	7	IN	11M	M1	Brn05	B0.02	20231030	WT	5	sec02	F	NA	42192	99	10717.62315	3649.501553	0.227252617	0.068024717	13017	7	4681.831388	2467.195027	0.323697269	0.159426257
middle	75	1	IN	11M	M1	Brn05	B0.02	20231030	WT	5	sec02	F	NA	115495	252	33510.93542	12968.13832	0.267399102	0.093522549	58897	10	15714.26255	9860.731001	0.250049591	0.127779052
middle	75	2	IN	11M	M1	Brn05	B0.02	20231030	WT	5	sec02	F	NA	39958	162	5144.781707	5916.616405	0.120546274	0.129167616	32591	2	5460.960633	4904.750166	0.15190357	0.142885476
middle	75	3	IN	11M	M1	Brn05	B0.02	20231030	WT	5	sec02	F	NA	42060	189	6629.082355	6459.790863	0.14435035	0.136903942	61493	12	11321.12412	10236.5706	0.166277558	0.149599448
middle	75	4	IN	11M	M1	Brn05	B0.02	20231030	WT	5	sec02	F	NA	40216	88	7527.729535	4691.649107	0.161547258	0.087525748	17968	3	3282.298606	2515.982773	0.162813768	0.124116883
middle	76	1	IN	11M	M1	Brn05	B0.02	20231030	WT	5	sec02	F	NA	33048	203	10729.59469	3577.020191	0.297062635	0.093247883	23013	3	7779.502526	3116.808257	0.324254215	0.113176167
middle	76	2	IN	11M	M1	Brn05	B0.02	20231030	WT	5	sec02	F	NA	25409	116	6628.451224	3083.955491	0.229045555	0.100663766	37420	4	9248.286994	6201.861404	0.222308695	0.135057598
middle	76	3	IN	11M	M1	Brn05	B0.02	20231030	WT	5	sec02	F	NA	47453	163	16277.48063	3595.108206	0.32393378	0.063660637	12502	0	5099.75999	1401.827224	0.396002144	0.102357522
middle	77	1	IN	11M	M1	Brn05	B0.02	20231030	WT	5	sec02	F	NA	25153	45	1493.690916	3433.748899	0.047699701	0.132463574	56553	14	4519.79439	9586.660048	0.061539635	0.14956893
middle	77	2	IN	11M	M1	Brn05	B0.02	20231030	WT	5	sec02	F	NA	42154	99	8755.911121	5419.81125	0.184496835	0.100160219	37450	8	7891.165229	6097.562145	0.187121391	0.130357817
middle	78	1	IN	11M	M1	Brn05	B0.02	20231030	WT	5	sec02	F	NA	45694	82	10887.84961	4823.789215	0.21080339	0.076508738	13963	0	3289.28034	1528.461358	0.209910735	0.098435953
middle	78	2	IN	11M	M1	Brn05	B0.02	20231030	WT	5	sec02	F	NA	45819	54	10669.07523	3913.397807	0.213275343	0.069230184	10332	0	2906.920226	1251.580194	0.26088351	0.109697111
middle	78	3	IN	11M	M1	Brn05	B0.02	20231030	WT	5	sec02	F	NA	35841	95	7406.596384	4254.307107	0.18538186	0.09907683	53845	12	10408.18912	8890.048834	0.169283584	0.134508282
middle	79	1	IN	11M	M1	Brn03	B0.98	20231030	WT	3	sec03	F	NA	48567	117	16257.61125	5565.786271	0.319562078	0.071152821	48446	7	13067.76892	3772.152167	0.245700777	0.064896621
middle	79	2	IN	11M	M1	Brn03	B0.98	20231030	WT	3	sec03	F	NA	63068	48	18770.34312	3952.583084	0.277363241	0.043701839	14241	2	4381.191899	1254.244893	0.291805893	0.063065536
middle	79	3	IN	11M	M1	Brn03	B0.98	20231030	WT	3	sec03	F	NA	66868	71	21577.96575	4350.24052	0.304127574	0.044312201	51563	13	16545.08505	4098.474285	0.303364605	0.064484626
middle	79	4	IN	11M	M1	Brn03	B0.98	20231030	WT	3	sec03	F	NA	70199	90	24441.9033	5775.30244	0.32179752	0.054047454	50101	11	17292.15662	4397.514036	0.325490206	0.070366979
middle	79	5	IN	11M	M1	Brn03	B0.98	20231030	WT	3	sec03	F	NA	57483	134	18895.23256	8036.300759	0.307621896	0.075875483	29671	5	8135.567302	2409.999513	0.25862515	0.065110244
middle	79	6	IN	11M	M1	Brn03	B0.98	20231030	WT	3	sec03	F	NA	46956	241	7015.191338	12024.18473	0.140810251	0.216510266	49067	49	7333.124488	7836.569103	0.130357817	0.143640801
middle	80	1	IN	11M	M1	Brn03	B0.98	20231030	WT	3	sec03	F	NA	34070	193	6891.513528	12178.68383	0.191454947	0.335408568	58056	51	10115.72814	13929.55551	0.158434421	0.213824674
middle	80	2	IN	11M	M1	Brn03	B0.98	20231030	WT	3	sec03	F	NA	38287	92	5538.610241	5205.431955	0.131662473	0.093965054	4886	1	731.3290305	564.1320519	0.126359954	0.0980087
middle	81	1	IN	11M	M1	Brn03	B0.98	20231030	WT	3	sec03	F	NA	73722	170	18518.67738	11443.51413	0.231540397	0.104036011	46788	4	8321.641873	4234.266518	0.16530098	0.078812845
middle	81	2	IN	11M	M1	Brn03	B0.98	20231030	WT	3	sec03	F	NA	89976	65	23024.43441	5822.674502	0.236652166	0.043793391	23056	11	5789.358725	3956.843963	0.232578009	0.089936674
middle	81	3	IN	11M	M1	Brn03	B0.98	20231030	WT	3	sec03	F	NA	21	1	7.051483929	2.234775312	0.327557802	0.098680094	11	0	2.430960551	0.385854888	0.219470508	0.039276723
middle	81	4	IN	11M	M1	Brn03	B0.98	20231030	WT	3	sec03	F	NA	19	0	4.732265219	0.940352488	0.250812545	0.046372168	27416	15	3773.399467	3811.933214	0.124879837	0.115678646
middle	82	1	IN	11M	M1	Brn03	B0.98	20231030	WT	3	sec03	F	NA	24	1	4.730464652	2.250308998	0.198550388	0.076462962	9	0	2.188235328	0.97976654	0.23892577	0.120752268
middle	82	2	IN	11M	M1	Brn03	B0.98	20231030	WT	3	sec03	F	NA	20	0	6.472358271	1.313054085	0.303822398	0.068528265	2	0	0.560860604	0.136263065	0.28328374	0.070237279
middle	82	3	IN	11M	M1	Brn03	B0.98	20231030	WT	3	sec03	F	NA	17	0	5.202777117	1.108064406	0.276813924	0.063035022	2	0	0.562783241	0.156603344	0.282948047	0.078980699
middle	82	4	IN	11M	M1	Brn03	B0.98	20231030	WT	3	sec03	F	NA	94532	339	30413.44941	13169.14454	0.305592418	0.105348289	31067	9	8361.220144	4008.212866	0.258197904	0.098710611
middle	82	5	IN	11M	M1	Brn03	B0.98	20231030	WT	3	sec03	F	NA	70206	250	5691.865177	10466.43557	0.066224158	0.119356066	40134	19	4603.217764	7465.348167	0.097917147	0.136964977
middle	82	6	IN	11M	M1	Brn03	B0.98	20231030	WT	3	sec03	F	NA	34908	82	8722.375343	3418.923555	0.235584036	0.072159916	38774	16	10025.04448	7405.438912	0.248065919	0.118959337
middle	83	1	IN	11M	M1	Brn03	B0.98	20231030	WT	3	sec03	F	NA	60447	68	21239.59704	4474.488324	0.334157318	0.048264287	49434	13	14982.58349	3839.393077	0.281452656	0.05740444
middle	83	2	IN	11M	M1	Brn03	B0.98	20231030	WT	3	sec03	F	NA	50892	78	11655.21201	6033.125006	0.206347749	0.071717404	26200	7	6184.316793	2298.874162	0.211688414	0.05427634
middle	83	3	IN	11M	M1	Brn03	B0.98	20231030	WT	3	sec03	F	NA	70243	50	18516.47566	4121.775777	0.247852296	0.041916534	755	0	163.6700389	48.59185174	0.190058753	0.06005951
middle	83	4	IN	11M	M1	Brn03	B0.98	20231030	WT	3	sec03	F	NA	26120	93	2881.550639	3277.208074	0.100709543	0.101045243	52423	7	14037.99675	3703.914829	0.246639207	0.048020143
middle	83	5	IN	11M	M1	Brn03	B0.98	20231030	WT	3	sec03	F	NA	51589	72	11495.124	5371.651961	0.206889451	0.063218124	28399	9	3336.361336	3038.590984	0.105729766	0.082902268
middle	83	6	IN	11M	M1	Brn03	B0.98	20231030	WT	3	sec03	F	NA	61657	89	15212.29716	7346.030356	0.225543603	0.075494014	18231	8	4383.267125	1395.78488	0.233913183	0.047837034
middle	84	1	IN	11M	M1	Brn03	B0.98	20231030	WT	3	sec03	F	NA	55052	107	10208.98693	7091.339182	0.163332567	0.091004804	21864	6	3196.663937	1623.703749	0.132600904	0.058182649
middle	84	2	IN	11M	M1	Brn03	B0.98	20231030	WT	3	sec03	F	NA	30537	65	2685.346963	3191.486613	0.083192185	0.0800412	60891	9	5778.006613	4619.854663	0.083390556	0.063645378
middle	85	1	IN	11M	M1	Brn03	B0.98	20231030	WT	3	sec03	F	NA	39870	71	10841.542	5536.022924	0.238467991	0.075471126	35808	1	8189.113256	2441.777267	0.196795613	0.059235524
middle	85	2	IN	11M	M1	Brn03	B0.98	20231030	WT	3	sec03	F	NA	36926	162	4568.087331	4458.24903	0.1176318	0.100190736	45814	11	7038.604307	4940.193076	0.136324108	0.092820629
middle	86	1	IN	11M	M1	Brn03	B0.98	20231030	WT	3	sec03	F	NA	23740	10	789.8913276	985.7663564	0.026749065	0.03476005	41848	3	2256.627409	2099.641448	0.04681468	0.044724192
middle	86	2	IN	11M	M1	Brn03	B0.98	20231030	WT	3	sec03	F	NA	27341	39	5641.628842	1938.248024	0.18644999	0.04132143	31956	1	5314.000353	1444.149023	0.141924158	0.038208593
middle	86	3	IN	11M	M1	Brn03	B0.98	20231030	WT	3	sec03	F	NA	97014	91	22097.49484	6878.64359	0.203677431	0.041062027	793	0	128.5202411	61.89977883	0.138483256	0.057511255
middle	86	4	IN	11M	M1	Brn03	B0.98	20231030	WT	3	sec03	F	NA	17	0	5.109544486	0.705348283	0.279797047	0.039337758	36798	1	7069.065983	1640.146796	0.179064617	0.035019454
middle	86	5	IN	11M	M1	Brn03	B0.98	20231030	WT	3	sec03	F	NA	21	0	5.957885057	0.932555133	0.250110619	0.042824445	26412	3	4253.582699	2219.999149	0.137804225	0.07283131
middle	87	1	IN	11M	M1	Brn03	B0.98	20231030	WT	3	sec03	F	NA	47933	44	7277.973162	3606.391673	0.12817578	0.040177006	11	0	1.213611059	0.458564129	0.108735792	0.039711606
middle	87	2	IN	11M	M1	Brn03	B0.98	20231030	WT	3	sec03	F	NA	51118	133	8685.160131	5376.769532	0.152132452	0.083878845	16923	1	1951.215489	667.9206702	0.099641412	0.035095751
middle	88	1	IN	11M	M1	Brn03	B1.18	20231030	WT	3	sec02	F	NA	3	0	0.102525368	0.304646373	0.034714274	0.105691615	35676	13	5704.279609	4969.301384	0.140032038	0.103379875
middle	89	1	IN	11M	M1	Brn03	B1.18	20231030	WT	3	sec02	F	NA	57795	90	7668.163842	8907.687272	0.11386282	0.096375979	6966	1	570.0484635	819.4566577	0.068604566	0.076432444
middle	89	2	IN	11M	M1	Brn03	B1.18	20231030	WT	3	sec02	F	NA	61959	103	8172.63107	8850.156088	0.119325548	0.104310676	20982	6	2613.951615	3795.851895	0.116655223	0.109391928
middle	89	3	IN	11M	M1	Brn03	B1.18	20231030	WT	3	sec02	F	NA	60991	172	8051.131767	11611.1321	0.120309755	0.12805371	84126	14	10188.98992	8216.733525	0.111924924	0.081422143
middle	89	4	IN	11M	M1	Brn03	B1.18	20231030	WT	3	sec02	F	NA	40155	120	2379.7632	5871.155112	0.054428931	0.110597394	53876	15	3869.817614	6088.43008	0.063569084	0.081574731
middle	89	5	IN	11M	M1	Brn03	B1.18	20231030	WT	3	sec02	F	NA	46186	109	6974.871537	8345.626646	0.140398264	0.132402539	45777	17	6806.874437	8122.129474	0.137651637	0.114122227
middle	90	1	IN	11M	M1	Brn03	B1.18	20231030	WT	3	sec02	F	NA	47411	174	3053.491361	7159.460353	0.059678033	0.11964599	59643	5	4462.051414	5447.953587	0.06503395	0.082734413
middle	91	1	IN	11M	M1	Brn03	B1.18	20231030	WT	3	sec02	F	NA	42098	109	5291.829026	7398.852371	0.110200658	0.123018235	14129	8	1671.084994	1321.789747	0.098229952	0.074891277
middle	91	2	IN	11M	M1	Brn03	B1.18	20231030	WT	3	sec02	F	NA	55216	40	11491.43669	3184.867465	0.196627751	0.043121997	24778	1	4718.951647	1591.53062	0.178561077	0.053711757
middle	91	3	IN	11M	M1	Brn03	B1.18	20231030	WT	3	sec02	F	NA	50437	6	711.1417302	2699.236382	0.009964141	0.048584726	54737	12	2246.633422	6125.783264	0.028641185	0.078950182
middle	91	4	IN	11M	M1	Brn03	B1.18	20231030	WT	3	sec02	F	NA	50523	125	8694.141133	10623.50216	0.153459981	0.131486997	50869	19	7861.58734	5614.853349	0.139559016	0.068146795
middle	92	1	IN	11M	M1	Brn03	B1.18	20231030	WT	3	sec02	F	NA	34551	94	6033.273612	5002.114277	0.156099796	0.087769896	49888	16	7918.88402	4192.778596	0.142061487	0.066422522
middle	92	2	IN	11M	M1	Brn03	B1.18	20231030	WT	3	sec02	F	NA	66854	99	13599.00061	9209.033894	0.177996486	0.081208512	38139	12	6674.059971	3187.203208	0.16183719	0.066300452
middle	92	3	IN	11M	M1	Brn03	B1.18	20231030	WT	3	sec02	F	NA	51137	68	8681.009435	6008.206032	0.153376058	0.07532616	22206	6	3509.109013	2052.635342	0.146623939	0.058625162
middle	93	1	IN	11M	M1	Brn03	B1.18	20231030	WT	3	sec02	F	NA	53779	105	7229.527188	9025.169164	0.120057985	0.110154882	11164	7	1290.756544	2149.585824	0.108506903	0.127489135
middle	93	2	IN	11M	M1	Brn03	B1.18	20231030	WT	3	sec02	F	NA	43761	86	4197.258721	6082.677366	0.086213477	0.090089269	17285	3	1606.21198	1686.998338	0.07742428	0.074357212
middle	94	1	IN	11M	M1	Brn03	B1.18	20231030	WT	3	sec02	F	NA	67869	105	6595.613525	6306.380993	0.088578619	0.053681239	41204	6	3060.994327	3378.391246	0.067109175	0.06053254
middle	94	2	IN	11M	M1	Brn03	B1.18	20231030	WT	3	sec02	F	NA	30685	45	2625.012819	3137.599866	0.072060734	0.065644309	39220	16	2909.638823	3374.741089	0.063294426	0.062165257
middle	95	1	IN	11M	M1	Brn03	B1.18	20231030	WT	3	sec02	F	NA	10559	34	1027.239934	1155.721691	0.090608075	0.079301134	35709	7	3166.927706	3468.662871	0.0799115	0.07507439
middle	96	1	IN	11M	M2	Brn05	B-0.10	20231030	WT	5	sec01	F	NA	73478	193	21823.64519	11932.05723	0.271473259	0.129259169	42690	5	13312.68893	5266.385096	0.294834822	0.11267262
middle	96	2	IN	11M	M2	Brn05	B-0.10	20231030	WT	5	sec01	F	NA	37872	69	13215.95216	5016.067968	0.32393378	0.112260625	41928	13	14959.08254	5925.326181	0.34180209	0.119417109
middle	96	3	IN	11M	M2	Brn05	B-0.10	20231030	WT	5	sec01	F	NA	40933	110	11016.34466	5982.53886	0.252155334	0.1107805	22986	4	7781.673976	2620.084675	0.315175086	0.103013657
middle	96	4	IN	11M	M2	Brn05	B-0.10	20231030	WT	5	sec01	F	NA	31576	150	10736.46928	7431.88028	0.318455786	0.18644999	20857	14	6944.531868	3308.141513	0.315892279	0.12874037
middle	96	5	IN	11M	M2	Brn05	B-0.10	20231030	WT	5	sec01	F	NA	37658	89	10140.36541	5702.651166	0.241397724	0.111421376	1351	0	337.3869694	162.4206303	0.24175632	0.113054093
middle	96	6	IN	11M	M2	Brn05	B-0.10	20231030	WT	5	sec01	F	NA	31654	71	10826.37211	4505.97281	0.314946204	0.119951174	34225	16	9290.983981	5180.428675	0.246738389	0.128877699
middle	96	7	IN	11M	M2	Brn05	B-0.10	20231030	WT	5	sec01	F	NA	25408	54	8262.783825	3620.615093	0.289814591	0.108812086	35538	12	12283.51332	5103.276252	0.324086368	0.121156633
middle	96	8	IN	11M	M2	Brn05	B-0.10	20231030	WT	5	sec01	F	NA	40793	124	11724.89043	6300.012974	0.25861752	0.109697111	32498	22	9936.927779	5194.42582	0.280323505	0.140276194
middle	96	9	IN	11M	M2	Brn05	B-0.10	20231030	WT	5	sec01	F	NA	48814	158	12952.72862	8336.61317	0.239215687	0.129289687	39109	15	11436.83411	5169.343804	0.267566949	0.115556575
middle	96	10	IN	11M	M2	Brn05	B-0.10	20231030	WT	5	sec01	F	NA	40207	77	11419.47495	6173.960574	0.257770658	0.1170367	30533	10	8452.046771	4406.149998	0.25660333	0.110032804
middle	96	11	IN	11M	M2	Brn05	B-0.10	20231030	WT	5	sec01	F	NA	38909	135	10721.08969	7272.770461	0.254871428	0.13974975	29589	14	7952.134724	4200.519037	0.233943701	0.124956131
middle	97	1	IN	11M	M2	Brn05	B-0.10	20231030	WT	5	sec01	F	NA	27581	79	7084.594629	4865.491447	0.233928442	0.134958416	30652	4	6483.542125	4246.853867	0.193835348	0.121721216
middle	97	2	IN	11M	M2	Brn05	B-0.10	20231030	WT	5	sec01	F	NA	60626	175	16535.83489	11581.07093	0.248035401	0.144625008	2356	0	372.0486613	290.6393683	0.138704509	0.118745707
middle	97	3	IN	11M	M2	Brn05	B-0.10	20231030	WT	5	sec01	F	NA	46265	148	14472.6161	10245.72923	0.285587847	0.17676051	31885	10	7970.872529	7041.568156	0.229571983	0.138963908
middle	97	4	IN	11M	M2	Brn05	B-0.10	20231030	WT	5	sec01	F	NA	56739	183	16896.57451	11990.7679	0.272938132	0.160509646	27781	7	8288.589348	5015.046084	0.282093525	0.144205391
middle	97	5	IN	11M	M2	Brn05	B-0.10	20231030	WT	5	sec01	F	NA	59725	157	14166.0503	10749.89136	0.216754407	0.134439617	28315	3	8047.52726	4641.810712	0.269642174	0.118150607
middle	97	6	IN	11M	M2	Brn05	B-0.10	20231030	WT	5	sec01	F	NA	47607	153	14388.50662	10497.68457	0.277927816	0.169405654	20849	4	5561.531792	3128.572046	0.248569474	0.114259556
middle	97	7	IN	11M	M2	Brn05	B-0.10	20231030	WT	5	sec01	F	NA	23	0	7.539009735	2.601388559	0.354749382	0.114312962	35714	4	11026.66162	5337.215614	0.282642871	0.127458617
middle	97	8	IN	11M	M2	Brn05	B-0.10	20231030	WT	5	sec01	F	NA	26762	85	8371.697764	5425.227117	0.289890885	0.158022434	51666	8	13864.18279	7551.758424	0.253727019	0.129900053
middle	98	1	IN	11M	M2	Brn05	B-0.10	20231030	WT	5	sec01	F	NA	77902	180	10727.59616	10756.13322	0.120500498	0.097962923	37312	3	4891.102833	4393.271888	0.119584955	0.094285496
middle	98	2	IN	11M	M2	Brn05	B-0.10	20231030	WT	5	sec01	F	NA	38026	75	6883.044697	4845.965778	0.162355989	0.091950864	28398	5	5497.423333	3309.579174	0.177996486	0.0980087
middle	98	3	IN	11M	M2	Brn05	B-0.10	20231030	WT	5	sec01	F	NA	33295	87	4055.595135	4648.360618	0.110826276	0.119455256	51831	21	6408.948399	8334.927815	0.110749982	0.133165479
middle	99	1	IN	11M	M2	Brn05	B-0.10	20231030	WT	5	sec01	F	NA	38380	93	11670.60551	4774.820726	0.283390552	0.093995579	32486	0	10232.82524	3466.92357	0.303242534	0.09765774
middle	100	1	IN	11M	M2	Brn05	B-0.10	20231030	WT	5	sec01	F	NA	45460	72	8852.683743	5426.919986	0.176226437	0.094834819	29847	13	7479.530146	3918.064975	0.224811167	0.109422445
middle	100	2	IN	11M	M2	Brn05	B-0.10	20231030	WT	5	sec01	F	NA	40899	105	9948.792922	5817.948457	0.219134808	0.098802164	9363	4	2682.158709	1212.436409	0.268833458	0.094758525
middle	100	3	IN	11M	M2	Brn05	B-0.10	20231030	WT	5	sec01	F	NA	54805	147	13637.85575	7567.997284	0.215869382	0.099931337	31235	15	7248.499779	4182.588879	0.209346145	0.106012054
middle	100	4	IN	11M	M2	Brn05	B-0.10	20231030	WT	5	sec01	F	NA	56695	165	14825.2589	9360.778488	0.236621648	0.131273359	39672	13	9293.538736	5807.360985	0.215854123	0.124422066
middle	100	5	IN	11M	M2	Brn05	B-0.10	20231030	WT	5	sec01	F	NA	42971	116	11584.71061	6688.286873	0.245479509	0.117334247	39398	52	9571.786316	7384.219641	0.216342419	0.177874416
middle	100	6	IN	11M	M2	Brn05	B-0.10	20231030	WT	5	sec01	F	NA	74555	204	21411.41474	11874.08239	0.261478603	0.118913561	43441	21	10664.67204	5764.335532	0.227145806	0.11810483
middle	100	7	IN	11M	M2	Brn05	B-0.10	20231030	WT	5	sec01	F	NA	25631	87	4617.698956	4071.701748	0.173876554	0.133012891	37375	33	6810.514737	5696.074971	0.170855269	0.140474558
middle	100	8	IN	11M	M2	Brn05	B-0.10	20231030	WT	5	sec01	F	NA	31719	113	8972.412773	5917.735533	0.255283445	0.131654844	67919	23	15698.79361	8714.822422	0.210879683	0.11445792
middle	100	9	IN	11M	M2	Brn05	B-0.10	20231030	WT	5	sec01	F	NA	35095	67	8064.061129	4862.300177	0.198626682	0.115266651	34662	23	9053.632718	5367.960376	0.230701149	0.140184641
middle	101	1	IN	11M	M2	Brn05	B-0.10	20231030	WT	5	sec01	F	NA	63411	164	17680.83862	9707.932346	0.25748837	0.11279469	62541	8	15231.33176	7177.145896	0.228702217	0.104692146
middle	101	2	IN	11M	M2	Brn05	B-0.10	20231030	WT	5	sec01	F	NA	49034	66	10520.95445	4948.705048	0.186831459	0.074052036	14017	6	3371.231236	2541.056763	0.212466627	0.115632869
middle	101	3	IN	11M	M2	Brn05	B-0.10	20231030	WT	5	sec01	F	NA	63247	126	17911.63629	7631.098915	0.258983761	0.091279469	23796	3	7001.050432	3154.157536	0.282108784	0.107728697
middle	101	4	IN	11M	M2	Brn05	B-0.10	20231030	WT	5	sec01	F	NA	75825	132	17630.39088	9176.62117	0.207179368	0.088700697	29188	9	7261.378244	3953.378793	0.235446706	0.094422825
middle	101	5	IN	11M	M2	Brn05	B-0.10	20231030	WT	5	sec01	F	NA	48361	109	13728.94424	6785.833575	0.254932493	0.100373849	26353	3	6779.231266	2742.804047	0.239787906	0.091668576
middle	101	6	IN	11M	M2	Brn05	B-0.10	20231030	WT	5	sec01	F	NA	45219	90	13371.94846	5789.167379	0.275700003	0.090012968	34660	3	9992.796507	3584.580654	0.270237267	0.090577558
middle	102	1	IN	11M	M2	Brn05	B-0.10	20231030	WT	5	sec01	F	NA	55357	94	13465.98801	6029.950367	0.220950633	0.077866785	2	0	0.270557724	0.128358897	0.149950415	0.066712447
middle	102	2	IN	11M	M2	Brn05	B-0.10	20231030	WT	5	sec01	F	NA	30628	40	8129.358741	2555.326285	0.246021211	0.068436712	53791	15	12630.04613	5403.046683	0.215678647	0.092713818
middle	102	3	IN	11M	M2	Brn05	B-0.10	20231030	WT	5	sec01	F	NA	40786	50	1976.20385	4048.087469	0.044312201	0.089234762	43692	15	12343.81431	4359.114111	0.26076144	0.090257116
middle	102	4	IN	11M	M2	Brn05	B-0.10	20231030	WT	5	sec01	F	NA	58604	128	16308.42051	7108.257425	0.256824583	0.088242926	57279	35	6672.746765	6922.908161	0.107377738	0.114106968
middle	103	1	IN	11M	M2	Brn05	B-0.10	20231030	WT	5	sec01	F	NA	24627	56	5116.157169	2799.860016	0.18550393	0.086839095	48645	26	9014.381081	6106.954516	0.166353852	0.103044175
middle	103	2	IN	11M	M2	Brn05	B-0.10	20231030	WT	5	sec01	F	NA	49926	131	11490.94839	5774.53772	0.212573439	0.083131149	25496	0	5134.389794	2020.992449	0.183962762	0.072541393
middle	103	3	IN	11M	M2	Brn05	B-0.10	20231030	WT	5	sec01	F	NA	58956	90	13061.34971	5315.08503	0.207385361	0.069291219	25104	4	5656.417825	2285.968599	0.215091169	0.083833069
middle	103	4	IN	11M	M2	Brn05	B-0.10	20231030	WT	5	sec01	F	NA	74534	177	16707.06945	9006.532256	0.206225678	0.096955828	48626	14	9103.849368	4833.429073	0.175127789	0.08809033
middle	103	5	IN	11M	M2	Brn05	B-0.10	20231030	WT	5	sec01	F	NA	46701	126	10176.73016	5403.856585	0.19896239	0.086121917	51034	21	9197.18331	5771.902697	0.161196306	0.100282289
middle	104	1	IN	11M	M2	Brn05	B-0.10	20231030	WT	5	sec01	F	NA	35316	58	638.7034599	2543.453593	0.016311895	0.067277029	46380	6	3177.51585	6858.046161	0.056519419	0.121690698
middle	105	1	IN	11M	M2	Brn01	B-0.46	20231030	WT	1	sec02	F	NA	69424	22	5892.022527	1709.069543	0.072785534	0.018982224	17782	2	1973.950318	2964.028552	0.101853974	0.071519032
middle	105	2	IN	11M	M2	Brn01	B-0.46	20231030	WT	1	sec02	F	NA	56390	52	5221.728653	2708.463483	0.080094606	0.033020522	30723	1	3275.973651	1401.521007	0.093713284	0.039856564
middle	105	3	IN	11M	M2	Brn01	B-0.46	20231030	WT	1	sec02	F	NA	47721	87	1643.029501	2835.628173	0.030159457	0.047135118	34250	3	1864.733093	2079.034595	0.048554208	0.051377125
middle	105	4	IN	11M	M2	Brn01	B-0.46	20231030	WT	1	sec02	F	NA	65827	17	4505.33659	1336.143167	0.058686197	0.014618143	13237	3	976.4220657	876.7917002	0.062851913	0.055275805
middle	105	5	IN	11M	M2	Brn01	B-0.46	20231030	WT	1	sec02	F	NA	23080	104	1179.378014	2020.280035	0.039353017	0.069138631	47830	17	3181.004308	4805.558102	0.049393453	0.082337685
middle	105	6	IN	11M	M2	Brn01	B-0.46	20231030	WT	1	sec02	F	NA	69148	25	4707.785619	2790.24522	0.05586328	0.027435722	5105	2	553.0842148	801.4635842	0.090699628	0.082848862
middle	105	7	IN	11M	M2	Brn01	B-0.46	20231030	WT	1	sec02	F	NA	65830	21	5935.182733	2602.508621	0.071152821	0.02902266	14998	0	1246.684827	768.2205405	0.068513006	0.047104601
middle	105	8	IN	11M	M2	Brn01	B-0.46	20231030	WT	1	sec02	F	NA	34490	8	2183.740295	1175.607389	0.046234835	0.026337072	20308	10	1712.571238	2412.914185	0.075776301	0.068253607
middle	105	9	IN	11M	M2	Brn01	B-0.46	20231030	WT	1	sec02	F	NA	36270	24	2781.38891	1802.350946	0.061463341	0.02652018	40457	2	3219.590345	1748.6978	0.067978941	0.035370413
middle	106	1	IN	11M	M2	Brn01	B-0.46	20231030	WT	1	sec02	F	NA	4	0	0.501304641	0.114488441	0.131288618	0.030212864	19	0	3.344197758	0.567788205	0.161142901	0.033791104
middle	106	2	IN	11M	M2	Brn01	B-0.46	20231030	WT	1	sec02	F	NA	20	0	3.195620671	0.347814146	0.175371945	0.017914092	32672	1	4702.787292	1392.264335	0.126131073	0.03523308
middle	106	3	IN	11M	M2	Brn01	B-0.46	20231030	WT	1	sec02	F	NA	39102	38	4430.532742	929.9472081	0.097550929	0.017151142	46469	18	5312.305474	4802.260293	0.097894255	0.088899061
middle	106	4	IN	11M	M2	Brn01	B-0.46	20231030	WT	1	sec02	F	NA	19512	133	1574.070483	2033.669506	0.072404057	0.084718093	44464	9	3149.189918	3358.098745	0.060120545	0.069123372
middle	107	1	IN	11M	M2	Brn01	B-0.46	20231030	WT	1	sec02	F	NA	11	0	0.838605328	0.150774398	0.086457618	0.01451133	9	1	0.476890204	0.507835507	0.059372853	0.052109562
middle	107	2	IN	11M	M2	Brn01	B-0.46	20231030	WT	1	sec02	F	NA	19483	13	1719.381951	626.2282312	0.078309298	0.024780652	17740	2	2000.062823	695.9059148	0.100282289	0.029221026
middle	107	3	IN	11M	M2	Brn01	B-0.46	20231030	WT	1	sec02	F	NA	35541	22	2241.053882	961.3722471	0.048859388	0.012939651	4438	1	359.1881289	527.650859	0.068772413	0.053223468
middle	108	1	IN	11M	M2	Brn01	B-0.46	20231030	WT	1	sec02	F	NA	77874	39	6175.980262	1579.037576	0.066071562	0.015030136	43244	4	3516.533871	1850.36912	0.065232322	0.033432517
middle	108	2	IN	11M	M2	Brn01	B-0.46	20231030	WT	1	sec02	F	NA	31440	15	2168.129277	504.0675551	0.060074769	0.012512398	11510	4	990.2545522	911.7726874	0.085038528	0.048340581
middle	108	3	IN	11M	M2	Brn01	B-0.46	20231030	WT	1	sec02	F	NA	3	0	0.186892502	0.056870376	0.063935302	0.02091249	60	0	6.488914326	1.985839631	0.116884105	0.033844512
middle	108	4	IN	11M	M2	Brn01	B-0.46	20231030	WT	1	sec02	F	NA	62311	57	5297.870732	1592.361905	0.070641644	0.019272145	42792	1	3695.194373	2114.211601	0.07223621	0.043060958
middle	108	5	IN	11M	M2	Brn01	B-0.46	20231030	WT	1	sec02	F	NA	29692	151	2316.043902	2126.463755	0.061982147	0.055588618	65101	35	6842.081216	7221.851427	0.090745404	0.08630503
middle	109	1	IN	11M	M2	Brn01	B-0.46	20231030	WT	1	sec02	F	NA	54653	34	5967.224191	1280.08564	0.09080644	0.017975127	32522	3	3801.094029	1930.133566	0.098817423	0.047150377
middle	109	2	IN	11M	M2	Brn01	B-0.46	20231030	WT	1	sec02	F	NA	71977	53	7731.487455	1632.231472	0.097428858	0.016144045	29076	4	4098.473918	1718.697584	0.127138168	0.039581902
middle	109	3	IN	11M	M2	Brn01	B-0.46	20231030	WT	1	sec02	F	NA	56805	49	8492.202431	1518.830356	0.133897915	0.021759365	37610	1	6375.653272	1827.143301	0.159777224	0.041565575
middle	109	4	IN	11M	M2	Brn01	B-0.46	20231030	WT	1	sec02	F	NA	24672	8	2769.590815	468.225882	0.099000536	0.015976196	373	0	29.48671703	23.62134741	0.066216528	0.060860608
middle	109	5	IN	11M	M2	Brn01	B-0.46	20231030	WT	1	sec02	F	NA	55699	34	5683.092154	1181.381985	0.090241857	0.016403448	34048	2	4234.660475	1580.712584	0.107057296	0.037384603
middle	109	6	IN	11M	M2	Brn01	B-0.46	20231030	WT	1	sec02	F	NA	29024	123	1936.155676	1907.224813	0.056260012	0.051697567	18306	3	2580.381369	1024.461176	0.124437325	0.039002061
middle	109	7	IN	11M	M2	Brn01	B-0.46	20231030	WT	1	sec02	F	NA	47090	49	4681.691817	1649.964421	0.074479289	0.02293431	44922	15	3909.934024	4029.344584	0.07164111	0.074967578
middle	109	8	IN	11M	M2	Brn01	B-0.46	20231030	WT	1	sec02	F	NA	50711	27	4398.178871	1491.268366	0.067536429	0.020675974	35917	5	3960.646023	1867.117162	0.094789043	0.039765012
middle	109	9	IN	11M	M2	Brn01	B-0.46	20231030	WT	1	sec02	F	NA	32416	15	2696.879196	573.1723543	0.070862897	0.014053559	21649	3	2410.197103	1210.643994	0.091493092	0.034088656
middle	110	1	IN	11M	M2	Brn01	B-0.46	20231030	WT	1	sec02	F	NA	49323	33	5476.231482	2233.572005	0.090608075	0.028900588	6831	0	917.9010155	317.0885945	0.119676508	0.042313267
middle	110	2	IN	11M	M2	Brn01	B-0.46	20231030	WT	1	sec02	F	NA	38385	24	4157.427728	1977.622496	0.082932785	0.031464104	38871	3	4211.815019	1825.745117	0.094499126	0.040329594
middle	110	3	IN	11M	M2	Brn01	B-0.46	20231030	WT	1	sec02	F	NA	24181	35	1478.113499	1507.323006	0.051056687	0.046799421	57055	39	4684.8082	4266.603607	0.068513006	0.066758223
middle	110	4	IN	11M	M2	Brn01	B-0.46	20231030	WT	1	sec02	F	NA	53264	11	4600.62622	967.1343918	0.071793698	0.013855192	47504	6	4628.051014	2040.627547	0.08227665	0.0371252
middle	110	5	IN	11M	M2	Brn01	B-0.46	20231030	WT	1	sec02	F	NA	35745	4	2651.707656	629.7456819	0.062195774	0.014267186	22434	2	2441.395364	1067.309715	0.088593878	0.039505608
middle	110	6	IN	11M	M2	Brn01	B-0.46	20231030	WT	1	sec02	F	NA	16	0	1.407736316	0.277592127	0.086655982	0.01823453	29106	2	2882.421854	1274.481318	0.078538187	0.038605325
middle	111	1	IN	11M	M2	Brn01	B0.02	20231030	WT	1	sec01	F	NA	6	0	2.78146027	0.225070579	0.441306174	0.035141528	48607	19	13380.3729	6626.213932	0.248912796	0.074784465
middle	111	2	IN	11M	M2	Brn01	B0.02	20231030	WT	1	sec01	F	NA	66147	34	22964.08393	1989.185327	0.316929877	0.019012742	17	0	9.502281219	0.765514612	0.499084473	0.048065919
middle	111	3	IN	11M	M2	Brn01	B0.02	20231030	WT	1	sec01	F	NA	38246	24	16399.53567	1353.669921	0.393514901	0.025329977	45010	5	15882.32099	2165.7576	0.325337619	0.034409095
middle	111	4	IN	11M	M2	Brn01	B0.02	20231030	WT	1	sec01	F	NA	55414	49	21069.75746	3880.986958	0.341206998	0.030426489	61560	2	20968.39022	3149.233073	0.308613718	0.043640804
middle	111	5	IN	11M	M2	Brn01	B0.02	20231030	WT	1	sec01	F	NA	59053	34	20877.47199	2208.795017	0.334157318	0.025604639	18458	0	6862.399588	841.7190682	0.328236818	0.039063096
middle	112	1	IN	11M	M2	Brn01	B0.02	20231030	WT	1	sec01	F	NA	42051	38	13693.18961	3507.038777	0.295429915	0.048325323	50054	7	14117.14342	4491.338816	0.250019073	0.070878156
middle	112	2	IN	11M	M2	Brn01	B0.02	20231030	WT	1	sec01	F	NA	70066	97	21898.23323	7661.299358	0.29323262	0.069443807	59335	11	16664.67395	5466.333141	0.262012661	0.070138097
middle	112	3	IN	11M	M2	Brn01	B0.02	20231030	WT	1	sec01	F	NA	46272	27	14439.76816	3918.367609	0.28227666	0.071107045	42417	10	14595.68519	5171.205541	0.32871747	0.075860225
middle	112	4	IN	11M	M2	Brn01	B0.02	20231030	WT	1	sec01	F	NA	85510	107	34948.51638	6724.166132	0.38170442	0.055802245	41105	4	14617.24418	2962.257058	0.330525666	0.062485695
middle	112	5	IN	11M	M2	Brn01	B0.02	20231030	WT	1	sec01	F	NA	26149	8	11502.45658	690.2880627	0.419485778	0.019729916	36294	0	16140.28145	1654.073537	0.4285191	0.039826047
middle	113	1	IN	11M	M2	Brn01	B0.02	20231030	WT	1	sec01	F	NA	48839	173	11325.86444	2355.477612	0.198779285	0.035980772	54315	9	14092.35302	5773.955067	0.226443887	0.070374608
middle	114	1	IN	11M	M2	Brn01	B0.02	20231030	WT	1	sec01	F	NA	44196	74	11067.61735	1573.203499	0.224185556	0.023956664	44460	4	11310.91918	3033.453166	0.222980082	0.055695429
middle	114	2	IN	11M	M2	Brn01	B0.02	20231030	WT	1	sec01	F	NA	54748	50	15261.19926	1283.110817	0.245609224	0.014053559	38740	1	11308.13167	1877.641615	0.257557034	0.038559549
middle	114	3	IN	11M	M2	Brn01	B0.02	20231030	WT	1	sec01	F	NA	61578	82	21080.6083	2281.671907	0.310124367	0.020218205	31656	3	11139.58563	2936.529156	0.328175783	0.047043566
middle	114	4	IN	11M	M2	Brn01	B0.02	20231030	WT	1	sec01	F	NA	1	0	0.259281307	0.023804074	0.259281307	0.023804074	14	0	1.966704816	1.394354172	0.141695276	0.090745404
middle	114	5	IN	11M	M2	Brn01	B0.02	20231030	WT	1	sec01	F	NA	4	0	1.019928291	0.21895171	0.269016564	0.054428931	20	0	4.69330892	1.326161584	0.215609983	0.064988174
middle	114	6	IN	11M	M2	Brn01	B0.02	20231030	WT	1	sec01	F	NA	47	1	15.42294966	1.800488287	0.291958496	0.028885328	52	1	20.72857249	16.44267947	0.33249408	0.137529567
middle	114	7	IN	11M	M2	Brn01	B0.02	20231030	WT	1	sec01	F	NA	24	0	6.646265343	0.935591675	0.242160678	0.03134203	28	0	10.80314329	8.608316161	0.35225451	0.118791483
middle	115	1	IN	11M	M2	Brn01	B0.02	20231030	WT	1	sec01	F	NA	27028	37	5858.805403	2292.223059	0.191454947	0.041824978	68557	12	12338.37674	3947.151132	0.14781414	0.046417944
middle	115	2	IN	11M	M2	Brn01	B0.02	20231030	WT	1	sec01	F	NA	40642	64	5499.614025	3338.099386	0.124361031	0.048798352	70023	13	12098.89727	6191.791584	0.145281151	0.068238348
middle	115	3	IN	11M	M2	Brn01	B0.02	20231030	WT	1	sec01	F	NA	73944	40	23627.2348	4289.044441	0.287129015	0.033813994	71598	7	18200.00599	4292.556382	0.223758295	0.048859388
middle	115	4	IN	11M	M2	Brn01	B0.02	20231030	WT	1	sec01	F	NA	41504	28	10287.45695	3187.899935	0.21696803	0.042053863	25479	1	5062.187444	1593.780288	0.161882967	0.057389181
middle	116	1	IN	11M	M2	Brn01	B0.02	20231030	WT	1	sec01	F	NA	75327	56	18714.8271	4662.662035	0.219882503	0.034027617	15286	3	3677.252201	927.083819	0.215442136	0.047943845
middle	116	2	IN	11M	M2	Brn01	B0.02	20231030	WT	1	sec01	F	NA	33302	21	7010.047808	1907.694167	0.184588388	0.031326771	31605	1	5204.764877	1952.677397	0.143190667	0.05041581
middle	116	3	IN	11M	M2	Brn01	B0.02	20231030	WT	1	sec01	F	NA	28454	35	6126.238134	2124.93767	0.188876167	0.046265356	33508	4	5927.599911	2328.946658	0.154192418	0.055436026
middle	116	4	IN	11M	M2	Brn01	B0.02	20231030	WT	1	sec01	F	NA	37760	10	11323.25738	924.0487264	0.276585042	0.01762417	35096	3	9519.522439	1458.196083	0.255115598	0.033005264
middle	116	5	IN	11M	M2	Brn01	B0.02	20231030	WT	1	sec01	F	NA	33761	39	7355.033649	2726.397715	0.183779657	0.046601053	27295	9	5379.254812	2755.840455	0.173380643	0.071343556
middle	116	6	IN	11M	M2	Brn01	B0.02	20231030	WT	1	sec01	F	NA	51779	22	13539.60723	1557.693497	0.235500112	0.019821469	36902	6	9058.334497	2597.721099	0.220569164	0.045853361
middle	116	7	IN	11M	M2	Brn01	B0.02	20231030	WT	1	sec01	F	NA	68985	13	17964.68063	1687.895574	0.241046771	0.017730983	47202	3	11449.74387	2636.499265	0.220859081	0.041519798
middle	117	1	IN	11M	M2	Brn01	B0.02	20231030	WT	1	sec01	F	NA	74240	72	20770.29789	5100.494522	0.241031513	0.036545359	53193	11	11258.26089	3983.60295	0.191683829	0.048241399
middle	117	2	IN	11M	M2	Brn01	B0.02	20231030	WT	1	sec01	F	NA	51	0	12.48422976	3.481849419	0.236354619	0.059838254	42686	6	8775.750335	3317.645871	0.184481576	0.049393453
middle	117	3	IN	11M	M2	Brn01	B0.02	20231030	WT	1	sec01	F	NA	73311	16	15315.26457	2524.050972	0.183001444	0.024399176	95235	12	17889.88041	8400.129466	0.164911881	0.070389867
middle	118	1	IN	11M	M2	Brn01	B0.02	20231030	WT	1	sec01	F	NA	39551	82	14731.91413	1622.949345	0.347508967	0.029358359	29254	2	10895.32467	2958.013063	0.341252774	0.063294426
middle	118	2	IN	11M	M2	Brn01	B0.02	20231030	WT	1	sec01	F	NA	93158	269	44297.62786	4691.363601	0.443305105	0.037201494	42397	3	20710.35009	3504.972705	0.465323865	0.062111847
middle	118	3	IN	11M	M2	Brn01	B0.02	20231030	WT	1	sec01	F	NA	67949	161	32372.6304	3098.446929	0.451560229	0.033157855	46987	3	22867.56956	3699.12467	0.473243296	0.060013734
middle	118	4	IN	11M	M2	Brn01	B0.02	20231030	WT	1	sec01	F	NA	83520	162	29868.40022	3097.269194	0.325551242	0.025040055	2	0	0.904631138	0.067444876	0.497383088	0.044007018
middle	119	1	IN	11M	M2	Brn01	B0.02	20231030	WT	1	sec01	F	NA	74839	217	32008.54243	4027.618318	0.410070956	0.03759823	71400	7	29617.64281	6765.773653	0.388662547	0.074402988
middle	119	2	IN	11M	M2	Brn01	B0.02	20231030	WT	1	sec01	F	NA	38132	258	12556.12755	3011.882494	0.291355759	0.067200735	29746	6	12187.66293	3404.393228	0.377584487	0.083848327
middle	119	3	IN	11M	M2	Brn01	B0.02	20231030	WT	1	sec01	F	NA	50583	151	20080.47562	2644.011738	0.363744557	0.039688718	49300	4	19619.11102	4236.292076	0.365362018	0.075364307
middle	119	4	IN	11M	M2	Brn01	B0.02	20231030	WT	1	sec01	F	NA	74434	173	35112.43482	3294.761936	0.438254356	0.031189442	27691	7	14700.50591	3737.368691	0.510330379	0.066117339
middle	120	1	IN	11M	M2	Brn01	B0.02	20231030	WT	1	sec01	F	NA	71217	100	35204.71016	4081.725605	0.46815443	0.042435341	20234	2	11180.8902	2154.856047	0.534584582	0.07116808
middle	120	2	IN	11M	M2	Brn01	B0.02	20231030	WT	1	sec01	F	NA	62469	65	30585.35941	3328.825824	0.455931932	0.040009156	22876	6	11128.31478	3809.616817	0.440283805	0.081300072
middle	120	3	IN	11M	M2	Brn01	B0.02	20231030	WT	1	sec01	F	NA	24	0	9.000411987	0.91235218	0.371816576	0.036636911	57	0	28.79064626	2.787670719	0.442778662	0.045563439
middle	120	4	IN	11M	M2	Brn01	B0.02	20231030	WT	1	sec01	F	NA	10	0	7.22891593	0.83863584	0.703349352	0.088258184	44	1	25.84118396	5.392614655	0.560463846	0.086381324
middle	120	5	IN	11M	M2	Brn01	B0.02	20231030	WT	1	sec01	F	NA	9	1	7.536064804	1.123506501	0.882970959	0.094377048	20	0	11.3218281	2.044632632	0.561882973	0.079285875
middle	120	6	IN	11M	M2	Brn01	B0.02	20231030	WT	1	sec01	F	NA	13	1	10.58881515	1.415457405	0.837293059	0.105874725	53	0	30.75049961	6.473090753	0.55927366	0.081162736
middle	120	7	IN	11M	M2	Brn01	B0.02	20231030	WT	1	sec01	F	NA	71524	138	35955.25985	4738.539201	0.474982828	0.05101091	66	0	40.87980442	4.233859759	0.631448865	0.059479669
middle	120	8	IN	11M	M2	Brn01	B0.02	20231030	WT	1	sec01	F	NA	23	1	13.66363016	1.446158541	0.609308004	0.045494772	64	0	40.88571012	4.382299531	0.587457061	0.061066605
middle	120	9	IN	11M	M2	Brn01	B0.02	20231030	WT	1	sec01	F	NA	43	0	13.12246891	1.232837421	0.287197679	0.026810102	41	0	24.75605413	2.619531576	0.595307857	0.058274206
middle	120	10	IN	11M	M2	Brn01	B0.02	20231030	WT	1	sec01	F	NA	27136	58	10452.52456	2438.378579	0.355931938	0.052414741	38103	1	17065.98753	2898.23864	0.416754395	0.064377815
middle	120	11	IN	11M	M2	Brn01	B0.02	20231030	WT	1	sec01	F	NA	71660	81	37561.26163	3978.615892	0.495201051	0.040878918	3	0	1.96111998	0.28526742	0.731090248	0.102838181
middle	120	12	IN	11M	M2	Brn01	B0.02	20231030	WT	1	sec01	F	NA	71701	96	35911.06435	3603.122416	0.488586247	0.034096286	13	0	1.103501938	0.282764935	0.070092317	0.019859617
middle	121	1	IN	11M	M2	Brn05	B0.02	20231030	WT	5	sec02	F	NA	72524	148	13274.13724	11371.87752	0.166506454	0.122911423	34384	10	4691.630795	4625.570081	0.124162659	0.11964599
middle	121	2	IN	11M	M2	Brn05	B0.02	20231030	WT	5	sec02	F	NA	26186	50	4240.899964	3675.239691	0.138414592	0.108522162	13175	4	2392.303579	1897.417213	0.152811475	0.119035631
middle	121	3	IN	11M	M2	Brn05	B0.02	20231030	WT	5	sec02	F	NA	36389	113	8555.823608	7411.642958	0.20701915	0.152132452	61197	16	10184.27804	8528.60777	0.148912787	0.122407876
middle	121	4	IN	11M	M2	Brn05	B0.02	20231030	WT	5	sec02	F	NA	68145	116	10787.4906	9790.615631	0.138216227	0.117616542	18871	15	3161.559779	4666.895279	0.155939579	0.188342109
middle	121	5	IN	11M	M2	Brn05	B0.02	20231030	WT	5	sec02	F	NA	38756	86	6468.339026	5928.08553	0.146532387	0.110826276	22698	7	3234.7057	3059.179691	0.120134279	0.120500498
middle	121	6	IN	11M	M2	Brn05	B0.02	20231030	WT	5	sec02	F	NA	41056	144	5886.731276	7297.316537	0.132814527	0.145555809	72594	21	10804.62189	10824.16116	0.131303877	0.132478833
middle	122	1	IN	11M	M2	Brn05	B0.02	20231030	WT	5	sec02	F	NA	42386	110	6064.552607	6788.782196	0.130251005	0.127306014	63351	18	9606.262536	10062.53804	0.131677732	0.136202022
middle	122	2	IN	11M	M2	Brn05	B0.02	20231030	WT	5	sec02	F	NA	44828	74	6155.947376	5470.295966	0.120637827	0.09706264	21133	5	2754.284658	2747.503794	0.119851984	0.108003356
middle	122	3	IN	11M	M2	Brn05	B0.02	20231030	WT	5	sec02	F	NA	9946	21	1542.811262	1388.515328	0.129091322	0.107804991	43506	14	6897.259758	5799.712584	0.132784009	0.110688947
middle	123	1	IN	11M	M2	Brn05	B0.02	20231030	WT	5	sec02	F	NA	64258	202	11298.15595	12546.10879	0.16372931	0.152941182	45356	13	7267.144019	8635.310768	0.152513921	0.137392238
middle	123	2	IN	11M	M2	Brn05	B0.02	20231030	WT	5	sec02	F	NA	46425	107	9205.41514	7575.668151	0.172800794	0.132219419	49907	13	8727.75038	7732.312081	0.152285039	0.136552989
middle	123	3	IN	11M	M2	Brn05	B0.02	20231030	WT	5	sec02	F	NA	2796	4	321.2886245	333.2339056	0.104280159	0.107850768	3	0	0.485831991	0.309590295	0.169932097	0.114419777
middle	123	4	IN	11M	M2	Brn05	B0.02	20231030	WT	5	sec02	F	NA	8	1	1.624322906	1.511100926	0.213992521	0.174624249	12	0	2.718150586	1.315465018	0.231784537	0.111558706
middle	123	5	IN	11M	M2	Brn05	B0.02	20231030	WT	5	sec02	F	NA	51733	149	10714.57774	9916.504785	0.178805217	0.142633706	2357	1	385.3547418	384.1002213	0.158503085	0.15831998
middle	123	6	IN	11M	M2	Brn05	B0.02	20231030	WT	5	sec02	F	NA	44425	113	7620.418621	7731.250783	0.152010381	0.130205229	7	0	1.10370031	1.686991677	0.155878536	0.214091703
middle	123	7	IN	11M	M2	Brn05	B0.02	20231030	WT	5	sec02	F	NA	20549	47	3442.363867	3189.223408	0.147455558	0.121248186	46	0	13.48355846	7.530342512	0.195986882	0.153078511
middle	124	1	IN	11M	M2	Brn05	B0.02	20231030	WT	5	sec02	F	NA	23384	43	3032.302771	2567.758101	0.109895475	0.084168762	35061	12	4306.672774	5066.873261	0.106614783	0.109056227
middle	124	2	IN	11M	M2	Brn05	B0.02	20231030	WT	5	sec02	F	NA	50771	124	8482.557371	7035.504788	0.142694741	0.112260625	57187	17	9591.842256	8050.525844	0.146532387	0.126100555
middle	125	1	IN	11M	M2	Brn05	B0.02	20231030	WT	5	sec02	F	NA	27330	61	8172.506858	4183.056263	0.268024713	0.103288323	17819	5	4820.438865	2614.098361	0.257068753	0.106736861
middle	125	2	IN	11M	M2	Brn05	B0.02	20231030	WT	5	sec02	F	NA	38217	83	9237.864929	5072.599636	0.197985813	0.103044175	47893	10	10177.59274	7367.191381	0.188754097	0.125169754
middle	125	3	IN	11M	M2	Brn05	B0.02	20231030	WT	5	sec02	F	NA	2073	0	257.7353323	237.8406656	0.115915157	0.110856794	10392	2	2114.438744	1424.152469	0.171160445	0.124650948
middle	125	4	IN	11M	M2	Brn05	B0.02	20231030	WT	5	sec02	F	NA	41756	85	10032.97261	6194.477138	0.211123824	0.107270926	19649	4	4133.328359	2787.64268	0.186999314	0.108606085
middle	125	5	IN	11M	M2	Brn05	B0.02	20231030	WT	5	sec02	F	NA	20581	18	4868.311436	1823.251883	0.214061186	0.074479289	65390	5	16841.16475	7885.628785	0.226977944	0.107286185
middle	126	1	IN	11M	M2	Brn05	B0.02	20231030	WT	5	sec02	F	NA	48584	179	12686.93758	6131.170036	0.231998175	0.099000536	19583	1	4310.288443	2392.647946	0.198863208	0.097825587
middle	126	2	IN	11M	M2	Brn05	B0.02	20231030	WT	5	sec02	F	NA	29709	85	6985.382392	3343.25054	0.198428318	0.084870681	23504	7	4791.349907	2834.121845	0.179125652	0.110231176
middle	126	3	IN	11M	M2	Brn05	B0.02	20231030	WT	5	sec02	F	NA	36551	76	10393.32275	3285.371699	0.263828486	0.071732663	23789	4	5464.190405	3530.386757	0.209925994	0.101853974
middle	126	4	IN	11M	M2	Brn05	B0.02	20231030	WT	5	sec02	F	NA	37183	98	10649.64271	3548.576963	0.257755399	0.076127261	35693	9	8442.452492	4225.722807	0.210704207	0.101327538
middle	127	1	IN	11M	M2	Brn05	B0.02	20231030	WT	5	sec02	F	NA	47446	99	8658.702787	5646.752929	0.15901427	0.088105589	66817	45	11497.33177	8390.442089	0.144365609	0.1101854
middle	128	1	IN	11M	M2	Brn05	B0.02	20231030	WT	5	sec02	F	NA	51622	98	13673.35201	4361.706894	0.236408025	0.072968639	39787	7	10747.26586	5249.236901	0.248081177	0.107545584
middle	128	2	IN	11M	M2	Brn05	B0.02	20231030	WT	5	sec02	F	NA	55840	130	16675.79342	5047.19648	0.273151755	0.06515602	65109	0	18001.39991	5714.702914	0.256290525	0.076707102
middle	129	1	IN	11M	M2	Brn05	B0.02	20231030	WT	5	sec02	F	NA	49282	137	13771.18552	5626.398293	0.241336688	0.08227665	38623	5	10573.3473	4823.281167	0.243869692	0.102342263
middle	130	1	IN	11M	M2	Brn03	B0.98	20231030	WT	3	sec03	F	NA	25262	173	4337.558207	8943.691643	0.161852449	0.337438017	42564	42	7984.338463	8820.734695	0.167025253	0.184740975
middle	131	1	IN	11M	M2	Brn03	B0.98	20231030	WT	3	sec03	F	NA	43205	140	6598.333427	7703.108188	0.14435035	0.122865647	31678	3	3750.928025	2717.776138	0.108461127	0.071000226
middle	131	2	IN	11M	M2	Brn03	B0.98	20231030	WT	3	sec03	F	NA	27179	122	5462.433174	13238.01642	0.188021675	0.461768508	28612	25	5081.180029	8878.799591	0.16304265	0.289158463
middle	131	3	IN	11M	M2	Brn03	B0.98	20231030	WT	3	sec03	F	NA	61551	32	18272.19411	3449.809207	0.273289084	0.041016251	22261	2	5649.233631	1587.531855	0.234218359	0.057114519
middle	132	1	IN	11M	M2	Brn03	B0.98	20231030	WT	3	sec03	F	NA	48068	42	11868.82089	2350.489957	0.232104987	0.032516975	12839	3	3807.38117	915.6472889	0.264217585	0.05397116
middle	132	2	IN	11M	M2	Brn03	B0.98	20231030	WT	3	sec03	F	NA	44035	118	11797.45715	5059.788985	0.247150376	0.075989932	21895	9	4908.518121	1928.778396	0.206973374	0.074174106
middle	132	3	IN	11M	M2	Brn03	B0.98	20231030	WT	3	sec03	F	NA	31850	34	7380.89624	1518.492809	0.210208282	0.029922942	8846	3	2088.400749	612.7927064	0.215686277	0.051514458
middle	132	4	IN	11M	M2	Brn03	B0.98	20231030	WT	3	sec03	F	NA	45292	53	13920.43633	2637.962071	0.292820632	0.039200429	27926	2	8576.206257	1560.122731	0.28731212	0.046417944
middle	132	5	IN	11M	M2	Brn03	B0.98	20231030	WT	3	sec03	F	NA	69290	80	20492.42555	5872.323437	0.277363241	0.054505225	32517	12	9325.452951	3703.430306	0.277409017	0.074174106
middle	132	6	IN	11M	M2	Brn03	B0.98	20231030	WT	3	sec03	F	NA	43212	30	11971.00955	2083.225884	0.254291594	0.03463798	25057	4	6446.29218	1866.359444	0.236408025	0.058564126
middle	132	7	IN	11M	M2	Brn03	B0.98	20231030	WT	3	sec03	F	NA	66762	128	21716.00516	7090.993626	0.297398329	0.074906535	28098	9	8577.415916	4493.614971	0.284733355	0.102327004
middle	133	1	IN	11M	M2	Brn03	B0.98	20231030	WT	3	sec03	F	NA	28989	52	6815.180013	3909.338859	0.21319142	0.081025407	27092	10	3750.545299	2868.760146	0.126085296	0.087510489
middle	133	2	IN	11M	M2	Brn03	B0.98	20231030	WT	3	sec03	F	NA	41913	118	5709.363748	7321.874696	0.125902191	0.122972459	29602	5	5389.114614	2628.217062	0.167544067	0.07460136
middle	133	3	IN	11M	M2	Brn03	B0.98	20231030	WT	3	sec03	F	NA	39508	75	7890.046192	6687.58778	0.182497904	0.107682921	17884	2	2937.211156	1455.415246	0.155870914	0.062699318
middle	133	4	IN	11M	M2	Brn03	B0.98	20231030	WT	3	sec03	F	NA	46592	68	7549.146841	6012.495328	0.142473489	0.072251469	24029	5	4652.788451	2784.91388	0.180979624	0.074074924
middle	134	1	IN	11M	M2	Brn03	B0.98	20231030	WT	3	sec03	F	NA	31929	25	11523.93893	2842.901459	0.332074463	0.059388112	6585	4	2343.909332	1236.082414	0.338216215	0.112947278
middle	134	2	IN	11M	M2	Brn03	B0.98	20231030	WT	3	sec03	F	NA	58645	191	9094.073827	9450.129081	0.145372704	0.128191039	21272	6	3709.052263	4590.553767	0.163027391	0.136034176
middle	134	3	IN	11M	M2	Brn03	B0.98	20231030	WT	3	sec03	F	NA	66868	134	21416.65017	8274.014425	0.296086073	0.073472187	45726	12	13242.1251	6813.33949	0.272831321	0.09341573
middle	135	1	IN	11M	M2	Brn03	B0.98	20231030	WT	3	sec03	F	NA	50826	214	9591.599136	20023.83726	0.176592663	0.371343553	22208	19	4158.786498	6817.27718	0.172579542	0.284565508
middle	136	1	IN	11M	M2	Brn03	B0.98	20231030	WT	3	sec03	F	NA	30487	92	7475.276951	20439.29951	0.229205772	0.652018011	34702	33	7722.016817	16604.00442	0.202487215	0.456153214
middle	136	2	IN	11M	M2	Brn03	B0.98	20231030	WT	3	sec03	F	NA	73047	79	24110.74654	7720.698566	0.303456157	0.069504842	21622	8	6459.080675	2745.364738	0.279209584	0.079728387
middle	136	3	IN	11M	M2	Brn03	B0.98	20231030	WT	3	sec03	F	NA	37839	69	1168.436351	4712.392083	0.024429694	0.094941631	13896	2	864.4094925	1955.823133	0.049835965	0.074387729
middle	137	1	IN	11M	M2	Brn03	B0.98	20231030	WT	3	sec03	F	NA	4	0	0.6361944	0.168642707	0.145174339	0.040772106	11	0	3.001464888	0.727748524	0.257686734	0.066704813
middle	138	1	IN	11M	M2	Brn03	B0.98	20231030	WT	3	sec03	F	NA	17773	50	2257.939164	2334.122943	0.119066149	0.097001605	57313	19	6784.167793	5423.222574	0.10168612	0.067017622
middle	138	2	IN	11M	M2	Brn03	B0.98	20231030	WT	3	sec03	F	NA	42710	57	9940.914276	3846.611067	0.208514541	0.05243	21080	4	4444.658519	1571.681683	0.195773244	0.056137942
middle	138	3	IN	11M	M2	Brn03	B0.98	20231030	WT	3	sec03	F	NA	59137	140	11720.60632	10936.30734	0.181383997	0.125566497	14804	6	2290.675747	2432.744489	0.142168313	0.109651335
middle	138	4	IN	11M	M2	Brn03	B0.98	20231030	WT	3	sec03	F	NA	71442	128	12142.43768	10739.88047	0.148226142	0.089784086	17417	3	2801.390814	1582.293219	0.146288246	0.066071562
middle	138	5	IN	11M	M2	Brn03	B0.98	20231030	WT	3	sec03	F	NA	87886	158	12092.85219	12478.26916	0.125001907	0.091340505	52796	12	6644.876329	5158.766237	0.116289005	0.071854733
middle	138	6	IN	11M	M2	Brn03	B0.98	20231030	WT	3	sec03	F	NA	35	0	4.682948031	2.048706809	0.134699017	0.05740444	438	0	74.77253366	62.04943914	0.145830467	0.12011902
middle	139	1	IN	11M	M2	Brn03	B0.98	20231030	WT	3	sec03	F	NA	32793	164	6085.805921	6401.162677	0.170359343	0.169306472	22628	18	4279.344918	5025.227025	0.162462801	0.185015634
middle	139	2	IN	11M	M2	Brn03	B0.98	20231030	WT	3	sec03	F	NA	66074	92	22704.44121	4605.577087	0.319768071	0.048981462	14621	5	4216.966049	1179.651379	0.27309835	0.061226826
middle	140	1	IN	11M	M2	Brn03	B1.18	20231030	WT	3	sec02	F	NA	68136	104	19543.42407	7091.163764	0.275059134	0.065262839	19082	4	6100.784129	1818.980302	0.313023567	0.061753262
middle	140	2	IN	11M	M2	Brn03	B1.18	20231030	WT	3	sec02	F	NA	24304	51	5584.367898	3203.618968	0.220325023	0.083634697	25152	6	5059.702374	2226.668805	0.192080572	0.070893414
middle	140	3	IN	11M	M2	Brn03	B1.18	20231030	WT	3	sec02	F	NA	34141	82	6715.289665	5392.151541	0.179751277	0.099534601	36105	22	7299.678708	4309.343987	0.18229191	0.084908828
middle	140	4	IN	11M	M2	Brn03	B1.18	20231030	WT	3	sec02	F	NA	60199	151	17551.92005	10097.81209	0.28416875	0.107331961	48578	10	12657.54452	3899.903186	0.255832762	0.059357595
middle	140	5	IN	11M	M2	Brn03	B1.18	20231030	WT	3	sec02	F	NA	50669	126	11172.29868	10324.67032	0.20067139	0.126741439	31270	10	6365.681561	3595.062473	0.195803776	0.068848707
middle	140	6	IN	11M	M2	Brn03	B1.18	20231030	WT	3	sec02	F	NA	59714	136	12711.52264	11100.36405	0.197833225	0.11421378	7025	5	1543.066439	1344.718915	0.207873657	0.136163883
middle	140	7	IN	11M	M2	Brn03	B1.18	20231030	WT	3	sec02	F	NA	59332	76	16618.31285	5352.22564	0.270008385	0.059998475	37082	9	10207.23594	3567.430308	0.274006248	0.060379948
middle	141	1	IN	11M	M2	Brn03	B1.18	20231030	WT	3	sec02	F	NA	36679	103	5929.308175	7301.08089	0.146761268	0.133119702	30257	10	4895.115636	3457.502374	0.142931253	0.073548488
middle	141	2	IN	11M	M2	Brn03	B1.18	20231030	WT	3	sec02	F	NA	73445	101	16727.26341	7456.319852	0.206515595	0.067658506	43608	12	9190.028293	4077.124182	0.192019537	0.06477455
middle	141	3	IN	11M	M2	Brn03	B1.18	20231030	WT	3	sec02	F	NA	68164	167	16949.49531	15948.58975	0.220981151	0.146852821	53303	22	12514.34034	5251.121771	0.213565275	0.071931027
middle	142	1	IN	11M	M2	Brn03	B1.18	20231030	WT	3	sec02	F	NA	34070	89	8331.665265	3061.557324	0.230563819	0.055146106	15116	0	2930.8739	904.4821102	0.180422679	0.047531854
middle	143	1	IN	11M	M2	Brn03	B1.18	20231030	WT	3	sec02	F	NA	51903	42	1723.229288	4477.020376	0.027237354	0.067841612	23297	6	1093.574703	2822.438119	0.037964448	0.069657438
middle	143	2	IN	11M	M2	Brn03	B1.18	20231030	WT	3	sec02	F	NA	63527	150	9570.733384	14779.12439	0.137918666	0.157549396	38750	16	4604.242531	3595.604216	0.110749982	0.074341953
middle	143	3	IN	11M	M2	Brn03	B1.18	20231030	WT	3	sec02	F	NA	41724	122	3406.192848	6899.064044	0.074097812	0.129091322	34990	13	2748.519802	3344.434427	0.071320668	0.077393763
middle	143	4	IN	11M	M2	Brn03	B1.18	20231030	WT	3	sec02	F	NA	36647	62	5046.473078	5653.471262	0.12553598	0.106164642	23578	7	3067.993898	2053.887176	0.119508661	0.072556652
middle	143	5	IN	11M	M2	Brn03	B1.18	20231030	WT	3	sec02	F	NA	56850	25	787.7858153	4263.99999	0.010116732	0.063355461	83798	14	2788.116023	8785.608231	0.027069505	0.075883113
middle	143	6	IN	11M	M2	Brn03	B1.18	20231030	WT	3	sec02	F	NA	46018	86	6320.841355	8123.211601	0.11952392	0.103776611	4432	0	454.0909899	385.7066458	0.091157399	0.069077589
middle	144	1	IN	11M	M2	Brn03	B1.18	20231030	WT	3	sec02	F	NA	57876	51	14024.33631	4524.50221	0.227267876	0.046890974	47002	9	9755.087055	3278.921634	0.190127417	0.05503929
middle	144	2	IN	11M	M2	Brn03	B1.18	20231030	WT	3	sec02	F	NA	57625	134	9157.513103	8563.139579	0.148729682	0.092622265	56452	16	7004.659546	6328.138207	0.114168003	0.079240099
middle	144	3	IN	11M	M2	Brn03	B1.18	20231030	WT	3	sec02	F	NA	64590	44	12834.1598	3525.018943	0.187319756	0.036896314	27540	7	5334.696851	2459.367699	0.182131693	0.051178761
middle	145	1	IN	11M	M2	Brn03	B1.18	20231030	WT	3	sec02	F	NA	70724	58	21907.41991	3809.245479	0.292698562	0.041763943	28496	8	9178.826046	3692.332206	0.305516124	0.071107045
middle	145	2	IN	11M	M2	Brn03	B1.18	20231030	WT	3	sec02	F	NA	67701	130	12560.04134	7800.192728	0.167009994	0.084245063	49057	14	9156.821427	8218.369013	0.175753415	0.082749672
middle	145	3	IN	11M	M2	Brn03	B1.18	20231030	WT	3	sec02	F	NA	13	0	2.642069116	1.100328065	0.20761425	0.085870147	5	0	1.230731666	0.418646529	0.251369499	0.090379186
middle	145	4	IN	11M	M2	Brn03	B1.18	20231030	WT	3	sec02	F	NA	55477	52	16059.41485	2800.095527	0.275982291	0.03729305	43396	3	10944.44127	3075.217705	0.240741596	0.051102463
middle	145	5	IN	11M	M2	Brn03	B1.18	20231030	WT	3	sec02	F	NA	17268	11	4615.430122	740.5457714	0.250919342	0.033035781	15366	2	3275.582452	1161.898209	0.202212557	0.055313956
middle	146	1	IN	11M	M2	Brn03	B1.18	20231030	WT	3	sec02	F	NA	23973	61	3073.720059	3371.316596	0.118532084	0.095468074	39772	7	4094.580716	3620.607541	0.094438083	0.076188296
middle	146	2	IN	11M	M2	Brn03	B1.18	20231030	WT	3	sec02	F	NA	66511	131	9117.175606	10844.8557	0.117784388	0.098451212	27157	8	3437.987383	2110.622569	0.115175098	0.059616998
middle	146	3	IN	11M	M2	Brn03	B1.18	20231030	WT	3	sec02	F	NA	48297	126	4433.167823	7381.571148	0.083512627	0.105577171	52401	16	4599.040411	5851.988255	0.07673762	0.081055924
middle	147	1	IN	11M	M2	Brn03	B1.18	20231030	WT	3	sec02	F	NA	18763	63	1790.600962	1708.867492	0.088532843	0.06053254	36137	6	2756.402369	3279.765061	0.069047071	0.07270924
middle	148	1	IN	11M	M2	Brn03	B1.18	20231030	WT	3	sec02	F	NA	65601	93	7535.580933	6236.666856	0.106500342	0.059845883	25128	10	2245.777343	2371.178304	0.083802551	0.063630119
middle	149	1	IN	11M	S1	Brn05	B-0.10	20231030	WT	5	sec01	F	NA	55281	154	18461.42351	7024.168264	0.307133585	0.094132908	29538	2	11902.37867	4521.232687	0.375234604	0.138033107
middle	149	2	IN	11M	S1	Brn05	B-0.10	20231030	WT	5	sec01	F	NA	45792	84	17591.13906	4299.234382	0.360021353	0.072175175	48585	6	20640.58246	8390.168738	0.413031191	0.136583507
middle	149	3	IN	11M	S1	Brn05	B-0.10	20231030	WT	5	sec01	F	NA	28909	120	9005.458872	3781.468943	0.283611804	0.108155951	41147	7	14512.79216	7369.086643	0.327351809	0.147280082
middle	149	4	IN	11M	S1	Brn05	B-0.10	20231030	WT	5	sec01	F	NA	47488	57	18629.38214	3375.056829	0.367376208	0.058731977	45289	4	18951.01216	6709.994389	0.394392312	0.118394747
middle	149	5	IN	11M	S1	Brn05	B-0.10	20231030	WT	5	sec01	F	NA	60076	184	20494.2906	8283.413374	0.3059434	0.105607688	37160	0	13587.84512	5085.416284	0.342030972	0.122392617
middle	149	6	IN	11M	S1	Brn05	B-0.10	20231030	WT	5	sec01	F	NA	36634	123	12667.54829	5146.05344	0.318699926	0.106034942	39942	5	13245.78982	6351.544888	0.300175488	0.140337229
middle	149	7	IN	11M	S1	Brn05	B-0.10	20231030	WT	5	sec01	F	NA	21398	23	6073.75569	1524.166662	0.261860073	0.059433889	24465	2	7372.833373	3266.817443	0.281116962	0.114648663
middle	149	8	IN	11M	S1	Brn05	B-0.10	20231030	WT	5	sec01	F	NA	37399	47	11580.27446	2948.191825	0.289654374	0.062180515	32925	3	10940.99663	7305.510492	0.305233836	0.134462506
middle	149	9	IN	11M	S1	Brn05	B-0.10	20231030	WT	5	sec01	F	NA	32493	35	9382.491173	2118.62718	0.26416418	0.051270314	38296	3	12920.79084	5636.334786	0.301716626	0.126009002
middle	149	10	IN	11M	S1	Brn05	B-0.10	20231030	WT	5	sec01	F	NA	41712	73	11984.46543	3900.750671	0.26076144	0.068833448	29322	3	10595.90951	4826.158161	0.336949736	0.138826579
middle	149	11	IN	11M	S1	Brn05	B-0.10	20231030	WT	5	sec01	F	NA	33090	39	9033.595698	2594.662978	0.25119403	0.0671397	26559	1	7420.204151	3572.557429	0.25043869	0.124078736
middle	149	12	IN	11M	S1	Brn05	B-0.10	20231030	WT	5	sec01	F	NA	29189	108	2830.808273	3538.320426	0.089677274	0.104249641	40387	0	6297.298576	6348.748718	0.139848933	0.149378195
middle	149	13	IN	11M	S1	Brn05	B-0.10	20231030	WT	5	sec01	F	NA	14376	51	3501.923981	2068.622432	0.208621353	0.103593498	33230	4	8272.064243	5109.58366	0.226428628	0.143038064
middle	149	14	IN	11M	S1	Brn05	B-0.10	20231030	WT	5	sec01	F	NA	32998	70	8602.99234	3590.731337	0.232562751	0.073289081	31931	0	9439.118928	4454.624082	0.272579551	0.132310972
middle	150	1	IN	11M	S1	Brn05	B-0.10	20231030	WT	5	sec01	F	NA	31839	125	8753.786851	2532.878831	0.260296017	0.06820783	111181	4	31778.8165	17478.597	0.264103144	0.144579232
middle	150	2	IN	11M	S1	Brn05	B-0.10	20231030	WT	5	sec01	F	NA	22555	103	5810.207355	1623.335685	0.230464637	0.061959259	53129	5	14298.42127	7212.635222	0.24132143	0.116929881
middle	151	1	IN	11M	S1	Brn05	B-0.10	20231030	WT	5	sec01	F	NA	26633	72	7852.475167	3286.502986	0.271534294	0.098985277	32005	14	9419.380207	4751.115864	0.276653707	0.130388349
middle	151	2	IN	11M	S1	Brn05	B-0.10	20231030	WT	5	sec01	F	NA	40930	93	12393.41538	5571.988818	0.272327751	0.097413599	50104	26	14804.83418	7176.013921	0.269993126	0.133287549
middle	151	3	IN	11M	S1	Brn05	B-0.10	20231030	WT	5	sec01	F	NA	47443	49	13768.3312	3427.606169	0.272114128	0.056595713	49422	9	15474.8656	5823.730988	0.292500198	0.109559774
middle	151	4	IN	11M	S1	Brn05	B-0.10	20231030	WT	5	sec01	F	NA	35179	98	9909.400064	4921.788511	0.259418637	0.106355384	37764	12	12398.27747	5299.709914	0.303700298	0.126009002
middle	151	5	IN	11M	S1	Brn05	B-0.10	20231030	WT	5	sec01	F	NA	27625	52	6942.762251	3434.739623	0.234149694	0.092500187	37219	18	10480.75958	4906.483012	0.258106351	0.116990924
middle	151	6	IN	11M	S1	Brn05	B-0.10	20231030	WT	5	sec01	F	NA	46640	122	13771.66726	6413.894809	0.275852591	0.09753567	37360	29	12089.46227	5843.145695	0.292545974	0.139742121
middle	151	7	IN	11M	S1	Brn05	B-0.10	20231030	WT	5	sec01	F	NA	55091	133	13869.00228	7069.448346	0.231158927	0.09066911	40052	13	12532.07509	5300.897997	0.293797195	0.115922786
middle	151	8	IN	11M	S1	Brn05	B-0.10	20231030	WT	5	sec01	F	NA	40136	97	11082.55542	5352.590908	0.251224548	0.097978182	26353	17	7649.806531	3843.338233	0.260799587	0.13346304
middle	151	9	IN	11M	S1	Brn05	B-0.10	20231030	WT	5	sec01	F	NA	45227	70	14379.94458	4848.802463	0.296894789	0.089280538	32182	19	10533.68035	5929.918625	0.319417119	0.137483791
middle	151	10	IN	11M	S1	Brn05	B-0.10	20231030	WT	5	sec01	F	NA	41874	91	10008.82236	5206.028552	0.215732053	0.092378117	29522	16	8419.104831	4554.608669	0.268238336	0.137148082
middle	151	11	IN	11M	S1	Brn05	B-0.10	20231030	WT	5	sec01	F	NA	20830	43	5685.506373	2316.946472	0.244647905	0.090440221	29114	22	9006.856765	5151.387031	0.281345844	0.143114373
middle	151	12	IN	11M	S1	Brn05	B-0.10	20231030	WT	5	sec01	F	NA	9617	0	228.0701621	573.6042125	0.020981155	0.057976654	37444	21	4913.740066	5448.379388	0.086106658	0.135759518
middle	151	13	IN	11M	S1	Brn05	B-0.10	20231030	WT	5	sec01	F	NA	36633	73	9267.780959	4371.080433	0.22583352	0.083543144	14429	4	4447.835719	1845.829284	0.281155109	0.108949415
middle	152	1	IN	11M	S1	Brn05	B-0.10	20231030	WT	5	sec01	F	NA	36695	110	11408.65085	5479.593838	0.288273454	0.11502251	27796	19	9128.726971	4652.997515	0.302403301	0.143068597
middle	152	2	IN	11M	S1	Brn05	B-0.10	20231030	WT	5	sec01	F	NA	58374	127	16648.95589	6518.449276	0.262211025	0.084596016	37685	19	13224.65899	6808.153509	0.337193877	0.138803691
middle	152	3	IN	11M	S1	Brn05	B-0.10	20231030	WT	5	sec01	F	NA	42990	77	10630.92604	4699.338097	0.227634087	0.082337685	4592	2	921.3409178	712.7308157	0.171374068	0.148729682
middle	152	4	IN	11M	S1	Brn05	B-0.10	20231030	WT	5	sec01	F	NA	35675	94	8676.774994	4129.480953	0.201434344	0.091187917	38994	20	12577.99202	5865.099752	0.295307845	0.133684292
middle	152	5	IN	11M	S1	Brn05	B-0.10	20231030	WT	5	sec01	F	NA	31209	58	7083.232244	3652.115803	0.203768983	0.090043485	39194	24	9046.36779	6264.062061	0.200198367	0.135988399
middle	152	6	IN	11M	S1	Brn05	B-0.10	20231030	WT	5	sec01	F	NA	6053	15	1206.109666	685.0569319	0.178553447	0.093698025	18228	7	4220.857191	2608.503305	0.215579465	0.135729
middle	152	7	IN	11M	S1	Brn05	B-0.10	20231030	WT	5	sec01	F	NA	30807	80	6275.08916	3986.613141	0.190707251	0.095849544	114	0	19.78133821	14.63163194	0.173037305	0.125932708
middle	152	8	IN	11M	S1	Brn05	B-0.10	20231030	WT	5	sec01	F	NA	50049	69	12257.82487	5185.845552	0.214778364	0.0794461	46513	16	9347.427317	6437.400552	0.178149074	0.129777983
middle	152	9	IN	11M	S1	Brn05	B-0.10	20231030	WT	5	sec01	F	NA	40274	67	11257.28455	4529.117267	0.25534448	0.088761732	29664	9	7258.280264	4062.169134	0.220401317	0.124773026
middle	152	10	IN	11M	S1	Brn05	B-0.10	20231030	WT	5	sec01	F	NA	13198	10	1413.094287	654.9496011	0.08171206	0.036224917	19717	12	5312.736126	2997.116855	0.233348593	0.142755777
middle	152	11	IN	11M	S1	Brn05	B-0.10	20231030	WT	5	sec01	F	NA	43366	92	11621.65649	4916.704603	0.242053866	0.079316393	28556	5	8290.257726	3973.405678	0.261203945	0.122972459
middle	152	12	IN	11M	S1	Brn05	B-0.10	20231030	WT	5	sec01	F	NA	30261	92	7388.675015	4203.977237	0.216601819	0.093537807	3166	0	873.995682	403.7800417	0.247776002	0.118944079
middle	152	13	IN	11M	S1	Brn05	B-0.10	20231030	WT	5	sec01	F	NA	18930	80	2198.20281	2826.60197	0.106431678	0.127077132	30355	11	9204.864116	4028.90384	0.274029136	0.120332643
middle	152	14	IN	11M	S1	Brn05	B-0.10	20231030	WT	5	sec01	F	NA	42843	65	9831.568872	4042.827942	0.206828415	0.066620886	38497	24	10289.62661	5889.164815	0.23955138	0.136430919
middle	152	15	IN	11M	S1	Brn05	B-0.10	20231030	WT	5	sec01	F	NA	19377	46	3822.988513	2382.578426	0.173121229	0.089074537	44034	13	6546.933381	6822.552806	0.130724043	0.138399333
middle	152	16	IN	11M	S1	Brn05	B-0.10	20231030	WT	5	sec01	F	NA	33142	50	7771.007097	3521.733458	0.203585863	0.072632946	37963	5	8957.694945	4757.200432	0.209925994	0.105226219
middle	152	17	IN	11M	S1	Brn05	B-0.10	20231030	WT	5	sec01	F	NA	36993	69	9047.507625	4388.051213	0.225551233	0.077546351	44251	19	8431.823167	6204.829698	0.163302049	0.129785612
middle	153	1	IN	11M	S1	Brn05	B-0.10	20231030	WT	5	sec01	F	NA	7526	30	1902.42501	432.6478379	0.219333187	0.049286641	43569	0	9167.52972	4994.866243	0.181277186	0.107621878
middle	153	2	IN	11M	S1	Brn05	B-0.10	20231030	WT	5	sec01	F	NA	62254	181	16214.70523	2964.646485	0.234439611	0.039551385	19736	1	6716.685285	2157.213415	0.312031746	0.091630429
middle	154	1	IN	11M	S1	Brn05	B-0.10	20231030	WT	5	sec01	F	NA	25813	98	7038.166096	2244.891297	0.242893115	0.064591438	19568	2	4766.829449	2616.463785	0.223620966	0.099900819
middle	154	2	IN	11M	S1	Brn05	B-0.10	20231030	WT	5	sec01	F	NA	54553	239	16156.63205	6102.693038	0.265720606	0.08560311	59587	7	16007.28174	9479.383755	0.239345387	0.123613335
middle	154	3	IN	11M	S1	Brn05	B-0.10	20231030	WT	5	sec01	F	NA	52128	127	13609.02977	2982.73967	0.238773182	0.044724192	39403	5	10594.24441	6926.434123	0.250102997	0.11905089
middle	154	4	IN	11M	S1	Brn05	B-0.10	20231030	WT	5	sec01	F	NA	30569	140	9296.636194	2834.102559	0.279972523	0.072755016	58035	7	13082.65037	7912.489163	0.203021288	0.115236133
middle	154	5	IN	11M	S1	Brn05	B-0.10	20231030	WT	5	sec01	F	NA	72219	177	21166.13277	4139.685213	0.265934229	0.0461738	27657	5	8114.677579	3639.583034	0.269985497	0.109254599
middle	154	6	IN	11M	S1	Brn05	B-0.10	20231030	WT	5	sec01	F	NA	109242	324	30994.0201	7327.031628	0.26428625	0.051178761	63261	5	16832.85065	7847.811419	0.248218507	0.10746929
middle	154	7	IN	11M	S1	Brn05	B-0.10	20231030	WT	5	sec01	F	NA	83551	279	30134.24845	5982.731968	0.338757902	0.057618067	68572	4	20380.37722	7904.21557	0.281940937	0.096971087
middle	155	1	IN	11M	S1	Brn05	B-0.10	20231030	WT	5	sec01	F	NA	35749	93	4464.093648	1519.793671	0.091111623	0.030838484	25020	1	6743.097216	2630.224722	0.244480044	0.096345462
middle	155	2	IN	11M	S1	Brn05	B-0.10	20231030	WT	5	sec01	F	NA	26326	35	5144.114016	905.4719185	0.177019909	0.029037919	21032	0	5286.62887	1972.800154	0.229083702	0.086976424
middle	155	3	IN	11M	S1	Brn05	B-0.10	20231030	WT	5	sec01	F	NA	71873	370	29881.9702	5138.332319	0.385961711	0.056397345	63763	7	27347.69311	7880.331157	0.404509038	0.114625774
middle	155	4	IN	11M	S1	Brn05	B-0.10	20231030	WT	5	sec01	F	NA	51171	169	12813.44065	2918.37585	0.227649346	0.044846267	44599	5	11429.07014	5291.209738	0.23376821	0.090440221
middle	155	5	IN	11M	S1	Brn05	B-0.10	20231030	WT	5	sec01	F	NA	43122	210	13806.45842	3699.484523	0.288746476	0.065094985	30760	2	9593.731382	4060.917894	0.285420001	0.118150607
middle	156	1	IN	11M	S1	Brn05	B-0.10	20231030	WT	5	sec01	F	NA	27728	59	3128.316398	1251.620862	0.081040666	0.032822154	11992	2	3009.730557	1298.21239	0.228427559	0.097749293
middle	156	2	IN	11M	S1	Brn05	B-0.10	20231030	WT	5	sec01	F	NA	13	2	2.33794155	1.198702982	0.173937589	0.052170595	5	0	1.457679093	0.873685807	0.291264206	0.193835355
middle	156	3	IN	11M	S1	Brn05	B-0.10	20231030	WT	5	sec01	F	NA	14839	63	556.1346012	1242.915802	0.030029755	0.074876018	35767	17	3084.338281	5844.519374	0.070969708	0.152323186
middle	156	4	IN	11M	S1	Brn05	B-0.10	20231030	WT	5	sec01	F	NA	46181	189	11760.96054	4008.18383	0.224475473	0.063202865	24841	6	6296.245273	3504.23403	0.225551233	0.113107502
middle	156	5	IN	11M	S1	Brn05	B-0.10	20231030	WT	5	sec01	F	NA	45493	118	12029.52239	2572.275139	0.232028693	0.040650036	26379	5	7878.158238	3531.604503	0.26982528	0.107331961
middle	156	6	IN	11M	S1	Brn05	B-0.10	20231030	WT	5	sec01	F	NA	38048	97	9388.575709	2449.053547	0.219607845	0.049347676	32704	5	9544.228918	4393.304605	0.266620904	0.108445868
middle	157	1	IN	11M	S1	Brn05	B-0.10	20231030	WT	5	sec01	F	NA	76890	146	16548.93636	2793.911522	0.172045469	0.023651484	24892	4	8316.453488	2436.655332	0.304829478	0.083619438
middle	157	2	IN	11M	S1	Brn05	B-0.10	20231030	WT	5	sec01	F	NA	46739	161	14156.00067	2525.762605	0.267444879	0.041779201	48111	9	15320.42042	5591.106697	0.288410783	0.098985277
middle	157	3	IN	11M	S1	Brn05	B-0.10	20231030	WT	5	sec01	F	NA	74198	231	22505.53565	3665.944555	0.26630044	0.033768214	60228	21	20372.40678	9211.092427	0.302586406	0.125078201
middle	157	4	IN	11M	S1	Brn05	B-0.10	20231030	WT	5	sec01	F	NA	38722	241	13343.8977	3896.083683	0.308125436	0.087052718	51705	18	16791.69435	8903.340844	0.303624004	0.135423824
middle	157	5	IN	11M	S1	Brn05	B-0.10	20231030	WT	5	sec01	F	NA	25	0	2.380544755	0.672709247	0.089280538	0.025535973	7	0	1.27063401	0.380636301	0.197123677	0.059822995
middle	158	1	IN	11M	S1	Brn05	B-0.10	20231030	WT	5	sec01	F	NA	18866	45	3440.587	847.8618314	0.143846795	0.034546427	78337	80	23538.17356	9934.486023	0.27498284	0.107286185
middle	158	2	IN	11M	S1	Brn05	B-0.10	20231030	WT	5	sec01	F	NA	70436	175	17714.16883	3097.950873	0.217059582	0.02822919	24985	17	8635.603006	2929.868393	0.310353249	0.098382544
middle	158	3	IN	11M	S1	Brn05	B-0.10	20231030	WT	5	sec01	F	NA	40821	116	11716.93288	1828.881426	0.24641794	0.032761119	73511	81	25970.28617	10407.22677	0.323849857	0.111100942
middle	159	1	IN	11M	S1	Brn01	B-0.46	20231030	WT	1	sec02	F	NA	82798	15	19841.94732	2310.221326	0.221103221	0.021560999	19339	3	5712.603221	2266.556972	0.282558948	0.059716184
middle	159	2	IN	11M	S1	Brn01	B-0.46	20231030	WT	1	sec02	F	NA	86047	13	20140.10085	2317.970834	0.212542921	0.018982224	40383	4	10929.08264	2857.697906	0.257976651	0.050751507
middle	159	3	IN	11M	S1	Brn01	B-0.46	20231030	WT	1	sec02	F	NA	70948	36	16602.20829	2855.647325	0.20393683	0.027283132	91522	8	15723.95553	5447.812065	0.153643087	0.048172731
middle	159	4	IN	11M	S1	Brn01	B-0.46	20231030	WT	1	sec02	F	NA	65974	38	17459.68684	3851.871877	0.235416189	0.041260395	32556	5	7925.652797	4131.979283	0.227695122	0.065690093
middle	159	5	IN	11M	S1	Brn01	B-0.46	20231030	WT	1	sec02	F	NA	70693	56	19647.03127	5330.11004	0.255626768	0.049881741	72684	9	18298.25829	6249.086342	0.23326467	0.059143968
middle	160	1	IN	11M	S1	Brn01	B-0.46	20231030	WT	1	sec02	F	NA	36975	72	7578.910432	2551.756547	0.188807502	0.050812542	92	0	33.88545051	4.406591896	0.383947521	0.048416875
middle	160	2	IN	11M	S1	Brn01	B-0.46	20231030	WT	1	sec02	F	NA	67781	35	26641.34865	3087.800755	0.359166861	0.029129473	70305	11	15877.44819	6140.075264	0.204257265	0.072343022
middle	160	3	IN	11M	S1	Brn01	B-0.46	20231030	WT	1	sec02	F	NA	25943	8	4748.829726	561.2665168	0.151644155	0.016861219	20771	0	8899.00627	1155.102375	0.419913024	0.048393987
middle	160	4	IN	11M	S1	Brn01	B-0.46	20231030	WT	1	sec02	F	NA	56519	28	17139.15444	2111.494138	0.270511955	0.02403296	34242	1	7259.822998	1814.391534	0.183718622	0.046616312
middle	160	5	IN	11M	S1	Brn01	B-0.46	20231030	WT	1	sec02	F	NA	70744	32	28889.93805	2335.359037	0.377248794	0.023331044	23394	1	7462.132434	1338.87648	0.295964003	0.047623407
middle	160	6	IN	11M	S1	Brn01	B-0.46	20231030	WT	1	sec02	F	NA	58234	17	19117.1926	2361.637848	0.296452284	0.030914778	37759	6	17009.63133	3595.589231	0.435500115	0.060303655
middle	160	7	IN	11M	S1	Brn01	B-0.46	20231030	WT	1	sec02	F	NA	29217	21	11050.35422	1519.670652	0.349904627	0.045273516	48262	14	17635.28931	3744.069875	0.341405362	0.056794081
middle	160	8	IN	11M	S1	Brn01	B-0.46	20231030	WT	1	sec02	F	NA	51226	16	21903.09935	1320.281703	0.399588019	0.020218205	15429	4	6386.978759	1972.28591	0.386022747	0.078034639
middle	160	9	IN	11M	S1	Brn01	B-0.46	20231030	WT	1	sec02	F	NA	15124	3	5079.729855	485.2950654	0.311421365	0.027573053	59280	4	24659.68276	3665.181481	0.38736552	0.050186925
middle	161	1	IN	11M	S1	Brn01	B-0.46	20231030	WT	1	sec02	F	NA	18661	68	3509.183979	1216.906159	0.174586102	0.046707865	2524	2	539.3266653	209.2934465	0.207248032	0.079102769
middle	161	2	IN	11M	S1	Brn01	B-0.46	20231030	WT	1	sec02	F	NA	34	1	7.804699764	0.719752811	0.216296628	0.014694438	50885	27	10387.22437	4214.097342	0.181780726	0.066697188
middle	161	3	IN	11M	S1	Brn01	B-0.46	20231030	WT	1	sec02	F	NA	30	0	6.93940638	0.616647597	0.212924391	0.014419775	16	0	8.227847666	0.751766235	0.507148862	0.044174869
middle	161	4	IN	11M	S1	Brn01	B-0.46	20231030	WT	1	sec02	F	NA	72731	118	23563.78015	2103.433715	0.303761363	0.021850919	15	0	7.961333707	0.734294653	0.628419936	0.047295339
middle	161	5	IN	11M	S1	Brn01	B-0.46	20231030	WT	1	sec02	F	NA	45944	64	17582.34058	1234.990926	0.360494405	0.018356603	28113	15	10830.71769	2116.883668	0.352422357	0.060646981
middle	161	6	IN	11M	S1	Brn01	B-0.46	20231030	WT	1	sec02	F	NA	34739	19	8528.054477	732.801774	0.221690699	0.016968032	35301	13	15705.98151	2275.797059	0.395704597	0.05273518
middle	161	7	IN	11M	S1	Brn01	B-0.46	20231030	WT	1	sec02	F	NA	48960	52	15018.88559	1412.676667	0.284473956	0.021423668	17900	3	4412.573619	1068.853836	0.228747994	0.048477914
middle	161	8	IN	11M	S1	Brn01	B-0.46	20231030	WT	1	sec02	F	NA	29509	126	6216.062029	2389.23226	0.205188066	0.056183718	22038	14	7596.368188	1679.987139	0.300724804	0.062180515
middle	161	9	IN	11M	S1	Brn01	B-0.46	20231030	WT	1	sec02	F	NA	48597	45	13851.1292	1212.799365	0.260738537	0.018493935	45948	44	9723.911073	4471.974628	0.196856648	0.086701766
middle	161	10	IN	11M	S1	Brn01	B-0.46	20231030	WT	1	sec02	F	NA	27014	116	6399.070574	1976.22251	0.223605707	0.055710688	14976	8	4522.651364	1479.326133	0.2628977	0.073075458
middle	161	11	IN	11M	S1	Brn01	B-0.46	20231030	WT	1	sec02	F	NA	5	0	1.301152036	0.253803309	0.261722744	0.045777066	53779	29	13659.67445	4800.798051	0.232654303	0.076249331
middle	161	12	IN	11M	S1	Brn01	B-0.46	20231030	WT	1	sec02	F	NA	9	1	2.149629965	0.573159367	0.220935382	0.071702141	45504	14	16482.25499	2832.167061	0.331471741	0.053925384
middle	161	13	IN	11M	S1	Brn01	B-0.46	20231030	WT	1	sec02	F	NA	39597	66	12538.98387	1798.87224	0.289311051	0.029541466	39235	16	13152.64935	3045.123205	0.292950332	0.064789809
middle	161	14	IN	11M	S1	Brn01	B-0.46	20231030	WT	1	sec02	F	NA	30760	61	9280.935457	1490.776657	0.270603508	0.032608531	24113	9	9842.411078	1989.818436	0.366910815	0.058632791
middle	161	15	IN	11M	S1	Brn01	B-0.46	20231030	WT	1	sec02	F	NA	51068	87	17042.33385	2369.570584	0.291279465	0.032349128	26809	12	9721.130845	2597.146657	0.333821625	0.069138631
middle	161	16	IN	11M	S1	Brn01	B-0.46	20231030	WT	1	sec02	F	NA	52839	55	16034.64479	1488.445844	0.285107195	0.021622034	38028	9	13336.78849	2477.56088	0.30354771	0.059845883
middle	161	17	IN	11M	S1	Brn01	B-0.46	20231030	WT	1	sec02	F	NA	76497	178	23659.21761	2554.790837	0.288960099	0.023788815	41774	9	14515.41848	2868.549695	0.313145638	0.059052415
middle	161	18	IN	11M	S1	Brn01	B-0.46	20231030	WT	1	sec02	F	NA	53301	71	15787.68988	2423.786577	0.268574059	0.026596475	34652	10	10769.20252	1850.152761	0.294346541	0.045319296
middle	162	1	IN	11M	S1	Brn01	B-0.46	20231030	WT	1	sec02	F	NA	51167	141	11411.26015	3013.05274	0.202761889	0.045471884	53602	9	12599.39481	4281.938054	0.209552154	0.07000839
middle	162	2	IN	11M	S1	Brn01	B-0.46	20231030	WT	1	sec02	F	NA	73555	32	15654.55874	1644.92884	0.185702294	0.016617075	19784	1	5646.484442	921.6842016	0.256275266	0.039826047
middle	162	3	IN	11M	S1	Brn01	B-0.46	20231030	WT	1	sec02	F	NA	31929	34	9704.310919	1746.729094	0.275875479	0.027191577	1986	1	436.5995422	120.9794769	0.178469524	0.035553522
middle	162	4	IN	11M	S1	Brn01	B-0.46	20231030	WT	1	sec02	F	NA	38940	46	7787.718581	1589.511563	0.182375833	0.029983979	61138	6	11558.33683	3736.640809	0.168795303	0.05084306
middle	162	5	IN	11M	S1	Brn01	B-0.46	20231030	WT	1	sec02	F	NA	58900	83	15932.44062	3419.507475	0.235126272	0.038467996	17418	2	4540.039658	1351.828704	0.241962314	0.054032195
middle	162	6	IN	11M	S1	Brn01	B-0.46	20231030	WT	1	sec02	F	NA	50432	45	14290.26615	2236.727875	0.253025115	0.03819333	15503	5	4433.537544	2551.8833	0.25937286	0.068993665
middle	162	7	IN	11M	S1	Brn01	B-0.46	20231030	WT	1	sec02	F	NA	56714	83	16272.77298	2798.465131	0.256885648	0.040207524	36531	3	9980.573006	2342.7294	0.249309525	0.050774395
middle	163	1	IN	11M	S1	Brn01	B-0.46	20231030	WT	1	sec02	F	NA	39576	24	8975.42515	1766.405513	0.207003891	0.025604639	38699	9	9682.042452	2451.819963	0.229915306	0.042298008
middle	163	2	IN	11M	S1	Brn01	B-0.46	20231030	WT	1	sec02	F	NA	71944	35	15688.59559	3153.32272	0.199588001	0.028244449	106443	17	18396.83898	6609.774804	0.153780416	0.052536812
middle	163	3	IN	11M	S1	Brn01	B-0.46	20231030	WT	1	sec02	F	NA	75979	27	18397.19756	3293.612002	0.216952771	0.027710384	55628	4	13681.0336	3165.783602	0.236743718	0.048844129
middle	163	4	IN	11M	S1	Brn01	B-0.46	20231030	WT	1	sec02	F	NA	30	0	6.894361809	1.051422905	0.214251921	0.030273899	37949	9	10359.67769	2076.941318	0.246639207	0.044388495
middle	163	5	IN	11M	S1	Brn01	B-0.46	20231030	WT	1	sec02	F	NA	51867	27	11829.80322	2378.36845	0.206591904	0.028351262	26770	5	7744.635402	2067.895479	0.280750751	0.050476845
middle	163	6	IN	11M	S1	Brn01	B-0.46	20231030	WT	1	sec02	F	NA	44535	4	11192.75783	992.8035142	0.241947055	0.017120622	18	0	4.113939099	0.91854734	0.221026927	0.058075838
middle	163	7	IN	11M	S1	Brn01	B-0.46	20231030	WT	1	sec02	F	NA	17	0	4.63408865	0.643228816	0.244571604	0.030685892	15	0	3.653879613	0.690730141	0.238429852	0.050087739
middle	164	1	IN	11M	S1	Brn01	B-0.46	20231030	WT	1	sec02	F	NA	39523	42	6238.684644	2191.829636	0.139055461	0.031418327	36285	11	5817.475185	2340.306314	0.1473106	0.04728771
middle	164	2	IN	11M	S1	Brn01	B-0.46	20231030	WT	1	sec02	F	NA	48414	24	9456.770494	1906.984685	0.178698406	0.027512016	87279	31	12989.10764	5086.665088	0.132265195	0.052155338
middle	164	3	IN	11M	S1	Brn01	B-0.46	20231030	WT	1	sec02	F	NA	33514	36	6365.694699	1569.187018	0.171602964	0.03747616	86262	28	12694.30699	5029.842795	0.12616159	0.050354771
middle	165	1	IN	11M	S1	Brn01	B-0.46	20231030	WT	1	sec02	F	NA	77478	29	13903.80523	3300.449188	0.161409929	0.025635157	46649	5	8136.643277	2011.260828	0.158892199	0.037659265
middle	165	2	IN	11M	S1	Brn01	B-0.46	20231030	WT	1	sec02	F	NA	55019	29	8512.638731	2408.483153	0.135011822	0.029846648	52245	11	6508.820895	3272.58766	0.108453497	0.047577631
middle	165	3	IN	11M	S1	Brn01	B-0.46	20231030	WT	1	sec02	F	NA	42299	16	7359.661314	1647.487988	0.153047994	0.027298391	14670	5	1889.96602	864.4859096	0.113023572	0.045212481
middle	166	1	IN	11M	S1	Brn01	B-0.46	20231030	WT	1	sec02	F	NA	75515	24	14977.28143	2479.789723	0.183199823	0.024048219	19170	2	3917.442787	842.9159707	0.189181358	0.036850538
middle	166	2	IN	11M	S1	Brn01	B-0.46	20231030	WT	1	sec02	F	NA	38013	33	5690.940416	1828.399562	0.137956813	0.032684825	56728	9	7917.380137	3748.995382	0.124666207	0.047928587
middle	166	3	IN	11M	S1	Brn01	B-0.46	20231030	WT	1	sec02	F	NA	81348	45	16336.99279	3300.788091	0.18078889	0.026977951	44842	10	8503.28498	2675.52255	0.175951779	0.040451668
middle	166	4	IN	11M	S1	Brn01	B-0.46	20231030	WT	1	sec02	F	NA	62257	29	11794.86884	2528.751941	0.172610059	0.026977951	14694	10	2965.250768	1060.771147	0.194567785	0.048905164
middle	167	1	IN	11M	S1	Brn01	B-0.46	20231030	WT	1	sec02	F	NA	40378	23	8079.409096	1716.389415	0.175875485	0.024246586	41187	5	5782.353842	2111.077947	0.126253143	0.040939957
middle	167	2	IN	11M	S1	Brn01	B-0.46	20231030	WT	1	sec02	F	NA	25329	19	4649.961121	1336.608929	0.164827958	0.034729533	53831	3	7770.587707	2825.678498	0.124528877	0.048035402
middle	167	3	IN	11M	S1	Brn01	B-0.46	20231030	WT	1	sec02	F	NA	64587	37	12601.68983	3447.752094	0.176394299	0.03352407	27846	5	5405.326468	1779.207038	0.176943615	0.046372168
middle	167	4	IN	11M	S1	Brn01	B-0.46	20231030	WT	1	sec02	F	NA	69	1	13.57666898	3.333485918	0.192095831	0.042710003	29	0	5.357793555	1.675989933	0.175288014	0.061127642
middle	167	5	IN	11M	S1	Brn01	B-0.46	20231030	WT	1	sec02	F	NA	77409	33	13696.09374	3366.729497	0.154268712	0.030861372	25771	4	4377.781263	1350.028217	0.157434955	0.044129092
middle	168	1	IN	11M	S1	Brn01	B-0.46	20231030	WT	1	sec02	F	NA	19476	7	2247.197438	488.233679	0.094773784	0.018814374	11636	0	1746.579172	424.1091641	0.131059736	0.03321889
middle	168	2	IN	11M	S1	Brn01	B-0.46	20231030	WT	1	sec02	F	NA	59548	76	6943.255946	3150.51306	0.107728697	0.04008545	39378	8	4269.946948	2180.327158	0.095490962	0.048920423
middle	168	3	IN	11M	S1	Brn01	B-0.46	20231030	WT	1	sec02	F	NA	9	1	1.168657966	0.288456551	0.121553373	0.022079805	6	0	0.594216835	0.143907836	0.096391238	0.024490731
middle	168	4	IN	11M	S1	Brn01	B-0.46	20231030	WT	1	sec02	F	NA	36	0	4.659555949	0.870634018	0.135011822	0.024277104	22	1	4.525688589	1.088197146	0.17216754	0.040970474
middle	168	5	IN	11M	S1	Brn01	B-0.46	20231030	WT	1	sec02	F	NA	24	0	3.150423452	0.552010379	0.141161218	0.02388037	13	0	2.543923095	0.643793397	0.197650105	0.040436409
middle	169	1	IN	11M	S1	Brn01	B0.02	20231030	WT	1	sec01	F	NA	26	0	3.876295105	0.491111627	0.158785388	0.021240558	44	0	7.589913808	2.002716111	0.16681163	0.041275654
middle	169	2	IN	11M	S1	Brn01	B0.02	20231030	WT	1	sec01	F	NA	49289	55	6366.033451	1328.066581	0.110078581	0.019836729	29843	4	4055.342781	2190.903687	0.118608378	0.04351873
middle	169	3	IN	11M	S1	Brn01	B0.02	20231030	WT	1	sec01	F	NA	24	1	4.163195275	0.774380106	0.160677508	0.026932174	29	1	10.92205699	5.816006757	0.280476078	0.184626535
middle	169	4	IN	11M	S1	Brn01	B0.02	20231030	WT	1	sec01	F	NA	18	0	3.877836265	0.68249028	0.193926916	0.038620584	29	0	10.22223239	5.664011553	0.282291904	0.181483179
middle	169	5	IN	11M	S1	Brn01	B0.02	20231030	WT	1	sec01	F	NA	66875	55	6908.714389	1593.245723	0.078583963	0.016495002	23858	4	3063.648983	2158.856887	0.106828414	0.0530251
middle	169	6	IN	11M	S1	Brn01	B0.02	20231030	WT	1	sec01	F	NA	58907	107	9781.713211	1932.048545	0.133058667	0.023590447	21984	4	5143.210071	3597.227696	0.20180057	0.078355074
middle	170	1	IN	11M	S1	Brn01	B0.02	20231030	WT	1	sec01	F	NA	49760	100	16618.40467	1879.933766	0.299122602	0.024765393	15392	1	4525.329031	1328.827223	0.25584802	0.068543524
middle	170	2	IN	11M	S1	Brn01	B0.02	20231030	WT	1	sec01	F	NA	46083	116	18719.15308	1952.905109	0.35930419	0.027885863	51008	11	25509.37075	4446.33073	0.458121628	0.065430686
middle	170	3	IN	11M	S1	Brn01	B0.02	20231030	WT	1	sec01	F	NA	35621	19	10777.16539	858.3843329	0.278690785	0.018097199	29262	2	9860.841017	1725.941973	0.30908674	0.052414741
middle	170	4	IN	11M	S1	Brn01	B0.02	20231030	WT	1	sec01	F	NA	50288	109	21507.16123	1955.833224	0.391363382	0.03215076	855	0	202.8725874	62.78756393	0.18525216	0.070611127
middle	170	5	IN	11M	S1	Brn01	B0.02	20231030	WT	1	sec01	F	NA	35156	85	6086.378229	1889.615736	0.157549396	0.036377508	15316	8	7604.041852	1872.393379	0.473395884	0.06610208
middle	170	6	IN	11M	S1	Brn01	B0.02	20231030	WT	1	sec01	F	NA	16547	25	6185.881194	577.7812791	0.330617219	0.027740901	51834	12	10922.51013	4502.002707	0.184969857	0.077576868
middle	170	7	IN	11M	S1	Brn01	B0.02	20231030	WT	1	sec01	F	NA	46486	80	18631.4692	1590.695176	0.373006791	0.024017701	23488	3	8240.145438	1808.006274	0.31776914	0.057343405
middle	170	8	IN	11M	S1	Brn01	B0.02	20231030	WT	1	sec01	F	NA	85	1	24.07447924	5.297032136	0.275715262	0.061470969	25364	3	9580.504006	1598.205617	0.337041289	0.054734111
middle	170	9	IN	11M	S1	Brn01	B0.02	20231030	WT	1	sec01	F	NA	22304	101	10564.95922	1331.405755	0.423743039	0.052384224	1036	1	251.3091326	89.83584351	0.224658579	0.078583963
middle	170	10	IN	11M	S1	Brn01	B0.02	20231030	WT	1	sec01	F	NA	20150	26	5957.655572	1031.196691	0.255085081	0.028107118	23174	9	12743.56931	2498.292319	0.525246024	0.07827878
middle	170	11	IN	11M	S1	Brn01	B0.02	20231030	WT	1	sec01	F	NA	50674	95	16142.71978	1788.095526	0.2915999	0.023743039	33170	4	9689.973344	2268.73915	0.255329221	0.060273137
middle	170	12	IN	11M	S1	Brn01	B0.02	20231030	WT	1	sec01	F	NA	24622	31	8490.729807	733.2091279	0.310856789	0.020477608	12611	1	4344.329626	793.1733591	0.316998541	0.057183184
middle	170	13	IN	11M	S1	Brn01	B0.02	20231030	WT	1	sec01	F	NA	29705	41	9734.737576	907.6281563	0.309613198	0.021057451	13473	1	4488.309363	657.7410863	0.306546122	0.039772641
middle	170	14	IN	11M	S1	Brn01	B0.02	20231030	WT	1	sec01	F	NA	36085	41	10815.09273	1100.442485	0.278660268	0.020675974	36756	5	11901.73811	2381.132391	0.299458295	0.05851835
middle	170	15	IN	11M	S1	Brn01	B0.02	20231030	WT	1	sec01	F	NA	25372	16	8105.855941	580.1271103	0.289433122	0.017929351	30553	5	10247.30675	1907.20777	0.305195689	0.050125886
middle	170	16	IN	11M	S1	Brn01	B0.02	20231030	WT	1	sec01	F	NA	48447	42	14630.55772	1183.415112	0.285404742	0.017029069	26968	1	9776.347585	1426.122731	0.334187835	0.043411918
middle	170	17	IN	11M	S1	Brn01	B0.02	20231030	WT	1	sec01	F	NA	53726	79	16964.94916	1541.986883	0.292423904	0.019851988	42630	4	14267.80296	2624.565427	0.302952617	0.052872512
middle	171	1	IN	11M	S1	Brn01	B0.02	20231030	WT	1	sec01	F	NA	71870	125	17243.01426	2774.343671	0.217517361	0.029098954	88986	4	20324.26348	6802.229657	0.198641941	0.063767456
middle	171	2	IN	11M	S1	Brn01	B0.02	20231030	WT	1	sec01	F	NA	52275	74	14528.38708	1682.479475	0.248958573	0.021896696	24064	4	8235.782742	2872.844314	0.301365674	0.061539635
middle	171	3	IN	11M	S1	Brn01	B0.02	20231030	WT	1	sec01	F	NA	22987	45	7721.418145	1223.19431	0.287876695	0.033188373	31971	4	8984.881027	2328.394831	0.250850677	0.057160296
middle	172	1	IN	11M	S1	Brn01	B0.02	20231030	WT	1	sec01	F	NA	42150	110	8725.110051	1937.335368	0.175143048	0.036331732	37097	9	9102.79634	3786.433329	0.210902572	0.074509807
middle	172	2	IN	11M	S1	Brn01	B0.02	20231030	WT	1	sec01	F	NA	70622	130	18325.62094	3018.851811	0.238818958	0.030701153	103440	11	24258.5609	8090.623507	0.20633249	0.069871061
middle	172	3	IN	11M	S1	Brn01	B0.02	20231030	WT	1	sec01	F	NA	31906	35	7835.705046	965.0508772	0.216845959	0.023285268	31439	2	6163.618726	1612.361215	0.173746854	0.044129092
middle	172	4	IN	11M	S1	Brn01	B0.02	20231030	WT	1	sec01	F	NA	34804	31	7733.398568	991.2432021	0.19380483	0.021316854	38323	3	7535.282034	2325.485057	0.170862898	0.052460518
middle	172	5	IN	11M	S1	Brn01	B0.02	20231030	WT	1	sec01	F	NA	62379	102	16402.26639	2013.674471	0.227801934	0.022751201	22336	7	6621.752528	3195.07529	0.264835596	0.078171968
middle	173	1	IN	11M	S1	Brn01	B0.02	20231030	WT	1	sec01	F	NA	90500	295	17941.21417	4371.363082	0.173022047	0.035599299	35196	4	8245.360071	3160.407082	0.216937512	0.066163123
middle	173	2	IN	11M	S1	Brn01	B0.02	20231030	WT	1	sec01	F	NA	56075	65	12569.26525	1815.666658	0.198886096	0.019592585	10216	0	2926.267964	507.5682927	0.259693295	0.042526893
middle	173	3	IN	11M	S1	Brn01	B0.02	20231030	WT	1	sec01	F	NA	43359	55	11192.22973	1269.527524	0.23149462	0.02044709	19181	2	5738.721339	1819.61932	0.264141291	0.06164645
middle	173	4	IN	11M	S1	Brn01	B0.02	20231030	WT	1	sec01	F	NA	35	1	11.19731441	1.193926916	0.295628294	0.021126116	16	0	2.208300896	1.494316004	0.14793621	0.095933467
middle	173	5	IN	11M	S1	Brn01	B0.02	20231030	WT	1	sec01	F	NA	26	1	8.085481092	0.812817584	0.259967953	0.019119555	10	0	1.412924394	1.029373616	0.139818415	0.101487756
middle	173	6	IN	11M	S1	Brn01	B0.02	20231030	WT	1	sec01	F	NA	41897	183	10965.4674	3619.788467	0.241046771	0.061432824	57414	11	14008.82872	6952.954901	0.22180514	0.067444876
middle	174	1	IN	11M	S1	Brn01	B0.02	20231030	WT	1	sec01	F	NA	41761	126	7067.989474	1769.573515	0.148462653	0.030273899	38738	0	7376.284307	2529.194129	0.166765854	0.057511255
middle	175	1	IN	11M	S1	Brn01	B0.02	20231030	WT	1	sec01	F	NA	71383	52	6182.536347	1556.30412	0.058014803	0.015243763	21359	3	2286.80902	1771.487741	0.088578619	0.039719235
middle	175	2	IN	11M	S1	Brn01	B0.02	20231030	WT	1	sec01	F	NA	29	0	1.777416664	1.085465787	0.047898069	0.037285419	8875	0	1008.474724	687.9016255	0.098275729	0.068886854
middle	175	3	IN	11M	S1	Brn01	B0.02	20231030	WT	1	sec01	F	NA	1622	10	105.7552151	101.5380943	0.053864349	0.05598535	86238	11	8328.803029	7742.708988	0.072037846	0.070283055
middle	175	4	IN	11M	S1	Brn01	B0.02	20231030	WT	1	sec01	F	NA	81678	194	6109.921028	3576.778386	0.052841991	0.030273899	63985	3	6822.714252	3356.354488	0.078393228	0.044647899
middle	175	5	IN	11M	S1	Brn01	B0.02	20231030	WT	1	sec01	F	NA	90113	30	11167.7985	1814.828223	0.092027158	0.014839399	29307	4	3935.038729	3060.125387	0.109178305	0.059861142
middle	175	6	IN	11M	S1	Brn01	B0.02	20231030	WT	1	sec01	F	NA	92600	100	9767.435914	2497.003306	0.075623713	0.020050354	93800	13	14086.63462	7330.739385	0.112504765	0.057480734
middle	175	7	IN	11M	S1	Brn01	B0.02	20231030	WT	1	sec01	F	NA	117841	215	14597.60585	3577.24907	0.088517584	0.02107271	1	0	0.179049358	0.036041811	0.179049358	0.036041811
middle	176	1	IN	11M	S1	Brn05	B0.02	20231030	WT	5	sec02	F	NA	17375	104	2453.259419	2523.296835	0.132265195	0.124475472	47141	57	8904.770842	8467.219749	0.169848174	0.171602964
middle	176	2	IN	11M	S1	Brn05	B0.02	20231030	WT	5	sec02	F	NA	38065	102	10927.3281	4740.758256	0.250431061	0.087724119	23752	12	5792.44712	3282.859099	0.211444274	0.125307083
middle	176	3	IN	11M	S1	Brn05	B0.02	20231030	WT	5	sec02	F	NA	33821	40	8996.57165	2081.119375	0.238277256	0.049660485	11625	4	4016.798719	1770.618404	0.316998541	0.124116883
middle	176	4	IN	11M	S1	Brn05	B0.02	20231030	WT	5	sec02	F	NA	47561	136	13617.72389	4486.046742	0.259670407	0.076401919	21853	7	6303.147175	2947.345038	0.260250241	0.120149538
middle	176	5	IN	11M	S1	Brn05	B0.02	20231030	WT	5	sec02	F	NA	46191	139	12371.84261	5561.034093	0.236652166	0.08441291	20145	15	5728.805312	2865.326407	0.265590906	0.126146331
middle	176	6	IN	11M	S1	Brn05	B0.02	20231030	WT	5	sec02	F	NA	28483	104	7618.131628	4068.505519	0.233859763	0.107034408	14291	6	3678.970702	2029.288213	0.236324102	0.131815061
middle	176	7	IN	11M	S1	Brn05	B0.02	20231030	WT	5	sec02	F	NA	28044	40	8663.525414	2009.945543	0.286488146	0.06323339	19857	9	7082.515208	3574.491677	0.327237368	0.134248868
middle	177	1	IN	11M	S1	Brn05	B0.02	20231030	WT	5	sec02	F	NA	58969	150	15694.97707	5737.838229	0.240489811	0.069886319	21966	3	5381.344441	2668.629985	0.225680932	0.0870222
middle	177	2	IN	11M	S1	Brn05	B0.02	20231030	WT	5	sec02	F	NA	59981	81	16621.03978	3782.091133	0.260914028	0.053452354	82310	4	20618.69336	11833.80194	0.236179143	0.096086062
middle	178	1	IN	11M	S1	Brn05	B0.02	20231030	WT	5	sec02	F	NA	55633	207	25713.18319	9370.412393	0.426901668	0.135988399	6962	9	2881.921463	1258.699566	0.373342484	0.174883649
middle	178	2	IN	11M	S1	Brn05	B0.02	20231030	WT	5	sec02	F	NA	45470	142	20760.34074	4911.540799	0.441779196	0.083451591	38416	16	19025.65362	5682.435418	0.482032508	0.130983442
middle	178	3	IN	11M	S1	Brn05	B0.02	20231030	WT	5	sec02	F	NA	40000	181	17259.95673	6808.992799	0.395193398	0.130708784	21518	10	9051.871367	3764.427407	0.385290295	0.155596241
middle	178	4	IN	11M	S1	Brn05	B0.02	20231030	WT	5	sec02	F	NA	33229	161	2861.820374	4143.4154	0.076546885	0.109437704	42866	40	7891.418695	8500.975101	0.163134202	0.177172497
middle	178	5	IN	11M	S1	Brn05	B0.02	20231030	WT	5	sec02	F	NA	40829	131	19120.42881	4364.298637	0.445578694	0.082955673	21595	12	10834.23337	4163.296821	0.481956214	0.156481266
middle	178	6	IN	11M	S1	Brn05	B0.02	20231030	WT	5	sec02	F	NA	38681	67	17266.99502	3019.940539	0.430045009	0.064698257	12573	7	7021.273001	2519.790861	0.545784712	0.150888845
middle	178	7	IN	11M	S1	Brn05	B0.02	20231030	WT	5	sec02	F	NA	39685	95	15277.49506	3264.912188	0.359815359	0.06361486	27505	9	9855.994155	4211.32183	0.322156101	0.141451135
middle	179	1	IN	11M	S1	Brn05	B0.02	20231030	WT	5	sec02	F	NA	38287	101	12949.41393	2116.168371	0.309758157	0.042801555	28762	1	12266.83181	3915.54803	0.382818341	0.118715189
middle	179	2	IN	11M	S1	Brn05	B0.02	20231030	WT	5	sec02	F	NA	35686	105	11254.47915	1914.905809	0.290821701	0.039581902	893	0	244.7820252	158.8165863	0.257404447	0.166216522
middle	179	3	IN	11M	S1	Brn05	B0.02	20231030	WT	5	sec02	F	NA	36942	176	13688.90112	3075.150793	0.341252774	0.066208899	8599	0	3923.870908	964.5911659	0.413374543	0.090150304
middle	179	4	IN	11M	S1	Brn05	B0.02	20231030	WT	5	sec02	F	NA	41244	211	19703.4013	3316.101828	0.416327149	0.060807202	50255	0	17209.89541	7576.708755	0.296681166	0.142473489
middle	179	5	IN	11M	S1	Brn05	B0.02	20231030	WT	5	sec02	F	NA	43190	133	15611.26131	2307.324533	0.327473879	0.04209964	30658	5	12802.86075	5196.056277	0.366140217	0.14862287
middle	179	6	IN	11M	S1	Brn05	B0.02	20231030	WT	5	sec02	F	NA	29285	181	3116.77516	2710.063816	0.093781948	0.079491876	10177	0	3978.069506	1573.044678	0.317822546	0.141542688
middle	179	7	IN	11M	S1	Brn05	B0.02	20231030	WT	5	sec02	F	NA	28735	66	12309.13023	1386.678938	0.39818418	0.037674524	22425	3	8819.946503	3405.744689	0.342076749	0.13315022
middle	180	1	IN	11M	S1	Brn05	B0.02	20231030	WT	5	sec02	F	NA	41036	153	11221.25774	5184.211844	0.234302282	0.096757457	15630	4	4421.074525	2593.308752	0.248386353	0.137148082
middle	181	1	IN	11M	S1	Brn05	B0.02	20231030	WT	5	sec02	F	NA	42081	160	10551.01316	3088.201546	0.227840081	0.057259481	35277	39	10126.71333	4798.580821	0.259304196	0.12201114
middle	181	2	IN	11M	S1	Brn05	B0.02	20231030	WT	5	sec02	F	NA	16902	97	3965.968156	2018.14452	0.207080185	0.097718775	32979	38	8154.677076	5365.495036	0.227405205	0.154749364
middle	181	3	IN	11M	S1	Brn05	B0.02	20231030	WT	5	sec02	F	NA	42853	104	13139.25933	2436.151969	0.282772571	0.046204317	11146	12	4105.425453	1413.68243	0.329442292	0.120531015
middle	182	1	IN	11M	S1	Brn05	B0.02	20231030	WT	5	sec02	F	NA	21828	96	6095.948593	1778.631268	0.247837037	0.068253607	22889	17	6377.162206	3880.487357	0.247997254	0.142641336
middle	183	1	IN	11M	S1	Brn05	B0.02	20231030	WT	5	sec02	F	NA	77981	224	25986.05887	7082.257594	0.306919962	0.074906535	28737	0	9373.701749	3407.636105	0.305035472	0.108773939
middle	183	2	IN	11M	S1	Brn05	B0.02	20231030	WT	5	sec02	F	NA	25366	119	1010.04253	2555.028795	0.033676662	0.091111623	33335	2	3477.40893	5774.928514	0.086747542	0.164164186
middle	183	3	IN	11M	S1	Brn05	B0.02	20231030	WT	5	sec02	F	NA	43612	182	11467.7348	5683.47227	0.22948043	0.101960786	50334	6	12666.83605	7988.52696	0.222186625	0.136720836
middle	183	4	IN	11M	S1	Brn05	B0.02	20231030	WT	5	sec02	F	NA	107733	351	37790.96718	10236.75315	0.327031344	0.079377435	50515	8	15074.7906	13357.48338	0.285633624	0.169588774
middle	184	1	IN	11M	S1	Brn05	B0.02	20231030	WT	5	sec02	F	NA	95834	437	35264.33644	12865.05596	0.328831911	0.115190357	30102	9	9561.944352	6575.985414	0.294178694	0.165499344
middle	184	2	IN	11M	S1	Brn05	B0.02	20231030	WT	5	sec02	F	NA	7	0	1.552010372	0.603219658	0.213183798	0.08724346	21	0	6.153582096	2.37808805	0.295315474	0.098283362
middle	184	3	IN	11M	S1	Brn05	B0.02	20231030	WT	5	sec02	F	NA	24099	55	5210.173222	1978.856125	0.191531241	0.060814831	5059	0	785.881331	389.9241782	0.136308849	0.070183873
middle	184	4	IN	11M	S1	Brn05	B0.02	20231030	WT	5	sec02	F	NA	33056	189	11235.30901	4512.54179	0.31311512	0.109880216	59568	9	19185.1156	10234.07869	0.296696424	0.147219047
middle	185	1	IN	11M	S1	Brn05	B0.02	20231030	WT	5	sec02	F	NA	43324	39	13029.65542	3267.106878	0.273487449	0.062333103	13669	3	4376.875026	2439.305088	0.296536207	0.119661249
middle	185	2	IN	11M	S1	Brn05	B0.02	20231030	WT	5	sec02	F	NA	45091	92	10401.16555	5766.183295	0.206881821	0.092133977	18912	2	4842.428338	2587.837493	0.228397042	0.119295031
middle	185	3	IN	11M	S1	Brn05	B0.02	20231030	WT	5	sec02	F	NA	46746	141	11077.70056	6653.507961	0.216052487	0.114991993	76482	7	16122.30488	12852.62923	0.17958343	0.15107958
middle	185	4	IN	11M	S1	Brn05	B0.02	20231030	WT	5	sec02	F	NA	43357	108	12071.36997	5784.702805	0.245334551	0.09598688	10805	2	2965.657466	1683.067079	0.259685665	0.129831389
middle	186	1	IN	11M	S1	Brn03	B0.98	20231030	WT	3	sec03	F	NA	28140	92	4733.464441	3760.28646	0.148088813	0.104600593	22	0	3.325856432	1.571419854	0.134508282	0.075364307
middle	186	2	IN	11M	S1	Brn03	B0.98	20231030	WT	3	sec03	F	NA	112035	276	23990.16137	13750.75901	0.206393525	0.085648887	12211	10	2023.905868	2266.758771	0.142198831	0.149729148
middle	187	1	IN	11M	S1	Brn03	B0.98	20231030	WT	3	sec03	F	NA	94002	48	22394.43185	3568.3134	0.22250706	0.027252613	65250	6	15061.71344	4041.003212	0.20846875	0.049042497
middle	187	2	IN	11M	S1	Brn03	B0.98	20231030	WT	3	sec03	F	NA	38079	41	4527.683868	3385.104253	0.099000536	0.057526514	28076	8	3399.105578	1919.661832	0.106996261	0.050019074
middle	187	3	IN	11M	S1	Brn03	B0.98	20231030	WT	3	sec03	F	NA	78140	46	18415.32825	3588.520066	0.215304792	0.032333866	19	0	3.067170195	1.424094003	0.156481266	0.072678722
middle	187	4	IN	11M	S1	Brn03	B0.98	20231030	WT	3	sec03	F	NA	84369	208	15318.1377	16248.76169	0.163027391	0.163508043	20	0	3.405889966	1.290119782	0.140032038	0.064576179
middle	187	5	IN	11M	S1	Brn03	B0.98	20231030	WT	3	sec03	F	NA	80369	38	19831.18087	3635.472061	0.226138711	0.032837417	22	0	3.564766891	1.638223838	0.12912184	0.079270616
middle	187	6	IN	11M	S1	Brn03	B0.98	20231030	WT	3	sec03	F	NA	63713	86	17036.42643	4984.722019	0.25661096	0.049317159	17	0	2.522774093	1.366155498	0.149362937	0.083314259
middle	187	7	IN	11M	S1	Brn03	B0.98	20231030	WT	3	sec03	F	NA	32386	13	5703.721739	1139.558361	0.155214772	0.027100023	24	0	3.892332368	1.754421309	0.171740294	0.071961544
middle	187	8	IN	11M	S1	Brn03	B0.98	20231030	WT	3	sec03	F	NA	67312	67	10068.52045	6184.022178	0.124925613	0.050583657	26030	6	6085.35146	1965.986253	0.209277481	0.055008773
middle	187	9	IN	11M	S1	Brn03	B0.98	20231030	WT	3	sec03	F	NA	22728	7	6639.481041	780.1179544	0.278446645	0.028015565	31986	16	5456.009769	7489.933716	0.157320514	0.21161212
middle	187	10	IN	11M	S1	Brn03	B0.98	20231030	WT	3	sec03	F	NA	22563	1	224.3614122	864.3931818	0.008758679	0.034851607	102455	18	19810.83612	10801.75149	0.17473869	0.066071562
middle	187	11	IN	11M	S1	Brn03	B0.98	20231030	WT	3	sec03	F	NA	39937	106	2666.417659	4502.725554	0.058060579	0.090104528	74889	14	13801.63175	6327.466263	0.173128858	0.067978941
middle	188	1	IN	11M	S1	Brn03	B0.98	20231030	WT	3	sec03	F	NA	60705	38	18310.38374	2713.059151	0.280582905	0.033340964	39788	1	13564.1998	2932.023105	0.323674381	0.062058441
middle	188	2	IN	11M	S1	Brn03	B0.98	20231030	WT	3	sec03	F	NA	48360	52	19567.81717	3247.878512	0.387273967	0.044434272	30292	3	11784.0405	2149.166616	0.378255904	0.051300831
middle	188	3	IN	11M	S1	Brn03	B0.98	20231030	WT	3	sec03	F	NA	88096	146	28535.6537	10875.89052	0.295841902	0.078583963	23164	9	7327.641915	4550.950302	0.298939496	0.108995192
middle	188	4	IN	11M	S1	Brn03	B0.98	20231030	WT	3	sec03	F	NA	33047	19	8517.70155	1690.97449	0.237460896	0.040512703	18214	2	4520.396567	2241.905258	0.219439998	0.066468298
middle	188	5	IN	11M	S1	Brn03	B0.98	20231030	WT	3	sec03	F	NA	118331	342	26335.43114	16688.01229	0.210559249	0.108369574	28300	7	6199.825042	7567.353143	0.210269317	0.152254522
middle	189	1	IN	11M	S1	Brn03	B0.98	20231030	WT	3	sec03	F	NA	37765	49	2575.326852	3463.68083	0.060120545	0.076005191	62793	3	6886.803025	6108.682161	0.092729077	0.090417333
middle	190	1	IN	11M	S1	Brn03	B0.98	20231030	WT	3	sec03	F	NA	58199	217	10408.03754	8290.483867	0.15794614	0.118715189	40	0	7.362813763	1.909208826	0.188937202	0.047943845
middle	191	1	IN	11M	S1	Brn03	B1.18	20231030	WT	3	sec02	F	NA	39789	113	3611.493954	5328.236456	0.079926759	0.095918208	28390	9	2999.976977	3261.793838	0.085893035	0.082612343
middle	191	2	IN	11M	S1	Brn03	B1.18	20231030	WT	3	sec02	F	NA	55342	46	10758.81516	3795.623368	0.179888606	0.045426108	36673	7	8354.818801	3153.457637	0.214618146	0.060212102
middle	191	3	IN	11M	S1	Brn03	B1.18	20231030	WT	3	sec02	F	NA	44917	49	5897.276603	3241.818575	0.116662852	0.052063782	38542	5	5042.220205	2970.61662	0.120958269	0.056870375
middle	191	4	IN	11M	S1	Brn03	B1.18	20231030	WT	3	sec02	F	NA	50583	25	7662.511639	2022.538221	0.140383005	0.026977951	33986	5	6105.187779	2660.316339	0.164415956	0.051026169
middle	191	5	IN	11M	S1	Brn03	B1.18	20231030	WT	3	sec02	F	NA	52107	77	7062.017506	4456.412868	0.124803543	0.056641489	16390	2	2197.503214	1685.856642	0.12710765	0.060898755
middle	192	1	IN	11M	S1	Brn03	B1.18	20231030	WT	3	sec02	F	NA	48062	62	6435.003346	3626.40623	0.121599145	0.050354771	22769	2	2977.945969	1863.283133	0.122835129	0.056137942
middle	192	2	IN	11M	S1	Brn03	B1.18	20231030	WT	3	sec02	F	NA	51708	26	5890.034369	2139.432401	0.103608757	0.031708248	26380	2	3336.910965	1647.111637	0.121828035	0.054566264
middle	192	3	IN	11M	S1	Brn03	B1.18	20231030	WT	3	sec02	F	NA	74485	91	10532.00022	5271.775411	0.126909286	0.042542152	73022	11	10113.8436	5691.996422	0.123155564	0.052857254
middle	192	4	IN	11M	S1	Brn03	B1.18	20231030	WT	3	sec02	F	NA	53673	69	5843.496974	4706.061149	0.089951932	0.055664912	15594	4	1654.970734	2784.081973	0.094666973	0.078889146
middle	192	5	IN	11M	S1	Brn03	B1.18	20231030	WT	3	sec02	F	NA	42638	67	6223.431285	3855.493725	0.132982373	0.04818799	39692	4	5345.776016	2533.237419	0.121904328	0.051880676
middle	193	1	IN	11M	S1	Brn03	B1.18	20231030	WT	3	sec02	F	NA	15221	36	1305.295004	1175.817061	0.078248262	0.058289465	44196	7	3603.545637	3954.172004	0.069321737	0.071778439
middle	193	2	IN	11M	S1	Brn03	B1.18	20231030	WT	3	sec02	F	NA	30212	57	1953.492045	2381.215705	0.058487833	0.060486764	18293	5	1499.009157	1752.637218	0.076600291	0.072907604
middle	193	3	IN	11M	S1	Brn03	B1.18	20231030	WT	3	sec02	F	NA	59983	60	11323.79732	2945.083931	0.176241696	0.036453802	39045	6	8855.098042	2869.658781	0.215495542	0.061066605
middle	193	4	IN	11M	S1	Brn03	B1.18	20231030	WT	3	sec02	F	NA	47052	29	5551.651992	1543.825197	0.107362479	0.023437858	24103	4	3780.581675	1440.191	0.14498359	0.047005419
middle	193	5	IN	11M	S1	Brn03	B1.18	20231030	WT	3	sec02	F	NA	17486	8	3001.187931	818.8246909	0.154100865	0.041443504	18042	5	3279.999101	1546.904816	0.166002899	0.062500954
middle	193	6	IN	11M	S1	Brn03	B1.18	20231030	WT	3	sec02	F	NA	27883	49	3400.334846	2579.944705	0.108339056	0.04899672	30218	5	2934.026935	2142.8611	0.086274512	0.061936371
middle	193	7	IN	11M	S1	Brn03	B1.18	20231030	WT	3	sec02	F	NA	34530	26	5114.01816	1896.653959	0.130693525	0.039169908	34097	5	4891.528073	2887.573484	0.129541472	0.06477455
middle	194	1	IN	11M	S1	Brn03	B1.18	20231030	WT	3	sec02	F	NA	68666	122	9702.87076	5453.388209	0.131288618	0.050461587	25020	1	3323.670589	1659.684355	0.123292901	0.047608148
middle	194	2	IN	11M	S1	Brn03	B1.18	20231030	WT	3	sec02	F	NA	44266	109	6513.644758	8351.498574	0.127611205	0.101518273	48314	15	6201.674545	3718.658461	0.117738612	0.058869306
middle	194	3	IN	11M	S1	Brn03	B1.18	20231030	WT	3	sec02	F	NA	55703	29	8029.63046	2236.773593	0.135759518	0.027252613	32192	9	5403.787139	2879.742994	0.162951097	0.049637597
middle	194	4	IN	11M	S1	Brn03	B1.18	20231030	WT	3	sec02	F	NA	40037	137	3747.19451	6598.153555	0.084687568	0.123064011	58132	27	5620.654435	6637.743622	0.085343711	0.088639662
middle	194	5	IN	11M	S1	Brn03	B1.18	20231030	WT	3	sec02	F	NA	55982	67	7830.094641	3083.616059	0.129793242	0.033173114	45924	6	6039.81299	2884.327737	0.121766992	0.046921492
middle	194	6	IN	11M	S1	Brn03	B1.18	20231030	WT	3	sec02	F	NA	67883	63	9428.855289	3934.096917	0.126543075	0.035370413	35782	0	4878.991411	1820.532437	0.122026399	0.046982527
middle	194	7	IN	11M	S1	Brn03	B1.18	20231030	WT	3	sec02	F	NA	36779	41	2921.376642	2093.593046	0.068574041	0.035202563	17393	1	1686.878311	1002.78987	0.085305564	0.050232701
middle	194	8	IN	11M	S1	Brn03	B1.18	20231030	WT	3	sec02	F	NA	72227	43	10980.90333	3061.850011	0.142137796	0.030304417	21840	5	3787.040651	1664.661862	0.176577404	0.049637597
middle	194	9	IN	11M	S1	Brn03	B1.18	20231030	WT	3	sec02	F	NA	59152	77	8956.231058	4161.520261	0.138231486	0.047135118	15612	3	2443.688839	1053.511713	0.140993357	0.053131916
middle	194	10	IN	11M	S1	Brn03	B1.18	20231030	WT	3	sec02	F	NA	38	0	4.701274127	1.018417644	0.124650948	0.027450981	38	1	7.931090251	11.50095372	0.195300221	0.262439907
middle	194	11	IN	11M	S1	Brn03	B1.18	20231030	WT	3	sec02	F	NA	30	0	3.875898369	0.85008011	0.130052641	0.027481498	23	0	2.892423883	1.197039746	0.125749599	0.0497673
middle	195	1	IN	11M	S1	Brn03	B1.18	20231030	WT	3	sec02	F	NA	60122	107	6398.668198	10242.2708	0.090531774	0.100862138	42906	7	3876.763321	3037.180869	0.078995958	0.056046389
middle	195	2	IN	11M	S1	Brn03	B1.18	20231030	WT	3	sec02	F	NA	87514	88	10186.90513	6483.801366	0.102311745	0.045258258	44828	6	5474.417811	2876.88666	0.110673688	0.051422905
middle	195	3	IN	11M	S1	Brn03	B1.18	20231030	WT	3	sec02	F	NA	68331	181	5257.241236	10226.48651	0.068039976	0.109132528	66087	11	5018.133583	6960.42903	0.066742964	0.077073321
middle	195	4	IN	11M	S1	Brn03	B1.18	20231030	WT	3	sec02	F	NA	34530	88	1959.974857	3737.695997	0.052384224	0.083299004	61559	4	3922.874668	5116.696305	0.053940643	0.069504842
middle	195	5	IN	11M	S1	Brn03	B1.18	20231030	WT	3	sec02	F	NA	7712	5	915.0190593	661.6693682	0.096437022	0.060090028	15785	11	1919.916535	4357.438455	0.105317771	0.229243919
middle	195	6	IN	11M	S1	Brn03	B1.18	20231030	WT	3	sec02	F	NA	6	0	0.507698171	0.367620351	0.085511558	0.045288779	10	0	0.604547191	0.776928358	0.060517281	0.070450902
middle	195	7	IN	11M	S1	Brn03	B1.18	20231030	WT	3	sec02	F	NA	50658	120	4882.932268	7671.024451	0.088014036	0.112367436	33503	7	3036.548062	3489.315759	0.081223771	0.078850996
middle	196	1	IN	11M	S1	Brn03	B1.18	20231030	WT	3	sec02	F	NA	45261	105	3499.800187	5093.780961	0.068406194	0.080445565	18172	0	1574.529612	1431.615856	0.074052036	0.071473256
middle	196	2	IN	11M	S1	Brn03	B1.18	20231030	WT	3	sec02	F	NA	111332	91	15400.526	5071.884471	0.12402533	0.032349128	43645	4	7070.814316	4781.736159	0.155657277	0.057450216
middle	196	3	IN	11M	S1	Brn03	B1.18	20231030	WT	3	sec02	F	NA	52879	51	6835.285942	3451.125419	0.114946209	0.037384603	26633	2	3971.722594	1744.072528	0.137071788	0.056183718
middle	197	1	IN	11M	S1	Brn03	B1.18	20231030	WT	3	sec02	F	NA	54475	55	3747.56436	5629.486142	0.058289465	0.069504842	7928	1	524.2934318	735.093264	0.054306857	0.076646067
middle	197	2	IN	11M	S1	Brn03	B1.18	20231030	WT	3	sec02	F	NA	74242	100	9403.768038	11786.18809	0.109285116	0.083253227	44482	9	4895.111286	4073.550168	0.097871363	0.061722744
middle	198	1	IN	11M	S1	Brn03	B1.18	20231030	WT	3	sec02	F	NA	63641	87	5733.651764	9136.161583	0.075211719	0.090470739	10635	8	1060.80023	1799.998154	0.089074537	0.103395134
middle	198	2	IN	11M	S1	Brn03	B1.18	20231030	WT	3	sec02	F	NA	66690	151	4590.044365	8489.692231	0.058426794	0.086961165	34552	11	2366.172049	3578.195791	0.05645838	0.075959414
middle	198	3	IN	11M	S1	Brn03	B1.18	20231030	WT	3	sec02	F	NA	86800	179	8230.88358	14627.46991	0.079087511	0.113466084	47904	27	3676.811099	4227.068486	0.06443885	0.064698257
middle	199	1	IN	11M	Cg1	Brn04	B-0.10	20231030	WT	4	sec03	M	NA	30575	99	4124.779799	3419.522104	0.133859769	0.097322039	42445	11	6816.962772	4564.976352	0.150179297	0.094804302
middle	199	2	IN	11M	Cg1	Brn04	B-0.10	20231030	WT	4	sec03	M	NA	12031	28	1773.045442	1374.977845	0.141023874	0.103868164	21244	8	3144.843277	3182.61996	0.139818415	0.122178987
middle	199	3	IN	11M	Cg1	Brn04	B-0.10	20231030	WT	4	sec03	M	NA	30053	80	5831.003314	3600.503871	0.184451059	0.099427789	21333	9	3934.056261	3573.815719	0.176104367	0.124673836
middle	199	4	IN	11M	Cg1	Brn04	B-0.10	20231030	WT	4	sec03	M	NA	42613	117	4194.80211	4738.344583	0.096299686	0.099389642	45038	11	5529.981969	5267.541409	0.119127184	0.102830552
middle	200	1	IN	11M	Cg1	Brn04	B-0.10	20231030	WT	4	sec03	M	NA	39150	142	10029.00424	5681.497539	0.250888824	0.125246048	37992	26	8835.498788	5550.381219	0.225436792	0.119005114
middle	201	1	IN	11M	Cg1	Brn04	B-0.10	20231030	WT	4	sec03	M	NA	24025	101	6177.656461	3306.065264	0.257373929	0.112634473	13426	11	3022.624812	1580.018236	0.214679182	0.100862138
middle	201	2	IN	11M	Cg1	Brn04	B-0.10	20231030	WT	4	sec03	M	NA	20196	10	3639.894227	1228.302116	0.165255204	0.049286641	6110	1	1326.480859	563.5895026	0.205432206	0.078431375
middle	201	3	IN	11M	Cg1	Brn04	B-0.10	20231030	WT	4	sec03	M	NA	41747	126	6407.264518	4916.223381	0.148851752	0.099732965	41813	11	6111.965702	5635.742721	0.139070719	0.106126495
middle	201	4	IN	11M	Cg1	Brn04	B-0.10	20231030	WT	4	sec03	M	NA	31590	48	10742.81038	2655.237097	0.326939791	0.071122304	45423	6	11926.89661	4085.837618	0.247905701	0.082352944
middle	201	5	IN	11M	Cg1	Brn04	B-0.10	20231030	WT	4	sec03	M	NA	41653	153	10889.826	5754.31408	0.246837571	0.107415885	8	0	1.602639824	0.858426802	0.20645456	0.109437704
middle	201	6	IN	11M	Cg1	Brn04	B-0.10	20231030	WT	4	sec03	M	NA	24	1	4.425986126	2.561501469	0.174578473	0.104036011	41065	10	9685.692731	4287.291818	0.219859615	0.092416264
middle	201	7	IN	11M	Cg1	Brn04	B-0.10	20231030	WT	4	sec03	M	NA	45	1	9.178194851	4.968459632	0.195475698	0.103669792	36	1	9.303944498	3.330724061	0.230975822	0.079530023
middle	201	8	IN	11M	Cg1	Brn04	B-0.10	20231030	WT	4	sec03	M	NA	34688	81	8729.460367	3834.197652	0.242847338	0.089646757	28	0	6.473975718	2.579507131	0.226977944	0.093537807
middle	201	9	IN	11M	Cg1	Brn04	B-0.10	20231030	WT	4	sec03	M	NA	31	2	6.977142006	7.372869521	0.225719087	0.142336152	27145	1	5462.360648	2327.270637	0.191561759	0.079102769
middle	201	10	IN	11M	Cg1	Brn04	B-0.10	20231030	WT	4	sec03	M	NA	17	2	4.579522386	4.473731562	0.240817882	0.199710079	16	0	3.72169067	1.110902585	0.256458372	0.072724499
middle	201	11	IN	11M	Cg1	Brn04	B-0.10	20231030	WT	4	sec03	M	NA	11	0	2.627878249	3.349462137	0.23810178	0.2713283	26	0	6.012603909	2.131609086	0.236636907	0.073075458
middle	201	12	IN	11M	Cg1	Brn04	B-0.10	20231030	WT	4	sec03	M	NA	14	1	3.956511796	2.25169754	0.25119403	0.111116201	27	0	6.128206268	2.259510174	0.234714277	0.07626459
middle	201	13	IN	11M	Cg1	Brn04	B-0.10	20231030	WT	4	sec03	M	NA	12	0	3.482413962	1.904310685	0.284000903	0.116502635	7	0	2.567620367	1.027710386	0.404722676	0.156641491
middle	201	14	IN	11M	Cg1	Brn04	B-0.10	20231030	WT	4	sec03	M	NA	27154	44	9012.735226	2294.226706	0.318944067	0.069596402	10	0	3.06613256	1.125673316	0.262104213	0.111909665
middle	201	15	IN	11M	Cg1	Brn04	B-0.10	20231030	WT	4	sec03	M	NA	48612	142	14090.57361	6872.19889	0.272007316	0.106050201	36493	6	10080.85508	3196.185812	0.264507502	0.081345849
middle	201	16	IN	11M	Cg1	Brn04	B-0.10	20231030	WT	4	sec03	M	NA	6228	3	1507.732831	551.3649204	0.228274971	0.085542075	32645	11	7944.598703	3230.569591	0.234752417	0.087953001
middle	201	17	IN	11M	Cg1	Brn04	B-0.10	20231030	WT	4	sec03	M	NA	47811	109	14802.366	5126.178275	0.296955824	0.088807508	12999	2	3541.641703	1426.073427	0.258945614	0.100297548
middle	201	18	IN	11M	Cg1	Brn04	B-0.10	20231030	WT	4	sec03	M	NA	43172	100	9568.576276	5075.461909	0.208422974	0.090913251	30734	11	7948.463264	4223.015733	0.252597839	0.107927062
middle	201	19	IN	11M	Cg1	Brn04	B-0.10	20231030	WT	4	sec03	M	NA	38263	148	9540.91289	6059.942293	0.23892577	0.122438394	38015	10	7740.934466	3565.768341	0.194331273	0.084489204
middle	202	1	IN	11M	Cg1	Brn04	B-0.10	20231030	WT	4	sec03	M	NA	36048	80	14286.80798	5520.687895	0.380743116	0.126710922	19248	1	8280.426461	2529.890809	0.399084449	0.121522851
middle	202	2	IN	11M	Cg1	Brn04	B-0.10	20231030	WT	4	sec03	M	NA	33076	25	2457.299752	3921.754637	0.068451971	0.109987028	53003	7	7920.755219	7107.287773	0.133104444	0.123735406
middle	203	1	IN	11M	Cg1	Brn04	B-0.10	20231030	WT	4	sec03	M	NA	6268	18	1591.91902	386.2261239	0.249347672	0.050659955	51642	2	12136.04963	4388.8389	0.229297325	0.076981768
middle	203	2	IN	11M	Cg1	Brn04	B-0.10	20231030	WT	4	sec03	M	NA	47998	160	18908.92723	4361.130377	0.380178541	0.072755016	20300	2	7808.21027	1837.513544	0.370763719	0.078324556
middle	204	1	IN	11M	Cg1	Brn04	B-0.10	20231030	WT	4	sec03	M	NA	31646	118	5805.778731	4839.378274	0.172091246	0.114366367	42456	10	6539.801773	4300.063099	0.143373773	0.086381324
middle	204	2	IN	11M	Cg1	Brn04	B-0.10	20231030	WT	4	sec03	M	NA	34490	81	4001.734022	3897.284509	0.108827345	0.098558024	31690	3	3401.517955	3294.52409	0.098512247	0.092835888
middle	205	1	IN	11M	Cg1	Brn04	B-0.10	20231030	WT	4	sec03	M	NA	30614	101	2706.246116	3398.88083	0.084779128	0.09694057	37857	33	3266.34852	3974.063817	0.079713129	0.094819561
middle	206	1	IN	11M	Cg1	Brn04	B-0.10	20231030	WT	4	sec03	M	NA	37869	120	5656.839859	4486.568127	0.142504007	0.095323108	25549	3	3577.978716	2330.238104	0.135622188	0.081559472
middle	206	2	IN	11M	Cg1	Brn04	B-0.10	20231030	WT	4	sec03	M	NA	27059	84	2503.832108	3200.762541	0.088242926	0.102937363	43154	9	3796.354135	4697.384761	0.081849396	0.099046312
middle	207	1	IN	11M	Cg1	Brn04	B-0.10	20231030	WT	4	sec03	M	NA	39136	185	10848.99207	3379.864976	0.277775228	0.070832379	55733	3	14255.37915	4482.664825	0.248882279	0.074921794
middle	208	1	IN	11M	Cg1	Brn04	B-0.10	20231030	WT	4	sec03	M	NA	28732	60	3775.955247	3267.196662	0.116548412	0.103654534	37064	18	5459.454615	3972.402994	0.137560084	0.097764552
middle	209	1	IN	11M	Cg1	Brn02	B-0.22	20231030	WT	2	sec03	M	NA	67866	97	17612.93511	8623.84302	0.244617373	0.086152434	25147	5	5615.918243	2166.883316	0.210849166	0.069871061
middle	209	2	IN	11M	Cg1	Brn02	B-0.22	20231030	WT	2	sec03	M	NA	47575	60	13747.01909	5956.872563	0.272571921	0.081956208	20335	4	5541.28945	1614.1919	0.257717252	0.063553825
middle	209	3	IN	11M	Cg1	Brn02	B-0.22	20231030	WT	2	sec03	M	NA	50401	85	13000.29026	7606.812501	0.239940494	0.092774853	45219	12	10212.80705	3760.252283	0.204654008	0.059601739
middle	209	4	IN	11M	Cg1	Brn02	B-0.22	20231030	WT	2	sec03	M	NA	57006	131	17026.52566	10415.95632	0.279804677	0.118944079	44465	4	11793.35943	4456.631361	0.246936753	0.068528265
middle	209	5	IN	11M	Cg1	Brn02	B-0.22	20231030	WT	2	sec03	M	NA	61968	99	15240.79181	8412.135992	0.221881434	0.076035708	47058	10	10283.8606	4015.860643	0.204104677	0.062485695
middle	209	6	IN	11M	Cg1	Brn02	B-0.22	20231030	WT	2	sec03	M	NA	35072	31	7908.933093	3304.626951	0.208377197	0.070618756	49601	18	10687.90538	4800.630369	0.192637518	0.073212788
middle	209	7	IN	11M	Cg1	Brn02	B-0.22	20231030	WT	2	sec03	M	NA	44613	40	13389.71382	4442.628813	0.285648882	0.064194702	37888	9	10819.54161	3259.125051	0.276676595	0.07048142
middle	209	8	IN	11M	Cg1	Brn02	B-0.22	20231030	WT	2	sec03	M	NA	45089	85	12038.64618	6959.540389	0.247417405	0.095307849	52560	9	11265.81134	3935.268671	0.193896398	0.063111313
middle	209	9	IN	11M	Cg1	Brn02	B-0.22	20231030	WT	2	sec03	M	NA	59816	61	14031.92151	7054.445828	0.213260084	0.067032881	34900	6	7871.943344	3029.931705	0.204501405	0.065949492
middle	209	10	IN	11M	Cg1	Brn02	B-0.22	20231030	WT	2	sec03	M	NA	54956	94	15468.6437	8690.415552	0.262989253	0.098374911	43783	7	11018.19059	3812.111516	0.230014503	0.065110244
middle	209	11	IN	11M	Cg1	Brn02	B-0.22	20231030	WT	2	sec03	M	NA	55848	99	14126.62434	8091.29255	0.237613484	0.088044554	30527	6	7802.982423	2900.566036	0.247638673	0.07579156
middle	209	12	IN	11M	Cg1	Brn02	B-0.22	20231030	WT	2	sec03	M	NA	30593	32	6629.614773	3153.462473	0.198306248	0.064164184	57598	4	12772.82073	4275.813891	0.202899218	0.062958725
middle	210	1	IN	11M	Cg1	Brn02	B-0.22	20231030	WT	2	sec03	M	NA	16717	6	2630.780439	1328.948213	0.134370953	0.071725033	28734	13	4900.867494	5180.140737	0.159349963	0.120363168
middle	210	2	IN	11M	Cg1	Brn02	B-0.22	20231030	WT	2	sec03	M	NA	45145	50	13715.97008	4923.166847	0.279087514	0.06112764	22428	4	6386.590906	1546.10712	0.265995264	0.055619135
middle	210	3	IN	11M	Cg1	Brn02	B-0.22	20231030	WT	2	sec03	M	NA	39225	76	9724.243627	6564.674604	0.233920813	0.109025709	8564	4	1604.047624	798.4803702	0.171511412	0.070298314
middle	210	4	IN	11M	Cg1	Brn02	B-0.22	20231030	WT	2	sec03	M	NA	59019	84	15121.7084	6821.400066	0.239093617	0.079606317	60602	8	14509.32224	5429.72838	0.21954681	0.074876018
middle	210	5	IN	11M	Cg1	Brn02	B-0.22	20231030	WT	2	sec03	M	NA	36817	34	10251.3437	3707.715423	0.259029537	0.069169149	14407	4	3977.052705	2586.029956	0.266773492	0.103173874
middle	210	6	IN	11M	Cg1	Brn02	B-0.22	20231030	WT	2	sec03	M	NA	53388	84	14638.54066	8565.541044	0.253696501	0.103471428	17568	5	4437.972382	2112.52102	0.239154652	0.081544213
middle	210	7	IN	11M	Cg1	Brn02	B-0.22	20231030	WT	2	sec03	M	NA	55879	101	15382.39295	8694.491115	0.247882813	0.097199969	19514	5	4847.093432	2312.218968	0.226977944	0.087144271
middle	211	1	IN	11M	Cg1	Brn02	B-0.22	20231030	WT	2	sec03	M	NA	34768	36	10642.80579	3876.320961	0.282475024	0.068375677	40281	11	10581.49803	3519.216392	0.239093617	0.061402306
middle	211	2	IN	11M	Cg1	Brn02	B-0.22	20231030	WT	2	sec03	M	NA	56221	92	13623.64549	8450.416013	0.220920116	0.097489893	15202	5	3571.998566	1447.348731	0.223102152	0.065171279
middle	211	3	IN	11M	Cg1	Brn02	B-0.22	20231030	WT	2	sec03	M	NA	34883	60	8419.002748	5334.933718	0.223712519	0.100877397	27930	5	5748.414742	2249.773025	0.189623863	0.067383841
middle	211	4	IN	11M	Cg1	Brn02	B-0.22	20231030	WT	2	sec03	M	NA	60618	100	13822.32777	8838.152551	0.205737397	0.090012968	20186	7	4313.010958	3178.209189	0.203830019	0.087434195
middle	211	5	IN	11M	Cg1	Brn02	B-0.22	20231030	WT	2	sec03	M	NA	41687	65	10094.4566	5765.780748	0.222774088	0.079926759	38640	10	9413.262168	3901.711989	0.230914772	0.068726636
middle	211	6	IN	11M	Cg1	Brn02	B-0.22	20231030	WT	2	sec03	M	NA	58298	93	12536.18122	7437.867694	0.197650105	0.090241857	45100	10	9030.245551	4471.958347	0.188494697	0.07235828
middle	211	7	IN	11M	Cg1	Brn02	B-0.22	20231030	WT	2	sec03	M	NA	37922	37	7444.75714	3584.519634	0.183260858	0.067902647	1035	0	182.6220647	56.21011679	0.159060046	0.053818569
middle	211	8	IN	11M	Cg1	Brn02	B-0.22	20231030	WT	2	sec03	M	NA	50729	82	12112.46771	8247.188361	0.219684139	0.101358056	14724	6	3114.431465	1753.761029	0.197482258	0.092011899
middle	211	9	IN	11M	Cg1	Brn02	B-0.22	20231030	WT	2	sec03	M	NA	63506	86	12972.13267	9374.769868	0.189501792	0.087174796	47572	15	11079.9894	4272.700408	0.215381101	0.067597464
middle	212	1	IN	11M	Cg1	Brn02	B-0.22	20231030	WT	2	sec03	M	NA	50448	89	7632.792038	4382.162315	0.140596628	0.062043183	58456	13	10013.86814	4698.882098	0.153780416	0.058075838
middle	213	1	IN	11M	Cg1	Brn02	B-0.22	20231030	WT	2	sec03	M	NA	44165	11	13301.92065	1754.771531	0.283619434	0.032356758	17688	2	4867.793896	1145.655911	0.254688323	0.055191882
middle	213	2	IN	11M	Cg1	Brn02	B-0.22	20231030	WT	2	sec03	M	NA	39985	58	11062.84587	4851.861865	0.258319974	0.080285341	60053	24	13441.19871	7517.89162	0.20179294	0.083710991
middle	213	3	IN	11M	Cg1	Brn02	B-0.22	20231030	WT	2	sec03	M	NA	36259	64	8927.120626	3742.938875	0.228549629	0.068451971	41046	14	8409.927295	4065.395533	0.185183495	0.078995958
middle	213	4	IN	11M	Cg1	Brn02	B-0.22	20231030	WT	2	sec03	M	NA	92534	48	27132.86843	5478.401077	0.271702141	0.044937819	24217	2	6171.842345	1741.618878	0.24093996	0.054764628
middle	214	1	IN	11M	Cg1	Brn02	B-0.22	20231030	WT	2	sec03	M	NA	47681	65	13107.46699	5285.043431	0.25207904	0.062394142	37472	8	9582.301627	2897.894716	0.238178074	0.068513006
middle	214	2	IN	11M	Cg1	Brn02	B-0.22	20231030	WT	2	sec03	M	NA	9	0	2.767589867	0.83953613	0.335332274	0.091065843	63196	25	14563.93785	7226.737596	0.205722138	0.078294039
middle	214	3	IN	11M	Cg1	Brn02	B-0.22	20231030	WT	2	sec03	M	NA	38	0	13.41913486	2.67965208	0.35300222	0.06726177	15116	6	3896.470299	1916.538964	0.235095754	0.09362936
middle	215	1	IN	11M	Cg1	Brn02	B-0.22	20231030	WT	2	sec03	M	NA	1	0	0.160540164	0.070862897	0.160540164	0.070862897	16	0	2.977416664	0.895628292	0.199938968	0.054657817
middle	215	2	IN	11M	Cg1	Brn02	B-0.22	20231030	WT	2	sec03	M	NA	44307	61	10370.10578	5127.733705	0.210849166	0.067963682	15	0	2.867124468	0.787899595	0.206927598	0.047844663
middle	215	3	IN	11M	Cg1	Brn02	B-0.22	20231030	WT	2	sec03	M	NA	18	4	8.594308436	3.934813455	0.518608391	0.232074469	15	0	3.005722135	0.848462645	0.204570077	0.055840392
middle	215	4	IN	11M	Cg1	Brn02	B-0.22	20231030	WT	2	sec03	M	NA	5	0	0.991149783	0.239047837	0.201113909	0.051178759	13	0	2.631219953	0.912092775	0.177462429	0.072556652
middle	215	5	IN	11M	Cg1	Brn02	B-0.22	20231030	WT	2	sec03	M	NA	41328	77	11136.09828	5199.774506	0.251972228	0.083863586	8720	1	1870.040864	475.5846198	0.199679554	0.042435341
middle	216	1	IN	11M	Cg1	Brn02	B-0.22	20231030	WT	2	sec03	M	NA	25428	21	2321.690612	1958.015826	0.082902268	0.059845883	38473	11	4297.914536	3861.770843	0.093621731	0.070267797
middle	217	1	IN	11M	Cg1	Brn02	B-0.22	20231030	WT	2	sec03	M	NA	44613	93	12001.10115	5699.268883	0.247165635	0.085633628	64420	17	15212.41364	6502.39529	0.211932555	0.077256426
middle	218	1	IN	11M	Cg1	Brn04	B0.02	20231030	WT	4	sec02	M	NA	12	0	1.109864958	0.624704361	0.092973217	0.051911194	5758	0	632.052934	363.7124138	0.103150986	0.060273137
middle	218	2	IN	11M	Cg1	Brn04	B0.02	20231030	WT	4	sec02	M	NA	11235	29	1085.51185	1169.437859	0.087693602	0.081818879	36787	10	3531.360909	3279.901003	0.084748611	0.081193253
middle	218	3	IN	11M	Cg1	Brn04	B0.02	20231030	WT	4	sec02	M	NA	270	0	19.26308085	20.59815366	0.068497747	0.07519646	1028	0	88.72294201	86.55204107	0.082322426	0.083695732
middle	218	4	IN	11M	Cg1	Brn04	B0.02	20231030	WT	4	sec02	M	NA	41369	120	5007.811127	5102.171316	0.11017777	0.091798276	30429	5	3093.697981	2740.65016	0.093682766	0.076035708
middle	218	5	IN	11M	Cg1	Brn04	B0.02	20231030	WT	4	sec02	M	NA	13	0	1.730708785	0.946196675	0.125650417	0.070901044	3	0	0.301319905	0.230579078	0.107240405	0.080285344
middle	218	6	IN	11M	Cg1	Brn04	B0.02	20231030	WT	4	sec02	M	NA	17	0	1.426398098	1.224597547	0.092256043	0.068329901	9	0	0.919966452	0.716166932	0.109788664	0.084580757
middle	218	7	IN	11M	Cg1	Brn04	B0.02	20231030	WT	4	sec02	M	NA	43532	166	4688.097952	5865.114887	0.098817423	0.111619748	45376	11	4102.063527	4278.883761	0.084367134	0.078263521
middle	218	8	IN	11M	Cg1	Brn04	B0.02	20231030	WT	4	sec02	M	NA	23506	51	2561.414574	2427.056445	0.101655602	0.085084304	31162	5	2992.906373	3248.052448	0.089784086	0.080949113
middle	219	1	IN	11M	Cg1	Brn04	B0.02	20231030	WT	4	sec02	M	NA	27143	66	2898.67941	2888.203527	0.10002289	0.088685438	26150	0	2931.446726	2049.378823	0.108201727	0.073701076
middle	219	2	IN	11M	Cg1	Brn04	B0.02	20231030	WT	4	sec02	M	NA	35178	70	3263.126287	3890.493633	0.083833069	0.091355763	27645	1	2019.638929	2746.473216	0.068314642	0.096635386
middle	219	3	IN	11M	Cg1	Brn04	B0.02	20231030	WT	4	sec02	M	NA	23679	14	1878.606472	2159.290382	0.071992062	0.088044554	4591	4	425.2111392	596.2843675	0.084443428	0.117669947
middle	220	1	IN	11M	Cg1	Brn04	B0.02	20231030	WT	4	sec02	M	NA	32225	97	2818.324761	3429.991793	0.082383461	0.090547033	17187	2	1523.342078	1897.166035	0.085000381	0.088883802
middle	220	2	IN	11M	Cg1	Brn04	B0.02	20231030	WT	4	sec02	M	NA	55688	179	6258.789888	6839.664398	0.10203708	0.09765774	35187	3	3517.480357	2735.924869	0.094537273	0.070634015
middle	221	1	IN	11M	Cg1	Brn04	B0.02	20231030	WT	4	sec02	M	NA	28814	70	1209.229285	2670.252143	0.040131226	0.085343711	16	0	1.188693061	0.900785839	0.074158847	0.051438164
middle	222	1	IN	11M	Cg1	Brn04	B0.02	20231030	WT	4	sec02	M	NA	29040	77	1921.49113	2857.800293	0.058930341	0.087754637	33170	13	2201.158072	3680.180807	0.061997406	0.091065846
middle	222	2	IN	11M	Cg1	Brn04	B0.02	20231030	WT	4	sec02	M	NA	17792	63	1198.863647	1956.643841	0.062195774	0.095460445	11520	0	525.8694907	934.4405291	0.042801555	0.078477152
middle	223	1	IN	11M	Cg1	Brn04	B0.02	20231030	WT	4	sec02	M	NA	17562	97	1548.691388	2474.334952	0.082139313	0.123704888	49259	17	4413.611571	5573.85904	0.082932785	0.103944458
middle	224	1	IN	11M	Cg1	Brn04	B0.02	20231030	WT	4	sec02	M	NA	33198	89	1754.510357	3067.563473	0.0487068	0.082063019	29725	5	1756.325249	3161.074284	0.051529717	0.086961165
middle	224	2	IN	11M	Cg1	Brn04	B0.02	20231030	WT	4	sec02	M	NA	26609	95	1651.335823	2924.737577	0.054718852	0.095368885	41108	15	2629.782792	4454.029668	0.057358664	0.089066908
middle	225	1	IN	11M	Cg1	Brn04	B0.02	20231030	WT	4	sec02	M	NA	20	1	1.506477438	1.887479965	0.073960476	0.059525445	25254	6	1575.350335	1960.480998	0.05851835	0.071381703
middle	225	2	IN	11M	Cg1	Brn04	B0.02	20231030	WT	4	sec02	M	NA	28235	78	1920.668165	2885.833573	0.062088959	0.085381858	48978	18	2737.146706	4288.032262	0.050019074	0.077729456
middle	226	1	IN	11M	Cg1	Brn04	B0.02	20231030	WT	4	sec02	M	NA	38256	116	3401.338601	5089.662901	0.079591058	0.109147787	45012	7	4019.2239	4872.171729	0.078446634	0.096955828
middle	226	2	IN	11M	Cg1	Brn04	B0.02	20231030	WT	4	sec02	M	NA	19829	86	1488.053729	2741.54716	0.067940794	0.117914092	31230	5	2318.132894	3536.454082	0.068284124	0.100648507
middle	226	3	IN	11M	Cg1	Brn04	B0.02	20231030	WT	4	sec02	M	NA	38164	133	2378.434032	5205.44993	0.058167391	0.12106508	48802	6	3876.206231	5627.415675	0.069886319	0.107866026
middle	226	4	IN	11M	Cg1	Brn04	B0.02	20231030	WT	4	sec02	M	NA	44159	127	4814.131231	6894.896059	0.095216297	0.128374144	43443	7	4352.788147	4542.522169	0.089723051	0.0923476
middle	227	1	IN	11M	Cg1	Brn02	B1.10	20231030	WT	2	sec01	M	NA	896	0	50.23271551	36.97080956	0.046280615	0.035996031	41	0	1.711741827	2.155703072	0.039391164	0.055413138
middle	227	2	IN	11M	Cg1	Brn02	B1.10	20231030	WT	2	sec01	M	NA	22864	14	1648.216894	1464.926027	0.054688334	0.052124821	27733	9	2386.786864	3471.829238	0.070740826	0.074448764
middle	227	3	IN	11M	Cg1	Brn02	B1.10	20231030	WT	2	sec01	M	NA	58068	71	3961.209221	4825.050574	0.051926453	0.053086136	36041	8	3070.551999	3554.211067	0.068261236	0.068543524
middle	227	4	IN	11M	Cg1	Brn02	B1.10	20231030	WT	2	sec01	M	NA	53271	79	3857.953649	3915.119742	0.057297628	0.047058824	7931	1	647.0312823	486.6639971	0.063447013	0.040825512
middle	228	1	IN	11M	Cg1	Brn02	B1.10	20231030	WT	2	sec01	M	NA	45741	42	3226.792329	2169.493817	0.052956436	0.03103685	66234	11	5034.998448	4302.309856	0.058503091	0.049652856
middle	229	1	IN	11M	Cg1	Brn02	B1.10	20231030	WT	2	sec01	M	NA	41619	41	2801.205253	3326.587905	0.049576562	0.06314183	38887	5	2515.556287	4399.111305	0.045502402	0.070420384
middle	229	2	IN	11M	Cg1	Brn02	B1.10	20231030	WT	2	sec01	M	NA	64589	74	4675.816105	5153.403654	0.055374991	0.045288779	31482	2	2148.100834	2453.295052	0.0530251	0.051346608
middle	230	1	IN	11M	Cg1	Brn02	B1.10	20231030	WT	2	sec01	M	NA	27589	38	2791.628781	1579.533122	0.08218509	0.037659265	26522	7	2754.564052	2179.880113	0.082413979	0.058030061
middle	231	1	IN	11M	Cg1	Brn02	B1.10	20231030	WT	2	sec01	M	NA	20185	24	1505.225271	1223.858215	0.059449151	0.052368965	51231	7	4399.463941	3994.832797	0.067772947	0.064332038
middle	231	2	IN	11M	Cg1	Brn02	B1.10	20231030	WT	2	sec01	M	NA	68972	84	6034.716342	3441.527573	0.067109175	0.028625926	44383	3	3146.392405	3106.726791	0.054230563	0.054016937
middle	231	3	IN	11M	Cg1	Brn02	B1.10	20231030	WT	2	sec01	M	NA	32863	46	3151.340066	1887.33352	0.078904405	0.028641185	9135	2	844.0545976	555.1791115	0.078133821	0.048294805
middle	231	4	IN	11M	Cg1	Brn02	B1.10	20231030	WT	2	sec01	M	NA	37501	71	3320.757461	3033.797226	0.071076527	0.055176623	57568	18	5630.629119	7315.372204	0.079545282	0.083985656
middle	232	1	IN	11M	Cg1	Brn02	B1.10	20231030	WT	2	sec01	M	NA	29832	32	2369.49058	1756.213095	0.064469367	0.039215688	40272	7	3440.675247	3302.09609	0.068299383	0.060502023
middle	233	1	IN	11M	Cg1	Brn02	B1.10	20231030	WT	2	sec01	M	NA	58419	78	4470.599716	4090.401288	0.059266042	0.040054932	18578	4	1378.570262	2357.231496	0.059372853	0.069214925
middle	233	2	IN	11M	Cg1	Brn02	B1.10	20231030	WT	2	sec01	M	NA	16831	41	1679.673931	1496.507074	0.083642326	0.047226671	39336	9	2867.7921	3017.98427	0.056260012	0.052002747
middle	233	3	IN	11M	Cg1	Brn02	B1.10	20231030	WT	2	sec01	M	NA	36989	77	2442.734832	5541.264335	0.049172197	0.075394824	12247	1	701.0328692	985.6033127	0.047058824	0.062317844
middle	233	4	IN	11M	Cg1	Brn02	B1.10	20231030	WT	2	sec01	M	NA	48275	70	3329.347316	4597.167655	0.055497061	0.053727016	39105	8	2328.601378	4652.399867	0.044243533	0.075394824
middle	233	5	IN	11M	Cg1	Brn02	B1.10	20231030	WT	2	sec01	M	NA	33374	32	2081.242728	1908.264992	0.049088273	0.029373618	28079	5	1850.839203	1950.317406	0.048935682	0.04540322
middle	233	6	IN	11M	Cg1	Brn02	B1.10	20231030	WT	2	sec01	M	NA	60049	70	4695.615615	4010.718796	0.063035019	0.03930724	32592	4	2446.128499	1988.491329	0.0620737	0.044846267
middle	233	7	IN	11M	Cg1	Brn02	B1.10	20231030	WT	2	sec01	M	NA	53559	69	5258.588516	3774.908039	0.077134356	0.04209964	22778	2	1434.806396	1378.296912	0.050888836	0.047775999
middle	233	8	IN	11M	Cg1	Brn02	B1.10	20231030	WT	2	sec01	M	NA	80612	125	5171.796758	8270.867285	0.051422905	0.061219197	17601	4	1094.08446	1329.362129	0.048401617	0.05166705
middle	234	1	IN	11M	Cg1	Brn02	B1.10	20231030	WT	2	sec01	M	NA	29059	72	1944.224113	2778.323616	0.056717783	0.065430686	21542	11	2026.548732	2962.859101	0.078782327	0.086396582
middle	235	1	IN	11M	Cg1	Brn02	B1.10	20231030	WT	2	sec01	M	NA	38093	110	3613.626295	5270.860811	0.075806819	0.089723051	28893	12	2327.097218	2541.700957	0.064591438	0.057831693
middle	236	1	IN	11M	Cg1	Brn04	B1.54	20231030	WT	4	sec01	M	NA	29451	119	2508.738142	4488.484066	0.072190434	0.110818647	36819	11	3785.732771	5373.595548	0.089951932	0.107621878
middle	238	1	IN	11M	Cg1	Brn04	B1.54	20231030	WT	4	sec01	M	NA	34854	88	4304.215675	3769.585491	0.10864424	0.080872819	45969	6	6293.726271	5875.207176	0.118410014	0.108491644
middle	238	2	IN	11M	Cg1	Brn04	B1.54	20231030	WT	4	sec01	M	NA	35988	131	4061.368509	5039.120869	0.09813077	0.107896544	42599	5	5810.597822	5568.126317	0.11609827	0.117021441
middle	239	1	IN	11M	Cg1	Brn04	B1.54	20231030	WT	4	sec01	M	NA	42118	85	6512.041919	2917.792542	0.127519652	0.049515527	29021	5	4609.332114	3663.48997	0.144953072	0.07802701
middle	239	2	IN	11M	Cg1	Brn04	B1.54	20231030	WT	4	sec01	M	NA	20	0	3.262058444	1.492179755	0.11445792	0.069214925	3	0	0.378850989	0.238818951	0.129701681	0.087747004
middle	239	3	IN	11M	Cg1	Brn04	B1.54	20231030	WT	4	sec01	M	NA	11	0	1.170061789	0.486640729	0.091714349	0.047051193	20	0	2.347066462	1.481437378	0.129884794	0.079743646
middle	239	4	IN	11M	Cg1	Brn04	B1.54	20231030	WT	4	sec01	M	NA	56071	86	8485.494595	2655.678117	0.121492334	0.033005264	14927	6	2778.525217	2116.849684	0.165987641	0.086533912
middle	239	5	IN	11M	Cg1	Brn04	B1.54	20231030	WT	4	sec01	M	NA	50303	194	6906.640668	5425.461835	0.116075382	0.084794387	29424	7	4518.091953	4669.545481	0.13466087	0.117311358
middle	240	1	IN	11M	Cg1	Brn04	B1.54	20231030	WT	4	sec01	M	NA	29480	118	5032.951266	6754.760316	0.152895406	0.169405654	32796	0	4920.18453	4335.56303	0.128343627	0.117112994
middle	241	1	IN	11M	Cg1	Brn04	B1.54	20231030	WT	4	sec01	M	NA	23421	74	3641.069415	3386.822952	0.135584041	0.113923855	40253	6	5180.221717	5112.69368	0.112855725	0.106729232
middle	242	1	IN	11M	Cg1	Brn04	B1.54	20231030	WT	4	sec01	M	NA	19684	78	1539.14156	4014.121264	0.068345159	0.157183185	34209	6	2658.786347	4692.26966	0.067887388	0.110193029
middle	242	2	IN	11M	Cg1	Brn04	B1.54	20231030	WT	4	sec01	M	NA	33247	115	3018.808762	6560.120473	0.081620507	0.154085606	51164	10	4767.90868	8890.874027	0.081696801	0.142381936
middle	243	1	IN	11M	M1	Brn04	B-0.10	20231030	WT	4	sec03	M	NA	32445	40	4714.847703	4104.787064	0.135950252	0.111924924	15744	9	2178.811187	2555.986863	0.130907148	0.130418867
middle	243	2	IN	11M	M1	Brn04	B-0.10	20231030	WT	4	sec03	M	NA	34754	99	3732.275047	5293.16274	0.102433816	0.13490501	48456	22	5441.725128	6818.2723	0.102601662	0.127977416
middle	244	1	IN	11M	M1	Brn04	B-0.10	20231030	WT	4	sec03	M	NA	12423	55	1870.267446	2155.262975	0.14221409	0.155992985	46362	15	6116.989001	5877.33761	0.122148469	0.110856794
middle	244	2	IN	11M	M1	Brn04	B-0.10	20231030	WT	4	sec03	M	NA	37149	123	3741.626951	5720.085392	0.096261539	0.135988399	58308	15	6933.978902	7779.638473	0.113359272	0.11987488
middle	245	1	IN	11M	M1	Brn04	B-0.10	20231030	WT	4	sec03	M	NA	102024	292	32138.76063	17023.08549	0.303257793	0.132112607	27533	4	7394.760951	3654.530177	0.259891659	0.103471428
middle	245	2	IN	11M	M1	Brn04	B-0.10	20231030	WT	4	sec03	M	NA	42532	150	7764.89438	6928.672437	0.172137022	0.138704509	64852	23	11869.27538	13646.17167	0.171190962	0.153612569
middle	245	3	IN	11M	M1	Brn04	B-0.10	20231030	WT	4	sec03	M	NA	27825	79	7228.182909	4105.792938	0.250873566	0.111573972	22999	2	4522.104724	2681.992937	0.186419472	0.095384143
middle	245	4	IN	11M	M1	Brn04	B-0.10	20231030	WT	4	sec03	M	NA	50825	161	13641.78873	8453.209967	0.256397337	0.130434126	49492	11	11160.48599	5712.289559	0.214740217	0.098710611
middle	245	5	IN	11M	M1	Brn04	B-0.10	20231030	WT	4	sec03	M	NA	68454	164	16240.71497	10378.14315	0.220401317	0.122316323	11966	0	2359.991089	1231.837538	0.184252694	0.092835888
middle	246	1	IN	11M	M1	Brn04	B-0.10	20231030	WT	4	sec03	M	NA	87190	242	23471.22226	15326.75766	0.257984281	0.145113304	58366	36	13789.01146	6797.332025	0.221148998	0.107652396
middle	246	2	IN	11M	M1	Brn04	B-0.10	20231030	WT	4	sec03	M	NA	8956	10	2409.234698	946.100176	0.261860073	0.097764552	50699	29	12636.97052	6062.779985	0.234653234	0.104875259
middle	247	1	IN	11M	M1	Brn04	B-0.10	20231030	WT	4	sec03	M	NA	22856	130	4742.927215	1784.611584	0.200244144	0.063920043	42187	4	8223.596444	3853.043981	0.18078126	0.083489738
middle	248	1	IN	11M	M1	Brn04	B-0.10	20231030	WT	4	sec03	M	NA	22551	76	4924.391274	2234.565807	0.206172273	0.074288547	27160	2	5416.752089	2304.44755	0.189517051	0.075226977
middle	248	2	IN	11M	M1	Brn04	B-0.10	20231030	WT	4	sec03	M	NA	39575	89	12962.22157	2608.903018	0.311253518	0.052933548	26422	2	7176.16953	2095.766875	0.255451292	0.068909742
middle	250	1	IN	11M	M1	Brn04	B-0.10	20231030	WT	4	sec03	M	NA	21843	90	5547.573146	4521.010499	0.2414435	0.176447704	4434	1	1094.691814	534.5040824	0.231906608	0.104325935
middle	250	2	IN	11M	M1	Brn04	B-0.10	20231030	WT	4	sec03	M	NA	8	0	2.23495844	1.43405813	0.278324574	0.208712906	4	0	0.990951419	0.486701757	0.255161375	0.120698862
middle	250	3	IN	11M	M1	Brn04	B-0.10	20231030	WT	4	sec03	M	NA	45509	169	15833.2208	9790.435037	0.336324096	0.178149074	26178	7	7868.033188	3275.465387	0.282307178	0.109910734
middle	250	4	IN	11M	M1	Brn04	B-0.10	20231030	WT	4	sec03	M	NA	19288	74	4398.660486	3285.406181	0.219485775	0.148851752	40271	18	10771.51734	6074.816086	0.245944917	0.13667506
middle	251	1	IN	11M	M1	Brn04	B-0.10	20231030	WT	4	sec03	M	NA	35821	217	5467.004612	4552.069599	0.144869149	0.114656292	25966	2	4573.328041	3116.625637	0.165224686	0.108812086
middle	251	2	IN	11M	M1	Brn04	B-0.10	20231030	WT	4	sec03	M	NA	26247	159	3049.108143	3020.282371	0.109315634	0.105165176	34083	8	5080.984881	4303.451501	0.138841838	0.112092778
middle	251	3	IN	11M	M1	Brn04	B-0.10	20231030	WT	4	sec03	M	NA	35727	72	9926.462793	2485.021473	0.266575098	0.062699318	32913	4	8430.571834	3224.912721	0.245624483	0.086579688
middle	251	4	IN	11M	M1	Brn04	B-0.10	20231030	WT	4	sec03	M	NA	28097	128	3767.281501	3068.409858	0.130968183	0.095193408	27891	4	4612.880889	3520.97661	0.157061115	0.108979933
middle	251	5	IN	11M	M1	Brn04	B-0.10	20231030	WT	4	sec03	M	NA	65282	161	20122.14711	4758.112298	0.294773787	0.063950561	19776	3	5380.140782	2617.439446	0.266575098	0.099412531
middle	251	6	IN	11M	M1	Brn04	B-0.10	20231030	WT	4	sec03	M	NA	54678	218	18651.6696	6749.170432	0.324925601	0.102494851	52936	6	15743.7337	6362.781175	0.284473956	0.100877397
middle	252	1	IN	11M	M1	Brn04	B-0.10	20231030	WT	4	sec03	M	NA	17706	88	2897.617502	1173.780562	0.157640949	0.054673076	50335	6	7975.6461	4725.893283	0.151873052	0.081193253
middle	252	2	IN	11M	M1	Brn04	B-0.10	20231030	WT	4	sec03	M	NA	8101	47	1283.329275	594.6881674	0.149958044	0.060372319	46710	5	8561.053608	4563.931522	0.169436187	0.084306099
middle	253	1	IN	11M	M1	Brn02	B-0.22	20231030	WT	2	sec03	M	NA	36636	72	6617.808822	3535.087406	0.168200195	0.06550698	63657	1	10773.00649	4205.732257	0.153551534	0.060151063
middle	253	2	IN	11M	M1	Brn02	B-0.22	20231030	WT	2	sec03	M	NA	47801	75	9925.265984	5208.849031	0.190569922	0.06752117	27682	3	5085.652112	1667.762923	0.173571378	0.051224537
middle	253	3	IN	11M	M1	Brn02	B-0.22	20231030	WT	2	sec03	M	NA	39106	74	6247.746016	4171.590177	0.150682837	0.069901578	36	0	7.34677659	1.973784998	0.201846346	0.054215305
middle	253	4	IN	11M	M1	Brn02	B-0.22	20231030	WT	2	sec03	M	NA	28371	40	4864.049288	2997.865432	0.152117193	0.067750059	55049	10	7939.139275	4343.038565	0.130998701	0.066056304
middle	253	5	IN	11M	M1	Brn02	B-0.22	20231030	WT	2	sec03	M	NA	39715	65	5769.902987	3715.495296	0.134325176	0.058747236	22878	3	3186.253469	1701.616956	0.122636758	0.057312887
middle	253	6	IN	11M	M1	Brn02	B-0.22	20231030	WT	2	sec03	M	NA	44	3	8.828076623	8.834210757	0.200457767	0.063736938	22734	7	2754.819045	2709.676251	0.110795759	0.068329901
middle	253	7	IN	11M	M1	Brn02	B-0.22	20231030	WT	2	sec03	M	NA	13	0	2.735988349	1.638544334	0.225734338	0.046486611	19	0	5.351644129	0.953292131	0.259853512	0.04773022
middle	254	1	IN	11M	M1	Brn02	B-0.22	20231030	WT	2	sec03	M	NA	31012	181	4529.163488	5631.581691	0.12642099	0.155962467	65891	83	10063.92688	9223.137428	0.132448316	0.120790415
middle	255	1	IN	11M	M1	Brn02	B-0.22	20231030	WT	2	sec03	M	NA	15654	15	3598.712626	721.8062124	0.212848097	0.028656444	21075	3	3364.614193	1228.880371	0.140001521	0.044068057
middle	255	2	IN	11M	M1	Brn02	B-0.22	20231030	WT	2	sec03	M	NA	43508	70	7813.102208	4387.436183	0.162966356	0.064484626	26041	2	3301.626309	1883.285743	0.11090257	0.051606011
middle	255	3	IN	11M	M1	Brn02	B-0.22	20231030	WT	2	sec03	M	NA	46989	44	7586.789413	3761.627166	0.142854959	0.052414741	8413	2	1071.460609	637.1533082	0.118448161	0.059845883
middle	255	4	IN	11M	M1	Brn02	B-0.22	20231030	WT	2	sec03	M	NA	38480	55	8164.723189	4754.448772	0.185458153	0.067811094	28805	5	5377.160633	3053.509685	0.170939192	0.062867172
middle	255	5	IN	11M	M1	Brn02	B-0.22	20231030	WT	2	sec03	M	NA	38856	25	9140.372369	2089.204536	0.219867244	0.033752955	23345	3	5568.838363	2721.709791	0.227664605	0.069832914
middle	256	1	IN	11M	M1	Brn02	B-0.22	20231030	WT	2	sec03	M	NA	39474	53	8503.929979	4519.533978	0.201434344	0.069199666	20207	0	3786.543192	1182.496805	0.181658655	0.051728085
middle	256	2	IN	11M	M1	Brn02	B-0.22	20231030	WT	2	sec03	M	NA	56014	97	9755.155386	7015.121863	0.158709094	0.080415048	15876	1	2189.636043	1411.361381	0.130022123	0.058106355
middle	256	3	IN	11M	M1	Brn02	B-0.22	20231030	WT	2	sec03	M	NA	102866	111	24589.47612	11822.20735	0.21187152	0.071229115	34921	4	6768.573666	3973.565183	0.17958343	0.070023648
middle	256	4	IN	11M	M1	Brn02	B-0.22	20231030	WT	2	sec03	M	NA	49123	49	7226.893938	4249.229547	0.130418867	0.065400168	51787	13	7727.913118	5910.277215	0.13208209	0.081879914
middle	257	1	IN	11M	M1	Brn02	B-0.22	20231030	WT	2	sec03	M	NA	40879	37	9844.069294	3488.714568	0.212252989	0.048477914	42869	10	8002.391839	3021.363169	0.167360947	0.051407646
middle	257	2	IN	11M	M1	Brn02	B-0.22	20231030	WT	2	sec03	M	NA	40550	23	10044.50317	1780.437512	0.225635156	0.032394905	30316	8	7639.712841	2817.585598	0.233463034	0.063004501
middle	257	3	IN	11M	M1	Brn02	B-0.22	20231030	WT	2	sec03	M	NA	25658	44	5321.847838	2508.56509	0.191103995	0.068818189	68940	15	12380.21638	6999.144005	0.165087357	0.075852595
middle	257	4	IN	11M	M1	Brn02	B-0.22	20231030	WT	2	sec03	M	NA	35139	49	8541.079014	4302.902422	0.214267179	0.070847638	25365	5	5549.718213	2285.695478	0.200190738	0.058709087
middle	257	5	IN	11M	M1	Brn02	B-0.22	20231030	WT	2	sec03	M	NA	35444	18	7160.91194	1528.375849	0.180239573	0.029556725	16936	3	3394.485818	1219.740751	0.186556801	0.052155338
middle	257	6	IN	11M	M1	Brn02	B-0.22	20231030	WT	2	sec03	M	NA	48829	35	13022.95611	2404.957233	0.248004884	0.035797667	41412	3	8757.883347	2372.291345	0.197619587	0.043564506
middle	257	7	IN	11M	M1	Brn02	B-0.22	20231030	WT	2	sec03	M	NA	23597	5	3452.207249	1269.723585	0.123033494	0.04475471	2603	1	352.0863967	322.0707257	0.117219806	0.107988097
middle	257	8	IN	11M	M1	Brn02	B-0.22	20231030	WT	2	sec03	M	NA	36702	12	8850.34954	1168.862123	0.226703286	0.025284199	10424	0	2424.045228	623.0899528	0.219653621	0.053360801
middle	257	9	IN	11M	M1	Brn02	B-0.22	20231030	WT	2	sec03	M	NA	51541	77	10109.97939	5367.20742	0.174067289	0.062119476	14382	1	1856.592601	994.5189604	0.116472118	0.052185856
middle	257	10	IN	11M	M1	Brn02	B-0.22	20231030	WT	2	sec03	M	NA	64080	78	13998.056	6953.34248	0.194094762	0.067536429	5621	3	1247.754208	1227.37992	0.203334093	0.125741974
middle	258	1	IN	11M	M1	Brn02	B-0.22	20231030	WT	2	sec03	M	NA	29645	59	7087.536859	2989.323433	0.224727243	0.077393763	57776	16	12118.16402	5763.006887	0.192416266	0.083314262
middle	258	2	IN	11M	M1	Brn02	B-0.22	20231030	WT	2	sec03	M	NA	32782	61	6917.620357	2971.854525	0.201892123	0.060990311	40636	5	6375.751083	2787.594816	0.143633172	0.054459449
middle	258	3	IN	11M	M1	Brn02	B-0.22	20231030	WT	2	sec03	M	NA	35505	85	8386.772189	3762.470225	0.212062255	0.076661326	26405	12	5151.469154	2756.983995	0.175959408	0.083329521
middle	259	1	IN	11M	M1	Brn02	B-0.22	20231030	WT	2	sec03	M	NA	57012	53	11657.52647	5504.154473	0.182009608	0.058182649	30322	4	6516.912049	2441.253867	0.208300903	0.062485695
middle	259	2	IN	11M	M1	Brn02	B-0.22	20231030	WT	2	sec03	M	NA	93347	102	17189.91166	12978.96395	0.164911881	0.08938735	27873	11	5218.161016	6018.392357	0.172098875	0.133867398
middle	259	3	IN	11M	M1	Brn02	B-0.22	20231030	WT	2	sec03	M	NA	3045	0	532.1429005	177.713329	0.165384904	0.05461967	421	0	156.0443579	25.90131993	0.194934003	0.056939041
middle	259	4	IN	11M	M1	Brn02	B-0.22	20231030	WT	2	sec03	M	NA	41537	129	9592.877518	5492.649442	0.208545059	0.109788664	45563	8	9296.882799	4875.932315	0.185198754	0.087907225
middle	260	1	IN	11M	M1	Brn02	B-0.22	20231030	WT	2	sec03	M	NA	48230	51	13423.07381	1663.609542	0.262668788	0.025665674	33477	5	9699.534736	2717.471553	0.282383472	0.065918975
middle	260	2	IN	11M	M1	Brn02	B-0.22	20231030	WT	2	sec03	M	NA	44588	237	8784.34304	5128.843477	0.176424816	0.091737241	28616	11	5852.96277	3674.767837	0.18197909	0.103608757
middle	260	3	IN	11M	M1	Brn02	B-0.22	20231030	WT	2	sec03	M	NA	66765	248	11784.64322	6389.81264	0.16152437	0.074021518	75373	11	11567.56018	7127.263498	0.135263607	0.081177995
middle	261	1	IN	11M	M1	Brn02	B-0.22	20231030	WT	2	sec03	M	NA	43490	34	8499.499505	1738.44946	0.177065685	0.027069505	13	0	2.221347392	0.880369268	0.192278937	0.064347293
middle	261	2	IN	11M	M1	Brn02	B-0.22	20231030	WT	2	sec03	M	NA	63974	37	11406.40731	2591.630098	0.159609362	0.029480431	38339	1	7205.642209	2231.735962	0.172899976	0.048599984
middle	261	3	IN	11M	M1	Brn02	B-0.22	20231030	WT	2	sec03	M	NA	45122	77	7938.490687	4197.713928	0.160601199	0.070710309	16	0	1.863645382	0.712092776	0.117006183	0.044541083
middle	261	4	IN	11M	M1	Brn02	B-0.22	20231030	WT	2	sec03	M	NA	69191	104	16266.98418	7136.873372	0.207827881	0.065819792	28904	5	4956.377329	2309.676328	0.158098727	0.04823377
middle	261	5	IN	11M	M1	Brn02	B-0.22	20231030	WT	2	sec03	M	NA	74989	35	14506.29475	2960.276257	0.175036237	0.028107118	76302	18	11489.36915	10056.23103	0.133211255	0.094499126
middle	261	6	IN	11M	M1	Brn02	B-0.22	20231030	WT	2	sec03	M	NA	38635	75	7572.459374	4576.705337	0.1669337	0.067277029	4016	1	1055.684383	463.0417184	0.248813614	0.084229805
middle	261	7	IN	11M	M1	Brn02	B-0.22	20231030	WT	2	sec03	M	NA	34498	42	7971.373039	3907.634717	0.207217515	0.057969023	44396	3	8360.938969	2953.250634	0.179186687	0.051819637
middle	261	8	IN	11M	M1	Brn02	B-0.22	20231030	WT	2	sec03	M	NA	57733	33	14115.09508	2097.380017	0.22829023	0.026276035	26637	3	4039.50892	1795.283485	0.128389403	0.055886168
middle	261	9	IN	11M	M1	Brn02	B-0.22	20231030	WT	2	sec03	M	NA	28029	18	6749.861313	1243.1489	0.218799114	0.0307393	671	0	100.6919511	53.86509505	0.134111539	0.077134356
middle	261	10	IN	11M	M1	Brn02	B-0.22	20231030	WT	2	sec03	M	NA	55655	51	13938.22043	3602.385127	0.232303351	0.039917603	9031	0	1759.002504	476.7305417	0.1843061	0.047875181
middle	261	11	IN	11M	M1	Brn02	B-0.22	20231030	WT	2	sec03	M	NA	53777	20	11475.19456	1957.808688	0.194949269	0.028778516	29937	1	7687.034699	1670.486721	0.239368275	0.049393453
middle	262	1	IN	11M	M1	Brn02	B-0.58	20231030	WT	2	sec02	M	NA	54992	75	7290.53323	3893.13372	0.120653085	0.044983596	1214	0	125.7402001	48.35558107	0.101335168	0.03321889
middle	262	2	IN	11M	M1	Brn02	B-0.58	20231030	WT	2	sec02	M	NA	31976	21	4845.58337	1317.724761	0.1428397	0.026779583	54176	11	6568.570539	3077.501188	0.110048063	0.048447393
middle	263	1	IN	11M	M1	Brn02	B-0.58	20231030	WT	2	sec02	M	NA	54051	79	5063.278361	1906.834079	0.080964372	0.02684062	47728	6	5172.989475	3117.124976	0.092576489	0.049256124
middle	264	1	IN	11M	M1	Brn02	B-0.58	20231030	WT	2	sec02	M	NA	36380	11	5194.203894	1886.757202	0.125261307	0.03918517	29975	7	3784.435311	2651.514155	0.117082477	0.049286641
middle	264	2	IN	11M	M1	Brn02	B-0.58	20231030	WT	2	sec02	M	NA	111796	130	16036.65641	9177.144087	0.130174711	0.050522622	84835	7	9108.757633	4208.987695	0.100709543	0.041290913
middle	264	3	IN	11M	M1	Brn02	B-0.58	20231030	WT	2	sec02	M	NA	116000	69	15572.34372	5646.713708	0.125581756	0.032822154	35820	9	4185.920442	3001.264869	0.111955442	0.043778133
middle	265	1	IN	11M	M1	Brn02	B-0.58	20231030	WT	2	sec02	M	NA	54025	49	4168.482571	3252.591368	0.07104601	0.040527962	56410	5	4403.246637	2971.806079	0.068726636	0.040466927
middle	266	1	IN	11M	M1	Brn02	B-0.58	20231030	WT	2	sec02	M	NA	54657	82	7541.043462	4985.54776	0.126832992	0.049820706	44853	7	5870.40612	2643.77823	0.12497139	0.042954147
middle	266	2	IN	11M	M1	Brn02	B-0.58	20231030	WT	2	sec02	M	NA	34495	29	5503.064152	1788.07024	0.150194556	0.034592204	41883	7	5362.220802	1962.082724	0.117586024	0.037155718
middle	266	3	IN	11M	M1	Brn02	B-0.58	20231030	WT	2	sec02	M	NA	52270	58	8440.080723	4249.075094	0.149462119	0.045212481	43096	7	6117.571989	1985.353602	0.13333334	0.037888151
middle	266	4	IN	11M	M1	Brn02	B-0.58	20231030	WT	2	sec02	M	NA	33759	15	3218.183523	1118.435832	0.086991683	0.019165331	17082	0	1677.034594	522.4075703	0.090379186	0.027664607
middle	266	5	IN	11M	M1	Brn02	B-0.58	20231030	WT	2	sec02	M	NA	39726	13	7596.5818	1260.94855	0.182742044	0.02059968	37147	2	6194.654633	1628.635649	0.158091098	0.03866636
middle	266	6	IN	11M	M1	Brn02	B-0.58	20231030	WT	2	sec02	M	NA	51113	41	7508.63983	3974.922764	0.135225445	0.045075152	25481	5	4041.606105	1823.967958	0.156443119	0.046448462
middle	266	7	IN	11M	M1	Brn02	B-0.58	20231030	WT	2	sec02	M	NA	16796	16	2668.012468	786.0365926	0.148851752	0.033463035	59927	10	7247.765977	3681.276652	0.111741818	0.050934616
middle	266	8	IN	11M	M1	Brn02	B-0.58	20231030	WT	2	sec02	M	NA	53106	6	6029.677398	1187.209848	0.102418557	0.017181659	43028	1	4030.08849	1329.05094	0.083314262	0.027634088
middle	267	1	IN	11M	M1	Brn02	B-0.58	20231030	WT	2	sec02	M	NA	32307	47	3169.378808	3103.184179	0.086060882	0.058548868	13247	1	1188.466546	705.1235692	0.074082553	0.03918517
middle	267	2	IN	11M	M1	Brn02	B-0.58	20231030	WT	2	sec02	M	NA	29581	33	2449.675245	2461.537441	0.073426411	0.050354771	42470	6	3440.1014	2343.632216	0.071915768	0.045151446
middle	267	3	IN	11M	M1	Brn02	B-0.58	20231030	WT	2	sec02	M	NA	5938	1	461.5232477	314.8940421	0.067887388	0.041092545	1079	0	101.5815519	64.10746942	0.086015105	0.057473104
middle	267	4	IN	11M	M1	Brn02	B-0.58	20231030	WT	2	sec02	M	NA	53998	62	6038.396052	4639.799838	0.099732965	0.042511635	30167	6	4020.849015	1631.995365	0.121477075	0.037674524
middle	267	5	IN	11M	M1	Brn02	B-0.58	20231030	WT	2	sec02	M	NA	48473	41	4110.055257	3244.426402	0.075700007	0.044739451	32716	5	2884.876054	1803.885377	0.075700007	0.046250094
middle	268	1	IN	11M	M1	Brn02	B-0.58	20231030	WT	2	sec02	M	NA	32290	83	3143.146138	1834.383158	0.092195012	0.041489281	30531	12	2872.072178	2564.577313	0.083779663	0.060868237
middle	268	2	IN	11M	M1	Brn02	B-0.58	20231030	WT	2	sec02	M	NA	21078	19	1863.563014	816.3877187	0.080064088	0.03511101	30720	6	2769.863709	1912.36976	0.082948044	0.048004884
middle	268	3	IN	11M	M1	Brn02	B-0.58	20231030	WT	2	sec02	M	NA	37324	50	4158.21134	1471.784226	0.103181504	0.025696194	30816	1	3002.710478	1341.033161	0.086747542	0.038422216
middle	269	1	IN	11M	M1	Brn02	B-0.58	20231030	WT	2	sec02	M	NA	64687	75	8562.899586	5093.917287	0.118013278	0.043640804	40612	10	5742.001194	2477.662703	0.130739301	0.044693675
middle	269	2	IN	11M	M1	Brn02	B-0.58	20231030	WT	2	sec02	M	NA	15	2	1.878828116	1.98423741	0.123514157	0.163332567	8	0	0.504997332	0.311558709	0.064820327	0.042465858
middle	269	3	IN	11M	M1	Brn02	B-0.58	20231030	WT	2	sec02	M	NA	1	0	0.123567559	0.061524376	0.123567559	0.061524376	7	0	0.278446635	0.273701079	0.040466927	0.040619517
middle	269	4	IN	11M	M1	Brn02	B-0.58	20231030	WT	2	sec02	M	NA	47289	42	7182.80809	2624.415951	0.139269099	0.030670634	28	0	4.370351739	2.528450441	0.136659801	0.086030364
middle	270	1	IN	11M	M1	Brn02	B-0.58	20231030	WT	2	sec02	M	NA	34011	3	3832.51826	959.5586519	0.096406497	0.025375754	50657	3	5552.782044	2023.640335	0.097428858	0.034515906
middle	270	2	IN	11M	M1	Brn02	B-0.58	20231030	WT	2	sec02	M	NA	52574	27	6816.030217	2312.164071	0.122850388	0.029663539	29067	2	3608.14948	1258.365426	0.118989855	0.037827116
middle	270	3	IN	11M	M1	Brn02	B-0.58	20231030	WT	2	sec02	M	NA	50032	83	4715.470898	3706.202996	0.085069045	0.044464789	56401	1	4611.396373	2488.443387	0.071252003	0.040283818
middle	270	4	IN	11M	M1	Brn02	B-0.58	20231030	WT	2	sec02	M	NA	26	0	2.932875555	1.287953011	0.105149917	0.033737697	8722	0	1007.672192	361.6694903	0.111055158	0.038315404
middle	271	1	IN	11M	M1	Brn02	B-0.58	20231030	WT	2	sec02	M	NA	32251	60	3554.346856	2160.622403	0.100846879	0.049256124	46402	8	5304.318245	4155.636657	0.10370031	0.061341267
middle	271	2	IN	11M	M1	Brn02	B-0.58	20231030	WT	2	sec02	M	NA	33219	16	5805.913147	913.2950982	0.168291748	0.018692302	19222	0	3059.917067	822.1713302	0.151827261	0.038696881
middle	272	1	IN	11M	M1	Brn04	B0.02	20231030	WT	4	sec02	M	NA	70059	290	7027.400572	4541.391416	0.096620128	0.054154269	62613	4	5469.247018	3199.960531	0.082566567	0.047898069
middle	272	2	IN	11M	M1	Brn04	B0.02	20231030	WT	4	sec02	M	NA	26358	184	2250.29325	2264.742355	0.0799115	0.075165942	34351	17	3166.849854	2859.643567	0.084306099	0.072266728
middle	272	3	IN	11M	M1	Brn04	B0.02	20231030	WT	4	sec02	M	NA	36089	220	2501.632139	3268.573926	0.06678874	0.08312352	93712	48	7962.255018	8079.971031	0.077256426	0.07412833
middle	272	4	IN	11M	M1	Brn04	B0.02	20231030	WT	4	sec02	M	NA	39419	3	644.4669762	997.9934428	0.013183795	0.023376822	37443	9	1261.993168	2694.262519	0.029098954	0.044785228
middle	273	1	IN	11M	M1	Brn04	B0.02	20231030	WT	4	sec02	M	NA	9894	11	852.3977885	1092.907073	0.076417185	0.100160219	73830	27	6480.140436	12355.7347	0.078324556	0.131197065
middle	273	2	IN	11M	M1	Brn04	B0.02	20231030	WT	4	sec02	M	NA	33139	137	3688.039387	5343.185032	0.10405127	0.135698482	70708	18	7857.535308	9291.62671	0.09967193	0.116548412
middle	274	1	IN	11M	M1	Brn04	B0.02	20231030	WT	4	sec02	M	NA	37009	151	11769.13816	4433.279488	0.303830028	0.096498057	29641	6	8336.759887	2937.557247	0.274883658	0.092576489
middle	274	2	IN	11M	M1	Brn04	B0.02	20231030	WT	4	sec02	M	NA	36847	114	11176.70548	4214.662717	0.317196906	0.090516515	36435	2	8252.38781	4044.752166	0.228900582	0.088159002
middle	274	3	IN	11M	M1	Brn04	B0.02	20231030	WT	4	sec02	M	NA	25016	69	6808.47721	2565.352029	0.269550622	0.082063019	39824	5	10078.19581	4144.192527	0.247409776	0.086320288
middle	274	4	IN	11M	M1	Brn04	B0.02	20231030	WT	4	sec02	M	NA	44679	175	11576.66188	6102.109931	0.248233765	0.113900967	12906	11	3111.204975	1944.966583	0.234103918	0.121431299
middle	274	5	IN	11M	M1	Brn04	B0.02	20231030	WT	4	sec02	M	NA	32212	84	5545.075701	3294.366875	0.165423051	0.087525748	20892	5	3801.93071	2580.655652	0.172808424	0.106019683
middle	275	1	IN	11M	M1	Brn04	B0.02	20231030	WT	4	sec02	M	NA	44334	135	15160.53469	5239.540859	0.338475615	0.091554135	24736	4	7438.906112	2430.12981	0.296147108	0.085435264
middle	275	2	IN	11M	M1	Brn04	B0.02	20231030	WT	4	sec02	M	NA	28312	85	2958.311378	3434.294074	0.102998398	0.107179374	32223	5	4450.060489	3697.731917	0.128976882	0.105622947
middle	275	3	IN	11M	M1	Brn04	B0.02	20231030	WT	4	sec02	M	NA	32706	101	10278.40501	4557.222204	0.303395122	0.108094908	37677	8	11471.86238	4395.311684	0.293644607	0.101716638
middle	275	4	IN	11M	M1	Brn04	B0.02	20231030	WT	4	sec02	M	NA	27871	117	6049.030916	4569.512278	0.210315093	0.139024943	15780	9	3266.1507	2098.194157	0.200091556	0.115907528
middle	276	1	IN	11M	M1	Brn04	B0.02	20231030	WT	4	sec02	M	NA	14129	46	2044.225147	1866.154972	0.137323573	0.114045933	50484	5	8700.827637	6841.568906	0.156481266	0.123384453
middle	277	1	IN	11M	M1	Brn04	B0.02	20231030	WT	4	sec02	M	NA	19349	83	5823.583523	2863.337653	0.290249497	0.119768061	35324	8	8961.326637	4635.045001	0.240207523	0.118898302
middle	278	1	IN	11M	M1	Brn04	B0.02	20231030	WT	4	sec02	M	NA	36605	1	481.625883	1178.946277	0.010421912	0.029785611	54250	2	1746.096672	2548.350261	0.021911956	0.042664226
middle	278	2	IN	11M	M1	Brn04	B0.02	20231030	WT	4	sec02	M	NA	50285	196	8315.747405	6577.335856	0.145067528	0.101197831	46847	14	6600.793823	4150.820055	0.130678266	0.06868086
middle	278	3	IN	11M	M1	Brn04	B0.02	20231030	WT	4	sec02	M	NA	30779	183	2223.583905	4439.590984	0.067719541	0.125696197	42783	17	3646.127433	5331.639952	0.075364307	0.098512247
middle	278	4	IN	11M	M1	Brn04	B0.02	20231030	WT	4	sec02	M	NA	26813	137	2149.958376	3649.859131	0.072457463	0.114747845	38315	16	3967.3621	5155.625043	0.089295797	0.098191805
middle	278	5	IN	11M	M1	Brn04	B0.02	20231030	WT	4	sec02	M	NA	65178	258	10407.74426	10985.1818	0.139925227	0.129488066	71159	28	10196.04102	7638.257961	0.129442289	0.088731214
middle	278	6	IN	11M	M1	Brn04	B0.02	20231030	WT	4	sec02	M	NA	37815	208	2910.003346	5588.020298	0.067292288	0.129106581	48013	25	3652.338542	5429.348779	0.06678874	0.102929734
middle	279	1	IN	11M	M1	Brn04	B0.02	20231030	WT	4	sec02	M	NA	38593	132	3388.850876	5922.801299	0.075013354	0.11964599	34701	12	2762.772828	4065.47375	0.070115209	0.106088348
middle	279	2	IN	11M	M1	Brn04	B0.02	20231030	WT	4	sec02	M	NA	12	1	0.787045088	1.367437232	0.060746167	0.112352178	7	0	0.523643848	0.868070483	0.086617839	0.114366367
middle	279	3	IN	11M	M1	Brn04	B0.02	20231030	WT	4	sec02	M	NA	46338	176	3016.022664	6372.289618	0.05851835	0.116578929	67403	10	4782.412335	6838.081169	0.061570153	0.091340505
middle	279	4	IN	11M	M1	Brn04	B0.02	20231030	WT	4	sec02	M	NA	56801	105	4857.751162	6035.956227	0.074036777	0.083146408	30503	9	2046.132252	3637.81671	0.061829556	0.083360039
middle	280	1	IN	11M	M1	Brn04	B0.02	20231030	WT	4	sec02	M	NA	30720	123	5538.04407	4991.604686	0.17015335	0.135912105	43062	20	6417.009585	5587.911851	0.138170436	0.106324866
middle	280	2	IN	11M	M1	Brn04	B0.02	20231030	WT	4	sec02	M	NA	69794	218	12766.02869	11449.63048	0.170778975	0.132463574	93577	19	12497.20352	11885.24513	0.122224763	0.10746929
middle	280	3	IN	11M	M1	Brn04	B0.02	20231030	WT	4	sec02	M	NA	18333	38	848.5644942	2140.888183	0.042999923	0.104997329	71416	14	4185.579774	8873.241556	0.052719921	0.113908596
middle	280	4	IN	11M	M1	Brn04	B0.02	20231030	WT	4	sec02	M	NA	36555	48	3311.939516	4159.884691	0.084962234	0.103715569	43381	7	4053.865998	5620.605527	0.087861449	0.103158616
middle	281	1	IN	11M	M1	Brn04	B0.02	20231030	WT	4	sec02	M	NA	19657	56	4531.836973	2179.618572	0.204966813	0.083115891	41403	14	10584.79107	5446.60034	0.234866872	0.107972838
middle	282	1	IN	11M	M1	Brn02	B1.10	20231030	WT	2	sec01	M	NA	32979	72	2652.023532	2335.645551	0.063561454	0.04321355	25607	1	2068.883134	1776.405862	0.063935302	0.059929809
middle	282	2	IN	11M	M1	Brn02	B1.10	20231030	WT	2	sec01	M	NA	27	0	3.795300208	0.535423822	0.136209659	0.017853055	12	0	1.029190509	0.454337375	0.074525066	0.041351948
middle	282	3	IN	11M	M1	Brn02	B1.10	20231030	WT	2	sec01	M	NA	21	0	2.387930095	0.473517968	0.108957045	0.021049821	20303	4	2217.511469	1212.084293	0.087464713	0.044556346
middle	283	1	IN	11M	M1	Brn02	B1.10	20231030	WT	2	sec01	M	NA	18153	27	4636.427405	2061.441552	0.224322885	0.056687266	72128	11	14086.03089	5975.570419	0.166231781	0.064850844
middle	284	1	IN	11M	M1	Brn02	B1.10	20231030	WT	2	sec01	M	NA	15980	22	1497.591548	1317.786482	0.074143589	0.051071946	55626	2	5735.538435	4100.161858	0.082322426	0.064011596
middle	284	2	IN	11M	M1	Brn02	B1.10	20231030	WT	2	sec01	M	NA	30309	47	2903.249275	2195.618497	0.068078123	0.043427177	16956	5	1409.819808	1709.570048	0.068604566	0.074067295
middle	285	1	IN	11M	M1	Brn02	B1.10	20231030	WT	2	sec01	M	NA	38873	61	5217.788666	3617.545269	0.108331427	0.057495996	42193	3	5292.828172	2995.145378	0.103181504	0.059784848
middle	285	2	IN	11M	M1	Brn02	B1.10	20231030	WT	2	sec01	M	NA	68721	45	6610.11689	2820.710224	0.074692912	0.029404135	47233	3	4592.985599	3832.589568	0.078126192	0.065217063
middle	285	3	IN	11M	M1	Brn02	B1.10	20231030	WT	2	sec01	M	NA	28999	40	3214.124806	2570.693022	0.087434195	0.048477914	55027	0	5119.562802	3743.235376	0.074158847	0.060074769
middle	285	4	IN	11M	M1	Brn02	B1.10	20231030	WT	2	sec01	M	NA	66843	71	10749.32649	3510.12771	0.13667506	0.029808499	74486	1	10109.86418	4263.732121	0.114702068	0.051056687
middle	285	5	IN	11M	M1	Brn02	B1.10	20231030	WT	2	sec01	M	NA	81401	84	12445.01766	4831.136073	0.131654844	0.041641872	59964	6	8340.607526	6743.835879	0.115831234	0.070649274
middle	285	6	IN	11M	M1	Brn02	B1.10	20231030	WT	2	sec01	M	NA	118953	110	18173.40143	6090.740227	0.129961088	0.036697946	45551	3	5654.917161	3674.752976	0.105867095	0.060486764
middle	286	1	IN	11M	M1	Brn02	B1.10	20231030	WT	2	sec01	M	NA	85114	49	11826.15731	5310.284818	0.115739681	0.051728085	64291	9	7845.363414	9454.874257	0.104211487	0.08171206
middle	286	2	IN	11M	M1	Brn02	B1.10	20231030	WT	2	sec01	M	NA	35130	21	3424.253106	2039.649748	0.068970777	0.042710003	20804	2	2058.425714	1506.763991	0.075303271	0.055680171
middle	286	3	IN	11M	M1	Brn02	B1.10	20231030	WT	2	sec01	M	NA	67911	32	9996.258691	2480.267757	0.127626464	0.024063477	49612	1	6829.662765	2874.638336	0.122941941	0.051697567
middle	286	4	IN	11M	M1	Brn02	B1.10	20231030	WT	2	sec01	M	NA	18505	23	286.9597335	1064.367134	0.011184863	0.040863659	32965	2	1197.464304	2478.847962	0.025391012	0.067948423
middle	287	1	IN	11M	M1	Brn02	B1.10	20231030	WT	2	sec01	M	NA	100511	98	39469.10693	5071.235977	0.34646371	0.029709315	43446	6	16313.40435	4849.683959	0.338063627	0.066132598
middle	287	2	IN	11M	M1	Brn02	B1.10	20231030	WT	2	sec01	M	NA	99647	97	30982.9459	4621.09213	0.276585042	0.025787747	30961	2	9579.320702	1731.908449	0.294048995	0.042938888
middle	287	3	IN	11M	M1	Brn02	B1.10	20231030	WT	2	sec01	M	NA	75007	104	36561.89038	4205.588258	0.455970079	0.029526208	53593	6	30524.12117	4206.99825	0.540115952	0.061768521
middle	287	4	IN	11M	M1	Brn02	B1.10	20231030	WT	2	sec01	M	NA	31827	73	10559.30526	2434.845673	0.304211497	0.051819637	46886	4	14211.60208	4293.798905	0.28102541	0.076844431
middle	287	5	IN	11M	M1	Brn02	B1.10	20231030	WT	2	sec01	M	NA	91153	99	42553.68309	5337.847846	0.428473324	0.043274585	26055	9	13351.56077	5012.205435	0.486320287	0.090707257
middle	287	6	IN	11M	M1	Brn02	B1.10	20231030	WT	2	sec01	M	NA	52367	58	27828.00482	2483.697328	0.496391237	0.02885481	66048	1	33307.69098	4794.701205	0.481055915	0.062821396
middle	287	7	IN	11M	M1	Brn02	B1.10	20231030	WT	2	sec01	M	NA	12943	18	3856.677989	848.5273074	0.261326015	0.043869689	25473	2	6707.339651	1738.327476	0.233974218	0.057938505
middle	287	8	IN	11M	M1	Brn02	B1.10	20231030	WT	2	sec01	M	NA	50337	71	20885.34708	2899.051138	0.387029827	0.045670252	43227	3	18675.94696	3219.273355	0.406729221	0.060944535
middle	288	1	IN	11M	M1	Brn02	B1.10	20231030	WT	2	sec01	M	NA	48164	54	14049.61281	3669.056234	0.270527214	0.047867551	54366	5	15475.65481	7383.582854	0.26277563	0.059769589
middle	288	2	IN	11M	M1	Brn02	B1.10	20231030	WT	2	sec01	M	NA	30	0	7.547905672	1.621957749	0.180483714	0.052948806	23063	2	9905.477317	1440.640393	0.436713219	0.052994583
middle	288	3	IN	11M	M1	Brn02	B1.10	20231030	WT	2	sec01	M	NA	22	0	6.385992266	1.15880065	0.189196616	0.053574424	33268	2	8076.633861	2641.281273	0.229831383	0.061142899
middle	288	4	IN	11M	M1	Brn02	B1.10	20231030	WT	2	sec01	M	NA	30	0	6.703746106	1.554116122	0.154390782	0.053162433	28237	0	11665.63603	1427.847169	0.39680323	0.044792859
middle	288	5	IN	11M	M1	Brn02	B1.10	20231030	WT	2	sec01	M	NA	17	0	5.160143491	0.941924168	0.266414896	0.055016402	59979	4	19822.46351	4474.019049	0.298321515	0.061554894
middle	288	6	IN	11M	M1	Brn02	B1.10	20231030	WT	2	sec01	M	NA	89480	53	36966.24575	4052.203564	0.400854498	0.033493552	49786	4	22072.41322	4258.512174	0.424063474	0.065064467
middle	289	1	IN	11M	M1	Brn02	B1.10	20231030	WT	2	sec01	M	NA	20	1	0.525871668	0.80166323	0.028534371	0.035828184	21	0	0.83082322	1.040146487	0.038437476	0.048935683
middle	289	2	IN	11M	M1	Brn02	B1.10	20231030	WT	2	sec01	M	NA	9	0	0.234592205	0.365072098	0.028755627	0.04383154	13	0	0.488761736	0.677912571	0.035317007	0.050827803
middle	289	3	IN	11M	M1	Brn02	B1.10	20231030	WT	2	sec01	M	NA	90519	224	20254.68738	4203.710958	0.193591207	0.032593273	31585	3	4675.706098	3140.145895	0.127878234	0.059632257
middle	290	1	IN	11M	M1	Brn02	B1.10	20231030	WT	2	sec01	M	NA	37218	23	7412.614484	1267.887637	0.163912416	0.022232395	46392	16	13758.81117	5089.327385	0.259082943	0.066514075
middle	291	1	IN	11M	M1	Brn02	B1.10	20231030	WT	2	sec01	M	NA	60177	42	12705.51947	3698.899692	0.177714199	0.045502402	24874	10	5038.226751	2278.847733	0.179217219	0.063035019
middle	291	2	IN	11M	M1	Brn02	B1.10	20231030	WT	2	sec01	M	NA	64245	19	16431.65543	4098.968725	0.230899513	0.050171666	20757	0	4801.285788	1263.724958	0.216906995	0.049576562
middle	291	3	IN	11M	M1	Brn02	B1.10	20231030	WT	2	sec01	M	NA	71731	74	16027.71488	9082.107705	0.191744864	0.071778439	24661	12	5491.701245	5282.84387	0.199114978	0.122896165
middle	291	4	IN	11M	M1	Brn02	B1.10	20231030	WT	2	sec01	M	NA	52798	29	15046.29037	2430.81998	0.264927149	0.030426489	26178	2	7945.2123	2514.217703	0.28505379	0.05539025
middle	291	5	IN	11M	M1	Brn02	B1.10	20231030	WT	2	sec01	M	NA	91143	48	25875.81219	6027.73705	0.26390478	0.051148243	37309	8	10254.25477	3588.072133	0.246799424	0.07129015
middle	292	1	IN	11M	M1	Brn04	B1.54	20231030	WT	4	sec01	M	NA	45	1	7.734248877	5.752269782	0.155436024	0.105363544	35287	5	1894.02454	6813.783096	0.042084381	0.162951097
middle	292	2	IN	11M	M1	Brn04	B1.54	20231030	WT	4	sec01	M	NA	50171	173	6352.554273	9252.351525	0.114671551	0.15051499	43007	6	6290.992665	8319.387675	0.131990537	0.16115053
middle	292	3	IN	11M	M1	Brn04	B1.54	20231030	WT	4	sec01	M	NA	60092	194	17439.72938	14566.80743	0.272297233	0.173830777	48396	9	11251.72803	7614.878039	0.210269317	0.132707715
middle	293	1	IN	11M	M1	Brn04	B1.54	20231030	WT	4	sec01	M	NA	31898	105	6732.344214	5751.868026	0.197665364	0.142610818	34955	1	7581.855698	5791.921358	0.195010304	0.149652854
middle	294	1	IN	11M	M1	Brn04	B1.54	20231030	WT	4	sec01	M	NA	29984	129	4955.802276	5801.223347	0.154451817	0.151552603	47660	2	7155.947833	6706.82233	0.13705653	0.124666207
middle	294	2	IN	11M	M1	Brn04	B1.54	20231030	WT	4	sec01	M	NA	21137	75	3852.242069	4089.347144	0.166865036	0.150179297	20244	7	3960.322576	4179.860198	0.173662931	0.161058977
middle	294	3	IN	11M	M1	Brn04	B1.54	20231030	WT	4	sec01	M	NA	28755	38	7170.704833	3358.245199	0.225772485	0.102571145	29119	1	6366.67181	3647.386788	0.201770052	0.108949415
middle	294	4	IN	11M	M1	Brn04	B1.54	20231030	WT	4	sec01	M	NA	25310	106	1418.767577	4075.853561	0.049485009	0.137468532	38423	0	3601.584027	5812.638379	0.084336616	0.139574274
middle	295	1	IN	11M	M1	Brn04	B1.54	20231030	WT	4	sec01	M	NA	37050	129	9546.051225	5971.764601	0.242664218	0.122514687	43818	8	9940.16666	7627.702834	0.21010147	0.157595173
middle	296	1	IN	11M	M1	Brn04	B1.54	20231030	WT	4	sec01	M	NA	59070	171	5081.071174	10212.29528	0.078950182	0.143633172	49991	11	5000.637817	8519.704331	0.091462575	0.14151217
middle	296	2	IN	11M	M1	Brn04	B1.54	20231030	WT	4	sec01	M	NA	41938	114	3750.137717	7441.895769	0.082215607	0.138460368	22290	8	1770.27001	3354.344596	0.072343022	0.12722972
middle	297	1	IN	11M	M1	Brn04	B1.54	20231030	WT	4	sec01	M	NA	45570	149	14083.10202	8568.912812	0.287037462	0.143739983	60538	11	16979.2459	11398.94008	0.257145047	0.152391851
middle	297	2	IN	11M	M1	Brn04	B1.54	20231030	WT	4	sec01	M	NA	56036	212	5970.342051	9138.763337	0.097611964	0.1286183	99430	8	14404.5806	17432.22734	0.130266264	0.158327609
middle	297	3	IN	11M	M1	Brn04	B1.54	20231030	WT	4	sec01	M	NA	74915	198	23726.64108	16030.02236	0.295567244	0.164881364	39905	9	12560.49854	8263.943207	0.29738307	0.164881364
middle	298	1	IN	11M	M1	Brn04	B1.54	20231030	WT	4	sec01	M	NA	29581	139	7158.206182	6627.673275	0.225764856	0.173899442	46282	5	8556.064947	8277.17063	0.164126039	0.154955372
middle	299	1	IN	11M	M1	Brn04	B1.54	20231030	WT	4	sec01	M	NA	44524	179	14216.66322	6830.505612	0.299992383	0.114732586	44598	13	10502.22869	8763.789186	0.211886778	0.119218737
middle	300	1	IN	11M	M2	Brn04	B-0.10	20231030	WT	4	sec03	M	NA	18666	28	1797.712476	2127.458306	0.08381781	0.106050201	36588	20	4298.531185	5469.34005	0.107972838	0.13333334
middle	300	2	IN	11M	M2	Brn04	B-0.10	20231030	WT	4	sec03	M	NA	23681	66	4613.358192	3041.479318	0.182536051	0.102426186	23524	7	4245.451166	2868.574595	0.169359878	0.100984208
middle	301	1	IN	11M	M2	Brn04	B-0.10	20231030	WT	4	sec03	M	NA	59114	147	19055.4647	8536.678833	0.309513986	0.113633938	14795	6	4525.195133	1568.333213	0.292118728	0.094911113
middle	301	2	IN	11M	M2	Brn04	B-0.10	20231030	WT	4	sec03	M	NA	42878	153	15003.76997	7451.193275	0.334920257	0.137926295	43365	25	13680.43049	4808.126592	0.301968426	0.08844129
middle	301	3	IN	11M	M2	Brn04	B-0.10	20231030	WT	4	sec03	M	NA	16540	54	3415.348654	2657.861632	0.199496448	0.141588464	42118	39	9134.590756	5848.084246	0.203982607	0.124299996
middle	301	4	IN	11M	M2	Brn04	B-0.10	20231030	WT	4	sec03	M	NA	106366	326	25493.74803	19586.15604	0.231006339	0.154207677	40748	26	8597.875703	5639.600368	0.200274661	0.118684672
middle	302	1	IN	11M	M2	Brn04	B-0.10	20231030	WT	4	sec03	M	NA	17727	71	2104.44288	2417.058794	0.113847561	0.116853587	22193	9	3092.242285	3094.778485	0.124711983	0.11634241
middle	302	2	IN	11M	M2	Brn04	B-0.10	20231030	WT	4	sec03	M	NA	55437	156	12069.9686	7164.680876	0.206500337	0.10712596	38624	3	5065.431406	4821.984761	0.121309221	0.115190357
middle	303	1	IN	11M	M2	Brn04	B-0.10	20231030	WT	4	sec03	M	NA	36750	174	10866.19439	7690.262443	0.30215916	0.189700156	37239	7	13572.45081	6048.284095	0.363820851	0.145555809
middle	303	2	IN	11M	M2	Brn04	B-0.10	20231030	WT	4	sec03	M	NA	19200	54	7908.235202	2733.144427	0.400976568	0.123598076	38087	6	16037.36193	5426.136571	0.406347752	0.129839018
middle	304	1	IN	11M	M2	Brn04	B-0.10	20231030	WT	4	sec03	M	NA	29397	132	16135.29471	5673.458919	0.535278857	0.161547258	39775	28	19670.90903	5656.584713	0.478316933	0.119676508
middle	304	2	IN	11M	M2	Brn04	B-0.10	20231030	WT	4	sec03	M	NA	17358	66	6243.108172	2926.816633	0.348363459	0.138735026	25341	20	10355.66052	3585.32354	0.385580212	0.124727242
middle	304	3	IN	11M	M2	Brn04	B-0.10	20231030	WT	4	sec03	M	NA	23793	97	3242.625743	3880.702099	0.132791638	0.151720449	41499	27	10909.89595	6411.840378	0.236758977	0.139833674
middle	304	4	IN	11M	M2	Brn04	B-0.10	20231030	WT	4	sec03	M	NA	30798	114	11086.56109	6581.401987	0.350667596	0.175356686	13539	10	4963.341573	2333.997621	0.354535758	0.140871286
middle	304	5	IN	11M	M2	Brn04	B-0.10	20231030	WT	4	sec03	M	NA	27172	70	13899.74377	3747.199925	0.493598849	0.113725491	1573	0	608.9404285	190.8562602	0.36559853	0.109803922
middle	305	1	IN	11M	M2	Brn04	B-0.10	20231030	WT	4	sec03	M	NA	30978	129	3183.732954	3716.975345	0.100129701	0.107927062	46540	7	6498.666609	5457.112813	0.133653775	0.103822388
middle	305	2	IN	11M	M2	Brn04	B-0.10	20231030	WT	4	sec03	M	NA	27912	127	5407.606745	3776.362236	0.191103995	0.115129322	44711	3	8913.535474	5025.876757	0.190882728	0.101655602
middle	305	3	IN	11M	M2	Brn04	B-0.10	20231030	WT	4	sec03	M	NA	27903	97	6732.907776	3392.598476	0.234035254	0.099114977	50032	5	11393.50173	5939.885181	0.21211566	0.106599525
middle	306	1	IN	11M	M2	Brn04	B-0.10	20231030	WT	4	sec03	M	NA	39698	107	8082.401558	3872.145849	0.191241324	0.080659188	14662	2	3212.804656	1646.865172	0.205157548	0.096528575
middle	306	2	IN	11M	M2	Brn04	B-0.10	20231030	WT	4	sec03	M	NA	38560	157	7420.111668	4084.681487	0.188067451	0.091905087	40146	7	8113.65257	4195.343622	0.19386588	0.095063709
middle	307	1	IN	11M	M2	Brn04	B-0.10	20231030	WT	4	sec03	M	NA	34601	145	8211.874464	5792.767652	0.237323567	0.148363471	34773	5	10061.41833	4663.833512	0.288204789	0.123445489
middle	308	1	IN	11M	M2	Brn04	B-0.10	20231030	WT	4	sec03	M	NA	22733	95	3671.381447	4268.663142	0.153292134	0.161188677	22608	6	3625.030276	3427.537791	0.152254522	0.142381936
middle	308	2	IN	11M	M2	Brn04	B-0.10	20231030	WT	4	sec03	M	NA	26596	118	4167.577236	5216.961366	0.152132452	0.17015335	38901	26	6317.377023	6974.062305	0.151735708	0.158136874
middle	308	3	IN	11M	M2	Brn04	B-0.10	20231030	WT	4	sec03	M	NA	39027	154	5807.976566	6910.030324	0.141817346	0.154406041	41808	11	5842.458078	6283.870637	0.127962157	0.135057598
middle	308	4	IN	11M	M2	Brn04	B-0.10	20231030	WT	4	sec03	M	NA	22358	112	5930.267676	4323.753797	0.251163512	0.163439378	40597	17	5978.690519	6670.876784	0.141573206	0.133821622
middle	309	1	IN	11M	M2	Brn04	B-0.10	20231030	WT	4	sec03	M	NA	29433	141	7064.069475	3516.572352	0.234180212	0.097337298	26440	2	6080.713391	2968.900773	0.214190885	0.096437022
middle	309	2	IN	11M	M2	Brn04	B-0.10	20231030	WT	4	sec03	M	NA	58667	193	21977.81681	4833.390088	0.359098196	0.067536429	36436	5	10194.39861	3995.121602	0.26428625	0.083390556
middle	309	3	IN	11M	M2	Brn04	B-0.10	20231030	WT	4	sec03	M	NA	40445	131	14565.99548	3069.696883	0.347463191	0.064980544	46138	9	13102.11364	4948.885821	0.266865045	0.089616239
middle	310	1	IN	11M	M2	Brn02	B-0.22	20231030	WT	2	sec03	M	NA	53898	70	16969.01056	2358.986121	0.296894789	0.028625926	59888	9	16909.30312	3497.945974	0.254963011	0.050293736
middle	310	2	IN	11M	M2	Brn02	B-0.22	20231030	WT	2	sec03	M	NA	45705	120	12302.5733	5694.031622	0.252628356	0.082810715	43556	9	11013.37782	4172.491069	0.234241247	0.073517971
middle	310	3	IN	11M	M2	Brn02	B-0.22	20231030	WT	2	sec03	M	NA	33962	177	10418.69963	6345.124488	0.289341569	0.150698096	20	1	4.657099247	2.201449588	0.234607458	0.113832302
middle	310	4	IN	11M	M2	Brn02	B-0.22	20231030	WT	2	sec03	M	NA	36874	59	10472.14636	1461.472102	0.268665612	0.02542153	42126	43	10923.30355	4902.242928	0.237949193	0.099458307
middle	310	5	IN	11M	M2	Brn02	B-0.22	20231030	WT	2	sec03	M	NA	50844	41	15910.27211	1940.771212	0.299198896	0.026337072	48549	6	12491.87389	2601.869922	0.23672846	0.045624476
middle	310	6	IN	11M	M2	Brn02	B-0.22	20231030	WT	2	sec03	M	NA	50126	49	15519.47805	1853.487302	0.294697493	0.028000304	29983	0	7844.443764	1463.376825	0.248844132	0.04480049
middle	310	7	IN	11M	M2	Brn02	B-0.22	20231030	WT	2	sec03	M	NA	75928	139	28956.86265	4682.84342	0.357015342	0.043869689	19662	1	5390.874982	1090.641384	0.26150912	0.048462655
middle	310	8	IN	11M	M2	Brn02	B-0.22	20231030	WT	2	sec03	M	NA	72726	80	22663.73545	3114.57454	0.294651717	0.032227054	48958	8	14477.17164	3253.544615	0.277225912	0.058579385
middle	311	1	IN	11M	M2	Brn02	B-0.22	20231030	WT	2	sec03	M	NA	20141	33	5378.608501	2772.703427	0.237094685	0.094735637	46161	7	10074.81335	4641.315759	0.189364463	0.083894104
middle	312	1	IN	11M	M2	Brn02	B-0.22	20231030	WT	2	sec03	M	NA	25979	187	5406.967501	3794.780731	0.189105064	0.121370263	23880	23	5145.077671	3674.641811	0.200564578	0.127534911
middle	312	2	IN	11M	M2	Brn02	B-0.22	20231030	WT	2	sec03	M	NA	66538	88	17965.11358	2612.974494	0.254505217	0.026672771	26964	3	8079.520272	1408.650342	0.286045611	0.04290837
middle	313	1	IN	11M	M2	Brn02	B-0.22	20231030	WT	2	sec03	M	NA	21866	15	5621.332678	644.9953331	0.245487139	0.019821469	36929	4	8495.356957	1895.899904	0.216701001	0.03558404
middle	313	2	IN	11M	M2	Brn02	B-0.22	20231030	WT	2	sec03	M	NA	63803	89	14605.11898	2887.689287	0.203326464	0.032898452	45333	6	8221.199178	2835.715744	0.160372317	0.050232701
middle	313	3	IN	11M	M2	Brn02	B-0.22	20231030	WT	2	sec03	M	NA	28363	127	4811.987719	3357.675734	0.153047994	0.088746473	30631	25	5629.257376	3747.229697	0.165911347	0.097100787
middle	313	4	IN	11M	M2	Brn02	B-0.22	20231030	WT	2	sec03	M	NA	53719	46	15149.93451	2021.438596	0.270389855	0.028091859	621	1	110.6887316	43.27199212	0.159616999	0.061203936
middle	314	1	IN	11M	M2	Brn02	B-0.22	20231030	WT	2	sec03	M	NA	67720	89	18656.71356	8227.192697	0.250171661	0.074296176	23280	3	5322.999866	1525.745298	0.211352706	0.052231632
middle	314	2	IN	11M	M2	Brn02	B-0.22	20231030	WT	2	sec03	M	NA	44871	81	13242.35645	6756.093099	0.266132593	0.086991683	22874	6	5198.392462	1970.136067	0.206286713	0.055802245
middle	314	3	IN	11M	M2	Brn02	B-0.22	20231030	WT	2	sec03	M	NA	27668	39	6539.098821	2959.8246	0.217227429	0.067505911	40775	6	8300.608227	3074.225014	0.18027772	0.062882431
middle	314	4	IN	11M	M2	Brn02	B-0.22	20231030	WT	2	sec03	M	NA	42936	50	10807.79668	4130.710769	0.227359429	0.06195163	805	0	147.840467	43.29243922	0.175646603	0.049591821
middle	314	5	IN	11M	M2	Brn02	B-0.22	20231030	WT	2	sec03	M	NA	41767	66	12399.79855	5339.586057	0.277576864	0.065613791	19816	7	5096.313391	1866.572383	0.238788441	0.063309684
middle	314	6	IN	11M	M2	Brn02	B-0.22	20231030	WT	2	sec03	M	NA	40403	58	9735.287589	4119.22521	0.222598612	0.07815671	30970	2	7864.201664	2361.269492	0.237399861	0.05740444
middle	315	1	IN	11M	M2	Brn02	B-0.22	20231030	WT	2	sec03	M	NA	50597	69	15338.75106	1999.116569	0.283611804	0.028320745	12717	5	4166.562402	1163.227894	0.302182049	0.060975052
middle	315	2	IN	11M	M2	Brn02	B-0.22	20231030	WT	2	sec03	M	NA	40034	188	10744.39203	4192.768754	0.24956131	0.077393763	43681	27	10332.43461	3894.389033	0.211352706	0.072571911
middle	315	3	IN	11M	M2	Brn02	B-0.22	20231030	WT	2	sec03	M	NA	5	1	1.123247132	0.270099944	0.237369344	0.056771191	9	0	1.814129844	0.358922711	0.209880218	0.037071794
middle	316	1	IN	11M	M2	Brn02	B-0.22	20231030	WT	2	sec03	M	NA	27168	158	7504.83914	4857.746031	0.25383383	0.151827261	41449	45	11006.78743	6401.84662	0.244594485	0.131288618
middle	316	2	IN	11M	M2	Brn02	B-0.22	20231030	WT	2	sec03	M	NA	59634	86	25194.47947	4650.307033	0.402105749	0.054108493	31293	5	10086.82332	2086.487941	0.310757607	0.055710688
middle	316	3	IN	11M	M2	Brn02	B-0.22	20231030	WT	2	sec03	M	NA	18	0	5.392004251	0.608987567	0.331227601	0.038284887	10	0	2.851895928	0.802502476	0.289723039	0.080552377
middle	317	1	IN	11M	M2	Brn02	B-0.22	20231030	WT	2	sec03	M	NA	44185	35	11022.2662	5005.40188	0.215098798	0.077012286	1429	0	285.1185171	87.57073347	0.17889677	0.058625162
middle	317	2	IN	11M	M2	Brn02	B-0.22	20231030	WT	2	sec03	M	NA	51517	83	12242.23772	6789.781952	0.212909132	0.080003053	37754	7	8443.730133	4007.925616	0.197024494	0.076050967
middle	317	3	IN	11M	M2	Brn02	B-0.22	20231030	WT	2	sec03	M	NA	61114	74	13465.85478	6472.239158	0.20123598	0.073502712	21458	3	4856.168628	1755.717985	0.206637681	0.064103149
middle	317	4	IN	11M	M2	Brn02	B-0.22	20231030	WT	2	sec03	M	NA	28836	31	6433.381813	2761.784194	0.206378266	0.062653542	52010	3	12166.24323	5201.690536	0.205737397	0.082688637
middle	318	1	IN	11M	M2	Brn02	B-0.22	20231030	WT	2	sec03	M	NA	74188	69	18493.02465	7735.351377	0.226230264	0.060471505	16051	4	4288.113862	1358.047869	0.251804382	0.060379948
middle	318	2	IN	11M	M2	Brn02	B-0.22	20231030	WT	2	sec03	M	NA	31228	53	7119.81195	3851.675979	0.208484009	0.080796517	31412	5	6056.412392	2504.940584	0.172198057	0.06666667
middle	318	3	IN	11M	M2	Brn02	B-0.22	20231030	WT	2	sec03	M	NA	46956	59	12693.64387	4955.943148	0.254566252	0.059494928	13550	1	3836.764767	791.767591	0.255420774	0.049805447
middle	318	4	IN	11M	M2	Brn02	B-0.22	20231030	WT	2	sec03	M	NA	33	0	14.64489208	2.976165421	0.313626304	0.093202107	25657	6	6505.132528	1938.777907	0.240505069	0.057679102
middle	318	5	IN	11M	M2	Brn02	B-0.22	20231030	WT	2	sec03	M	NA	11	0	3.839749753	0.662607763	0.343739986	0.060318913	5026	0	1521.194171	343.9022359	0.293034256	0.056977186
middle	319	1	IN	11M	M2	Brn02	B-0.22	20231030	WT	2	sec03	M	NA	42737	97	13947.58338	2488.374949	0.302098125	0.041702908	36217	21	12890.61418	3358.462031	0.341275662	0.066834517
middle	319	2	IN	11M	M2	Brn02	B-0.22	20231030	WT	2	sec03	M	NA	43910	67	12123.16065	1856.446194	0.25812161	0.033646144	32359	13	8163.185125	2419.917986	0.230968185	0.062279698
middle	319	3	IN	11M	M2	Brn02	B-0.22	20231030	WT	2	sec03	M	NA	59009	170	21754.77297	4185.619278	0.334225982	0.05539025	53282	43	18628.53703	4108.857135	0.331151307	0.069382772
middle	319	4	IN	11M	M2	Brn02	B-0.22	20231030	WT	2	sec03	M	NA	39628	61	11995.0931	2031.107382	0.274799734	0.034256503	41743	12	10187.50494	2417.973835	0.222423136	0.050446328
middle	319	5	IN	11M	M2	Brn02	B-0.22	20231030	WT	2	sec03	M	NA	62135	86	23064.30509	2498.354336	0.353719383	0.031219959	39249	14	15601.76831	2451.94199	0.375997573	0.055924315
middle	319	6	IN	11M	M2	Brn02	B-0.22	20231030	WT	2	sec03	M	NA	22504	61	5282.453117	1784.604061	0.217044324	0.04866102	27055	16	5662.477075	2047.279395	0.184145883	0.067124434
middle	320	1	IN	11M	M2	Brn02	B-0.58	20231030	WT	2	sec02	M	NA	43307	39	5621.703842	1347.81769	0.118089572	0.022842756	55857	8	5893.061316	2445.900318	0.096879527	0.035866331
middle	320	2	IN	11M	M2	Brn02	B-0.58	20231030	WT	2	sec02	M	NA	48111	35	5996.232185	1191.815798	0.114061192	0.018722819	31625	6	3066.031619	1463.582302	0.088883802	0.028992143
middle	321	1	IN	11M	M2	Brn02	B-0.58	20231030	WT	2	sec02	M	NA	38941	62	4588.878633	1497.809587	0.109117262	0.026260776	61300	7	5991.871005	3603.202189	0.088120848	0.047364004
middle	321	2	IN	11M	M2	Brn02	B-0.58	20231030	WT	2	sec02	M	NA	38718	92	5031.563153	2834.139471	0.11374075	0.044342719	54068	9	6147.37942	3647.528471	0.102708474	0.05131609
middle	321	3	IN	11M	M2	Brn02	B-0.58	20231030	WT	2	sec02	M	NA	30361	18	3079.672436	665.6965927	0.088860914	0.014694438	18759	2	2375.359382	827.9760754	0.112252995	0.033905547
middle	322	1	IN	11M	M2	Brn02	B-0.58	20231030	WT	2	sec02	M	NA	39541	13	3246.661146	648.5051691	0.071625851	0.012054628	35047	9	3079.526684	1617.845887	0.080445565	0.028320745
middle	323	1	IN	11M	M2	Brn02	B-0.58	20231030	WT	2	sec02	M	NA	63335	86	6005.362118	4186.851125	0.085397117	0.041336689	32567	6	2650.710539	1827.438609	0.075394824	0.044144351
middle	324	1	IN	11M	M2	Brn02	B-0.58	20231030	WT	2	sec02	M	NA	46615	41	2940.105384	2638.244531	0.05598535	0.038300145	67734	5	3930.197932	3147.069207	0.049637597	0.040222783
middle	324	2	IN	11M	M2	Brn02	B-0.58	20231030	WT	2	sec02	M	NA	17264	25	869.6677211	948.2454733	0.045059893	0.033737697	23129	7	1206.580227	1042.449656	0.047051195	0.03527886
middle	325	1	IN	11M	M2	Brn02	B-0.58	20231030	WT	2	sec02	M	NA	63386	113	7089.924168	4870.140572	0.101060502	0.05195697	38548	6	3117.2528	2117.701003	0.074067295	0.036331732
middle	326	1	IN	11M	M2	Brn02	B-0.58	20231030	WT	2	sec02	M	NA	22387	25	2246.049365	1590.69737	0.08750286	0.05941863	111934	20	10146.59432	7756.440538	0.080933854	0.060563058
middle	327	1	IN	11M	M2	Brn04	B0.02	20231030	WT	4	sec02	M	NA	12316	24	1068.148288	643.2375994	0.080262452	0.048966203	25584	5	2223.788466	1512.136174	0.081986725	0.05226215
middle	327	2	IN	11M	M2	Brn04	B0.02	20231030	WT	4	sec02	M	NA	24355	98	2575.795424	1772.308937	0.099977113	0.057785917	27867	13	2820.162816	1610.225775	0.094636455	0.045471884
middle	328	1	IN	11M	M2	Brn04	B0.02	20231030	WT	4	sec02	M	NA	18865	32	1843.021532	2279.354652	0.084901199	0.11103227	59572	20	6224.936681	9381.277578	0.093293659	0.117723353
middle	328	2	IN	11M	M2	Brn04	B0.02	20231030	WT	4	sec02	M	NA	32993	93	2525.908814	4191.056689	0.067460135	0.103776611	53226	0	3977.104178	5429.284036	0.06408789	0.09504845
middle	328	3	IN	11M	M2	Brn04	B0.02	20231030	WT	4	sec02	M	NA	23579	109	1488.915391	3574.205892	0.05852598	0.133859769	43130	7	3389.954455	5876.524394	0.0679942	0.119005114
middle	328	4	IN	11M	M2	Brn04	B0.02	20231030	WT	4	sec02	M	NA	32745	77	2098.327249	4047.908997	0.059182115	0.102586403	27785	0	1963.239035	2817.591122	0.062836654	0.092774853
middle	328	5	IN	11M	M2	Brn04	B0.02	20231030	WT	4	sec02	M	NA	16630	46	1768.600368	2266.692517	0.088853285	0.108400092	48085	5	6221.157263	4976.887727	0.117448695	0.092545971
middle	329	1	IN	11M	M2	Brn04	B0.02	20231030	WT	4	sec02	M	NA	49893	110	4141.537	2820.443401	0.077836268	0.04994278	10819	5	969.2565201	783.592219	0.087869078	0.051247425
middle	329	2	IN	11M	M2	Brn04	B0.02	20231030	WT	4	sec02	M	NA	11234	42	981.9096067	691.520349	0.075852595	0.052140079	28735	5	2194.003467	1629.49972	0.072411686	0.050400548
middle	329	3	IN	11M	M2	Brn04	B0.02	20231030	WT	4	sec02	M	NA	25628	108	1629.569484	1710.132496	0.059037156	0.062119476	31950	4	2384.535762	2360.419763	0.07057298	0.060822461
middle	330	1	IN	11M	M2	Brn04	B0.02	20231030	WT	4	sec02	M	NA	5996	26	649.4406509	435.082857	0.102052338	0.053528648	58146	48	5982.462598	3728.836185	0.093812466	0.055268176
middle	330	2	IN	11M	M2	Brn04	B0.02	20231030	WT	4	sec02	M	NA	39909	57	4554.127599	1897.574461	0.109025709	0.040588997	31570	0	2999.855912	1401.128866	0.090913251	0.041626614
middle	330	3	IN	11M	M2	Brn04	B0.02	20231030	WT	4	sec02	M	NA	24418	18	2356.838715	945.4777931	0.090882733	0.035126269	25947	8	2481.415399	1536.689802	0.091813534	0.0487068
middle	330	4	IN	11M	M2	Brn04	B0.02	20231030	WT	4	sec02	M	NA	81367	185	9360.800556	4830.242093	0.107957579	0.049286641	585	0	48.94740226	19.37421228	0.075967044	0.031456474
middle	330	5	IN	11M	M2	Brn04	B0.02	20231030	WT	4	sec02	M	NA	77104	221	8785.159737	6632.862906	0.108232245	0.06678874	75768	19	8257.700473	4353.017723	0.101503015	0.047226671
middle	330	6	IN	11M	M2	Brn04	B0.02	20231030	WT	4	sec02	M	NA	26233	57	2681.011797	1604.296684	0.096360721	0.04882887	38983	17	3588.404123	2073.421397	0.087647825	0.047364004
middle	330	7	IN	11M	M2	Brn04	B0.02	20231030	WT	4	sec02	M	NA	104127	245	11672.69001	7607.993678	0.105500877	0.057267111	19749	3	2045.806166	882.7500437	0.098084994	0.040650036
middle	331	1	IN	11M	M2	Brn04	B0.02	20231030	WT	4	sec02	M	NA	39259	166	3146.898089	5149.916063	0.077195391	0.111688413	36660	5	3206.085088	3906.540661	0.081483178	0.096955828
middle	331	2	IN	11M	M2	Brn04	B0.02	20231030	WT	4	sec02	M	NA	14000	77	1322.463311	1970.635432	0.089372091	0.118471049	20768	2	1741.082034	1870.544902	0.080155641	0.082825974
middle	331	3	IN	11M	M2	Brn04	B0.02	20231030	WT	4	sec02	M	NA	3	0	0.363881901	0.217746243	0.133081563	0.076249331	83	0	4.765850306	6.645746585	0.056176089	0.082642864
middle	331	4	IN	11M	M2	Brn04	B0.02	20231030	WT	4	sec02	M	NA	48587	133	5046.905459	5442.380564	0.092698559	0.087663084	20235	6	2160.291219	2776.762662	0.100038148	0.090394445
middle	331	5	IN	11M	M2	Brn04	B0.02	20231030	WT	4	sec02	M	NA	28978	139	1740.792968	3394.954166	0.056351569	0.105958648	42927	7	3319.059012	4583.606108	0.071885251	0.098115511
middle	332	1	IN	11M	M2	Brn04	B0.02	20231030	WT	4	sec02	M	NA	33377	90	1059.01482	3496.772964	0.029358359	0.095757991	63310	27	3553.965109	7702.053214	0.049759671	0.100953691
middle	332	2	IN	11M	M2	Brn04	B0.02	20231030	WT	4	sec02	M	NA	31994	62	2342.138356	3001.276192	0.067826353	0.078309298	21844	5	1573.35923	2019.494303	0.065537497	0.074265659
middle	333	1	IN	11M	M2	Brn04	B0.02	20231030	WT	4	sec02	M	NA	38372	137	3609.235007	4446.071797	0.089616239	0.096894786	59215	22	5402.837877	5436.781161	0.083665214	0.083497368
middle	334	1	IN	11M	M2	Brn04	B0.02	20231030	WT	4	sec02	M	NA	3	0	0.68033874	0.235858701	0.233737692	0.081162736	22	0	2.155992974	1.816098269	0.091081105	0.084611274
middle	334	2	IN	11M	M2	Brn04	B0.02	20231030	WT	4	sec02	M	NA	4	0	0.381399248	0.273426414	0.12132448	0.072449833	36	0	3.603112847	2.754192423	0.0980087	0.079209581
middle	334	3	IN	11M	M2	Brn04	B0.02	20231030	WT	4	sec02	M	NA	62420	207	5949.887684	7299.385389	0.086808577	0.09753567	52356	29	3960.902713	4463.657517	0.068741895	0.077653162
middle	334	4	IN	11M	M2	Brn04	B0.02	20231030	WT	4	sec02	M	NA	31469	115	2882.543499	3560.899216	0.084618904	0.094285496	39847	19	2893.841722	3133.684386	0.066430151	0.068741895
middle	334	5	IN	11M	M2	Brn04	B0.02	20231030	WT	4	sec02	M	NA	27920	103	2103.539837	2565.184225	0.071824215	0.081101701	22613	13	1638.871613	1994.592464	0.068848707	0.076928362
middle	335	1	IN	11M	M2	Brn04	B0.02	20231030	WT	4	sec02	M	NA	21684	84	1509.870148	2687.365379	0.065690093	0.109513998	31465	7	2344.917314	3381.717771	0.067200735	0.09693294
middle	336	1	IN	11M	M2	Brn04	B0.02	20231030	WT	4	sec02	M	NA	21149	92	934.8358912	2195.801436	0.041657131	0.094178684	49502	15	2918.604033	5238.477139	0.050003815	0.092957959
middle	337	1	IN	11M	M2	Brn02	B1.10	20231030	WT	2	sec01	M	NA	54518	66	5509.983553	2236.578414	0.076462962	0.027527276	44902	8	5327.7762	4281.682768	0.097581446	0.069855802
middle	338	1	IN	11M	M2	Brn02	B1.10	20231030	WT	2	sec01	M	NA	40406	71	5192.073078	4769.038257	0.108949415	0.073075458	52406	7	5708.841265	4149.735841	0.091432057	0.065232322
middle	338	2	IN	11M	M2	Brn02	B1.10	20231030	WT	2	sec01	M	NA	53007	105	7596.644394	7090.593016	0.120050356	0.079804681	18768	1	2244.065143	1187.987902	0.103532463	0.05380331
middle	338	3	IN	11M	M2	Brn02	B1.10	20231030	WT	2	sec01	M	NA	46936	40	9888.261999	3640.367854	0.183855951	0.044007018	33898	4	6449.478845	2392.294457	0.17499046	0.05178912
middle	339	1	IN	11M	M2	Brn02	B1.10	20231030	WT	2	sec01	M	NA	50822	39	5481.998524	1115.659882	0.072251469	0.015243763	31943	1	3427.675108	1869.468104	0.081513695	0.04257267
middle	340	1	IN	11M	M2	Brn02	B1.10	20231030	WT	2	sec01	M	NA	83083	150	25761.86255	9899.786456	0.285343707	0.074860759	72705	13	18746.10952	5606.955145	0.242099643	0.060257878
middle	340	2	IN	11M	M2	Brn02	B1.10	20231030	WT	2	sec01	M	NA	70353	97	18086.90198	9049.205348	0.234958425	0.072968639	38837	6	9115.543103	2448.974766	0.220477611	0.048142213
middle	340	3	IN	11M	M2	Brn02	B1.10	20231030	WT	2	sec01	M	NA	23791	5	7552.475733	1369.371712	0.284443438	0.0497673	19091	0	5684.719967	1111.309516	0.278171957	0.051987488
middle	340	4	IN	11M	M2	Brn02	B1.10	20231030	WT	2	sec01	M	NA	35585	42	7619.648128	3229.956911	0.19047074	0.058693826	2385	0	457.0848708	141.9724424	0.168581679	0.054421302
middle	340	5	IN	11M	M2	Brn02	B1.10	20231030	WT	2	sec01	M	NA	57	0	15.90972756	3.955977706	0.251308456	0.069802396	5817	4	1463.698421	1150.062318	0.232806891	0.108842604
middle	340	6	IN	11M	M2	Brn02	B1.10	20231030	WT	2	sec01	M	NA	82335	106	24064.25355	9231.832098	0.264118403	0.067475393	70481	10	17875.46735	5198.50293	0.233676657	0.0589456
middle	340	7	IN	11M	M2	Brn02	B1.10	20231030	WT	2	sec01	M	NA	50122	38	12767.6013	3097.615585	0.233844504	0.038879987	28	0	6.738048404	1.641748685	0.222201884	0.057526514
middle	341	1	IN	11M	M2	Brn02	B1.10	20231030	WT	2	sec01	M	NA	43929	48	9607.86545	2989.400585	0.192057684	0.039108872	22902	6	5267.089039	2083.625866	0.20369269	0.06323339
middle	341	2	IN	11M	M2	Brn02	B1.10	20231030	WT	2	sec01	M	NA	85454	73	23557.31973	3994.16656	0.254230559	0.035477225	27525	4	7758.855346	2674.626918	0.269771874	0.059815366
middle	342	1	IN	11M	M2	Brn02	B1.10	20231030	WT	2	sec01	M	NA	32587	59	3025.15801	2424.655973	0.072938122	0.049317159	43232	6	4153.994679	3190.484569	0.077027544	0.051606011
middle	342	2	IN	11M	M2	Brn02	B1.10	20231030	WT	2	sec01	M	NA	80410	71	9033.352461	2590.969322	0.084184021	0.020157168	60383	6	6709.075659	3786.247339	0.084473945	0.04150454
middle	342	3	IN	11M	M2	Brn02	B1.10	20231030	WT	2	sec01	M	NA	22159	37	1875.327124	1034.291663	0.0666743	0.032257572	42378	7	4213.537533	4091.235161	0.076005191	0.056015868
middle	342	4	IN	11M	M2	Brn02	B1.10	20231030	WT	2	sec01	M	NA	29	0	1.883268496	1.109971783	0.037880523	0.034843978	3	0	0.075654229	0.086884871	0.025902189	0.030632487
middle	342	5	IN	11M	M2	Brn02	B1.10	20231030	WT	2	sec01	M	NA	26	0	1.428244447	1.011383236	0.038773175	0.03167773	17	0	0.710307462	0.45572595	0.042511635	0.024681468
middle	342	6	IN	11M	M2	Brn02	B1.10	20231030	WT	2	sec01	M	NA	8	0	0.654261084	0.211932553	0.090379186	0.026123445	32671	1	3336.686721	1633.386072	0.083062485	0.036285955
middle	343	1	IN	11M	M2	Brn02	B1.10	20231030	WT	2	sec01	M	NA	45794	66	4899.561232	4105.772478	0.095796138	0.066880293	49090	3	6515.484994	4298.393535	0.116884105	0.072205693
middle	343	2	IN	11M	M2	Brn02	B1.10	20231030	WT	2	sec01	M	NA	96804	61	16681.08813	8977.768147	0.149340048	0.074677654	22783	7	4184.961107	3023.677029	0.162363619	0.085618369
middle	344	1	IN	11M	M2	Brn02	B1.10	20231030	WT	2	sec01	M	NA	45398	69	5034.996387	1649.105612	0.086579688	0.026764324	22994	1	2368.780074	1850.847382	0.087220572	0.071015485
middle	344	2	IN	11M	M2	Brn02	B1.10	20231030	WT	2	sec01	M	NA	64877	83	8016.165962	2478.966727	0.095124744	0.023056382	42176	3	4261.236533	2324.993764	0.079148546	0.045151446
middle	344	3	IN	11M	M2	Brn02	B1.10	20231030	WT	2	sec01	M	NA	32921	32	3338.804717	1341.438273	0.071702145	0.020233463	5398	0	497.285222	195.2242014	0.070634015	0.03012131
middle	345	1	IN	11M	M2	Brn02	B1.10	20231030	WT	2	sec01	M	NA	36505	23	4757.800231	2399.111318	0.106965743	0.0455787	26892	3	3425.220892	2027.531993	0.094483867	0.058854047
middle	345	2	IN	11M	M2	Brn02	B1.10	20231030	WT	2	sec01	M	NA	50585	42	10627.66601	5188.763781	0.179781795	0.052033264	44173	2	9359.046773	2672.98026	0.193537802	0.049713895
middle	346	1	IN	11M	M2	Brn02	B1.10	20231030	WT	2	sec01	M	NA	81524	125	5469.814535	3328.045511	0.047135118	0.025879301	17975	10	1578.830398	2548.230474	0.069230184	0.077759974
middle	347	1	IN	11M	M2	Brn04	B1.54	20231030	WT	4	sec01	M	NA	38722	92	5574.492259	5840.695984	0.130266264	0.099626154	27661	9	4506.400779	4045.608228	0.148279548	0.112085149
middle	347	2	IN	11M	M2	Brn04	B1.54	20231030	WT	4	sec01	M	NA	52691	138	9120.568921	7353.636321	0.156069279	0.099488825	40095	15	7683.086186	6766.516749	0.17959106	0.120225832
middle	348	1	IN	11M	M2	Brn04	B1.54	20231030	WT	4	sec01	M	NA	33164	107	4132.379266	6250.101048	0.108735792	0.13762112	29307	12	3488.436579	5341.216481	0.103883423	0.140253305
middle	349	1	IN	11M	M2	Brn04	B1.54	20231030	WT	4	sec01	M	NA	43611	83	8449.303674	4998.852387	0.175288014	0.085290305	31736	8	6361.922501	5610.461205	0.182619974	0.147249565
middle	350	1	IN	11M	M2	Brn04	B1.54	20231030	WT	4	sec01	M	NA	44979	113	5120.725111	6905.908631	0.101533532	0.107988097	44284	18	5065.740357	5583.699339	0.103242539	0.081986725
middle	351	1	IN	11M	M2	Brn04	B1.54	20231030	WT	4	sec01	M	NA	45300	110	4592.018467	7073.537288	0.092133977	0.119142443	57856	1	7451.688539	8202.015737	0.115159839	0.122392617
middle	352	1	IN	11M	M2	Brn04	B1.54	20231030	WT	4	sec01	M	NA	60044	143	9678.627423	9132.424067	0.148043036	0.112275884	48789	7	6456.064823	6172.621213	0.119188219	0.104478523
middle	352	2	IN	11M	M2	Brn04	B1.54	20231030	WT	4	sec01	M	NA	23809	59	2480.529459	3646.187444	0.089669645	0.113351643	37584	10	3701.808076	5153.897264	0.084489204	0.096803233
middle	352	3	IN	11M	M2	Brn04	B1.54	20231030	WT	4	sec01	M	NA	41660	82	5201.557751	6421.248494	0.107255667	0.113481343	22335	7	3433.40145	4129.653272	0.138384074	0.119203478
middle	353	1	IN	11M	M2	Brn04	B1.54	20231030	WT	4	sec01	M	NA	71075	152	14736.24331	6948.426496	0.188006416	0.07176318	24162	1	4315.992646	2621.402689	0.168444335	0.092637524
middle	353	2	IN	11M	M2	Brn04	B1.54	20231030	WT	4	sec01	M	NA	14724	78	2579.85292	2561.828871	0.162920579	0.118287936	34767	3	4973.360405	4365.460366	0.129289687	0.100038148
middle	353	3	IN	11M	M2	Brn04	B1.54	20231030	WT	4	sec01	M	NA	16884	72	2745.527414	2883.114704	0.1416495	0.12132448	30508	3	4592.224278	4383.250067	0.133470669	0.121217668
middle	354	1	IN	11M	M2	Brn04	B1.54	20231030	WT	4	sec01	M	NA	26228	112	1526.011538	5384.768034	0.053513389	0.167208359	45937	6	3128.85486	7449.158621	0.060166322	0.136224918
middle	355	1	IN	11M	M2	Brn04	B1.54	20231030	WT	4	sec01	M	NA	49848	137	5951.750214	9554.988939	0.107179374	0.145479515	28910	3	3098.482859	4541.665937	0.094148166	0.123598076
middle	356	1	IN	11M	M2	Brn04	B1.54	20231030	WT	4	sec01	M	NA	14880	29	2785.779385	1822.273229	0.165911347	0.090547033	38637	12	6597.482891	6073.448436	0.156366825	0.120759897
middle	356	2	IN	11M	M2	Brn04	B1.54	20231030	WT	4	sec01	M	NA	29928	93	7158.840179	5701.190602	0.213229567	0.130251005	24781	2	4249.478235	3203.29119	0.1557412	0.111863889
middle	357	1	IN	11M	S1	Brn04	B-0.10	20231030	WT	4	sec03	M	NA	33196	112	2228.328408	4125.969943	0.062775619	0.110917829	38077	10	4207.050969	5863.000903	0.101853974	0.135774776
middle	357	2	IN	11M	S1	Brn04	B-0.10	20231030	WT	4	sec03	M	NA	51215	134	9149.357568	6548.727799	0.164736405	0.105752654	18703	7	3323.363014	2510.898452	0.163332567	0.118150607
middle	357	3	IN	11M	S1	Brn04	B-0.10	20231030	WT	4	sec03	M	NA	43202	123	5386.619216	5969.766998	0.115327686	0.115129322	20292	10	2315.723265	4674.660701	0.105760284	0.170626387
middle	357	4	IN	11M	S1	Brn04	B-0.10	20231030	WT	4	sec03	M	NA	36070	127	5521.633419	5232.612531	0.145403221	0.119554438	32984	10	5410.572354	4660.541057	0.153582051	0.126817733
middle	357	5	IN	11M	S1	Brn04	B-0.10	20231030	WT	4	sec03	M	NA	41857	117	5994.929522	5555.305811	0.133104444	0.112809949	15496	2	2396.558892	2378.119297	0.136980236	0.132951856
middle	357	6	IN	11M	S1	Brn04	B-0.10	20231030	WT	4	sec03	M	NA	35065	91	4967.427515	4605.243933	0.131181806	0.107530326	2315	0	290.1215229	257.0432138	0.118623637	0.102365151
middle	357	7	IN	11M	S1	Brn04	B-0.10	20231030	WT	4	sec03	M	NA	21	0	2.150286105	1.652643621	0.098893721	0.080575265	42364	6	3813.335656	4976.667615	0.083405815	0.10841535
middle	357	8	IN	11M	S1	Brn04	B-0.10	20231030	WT	4	sec03	M	NA	13	0	1.241168857	1.041397724	0.100213628	0.077462424	30961	3	4779.487939	3048.245535	0.143968865	0.086793318
middle	358	1	IN	11M	S1	Brn04	B-0.10	20231030	WT	4	sec03	M	NA	40030	105	8082.192802	1895.507351	0.1900969	0.039353017	14780	0	3543.131701	1213.647136	0.222796977	0.076462962
middle	358	2	IN	11M	S1	Brn04	B-0.10	20231030	WT	4	sec03	M	NA	25612	201	2721.385843	2815.858108	0.095811397	0.106050201	40387	10	4499.495175	4627.771469	0.095475703	0.108506903
middle	358	3	IN	11M	S1	Brn04	B-0.10	20231030	WT	4	sec03	M	NA	29621	205	2740.172765	3016.735702	0.087998778	0.087815672	78477	23	10664.67716	9560.609971	0.124666207	0.109010451
middle	358	4	IN	11M	S1	Brn04	B-0.10	20231030	WT	4	sec03	M	NA	44568	143	9527.222144	2359.707626	0.198489353	0.046051729	16561	3	3685.685115	1744.358649	0.200152591	0.097749293
middle	358	5	IN	11M	S1	Brn04	B-0.10	20231030	WT	4	sec03	M	NA	19862	117	4341.091678	2626.921174	0.198550388	0.09105058	11766	3	3070.662029	1456.810347	0.244632646	0.095124744
middle	358	6	IN	11M	S1	Brn04	B-0.10	20231030	WT	4	sec03	M	NA	26401	59	5387.305213	1323.430765	0.187045097	0.040283818	6155	0	1445.234576	485.9717259	0.218020901	0.074212253
middle	358	7	IN	11M	S1	Brn04	B-0.10	20231030	WT	4	sec03	M	NA	33198	147	6430.83049	1866.68991	0.175005719	0.046265356	29266	2	6158.847106	2884.618618	0.193636984	0.089524679
middle	358	8	IN	11M	S1	Brn04	B-0.10	20231030	WT	4	sec03	M	NA	37883	183	6585.918123	3462.8434	0.163614869	0.072785534	18372	1	2834.445901	1612.024507	0.144563973	0.08097963
middle	358	9	IN	11M	S1	Brn04	B-0.10	20231030	WT	4	sec03	M	NA	41772	82	6858.883806	1570.769898	0.148317695	0.030548561	9045	1	1806.314871	907.2551319	0.188899055	0.081612878
middle	358	10	IN	11M	S1	Brn04	B-0.10	20231030	WT	4	sec03	M	NA	29064	216	4688.58665	2509.49444	0.147966743	0.08038453	51082	28	8603.805727	7968.757215	0.158999011	0.11540398
middle	359	1	IN	11M	S1	Brn04	B-0.10	20231030	WT	4	sec03	M	NA	5607	15	693.5504698	255.0375377	0.11420615	0.038101777	28409	1	4992.649306	2296.644818	0.163508043	0.075806819
middle	360	1	IN	11M	S1	Brn04	B-0.10	20231030	WT	4	sec03	M	NA	23177	4	2515.375572	496.9364179	0.081086442	0.016968032	4580	0	682.618418	303.8807818	0.137788966	0.06752117
middle	360	2	IN	11M	S1	Brn04	B-0.10	20231030	WT	4	sec03	M	NA	40668	123	7649.667936	4837.041539	0.168459609	0.092408635	20365	23	4609.589824	2313.132953	0.212252989	0.103730828
middle	360	3	IN	11M	S1	Brn04	B-0.10	20231030	WT	4	sec03	M	NA	26323	26	5253.095798	1413.957628	0.178927287	0.045441367	33880	12	6255.188755	2773.335549	0.171129927	0.078934923
middle	360	4	IN	11M	S1	Brn04	B-0.10	20231030	WT	4	sec03	M	NA	18555	12	3775.357688	859.0872987	0.192767218	0.040222783	22386	9	4897.316931	1966.540797	0.206485078	0.073121235
middle	360	5	IN	11M	S1	Brn04	B-0.10	20231030	WT	4	sec03	M	NA	21817	34	4017.805343	1286.17397	0.172884718	0.04942397	33111	11	6122.31623	2873.731796	0.169588774	0.082673378
middle	360	6	IN	11M	S1	Brn04	B-0.10	20231030	WT	4	sec03	M	NA	18531	65	3820.127474	2384.660137	0.190432593	0.093537807	9518	8	2039.932479	886.3507448	0.199832156	0.07827878
middle	360	7	IN	11M	S1	Brn04	B-0.10	20231030	WT	4	sec03	M	NA	39798	41	7813.210104	2060.591292	0.181231409	0.042938888	43948	20	9243.468652	3883.479305	0.193194479	0.082383461
middle	360	8	IN	11M	S1	Brn04	B-0.10	20231030	WT	4	sec03	M	NA	47790	71	10164.44301	2740.393932	0.199374378	0.048325323	32573	21	7245.661511	3536.250235	0.209086746	0.089173727
middle	360	9	IN	11M	S1	Brn04	B-0.10	20231030	WT	4	sec03	M	NA	34897	132	7021.167455	4531.161827	0.182589456	0.093820095	39453	36	7902.853164	4287.09969	0.183245599	0.09542992
middle	360	10	IN	11M	S1	Brn04	B-0.10	20231030	WT	4	sec03	M	NA	30438	116	5135.800583	3325.335549	0.153780416	0.077439539	16886	7	2977.533075	1529.74275	0.160997942	0.075089648
middle	360	11	IN	11M	S1	Brn04	B-0.10	20231030	WT	4	sec03	M	NA	38341	58	8103.926499	2253.315576	0.197802708	0.046753645	22927	7	5266.693891	1732.503916	0.217158765	0.070237279
middle	360	12	IN	11M	S1	Brn04	B-0.10	20231030	WT	4	sec03	M	NA	26735	120	5797.581309	4074.705762	0.200434878	0.111657895	43608	35	8559.83731	4254.927616	0.18210116	0.089112692
middle	360	13	IN	11M	S1	Brn04	B-0.10	20231030	WT	4	sec03	M	NA	32179	51	8176.302833	1872.584378	0.238727391	0.050339513	23103	20	5414.315999	2010.361016	0.219211102	0.080354013
middle	360	14	IN	11M	S1	Brn04	B-0.10	20231030	WT	4	sec03	M	NA	28298	126	3784.055485	3305.881593	0.124696724	0.096086062	28856	36	4493.824736	2982.050556	0.145448998	0.095933467
middle	361	1	IN	11M	S1	Brn04	B-0.10	20231030	WT	4	sec03	M	NA	31891	43	1973.635725	3186.456279	0.055916686	0.090135045	19429	2	1668.380562	2175.699812	0.079652093	0.105073623
middle	361	2	IN	11M	S1	Brn04	B-0.10	20231030	WT	4	sec03	M	NA	38086	53	6569.561214	4522.590115	0.155870914	0.088456549	19663	1	3590.891036	2209.480966	0.167078659	0.098100252
middle	361	3	IN	11M	S1	Brn04	B-0.10	20231030	WT	4	sec03	M	NA	28641	106	4432.846313	4167.952973	0.14447242	0.113313496	1	0	0.127687499	0.129671171	0.127687499	0.129671171
middle	361	4	IN	11M	S1	Brn04	B-0.10	20231030	WT	4	sec03	M	NA	26922	72	4544.336066	3381.538356	0.146791786	0.099351488	34146	2	5330.134205	3637.330498	0.144106209	0.095872432
middle	361	5	IN	11M	S1	Brn04	B-0.10	20231030	WT	4	sec03	M	NA	29657	92	5272.152653	4459.636671	0.165934235	0.118699931	21508	2	3962.143847	2484.887467	0.172671095	0.101731896
middle	361	6	IN	11M	S1	Brn04	B-0.10	20231030	WT	4	sec03	M	NA	28423	86	4783.878906	4089.647839	0.1544213	0.107728697	21068	5	3458.536722	2567.114155	0.15202564	0.102708474
middle	361	7	IN	11M	S1	Brn04	B-0.10	20231030	WT	4	sec03	M	NA	45491	103	7486.476175	5540.792696	0.14894332	0.099000536	2498	3	425.0524149	477.5100321	0.155703053	0.156649113
middle	361	8	IN	11M	S1	Brn04	B-0.10	20231030	WT	4	sec03	M	NA	26911	36	5944.845259	2412.092609	0.206881821	0.07626459	26474	1	4244.05005	2632.182699	0.153688863	0.092484929
middle	362	1	IN	11M	S1	Brn04	B-0.10	20231030	WT	4	sec03	M	NA	44524	140	23350.01659	5828.637037	0.517540216	0.106599525	25416	0	10386.83699	3660.526711	0.393133432	0.129930571
middle	362	2	IN	11M	S1	Brn04	B-0.10	20231030	WT	4	sec03	M	NA	38024	154	16836.46645	6334.823424	0.439017326	0.134920269	40105	4	18396.85298	5794.286048	0.446883351	0.128114745
middle	362	3	IN	11M	S1	Brn04	B-0.10	20231030	WT	4	sec03	M	NA	31755	122	3939.681287	4479.714292	0.108201727	0.130815595	38116	5	7366.709469	5963.677596	0.173189893	0.145952538
middle	362	4	IN	11M	S1	Brn04	B-0.10	20231030	WT	4	sec03	M	NA	41909	111	18632.05243	4789.265145	0.434111536	0.090974286	19662	1	7557.628945	2567.705288	0.366185993	0.1176318
middle	363	1	IN	11M	S1	Brn04	B-0.10	20231030	WT	4	sec03	M	NA	3	0	0.613076985	0.344243541	0.211841002	0.117280845	50376	29	7811.684369	7994.105521	0.136095211	0.145448998
middle	363	2	IN	11M	S1	Brn04	B-0.10	20231030	WT	4	sec03	M	NA	31597	83	9165.913835	4504.34974	0.269703209	0.110498205	37653	28	10798.81779	5121.342585	0.263950557	0.117479213
middle	363	3	IN	11M	S1	Brn04	B-0.10	20231030	WT	4	sec03	M	NA	19411	34	2424.726986	2251.744443	0.120309755	0.098924242	2445	3	780.0464793	372.7296408	0.274402991	0.142549783
middle	363	4	IN	11M	S1	Brn04	B-0.10	20231030	WT	4	sec03	M	NA	38714	84	10749.40929	5944.811874	0.256321043	0.113420308	47610	17	8243.320275	6422.704162	0.154085606	0.124254212
middle	363	5	IN	11M	S1	Brn04	B-0.10	20231030	WT	4	sec03	M	NA	19848	95	5384.043886	3699.427543	0.251834899	0.130739301	21913	8	5861.355705	2839.476191	0.245777071	0.118158236
middle	363	6	IN	11M	S1	Brn04	B-0.10	20231030	WT	4	sec03	M	NA	29032	75	8491.545435	4638.791731	0.270359337	0.114793621	816	0	173.7329519	108.8295719	0.192263678	0.12968643
middle	363	7	IN	11M	S1	Brn04	B-0.10	20231030	WT	4	sec03	M	NA	36243	88	10319.74652	5518.959582	0.263035029	0.114854656	10576	13	2594.05359	1659.324865	0.23270008	0.121690698
middle	363	8	IN	11M	S1	Brn04	B-0.10	20231030	WT	4	sec03	M	NA	20812	68	5308.238697	3660.695996	0.23823911	0.137636378	44376	14	11974.02152	5660.229499	0.25358969	0.114702068
middle	363	9	IN	11M	S1	Brn04	B-0.10	20231030	WT	4	sec03	M	NA	29866	76	7069.27369	4895.485513	0.218814373	0.122560464	13204	5	4137.233967	1881.086947	0.299183637	0.11374075
middle	364	1	IN	11M	S1	Brn04	B-0.10	20231030	WT	4	sec03	M	NA	50414	167	30964.83656	9803.397546	0.590661466	0.155291066	14842	27	8831.736871	3427.712139	0.573067844	0.19708553
middle	364	2	IN	11M	S1	Brn04	B-0.10	20231030	WT	4	sec03	M	NA	16290	63	4772.557504	3410.818739	0.275532156	0.16977188	42648	37	16208.219	7996.365123	0.34407568	0.176287487
middle	364	3	IN	11M	S1	Brn04	B-0.10	20231030	WT	4	sec03	M	NA	25206	77	13154.54055	4429.966081	0.502937376	0.139345393	41933	35	20878.39238	7771.678693	0.469115734	0.158251315
middle	364	4	IN	11M	S1	Brn04	B-0.10	20231030	WT	4	sec03	M	NA	22229	66	6706.203816	3272.635067	0.277027547	0.108819716	14592	12	4792.790511	2622.768399	0.29813078	0.153841466
middle	364	5	IN	11M	S1	Brn04	B-0.10	20231030	WT	4	sec03	M	NA	18424	27	11842.37005	2392.573877	0.619729936	0.096345462	39088	26	22117.22209	6379.969226	0.53598839	0.145708397
middle	364	6	IN	11M	S1	Brn04	B-0.10	20231030	WT	4	sec03	M	NA	45439	119	19253.16704	7798.218162	0.384054333	0.131319135	19803	18	7759.646008	3543.938996	0.360234976	0.15806821
middle	364	7	IN	11M	S1	Brn04	B-0.10	20231030	WT	4	sec03	M	NA	48352	144	23347.35933	9152.609816	0.441367209	0.151369497	12481	10	6368.380897	2403.607264	0.457373917	0.176424816
middle	364	8	IN	11M	S1	Brn04	B-0.10	20231030	WT	4	sec03	M	NA	14867	60	4783.226141	2706.718548	0.312977791	0.145021752	70504	88	24089.2904	14236.0206	0.305775553	0.180468455
middle	366	1	IN	11M	S1	Brn02	B-0.22	20231030	WT	2	sec03	M	NA	50336	100	6749.178275	2389.508741	0.121583886	0.033508811	14625	0	1507.41291	671.9400336	0.094789043	0.03961242
middle	366	2	IN	11M	S1	Brn02	B-0.22	20231030	WT	2	sec03	M	NA	99719	151	31762.35534	3701.648871	0.295071334	0.022888534	87979	25	24144.06778	7072.784093	0.260410458	0.056061648
middle	366	3	IN	11M	S1	Brn02	B-0.22	20231030	WT	2	sec03	M	NA	61668	144	17368.65804	3821.638704	0.25409323	0.04415961	16780	6	4392.860152	1971.977633	0.238544285	0.077836268
middle	366	4	IN	11M	S1	Brn02	B-0.22	20231030	WT	2	sec03	M	NA	46569	67	13627.83908	1778.288659	0.278355092	0.028259709	36745	7	8898.001497	3076.647566	0.231364921	0.049851224
middle	366	5	IN	11M	S1	Brn02	B-0.22	20231030	WT	2	sec03	M	NA	21422	88	3430.960983	1287.476328	0.144686043	0.044022277	12815	5	1982.020204	1077.465997	0.138452739	0.066468298
middle	367	1	IN	11M	S1	Brn02	B-0.22	20231030	WT	2	sec03	M	NA	49731	197	3588.956288	4213.553005	0.052002747	0.057450216	30420	3	3206.581539	4547.97948	0.090852216	0.116441593
middle	368	1	IN	11M	S1	Brn02	B-0.22	20231030	WT	2	sec03	M	NA	23168	15	3053.984269	1557.9713	0.118089572	0.041275654	51774	8	7297.984774	3086.295038	0.127122909	0.054383155
middle	368	2	IN	11M	S1	Brn02	B-0.22	20231030	WT	2	sec03	M	NA	48465	99	5237.154287	5503.929431	0.092042424	0.076112002	58438	45	5965.709382	5037.117484	0.086442359	0.076325625
middle	368	3	IN	11M	S1	Brn02	B-0.22	20231030	WT	2	sec03	M	NA	18	0	2.08049133	1.145403218	0.129472807	0.058884565	8	0	0.988433667	0.555504698	0.131105512	0.067154959
middle	368	4	IN	11M	S1	Brn02	B-0.22	20231030	WT	2	sec03	M	NA	17	0	1.821118476	1.058945611	0.112855725	0.058884567	8	0	0.970977344	0.532829788	0.120607309	0.08085756
middle	368	5	IN	11M	S1	Brn02	B-0.22	20231030	WT	2	sec03	M	NA	14	0	1.430930037	0.825818263	0.118745707	0.055313956	8	0	1.052475765	0.5837644	0.131166548	0.075745784
middle	368	6	IN	11M	S1	Brn02	B-0.22	20231030	WT	2	sec03	M	NA	44657	47	6384.883441	5701.367714	0.118776225	0.062043183	49029	27	7335.809891	4237.755113	0.13333334	0.067322806
middle	369	1	IN	11M	S1	Brn02	B-0.22	20231030	WT	2	sec03	M	NA	81397	204	16256.63881	7218.691287	0.182803079	0.062500954	31474	12	5825.395333	4112.314018	0.177553982	0.076539256
middle	369	2	IN	11M	S1	Brn02	B-0.22	20231030	WT	2	sec03	M	NA	46854	227	9735.680495	5410.429285	0.198138401	0.091538869	39936	30	6899.925217	4996.733108	0.162905321	0.105836578
middle	369	3	IN	11M	S1	Brn02	B-0.22	20231030	WT	2	sec03	M	NA	38591	41	8163.481027	1564.869799	0.19008927	0.02775616	31764	0	5171.156682	1671.60272	0.151689932	0.046967268
middle	370	1	IN	11M	S1	Brn02	B-0.22	20231030	WT	2	sec03	M	NA	32805	22	4368.756743	872.0994462	0.113832302	0.017883575	71	0	7.587609716	9.276462957	0.108674753	0.125543602
middle	370	2	IN	11M	S1	Brn02	B-0.22	20231030	WT	2	sec03	M	NA	30213	13	5877.030994	746.8124394	0.171389341	0.019592585	34810	10	3837.140186	2506.910509	0.091432057	0.063828491
middle	370	3	IN	11M	S1	Brn02	B-0.22	20231030	WT	2	sec03	M	NA	49400	246	6541.400203	8596.539683	0.114366367	0.134050503	41727	8	6607.981876	3190.686859	0.135332271	0.064866103
middle	371	1	IN	11M	S1	Brn02	B-0.22	20231030	WT	2	sec03	M	NA	71703	55	12744.00822	6511.175134	0.159563586	0.073273823	27729	6	4750.737425	2999.58244	0.15963988	0.085404746
middle	371	2	IN	11M	S1	Brn02	B-0.22	20231030	WT	2	sec03	M	NA	45933	56	8415.231803	3973.515485	0.164827958	0.068650343	55296	9	9796.617081	5808.10952	0.159212634	0.083741516
middle	371	3	IN	11M	S1	Brn02	B-0.22	20231030	WT	2	sec03	M	NA	79047	85	19463.77754	6959.085533	0.217135876	0.052231632	41585	5	8177.466914	3424.146155	0.179606318	0.065568015
middle	371	4	IN	11M	S1	Brn02	B-0.22	20231030	WT	2	sec03	M	NA	69769	134	13334.5887	8251.771152	0.174753949	0.080094606	65752	7	11074.96198	4619.273433	0.155642018	0.060181584
middle	371	5	IN	11M	S1	Brn02	B-0.22	20231030	WT	2	sec03	M	NA	46384	31	10727.34806	3764.700989	0.210131988	0.055374991	23848	3	5248.902129	2209.989901	0.209231704	0.066468298
middle	372	1	IN	11M	S1	Brn02	B-0.22	20231030	WT	2	sec03	M	NA	51224	174	10145.87071	4869.56735	0.193133444	0.075776301	61298	45	11505.65845	6999.992833	0.172655836	0.096787974
middle	372	2	IN	11M	S1	Brn02	B-0.22	20231030	WT	2	sec03	M	NA	19331	48	4036.702449	2120.440544	0.184580758	0.069230184	29128	7	4922.78259	2925.321815	0.151049063	0.076813914
middle	372	3	IN	11M	S1	Brn02	B-0.22	20231030	WT	2	sec03	M	NA	17	0	3.364232838	0.640955223	0.197413594	0.0365301	20	0	4.196368329	0.990234237	0.216815442	0.046356909
middle	372	4	IN	11M	S1	Brn02	B-0.22	20231030	WT	2	sec03	M	NA	19	0	4.00440985	0.447714961	0.195376515	0.021446555	17	1	4.356649131	1.302174415	0.257534139	0.051415276
middle	372	5	IN	11M	S1	Brn02	B-0.22	20231030	WT	2	sec03	M	NA	7	0	1.388784632	0.119142444	0.195597775	0.020943007	8	0	1.803448558	0.707942329	0.209567413	0.08749523
middle	372	6	IN	11M	S1	Brn02	B-0.22	20231030	WT	2	sec03	M	NA	48348	60	11447.776	3916.003773	0.210894942	0.050980393	22906	5	5467.42437	2031.19991	0.228931099	0.058884565
middle	372	7	IN	11M	S1	Brn02	B-0.22	20231030	WT	2	sec03	M	NA	53644	126	7956.571727	5437.212335	0.137300685	0.078324556	64653	15	9540.314981	6734.416074	0.134340435	0.084840164
middle	373	1	IN	11M	S1	Brn02	B-0.22	20231030	WT	2	sec03	M	NA	62447	95	3114.083137	6161.88901	0.040131226	0.074113071	70818	9	4268.006416	6462.545272	0.047516596	0.07460136
middle	374	1	IN	11M	S1	Brn02	B-0.22	20231030	WT	2	sec03	M	NA	40716	44	11375.13308	1705.993153	0.26239413	0.032227054	32254	3	10041.36996	2307.58566	0.301426709	0.057267111
middle	374	2	IN	11M	S1	Brn02	B-0.22	20231030	WT	2	sec03	M	NA	38724	41	8418.319786	1608.452449	0.202471957	0.028656444	28158	4	6693.622783	1812.692442	0.222186625	0.051422905
middle	374	3	IN	11M	S1	Brn02	B-0.22	20231030	WT	2	sec03	M	NA	64081	61	14231.87009	2325.360226	0.209262222	0.025932708	30943	3	6875.022128	1975.258751	0.210688949	0.048752576
middle	374	4	IN	11M	S1	Brn02	B-0.22	20231030	WT	2	sec03	M	NA	16833	103	3613.707517	2134.490671	0.19946593	0.097566187	63981	23	10120.75832	6431.747728	0.140489817	0.086350806
middle	375	1	IN	11M	S1	Brn02	B-0.22	20231030	WT	2	sec03	M	NA	42661	69	3806.053624	5526.090567	0.070405126	0.07733272	52747	4	4655.097373	4858.264367	0.066224158	0.075013354
middle	375	2	IN	11M	S1	Brn02	B-0.22	20231030	WT	2	sec03	M	NA	115007	193	7494.107131	14103.71112	0.054871444	0.089738309	28332	18	3477.859391	10731.19446	0.112947278	0.308812082
middle	375	3	IN	11M	S1	Brn02	B-0.22	20231030	WT	2	sec03	M	NA	31431	34	2899.077411	2570.153616	0.078980699	0.066025786	47048	3	4388.148063	4119.445232	0.077759974	0.074876018
middle	376	1	IN	11M	S1	Brn02	B-0.22	20231030	WT	2	sec03	M	NA	69167	76	8596.880193	4373.597915	0.108705275	0.045380332	57429	13	6977.043614	8099.566633	0.106820785	0.087663084
middle	376	2	IN	11M	S1	Brn02	B-0.22	20231030	WT	2	sec03	M	NA	36298	133	3357.92525	5282.875429	0.075852595	0.10841535	52588	18	4863.498807	8057.938189	0.0801709	0.123979554
middle	376	3	IN	11M	S1	Brn02	B-0.22	20231030	WT	2	sec03	M	NA	38898	196	3245.936298	5389.808061	0.065796904	0.109636076	42022	9	3772.470853	5287.117802	0.072312504	0.108232245
middle	376	4	IN	11M	S1	Brn02	B-0.22	20231030	WT	2	sec03	M	NA	50028	74	4705.18583	4192.399899	0.076798655	0.046692606	51091	5	4018.35551	4936.348065	0.060944535	0.070206761
middle	377	1	IN	11M	S1	Brn02	B-0.58	20231030	WT	2	sec02	M	NA	52696	110	6017.732589	4419.565382	0.102983139	0.064988174	76493	13	10828.44974	6489.100687	0.129594877	0.0677348
middle	377	2	IN	11M	S1	Brn02	B-0.58	20231030	WT	2	sec02	M	NA	65532	111	16636.99264	5679.398084	0.24269475	0.057984285	73443	9	14957.73732	6491.23132	0.192996114	0.066559851
middle	378	1	IN	11M	S1	Brn02	B-0.58	20231030	WT	2	sec02	M	NA	64119	135	10739.79483	6696.692643	0.152758062	0.065354392	41924	8	5800.418772	2945.266243	0.118989855	0.053757533
middle	378	2	IN	11M	S1	Brn02	B-0.58	20231030	WT	2	sec02	M	NA	5728	0	299.399253	158.2809803	0.03978027	0.024567025	5980	3	653.5899295	591.1323726	0.103150986	0.061463341
middle	378	3	IN	11M	S1	Brn02	B-0.58	20231030	WT	2	sec02	M	NA	21040	19	3901.603296	1143.866562	0.175234601	0.029785611	2149	1	526.8762343	866.188679	0.242656596	0.34734112
middle	378	4	IN	11M	S1	Brn02	B-0.58	20231030	WT	2	sec02	M	NA	54746	45	9365.419383	4619.812625	0.15593195	0.053177692	9051	1	1786.350806	1001.401756	0.187411308	0.064423591
middle	378	5	IN	11M	S1	Brn02	B-0.58	20231030	WT	2	sec02	M	NA	50143	91	7781.013401	4886.062795	0.140459299	0.060463876	19177	8	2843.250874	1892.125629	0.134973675	0.063653007
middle	378	6	IN	11M	S1	Brn02	B-0.58	20231030	WT	2	sec02	M	NA	69357	98	11133.50369	6478.241588	0.143663689	0.048767835	46812	6	5883.127708	2969.451229	0.113954373	0.046005949
middle	378	7	IN	11M	S1	Brn02	B-0.58	20231030	WT	2	sec02	M	NA	50612	48	8624.562739	2256.727738	0.162035555	0.028336003	21688	0	4412.57426	1060.721174	0.191577017	0.04380865
middle	378	8	IN	11M	S1	Brn02	B-0.58	20231030	WT	2	sec02	M	NA	36554	62	6063.981769	4312.037189	0.150698096	0.07034409	33303	5	5692.25147	2207.660169	0.154200047	0.056382086
middle	378	9	IN	11M	S1	Brn02	B-0.58	20231030	WT	2	sec02	M	NA	80210	62	11806.12527	3314.510041	0.13440147	0.029159991	24912	5	3835.806992	1866.130833	0.140917063	0.041184101
middle	378	10	IN	11M	S1	Brn02	B-0.58	20231030	WT	2	sec02	M	NA	49555	25	10086.97533	1736.281504	0.190875098	0.026565958	36443	4	7533.459725	2108.747284	0.189250022	0.04866102
middle	378	11	IN	11M	S1	Brn02	B-0.58	20231030	WT	2	sec02	M	NA	53853	20	9130.372888	1426.027854	0.154787526	0.01997406	23634	2	3824.154682	917.2907628	0.149950415	0.032608531
middle	378	12	IN	11M	S1	Brn02	B-0.58	20231030	WT	2	sec02	M	NA	66444	76	11873.62057	3880.477782	0.162569612	0.035065234	16	0	3.333226517	3.226611704	0.16360724	0.137010753
middle	379	1	IN	11M	S1	Brn02	B-0.58	20231030	WT	2	sec02	M	NA	32866	51	2782.032795	3160.902894	0.071351185	0.058976121	40799	7	2840.931399	2988.982365	0.060608834	0.060822461
middle	379	2	IN	11M	S1	Brn02	B-0.58	20231030	WT	2	sec02	M	NA	20906	28	1197.67616	1651.963059	0.043610286	0.060257878	45180	7	2625.133781	3501.241127	0.046280615	0.06408789
middle	379	3	IN	11M	S1	Brn02	B-0.58	20231030	WT	2	sec02	M	NA	38447	20	3480.566815	1335.767518	0.075211719	0.023361562	27278	2	2296.822647	1352.047366	0.069642179	0.042328525
middle	380	1	IN	11M	S1	Brn02	B-0.58	20231030	WT	2	sec02	M	NA	55174	49	6694.861389	3522.094124	0.10109102	0.046112765	48359	5	5761.908329	3396.944736	0.102983139	0.054718852
middle	381	1	IN	11M	S1	Brn02	B-0.58	20231030	WT	2	sec02	M	NA	14	0	1.634271756	0.519707026	0.117524989	0.031219959	2	0	0.368657976	0.038773175	0.192156866	0.020141909
middle	381	2	IN	11M	S1	Brn02	B-0.58	20231030	WT	2	sec02	M	NA	59796	17	7851.883533	1700.413831	0.114427403	0.019684138	33497	1	4947.503076	1802.619519	0.135393307	0.046524759
middle	381	3	IN	11M	S1	Brn02	B-0.58	20231030	WT	2	sec02	M	NA	23461	22	2348.025088	1404.693189	0.085572593	0.048294805	46646	1	4184.443187	2648.639465	0.078919664	0.052384224
middle	381	4	IN	11M	S1	Brn02	B-0.58	20231030	WT	2	sec02	M	NA	38659	43	5191.776398	3163.858507	0.112626843	0.048241399	29091	4	4393.230413	2826.479029	0.13963531	0.054993514
middle	381	5	IN	11M	S1	Brn02	B-0.58	20231030	WT	2	sec02	M	NA	32172	32	3505.608959	2105.324822	0.094422825	0.048264287	32498	2	3225.482371	2063.520992	0.087464713	0.057068743
middle	381	6	IN	11M	S1	Brn02	B-0.58	20231030	WT	2	sec02	M	NA	40115	13	5632.696333	1392.789231	0.128633559	0.026695659	35517	5	5867.644285	2556.731093	0.155718312	0.048447393
middle	381	7	IN	11M	S1	Brn02	B-0.58	20231030	WT	2	sec02	M	NA	54316	32	8194.084874	2912.846439	0.135149151	0.031403068	39566	1	5766.458796	2168.839891	0.129930571	0.048386358
middle	381	8	IN	11M	S1	Brn02	B-0.58	20231030	WT	2	sec02	M	NA	2	0	0.290821701	0.160189211	0.146349281	0.0920882	31	0	4.755596228	1.626443902	0.114625774	0.046555277
middle	381	9	IN	11M	S1	Brn02	B-0.58	20231030	WT	2	sec02	M	NA	39411	38	3558.565046	2856.110052	0.07283131	0.04309148	27242	4	2410.906709	2018.563336	0.074418247	0.05397116
middle	381	10	IN	11M	S1	Brn02	B-0.58	20231030	WT	2	sec02	M	NA	68903	15	9214.097603	2035.445632	0.119096667	0.024109256	41275	2	5608.657498	2875.981145	0.119813837	0.050583657
middle	382	1	IN	11M	S1	Brn02	B-0.58	20231030	WT	2	sec02	M	NA	55584	34	13261.04242	2347.031195	0.220645458	0.028931106	40166	4	9783.20505	3031.613494	0.229312584	0.058915082
middle	382	2	IN	11M	S1	Brn02	B-0.58	20231030	WT	2	sec02	M	NA	45604	62	13854.35758	4173.198356	0.286488146	0.054856185	41301	7	11536.34246	4919.053439	0.265339136	0.0677348
middle	382	3	IN	11M	S1	Brn02	B-0.58	20231030	WT	2	sec02	M	NA	59016	80	14708.28701	5185.386427	0.226321816	0.060288396	70101	7	15916.47528	5377.47679	0.208049133	0.060868237
middle	382	4	IN	11M	S1	Brn02	B-0.58	20231030	WT	2	sec02	M	NA	55475	52	16079.92877	2911.882419	0.274799734	0.03558404	35538	1	11717.12488	2362.336297	0.316105902	0.05882353
middle	383	1	IN	11M	S1	Brn02	B-0.58	20231030	WT	2	sec02	M	NA	68099	62	14810.28269	2382.579819	0.201846346	0.025375754	32423	6	6652.622463	2884.421701	0.183596551	0.055550471
middle	383	2	IN	11M	S1	Brn02	B-0.58	20231030	WT	2	sec02	M	NA	66996	146	13884.46079	3608.760195	0.187609673	0.042511635	27	0	5.676737636	1.676218808	0.183367662	0.062233921
middle	383	3	IN	11M	S1	Brn02	B-0.58	20231030	WT	2	sec02	M	NA	35158	125	7471.710997	2983.533505	0.189837486	0.068390936	30	0	6.062363669	1.937788967	0.178912029	0.06550698
middle	384	1	IN	11M	S1	Brn02	B-0.58	20231030	WT	2	sec02	M	NA	47073	148	9872.460385	2939.98702	0.192385748	0.047272451	28734	10	5951.407966	5054.043367	0.190691993	0.099488825
middle	385	1	IN	11M	S1	Brn02	B-0.58	20231030	WT	2	sec02	M	NA	77339	42	12263.65581	4270.168741	0.144289315	0.035294119	22534	5	4094.293158	2035.164449	0.168719009	0.054139011
middle	385	2	IN	11M	S1	Brn02	B-0.58	20231030	WT	2	sec02	M	NA	52119	57	7538.824815	4858.777314	0.115144581	0.048859388	39591	2	5126.896792	2362.851473	0.116289005	0.052506294
middle	385	3	IN	11M	S1	Brn02	B-0.58	20231030	WT	2	sec02	M	NA	63194	22	10938.8712	2462.868687	0.158144504	0.029633021	38973	4	6121.292398	2973.363962	0.144563973	0.058670938
middle	385	4	IN	11M	S1	Brn02	B-0.58	20231030	WT	2	sec02	M	NA	73917	25	8075.363522	4021.075127	0.092782483	0.042359047	32440	5	3332.196845	2528.532269	0.088670179	0.056885634
middle	387	1	IN	11M	S1	Brn02	B-0.58	20231030	WT	2	sec02	M	NA	50994	56	4302.01505	5808.686263	0.070923932	0.065094985	32337	3	2337.896318	1843.018375	0.061684597	0.048493173
middle	387	2	IN	11M	S1	Brn02	B-0.58	20231030	WT	2	sec02	M	NA	59309	42	4161.770571	4289.659408	0.058808271	0.053315021	109575	25	8097.535755	10561.34372	0.059540704	0.066338599
middle	387	3	IN	11M	S1	Brn02	B-0.58	20231030	WT	2	sec02	M	NA	37611	24	3263.948305	3061.283684	0.072724499	0.054520484	25923	2	2277.344124	1514.457545	0.078294039	0.050766766
middle	388	1	IN	11M	S1	Brn04	B0.02	20231030	WT	4	sec02	M	NA	18644	47	3459.178333	2500.566997	0.171267256	0.098847941	25386	5	4634.57638	3056.706877	0.173189893	0.109208822
middle	388	2	IN	11M	S1	Brn04	B0.02	20231030	WT	4	sec02	M	NA	6	0	1.536690325	0.661112383	0.222858012	0.115556575	55139	12	4956.416194	7511.045157	0.081315331	0.124994278
middle	388	3	IN	11M	S1	Brn04	B0.02	20231030	WT	4	sec02	M	NA	10789	21	721.454064	1387.633189	0.061799038	0.119821467	6	0	0.667093925	0.515617605	0.109315634	0.086747542
middle	388	4	IN	11M	S1	Brn04	B0.02	20231030	WT	4	sec02	M	NA	4	0	0.320653096	0.248310063	0.077561609	0.064606696	25608	4	3922.388587	3519.751569	0.14340429	0.131425962
middle	389	1	IN	11M	S1	Brn04	B0.02	20231030	WT	4	sec02	M	NA	34748	83	2817.564678	4718.837448	0.077500574	0.12449836	65997	13	8084.378353	8694.128562	0.110963605	0.123842224
middle	389	2	IN	11M	S1	Brn04	B0.02	20231030	WT	4	sec02	M	NA	42432	151	3547.355219	6330.397196	0.079163805	0.134950787	67347	17	7593.377881	9226.211586	0.104203857	0.124422066
middle	389	3	IN	11M	S1	Brn04	B0.02	20231030	WT	4	sec02	M	NA	47637	218	10747.66855	10162.27775	0.223758295	0.180682078	82776	19	14759.86611	10879.41449	0.171358809	0.124223694
middle	389	4	IN	11M	S1	Brn04	B0.02	20231030	WT	4	sec02	M	NA	31184	91	8502.617517	5586.122578	0.262333095	0.149889365	39430	13	9385.987856	7104.460138	0.226550698	0.144625008
middle	390	1	IN	11M	S1	Brn04	B0.02	20231030	WT	4	sec02	M	NA	26169	72	2154.081729	3531.89528	0.079270616	0.123765923	1453	0	263.0264748	187.2961167	0.133371487	0.11965362
middle	390	2	IN	11M	S1	Brn04	B0.02	20231030	WT	4	sec02	M	NA	44299	166	8645.86563	7824.932743	0.183985651	0.139665827	51523	27	5572.558407	7865.26838	0.099595636	0.131212324
middle	390	3	IN	11M	S1	Brn04	B0.02	20231030	WT	4	sec02	M	NA	31049	96	4686.016116	4984.656094	0.139909968	0.129579619	33661	9	5190.968522	4544.455422	0.145899132	0.120157167
middle	390	4	IN	11M	S1	Brn04	B0.02	20231030	WT	4	sec02	M	NA	39925	110	5032.398905	6096.184469	0.115175098	0.119256884	36478	8	4471.424767	4266.417933	0.114473179	0.106736861
middle	390	5	IN	11M	S1	Brn04	B0.02	20231030	WT	4	sec02	M	NA	37323	109	4266.259881	5404.860092	0.108812086	0.120378427	23731	6	2733.824982	3008.27651	0.105561912	0.112306401
middle	390	6	IN	11M	S1	Brn04	B0.02	20231030	WT	4	sec02	M	NA	36893	155	3981.089237	5811.183355	0.101014726	0.136163875	35849	5	3896.200553	4236.169759	0.102815293	0.109109633
middle	390	7	IN	11M	S1	Brn04	B0.02	20231030	WT	4	sec02	M	NA	38943	115	5467.371942	6294.97652	0.128976882	0.135080487	50932	8	5537.350534	6273.273615	0.101655602	0.112779431
middle	390	8	IN	11M	S1	Brn04	B0.02	20231030	WT	4	sec02	M	NA	17708	30	1661.729108	2111.698315	0.087602042	0.100099184	21514	10	3222.480204	3293.563304	0.140794992	0.125871673
middle	390	9	IN	11M	S1	Brn04	B0.02	20231030	WT	4	sec02	M	NA	30518	98	4400.328132	4694.633938	0.126894027	0.113954373	21535	8	2298.005479	3193.416572	0.098695353	0.113160908
middle	390	10	IN	11M	S1	Brn04	B0.02	20231030	WT	4	sec02	M	NA	36637	90	4197.831742	5134.655408	0.103059433	0.108751051	26274	11	3333.118931	3662.971163	0.118013278	0.116533153
middle	391	1	IN	11M	S1	Brn04	B0.02	20231030	WT	4	sec02	M	NA	45179	172	10852.06666	7479.292427	0.230006874	0.140138865	53124	17	13135.43497	8746.937489	0.232684821	0.145555809
middle	391	2	IN	11M	S1	Brn04	B0.02	20231030	WT	4	sec02	M	NA	85458	168	35932.50572	11067.46238	0.403891057	0.1051194	60404	5	22327.92009	8540.868209	0.348409235	0.114412144
middle	392	1	IN	11M	S1	Brn04	B0.02	20231030	WT	4	sec02	M	NA	26932	70	1137.362359	3119.296393	0.039719235	0.106370643	64551	8	4209.751087	8656.020421	0.056702524	0.124696724
middle	393	1	IN	11M	S1	Brn04	B0.02	20231030	WT	4	sec02	M	NA	11683	61	1071.615718	1694.965897	0.087663084	0.128915846	55070	15	6407.658265	7780.476498	0.103730828	0.1247425
middle	393	2	IN	11M	S1	Brn04	B0.02	20231030	WT	4	sec02	M	NA	29098	123	3801.75502	4193.981433	0.126405731	0.127260238	35933	6	4794.466045	4975.90265	0.12462806	0.119264513
middle	394	1	IN	11M	S1	Brn04	B0.02	20231030	WT	4	sec02	M	NA	34380	114	2301.414911	4674.836289	0.063050278	0.120332643	38729	1	2865.866609	4805.405833	0.068863966	0.117143512
middle	394	2	IN	11M	S1	Brn04	B0.02	20231030	WT	4	sec02	M	NA	20	0	2.176043354	2.264011607	0.111680783	0.111039899	473	0	51.75130846	46.54732586	0.100473031	0.096002139
middle	394	3	IN	11M	S1	Brn04	B0.02	20231030	WT	4	sec02	M	NA	10	1	1.322056927	1.440039679	0.145235375	0.158220798	38748	1	2400.86043	5034.889024	0.057480734	0.123277634
middle	394	4	IN	11M	S1	Brn04	B0.02	20231030	WT	4	sec02	M	NA	25314	35	983.989077	2810.298911	0.036316473	0.102815293	8830	0	1032.847594	984.2991996	0.105394065	0.103349358
middle	394	5	IN	11M	S1	Brn04	B0.02	20231030	WT	4	sec02	M	NA	27987	81	3166.583293	3904.915026	0.102418557	0.107621878	20944	4	2088.352516	2897.791929	0.092286564	0.119844355
middle	394	6	IN	11M	S1	Brn04	B0.02	20231030	WT	4	sec02	M	NA	5	1	0.564202331	1.196643025	0.11587701	0.244426645	25240	1	2485.39956	2971.984635	0.087708861	0.110566869
middle	394	7	IN	11M	S1	Brn04	B0.02	20231030	WT	4	sec02	M	NA	25602	74	2627.440103	3598.010852	0.094728008	0.110765241	34505	5	5050.337365	4683.281395	0.140215158	0.126253143
middle	395	1	IN	11M	S1	Brn04	B0.02	20231030	WT	4	sec02	M	NA	18898	64	2940.555613	3097.462519	0.14648661	0.149141684	57674	19	8483.788163	8901.980961	0.133882657	0.13170062
middle	395	2	IN	11M	S1	Brn04	B0.02	20231030	WT	4	sec02	M	NA	21691	110	6410.136644	5252.375465	0.281628132	0.205676362	37746	18	8537.331855	6743.867479	0.209155411	0.1416495
middle	395	3	IN	11M	S1	Brn04	B0.02	20231030	WT	4	sec02	M	NA	40311	89	14266.52505	5683.622892	0.330327302	0.112413213	26182	8	7479.341179	4195.937318	0.272617698	0.127458617
middle	395	4	IN	11M	S1	Brn04	B0.02	20231030	WT	4	sec02	M	NA	7813	30	1293.050493	1161.662456	0.158213168	0.123689629	57485	20	10367.45529	8309.387737	0.16423285	0.12660411
middle	396	1	IN	11M	S1	Brn04	B0.02	20231030	WT	4	sec02	M	NA	17132	79	3305.703153	3335.801314	0.171969175	0.153948277	36762	9	5439.215263	5682.942064	0.136034176	0.121919587
middle	396	2	IN	11M	S1	Brn04	B0.02	20231030	WT	4	sec02	M	NA	38454	129	3118.555691	6392.196296	0.077241167	0.143236443	42971	12	3810.275231	7460.867248	0.078019381	0.136255443
middle	397	1	IN	11M	S1	Brn04	B0.02	20231030	WT	4	sec02	M	NA	35701	165	1560.711395	5025.946413	0.0408484	0.126672775	85795	13	4474.664447	11200.87441	0.047150377	0.117372394
middle	397	2	IN	11M	S1	Brn04	B0.02	20231030	WT	4	sec02	M	NA	31711	120	2915.684874	4602.920579	0.085282676	0.128313109	32752	5	2143.17565	3613.688368	0.0614786	0.097261004
middle	397	3	IN	11M	S1	Brn04	B0.02	20231030	WT	4	sec02	M	NA	42098	156	2735.420986	6530.913957	0.058014803	0.129076064	27611	5	1382.278084	2879.512416	0.045426108	0.088120848
middle	397	4	IN	11M	S1	Brn04	B0.02	20231030	WT	4	sec02	M	NA	46822	164	2510.053457	6566.366389	0.049591821	0.122590981	42938	7	2385.434428	5203.595425	0.051865414	0.113450825
middle	398	1	IN	11M	S1	Brn02	B1.10	20231030	WT	2	sec01	M	NA	37367	93	14004.34445	2310.222603	0.355542839	0.042511635	69300	5	20499.84778	5604.742297	0.27057299	0.06619364
middle	399	1	IN	11M	S1	Brn02	B1.10	20231030	WT	2	sec01	M	NA	20705	45	8388.714794	817.1508683	0.386747539	0.030731671	27047	1	10716.36159	1425.189383	0.375829697	0.047325857
middle	399	2	IN	11M	S1	Brn02	B1.10	20231030	WT	2	sec01	M	NA	60186	152	17027.64358	2593.491774	0.25862515	0.03257801	16225	9	5692.372595	2279.674679	0.342519253	0.093492024
middle	399	3	IN	11M	S1	Brn02	B1.10	20231030	WT	2	sec01	M	NA	76332	192	23859.99948	3193.117761	0.292576492	0.032852676	33316	7	13228.29528	3375.654112	0.391836435	0.071564816
middle	399	4	IN	11M	S1	Brn02	B1.10	20231030	WT	2	sec01	M	NA	50629	93	13407.20824	2056.682618	0.237720296	0.029465171	27107	1	7173.201923	1787.497431	0.241168842	0.056916151
middle	400	1	IN	11M	S1	Brn02	B1.10	20231030	WT	2	sec01	M	NA	44652	60	16728.98479	2611.953846	0.354924858	0.039703976	92581	16	26245.58441	8012.645085	0.258976132	0.06906233
middle	400	2	IN	11M	S1	Brn02	B1.10	20231030	WT	2	sec01	M	NA	34655	26	10797.55227	1338.826311	0.284496844	0.02902266	24488	2	8891.314946	1900.067783	0.334752411	0.056290533
middle	400	3	IN	11M	S1	Brn02	B1.10	20231030	WT	2	sec01	M	NA	41690	47	17924.00369	2239.589689	0.400534064	0.043106738	34229	9	15203.82145	4598.161153	0.421385527	0.071259633
middle	401	1	IN	11M	S1	Brn02	B1.10	20231030	WT	2	sec01	M	NA	49294	91	6917.691345	4861.047444	0.116105899	0.06070039	43661	7	6417.914325	3578.615568	0.116807811	0.059647515
middle	401	2	IN	11M	S1	Brn02	B1.10	20231030	WT	2	sec01	M	NA	85113	151	2975.681813	6187.948418	0.020263981	0.061402306	29268	8	1950.274497	4509.049641	0.050354771	0.079011217
middle	401	3	IN	11M	S1	Brn02	B1.10	20231030	WT	2	sec01	M	NA	41595	38	9557.367991	2056.963795	0.208590835	0.033798732	33724	10	7568.046559	3278.609112	0.192996114	0.069321737
middle	402	1	IN	11M	S1	Brn02	B1.10	20231030	WT	2	sec01	M	NA	1	0	0.215884641	0.039993897	0.215884641	0.039993897	29	0	9.81254299	1.944029905	0.351842523	0.06425574
middle	402	2	IN	11M	S1	Brn02	B1.10	20231030	WT	2	sec01	M	NA	19	0	8.804852426	0.422049291	0.499610901	0.019783322	31	0	11.18834215	1.839368278	0.403150991	0.057236591
middle	402	3	IN	11M	S1	Brn02	B1.10	20231030	WT	2	sec01	M	NA	46690	122	14857.93778	4011.662094	0.295613021	0.055771723	60089	5	13890.75152	5628.715072	0.204005495	0.071671627
middle	402	4	IN	11M	S1	Brn02	B1.10	20231030	WT	2	sec01	M	NA	42437	62	10907.88431	2534.442118	0.237331197	0.042465858	63222	1	13220.29198	4765.531309	0.184206918	0.062577248
middle	402	5	IN	11M	S1	Brn02	B1.10	20231030	WT	2	sec01	M	NA	73921	70	30133.34522	2674.919303	0.379026473	0.023285268	41824	1	15563.87581	2524.18122	0.342534512	0.048950944
middle	403	1	IN	11M	S1	Brn02	B1.10	20231030	WT	2	sec01	M	NA	37205	79	4625.830278	2325.613935	0.108522162	0.045166705	92662	7	13343.69544	8868.211284	0.123414971	0.073487453
middle	403	2	IN	11M	S1	Brn02	B1.10	20231030	WT	2	sec01	M	NA	68044	122	20154.42228	5651.356992	0.26692608	0.060028993	26312	5	8126.088623	2662.651729	0.304234385	0.068619825
middle	403	3	IN	11M	S1	Brn02	B1.10	20231030	WT	2	sec01	M	NA	44396	91	705.0806633	2555.935016	0.008377203	0.047470815	46470	5	2399.562117	4616.256293	0.033829253	0.074906535
middle	403	4	IN	11M	S1	Brn02	B1.10	20231030	WT	2	sec01	M	NA	34285	30	6155.088597	1726.800828	0.151880682	0.04209964	34653	4	6162.604215	2972.237098	0.148317695	0.062180515
middle	403	5	IN	11M	S1	Brn02	B1.10	20231030	WT	2	sec01	M	NA	67608	76	26522.58331	3140.703372	0.366048664	0.031692989	51391	2	16592.74323	3932.567473	0.308682382	0.064507514
middle	403	6	IN	11M	S1	Brn02	B1.10	20231030	WT	2	sec01	M	NA	69347	77	23268.25087	3346.410201	0.310154885	0.03150988	43094	4	14315.48223	3633.921648	0.308598459	0.065705352
middle	404	1	IN	11M	S1	Brn02	B1.10	20231030	WT	2	sec01	M	NA	45140	29	12929.41203	1532.890842	0.257465482	0.022629129	36776	2	11683.14214	2912.622266	0.286396593	0.051514458
middle	404	2	IN	11M	S1	Brn02	B1.10	20231030	WT	2	sec01	M	NA	14	1	2.067612715	1.042343792	0.115663387	0.067551687	6	0	1.157854602	0.6863508	0.21066606	0.109437704
middle	404	3	IN	11M	S1	Brn02	B1.10	20231030	WT	2	sec01	M	NA	12	0	1.645654999	0.888853285	0.123872742	0.066697188	6	0	1.227496743	0.6126955	0.217044324	0.083695732
middle	404	4	IN	11M	S1	Brn02	B1.10	20231030	WT	2	sec01	M	NA	21648	50	6221.957716	1384.949785	0.260410458	0.04226749	62392	7	14474.57718	6582.273295	0.208285645	0.076371402
middle	405	1	IN	11M	S1	Brn02	B1.10	20231030	WT	2	sec01	M	NA	67639	135	19444.10411	2656.540954	0.266918451	0.02902266	33448	0	10273.25167	1849.371164	0.290302902	0.046128023
middle	406	1	IN	11M	S1	Brn02	B1.10	20231030	WT	2	sec01	M	NA	57346	40	11267.88815	3234.511259	0.172899976	0.036743727	24481	2	4337.828383	2131.559154	0.15780881	0.05662623
middle	406	2	IN	11M	S1	Brn02	B1.10	20231030	WT	2	sec01	M	NA	55859	35	11898.47855	3093.163064	0.194087133	0.040505074	115618	3	23272.524	8874.975947	0.178454265	0.067673765
middle	407	1	IN	11M	S1	Brn04	B1.54	20231030	WT	4	sec01	M	NA	30173	131	4190.996187	7860.910904	0.129877165	0.213290602	18318	7	2591.363501	4285.570536	0.131120771	0.193759054
middle	407	2	IN	11M	S1	Brn04	B1.54	20231030	WT	4	sec01	M	NA	30682	101	5008.954439	8021.496513	0.153994054	0.194354162	30871	19	5252.090656	7136.923766	0.158861682	0.190135047
middle	409	1	IN	11M	S1	Brn04	B1.54	20231030	WT	4	sec01	M	NA	13143	37	560.7138946	2063.984817	0.038101777	0.133737698	86830	21	8040.584428	18890.77679	0.077851526	0.186755165
middle	409	2	IN	11M	S1	Brn04	B1.54	20231030	WT	4	sec01	M	NA	49179	150	14029.48326	12395.79959	0.262516201	0.199938968	21818	12	5859.893098	6474.389944	0.257434964	0.207919434
middle	409	3	IN	11M	S1	Brn04	B1.54	20231030	WT	4	sec01	M	NA	43155	150	2351.925419	8177.005391	0.047699701	0.158266574	52933	12	5581.366665	9550.416363	0.095910579	0.164034486
middle	409	4	IN	11M	S1	Brn04	B1.54	20231030	WT	4	sec01	M	NA	65527	254	15875.04434	17215.88536	0.234927908	0.206271455	53155	6	11961.31774	9365.389413	0.214656293	0.1529717
middle	410	1	IN	11M	S1	Brn04	B1.54	20231030	WT	4	sec01	M	NA	31700	119	3892.867417	8626.17368	0.112626843	0.225803003	33354	16	4707.115911	8259.256627	0.126146331	0.209887847
middle	410	2	IN	11M	S1	Brn04	B1.54	20231030	WT	4	sec01	M	NA	47050	200	5042.502286	13631.00269	0.103089951	0.239642933	73173	29	11271.67486	19753.88352	0.143373773	0.216937512
middle	410	3	IN	11M	S1	Brn04	B1.54	20231030	WT	4	sec01	M	NA	45652	169	9697.090426	13008.57907	0.200869769	0.215915158	24146	4	4348.651013	4613.989625	0.17027542	0.165697724
middle	411	1	IN	11M	S1	Brn04	B1.54	20231030	WT	4	sec01	M	NA	77680	306	14245.443	24393.88055	0.174807355	0.251270324	78282	10	13036.85112	19662.81751	0.159624621	0.194613561
middle	411	2	IN	11M	S1	Brn04	B1.54	20231030	WT	4	sec01	M	NA	43102	188	7833.409401	14151.91551	0.173083082	0.274509817	62415	18	10607.81348	15739.0356	0.159441516	0.190203711
middle	411	3	IN	11M	S1	Brn04	B1.54	20231030	WT	4	sec01	M	NA	7	1	0.866346225	1.890119806	0.1269398	0.292484939	25	0	3.432776384	3.398947142	0.133562215	0.124940868
middle	411	4	IN	11M	S1	Brn04	B1.54	20231030	WT	4	sec01	M	NA	14043	17	2599.3048	2511.813475	0.164194703	0.138750285	19	0	2.506523229	3.521767013	0.125825897	0.191172652
middle	412	1	IN	11M	S1	Brn04	B1.54	20231030	WT	4	sec01	M	NA	9756	55	3969.234106	2102.598582	0.390707254	0.187884331	34356	24	15160.3545	9184.174442	0.412359804	0.215671018
middle	412	2	IN	11M	S1	Brn04	B1.54	20231030	WT	4	sec01	M	NA	14127	36	2628.529626	1516.966676	0.178408489	0.085633628	35767	18	8926.038439	7565.906265	0.233363852	0.171320662
middle	413	1	IN	11M	S1	Brn04	B1.54	20231030	WT	4	sec01	M	NA	56508	148	11122.70441	12622.22007	0.180575266	0.185992211	23891	9	4830.366906	5815.375861	0.186617836	0.198939502
middle	414	1	IN	11M	S1	Brn04	B1.54	20231030	WT	4	sec01	M	NA	29235	95	6764.880111	6972.376717	0.22049287	0.17499809	43318	13	8955.20925	7346.284477	0.19223316	0.147005424
middle	415	1	IN	11M	S1	Brn04	B1.54	20231030	WT	4	sec01	M	NA	53542	190	12438.93132	13324.82982	0.21741055	0.182513162	30187	18	5937.780623	5989.869095	0.180506602	0.152635992
middle	416	1	IN	11M	S1	Brn04	B1.54	20231030	WT	4	sec01	M	NA	45516	146	13004.69098	9802.533383	0.269474328	0.158403903	60283	17	14418.94316	14461.16059	0.224673837	0.167910278
middle	416	2	IN	11M	S1	Brn04	B1.54	20231030	WT	4	sec01	M	NA	25255	10	379.0721624	2525.994279	0.011520562	0.091035321	31424	6	2119.49377	5833.559336	0.050812542	0.162722215
middle	416	3	IN	11M	S1	Brn04	B1.54	20231030	WT	4	sec01	M	NA	42230	76	15619.62666	5678.194219	0.347875178	0.097291522	27073	6	9412.299493	4178.598186	0.3226749	0.122880906
middle	1	1	PN	11M	Cg1	Brn05	B-0.10	20231030	WT	5	sec01	F	NA	52027	89	9713.076038	3805.883807	0.173006788	0.059540704	26155	9	5661.99698	3254.920334	0.200617984	0.087640192
middle	1	2	PN	11M	Cg1	Brn05	B-0.10	20231030	WT	5	sec01	F	NA	18044	48	2759.257283	1588.708721	0.134828717	0.068925001	41610	9	6429.930985	3884.103643	0.141191736	0.082536049
middle	1	3	PN	11M	Cg1	Brn05	B-0.10	20231030	WT	5	sec01	F	NA	49175	129	13524.54458	4601.542691	0.25056839	0.075364307	53672	21	10526.83574	6384.169396	0.181185633	0.102174409
middle	1	4	PN	11M	Cg1	Brn05	B-0.10	20231030	WT	5	sec01	F	NA	52153	153	11425.72493	7544.171547	0.201823458	0.10156405	49829	12	7961.542354	5398.989919	0.147188529	0.097695887
middle	1	5	PN	11M	Cg1	Brn05	B-0.10	20231030	WT	5	sec01	F	NA	21124	51	2492.084796	2042.377357	0.103196763	0.068223089	4242	1	476.8330819	434.5426261	0.097550929	0.085923553
middle	2	1	PN	11M	Cg1	Brn05	B-0.10	20231030	WT	5	sec01	F	NA	37272	77	6313.646757	3876.104497	0.150499731	0.06962692	12208	1	2546.46621	1281.476906	0.189379722	0.084809646
middle	2	2	PN	11M	Cg1	Brn05	B-0.10	20231030	WT	5	sec01	F	NA	28260	57	4107.331335	3208.900207	0.128862441	0.094300754	23448	10	5091.326085	5806.75346	0.2028687	0.145708397
middle	2	3	PN	11M	Cg1	Brn05	B-0.10	20231030	WT	5	sec01	F	NA	18271	46	3792.435111	2499.701229	0.184145883	0.098687723	9652	0	1538.96936	1042.641857	0.144014642	0.100053407
middle	3	1	PN	11M	Cg1	Brn05	B-0.10	20231030	WT	5	sec01	F	NA	13846	62	2524.860472	1687.296987	0.158617526	0.108125426	20765	10	3924.757658	6429.291799	0.173739225	0.194216833
middle	3	2	PN	11M	Cg1	Brn05	B-0.10	20231030	WT	5	sec01	F	NA	62123	209	15882.17156	5732.715882	0.23193714	0.071961544	52185	8	11733.16161	6207.678939	0.209399551	0.094758525
middle	3	3	PN	11M	Cg1	Brn05	B-0.10	20231030	WT	5	sec01	F	NA	69279	181	19148.58598	5997.848424	0.242168307	0.072953381	31344	4	8514.613277	3484.155233	0.249256119	0.091004804
middle	4	1	PN	11M	Cg1	Brn05	B-0.10	20231030	WT	5	sec01	F	NA	55795	87	8269.286248	4833.240517	0.127840087	0.060334172	35241	3	4801.746458	2751.006839	0.122400247	0.063813232
middle	4	2	PN	11M	Cg1	Brn05	B-0.10	20231030	WT	5	sec01	F	NA	84586	177	13231.43643	8943.903249	0.139650568	0.071793698	33842	5	3990.440287	2971.822129	0.105622947	0.069321737
middle	4	3	PN	11M	Cg1	Brn05	B-0.10	20231030	WT	5	sec01	F	NA	38701	56	4923.27166	3425.152152	0.113618679	0.074433506	31890	20	4681.05675	6213.155079	0.131395444	0.135271236
middle	4	4	PN	11M	Cg1	Brn05	B-0.10	20231030	WT	5	sec01	F	NA	69178	126	10423.24978	6665.50241	0.133760586	0.064576179	30518	6	4457.020235	3125.650526	0.130983442	0.073319599
middle	4	5	PN	11M	Cg1	Brn05	B-0.10	20231030	WT	5	sec01	F	NA	33070	32	3748.881868	2089.338128	0.096833751	0.040955216	12998	3	1534.046891	1015.909805	0.102693215	0.05551232
middle	4	6	PN	11M	Cg1	Brn05	B-0.10	20231030	WT	5	sec01	F	NA	49095	71	6632.747469	3974.892033	0.11682307	0.051224537	23126	6	3005.862472	1710.944398	0.119142443	0.046921492
middle	5	1	PN	11M	Cg1	Brn05	B-0.10	20231030	WT	5	sec01	F	NA	56575	81	9404.031574	5267.723969	0.14422065	0.073273823	21665	6	3587.434701	4765.411173	0.148973837	0.117830165
middle	5	2	PN	11M	Cg1	Brn05	B-0.10	20231030	WT	5	sec01	F	NA	28099	46	4411.03902	2477.359123	0.137697414	0.055924315	46842	2	6266.338633	3396.632262	0.120653085	0.063447013
middle	5	3	PN	11M	Cg1	Brn05	B-0.10	20231030	WT	5	sec01	F	NA	42463	75	8041.081791	4558.824006	0.164370179	0.069932096	29548	1	4852.066058	2430.787277	0.148546576	0.075150684
middle	5	4	PN	11M	Cg1	Brn05	B-0.10	20231030	WT	5	sec01	F	NA	35270	73	7050.268225	3648.632017	0.176272228	0.068833448	29358	3	5413.625728	2707.343956	0.166796371	0.073823147
middle	5	5	PN	11M	Cg1	Brn05	B-0.10	20231030	WT	5	sec01	F	NA	32943	52	4424.546826	2638.213797	0.118501566	0.058091097	21546	1	2904.035997	1934.26	0.122392617	0.062256809
middle	5	6	PN	11M	Cg1	Brn05	B-0.10	20231030	WT	5	sec01	F	NA	42151	63	7701.566738	4076.226386	0.164385438	0.07081712	14479	5	2880.129306	2097.849396	0.18726635	0.106523231
middle	5	7	PN	11M	Cg1	Brn05	B-0.10	20231030	WT	5	sec01	F	NA	39788	71	6993.248861	3901.759934	0.153978795	0.067170218	23788	1	3081.394447	1691.001619	0.117006183	0.060181584
middle	5	8	PN	11M	Cg1	Brn05	B-0.10	20231030	WT	5	sec01	F	NA	45796	80	7959.979296	4698.868349	0.155123219	0.072846569	23228	5	3966.412363	2192.989916	0.154818043	0.073548488
middle	5	9	PN	11M	Cg1	Brn05	B-0.10	20231030	WT	5	sec01	F	NA	41598	51	5853.595701	3687.917269	0.123735406	0.063782714	29356	7	3985.812714	2855.450677	0.12603952	0.071412221
middle	6	1	PN	11M	Cg1	Brn05	B-0.10	20231030	WT	5	sec01	F	NA	22451	141	9603.255118	2170.696302	0.381635755	0.085816741	15581	7	6068.636194	3778.988954	0.346250087	0.132906079
middle	6	2	PN	11M	Cg1	Brn05	B-0.10	20231030	WT	5	sec01	F	NA	16688	40	1100.789091	843.9359592	0.040039673	0.032471199	25398	6	5080.712385	4298.220708	0.170916304	0.087922484
middle	6	3	PN	11M	Cg1	Brn05	B-0.10	20231030	WT	5	sec01	F	NA	23224	47	5654.269171	1131.80165	0.211276412	0.033508811	22544	0	7645.286274	1680.86705	0.304325938	0.06164645
middle	6	4	PN	11M	Cg1	Brn05	B-0.10	20231030	WT	5	sec01	F	NA	50535	96	15342.94667	2467.673294	0.263828486	0.030937667	24091	3	7588.651378	2271.849258	0.278942555	0.071534295
middle	6	5	PN	11M	Cg1	Brn05	B-0.10	20231030	WT	5	sec01	F	NA	40544	113	14484.50169	2354.748643	0.312794685	0.03918517	20306	5	7694.395208	3396.844496	0.3542687	0.098847941
middle	6	6	PN	11M	Cg1	Brn05	B-0.10	20231030	WT	5	sec01	F	NA	28571	114	11369.50425	3440.618192	0.358693838	0.078446634	13363	7	5533.295997	3049.502939	0.376745254	0.103433281
middle	7	1	PN	11M	Cg1	Brn05	B-0.10	20231030	WT	5	sec01	F	NA	32321	87	5655.201544	3381.164801	0.157686725	0.077164873	27912	7	4666.168354	2973.872146	0.15510796	0.086564429
middle	7	2	PN	11M	Cg1	Brn05	B-0.10	20231030	WT	5	sec01	F	NA	37938	92	6029.076543	3371.844072	0.136171505	0.060135804	22695	2	3233.451089	1791.919678	0.128892958	0.065857939
middle	7	3	PN	11M	Cg1	Brn05	B-0.10	20231030	WT	5	sec01	F	NA	9403	17	1416.13843	664.734311	0.132097349	0.058777753	38007	4	5663.832504	2976.667265	0.136003658	0.064927138
middle	7	4	PN	11M	Cg1	Brn05	B-0.10	20231030	WT	5	sec01	F	NA	22118	48	4179.396338	2160.012896	0.166857406	0.067505911	27633	5	4605.022143	3167.65933	0.150453955	0.078828104
middle	7	5	PN	11M	Cg1	Brn05	B-0.10	20231030	WT	5	sec01	F	NA	21906	32	3846.871536	1540.984362	0.157152668	0.049652856	30844	2	5935.137532	2060.888734	0.181734949	0.053955901
middle	7	6	PN	11M	Cg1	Brn05	B-0.10	20231030	WT	5	sec01	F	NA	28289	38	3449.012012	1899.889024	0.108247504	0.049027238	43767	3	6759.197211	3147.446681	0.138529032	0.057663843
middle	7	7	PN	11M	Cg1	Brn05	B-0.10	20231030	WT	5	sec01	F	NA	57879	106	10079.29208	4532.390514	0.149477378	0.057831693	22951	0	2591.59608	1376.594113	0.102723733	0.055024032
middle	7	8	PN	11M	Cg1	Brn05	B-0.10	20231030	WT	5	sec01	F	NA	32074	77	7049.209891	2978.984515	0.196459904	0.068619825	21841	3	5393.80229	2152.039248	0.22922866	0.069291219
middle	7	9	PN	11M	Cg1	Brn05	B-0.10	20231030	WT	5	sec01	F	NA	35522	11	3217.797821	1661.864565	0.072190434	0.034225985	37398	3	4668.747267	2632.684905	0.112306401	0.060807202
middle	7	10	PN	11M	Cg1	Brn05	B-0.10	20231030	WT	5	sec01	F	NA	20537	35	4260.300665	1672.137394	0.17946136	0.057145037	20184	1	4029.05585	1567.920899	0.18467994	0.071396962
middle	7	11	PN	11M	Cg1	Brn05	B-0.10	20231030	WT	5	sec01	F	NA	57685	78	10898.63313	3420.008031	0.1645533	0.044892043	18162	0	3059.706906	1138.636623	0.156313419	0.057145037
middle	7	12	PN	11M	Cg1	Brn05	B-0.10	20231030	WT	5	sec01	F	NA	42441	85	7708.794007	3345.575055	0.159327075	0.05834287	10562	1	1729.775937	898.7945844	0.148332953	0.069092855
middle	8	1	PN	11M	Cg1	Brn01	B-0.46	20231030	WT	1	sec02	F	NA	51132	46	3972.530591	1899.801027	0.059876401	0.026306555	14482	0	1364.922944	470.212392	0.080277711	0.028931106
middle	8	2	PN	11M	Cg1	Brn01	B-0.46	20231030	WT	1	sec02	F	NA	39265	14	3384.697356	477.8808459	0.070206761	0.008453499	23968	3	1858.775222	845.2618773	0.06396582	0.023910888
middle	8	3	PN	11M	Cg1	Brn01	B-0.46	20231030	WT	1	sec02	F	NA	58441	14	5412.515409	962.0321413	0.080323495	0.012710765	25802	3	2192.220877	1035.295936	0.060440987	0.033768214
middle	8	4	PN	11M	Cg1	Brn01	B-0.46	20231030	WT	1	sec02	F	NA	8272	16	886.4242164	262.2366989	0.086869612	0.023010606	23928	4	3637.834517	1813.550913	0.136827648	0.034073398
middle	9	1	PN	11M	Cg1	Brn02	B-0.46	20231030	WT	2	sec02	F	NA	46632	6	3449.518796	1083.330088	0.05911345	0.01918059	17134	1	1539.403191	919.8403928	0.077637903	0.032791637
middle	9	2	PN	11M	Cg1	Brn02	B-0.46	20231030	WT	2	sec02	F	NA	41587	15	3995.219154	3400.444911	0.082932785	0.044449531	23088	8	2379.418542	2736.12859	0.09303426	0.049652856
middle	10	1	PN	11M	Cg1	Brn01	B0.02	20231030	WT	1	sec01	F	NA	52229	55	15108.77539	3307.549422	0.262432277	0.032562751	32237	3	7845.186909	1659.080677	0.220477611	0.041992828
middle	10	2	PN	11M	Cg1	Brn01	B0.02	20231030	WT	1	sec01	F	NA	31864	9	7766.694974	996.5572935	0.222079799	0.02323949	13570	1	3202.385993	642.8039691	0.214648664	0.040466927
middle	10	3	PN	11M	Cg1	Brn01	B0.02	20231030	WT	1	sec01	F	NA	36841	1	986.703734	1173.338022	0.009567407	0.026947433	37234	4	1661.175849	2238.278221	0.031235218	0.052292667
middle	10	4	PN	11M	Cg1	Brn01	B0.02	20231030	WT	1	sec01	F	NA	3903	0	692.4399635	215.3818574	0.156366825	0.051476311	22261	5	4667.669688	2209.72334	0.180933848	0.051911194
middle	11	1	PN	11M	Cg1	Brn01	B0.02	20231030	WT	1	sec01	F	NA	27206	75	1764.657101	1505.2098	0.055207141	0.039444573	42006	3	4826.285881	2831.173331	0.091813534	0.056534678
middle	11	2	PN	11M	Cg1	Brn01	B0.02	20231030	WT	1	sec01	F	NA	34773	104	4822.75705	1420.026707	0.090608075	0.034317542	39395	7	4743.055182	4682.241691	0.085549705	0.079377435
middle	11	3	PN	11M	Cg1	Brn01	B0.02	20231030	WT	1	sec01	F	NA	63255	95	23431.94647	2145.256419	0.348538935	0.018692302	33238	5	16082.9855	2006.006488	0.449378192	0.047943845
middle	12	1	PN	11M	Cg1	Brn01	B0.02	20231030	WT	1	sec01	F	NA	30595	10	5123.908402	1740.423655	0.139673457	0.040955216	54783	8	8512.239709	4577.323069	0.132707715	0.060791943
middle	13	1	PN	11M	Cg1	Brn01	B0.02	20231030	WT	1	sec01	F	NA	88605	92	18293.3325	8145.82993	0.176821545	0.047226671	61904	5	10664.65268	3686.201746	0.147600517	0.049347676
middle	13	2	PN	11M	Cg1	Brn01	B0.02	20231030	WT	1	sec01	F	NA	32115	29	5784.996798	2520.345497	0.153109029	0.047653925	24517	0	3583.410499	1692.095479	0.13157855	0.058976121
middle	13	3	PN	11M	Cg1	Brn01	B0.02	20231030	WT	1	sec01	F	NA	26672	18	4018.242422	1964.727095	0.123369195	0.036331732	28367	4	2732.817581	2109.2181	0.082841232	0.058609903
middle	13	4	PN	11M	Cg1	Brn01	B0.02	20231030	WT	1	sec01	F	NA	12	0	1.17444114	0.581384003	0.105760284	0.050308995	20291	5	2595.993836	1603.825774	0.11313802	0.06396582
middle	14	1	PN	11M	Cg1	Brn01	B0.02	20231030	WT	1	sec01	F	NA	71374	55	13902.35221	5478.891179	0.165896088	0.04740978	30893	3	4909.836669	2105.437632	0.141588464	0.052582588
middle	14	2	PN	11M	Cg1	Brn01	B0.02	20231030	WT	1	sec01	F	NA	48263	55	9324.399577	5087.325036	0.161577776	0.058716718	39098	8	5410.427895	2971.800858	0.121217668	0.060822461
middle	14	3	PN	11M	Cg1	Brn01	B0.02	20231030	WT	1	sec01	F	NA	90980	60	19149.31611	7004.782019	0.187945366	0.046799421	45281	13	8251.103322	5719.47314	0.163591981	0.071183339
middle	14	4	PN	11M	Cg1	Brn01	B0.02	20231030	WT	1	sec01	F	NA	52175	6	10802.44438	2202.954274	0.185854882	0.035324637	19442	3	3306.632534	2246.975894	0.157091632	0.053635463
middle	15	1	PN	11M	Cg1	Brn01	B0.02	20231030	WT	1	sec01	F	NA	37664	27	5966.812728	2920.396128	0.131349668	0.053192951	49906	15	7519.577451	5306.274622	0.125764862	0.070374608
middle	15	2	PN	11M	Cg1	Brn01	B0.02	20231030	WT	1	sec01	F	NA	63706	64	11883.80617	5287.926702	0.165590912	0.037308309	36938	6	6232.890381	2812.537304	0.154848561	0.048783094
middle	15	3	PN	11M	Cg1	Brn01	B0.02	20231030	WT	1	sec01	F	NA	59964	33	9918.348582	3768.815982	0.137941554	0.04119936	44430	11	6061.096577	3407.034626	0.121446557	0.052841991
middle	15	4	PN	11M	Cg1	Brn01	B0.02	20231030	WT	1	sec01	F	NA	45588	36	7218.660277	3501.096687	0.134721905	0.041809719	36389	5	4477.899675	2195.815766	0.108354315	0.048722059
middle	16	1	PN	11M	Cg1	Brn01	B0.02	20231030	WT	1	sec01	F	NA	22338	62	7385.980881	1257.711317	0.300877392	0.046692606	53007	8	21823.2349	5961.208517	0.383421063	0.059357595
middle	16	2	PN	11M	Cg1	Brn01	B0.02	20231030	WT	1	sec01	F	NA	35975	121	17476.57512	3274.080677	0.447127491	0.065224692	14944	1	6337.415502	1411.532297	0.390798807	0.072037846
middle	16	3	PN	11M	Cg1	Brn01	B0.02	20231030	WT	1	sec01	F	NA	27010	171	9270.741209	2500.267157	0.306797892	0.076035708	896	0	361.0188145	95.54439627	0.34407568	0.082642861
middle	16	4	PN	11M	Cg1	Brn01	B0.02	20231030	WT	1	sec01	F	NA	15030	99	5129.432427	1120.657207	0.313328743	0.060486764	47015	14	16744.3229	7849.093374	0.322125584	0.103349358
middle	16	5	PN	11M	Cg1	Brn01	B0.02	20231030	WT	1	sec01	F	NA	13540	101	4875.570994	1159.410056	0.329304963	0.074631877	12730	8	4641.986374	3659.244755	0.323613346	0.181795985
middle	16	6	PN	11M	Cg1	Brn01	B0.02	20231030	WT	1	sec01	F	NA	64965	73	19863.20316	2430.160135	0.273365378	0.024872206	13796	1	5232.852582	1335.532571	0.349263757	0.076295108
middle	16	7	PN	11M	Cg1	Brn01	B0.02	20231030	WT	1	sec01	F	NA	76053	97	25759.14278	3047.538087	0.296704054	0.022568094	26679	7	9058.547327	6129.770595	0.314068824	0.093011368
middle	16	8	PN	11M	Cg1	Brn01	B0.02	20231030	WT	1	sec01	F	NA	52024	118	21303.11075	2591.291346	0.371801317	0.039993897	23279	1	6814.584483	1940.287071	0.278896779	0.052155338
middle	17	1	PN	11M	Cg1	Brn01	B0.02	20231030	WT	1	sec01	F	NA	53120	48	14019.76386	4644.172385	0.238879994	0.058472574	34785	11	7856.983096	5124.568401	0.210719466	0.08064393
middle	17	2	PN	11M	Cg1	Brn01	B0.02	20231030	WT	1	sec01	F	NA	41063	26	7767.696852	3187.502606	0.168627456	0.063202865	25374	11	5281.028628	7180.800459	0.19789426	0.201663241
middle	17	3	PN	11M	Cg1	Brn01	B0.02	20231030	WT	1	sec01	F	NA	47168	50	9415.686491	4866.591643	0.170244902	0.057175554	18085	8	3766.332647	3348.399346	0.192881674	0.112657361
middle	17	4	PN	11M	Cg1	Brn01	B0.02	20231030	WT	1	sec01	F	NA	50126	22	11029.99314	3546.750688	0.196871907	0.05474937	27067	6	6578.894592	2563.443552	0.222957194	0.06952773
middle	18	1	PN	11M	Cg1	Brn01	B0.02	20231030	WT	1	sec01	F	NA	70006	135	9957.906053	4648.055092	0.124071106	0.050232701	47557	4	7113.976032	3913.808825	0.1298085	0.058579385
middle	18	2	PN	11M	Cg1	Brn01	B0.02	20231030	WT	1	sec01	F	NA	46779	179	14703.12769	3281.160439	0.27234301	0.059815366	36524	7	11749.43563	5605.045702	0.29625392	0.084443428
middle	18	3	PN	11M	Cg1	Brn01	B0.02	20231030	WT	1	sec01	F	NA	62131	79	18773.6266	3958.047401	0.26063934	0.034882125	24287	0	7007.639992	1380.780288	0.260547787	0.051575493
middle	18	4	PN	11M	Cg1	Brn01	B0.02	20231030	WT	1	sec01	F	NA	29634	80	7287.95891	1509.827088	0.222446024	0.043640804	45348	6	13335.13047	4208.128409	0.263004512	0.05851835
middle	18	5	PN	11M	Cg1	Brn01	B0.02	20231030	WT	1	sec01	F	NA	21635	106	5931.265217	1387.790785	0.23244831	0.058152132	33016	12	9563.364905	8410.446037	0.26781109	0.140779734
middle	18	6	PN	11M	Cg1	Brn01	B0.02	20231030	WT	1	sec01	F	NA	62491	49	19811.74157	1753.22497	0.291371018	0.020340277	25984	1	8676.663492	1375.149541	0.30316624	0.044907302
middle	19	1	PN	11M	Cg1	Brn01	B0.02	20231030	WT	1	sec01	F	NA	56720	60	16434.01027	2020.206399	0.252063781	0.025558861	30628	2	8987.995761	2443.895204	0.267185479	0.062226292
middle	19	2	PN	11M	Cg1	Brn01	B0.02	20231030	WT	1	sec01	F	NA	37747	62	13134.50515	4565.363502	0.309941262	0.05603876	33513	5	12834.43426	2260.500499	0.340070188	0.044785228
middle	19	3	PN	11M	Cg1	Brn01	B0.02	20231030	WT	1	sec01	F	NA	7807	12	2017.413246	401.5314725	0.229884788	0.047493707	11152	9	4159.808744	3091.07335	0.33815518	0.214801252
middle	20	1	PN	11M	Cg1	Brn05	B0.02	20231030	WT	5	sec02	F	NA	46413	141	9983.379953	9812.923309	0.200610355	0.163302049	12271	2	2461.954757	2115.335761	0.188906685	0.131486997
middle	23	1	PN	11M	Cg1	Brn05	B0.02	20231030	WT	5	sec02	F	NA	59790	162	9513.388898	8744.580459	0.142092019	0.108476385	40493	16	6121.236151	4376.689178	0.139284357	0.092149235
middle	24	1	PN	11M	Cg1	Brn05	B0.02	20231030	WT	5	sec02	F	NA	37347	109	6004.660704	5357.479807	0.138368815	0.107652396	26821	1	3471.200506	2795.746687	0.114259556	0.097123675
middle	24	2	PN	11M	Cg1	Brn05	B0.02	20231030	WT	5	sec02	F	NA	47636	105	6627.384485	6661.274376	0.121248186	0.098756388	17121	4	2782.07741	2141.157505	0.148836493	0.087052718
middle	24	3	PN	11M	Cg1	Brn05	B0.02	20231030	WT	5	sec02	F	NA	45514	73	5811.059575	5820.276344	0.114946209	0.087678343	15068	10	2340.757886	2802.330557	0.14126803	0.12924391
middle	27	1	PN	11M	Cg1	Brn05	B0.02	20231030	WT	5	sec02	F	NA	41131	94	5902.966587	4511.770554	0.125795379	0.087464713	18457	9	2747.583476	2824.918365	0.136140987	0.106645301
middle	28	1	PN	11M	Cg1	Brn05	B0.02	20231030	WT	5	sec02	F	NA	37237	112	8140.671262	5460.901977	0.196345463	0.113054097	31526	5	6291.340598	3926.665067	0.189852744	0.102143891
middle	29	1	PN	11M	Cg1	Brn05	B0.02	20231030	WT	5	sec02	F	NA	25359	24	3460.479655	2548.586361	0.120164797	0.09199664	27893	17	4016.842635	6129.046099	0.137148082	0.168513015
middle	29	2	PN	11M	Cg1	Brn05	B0.02	20231030	WT	5	sec02	F	NA	56556	87	8592.5007	6460.818361	0.130785078	0.100129701	18099	5	2712.914078	2271.995697	0.13830778	0.109163046
middle	29	3	PN	11M	Cg1	Brn05	B0.02	20231030	WT	5	sec02	F	NA	63102	152	10628.18104	8386.326652	0.151598379	0.09646754	63476	7	9413.52815	6312.688646	0.135973141	0.087174796
middle	29	4	PN	11M	Cg1	Brn05	B0.02	20231030	WT	5	sec02	F	NA	25424	43	4674.693539	2708.751478	0.167544067	0.081696801	25116	2	4484.531475	2611.269339	0.164904252	0.0926833
middle	29	5	PN	11M	Cg1	Brn05	B0.02	20231030	WT	5	sec02	F	NA	52448	77	8302.762941	5762.535138	0.13868925	0.086137176	29349	7	4902.915038	3456.960193	0.150591284	0.091981381
middle	30	1	PN	11M	Cg1	Brn03	B0.98	20231030	WT	3	sec03	F	NA	52990	70	9565.350154	5741.7388	0.156313419	0.057999544	16673	7	2955.102725	1259.557887	0.168894485	0.057648584
middle	30	2	PN	11M	Cg1	Brn03	B0.98	20231030	WT	3	sec03	F	NA	20816	42	3353.427559	2814.708921	0.145067528	0.082948044	7654	2	1151.610377	583.0781728	0.135118634	0.05958648
middle	31	1	PN	11M	Cg1	Brn03	B0.98	20231030	WT	3	sec03	F	NA	60449	70	8252.582349	6481.255809	0.113679715	0.061844815	49106	15	5350.943163	3930.05068	0.095231555	0.059403371
middle	31	2	PN	11M	Cg1	Brn03	B0.98	20231030	WT	3	sec03	F	NA	48934	51	5723.117102	3866.877871	0.10438697	0.052063782	25869	8	2952.462335	1793.609295	0.102807663	0.055764094
middle	31	3	PN	11M	Cg1	Brn03	B0.98	20231030	WT	3	sec03	F	NA	45399	51	7104.887194	4338.760682	0.13667506	0.05864042	43954	11	5289.20121	3530.181877	0.106599525	0.059357595
middle	32	1	PN	11M	Cg1	Brn03	B0.98	20231030	WT	3	sec03	F	NA	45481	55	7660.225302	4905.083852	0.147692069	0.065064467	18792	3	2731.159245	1162.245581	0.131486997	0.049530786
middle	32	2	PN	11M	Cg1	Brn03	B0.98	20231030	WT	3	sec03	F	NA	49413	36	6451.557492	3584.564222	0.117570765	0.05084306	11123	2	1387.61349	1222.955628	0.113794155	0.058182649
middle	33	1	PN	11M	Cg1	Brn03	B0.98	20231030	WT	3	sec03	F	NA	48050	69	7713.762573	5626.743029	0.14032197	0.063263908	17166	1	2458.623424	847.4408503	0.128908217	0.042481117
middle	34	1	PN	11M	Cg1	Brn03	B0.98	20231030	WT	3	sec03	F	NA	22084	28	3079.722242	3154.072925	0.119386591	0.069413289	3462	2	383.8407417	370.060197	0.102769509	0.047074083
middle	35	1	PN	11M	Cg1	Brn03	B0.98	20231030	WT	3	sec03	F	NA	41322	58	2108.693298	2715.821626	0.045807585	0.041000992	14356	6	752.1839183	978.5610908	0.046478979	0.041184101
middle	38	1	PN	11M	Cg1	Brn03	B1.18	20231030	WT	3	sec02	F	NA	64270	202	957.8725933	5061.737506	0.010696574	0.058976121	54975	2	1932.965383	3349.146889	0.025299458	0.054581523
middle	38	2	PN	11M	Cg1	Brn03	B1.18	20231030	WT	3	sec02	F	NA	42552	31	1397.43365	2105.559903	0.023788815	0.036591135	10362	5	585.7425511	2283.215854	0.041916534	0.126405731
middle	38	3	PN	11M	Cg1	Brn03	B1.18	20231030	WT	3	sec02	F	NA	29074	97	646.8531198	2165.094212	0.019272145	0.058243688	27711	3	1254.508662	2427.964906	0.034882125	0.050881207
middle	38	4	PN	11M	Cg1	Brn03	B1.18	20231030	WT	3	sec02	F	NA	24871	58	316.5098672	1303.687849	0.008575571	0.038498513	26872	2	1158.373345	1659.420587	0.030045014	0.052445259
middle	38	5	PN	11M	Cg1	Brn03	B1.18	20231030	WT	3	sec02	F	NA	28802	71	1089.332024	1445.70677	0.014633402	0.033264667	16339	1	655.2422842	939.4322439	0.026901655	0.051285572
middle	38	6	PN	11M	Cg1	Brn03	B1.18	20231030	WT	3	sec02	F	NA	23500	45	735.1104167	1527.657239	0.017090105	0.062333103	20298	4	959.495371	2530.838073	0.032288089	0.070298314
middle	38	7	PN	11M	Cg1	Brn03	B1.18	20231030	WT	3	sec02	F	NA	62617	131	1134.824817	4080.000815	0.010742351	0.056641489	48028	10	1638.764665	4210.962879	0.026016632	0.058365759
middle	38	8	PN	11M	Cg1	Brn03	B1.18	20231030	WT	3	sec02	F	NA	33401	57	693.7308954	2173.173331	0.013992523	0.058670938	41931	15	1505.199455	5909.261606	0.028564889	0.094941631
middle	38	9	PN	11M	Cg1	Brn03	B1.18	20231030	WT	3	sec02	F	NA	59178	123	12269.24207	4219.151497	0.195635915	0.0493019	17409	2	2967.294364	1119.456949	0.159052417	0.051514458
middle	39	1	PN	11M	Cg1	Brn03	B1.18	20231030	WT	3	sec02	F	NA	37245	62	695.6452622	2799.240654	0.016128786	0.059616998	13255	4	408.5891371	1409.502222	0.026306555	0.077698939
middle	39	2	PN	11M	Cg1	Brn03	B1.18	20231030	WT	3	sec02	F	NA	11223	9	362.2079816	873.5523471	0.026077669	0.068390936	36229	4	1557.359583	4309.882936	0.034592204	0.083398186
middle	39	3	PN	11M	Cg1	Brn03	B1.18	20231030	WT	3	sec02	F	NA	69019	132	2591.208873	9532.517162	0.029159991	0.098329134	17262	8	935.1640515	3961.177675	0.045716029	0.15996033
middle	39	4	PN	11M	Cg1	Brn03	B1.18	20231030	WT	3	sec02	F	NA	32405	109	1389.932803	3613.363183	0.038910504	0.082665749	9758	0	465.4661338	721.4158855	0.04055848	0.065140761
middle	39	5	PN	11M	Cg1	Brn03	B1.18	20231030	WT	3	sec02	F	NA	28421	75	600.4509682	2934.937471	0.016830701	0.082429238	15309	3	329.1986284	1223.10599	0.018493935	0.065964751
middle	39	6	PN	11M	Cg1	Brn03	B1.18	20231030	WT	3	sec02	F	NA	37665	107	2167.983829	4678.79889	0.050934616	0.079949647	14440	7	789.2413231	3062.011156	0.04290837	0.124193177
middle	39	7	PN	11M	Cg1	Brn03	B1.18	20231030	WT	3	sec02	F	NA	62630	200	1771.324948	7223.327373	0.02479591	0.088426031	14638	7	1017.053881	1970.28864	0.062226292	0.089631498
middle	39	8	PN	11M	Cg1	Brn03	B1.18	20231030	WT	3	sec02	F	NA	44847	106	338.7679435	3722.577696	0.004303044	0.067124434	23936	6	1158.278038	3152.431451	0.0371252	0.078294039
middle	40	1	PN	11M	Cg1	Brn03	B1.18	20231030	WT	3	sec02	F	NA	40098	149	1535.73671	5548.418313	0.032059204	0.110353246	27494	2	1182.336601	2276.277275	0.035187304	0.060746167
middle	40	2	PN	11M	Cg1	Brn03	B1.18	20231030	WT	3	sec02	F	NA	9779	6	432.2038463	666.3689948	0.037369344	0.057923246	10976	8	661.943222	2246.39843	0.055878539	0.122575723
middle	40	3	PN	11M	Cg1	Brn03	B1.18	20231030	WT	3	sec02	F	NA	32977	109	762.4214122	3247.554698	0.020111391	0.075730525	9416	2	337.603068	958.1627382	0.031143663	0.065583274
middle	40	4	PN	11M	Cg1	Brn03	B1.18	20231030	WT	3	sec02	F	NA	26143	113	797.3828975	3514.512765	0.027496757	0.106126495	25361	2	1037.076481	1938.926256	0.033371482	0.058289465
middle	40	5	PN	11M	Cg1	Brn03	B1.18	20231030	WT	3	sec02	F	NA	35038	90	1917.156912	3961.613644	0.049011979	0.077622645	19575	6	1195.051867	1930.715039	0.054886702	0.071839474
middle	40	6	PN	11M	Cg1	Brn03	B1.18	20231030	WT	3	sec02	F	NA	36316	109	725.2711416	3625.553249	0.01731899	0.074174106	30986	1	1139.564038	2396.684202	0.028015565	0.064545661
middle	41	1	PN	11M	M1	Brn05	B-0.10	20231030	WT	5	sec01	F	NA	43178	68	11039.04639	4023.444667	0.233539328	0.070771344	18023	2	6091.749112	1979.139133	0.304409862	0.100526437
middle	41	2	PN	11M	M1	Brn05	B-0.10	20231030	WT	5	sec01	F	NA	46074	109	12200.00714	6141.651075	0.233356223	0.106172271	30518	6	7346.520989	4941.052554	0.219394222	0.127183944
middle	41	3	PN	11M	M1	Brn05	B-0.10	20231030	WT	5	sec01	F	NA	36261	57	9864.369223	3553.491267	0.243923098	0.083634697	14968	9	4395.852295	2599.299535	0.271381706	0.133653775
middle	41	4	PN	11M	M1	Brn05	B-0.10	20231030	WT	5	sec01	F	NA	34187	58	8065.010743	3131.506145	0.209048599	0.065751128	17319	2	4779.468834	2825.000763	0.251155883	0.15133898
middle	41	5	PN	11M	M1	Brn05	B-0.10	20231030	WT	5	sec01	F	NA	6370	8	1827.300161	485.7255977	0.276401937	0.059037156	23235	4	7464.872466	2925.124089	0.298107892	0.091844052
middle	41	6	PN	11M	M1	Brn05	B-0.10	20231030	WT	5	sec01	F	NA	22250	56	5909.281604	2804.977967	0.220691234	0.099885561	23803	4	7446.703029	2776.152013	0.276234061	0.100457773
middle	41	7	PN	11M	M1	Brn05	B-0.10	20231030	WT	5	sec01	F	NA	43409	114	11581.57717	6193.713577	0.234866872	0.096955828	30624	6	7303.472943	3921.365318	0.21469444	0.116670482
middle	42	1	PN	11M	M1	Brn05	B-0.10	20231030	WT	5	sec01	F	NA	22269	48	1054.771621	2164.486109	0.026962692	0.088464178	32720	7	2339.438837	5490.223746	0.055649653	0.153765157
middle	42	2	PN	11M	M1	Brn05	B-0.10	20231030	WT	5	sec01	F	NA	63570	111	16573.67506	5862.002188	0.236484319	0.066300452	21896	1	5558.254079	2201.173619	0.232928976	0.087754637
middle	43	1	PN	11M	M1	Brn05	B-0.10	20231030	WT	5	sec01	F	NA	30616	72	7536.599103	5217.053727	0.2156405	0.1223621	18537	6	4710.366858	2584.744367	0.229457542	0.118142977
middle	43	2	PN	11M	M1	Brn05	B-0.10	20231030	WT	5	sec01	F	NA	27921	120	9825.466243	7234.323035	0.327237368	0.203570604	57046	44	16575.69587	9082.105032	0.265262842	0.139055461
middle	43	3	PN	11M	M1	Brn05	B-0.10	20231030	WT	5	sec01	F	NA	57768	122	17732.16112	8388.051138	0.282932788	0.109437704	32751	8	9107.736019	4223.342462	0.259693295	0.103761353
middle	43	4	PN	11M	M1	Brn05	B-0.10	20231030	WT	5	sec01	F	NA	52785	134	14827.61642	9160.722532	0.248935685	0.126581222	24041	18	6697.718045	3332.175771	0.250743866	0.116578929
middle	43	5	PN	11M	M1	Brn05	B-0.10	20231030	WT	5	sec01	F	NA	43451	148	13781.70208	9280.165103	0.290753037	0.158991382	20151	8	5829.748534	2539.813384	0.275707632	0.104402229
middle	43	6	PN	11M	M1	Brn05	B-0.10	20231030	WT	5	sec01	F	NA	59452	143	18485.75844	10918.40368	0.283298999	0.131242841	28644	6	7432.134799	3339.298042	0.240344852	0.103028916
middle	43	7	PN	11M	M1	Brn05	B-0.10	20231030	WT	5	sec01	F	NA	60182	141	16967.23216	8468.741594	0.261295497	0.104783706	34002	4	9265.915698	3728.556286	0.248828873	0.097032122
middle	43	8	PN	11M	M1	Brn05	B-0.10	20231030	WT	5	sec01	F	NA	24328	26	8720.484461	2717.452859	0.33815518	0.0980087	23199	16	9018.072403	3665.446297	0.364805073	0.124444954
middle	44	1	PN	11M	M1	Brn05	B-0.10	20231030	WT	5	sec01	F	NA	33802	75	9880.459128	5421.598111	0.249515533	0.109285116	18542	5	5611.517662	2113.816207	0.270588249	0.097474635
middle	44	2	PN	11M	M1	Brn05	B-0.10	20231030	WT	5	sec01	F	NA	53338	153	23408.91325	10103.70288	0.402029455	0.135790035	59995	22	21191.32373	7758.424359	0.327130526	0.11267262
middle	45	1	PN	11M	M1	Brn05	B-0.10	20231030	WT	5	sec01	F	NA	64710	230	24426.32171	6319.996116	0.345922023	0.081406884	47938	21	17010.66366	7736.236915	0.318364233	0.129655913
middle	45	2	PN	11M	M1	Brn05	B-0.10	20231030	WT	5	sec01	F	NA	33964	107	9190.127967	4586.511896	0.237674519	0.101976044	17883	9	5395.453391	3353.528497	0.276829183	0.125169754
middle	45	3	PN	11M	M1	Brn05	B-0.10	20231030	WT	5	sec01	F	NA	72805	188	19338.30646	6891.675935	0.242984667	0.071656369	41942	4	12228.28576	4080.437921	0.269748986	0.086640723
middle	46	1	PN	11M	M1	Brn05	B-0.10	20231030	WT	5	sec01	F	NA	63024	115	24259.87101	5683.075829	0.373037308	0.076203555	48359	37	24068.81018	7045.43269	0.473968118	0.127412826
middle	46	2	PN	11M	M1	Brn05	B-0.10	20231030	WT	5	sec01	F	NA	35036	97	12170.0102	5002.042318	0.321309239	0.107957579	35579	22	12074.37349	4321.286964	0.321744114	0.107499808
middle	46	3	PN	11M	M1	Brn05	B-0.10	20231030	WT	5	sec01	F	NA	31830	42	11274.91937	3009.05402	0.328953981	0.082459755	36119	15	13655.17167	4124.104893	0.351522088	0.105287254
middle	47	1	PN	11M	M1	Brn05	B-0.10	20231030	WT	5	sec01	F	NA	31209	66	10039.95302	3698.369028	0.293804824	0.099748224	36677	5	11787.27582	4797.202689	0.292538345	0.120424204
middle	48	1	PN	11M	M1	Brn05	B-0.10	20231030	WT	5	sec01	F	NA	36952	97	8054.38874	4244.584196	0.192248419	0.080369271	19652	1	5196.646404	1986.838515	0.24641794	0.08218509
middle	48	2	PN	11M	M1	Brn05	B-0.10	20231030	WT	5	sec01	F	NA	29303	46	7375.539852	1759.763	0.23067826	0.045273516	23616	3	7850.210103	2819.017366	0.3059434	0.0926833
middle	48	3	PN	11M	M1	Brn05	B-0.10	20231030	WT	5	sec01	F	NA	31059	62	9076.006274	2260.297981	0.268917382	0.059342336	20264	7	6576.552301	4205.966827	0.305073619	0.127153426
middle	48	4	PN	11M	M1	Brn05	B-0.10	20231030	WT	5	sec01	F	NA	20981	35	5787.562983	1500.685773	0.253910124	0.064385444	26991	1	7155.721279	2178.197775	0.245746553	0.068711378
middle	48	5	PN	11M	M1	Brn05	B-0.10	20231030	WT	5	sec01	F	NA	16895	44	5025.258336	1280.376441	0.273464561	0.065369651	12572	2	4280.013687	1607.745694	0.327855349	0.08085756
middle	48	6	PN	11M	M1	Brn05	B-0.10	20231030	WT	5	sec01	F	NA	49427	102	10205.89777	4307.615187	0.184069574	0.070618756	13023	5	3519.976226	2816.763806	0.252544433	0.098870832
middle	48	7	PN	11M	M1	Brn05	B-0.10	20231030	WT	5	sec01	F	NA	36099	124	9494.369239	4954.84691	0.240947589	0.091920346	37524	1	8207.534694	3512.186804	0.198870838	0.081055924
middle	48	8	PN	11M	M1	Brn05	B-0.10	20231030	WT	5	sec01	F	NA	38316	111	8419.679107	3687.464397	0.196231022	0.071808957	25626	4	6447.387839	2584.321388	0.223559931	0.082948044
middle	49	1	PN	11M	M1	Brn05	B-0.10	20231030	WT	5	sec01	F	NA	42849	84	10713.2998	4955.157019	0.220973521	0.088746473	20431	15	4880.058093	2500.871718	0.215625241	0.113679715
middle	49	2	PN	11M	M1	Brn05	B-0.10	20231030	WT	5	sec01	F	NA	45983	112	12744.48934	5328.376947	0.241474018	0.086182959	41574	24	11373.96295	5140.033649	0.246616319	0.106858931
middle	50	1	PN	11M	M1	Brn05	B-0.10	20231030	WT	5	sec01	F	NA	50031	90	14783.34919	5830.043264	0.271381706	0.094605938	19895	7	6187.785735	2732.594187	0.296360731	0.116777293
middle	51	1	PN	11M	M1	Brn01	B-0.46	20231030	WT	1	sec02	F	NA	64321	32	5762.305034	1500.017524	0.070893414	0.018829633	61912	14	5527.812578	2951.925832	0.078110933	0.0408484
middle	52	1	PN	11M	M1	Brn01	B-0.46	20231030	WT	1	sec02	F	NA	166528	259	21906.46047	5512.499307	0.11905089	0.023956664	93654	19	13376.36972	14465.83718	0.132951856	0.068360418
middle	52	2	PN	11M	M1	Brn01	B-0.46	20231030	WT	1	sec02	F	NA	92927	271	982.3296623	4427.608494	0.005233845	0.037964448	97113	10	3588.805717	13519.872	0.020813307	0.069291219
middle	52	3	PN	11M	M1	Brn01	B-0.46	20231030	WT	1	sec02	F	NA	103466	57	11169.0359	1971.287048	0.092729077	0.013763638	35069	1	3696.045902	1597.531765	0.091973752	0.03913939
middle	53	1	PN	11M	M1	Brn01	B-0.46	20231030	WT	1	sec02	F	NA	45456	35	8482.897828	1792.832476	0.165255204	0.021606775	22761	1	4956.310553	1272.806701	0.198779285	0.038147554
middle	53	2	PN	11M	M1	Brn01	B-0.46	20231030	WT	1	sec02	F	NA	17245	29	3919.890258	804.8261253	0.208506912	0.030869002	3159	1	638.619898	943.5067059	0.187228203	0.290653855
middle	53	3	PN	11M	M1	Brn01	B-0.46	20231030	WT	1	sec02	F	NA	51093	57	11556.74644	2291.915638	0.206881821	0.03262379	13880	5	3621.305502	2095.071474	0.238956288	0.082383461
middle	53	4	PN	11M	M1	Brn01	B-0.46	20231030	WT	1	sec02	F	NA	38532	22	5803.778519	843.7950906	0.137773708	0.016586557	22158	4	3690.293081	2038.111515	0.155687794	0.044312201
middle	54	1	PN	11M	M1	Brn01	B-0.46	20231030	WT	1	sec02	F	NA	1347	13	88.93296721	93.16551476	0.053894866	0.061570153	38082	45	3325.748444	2969.273934	0.071198598	0.071992062
middle	55	1	PN	11M	M1	Brn01	B-0.46	20231030	WT	1	sec02	F	NA	51749	42	12538.6302	1892.682404	0.226565957	0.024841689	30034	4	6767.924561	2863.287039	0.207446396	0.03819333
middle	55	2	PN	11M	M1	Brn01	B-0.46	20231030	WT	1	sec02	F	NA	34062	36	7695.538263	1223.603712	0.202212557	0.02198825	30038	1	5288.910876	1285.449244	0.15970093	0.037460897
middle	55	3	PN	11M	M1	Brn01	B-0.46	20231030	WT	1	sec02	F	NA	44275	25	9087.247489	772.8441179	0.192774847	0.011726558	15574	6	3567.547251	3065.546656	0.209506378	0.093965054
middle	56	1	PN	11M	M1	Brn01	B-0.46	20231030	WT	1	sec02	F	NA	95146	98	17959.93279	4451.580737	0.16612497	0.026382849	70032	14	11552.55632	3122.635621	0.146898597	0.035812926
middle	56	2	PN	11M	M1	Brn01	B-0.46	20231030	WT	1	sec02	F	NA	44187	32	8342.322776	1853.90102	0.173739225	0.032639049	40752	3	8123.536465	1812.565488	0.182803079	0.038467996
middle	57	1	PN	11M	M1	Brn01	B-0.46	20231030	WT	1	sec02	F	NA	1556	7	583.9782859	81.36504181	0.324055851	0.043533988	21908	4	5637.657315	2188.237554	0.236514837	0.065079726
middle	57	2	PN	11M	M1	Brn01	B-0.46	20231030	WT	1	sec02	F	NA	114614	89	25250.53062	2800.709237	0.201876864	0.016433967	50715	6	11984.02904	2811.773623	0.210528731	0.041062027
middle	57	3	PN	11M	M1	Brn01	B-0.46	20231030	WT	1	sec02	F	NA	23488	12	5424.767498	692.7146587	0.211230636	0.025085833	33516	29	7885.80574	4678.508694	0.209643707	0.102891587
middle	59	1	PN	11M	M1	Brn01	B-0.46	20231030	WT	1	sec02	F	NA	28795	14	1790.570628	513.348824	0.047920957	0.012771801	227	0	13.86033421	16.04269475	0.059815366	0.066559851
middle	59	2	PN	11M	M1	Brn01	B-0.46	20231030	WT	1	sec02	F	NA	40542	16	2661.927966	571.9242583	0.058487833	0.010467689	292	0	19.64734874	16.44864577	0.066361487	0.048950944
middle	59	3	PN	11M	M1	Brn01	B-0.46	20231030	WT	1	sec02	F	NA	48168	18	2236.321802	634.2500235	0.03648432	0.0090486	27087	0	1509.279365	911.136983	0.045792326	0.030090792
middle	59	4	PN	11M	M1	Brn01	B-0.46	20231030	WT	1	sec02	F	NA	51247	22	2914.441372	904.0032096	0.046723124	0.013229572	34805	4	3719.926684	2516.711609	0.09954986	0.032555122
middle	60	1	PN	11M	M1	Brn01	B0.02	20231030	WT	1	sec01	F	NA	27666	8	2992.989458	725.9143082	0.078904405	0.021011673	19388	2	1900.821823	793.0160086	0.079362176	0.031357288
middle	60	2	PN	11M	M1	Brn01	B0.02	20231030	WT	1	sec01	F	NA	14252	8	2500.221547	458.7883436	0.142748147	0.027084764	17738	2	2916.977251	1352.587336	0.141206995	0.039887082
middle	61	1	PN	11M	M1	Brn01	B0.02	20231030	WT	1	sec01	F	NA	43981	65	9010.218987	1921.317346	0.173098341	0.033798732	36770	13	6636.280112	4568.760817	0.160296023	0.055420768
middle	61	2	PN	11M	M1	Brn01	B0.02	20231030	WT	1	sec01	F	NA	53974	45	8509.921114	1230.343761	0.13075456	0.014618143	6191	3	1438.210636	953.4308847	0.195429921	0.086388953
middle	63	1	PN	11M	M1	Brn01	B0.02	20231030	WT	1	sec01	F	NA	6192	27	1678.804625	315.3548187	0.230777442	0.041306172	12649	2	3979.846861	1127.686122	0.284687579	0.06396582
middle	63	2	PN	11M	M1	Brn01	B0.02	20231030	WT	1	sec01	F	NA	60102	68	15184.14144	1672.800937	0.219501033	0.017074846	54198	4	14701.9744	3756.425275	0.230060279	0.037552454
middle	63	3	PN	11M	M1	Brn01	B0.02	20231030	WT	1	sec01	F	NA	60272	52	17635.17361	1547.399869	0.251300842	0.013794156	46013	6	15990.66984	3378.022542	0.306507975	0.03961242
middle	63	4	PN	11M	M1	Brn01	B0.02	20231030	WT	1	sec01	F	NA	71413	61	20249.28405	1838.699694	0.24950026	0.013534753	38736	4	10836.25472	1932.038045	0.254474699	0.032166019
middle	63	5	PN	11M	M1	Brn01	B0.02	20231030	WT	1	sec01	F	NA	33334	27	7641.882966	653.4499001	0.186419472	0.011429007	13320	1	2896.818663	761.7393165	0.192797735	0.031967651
middle	64	1	PN	11M	M1	Brn01	B0.02	20231030	WT	1	sec01	F	NA	61662	38	14997.25669	1427.134912	0.215838864	0.016983291	15617	3	3537.382819	1343.10889	0.201556414	0.038124666
middle	65	1	PN	11M	M1	Brn01	B0.02	20231030	WT	1	sec01	F	NA	9005	5	2680.521491	506.4390336	0.26340887	0.048538949	31104	9	11311.54347	6501.235294	0.342916012	0.072404057
middle	66	1	PN	11M	M1	Brn01	B0.02	20231030	WT	1	sec01	F	NA	44002	49	10293.93259	1351.139945	0.202975512	0.020569162	30839	2	6765.182836	2469.875474	0.195452809	0.04818799
middle	66	2	PN	11M	M1	Brn01	B0.02	20231030	WT	1	sec01	F	NA	67830	89	21672.27114	2385.162623	0.29927519	0.021637293	35481	1	13713.74733	1932.776718	0.36496529	0.045540553
middle	67	1	PN	11M	M1	Brn01	B0.02	20231030	WT	1	sec01	F	NA	73566	45	19882.52827	1714.324354	0.248386353	0.016983291	59015	2	15826.06989	2903.703814	0.233905554	0.042801555
middle	67	2	PN	11M	M1	Brn01	B0.02	20231030	WT	1	sec01	F	NA	20286	90	4448.129047	1295.77896	0.18870832	0.049103532	20347	5	5177.420525	1759.084583	0.228343636	0.061524376
middle	68	1	PN	11M	M1	Brn01	B0.02	20231030	WT	1	sec01	F	NA	52790	65	10959.48913	1684.899952	0.172518507	0.019668879	33404	11	6097.972963	4549.913316	0.158464938	0.089936674
middle	68	2	PN	11M	M1	Brn01	B0.02	20231030	WT	1	sec01	F	NA	57659	55	9785.507154	1400.319988	0.137071788	0.013641566	13885	0	4051.677517	855.1955612	0.255024046	0.050141145
middle	68	3	PN	11M	M1	Brn01	B0.02	20231030	WT	1	sec01	F	NA	50318	45	8300.67581	1315.302149	0.134050503	0.015045396	36227	2	9617.461996	2907.564725	0.238902882	0.037811857
middle	69	1	PN	11M	M1	Brn05	B0.02	20231030	WT	5	sec02	F	NA	4569	0	699.7727476	308.8661941	0.134752423	0.062172886	23031	3	6566.999361	2910.566676	0.262867182	0.116418704
middle	70	1	PN	11M	M1	Brn05	B0.02	20231030	WT	5	sec02	F	NA	50408	112	11209.64823	6590.048375	0.19777219	0.098924242	28808	8	6387.495752	4361.934679	0.207644776	0.121110857
middle	70	2	PN	11M	M1	Brn05	B0.02	20231030	WT	5	sec02	F	NA	41096	107	9647.213247	6010.649	0.214801252	0.104966812	26390	3	6996.888321	2974.999468	0.248905167	0.099290453
middle	70	3	PN	11M	M1	Brn05	B0.02	20231030	WT	5	sec02	F	NA	38201	75	6611.71701	4822.547634	0.15901427	0.106126495	17588	10	3382.788648	4151.924331	0.176653698	0.167833984
middle	71	1	PN	11M	M1	Brn05	B0.02	20231030	WT	5	sec02	F	NA	47966	127	14631.71939	6830.484815	0.273273826	0.102571145	29456	9	7065.696728	6317.373618	0.220630199	0.137605861
middle	72	1	PN	11M	M1	Brn05	B0.02	20231030	WT	5	sec02	F	NA	33560	77	10346.06548	2336.080647	0.299839795	0.05958648	23423	6	8953.120928	3895.102526	0.357602805	0.116578929
middle	72	2	PN	11M	M1	Brn05	B0.02	20231030	WT	5	sec02	F	NA	52925	137	15581.65543	3710.307398	0.268451959	0.057175554	15804	4	5620.197618	2638.369467	0.326085299	0.110978864
middle	73	1	PN	11M	M1	Brn05	B0.02	20231030	WT	5	sec02	F	NA	42981	37	13263.39849	4492.133337	0.282673389	0.095155261	13160	7	4327.809568	3217.76077	0.308995187	0.170107573
middle	73	2	PN	11M	M1	Brn05	B0.02	20231030	WT	5	sec02	F	NA	65217	160	22088.26391	8690.158089	0.313839942	0.102876328	36782	5	13313.28208	5183.25762	0.348668665	0.117830165
middle	73	3	PN	11M	M1	Brn05	B0.02	20231030	WT	5	sec02	F	NA	53040	80	17139.83157	5485.915089	0.294300765	0.077286944	18014	2	5103.89656	2373.764479	0.260028988	0.09611658
middle	73	4	PN	11M	M1	Brn05	B0.02	20231030	WT	5	sec02	F	NA	49466	75	14055.08893	5524.281227	0.253070891	0.081742577	35927	5	10300.36958	5145.531887	0.266254663	0.114946209
middle	73	5	PN	11M	M1	Brn05	B0.02	20231030	WT	5	sec02	F	NA	34457	53	8012.208518	3833.67787	0.18846418	0.079285875	13914	2	3136.834364	1733.843062	0.187228203	0.101777673
middle	74	1	PN	11M	M1	Brn05	B0.02	20231030	WT	5	sec02	F	NA	40668	66	12489.96699	2920.022481	0.274891287	0.059311818	22494	2	8499.078326	3086.170095	0.37364766	0.102327004
middle	74	2	PN	11M	M1	Brn05	B0.02	20231030	WT	5	sec02	F	NA	12826	54	3838.296101	1458.156132	0.267673761	0.109666593	34860	5	10954.30686	6328.611049	0.287663072	0.136079952
middle	74	3	PN	11M	M1	Brn05	B0.02	20231030	WT	5	sec02	F	NA	42633	96	14936.16526	3721.901781	0.322766453	0.079072252	50846	0	17164.70807	5728.894443	0.310414284	0.104280159
middle	74	4	PN	11M	M1	Brn05	B0.02	20231030	WT	5	sec02	F	NA	83809	262	28801.76367	10624.26873	0.304097056	0.101792932	34320	3	10408.16657	4546.909135	0.275394827	0.116533153
middle	75	1	PN	11M	M1	Brn05	B0.02	20231030	WT	5	sec02	F	NA	78721	229	20536.6064	11652.32647	0.235233083	0.107927062	22888	2	5852.317602	2851.792081	0.239291981	0.097001605
middle	76	1	PN	11M	M1	Brn05	B0.02	20231030	WT	5	sec02	F	NA	25344	58	5920.490731	1419.67198	0.208422974	0.045639735	12650	1	3588.470055	1637.640239	0.260654598	0.097810328
middle	76	2	PN	11M	M1	Brn05	B0.02	20231030	WT	5	sec02	F	NA	56881	192	19301.91009	3844.323177	0.317952245	0.055756465	20812	2	8728.727182	2645.873108	0.402960241	0.115434498
middle	76	3	PN	11M	M1	Brn05	B0.02	20231030	WT	5	sec02	F	NA	19191	87	6828.666639	1741.796401	0.326237887	0.082772568	21962	2	8250.762048	2492.419122	0.357198447	0.094621196
middle	77	1	PN	11M	M1	Brn05	B0.02	20231030	WT	5	sec02	F	NA	45502	99	12057.37031	5716.128348	0.23300527	0.088609137	17793	1	4443.610531	1929.132815	0.230121315	0.100343332
middle	78	1	PN	11M	M1	Brn05	B0.02	20231030	WT	5	sec02	F	NA	38507	103	9215.309425	4568.567074	0.201213092	0.078126192	36185	7	9104.764512	6033.20313	0.237933934	0.10026703
middle	78	2	PN	11M	M1	Brn05	B0.02	20231030	WT	5	sec02	F	NA	44388	102	11527.18457	4954.424342	0.235111013	0.078721292	41	0	9.798092529	4.268513009	0.242915995	0.10078584
middle	78	3	PN	11M	M1	Brn05	B0.02	20231030	WT	5	sec02	F	NA	49337	104	12618.33424	5647.239998	0.231036857	0.083459221	14003	3	3590.405066	2389.902312	0.237247273	0.132539868
middle	78	4	PN	11M	M1	Brn05	B0.02	20231030	WT	5	sec02	F	NA	24679	39	5958.413001	2597.273399	0.20337224	0.078034639	13967	3	4290.366126	1576.158573	0.281910419	0.093614101
middle	80	1	PN	11M	M1	Brn03	B0.98	20231030	WT	3	sec03	F	NA	75052	125	14508.58498	9956.115699	0.173311964	0.080796517	43590	12	7244.954805	5602.659406	0.153841466	0.074967578
middle	80	2	PN	11M	M1	Brn03	B0.98	20231030	WT	3	sec03	F	NA	72681	40	18467.81746	4909.911428	0.237232015	0.044708934	9729	3	2366.308721	1812.44355	0.243320361	0.077607386
middle	80	3	PN	11M	M1	Brn03	B0.98	20231030	WT	3	sec03	F	NA	86169	105	19773.26232	8688.738697	0.21457237	0.065049209	21045	7	3863.310904	2675.281592	0.180575266	0.089478903
middle	80	4	PN	11M	M1	Brn03	B0.98	20231030	WT	3	sec03	F	NA	86569	135	22471.80373	13033.75182	0.236682683	0.087815672	34669	11	8107.576626	4715.540583	0.219569698	0.088868544
middle	82	1	PN	11M	M1	Brn03	B0.98	20231030	WT	3	sec03	F	NA	106406	85	37740.28721	8079.99554	0.333516449	0.051453423	25659	9	8782.32595	5615.033143	0.326504916	0.121873811
middle	82	2	PN	11M	M1	Brn03	B0.98	20231030	WT	3	sec03	F	NA	22154	19	6844.883404	1753.018252	0.287510484	0.058747236	6540	3	2033.100571	1392.210071	0.285038531	0.134447247
middle	85	1	PN	11M	M1	Brn03	B0.98	20231030	WT	3	sec03	F	NA	29789	34	9512.495784	1470.185964	0.297611952	0.033402	22196	1	6321.620264	1235.720442	0.265171289	0.049164567
middle	85	2	PN	11M	M1	Brn03	B0.98	20231030	WT	3	sec03	F	NA	66806	47	18339.31879	2688.459013	0.251972228	0.029236287	28075	3	8957.311422	1740.290398	0.300663769	0.047135118
middle	85	3	PN	11M	M1	Brn03	B0.98	20231030	WT	3	sec03	F	NA	52716	35	14878.79254	1748.773638	0.258960873	0.024872206	22831	2	5866.132294	1208.777892	0.237270162	0.037689783
middle	85	4	PN	11M	M1	Brn03	B0.98	20231030	WT	3	sec03	F	NA	41860	5	879.6826168	1726.674652	0.012649729	0.032837417	31652	10	1806.895632	4627.962725	0.047775999	0.089311056
middle	86	1	PN	11M	M1	Brn03	B0.98	20231030	WT	3	sec03	F	NA	45744	61	8431.414821	3355.106863	0.169130996	0.054535743	26549	9	5347.814512	5070.567788	0.184756234	0.092126347
middle	87	1	PN	11M	M1	Brn03	B0.98	20231030	WT	3	sec03	F	NA	13144	4	2521.272299	531.203038	0.168673232	0.033066299	23734	4	3952.707043	1171.328819	0.149691001	0.038513772
middle	87	2	PN	11M	M1	Brn03	B0.98	20231030	WT	3	sec03	F	NA	64705	43	10069.61275	4020.468367	0.134370953	0.037796598	7462	1	1303.832548	785.5976205	0.16813916	0.062195774
middle	88	1	PN	11M	M1	Brn03	B1.18	20231030	WT	3	sec02	F	NA	22210	42	748.7280406	2185.150761	0.025635157	0.081864655	25216	8	1369.202337	3200.374459	0.042420082	0.078461893
middle	88	2	PN	11M	M1	Brn03	B1.18	20231030	WT	3	sec02	F	NA	17361	14	829.944703	1329.151051	0.041916534	0.066620886	22361	9	1338.659268	2883.22344	0.048737317	0.094468601
middle	88	3	PN	11M	M1	Brn03	B1.18	20231030	WT	3	sec02	F	NA	36320	15	1960.392878	2450.183967	0.041168842	0.061264973	23143	2	1634.860321	2212.08179	0.059433889	0.063004501
middle	88	4	PN	11M	M1	Brn03	B1.18	20231030	WT	3	sec02	F	NA	73036	133	2282.55066	7078.641816	0.022873273	0.077378497	40744	12	2484.483547	7522.669844	0.047196154	0.101930268
middle	88	5	PN	11M	M1	Brn03	B1.18	20231030	WT	3	sec02	F	NA	27538	94	1015.5789	3234.650052	0.029953459	0.090577558	2340	0	315.0457927	183.9089192	0.125963226	0.067353323
middle	89	1	PN	11M	M1	Brn03	B1.18	20231030	WT	3	sec02	F	NA	44901	69	2815.982807	8357.898348	0.051544975	0.106630042	31084	21	2081.148992	7253.495005	0.056672007	0.16234073
middle	89	2	PN	11M	M1	Brn03	B1.18	20231030	WT	3	sec02	F	NA	11537	3	406.6031752	749.0231339	0.021622034	0.058381017	34880	6	1188.840013	3501.731933	0.026565958	0.063767456
middle	90	1	PN	11M	M1	Brn03	B1.18	20231030	WT	3	sec02	F	NA	46344	29	1115.540846	3133.899951	0.019226369	0.058228429	21799	11	1132.880692	4386.091907	0.041443504	0.127756163
middle	90	2	PN	11M	M1	Brn03	B1.18	20231030	WT	3	sec02	F	NA	51889	67	6982.527264	6035.071722	0.122835129	0.075593196	33212	5	5375.640942	3305.05985	0.15347524	0.066010527
middle	91	1	PN	11M	M1	Brn03	B1.18	20231030	WT	3	sec02	F	NA	67579	121	10412.60416	12965.30909	0.134203091	0.120820932	36381	13	4877.210028	4318.761153	0.121705957	0.075547419
middle	91	2	PN	11M	M1	Brn03	B1.18	20231030	WT	3	sec02	F	NA	90023	49	19443.89641	5584.658222	0.203707948	0.043701839	27687	7	5357.463661	2328.001391	0.182047755	0.059624627
middle	92	1	PN	11M	M1	Brn03	B1.18	20231030	WT	3	sec02	F	NA	51685	79	7716.506101	8448.782807	0.133134961	0.086350806	14719	4	2071.867416	2190.470224	0.135011822	0.093720913
middle	92	2	PN	11M	M1	Brn03	B1.18	20231030	WT	3	sec02	F	NA	42679	41	7475.725035	4230.09966	0.158846423	0.064858474	24064	5	3924.834182	1841.788619	0.146700233	0.052628368
middle	92	3	PN	11M	M1	Brn03	B1.18	20231030	WT	3	sec02	F	NA	16862	0	241.3769911	466.4729855	0.008026246	0.02542153	38607	1	996.9459714	1918.568983	0.018402381	0.045609217
middle	92	4	PN	11M	M1	Brn03	B1.18	20231030	WT	3	sec02	F	NA	20927	8	3997.568294	913.4807682	0.180933848	0.030365454	12019	1	2012.758801	677.2624562	0.154756993	0.04510567
middle	92	5	PN	11M	M1	Brn03	B1.18	20231030	WT	3	sec02	F	NA	33998	14	6130.92488	2412.276054	0.167467758	0.058731977	36257	3	5635.500849	2491.953295	0.144876778	0.052399483
middle	93	1	PN	11M	M1	Brn03	B1.18	20231030	WT	3	sec02	F	NA	44907	52	3729.452816	5447.339227	0.061562523	0.064065002	7573	4	574.6251936	1070.80673	0.067490652	0.091355763
middle	93	2	PN	11M	M1	Brn03	B1.18	20231030	WT	3	sec02	F	NA	9976	9	648.8125438	840.7255674	0.052796215	0.064271003	15241	3	1091.862853	1521.862701	0.058999009	0.080369271
middle	94	1	PN	11M	M1	Brn03	B1.18	20231030	WT	3	sec02	F	NA	26758	17	3221.051395	1621.862152	0.10675212	0.046311133	12427	5	1705.348242	1612.716137	0.127733275	0.075883113
middle	94	2	PN	11M	M1	Brn03	B1.18	20231030	WT	3	sec02	F	NA	22866	12	3379.714733	1043.645093	0.131380185	0.038025483	3595	2	491.1075005	1097.144289	0.128244445	0.174319066
middle	94	3	PN	11M	M1	Brn03	B1.18	20231030	WT	3	sec02	F	NA	20789	15	376.3236152	940.9990257	0.008911269	0.03700313	34991	7	735.3523652	2084.615736	0.015701534	0.045990691
middle	94	4	PN	11M	M1	Brn03	B1.18	20231030	WT	3	sec02	F	NA	23566	23	3786.907151	1234.028201	0.144823372	0.033844512	20397	3	2997.658856	1226.111164	0.134233609	0.048493173
middle	95	1	PN	11M	M1	Brn03	B1.18	20231030	WT	3	sec02	F	NA	55976	63	8480.013158	5158.516415	0.129365981	0.055725947	26306	4	3929.228475	1903.085636	0.136888683	0.055771723
middle	95	2	PN	11M	M1	Brn03	B1.18	20231030	WT	3	sec02	F	NA	6760	1	711.3623261	271.3664002	0.094300754	0.032272831	23286	2	3129.951127	1240.354607	0.118638895	0.044541083
middle	95	3	PN	11M	M1	Brn03	B1.18	20231030	WT	3	sec02	F	NA	34045	45	4358.703947	3920.92885	0.112718396	0.085214011	24700	17	3366.894486	7119.054874	0.12497139	0.219241634
middle	95	4	PN	11M	M1	Brn03	B1.18	20231030	WT	3	sec02	F	NA	45049	55	7200.223901	3889.819963	0.143122002	0.051117722	27513	5	4088.10567	1788.634442	0.137071788	0.047241934
middle	95	5	PN	11M	M1	Brn03	B1.18	20231030	WT	3	sec02	F	NA	44417	34	5078.616149	2922.995092	0.090821698	0.035004195	13285	1	2406.02974	601.7771283	0.166994736	0.037140459
middle	95	6	PN	11M	M1	Brn03	B1.18	20231030	WT	3	sec02	F	NA	20205	0	141.8907928	501.7035345	0.005508507	0.023392081	39118	5	1103.817552	2828.479001	0.019790951	0.054673076
middle	96	1	PN	11M	M2	Brn05	B-0.10	20231030	WT	5	sec01	F	NA	35694	84	9522.317816	5146.39387	0.237094685	0.107652396	31437	11	7977.863067	3971.236852	0.236125737	0.107537955
middle	96	2	PN	11M	M2	Brn05	B-0.10	20231030	WT	5	sec01	F	NA	25982	83	6298.251942	4086.382331	0.224933237	0.124345772	20056	5	4570.814711	2730.054446	0.209201187	0.114900433
middle	97	1	PN	11M	M2	Brn05	B-0.10	20231030	WT	5	sec01	F	NA	57706	167	16768.89215	11170.26606	0.264393061	0.146013588	33794	1	10131.56527	4217.921082	0.283237964	0.112870984
middle	97	2	PN	11M	M2	Brn05	B-0.10	20231030	WT	5	sec01	F	NA	10811	11	2635.285817	1446.902786	0.223842219	0.1230869	7440	0	1830.164966	954.5963534	0.229098961	0.121583886
middle	97	3	PN	11M	M2	Brn05	B-0.10	20231030	WT	5	sec01	F	NA	8350	9	2397.93045	1085.702603	0.256137937	0.108995192	44216	7	11915.67657	6037.408901	0.240436405	0.120393686
middle	97	4	PN	11M	M2	Brn05	B-0.10	20231030	WT	5	sec01	F	NA	54137	146	15028.63693	10717.9872	0.254123747	0.149477378	29131	4	8745.407236	4393.982074	0.281300068	0.12367437
middle	98	1	PN	11M	M2	Brn05	B-0.10	20231030	WT	5	sec01	F	NA	14134	30	1178.942033	1696.564386	0.075700007	0.099122606	29901	6	2719.127782	3524.524273	0.079041734	0.103990234
middle	98	2	PN	11M	M2	Brn05	B-0.10	20231030	WT	5	sec01	F	NA	6769	19	1087.302342	974.9309235	0.147043571	0.115564205	25155	9	3343.800872	3286.463845	0.119028002	0.114824139
middle	98	3	PN	11M	M2	Brn05	B-0.10	20231030	WT	5	sec01	F	NA	56530	125	10025.16291	8176.808702	0.15951781	0.105668724	38535	2	6516.614361	4037.345163	0.153513387	0.095216297
middle	98	4	PN	11M	M2	Brn05	B-0.10	20231030	WT	5	sec01	F	NA	24345	43	3567.680232	3363.669721	0.130846113	0.111512929	75311	18	9745.482191	8999.696565	0.119600214	0.108506903
middle	98	5	PN	11M	M2	Brn05	B-0.10	20231030	WT	5	sec01	F	NA	39748	86	6160.369911	5123.428292	0.138551921	0.090684369	23031	6	3858.315237	3214.66946	0.154207677	0.098939501
middle	98	6	PN	11M	M2	Brn05	B-0.10	20231030	WT	5	sec01	F	NA	66206	109	9888.712617	7878.485869	0.132433057	0.095277332	30550	5	4575.08692	3767.001881	0.138582438	0.091508351
middle	98	7	PN	11M	M2	Brn05	B-0.10	20231030	WT	5	sec01	F	NA	55190	127	10350.41117	8282.842684	0.166582748	0.105897613	38102	9	7125.518794	5045.884188	0.17297627	0.100556955
middle	99	1	PN	11M	M2	Brn05	B-0.10	20231030	WT	5	sec01	F	NA	40930	127	9934.855101	6622.704985	0.21469444	0.117601283	31636	8	6794.368355	3999.088001	0.196231022	0.103486687
middle	99	2	PN	11M	M2	Brn05	B-0.10	20231030	WT	5	sec01	F	NA	38228	130	9287.83992	6860.98563	0.219363704	0.125551239	4121	1	931.6256658	426.6229194	0.209384292	0.084779128
middle	99	3	PN	11M	M2	Brn05	B-0.10	20231030	WT	5	sec01	F	NA	38857	80	9456.229511	5009.531582	0.213855192	0.086930647	36581	7	8812.916505	4212.925921	0.219012737	0.090623334
middle	99	4	PN	11M	M2	Brn05	B-0.10	20231030	WT	5	sec01	F	NA	56322	137	14708.66365	8015.848041	0.227023721	0.103807129	33368	5	8102.172993	3945.562817	0.216891736	0.103212021
middle	99	5	PN	11M	M2	Brn05	B-0.10	20231030	WT	5	sec01	F	NA	57477	78	14295.26392	7148.98261	0.223498896	0.098756388	29205	5	8435.959061	4152.801422	0.270008385	0.094377048
middle	100	1	PN	11M	M2	Brn05	B-0.10	20231030	WT	5	sec01	F	NA	26036	75	6834.914595	4040.797164	0.24011597	0.112153813	19552	18	4599.58497	3129.406991	0.216128781	0.132585645
middle	100	2	PN	11M	M2	Brn05	B-0.10	20231030	WT	5	sec01	F	NA	36367	103	9627.641125	5833.143742	0.237369344	0.119417109	37862	31	9548.034213	6813.209555	0.224612802	0.161699861
middle	101	1	PN	11M	M2	Brn05	B-0.10	20231030	WT	5	sec01	F	NA	79961	188	19996.94381	10777.18803	0.221873805	0.094926372	29339	12	6745.383491	5550.678174	0.213702604	0.114244297
middle	101	2	PN	11M	M2	Brn05	B-0.10	20231030	WT	5	sec01	F	NA	34893	75	8602.81039	4734.727493	0.220431834	0.105363548	52534	8	13858.42314	5450.670442	0.244113833	0.088838026
middle	101	3	PN	11M	M2	Brn05	B-0.10	20231030	WT	5	sec01	F	NA	53477	78	15416.91963	6784.189979	0.263424128	0.098207064	16871	2	4205.415168	2023.273367	0.233203635	0.110452428
middle	102	1	PN	11M	M2	Brn05	B-0.10	20231030	WT	5	sec01	F	NA	71959	177	21443.84566	10074.59335	0.270984977	0.105531394	85593	38	19616.34687	9100.618196	0.201876864	0.095475703
middle	102	2	PN	11M	M2	Brn05	B-0.10	20231030	WT	5	sec01	F	NA	6729	0	1574.189471	592.1343408	0.209071487	0.084359504	27471	12	3355.296379	3299.773055	0.110376135	0.115480281
middle	103	1	PN	11M	M2	Brn05	B-0.10	20231030	WT	5	sec01	F	NA	61370	121	14646.59959	6595.837069	0.21872282	0.078248262	32992	13	6125.711759	4251.941408	0.169665068	0.115953304
middle	103	2	PN	11M	M2	Brn05	B-0.10	20231030	WT	5	sec01	F	NA	53452	84	11721.05184	5320.873904	0.195513844	0.077500574	20168	3	4661.461281	1937.244085	0.218142971	0.089662015
middle	103	3	PN	11M	M2	Brn05	B-0.10	20231030	WT	5	sec01	F	NA	83405	205	17578.959	11207.11625	0.198718235	0.106767379	26593	6	6302.894271	3702.20882	0.227611199	0.092431523
middle	104	1	PN	11M	M2	Brn05	B-0.10	20231030	WT	5	sec01	F	NA	36734	103	8042.568617	3625.275185	0.197055012	0.071564816	34580	2	9024.810286	3244.817048	0.237186238	0.081361108
middle	104	2	PN	11M	M2	Brn05	B-0.10	20231030	WT	5	sec01	F	NA	32551	52	6301.587169	2035.927905	0.174708173	0.048584726	21620	4	5262.445992	3012.655529	0.225528345	0.097261004
middle	104	3	PN	11M	M2	Brn05	B-0.10	20231030	WT	5	sec01	F	NA	11106	18	2266.231572	959.5785161	0.179690242	0.07591363	29840	8	5727.181448	3248.297445	0.180071712	0.079301134
middle	104	4	PN	11M	M2	Brn05	B-0.10	20231030	WT	5	sec01	F	NA	31600	63	6662.466638	2767.330284	0.183855951	0.061722744	5640	0	1027.85649	523.1383389	0.159731448	0.081391625
middle	104	5	PN	11M	M2	Brn05	B-0.10	20231030	WT	5	sec01	F	NA	33736	39	7152.73074	2411.20658	0.194171056	0.064408332	7875	5	2006.1711	2189.766767	0.240444034	0.165644318
middle	104	6	PN	11M	M2	Brn05	B-0.10	20231030	WT	5	sec01	F	NA	24164	49	4764.548579	1880.091084	0.169390395	0.059449151	20622	2	3964.119724	1784.711255	0.170870528	0.074799724
middle	105	1	PN	11M	M2	Brn01	B-0.46	20231030	WT	1	sec02	F	NA	11773	13	828.2448928	740.5888926	0.054016937	0.053238727	13939	7	1285.215763	2498.818206	0.074357212	0.100328065
middle	106	1	PN	11M	M2	Brn01	B-0.46	20231030	WT	1	sec02	F	NA	42395	32	5122.383066	852.7539676	0.107675292	0.01451133	7446	2	1441.450691	682.3484403	0.180468455	0.056687266
middle	106	2	PN	11M	M2	Brn01	B-0.46	20231030	WT	1	sec02	F	NA	5833	0	916.0610976	72.42504063	0.106157012	0.009552148	1951	0	442.913497	40.21300089	0.191371024	0.018387122
middle	106	3	PN	11M	M2	Brn01	B-0.46	20231030	WT	1	sec02	F	NA	22990	10	3113.977725	409.0314816	0.117479213	0.01356527	12764	5	2784.863295	1206.794676	0.201632708	0.053543907
middle	106	4	PN	11M	M2	Brn01	B-0.46	20231030	WT	1	sec02	F	NA	41378	9	3783.631972	407.855378	0.073456928	0.006271458	13966	4	3002.417625	945.2321065	0.194964528	0.032669567
middle	106	5	PN	11M	M2	Brn01	B-0.46	20231030	WT	1	sec02	F	NA	37018	66	6475.046176	1645.616819	0.153322652	0.029510949	5858	4	1083.823591	1314.415702	0.170595869	0.159853518
middle	106	6	PN	11M	M2	Brn01	B-0.46	20231030	WT	1	sec02	F	NA	34248	47	5897.260274	1876.780502	0.152254522	0.032486457	28923	5	4643.421334	1803.594295	0.144686043	0.050232701
middle	106	7	PN	11M	M2	Brn01	B-0.46	20231030	WT	1	sec02	F	NA	25558	23	3073.577175	792.4907177	0.103883423	0.025696194	6215	0	890.7022518	273.6873586	0.129343092	0.040962845
middle	106	8	PN	11M	M2	Brn01	B-0.46	20231030	WT	1	sec02	F	NA	59335	64	5611.196069	1700.863148	0.074937053	0.021377889	20260	5	2451.549602	2583.107944	0.094056614	0.061402306
middle	106	9	PN	11M	M2	Brn01	B-0.46	20231030	WT	1	sec02	F	NA	36176	17	4047.996051	703.7033228	0.101457238	0.014908064	46898	3	8094.412836	2423.649048	0.152895406	0.042923629
middle	107	1	PN	11M	M2	Brn01	B-0.46	20231030	WT	1	sec02	F	NA	46007	14	3148.219383	702.828707	0.059678033	0.011673152	29516	4	2919.283973	1440.992343	0.087403677	0.035980772
middle	107	2	PN	11M	M2	Brn01	B-0.46	20231030	WT	1	sec02	F	NA	14598	12	1024.964921	406.9002839	0.054215305	0.025009537	59598	9	5294.065345	2682.590759	0.072266728	0.032028686
middle	108	1	PN	11M	M2	Brn01	B-0.46	20231030	WT	1	sec02	F	NA	60450	58	5803.29812	1840.69272	0.082429238	0.020477608	22231	3	2487.150899	1323.194845	0.098771647	0.0365301
middle	108	2	PN	11M	M2	Brn01	B-0.46	20231030	WT	1	sec02	F	NA	27476	58	2587.985003	1179.605313	0.082780197	0.036636911	47821	34	4066.987279	5141.185646	0.07009995	0.086717024
middle	108	3	PN	11M	M2	Brn01	B-0.46	20231030	WT	1	sec02	F	NA	99322	144	7537.893578	3342.224333	0.060975052	0.027435722	26535	11	3173.54806	4701.456736	0.110170141	0.081124589
middle	108	4	PN	11M	M2	Brn01	B-0.46	20231030	WT	1	sec02	F	NA	79224	47	5251.805592	1460.533875	0.050003815	0.011352712	82027	9	7048.262387	5662.854423	0.072388798	0.038025483
middle	109	1	PN	11M	M2	Brn01	B-0.46	20231030	WT	1	sec02	F	NA	36054	31	5204.492518	1040.421305	0.128923476	0.024750134	23987	4	4557.210774	1350.454951	0.165789276	0.040413521
middle	110	1	PN	11M	M2	Brn01	B-0.46	20231030	WT	1	sec02	F	NA	25872	14	3150.366875	1417.987811	0.108659498	0.038147554	21152	4	2993.245092	1549.285025	0.121431299	0.054367896
middle	110	2	PN	11M	M2	Brn01	B-0.46	20231030	WT	1	sec02	F	NA	31944	28	3803.506953	1664.12766	0.09422446	0.031784542	38132	7	4789.995075	1815.333642	0.100984208	0.040955216
middle	111	1	PN	11M	M2	Brn01	B0.02	20231030	WT	1	sec01	F	NA	31622	20	9467.936416	2550.710708	0.262623012	0.047531854	25423	0	7535.403359	1186.919237	0.273624778	0.043015182
middle	111	2	PN	11M	M2	Brn01	B0.02	20231030	WT	1	sec01	F	NA	75958	54	21610.69592	4063.225718	0.257053494	0.042648967	40083	9	14032.80429	4217.594755	0.315175086	0.049958039
middle	111	3	PN	11M	M2	Brn01	B0.02	20231030	WT	1	sec01	F	NA	48500	22	16957.8912	1204.65596	0.335362792	0.017425803	48560	6	13782.97388	5598.500072	0.261753261	0.061539635
middle	111	4	PN	11M	M2	Brn01	B0.02	20231030	WT	1	sec01	F	NA	44968	33	13798.10042	2660.87102	0.269138634	0.04693675	28238	5	12301.10063	2392.609708	0.425314724	0.047180895
middle	111	5	PN	11M	M2	Brn01	B0.02	20231030	WT	1	sec01	F	NA	10588	9	3250.500389	524.0207535	0.267765313	0.040512703	21939	10	6730.092025	2807.842911	0.286724657	0.064797439
middle	112	1	PN	11M	M2	Brn01	B0.02	20231030	WT	1	sec01	F	NA	30098	9	10610.68193	2077.254157	0.321278691	0.060669873	23575	7	9432.676675	4721.007189	0.379415572	0.086617835
middle	112	2	PN	11M	M2	Brn01	B0.02	20231030	WT	1	sec01	F	NA	25616	21	8360.973419	2388.767348	0.289478898	0.073212788	25849	18	8295.178606	6206.784987	0.29776454	0.181017771
middle	112	3	PN	11M	M2	Brn01	B0.02	20231030	WT	1	sec01	F	NA	45426	23	18591.32581	2229.754929	0.3828336	0.0371252	839	0	461.1622802	34.9667965	0.563584328	0.040192265
middle	112	4	PN	11M	M2	Brn01	B0.02	20231030	WT	1	sec01	F	NA	23865	21	6771.576318	2126.223883	0.245510027	0.055664912	33453	2	14808.70643	2157.961215	0.408178836	0.05503929
middle	113	1	PN	11M	M2	Brn01	B0.02	20231030	WT	1	sec01	F	NA	39001	96	14208.12518	1395.10723	0.332249939	0.027038988	18030	0	6863.333578	1026.812285	0.357991904	0.047425039
middle	113	2	PN	11M	M2	Brn01	B0.02	20231030	WT	1	sec01	F	NA	36205	53	8800.644652	1139.298226	0.213084608	0.019409476	21939	2	5695.816801	1674.954118	0.233432516	0.045532923
middle	113	3	PN	11M	M2	Brn01	B0.02	20231030	WT	1	sec01	F	NA	45209	54	13940.27384	1337.554762	0.274113059	0.016266117	28483	4	7875.785274	1654.544765	0.253475249	0.045273516
middle	113	4	PN	11M	M2	Brn01	B0.02	20231030	WT	1	sec01	F	NA	28295	51	7818.921814	1168.599805	0.245883882	0.029297322	26559	3	8921.736384	2078.353234	0.307400614	0.057717249
middle	113	5	PN	11M	M2	Brn01	B0.02	20231030	WT	1	sec01	F	NA	1039	7	263.3498281	51.93133445	0.218631268	0.047455557	1370	1	363.8044104	118.8512247	0.245609224	0.059006639
middle	113	6	PN	11M	M2	Brn01	B0.02	20231030	WT	1	sec01	F	NA	49489	58	14761.51475	1504.355052	0.264332026	0.017853055	23782	2	7556.602883	1206.020007	0.285008013	0.041260395
middle	113	7	PN	11M	M2	Brn01	B0.02	20231030	WT	1	sec01	F	NA	17274	45	5269.654262	721.374321	0.281010151	0.03759823	35352	6	13072.43772	3605.32673	0.339147031	0.054184787
middle	113	8	PN	11M	M2	Brn01	B0.02	20231030	WT	1	sec01	F	NA	43614	47	12945.44187	1185.536176	0.268421441	0.017883575	15183	1	5323.247395	1005.481561	0.32041657	0.048645761
middle	113	9	PN	11M	M2	Brn01	B0.02	20231030	WT	1	sec01	F	NA	23023	74	6145.989411	1482.958757	0.232913718	0.04480049	17115	11	4817.441536	3518.273216	0.25622949	0.132150754
[truncated: 3,733 more rows]
