# Supplementary material for: An altered cell-specific subcellular distribution of translesion synthesis DNA polymerase kappa (POLK) in aging mouse neurons
Source: eLife. 2026 May 13;13:RP101533. doi: 10.7554/eLife.101533 (PMC13171111; doi:10.7554/eLife.101533)
Supplement: Figure 2—source data 1. [file elife-101533-fig2-data1.zip › Figure2/Figure2F_data_Ape1_DNApkc_Ku70_Xrcc1_Xrcc4_LIG3.csv]

Age	Cell_type	Marker	Cell_ID	Line_scan	Distance (µm)	Channel_1:647	Channel_2:488
Mid	IN	Ape1	IN01	A	0	18060.05263	7971
Mid	IN	Ape1	IN01	A	0.035943468	17516.63158	14114.36842
Mid	IN	Ape1	IN01	A	0.071886936	17255.89474	18079.26316
Mid	IN	Ape1	IN01	A	0.107830404	17085.47368	20979.57895
Mid	IN	Ape1	IN01	A	0.143773872	16647.15789	22746.68421
Mid	IN	Ape1	IN01	A	0.17971734	16097.63158	22836.63158
Mid	IN	Ape1	IN01	A	0.215660808	15171.26316	20291.05263
Mid	IN	Ape1	IN01	A	0.251604276	14087.21053	16239.26316
Mid	IN	Ape1	IN01	A	0.287547744	13795.57895	13561.15789
Mid	IN	Ape1	IN01	A	0.323491212	12672.42105	9485.263158
Mid	IN	Ape1	IN01	A	0.35943468	11764.47368	5011
Mid	IN	Ape1	IN01	A	0.395378148	12101.84211	3140.684211
Mid	IN	Ape1	IN01	A	0.431321616	12752.31579	2661.210526
Mid	IN	Ape1	IN01	A	0.467265084	13732.57895	2447.368421
Mid	IN	Ape1	IN01	A	0.503208552	14990.68421	2113.842105
Mid	IN	Ape1	IN01	A	0.53915202	17345.26316	1608.421053
Mid	IN	Ape1	IN01	A	0.575095488	19320.63158	1168
Mid	IN	Ape1	IN01	A	0.611038956	20495.15789	748.1052632
Mid	IN	Ape1	IN01	A	0.646982424	21074.42105	752.8947368
Mid	IN	Ape1	IN01	A	0.682925892	22257.84211	636.0526316
Mid	IN	Ape1	IN01	A	0.71886936	24173	753.8947368
Mid	IN	Ape1	IN01	A	0.754812828	25170.47368	1034.947368
Mid	IN	Ape1	IN01	A	0.790756296	26400.05263	8021.736842
Mid	IN	Ape1	IN01	A	0.826699764	26509.68421	13557.52632
Mid	IN	Ape1	IN01	A	0.862643232	26182.89474	22457.47368
Mid	IN	Ape1	IN01	A	0.8985867	24069.84211	30527.10526
Mid	IN	Ape1	IN01	A	0.934530168	22260.52632	32630.05263
Mid	IN	Ape1	IN01	A	0.970473636	18412.36842	33432.31579
Mid	IN	Ape1	IN01	A	1.006417104	16418.26316	33427.31579
Mid	IN	Ape1	IN01	A	1.042360572	15061.21053	30307.26316
Mid	IN	Ape1	IN01	A	1.07830404	13567.89474	21042.89474
Mid	IN	Ape1	IN01	A	1.114247508	14531.31579	11476.84211
Mid	IN	Ape1	IN01	A	1.150190976	16712	2362.157895
Mid	IN	Ape1	IN01	A	1.186134444	20111.89474	347.8421053
Mid	IN	Ape1	IN01	B	0	13221.68421	818.5263158
Mid	IN	Ape1	IN01	B	0.035317199	14421.26316	478.7894737
Mid	IN	Ape1	IN01	B	0.070634399	14852.73684	368.1578947
Mid	IN	Ape1	IN01	B	0.105951598	15142.10526	458.4210526
Mid	IN	Ape1	IN01	B	0.141268797	15375.57895	405.3157895
Mid	IN	Ape1	IN01	B	0.176585996	16040.31579	1415.736842
Mid	IN	Ape1	IN01	B	0.211903196	16511.57895	3826.157895
Mid	IN	Ape1	IN01	B	0.247220395	18001.63158	13339.05263
Mid	IN	Ape1	IN01	B	0.282537594	19638.68421	25150.42105
Mid	IN	Ape1	IN01	B	0.317854793	19638.68421	25150.42105
Mid	IN	Ape1	IN01	B	0.353171993	20678.36842	30086.89474
Mid	IN	Ape1	IN01	B	0.388489192	20940.68421	32183.15789
Mid	IN	Ape1	IN01	B	0.423806391	20857.15789	34057.15789
Mid	IN	Ape1	IN01	B	0.45912359	21094.68421	34392.36842
Mid	IN	Ape1	IN01	B	0.49444079	20444.36842	30914.84211
Mid	IN	Ape1	IN01	B	0.529757989	19965.52632	18481.94737
Mid	IN	Ape1	IN01	B	0.565075188	20488.84211	12222.36842
Mid	IN	Ape1	IN01	B	0.600392387	19303.42105	4376.157895
Mid	IN	Ape1	IN01	B	0.635709587	19226.57895	3127.842105
Mid	IN	Ape1	IN01	B	0.671026786	17473.10526	1952.315789
Mid	IN	Ape1	IN01	B	0.706343985	16298.73684	3199
Mid	IN	Ape1	IN01	B	0.741661184	16809.63158	6438.631579
Mid	IN	Ape1	IN01	B	0.776978384	17721.36842	15296.94737
Mid	IN	Ape1	IN01	B	0.812295583	18779.68421	20266.78947
Mid	IN	Ape1	IN01	B	0.847612782	19759.73684	24668.57895
Mid	IN	Ape1	IN01	B	0.882929981	19759.73684	24668.57895
Mid	IN	Ape1	IN01	B	0.918247181	19240.84211	22868.26316
Mid	IN	Ape1	IN01	B	0.95356438	16961.57895	15493.94737
Mid	IN	Ape1	IN01	B	0.988881579	15056.15789	10813.78947
Mid	IN	Ape1	IN01	B	1.024198779	12026.36842	4948.789474
Mid	IN	Ape1	IN01	B	1.059515978	10708.10526	3003
Mid	IN	Ape1	IN01	B	1.094833177	10490.78947	2140.578947
Mid	IN	Ape1	IN01	B	1.130150376	10329.78947	1371.473684
Mid	IN	Ape1	IN01	B	1.165467576	12197.15789	791.4736842
Mid	IN	Ape1	IN01	C	0	13821.68	1180.24
Mid	IN	Ape1	IN01	C	0.03535543	12705.84	1366.36
Mid	IN	Ape1	IN01	C	0.07071086	12379.84	1654.56
Mid	IN	Ape1	IN01	C	0.10606629	12677.4	2011.6
Mid	IN	Ape1	IN01	C	0.141421719	13251.56	2452.4
Mid	IN	Ape1	IN01	C	0.176777149	13803.6	3291.2
Mid	IN	Ape1	IN01	C	0.212132579	14260.48	5196.76
Mid	IN	Ape1	IN01	C	0.247488009	14760.8	8736.12
Mid	IN	Ape1	IN01	C	0.282843439	15485	14013.4
Mid	IN	Ape1	IN01	C	0.318198869	16488.4	20492.24
Mid	IN	Ape1	IN01	C	0.353554299	17889.64	24720.32
Mid	IN	Ape1	IN01	C	0.388909729	18878.88	27213.28
Mid	IN	Ape1	IN01	C	0.424265158	19591.04	28137.96
Mid	IN	Ape1	IN01	C	0.459620588	19879.44	27023.68
Mid	IN	Ape1	IN01	C	0.494976018	19591.36	23831
Mid	IN	Ape1	IN01	C	0.530331448	18604.4	16784.6
Mid	IN	Ape1	IN01	C	0.565686878	16927.08	9968.08
Mid	IN	Ape1	IN01	C	0.601042308	14781.64	5317.04
Mid	IN	Ape1	IN01	C	0.636397738	12600.6	2647.36
Mid	IN	Ape1	IN01	C	0.671753167	10921.08	1378.76
Mid	IN	Ape1	IN01	C	0.707108597	10225.88	1184.6
Mid	IN	Ape1	IN01	C	0.742464027	10788.8	2485.04
Mid	IN	Ape1	IN01	C	0.777819457	12567.88	5689.36
Mid	IN	Ape1	IN01	C	0.813174887	15183.6	11020.84
Mid	IN	Ape1	IN01	C	0.848530317	18001.8	17401.84
Mid	IN	Ape1	IN01	C	0.883885747	20310.32	20426.32
Mid	IN	Ape1	IN01	C	0.919241177	21532.28	21481.44
Mid	IN	Ape1	IN01	C	0.954596606	21391.84	21191.32
Mid	IN	Ape1	IN01	C	0.989952036	19364.64	19790.68
Mid	IN	Ape1	IN01	C	1.025307466	17150.72	14383.32
Mid	IN	Ape1	IN01	C	1.060662896	14703.04	8392.84
Mid	IN	Ape1	IN01	C	1.096018326	12632.32	4306.76
Mid	IN	Ape1	IN01	C	1.131373756	11425.4	2194.16
Mid	IN	Ape1	IN01	C	1.166729186	11297.72	1299.72
Mid	IN	Ape1	IN01	C	1.202084615	12122.72	930.88
Mid	IN	Ape1	IN01	C	1.237440045	13489.4	755.28
Mid	IN	Ape1	IN01	C	1.272795475	14877.92	651.6
Mid	IN	Ape1	IN02	A	0	5095.157895	2929.263158
Mid	IN	Ape1	IN02	A	0.035780933	5121.526316	3175.578947
Mid	IN	Ape1	IN02	A	0.071561866	5121.526316	3175.578947
Mid	IN	Ape1	IN02	A	0.107342799	5166	4913.578947
Mid	IN	Ape1	IN02	A	0.143123732	5257.578947	8245.368421
Mid	IN	Ape1	IN02	A	0.178904665	5331.315789	11091.26316
Mid	IN	Ape1	IN02	A	0.214685598	5373.684211	12710.47368
Mid	IN	Ape1	IN02	A	0.250466532	5357.105263	17443
Mid	IN	Ape1	IN02	A	0.286247465	5259.789474	19864.42105
Mid	IN	Ape1	IN02	A	0.322028398	4933.052632	22794.05263
Mid	IN	Ape1	IN02	A	0.357809331	4768.842105	23632.36842
Mid	IN	Ape1	IN02	A	0.393590264	4644.947368	24518.68421
Mid	IN	Ape1	IN02	A	0.429371197	4577.368421	25312.84211
Mid	IN	Ape1	IN02	A	0.46515213	4775.105263	24454.36842
Mid	IN	Ape1	IN02	A	0.500933063	4775.105263	24454.36842
Mid	IN	Ape1	IN02	A	0.536713996	5182.473684	21140.10526
Mid	IN	Ape1	IN02	A	0.572494929	5673.842105	15977
Mid	IN	Ape1	IN02	A	0.608275862	5899.157895	13206.94737
Mid	IN	Ape1	IN02	A	0.644056795	6077.684211	11003.26316
Mid	IN	Ape1	IN02	A	0.679837728	6266.631579	7962.894737
Mid	IN	Ape1	IN02	A	0.715618661	6282.894737	7263.631579
Mid	IN	Ape1	IN02	A	0.751399595	6155.263158	7476.578947
Mid	IN	Ape1	IN02	A	0.787180528	5975.578947	8152.157895
Mid	IN	Ape1	IN02	A	0.822961461	5828.157895	9979.263158
Mid	IN	Ape1	IN02	A	0.858742394	5328.631579	13890
Mid	IN	Ape1	IN02	A	0.894523327	5014.894737	15003.05263
Mid	IN	Ape1	IN02	A	0.93030426	4792.526316	15912.42105
Mid	IN	Ape1	IN02	A	0.966085193	4414.263158	13868.73684
Mid	IN	Ape1	IN02	A	1.001866126	4251.842105	9564.526316
Mid	IN	Ape1	IN02	A	1.037647059	4194.052632	7719.789474
Mid	IN	Ape1	IN02	A	1.073427992	4157.842105	6239.210526
Mid	IN	Ape1	IN02	A	1.109208925	3947.842105	5419.736842
Mid	IN	Ape1	IN02	A	1.144989858	3576.368421	6595.684211
Mid	IN	Ape1	IN02	A	1.180770791	3576.368421	6595.684211
Mid	IN	Ape1	IN02	A	1.216551724	3143.526316	8136
Mid	IN	Ape1	IN02	A	1.252332658	2808.210526	8507.315789
Mid	IN	Ape1	IN02	A	1.288113591	2843.421053	8000
Mid	IN	Ape1	IN02	A	1.323894524	2702.684211	7195.315789
Mid	IN	Ape1	IN02	A	1.359675457	2846.789474	4832.473684
Mid	IN	Ape1	IN02	A	1.39545639	3105	3651.947368
Mid	IN	Ape1	IN02	A	1.431237323	3400.473684	2608.947368
Mid	IN	Ape1	IN02	A	1.467018256	3421.157895	2576.210526
Mid	IN	Ape1	IN02	A	1.502799189	3670.421053	3303.842105
Mid	IN	Ape1	IN02	A	1.538580122	3902.105263	4708.315789
Mid	IN	Ape1	IN02	A	1.574361055	4038.736842	5644.736842
Mid	IN	Ape1	IN02	B	0	6390.571429	4232.333333
Mid	IN	Ape1	IN02	B	0.035382953	6415	4405.714286
Mid	IN	Ape1	IN02	B	0.070765906	6362	6044.952381
Mid	IN	Ape1	IN02	B	0.106148858	6449.666667	10939.38095
Mid	IN	Ape1	IN02	B	0.141531811	6449.666667	10939.38095
Mid	IN	Ape1	IN02	B	0.176914764	6649.571429	17208.09524
Mid	IN	Ape1	IN02	B	0.212297717	6896.333333	20109
Mid	IN	Ape1	IN02	B	0.247680669	7289.333333	21359.2381
Mid	IN	Ape1	IN02	B	0.283063622	7680.428571	19640.66667
Mid	IN	Ape1	IN02	B	0.318446575	7983.047619	14267.85714
Mid	IN	Ape1	IN02	B	0.353829528	7983.047619	14267.85714
Mid	IN	Ape1	IN02	B	0.389212481	8058.666667	8463.190476
Mid	IN	Ape1	IN02	B	0.424595433	7901.761905	4763.619048
Mid	IN	Ape1	IN02	B	0.459978386	7864.190476	4187.52381
Mid	IN	Ape1	IN02	B	0.495361339	7622.714286	4886.095238
Mid	IN	Ape1	IN02	B	0.530744292	7637.52381	6370.428571
Mid	IN	Ape1	IN02	B	0.566127245	7644.095238	7407.857143
Mid	IN	Ape1	IN02	B	0.601510197	7850.380952	9319.047619
Mid	IN	Ape1	IN02	B	0.63689315	8412.619048	12063.04762
Mid	IN	Ape1	IN02	B	0.672276103	8801.142857	12963.61905
Mid	IN	Ape1	IN02	B	0.707659056	9279.666667	12679.57143
Mid	IN	Ape1	IN02	B	0.743042008	9335.52381	11458.04762
Mid	IN	Ape1	IN02	B	0.778424961	9225.095238	10416.33333
Mid	IN	Ape1	IN02	B	0.813807914	8595.142857	7873.285714
Mid	IN	Ape1	IN02	B	0.849190867	8103.571429	6852.761905
Mid	IN	Ape1	IN02	B	0.88457382	7135.333333	6084.904762
Mid	IN	Ape1	IN02	B	0.919956772	6627.190476	6028.285714
Mid	IN	Ape1	IN02	B	0.955339725	5958.761905	6049.190476
Mid	IN	Ape1	IN02	B	0.990722678	5958.761905	6049.190476
Mid	IN	Ape1	IN02	B	1.026105631	5611.333333	6130.904762
Mid	IN	Ape1	IN02	B	1.061488584	5489.333333	6693.761905
Mid	IN	Ape1	IN02	B	1.096871536	5504.52381	8862.761905
Mid	IN	Ape1	IN02	B	1.132254489	5433.619048	11121.38095
Mid	IN	Ape1	IN02	B	1.167637442	5431	14978.38095
Mid	IN	Ape1	IN02	B	1.203020395	5402.857143	16459.52381
Mid	IN	Ape1	IN02	B	1.238403347	5402.857143	16459.52381
Mid	IN	Ape1	IN02	B	1.2737863	5432.761905	14818.85714
Mid	IN	Ape1	IN02	B	1.309169253	5332.47619	13105.57143
Mid	IN	Ape1	IN02	B	1.344552206	5360.047619	9767.52381
Mid	IN	Ape1	IN02	B	1.379935159	5183.380952	7893.809524
Mid	IN	Ape1	IN02	B	1.415318111	5008.714286	4901.952381
Mid	IN	Ape1	IN02	B	1.450701064	5008.714286	4901.952381
Mid	IN	Ape1	IN02	B	1.486084017	4730.190476	2878.619048
Mid	IN	Ape1	IN02	B	1.52146697	4544.47619	2395.52381
Mid	IN	Ape1	IN02	B	1.556849923	4326.333333	2130.380952
Mid	IN	Ape1	IN02	C	0	7080.157895	13705.42105
Mid	IN	Ape1	IN02	C	0.035680209	6452.631579	12823.15789
Mid	IN	Ape1	IN02	C	0.071360418	5747.263158	10235.31579
Mid	IN	Ape1	IN02	C	0.107040627	5458.157895	9329.684211
Mid	IN	Ape1	IN02	C	0.142720836	5620.421053	8547.842105
Mid	IN	Ape1	IN02	C	0.178401045	5620.421053	8547.842105
Mid	IN	Ape1	IN02	C	0.214081254	6309.684211	9757.789474
Mid	IN	Ape1	IN02	C	0.249761462	6781.315789	11110.68421
Mid	IN	Ape1	IN02	C	0.285441671	7462.947368	11950.52632
Mid	IN	Ape1	IN02	C	0.32112188	7574.842105	11241.36842
Mid	IN	Ape1	IN02	C	0.356802089	7654.052632	9256.789474
Mid	IN	Ape1	IN02	C	0.392482298	7465	7729.578947
Mid	IN	Ape1	IN02	C	0.428162507	7300.631579	6362
Mid	IN	Ape1	IN02	C	0.463842716	7520.263158	4719.210526
Mid	IN	Ape1	IN02	C	0.499522925	7520.263158	4719.210526
Mid	IN	Ape1	IN02	C	0.535203134	8058.473684	3362.947368
Mid	IN	Ape1	IN02	C	0.570883343	8367.789474	2910
Mid	IN	Ape1	IN02	C	0.606563552	9006.421053	2913.315789
Mid	IN	Ape1	IN02	C	0.642243761	9079.473684	3170.736842
Mid	IN	Ape1	IN02	C	0.67792397	8978.789474	4160.105263
Mid	IN	Ape1	IN02	C	0.713604178	8516.421053	5305.368421
Mid	IN	Ape1	IN02	C	0.749284387	7736.789474	8098.789474
Mid	IN	Ape1	IN02	C	0.784964596	7133.421053	10193.52632
Mid	IN	Ape1	IN02	C	0.820644805	7133.421053	10193.52632
Mid	IN	Ape1	IN02	C	0.856325014	6391.526316	13912.31579
Mid	IN	Ape1	IN02	C	0.892005223	6062.789474	15585.94737
Mid	IN	Ape1	IN02	C	0.927685432	5836.263158	16082.89474
Mid	IN	Ape1	IN02	C	0.963365641	5980.894737	14353.89474
Mid	IN	Ape1	IN02	C	0.99904585	6302.315789	10164.68421
Mid	IN	Ape1	IN02	C	1.034726059	6707.842105	7321.473684
Mid	IN	Ape1	IN02	C	1.070406268	6938.631579	4256.684211
Mid	IN	Ape1	IN02	C	1.106086477	7138.631579	3174.210526
Mid	IN	Ape1	IN02	C	1.141766686	6949.210526	2741.105263
Mid	IN	Ape1	IN02	C	1.177446894	7113.105263	2291.105263
Mid	IN	Ape1	IN02	C	1.213127103	7335.736842	2088.736842
Mid	IN	Ape1	IN02	C	1.248807312	7668.421053	2162.105263
Mid	IN	Ape1	IN02	C	1.284487521	8037.421053	2523.315789
Mid	IN	Ape1	IN02	C	1.32016773	8241.842105	3266.842105
Mid	IN	Ape1	IN02	C	1.355847939	8221.526316	3844.736842
Mid	IN	Ape1	IN02	C	1.391528148	7749.105263	4873
Mid	IN	Ape1	IN02	C	1.427208357	7333.736842	6047.894737
Mid	IN	Ape1	IN02	C	1.462888566	6557.684211	8831.368421
Mid	IN	Ape1	IN02	C	1.498568775	6557.684211	8831.368421
Mid	IN	Ape1	IN02	C	1.534248984	5837.736842	12971.73684
Mid	IN	Ape1	IN02	C	1.569929193	5504.842105	16134.47368
Mid	IN	Ape1	IN02	C	1.605609402	5327.473684	18546.52632
Mid	IN	Ape1	IN02	C	1.64128961	5428.473684	18360.57895
Mid	IN	Ape1	IN02	C	1.676969819	5658.578947	16574.73684
Mid	IN	Ape1	IN02	C	1.712650028	6127.421053	11736.57895
Mid	IN	Ape1	IN02	C	1.748330237	6451.684211	8748.684211
Mid	IN	Ape1	IN02	C	1.784010446	6835.052632	5136.842105
Mid	IN	Ape1	IN03	A	0	4094.428571	6372.52381
Mid	IN	Ape1	IN03	A	0.035617287	3970.904762	5461.047619
Mid	IN	Ape1	IN03	A	0.071234574	3944.285714	4902.666667
Mid	IN	Ape1	IN03	A	0.106851861	4080.952381	5986.666667
Mid	IN	Ape1	IN03	A	0.142469148	4336.761905	8361.238095
Mid	IN	Ape1	IN03	A	0.178086435	4638.428571	11340.38095
Mid	IN	Ape1	IN03	A	0.213703722	4935.095238	13910.52381
Mid	IN	Ape1	IN03	A	0.249321009	5265.238095	15611.38095
Mid	IN	Ape1	IN03	A	0.284938296	5509.666667	14640.47619
Mid	IN	Ape1	IN03	A	0.320555583	5736.904762	12296.71429
Mid	IN	Ape1	IN03	A	0.35617287	5887	9536.333333
Mid	IN	Ape1	IN03	A	0.391790157	5735.666667	6955.285714
Mid	IN	Ape1	IN03	A	0.427407444	5456.904762	6060.904762
Mid	IN	Ape1	IN03	A	0.463024731	5045.333333	6070.809524
Mid	IN	Ape1	IN03	A	0.498642018	4626.190476	6310.666667
Mid	IN	Ape1	IN03	A	0.534259305	4142.142857	6014
Mid	IN	Ape1	IN03	A	0.569876592	4005.142857	5475.380952
Mid	IN	Ape1	IN03	A	0.605493879	4004	4712.095238
Mid	IN	Ape1	IN03	A	0.641111166	4004	4712.095238
Mid	IN	Ape1	IN03	A	0.676728453	4006.666667	3854.238095
Mid	IN	Ape1	IN03	A	0.71234574	4234	3828.52381
Mid	IN	Ape1	IN03	A	0.747963027	4568.761905	4693.904762
Mid	IN	Ape1	IN03	A	0.783580314	4965.047619	6513.047619
Mid	IN	Ape1	IN03	A	0.819197601	5350.47619	8975.619048
Mid	IN	Ape1	IN03	A	0.854814888	5568.52381	10948.19048
Mid	IN	Ape1	IN03	A	0.890432175	5799.047619	12673.2381
Mid	IN	Ape1	IN03	A	0.926049462	5944.142857	13452.66667
Mid	IN	Ape1	IN03	A	0.961666748	6005.571429	13123.47619
Mid	IN	Ape1	IN03	A	0.997284035	5863.190476	10768.7619
Mid	IN	Ape1	IN03	A	1.032901322	5698.666667	9312.47619
Mid	IN	Ape1	IN03	A	1.068518609	5411.380952	7898.52381
Mid	IN	Ape1	IN03	A	1.104135896	5024.47619	6843
Mid	IN	Ape1	IN03	A	1.139753183	4442.238095	6093.428571
Mid	IN	Ape1	IN03	A	1.17537047	4048.571429	5626.619048
Mid	IN	Ape1	IN03	A	1.210987757	3802.714286	4952
Mid	IN	Ape1	IN03	A	1.246605044	3769.666667	4153.47619
Mid	IN	Ape1	IN03	A	1.282222331	3835.428571	3690.333333
Mid	IN	Ape1	IN03	A	1.317839618	4100.285714	4033.809524
Mid	IN	Ape1	IN03	A	1.353456905	4362.809524	4913.857143
Mid	IN	Ape1	IN03	A	1.389074192	4562.285714	5863.285714
Mid	IN	Ape1	IN03	A	1.424691479	4579.47619	6640.619048
Mid	IN	Ape1	IN03	A	1.460308766	4671.52381	6835
Mid	IN	Ape1	IN03	A	1.495926053	4714.047619	6628
Mid	IN	Ape1	IN03	A	1.53154334	4684.380952	6056.619048
Mid	IN	Ape1	IN03	A	1.567160627	4570.238095	5208.904762
Mid	IN	Ape1	IN03	A	1.602777914	4298.666667	4189.571429
Mid	IN	Ape1	IN03	A	1.638395201	4146.190476	3366.238095
Mid	IN	Ape1	IN03	A	1.674012488	4056.619048	2878.380952
Mid	IN	Ape1	IN03	A	1.709629775	4077.952381	2715.47619
Mid	IN	Ape1	IN03	A	1.745247062	4274.571429	2731.333333
Mid	IN	Ape1	IN03	A	1.780864349	4589.619048	2773.047619
Mid	IN	Ape1	IN03	B	0	5103.809524	5617.095238
Mid	IN	Ape1	IN03	B	0.035436456	4997.809524	7159.238095
Mid	IN	Ape1	IN03	B	0.070872912	4874.190476	9165.238095
Mid	IN	Ape1	IN03	B	0.106309368	4757.095238	10898.95238
Mid	IN	Ape1	IN03	B	0.141745824	4599.333333	11697.38095
Mid	IN	Ape1	IN03	B	0.17718228	4417.904762	11189.42857
Mid	IN	Ape1	IN03	B	0.212618736	4225.380952	9592.761905
Mid	IN	Ape1	IN03	B	0.248055192	3909.047619	6785.666667
Mid	IN	Ape1	IN03	B	0.283491648	3882.47619	5117.142857
Mid	IN	Ape1	IN03	B	0.318928104	3991.809524	4031.761905
Mid	IN	Ape1	IN03	B	0.354364559	4207.952381	3576.142857
Mid	IN	Ape1	IN03	B	0.389801015	4476.333333	3552
Mid	IN	Ape1	IN03	B	0.425237471	4646.666667	3676.952381
Mid	IN	Ape1	IN03	B	0.460673927	4799.571429	3480.52381
Mid	IN	Ape1	IN03	B	0.496110383	4792.809524	3015.333333
Mid	IN	Ape1	IN03	B	0.531546839	4595.095238	2509.47619
Mid	IN	Ape1	IN03	B	0.566983295	4241.571429	2231.095238
Mid	IN	Ape1	IN03	B	0.602419751	3661.333333	2220.190476
Mid	IN	Ape1	IN03	B	0.637856207	3336.952381	2546.095238
Mid	IN	Ape1	IN03	B	0.673292663	3156.285714	2879.857143
Mid	IN	Ape1	IN03	B	0.708729119	3116.428571	3053.619048
Mid	IN	Ape1	IN03	B	0.744165575	3122.809524	2870.952381
Mid	IN	Ape1	IN03	B	0.779602031	3122.809524	2870.952381
Mid	IN	Ape1	IN03	B	0.815038487	3221.380952	2668.47619
Mid	IN	Ape1	IN03	B	0.850474943	3316.428571	2676.666667
Mid	IN	Ape1	IN03	B	0.885911399	3401.666667	3350
Mid	IN	Ape1	IN03	B	0.921347855	3522.857143	5036.952381
Mid	IN	Ape1	IN03	B	0.956784311	3599.190476	7045.809524
Mid	IN	Ape1	IN03	B	0.992220766	3642.571429	8541.47619
Mid	IN	Ape1	IN03	B	1.027657222	3634.571429	8885.190476
Mid	IN	Ape1	IN03	B	1.063093678	3561.095238	8084
Mid	IN	Ape1	IN03	B	1.098530134	3422.047619	6279.619048
Mid	IN	Ape1	IN03	B	1.13396659	3179.428571	4875.52381
Mid	IN	Ape1	IN03	B	1.169403046	2907.619048	3805.857143
Mid	IN	Ape1	IN03	B	1.204839502	2674.52381	3165.428571
Mid	IN	Ape1	IN03	B	1.240275958	2522.333333	2897.285714
Mid	IN	Ape1	IN03	B	1.275712414	2635.761905	2782.809524
Mid	IN	Ape1	IN03	B	1.31114887	2953.380952	2626.095238
Mid	IN	Ape1	IN03	B	1.346585326	3381.428571	2492.095238
Mid	IN	Ape1	IN03	B	1.382021782	3769	2677.238095
Mid	IN	Ape1	IN03	B	1.417458238	3939.666667	3840.809524
Mid	IN	Ape1	IN03	B	1.452894694	3885.47619	5596.47619
Mid	IN	Ape1	IN03	B	1.48833115	3633.238095	7690.285714
Mid	IN	Ape1	IN03	B	1.523767606	3273.095238	9491
Mid	IN	Ape1	IN03	B	1.559204062	2899.571429	10393.95238
Mid	IN	Ape1	IN03	B	1.594640518	2449.571429	9997.47619
Mid	IN	Ape1	IN03	B	1.630076974	2231.809524	8378
Mid	IN	Ape1	IN03	B	1.665513429	2138.857143	6212.428571
Mid	IN	Ape1	IN03	B	1.700949885	2147.190476	4051.238095
Mid	IN	Ape1	IN03	B	1.736386341	2107.238095	2224.095238
Mid	IN	Ape1	IN03	B	1.771822797	2149.428571	1487.761905
Mid	IN	Ape1	IN03	B	1.807259253	2157.809524	1531.380952
Mid	IN	Ape1	IN03	C	0	3091.76	2050.08
Mid	IN	Ape1	IN03	C	0.035470688	3452.92	2092.36
Mid	IN	Ape1	IN03	C	0.070941377	3803.88	2211.68
Mid	IN	Ape1	IN03	C	0.106412065	4144.96	2462.04
Mid	IN	Ape1	IN03	C	0.141882753	4389.96	2840.52
Mid	IN	Ape1	IN03	C	0.177353441	4549.32	3187.68
Mid	IN	Ape1	IN03	C	0.21282413	4624.08	3385.52
Mid	IN	Ape1	IN03	C	0.248294818	4614.64	3468.48
Mid	IN	Ape1	IN03	C	0.283765506	4562.4	3701.64
Mid	IN	Ape1	IN03	C	0.319236195	4481.2	4265.04
Mid	IN	Ape1	IN03	C	0.354706883	4371.72	5069.2
Mid	IN	Ape1	IN03	C	0.390177571	4184.28	5690.08
Mid	IN	Ape1	IN03	C	0.42564826	4069.88	5761.44
Mid	IN	Ape1	IN03	C	0.461118948	4019.6	5198.2
Mid	IN	Ape1	IN03	C	0.496589636	4071.88	4230.64
Mid	IN	Ape1	IN03	C	0.532060324	4333	3124.68
Mid	IN	Ape1	IN03	C	0.567531013	4566.96	3132.28
Mid	IN	Ape1	IN03	C	0.603001701	4761.84	4211.04
Mid	IN	Ape1	IN03	C	0.638472389	4761.84	4211.04
Mid	IN	Ape1	IN03	C	0.673943078	4971.92	6726.08
Mid	IN	Ape1	IN03	C	0.709413766	4895.08	9194.28
Mid	IN	Ape1	IN03	C	0.744884454	4707.52	11042.2
Mid	IN	Ape1	IN03	C	0.780355143	4492.8	11622.88
Mid	IN	Ape1	IN03	C	0.815825831	4360.48	10759.52
Mid	IN	Ape1	IN03	C	0.851296519	4554.8	8167.96
Mid	IN	Ape1	IN03	C	0.886767207	4772.24	6009.8
Mid	IN	Ape1	IN03	C	0.922237896	5020.12	4530.32
Mid	IN	Ape1	IN03	C	0.957708584	5145.16	4170.32
Mid	IN	Ape1	IN03	C	0.993179272	5028.16	5031.68
Mid	IN	Ape1	IN03	C	1.028649961	4655.4	6216.48
Mid	IN	Ape1	IN03	C	1.064120649	4206.16	7070.68
Mid	IN	Ape1	IN03	C	1.099591337	3817.36	7176.32
Mid	IN	Ape1	IN03	C	1.135062026	3552.88	6573.04
Mid	IN	Ape1	IN03	C	1.170532714	3574.28	5346
Mid	IN	Ape1	IN03	C	1.206003402	3790.92	4070.08
Mid	IN	Ape1	IN03	C	1.24147409	4153.76	3075.2
Mid	IN	Ape1	IN03	C	1.276944779	4695.8	2551.84
Mid	IN	Ape1	IN03	C	1.312415467	5107.2	2343.32
Mid	IN	Ape1	IN03	C	1.347886155	5415.2	2266.2
Mid	IN	Ape1	IN03	C	1.383356844	5571.2	2203.36
Mid	IN	Ape1	IN03	C	1.418827532	5555.92	2162.08
Mid	IN	Ape1	IN03	C	1.45429822	5363.08	2416.44
Mid	IN	Ape1	IN03	C	1.489768908	5072.04	2596.28
Mid	IN	Ape1	IN04	A	0	6554.666667	1393.866667
Mid	IN	Ape1	IN04	A	0.035486182	7582.933333	2007.266667
Mid	IN	Ape1	IN04	A	0.070972364	8108.266667	2568.666667
Mid	IN	Ape1	IN04	A	0.106458545	9399.866667	3004.933333
Mid	IN	Ape1	IN04	A	0.141944727	9967.933333	3979.2
Mid	IN	Ape1	IN04	A	0.177430909	11155.06667	6263.6
Mid	IN	Ape1	IN04	A	0.212917091	11043.06667	8929.266667
Mid	IN	Ape1	IN04	A	0.248403273	10429.6	10293.33333
Mid	IN	Ape1	IN04	A	0.283889454	9881.733333	10380.93333
Mid	IN	Ape1	IN04	A	0.319375636	8352	9361.266667
Mid	IN	Ape1	IN04	A	0.354861818	8005	8139.466667
Mid	IN	Ape1	IN04	A	0.390348	6880.2	4835.866667
Mid	IN	Ape1	IN04	A	0.425834182	6880.2	4835.866667
Mid	IN	Ape1	IN04	A	0.461320364	5994.2	2248.333333
Mid	IN	Ape1	IN04	A	0.496806545	5486.266667	1259
Mid	IN	Ape1	IN04	A	0.532292727	6078.666667	1618.266667
Mid	IN	Ape1	IN04	A	0.567778909	5810.733333	3572.733333
Mid	IN	Ape1	IN04	A	0.603265091	5810.733333	3572.733333
Mid	IN	Ape1	IN04	A	0.638751273	5467.333333	6207.6
Mid	IN	Ape1	IN04	A	0.674237454	5047.733333	7596.666667
Mid	IN	Ape1	IN04	A	0.709723636	5123.133333	7421.6
Mid	IN	Ape1	IN04	A	0.745209818	4852.333333	5780.266667
Mid	IN	Ape1	IN04	A	0.780696	4852.333333	5780.266667
Mid	IN	Ape1	IN04	A	0.816182182	4772.066667	3811.266667
Mid	IN	Ape1	IN04	A	0.851668363	4881.2	3036.466667
Mid	IN	Ape1	IN04	A	0.887154545	5278.4	2594.266667
Mid	IN	Ape1	IN04	A	0.922640727	5939.933333	2675.533333
Mid	IN	Ape1	IN04	A	0.958126909	6395.866667	3325.6
Mid	IN	Ape1	IN04	A	0.993613091	7112	2445.6
Mid	IN	Ape1	IN04	A	1.029099272	8346.133333	2976.933333
Mid	IN	Ape1	IN04	A	1.064585454	8652.4	3851.133333
Mid	IN	Ape1	IN04	A	1.100071636	8772	6798.266667
Mid	IN	Ape1	IN04	A	1.135557818	8634.866667	7921.133333
Mid	IN	Ape1	IN04	A	1.171044	8233.133333	8623
Mid	IN	Ape1	IN04	A	1.206530182	7636.466667	8110.266667
Mid	IN	Ape1	IN04	A	1.242016363	7737.8	6924
Mid	IN	Ape1	IN04	A	1.277502545	7417.4	5977.666667
Mid	IN	Ape1	IN04	A	1.312988727	7533.466667	3567.333333
Mid	IN	Ape1	IN04	A	1.348474909	7810.266667	2390.933333
Mid	IN	Ape1	IN04	A	1.383961091	7760.2	1085.533333
Mid	IN	Ape1	IN04	B	0	5673.466667	3337.4
Mid	IN	Ape1	IN04	B	0.035575715	5061.533333	4741.2
Mid	IN	Ape1	IN04	B	0.07115143	5030.2	6909.466667
Mid	IN	Ape1	IN04	B	0.106727145	5537.2	9523.266667
Mid	IN	Ape1	IN04	B	0.14230286	6379.133333	11911.46667
Mid	IN	Ape1	IN04	B	0.177878575	7476.6	12728
Mid	IN	Ape1	IN04	B	0.21345429	8048	12591.6
Mid	IN	Ape1	IN04	B	0.249030005	8197.066667	11142.86667
Mid	IN	Ape1	IN04	B	0.28460572	7914.4	8783.466667
Mid	IN	Ape1	IN04	B	0.320181435	7319.466667	6134.333333
Mid	IN	Ape1	IN04	B	0.35575715	6602.066667	3798.266667
Mid	IN	Ape1	IN04	B	0.391332866	5951	2211.266667
Mid	IN	Ape1	IN04	B	0.426908581	5493.6	1480.8
Mid	IN	Ape1	IN04	B	0.462484296	5685.533333	1485.666667
Mid	IN	Ape1	IN04	B	0.498060011	5686.266667	1852.266667
Mid	IN	Ape1	IN04	B	0.533635726	5672.266667	2346.8
Mid	IN	Ape1	IN04	B	0.569211441	5510.466667	3006.533333
Mid	IN	Ape1	IN04	B	0.604787156	5130.666667	3986.6
Mid	IN	Ape1	IN04	B	0.640362871	4564.266667	5374.2
Mid	IN	Ape1	IN04	B	0.675938586	3947	7036.866667
Mid	IN	Ape1	IN04	B	0.711514301	3478.533333	8634
Mid	IN	Ape1	IN04	B	0.747090016	3298.533333	10304.06667
Mid	IN	Ape1	IN04	B	0.782665731	3820.933333	10661.06667
Mid	IN	Ape1	IN04	B	0.818241446	4789.933333	10360.26667
Mid	IN	Ape1	IN04	B	0.853817161	5985.8	9476.8
Mid	IN	Ape1	IN04	B	0.889392876	7116.866667	8111.066667
Mid	IN	Ape1	IN04	B	0.924968591	7912.933333	6448
Mid	IN	Ape1	IN04	B	0.960544306	8200.333333	4785.6
Mid	IN	Ape1	IN04	B	0.996120021	7937.466667	3387.066667
Mid	IN	Ape1	IN04	B	1.031695736	7844.133333	2388.666667
Mid	IN	Ape1	IN04	B	1.067271451	6659.8	1797
Mid	IN	Ape1	IN04	B	1.102847167	5367.8	1456.333333
Mid	IN	Ape1	IN04	B	1.138422882	4186.866667	1302.8
Mid	IN	Ape1	IN04	C	0	1121.4	3363.6
Mid	IN	Ape1	IN04	C	0.035894942	1063.933333	3400.733333
Mid	IN	Ape1	IN04	C	0.071789884	1469.6	2949.733333
Mid	IN	Ape1	IN04	C	0.107684825	2644.133333	2533.133333
Mid	IN	Ape1	IN04	C	0.143579767	3879.533333	2521.533333
Mid	IN	Ape1	IN04	C	0.179474709	5190.066667	3302.266667
Mid	IN	Ape1	IN04	C	0.215369651	6331.666667	4632.466667
Mid	IN	Ape1	IN04	C	0.251264593	7086.266667	6018.733333
Mid	IN	Ape1	IN04	C	0.287159535	7355.066667	6993.466667
Mid	IN	Ape1	IN04	C	0.323054476	7608.6	7096.533333
Mid	IN	Ape1	IN04	C	0.358949418	7181.533333	6578.6
Mid	IN	Ape1	IN04	C	0.39484436	6867.266667	5805.533333
Mid	IN	Ape1	IN04	C	0.430739302	6844.6	5104.8
Mid	IN	Ape1	IN04	C	0.466634244	7139.933333	4539.866667
Mid	IN	Ape1	IN04	C	0.502529186	7466.333333	3819.4
Mid	IN	Ape1	IN04	C	0.538424127	8011.2	3133.133333
Mid	IN	Ape1	IN04	C	0.574319069	8482.733333	2485.666667
Mid	IN	Ape1	IN04	C	0.610214011	8707	2008.333333
Mid	IN	Ape1	IN04	C	0.646108953	8527.466667	1686.466667
Mid	IN	Ape1	IN04	C	0.682003895	7858.066667	1442.333333
Mid	IN	Ape1	IN04	C	0.717898836	6402.933333	1348.133333
Mid	IN	Ape1	IN04	C	0.753793778	5166.4	1507.266667
Mid	IN	Ape1	IN04	C	0.78968872	3972.8	1859.266667
Mid	IN	Ape1	IN04	C	0.825583662	3041.333333	2236.466667
Mid	IN	Ape1	IN04	C	0.861478604	2497.4	2496
Mid	IN	Ape1	IN04	C	0.897373546	2776.133333	2752.933333
Mid	IN	Ape1	IN04	C	0.933268487	3198.933333	2874.266667
Mid	IN	Ape1	IN04	C	0.969163429	4004.8	3299.6
Mid	IN	Ape1	IN04	C	1.005058371	5106.6	4166.866667
Mid	IN	Ape1	IN04	C	1.040953313	6318.133333	5452.333333
Mid	IN	Ape1	IN04	C	1.076848255	7354.6	6904.266667
Mid	IN	Ape1	IN04	C	1.112743197	8168.066667	7212.8
Mid	IN	Ape1	IN04	C	1.148638138	8570.8	8176.133333
Mid	IN	Ape1	IN04	C	1.18453308	8261.733333	8043.066667
Mid	IN	Ape1	IN04	C	1.220428022	7356.2	6688.733333
Mid	IN	Ape1	IN04	C	1.256322964	6194.2	4702.733333
Mid	IN	Ape1	IN04	C	1.292217906	5212.533333	2536.4
Mid	IN	Ape1	IN04	C	1.328112848	4661.8	1673.666667
Mid	IN	Ape1	IN04	C	1.364007789	4538.666667	1307.533333
Mid	IN	Ape1	IN05	A	0	2918.565217	1933.173913
Mid	IN	Ape1	IN05	A	0.035583316	2702.869565	2723.304348
Mid	IN	Ape1	IN05	A	0.071166632	2462	4648.521739
Mid	IN	Ape1	IN05	A	0.106749948	2430.826087	7301.26087
Mid	IN	Ape1	IN05	A	0.142333264	2494.173913	10930.34783
Mid	IN	Ape1	IN05	A	0.177916579	2589.782609	15341.95652
Mid	IN	Ape1	IN05	A	0.213499895	2733.434783	17351.3913
Mid	IN	Ape1	IN05	A	0.249083211	2849.73913	17228.73913
Mid	IN	Ape1	IN05	A	0.284666527	2917.304348	15186.82609
Mid	IN	Ape1	IN05	A	0.320249843	2901.782609	10499.6087
Mid	IN	Ape1	IN05	A	0.355833159	2920.130435	7169.521739
Mid	IN	Ape1	IN05	A	0.391416475	2920.130435	7169.521739
Mid	IN	Ape1	IN05	A	0.426999791	2947.26087	3421.347826
Mid	IN	Ape1	IN05	A	0.462583107	3010.391304	1699.782609
Mid	IN	Ape1	IN05	A	0.498166422	3086.782609	697.9130435
Mid	IN	Ape1	IN05	A	0.533749738	3101.347826	341.173913
Mid	IN	Ape1	IN05	A	0.569333054	3052.869565	550.9130435
Mid	IN	Ape1	IN05	A	0.60491637	2885.956522	873.5217391
Mid	IN	Ape1	IN05	A	0.640499686	2534.086957	1144.608696
Mid	IN	Ape1	IN05	A	0.676083002	2250.217391	1330.26087
Mid	IN	Ape1	IN05	A	0.711666318	2022.826087	1343.782609
Mid	IN	Ape1	IN05	A	0.747249634	1999.652174	940.3478261
Mid	IN	Ape1	IN05	A	0.782832949	2035.086957	771.7826087
Mid	IN	Ape1	IN05	A	0.818416265	2126.869565	825.2608696
Mid	IN	Ape1	IN05	A	0.853999581	2238.608696	1299.086957
Mid	IN	Ape1	IN05	A	0.889582897	2468.043478	3408.391304
Mid	IN	Ape1	IN05	A	0.925166213	2626.347826	6041.565217
Mid	IN	Ape1	IN05	A	0.960749529	2855	8742.086957
Mid	IN	Ape1	IN05	A	0.996332845	3209.478261	10963.34783
Mid	IN	Ape1	IN05	A	1.031916161	3478.608696	10370.6087
Mid	IN	Ape1	IN05	A	1.067499477	3678.347826	8439.695652
Mid	IN	Ape1	IN05	A	1.103082792	3658.956522	7867.26087
Mid	IN	Ape1	IN05	A	1.138666108	3725.217391	5207.391304
Mid	IN	Ape1	IN05	A	1.174249424	3705.608696	2827.913043
Mid	IN	Ape1	IN05	A	1.20983274	3584.217391	1240
Mid	IN	Ape1	IN05	A	1.245416056	3511.565217	1863.26087
Mid	IN	Ape1	IN05	A	1.280999372	3426.304348	4874.826087
Mid	IN	Ape1	IN05	A	1.316582688	3320.652174	10362
Mid	IN	Ape1	IN05	A	1.352166004	3074.086957	19156.30435
Mid	IN	Ape1	IN05	A	1.38774932	2912.347826	23184
Mid	IN	Ape1	IN05	A	1.423332635	2755.478261	24640.91304
Mid	IN	Ape1	IN05	A	1.458915951	2506.565217	23104.04348
Mid	IN	Ape1	IN05	A	1.494499267	2442.565217	18212.17391
Mid	IN	Ape1	IN05	A	1.530082583	2432.608696	11147.56522
Mid	IN	Ape1	IN05	A	1.565665899	2453.869565	4149.695652
Mid	IN	Ape1	IN05	A	1.601249215	2574.826087	1727.521739
Mid	IN	Ape1	IN05	A	1.636832531	2744.565217	1254.608696
Mid	IN	Ape1	IN05	A	1.672415847	2898.217391	1886.173913
Mid	IN	Ape1	IN05	A	1.707999163	3144.521739	2331.478261
Mid	IN	Ape1	IN05	B	0	3435.285714	941.6190476
Mid	IN	Ape1	IN05	B	0.035309335	3102.095238	758.5238095
Mid	IN	Ape1	IN05	B	0.070618671	3102.095238	758.5238095
Mid	IN	Ape1	IN05	B	0.105928006	2860.380952	1442.238095
Mid	IN	Ape1	IN05	B	0.141237342	2827.285714	3598.52381
Mid	IN	Ape1	IN05	B	0.176546677	2875.333333	5751.095238
Mid	IN	Ape1	IN05	B	0.211856013	3016.666667	8140.428571
Mid	IN	Ape1	IN05	B	0.247165348	3241.666667	13592.38095
Mid	IN	Ape1	IN05	B	0.282474684	3271.47619	15754.85714
Mid	IN	Ape1	IN05	B	0.317784019	3182.095238	16983.71429
Mid	IN	Ape1	IN05	B	0.353093355	3052.047619	16549.2381
Mid	IN	Ape1	IN05	B	0.38840269	2878.619048	15086
Mid	IN	Ape1	IN05	B	0.423712025	2507.190476	11404.28571
Mid	IN	Ape1	IN05	B	0.459021361	2221.52381	7042
Mid	IN	Ape1	IN05	B	0.494330696	2221.52381	7042
Mid	IN	Ape1	IN05	B	0.529640032	2141.761905	3436.714286
Mid	IN	Ape1	IN05	B	0.564949367	2302.571429	1577.761905
Mid	IN	Ape1	IN05	B	0.600258703	2463.809524	1323.857143
Mid	IN	Ape1	IN05	B	0.635568038	2621.52381	1450.571429
Mid	IN	Ape1	IN05	B	0.670877374	2975.952381	2388.619048
Mid	IN	Ape1	IN05	B	0.706186709	3102.904762	3189
Mid	IN	Ape1	IN05	B	0.741496044	3353.095238	4443.285714
Mid	IN	Ape1	IN05	B	0.77680538	3491.285714	4693.285714
Mid	IN	Ape1	IN05	B	0.812114715	3458.619048	4818.380952
Mid	IN	Ape1	IN05	B	0.847424051	3332.619048	3762.095238
Mid	IN	Ape1	IN05	B	0.882733386	3271.571429	2981.285714
Mid	IN	Ape1	IN05	B	0.918042722	2912.142857	1419.809524
Mid	IN	Ape1	IN05	B	0.953352057	2618.761905	874.2857143
Mid	IN	Ape1	IN05	B	0.988661393	2284.904762	767.5714286
Mid	IN	Ape1	IN05	B	1.023970728	2268.904762	1027.761905
Mid	IN	Ape1	IN05	B	1.059280064	2012.190476	1655.380952
Mid	IN	Ape1	IN05	B	1.094589399	1795.52381	3429.952381
Mid	IN	Ape1	IN05	B	1.129898734	1677.190476	5105.666667
Mid	IN	Ape1	IN05	B	1.16520807	1677.190476	5105.666667
Mid	IN	Ape1	IN05	B	1.200517405	1694.52381	5330.333333
Mid	IN	Ape1	IN05	B	1.235826741	1833.142857	4421.380952
Mid	IN	Ape1	IN05	B	1.271136076	1933.428571	4009.238095
Mid	IN	Ape1	IN05	B	1.306445412	2046.238095	3756.952381
Mid	IN	Ape1	IN05	B	1.341754747	2274.761905	3912.190476
Mid	IN	Ape1	IN05	B	1.377064083	2361.428571	4229
Mid	IN	Ape1	IN05	B	1.412373418	2472.428571	4289.52381
Mid	IN	Ape1	IN05	B	1.447682754	2501.428571	4028.047619
Mid	IN	Ape1	IN05	B	1.482992089	2461.190476	3651.809524
Mid	IN	Ape1	IN05	B	1.518301424	2323.714286	2753
Mid	IN	Ape1	IN05	B	1.55361076	2094.619048	1761.952381
Mid	IN	Ape1	IN05	B	1.588920095	2094.619048	1761.952381
Mid	IN	Ape1	IN05	B	1.624229431	1870.904762	966.7142857
Mid	IN	Ape1	IN05	C	0	2943	5248.48
Mid	IN	Ape1	IN05	C	0.036000092	3090.72	6290.8
Mid	IN	Ape1	IN05	C	0.072000185	3346.8	7937.6
Mid	IN	Ape1	IN05	C	0.108000277	3387.16	9274.36
Mid	IN	Ape1	IN05	C	0.14400037	3420.04	11664.56
Mid	IN	Ape1	IN05	C	0.180000462	3371.36	13167.08
Mid	IN	Ape1	IN05	C	0.216000555	3413.36	13837.68
Mid	IN	Ape1	IN05	C	0.252000647	3400.92	14380.76
Mid	IN	Ape1	IN05	C	0.28800074	3407.88	13933.64
Mid	IN	Ape1	IN05	C	0.324000832	3512.36	12251.52
Mid	IN	Ape1	IN05	C	0.360000925	3561.28	10456
Mid	IN	Ape1	IN05	C	0.396001017	3694.28	8253.96
Mid	IN	Ape1	IN05	C	0.43200111	3708.08	6679.52
Mid	IN	Ape1	IN05	C	0.468001202	3556.48	5122.4
Mid	IN	Ape1	IN05	C	0.504001294	3226.24	4028.56
Mid	IN	Ape1	IN05	C	0.540001387	2765.96	3170.88
Mid	IN	Ape1	IN05	C	0.576001479	2548.12	2974.24
Mid	IN	Ape1	IN05	C	0.612001572	2064.08	2432.84
Mid	IN	Ape1	IN05	C	0.648001664	1630.8	2028.96
Mid	IN	Ape1	IN05	C	0.684001757	1617.28	1987.6
Mid	IN	Ape1	IN05	C	0.720001849	1916.72	1841.16
Mid	IN	Ape1	IN05	C	0.756001942	2223.16	1737.08
Mid	IN	Ape1	IN05	C	0.792002034	2468.64	1608.56
Mid	IN	Ape1	IN05	C	0.828002127	2643.2	1764.12
Mid	IN	Ape1	IN05	C	0.864002219	2559.92	2495.2
Mid	IN	Ape1	IN05	C	0.900002312	2383.64	4389.32
Mid	IN	Ape1	IN05	C	0.936002404	2383.64	4389.32
Mid	IN	Ape1	IN05	C	0.972002496	2203.36	6517.72
Mid	IN	Ape1	IN05	C	1.008002589	2078.84	7386.88
Mid	IN	Ape1	IN05	C	1.044002681	2065.12	6703.12
Mid	IN	Ape1	IN05	C	1.080002774	2074.44	5287.16
Mid	IN	Ape1	IN05	C	1.116002866	2127.12	3628.76
Mid	IN	Ape1	IN05	C	1.152002959	2259.08	1696.56
Mid	IN	Ape1	IN05	C	1.188003051	2352.6	1232.68
Mid	IN	Ape1	IN05	C	1.224003144	2476.76	1043.76
Mid	IN	Ape1	IN05	C	1.260003236	2563.84	1132.6
Mid	IN	Ape1	IN05	C	1.296003329	2593.88	1015.64
Mid	IN	Ape1	IN05	C	1.332003421	2715.36	1047.56
Mid	IN	Ape1	IN05	C	1.368003514	2879.12	1099.36
Mid	IN	Ape1	IN05	C	1.404003606	3197.8	1089.44
Mid	IN	Ape1	IN05	C	1.440003699	3416.4	1361.88
Mid	IN	Ape1	IN05	C	1.476003791	3700.08	1795.92
Mid	IN	Ape1	IN05	C	1.512003883	3745.24	2468.16
Mid	IN	Ape1	IN05	C	1.548003976	3672.68	4184.72
Mid	IN	Ape1	IN05	C	1.584004068	3417.24	6130.84
Mid	IN	Ape1	IN05	C	1.620004161	3084.76	8234.52
Mid	IN	Ape1	IN05	C	1.656004253	3041.2	8937
Mid	IN	Ape1	IN05	C	1.692004346	2735.24	10089.16
Mid	IN	Ape1	IN05	C	1.728004438	2605.84	9525.44
Mid	IN	Ape1	IN05	C	1.764004531	2631.76	7859.4
Mid	IN	Ape1	IN05	C	1.800004623	2938.76	4753.4
Mid	PN	Ape1	PyN01	A	0	8384.947368	878.3684211
Mid	PN	Ape1	PyN01	A	0.035352529	9388.210526	4012.105263
Mid	PN	Ape1	PyN01	A	0.070705059	9954.157895	10218.68421
Mid	PN	Ape1	PyN01	A	0.106057588	10054	18932.21053
Mid	PN	Ape1	PyN01	A	0.141410117	9781.736842	24261.52632
Mid	PN	Ape1	PyN01	A	0.176762647	9319.578947	27333.63158
Mid	PN	Ape1	PyN01	A	0.212115176	8905.315789	28215.15789
Mid	PN	Ape1	PyN01	A	0.247467705	8809.736842	27548.52632
Mid	PN	Ape1	PyN01	A	0.282820235	9294.947368	24894.63158
Mid	PN	Ape1	PyN01	A	0.318172764	10535.57895	17328.31579
Mid	PN	Ape1	PyN01	A	0.353525293	12904.94737	7499.947368
Mid	PN	Ape1	PyN01	A	0.388877823	15206.36842	2115.105263
Mid	PN	Ape1	PyN01	A	0.424230352	17489.89474	186.4210526
Mid	PN	Ape1	PyN01	A	0.459582881	19245.36842	90
Mid	PN	Ape1	PyN01	A	0.49493541	20079.05263	224.3684211
Mid	PN	Ape1	PyN01	A	0.53028794	19841.63158	397.6315789
Mid	PN	Ape1	PyN01	A	0.565640469	18655.42105	557.0526316
Mid	PN	Ape1	PyN01	A	0.600992998	16843	1174.947368
Mid	PN	Ape1	PyN01	A	0.636345528	14802.63158	3689.157895
Mid	PN	Ape1	PyN01	A	0.671698057	12894.94737	9102.842105
Mid	PN	Ape1	PyN01	A	0.707050586	11364.89474	17276.89474
Mid	PN	Ape1	PyN01	A	0.742403116	10311.15789	23429.63158
Mid	PN	Ape1	PyN01	A	0.777755645	9694.842105	27396.10526
Mid	PN	Ape1	PyN01	A	0.813108174	9378.368421	29519.15789
Mid	PN	Ape1	PyN01	A	0.848460704	9190.473684	30105.57895
Mid	PN	Ape1	PyN01	A	0.883813233	8992.263158	29200.42105
Mid	PN	Ape1	PyN01	A	0.919165762	8718	26196.21053
Mid	PN	Ape1	PyN01	A	0.954518292	8370.526316	18227.94737
Mid	PN	Ape1	PyN01	A	0.989870821	7884.736842	8461.578947
Mid	PN	Ape1	PyN01	A	1.02522335	7504.947368	3305.631579
Mid	PN	Ape1	PyN01	A	1.06057588	7120.421053	1042.789474
Mid	PN	Ape1	PyN01	A	1.095928409	6801.736842	577.3684211
Mid	PN	Ape1	PyN01	A	1.131280938	6689.526316	821.2631579
Mid	PN	Ape1	PyN01	A	1.166633468	6980.421053	989.4210526
Mid	PN	Ape1	PyN01	A	1.201985997	7862.684211	897.8947368
Mid	PN	Ape1	PyN01	A	1.237338526	9426.157895	716.6315789
Mid	PN	Ape1	PyN01	A	1.272691055	11601.73684	547.3684211
Mid	PN	Ape1	PyN01	A	1.308043585	14150.05263	521.6315789
Mid	PN	Ape1	PyN01	B	0	8723.04	1080.76
Mid	PN	Ape1	PyN01	B	0.035892642	7616.8	628.48
Mid	PN	Ape1	PyN01	B	0.071785284	7047.88	672.92
Mid	PN	Ape1	PyN01	B	0.107677925	6643.04	1370.6
Mid	PN	Ape1	PyN01	B	0.143570567	6643.04	1370.6
Mid	PN	Ape1	PyN01	B	0.179463209	7142.44	3076.44
Mid	PN	Ape1	PyN01	B	0.215355851	8173.04	5950.6
Mid	PN	Ape1	PyN01	B	0.251248493	10278.8	14725.52
Mid	PN	Ape1	PyN01	B	0.287141134	12245.12	21469.6
Mid	PN	Ape1	PyN01	B	0.323033776	14517.04	25157.28
Mid	PN	Ape1	PyN01	B	0.358926418	16125.16	26014.8
Mid	PN	Ape1	PyN01	B	0.39481906	16002.96	25636.72
Mid	PN	Ape1	PyN01	B	0.430711702	17069.88	25151.48
Mid	PN	Ape1	PyN01	B	0.466604343	17408.24	20551.24
Mid	PN	Ape1	PyN01	B	0.502496985	17918.56	15854.2
Mid	PN	Ape1	PyN01	B	0.538389627	18463.68	7212.6
Mid	PN	Ape1	PyN01	B	0.574282269	18976.4	4365.24
Mid	PN	Ape1	PyN01	B	0.610174911	19781.72	2403.36
Mid	PN	Ape1	PyN01	B	0.646067552	19781.72	2403.36
Mid	PN	Ape1	PyN01	B	0.681960194	20056.64	1298.76
Mid	PN	Ape1	PyN01	B	0.717852836	19191.64	783.08
Mid	PN	Ape1	PyN01	B	0.753745478	17776.12	335.6
Mid	PN	Ape1	PyN01	B	0.78963812	16038	202.52
Mid	PN	Ape1	PyN01	B	0.825530761	14018.96	336.88
Mid	PN	Ape1	PyN01	B	0.861423403	12725.52	549.32
Mid	PN	Ape1	PyN01	B	0.897316045	11664.04	916.2
Mid	PN	Ape1	PyN01	B	0.933208687	11664.04	916.2
Mid	PN	Ape1	PyN01	B	0.969101329	11192.2	1269.2
Mid	PN	Ape1	PyN01	B	1.00499397	11195.36	1463.12
Mid	PN	Ape1	PyN01	B	1.040886612	11151.68	1640.76
Mid	PN	Ape1	PyN01	B	1.076779254	11243.96	1811.4
Mid	PN	Ape1	PyN01	B	1.112671896	11276.8	2378.12
Mid	PN	Ape1	PyN01	B	1.148564538	11383.36	3290.72
Mid	PN	Ape1	PyN01	B	1.184457179	11433.32	4091.76
Mid	PN	Ape1	PyN01	B	1.220349821	11604.48	6046.92
Mid	PN	Ape1	PyN01	B	1.256242463	11928.64	10157
Mid	PN	Ape1	PyN01	B	1.292135105	12229.2	12487.04
Mid	PN	Ape1	PyN01	B	1.328027747	12640.96	14146.48
Mid	PN	Ape1	PyN01	B	1.363920388	13187.16	13124.8
Mid	PN	Ape1	PyN01	B	1.39981303	13509.84	9610.68
Mid	PN	Ape1	PyN01	B	1.435705672	13509.84	9610.68
Mid	PN	Ape1	PyN01	B	1.471598314	13695.72	5768.56
Mid	PN	Ape1	PyN01	B	1.507490956	14242.8	4058
Mid	PN	Ape1	PyN01	B	1.543383597	14399.92	3741.84
Mid	PN	Ape1	PyN01	B	1.579276239	14916.28	5845.2
Mid	PN	Ape1	PyN01	B	1.615168881	15708.6	13646.6
Mid	PN	Ape1	PyN01	B	1.651061523	16791.36	17723.04
Mid	PN	Ape1	PyN01	B	1.686954165	17241.24	20014.96
Mid	PN	Ape1	PyN01	B	1.722846806	18786.48	20990.92
Mid	PN	Ape1	PyN01	B	1.758739448	20975.48	21565.48
Mid	PN	Ape1	PyN01	B	1.79463209	22327.12	19818.72
Mid	PN	Ape1	PyN01	B	1.830524732	23525.48	15157.32
Mid	PN	Ape1	PyN01	B	1.866417374	23809.84	8894.96
Mid	PN	Ape1	PyN01	B	1.902310015	23614.44	2590.32
Mid	PN	Ape1	PyN01	B	1.938202657	23387.6	1409.4
Mid	PN	Ape1	PyN01	B	1.974095299	22573.88	506.52
Mid	PN	Ape1	PyN01	B	2.009987941	20523.72	567.08
Mid	PN	Ape1	PyN01	C	0	6072.684211	1695.421053
Mid	PN	Ape1	PyN01	C	0.035416842	4856.947368	1320.894737
Mid	PN	Ape1	PyN01	C	0.070833684	3774.684211	1106.578947
Mid	PN	Ape1	PyN01	C	0.106250525	3055.105263	1091.105263
Mid	PN	Ape1	PyN01	C	0.141667367	2875.526316	1269.736842
Mid	PN	Ape1	PyN01	C	0.177084209	3320.315789	1834.052632
Mid	PN	Ape1	PyN01	C	0.212501051	4340.157895	3065.157895
Mid	PN	Ape1	PyN01	C	0.247917892	4639.842105	5122.894737
Mid	PN	Ape1	PyN01	C	0.283334734	5835.052632	7154.684211
Mid	PN	Ape1	PyN01	C	0.318751576	6909.526316	8608.105263
Mid	PN	Ape1	PyN01	C	0.354168418	7689.210526	9099.578947
Mid	PN	Ape1	PyN01	C	0.38958526	8110.105263	8778.473684
Mid	PN	Ape1	PyN01	C	0.425002101	8223.789474	8078.421053
Mid	PN	Ape1	PyN01	C	0.460418943	8152.631579	7348.315789
Mid	PN	Ape1	PyN01	C	0.495835785	8026.526316	6698.157895
Mid	PN	Ape1	PyN01	C	0.531252627	7932.526316	6072.473684
Mid	PN	Ape1	PyN01	C	0.566669468	7901.526316	5380.842105
Mid	PN	Ape1	PyN01	C	0.60208631	7922.789474	4590.631579
Mid	PN	Ape1	PyN01	C	0.637503152	7961.947368	3763.789474
Mid	PN	Ape1	PyN01	C	0.672919994	7628.263158	3122.526316
Mid	PN	Ape1	PyN01	C	0.708336836	7521.526316	3114.842105
Mid	PN	Ape1	PyN01	C	0.743753677	7357.789474	3282.578947
Mid	PN	Ape1	PyN01	C	0.779170519	7188.368421	3559.842105
Mid	PN	Ape1	PyN01	C	0.814587361	7078.473684	3782.210526
Mid	PN	Ape1	PyN01	C	0.850004203	7068.210526	4022.105263
Mid	PN	Ape1	PyN01	C	0.885421044	7151	5107.157895
Mid	PN	Ape1	PyN01	C	0.920837886	7301.842105	7399.315789
Mid	PN	Ape1	PyN01	C	0.956254728	7541.315789	10263.42105
Mid	PN	Ape1	PyN01	C	0.99167157	7988.157895	12993.84211
Mid	PN	Ape1	PyN01	C	1.027088412	8846.473684	14940.78947
Mid	PN	Ape1	PyN01	C	1.062505253	10307.89474	15734.68421
Mid	PN	Ape1	PyN01	C	1.097922095	12686.47368	15337.47368
Mid	PN	Ape1	PyN01	C	1.133338937	15300.63158	13157.05263
Mid	PN	Ape1	PyN01	C	1.168755779	17802.26316	9893.263158
Mid	PN	Ape1	PyN01	C	1.20417262	19568.31579	6457.263158
Mid	PN	Ape1	PyN01	C	1.239589462	20084.68421	3784.052632
Mid	PN	Ape1	PyN01	C	1.275006304	19154.36842	2204.842105
Mid	PN	Ape1	PyN01	C	1.310423146	16983.05263	1411.052632
Mid	PN	Ape1	PyN02	A	0	12159.61905	1919.952381
Mid	PN	Ape1	PyN02	A	0.035307278	13038.66667	1897.333333
Mid	PN	Ape1	PyN02	A	0.070614556	13448.85714	1942
Mid	PN	Ape1	PyN02	A	0.105921834	13112.09524	1930.619048
Mid	PN	Ape1	PyN02	A	0.141229112	12831.61905	2742
Mid	PN	Ape1	PyN02	A	0.17653639	11378.28571	5889.333333
Mid	PN	Ape1	PyN02	A	0.211843668	9849.428571	11164
Mid	PN	Ape1	PyN02	A	0.247150946	9181.619048	14590.33333
Mid	PN	Ape1	PyN02	A	0.282458224	8950.761905	16476.04762
Mid	PN	Ape1	PyN02	A	0.317765502	8799.428571	18258.38095
Mid	PN	Ape1	PyN02	A	0.35307278	9532.142857	17082.2381
Mid	PN	Ape1	PyN02	A	0.388380058	10284.80952	14084.66667
Mid	PN	Ape1	PyN02	A	0.423687336	12115.14286	8027.333333
Mid	PN	Ape1	PyN02	A	0.458994614	13879.85714	3418
Mid	PN	Ape1	PyN02	A	0.494301892	13879.85714	3418
Mid	PN	Ape1	PyN02	A	0.52960917	15120.52381	1553.952381
Mid	PN	Ape1	PyN02	A	0.564916448	15175.71429	1336.857143
Mid	PN	Ape1	PyN02	A	0.600223726	15390.61905	1509.238095
Mid	PN	Ape1	PyN02	A	0.635531004	15139.7619	1836.809524
Mid	PN	Ape1	PyN02	A	0.670838282	15139.7619	1836.809524
Mid	PN	Ape1	PyN02	A	0.70614556	14387.42857	2099.619048
Mid	PN	Ape1	PyN02	A	0.741452838	13248.85714	2395.285714
Mid	PN	Ape1	PyN02	A	0.776760116	12126.38095	3611.761905
Mid	PN	Ape1	PyN02	A	0.812067394	11162.61905	5029.571429
Mid	PN	Ape1	PyN02	A	0.847374672	11589.85714	6134.619048
Mid	PN	Ape1	PyN02	A	0.88268195	12205.52381	9635.809524
Mid	PN	Ape1	PyN02	A	0.917989228	12278.47619	11865.19048
Mid	PN	Ape1	PyN02	A	0.953296506	14281.66667	15333.28571
Mid	PN	Ape1	PyN02	A	0.988603784	14642.38095	17398.61905
Mid	PN	Ape1	PyN02	A	1.023911062	16317.52381	20515.28571
Mid	PN	Ape1	PyN02	A	1.05921834	17546.80952	21313.95238
Mid	PN	Ape1	PyN02	A	1.094525618	16959.19048	21142.09524
Mid	PN	Ape1	PyN02	A	1.129832896	16512.38095	18354.95238
Mid	PN	Ape1	PyN02	A	1.165140173	15506.95238	15794.19048
Mid	PN	Ape1	PyN02	A	1.200447451	14606.19048	13429.80952
Mid	PN	Ape1	PyN02	A	1.235754729	14606.19048	13429.80952
Mid	PN	Ape1	PyN02	A	1.271062007	14032	13100.52381
Mid	PN	Ape1	PyN02	A	1.306369285	13917.90476	13282.14286
Mid	PN	Ape1	PyN02	A	1.341676563	13924.28571	12903.47619
Mid	PN	Ape1	PyN02	A	1.376983841	14019.33333	12641.80952
Mid	PN	Ape1	PyN02	A	1.412291119	14019.33333	12641.80952
Mid	PN	Ape1	PyN02	A	1.447598397	13589.61905	13621.09524
Mid	PN	Ape1	PyN02	A	1.482905675	12417.95238	16847.09524
Mid	PN	Ape1	PyN02	A	1.518212953	11419.95238	18779.80952
Mid	PN	Ape1	PyN02	A	1.553520231	9900.380952	19964.85714
Mid	PN	Ape1	PyN02	A	1.588827509	9121.285714	18788.90476
Mid	PN	Ape1	PyN02	A	1.624134787	9043.761905	17667.47619
Mid	PN	Ape1	PyN02	A	1.659442065	8832.619048	15621.95238
Mid	PN	Ape1	PyN02	A	1.694749343	9410.52381	12737.66667
Mid	PN	Ape1	PyN02	A	1.730056621	10510.47619	10276.38095
Mid	PN	Ape1	PyN02	A	1.765363899	11335.66667	8685.428571
Mid	PN	Ape1	PyN02	A	1.800671177	11732.33333	7711.52381
Mid	PN	Ape1	PyN02	A	1.835978455	12509.33333	6116.333333
Mid	PN	Ape1	PyN02	A	1.871285733	13235.7619	3942.571429
Mid	PN	Ape1	PyN02	B	0	28494.90476	552.6666667
Mid	PN	Ape1	PyN02	B	0.035457736	29800.42857	420.2380952
Mid	PN	Ape1	PyN02	B	0.070915472	29288.61905	1383.714286
Mid	PN	Ape1	PyN02	B	0.106373207	27178.85714	7733.047619
Mid	PN	Ape1	PyN02	B	0.141830943	24224.2381	17954.61905
Mid	PN	Ape1	PyN02	B	0.177288679	21393.95238	24666.42857
Mid	PN	Ape1	PyN02	B	0.212746415	19058.71429	28439.42857
Mid	PN	Ape1	PyN02	B	0.248204151	18193.57143	30782.19048
Mid	PN	Ape1	PyN02	B	0.283661887	18287.52381	31674
Mid	PN	Ape1	PyN02	B	0.319119622	18662.52381	30880.09524
Mid	PN	Ape1	PyN02	B	0.354577358	18642.47619	28972.33333
Mid	PN	Ape1	PyN02	B	0.390035094	17891	24383.66667
Mid	PN	Ape1	PyN02	B	0.42549283	16547.71429	14163.66667
Mid	PN	Ape1	PyN02	B	0.460950566	15112.7619	4938.238095
Mid	PN	Ape1	PyN02	B	0.496408301	14156.85714	1884.571429
Mid	PN	Ape1	PyN02	B	0.531866037	14010.66667	1555.666667
Mid	PN	Ape1	PyN02	B	0.567323773	15056.09524	1838.619048
Mid	PN	Ape1	PyN02	B	0.602781509	15934.66667	3453.666667
Mid	PN	Ape1	PyN02	B	0.638239245	16384.52381	6172.428571
Mid	PN	Ape1	PyN02	B	0.673696981	16052.42857	9403.285714
Mid	PN	Ape1	PyN02	B	0.709154716	15016.04762	12707.09524
Mid	PN	Ape1	PyN02	B	0.744612452	13736.33333	15401.14286
Mid	PN	Ape1	PyN02	B	0.780070188	12786	16902.66667
Mid	PN	Ape1	PyN02	B	0.815527924	12532.33333	17008.66667
Mid	PN	Ape1	PyN02	B	0.85098566	12955.14286	15922.19048
Mid	PN	Ape1	PyN02	B	0.886443395	13693.66667	14111.52381
Mid	PN	Ape1	PyN02	B	0.921901131	14250.85714	12127.09524
Mid	PN	Ape1	PyN02	B	0.957358867	14594.80952	10554.66667
Mid	PN	Ape1	PyN02	B	0.992816603	13850.09524	9174.761905
Mid	PN	Ape1	PyN02	B	1.028274339	12630.80952	8036.952381
Mid	PN	Ape1	PyN02	B	1.063732075	11307.80952	6999.857143
Mid	PN	Ape1	PyN02	B	1.09918981	10243.14286	6118.666667
Mid	PN	Ape1	PyN02	B	1.134647546	9641.047619	5651.619048
Mid	PN	Ape1	PyN02	B	1.170105282	9504.904762	5877.619048
Mid	PN	Ape1	PyN02	B	1.205563018	9713.666667	6856.047619
Mid	PN	Ape1	PyN02	B	1.241020754	10136.19048	8164.142857
Mid	PN	Ape1	PyN02	B	1.276478489	10692.38095	8999.238095
Mid	PN	Ape1	PyN02	B	1.311936225	11333.71429	8727
Mid	PN	Ape1	PyN02	B	1.347393961	11850	7014.333333
Mid	PN	Ape1	PyN02	B	1.382851697	12436.2381	5744.857143
Mid	PN	Ape1	PyN02	B	1.418309433	12909.42857	5401.809524
Mid	PN	Ape1	PyN02	B	1.453767168	13311.61905	6013.761905
Mid	PN	Ape1	PyN02	B	1.489224904	13720.52381	11425.57143
Mid	PN	Ape1	PyN02	B	1.52468264	14183.47619	22876.61905
Mid	PN	Ape1	PyN02	B	1.560140376	14665.7619	29648.66667
Mid	PN	Ape1	PyN02	B	1.595598112	15039.2381	32612.57143
Mid	PN	Ape1	PyN02	B	1.631055848	15113.2381	33695.47619
Mid	PN	Ape1	PyN02	B	1.666513583	14707.19048	33712.42857
Mid	PN	Ape1	PyN02	B	1.701971319	13756.57143	32372.28571
Mid	PN	Ape1	PyN02	B	1.737429055	12307.80952	30685.19048
Mid	PN	Ape1	PyN02	B	1.772886791	10713.80952	28071.2381
Mid	PN	Ape1	PyN02	B	1.808344527	9331.809524	23311
Mid	PN	Ape1	PyN02	B	1.843802262	8384.142857	17194
Mid	PN	Ape1	PyN02	B	1.879259998	7861.380952	10682.95238
Mid	PN	Ape1	PyN02	C	0	10826.66667	1788.714286
Mid	PN	Ape1	PyN02	C	0.035307278	10400.90476	1787.47619
Mid	PN	Ape1	PyN02	C	0.070614556	10366.80952	2255.714286
Mid	PN	Ape1	PyN02	C	0.105921834	10291.38095	2633.190476
Mid	PN	Ape1	PyN02	C	0.141229112	10631.19048	3547.047619
Mid	PN	Ape1	PyN02	C	0.17653639	11543.38095	5072.142857
Mid	PN	Ape1	PyN02	C	0.211843668	13016.28571	6138.380952
Mid	PN	Ape1	PyN02	C	0.247150946	14489.95238	6549.52381
Mid	PN	Ape1	PyN02	C	0.282458224	14571.47619	6738.571429
Mid	PN	Ape1	PyN02	C	0.317765502	15805.14286	6826.238095
Mid	PN	Ape1	PyN02	C	0.35307278	16232.47619	6464.714286
Mid	PN	Ape1	PyN02	C	0.388380058	16655.61905	6533.238095
Mid	PN	Ape1	PyN02	C	0.423687336	16011.57143	9171.761905
Mid	PN	Ape1	PyN02	C	0.458994614	15349.47619	15866.42857
Mid	PN	Ape1	PyN02	C	0.494301892	15349.47619	15866.42857
Mid	PN	Ape1	PyN02	C	0.52960917	14878.42857	23578.95238
Mid	PN	Ape1	PyN02	C	0.564916448	15012.38095	26609.14286
Mid	PN	Ape1	PyN02	C	0.600223726	15245.47619	27133
Mid	PN	Ape1	PyN02	C	0.635531004	16251.66667	22745
Mid	PN	Ape1	PyN02	C	0.670838282	16251.66667	22745
Mid	PN	Ape1	PyN02	C	0.70614556	17469.90476	15979.33333
Mid	PN	Ape1	PyN02	C	0.741452838	17589.38095	11962.85714
Mid	PN	Ape1	PyN02	C	0.776760116	17210.71429	9892.714286
Mid	PN	Ape1	PyN02	C	0.812067394	16082.04762	8566
Mid	PN	Ape1	PyN02	C	0.847374672	15911.90476	10216
Mid	PN	Ape1	PyN02	C	0.88268195	14634.57143	8975.857143
Mid	PN	Ape1	PyN02	C	0.917989228	13815.71429	6553.666667
Mid	PN	Ape1	PyN02	C	0.953296506	13787.38095	4505.047619
Mid	PN	Ape1	PyN02	C	0.988603784	13650.19048	3936.047619
Mid	PN	Ape1	PyN02	C	1.023911062	14194.71429	5338.285714
Mid	PN	Ape1	PyN02	C	1.05921834	14838.19048	6396.52381
Mid	PN	Ape1	PyN02	C	1.094525618	14904.85714	8238.857143
Mid	PN	Ape1	PyN02	C	1.129832896	15998.09524	11730
Mid	PN	Ape1	PyN02	C	1.165140173	16769.19048	13567.71429
Mid	PN	Ape1	PyN02	C	1.200447451	18940.47619	17485.85714
Mid	PN	Ape1	PyN02	C	1.235754729	18940.47619	17485.85714
Mid	PN	Ape1	PyN02	C	1.271062007	21414.85714	22879.57143
Mid	PN	Ape1	PyN02	C	1.306369285	23815.19048	28144
Mid	PN	Ape1	PyN02	C	1.341676563	24772.71429	29429.42857
Mid	PN	Ape1	PyN02	C	1.376983841	25668.38095	30763.7619
Mid	PN	Ape1	PyN02	C	1.412291119	25668.38095	30763.7619
Mid	PN	Ape1	PyN02	C	1.447598397	25310.80952	30436.90476
Mid	PN	Ape1	PyN02	C	1.482905675	23701.57143	27965.33333
Mid	PN	Ape1	PyN02	C	1.518212953	21271.80952	24876.04762
Mid	PN	Ape1	PyN02	C	1.553520231	18980.85714	20021.19048
Mid	PN	Ape1	PyN02	C	1.588827509	17191.52381	17436.28571
Mid	PN	Ape1	PyN02	C	1.624134787	17098.19048	16482.71429
Mid	PN	Ape1	PyN02	C	1.659442065	15982.95238	14264.33333
Mid	PN	Ape1	PyN02	C	1.694749343	15329.04762	11096.19048
Mid	PN	Ape1	PyN02	C	1.730056621	14950.47619	7976.571429
Mid	PN	Ape1	PyN02	C	1.765363899	14504.38095	6359.238095
Mid	PN	Ape1	PyN02	C	1.800671177	14606.42857	5518.333333
Mid	PN	Ape1	PyN02	C	1.835978455	14108.09524	4483.857143
Mid	PN	Ape1	PyN02	C	1.871285733	13697.2381	3351.761905
Mid	PN	Ape1	PyN03	A	0	8822.333333	6118.037037
Mid	PN	Ape1	PyN03	A	0.035603921	8223.148148	6498.555556
Mid	PN	Ape1	PyN03	A	0.071207841	7878.407407	6855.481481
Mid	PN	Ape1	PyN03	A	0.106811762	7675.185185	7318.259259
Mid	PN	Ape1	PyN03	A	0.142415682	7423.666667	8683.592593
Mid	PN	Ape1	PyN03	A	0.178019603	7452.962963	9518.148148
Mid	PN	Ape1	PyN03	A	0.213623523	7669.814815	10933.7037
Mid	PN	Ape1	PyN03	A	0.249227444	7807.37037	11296.33333
Mid	PN	Ape1	PyN03	A	0.284831364	8030	11163.77778
Mid	PN	Ape1	PyN03	A	0.320435285	8517.888889	10434.18519
Mid	PN	Ape1	PyN03	A	0.356039205	8762.851852	10038.88889
Mid	PN	Ape1	PyN03	A	0.391643126	9012.962963	9702.666667
Mid	PN	Ape1	PyN03	A	0.427247046	9164.62963	9250.777778
Mid	PN	Ape1	PyN03	A	0.462850967	8916.333333	8985
Mid	PN	Ape1	PyN03	A	0.498454887	8228.148148	8257.518519
Mid	PN	Ape1	PyN03	A	0.534058808	7963.777778	7889.074074
Mid	PN	Ape1	PyN03	A	0.569662728	7513.666667	7448.444444
Mid	PN	Ape1	PyN03	A	0.605266649	7213.703704	6615.592593
Mid	PN	Ape1	PyN03	A	0.640870569	7334.111111	5685.37037
Mid	PN	Ape1	PyN03	A	0.67647449	7378.185185	5141.259259
Mid	PN	Ape1	PyN03	A	0.71207841	7658.592593	5060.666667
Mid	PN	Ape1	PyN03	A	0.747682331	8120.62963	5055.666667
Mid	PN	Ape1	PyN03	A	0.783286251	8271.444444	4983.555556
Mid	PN	Ape1	PyN03	A	0.818890172	8854.333333	5234.703704
Mid	PN	Ape1	PyN03	A	0.854494092	8854.333333	5234.703704
Mid	PN	Ape1	PyN03	A	0.890098013	9160.962963	6149.851852
Mid	PN	Ape1	PyN03	A	0.925701933	8941.111111	8557.814815
Mid	PN	Ape1	PyN03	A	0.961305854	8596.740741	10212.11111
Mid	PN	Ape1	PyN03	A	0.996909774	8284.407407	11983.37037
Mid	PN	Ape1	PyN03	A	1.032513695	7525.148148	14225.33333
Mid	PN	Ape1	PyN03	A	1.068117615	7242.037037	14046.62963
Mid	PN	Ape1	PyN03	A	1.103721536	7092.888889	11765.44444
Mid	PN	Ape1	PyN03	A	1.139325456	7280.592593	10257.81481
Mid	PN	Ape1	PyN03	A	1.174929377	7669.259259	8785.444444
Mid	PN	Ape1	PyN03	A	1.210533297	8718.185185	7118.888889
Mid	PN	Ape1	PyN03	A	1.246137218	9593.074074	6641.222222
Mid	PN	Ape1	PyN03	A	1.281741139	9719.740741	6365.555556
Mid	PN	Ape1	PyN03	A	1.317345059	9893.777778	5722.185185
Mid	PN	Ape1	PyN03	A	1.35294898	9750.185185	5002.185185
Mid	PN	Ape1	PyN03	A	1.3885529	9669.185185	3694.703704
Mid	PN	Ape1	PyN03	A	1.424156821	9746.888889	4232.444444
Mid	PN	Ape1	PyN03	A	1.459760741	9746.888889	4232.444444
Mid	PN	Ape1	PyN03	A	1.495364662	9909.296296	8533.666667
Mid	PN	Ape1	PyN03	A	1.530968582	9992.851852	17310.25926
Mid	PN	Ape1	PyN03	A	1.566572503	9834.740741	20937.37037
Mid	PN	Ape1	PyN03	A	1.602176423	9898.407407	22914.07407
Mid	PN	Ape1	PyN03	A	1.637780344	9551.814815	24621.48148
Mid	PN	Ape1	PyN03	A	1.673384264	9176.703704	24208.66667
Mid	PN	Ape1	PyN03	A	1.708988185	8524.592593	23240.62963
Mid	PN	Ape1	PyN03	A	1.744592105	7897.962963	21575.40741
Mid	PN	Ape1	PyN03	A	1.780196026	7897.962963	21575.40741
Mid	PN	Ape1	PyN03	A	1.815799946	7526	17207.07407
Mid	PN	Ape1	PyN03	A	1.851403867	7467.296296	12642.22222
Mid	PN	Ape1	PyN03	A	1.887007787	7721.518519	8147.444444
Mid	PN	Ape1	PyN03	A	1.922611708	7944.444444	6935.518519
Mid	PN	Ape1	PyN03	A	1.958215628	8211.185185	7055.074074
Mid	PN	Ape1	PyN03	A	1.993819549	8628.333333	7392.333333
Mid	PN	Ape1	PyN03	A	2.029423469	8835.185185	8003.407407
Mid	PN	Ape1	PyN03	B	0	8786.473684	5419.105263
Mid	PN	Ape1	PyN03	B	0.035797305	9179.315789	5597.578947
Mid	PN	Ape1	PyN03	B	0.071594609	9064.578947	5958.052632
Mid	PN	Ape1	PyN03	B	0.107391914	9047.263158	6427.526316
Mid	PN	Ape1	PyN03	B	0.143189219	9047.263158	6427.526316
Mid	PN	Ape1	PyN03	B	0.178986524	9070.842105	7232.789474
Mid	PN	Ape1	PyN03	B	0.214783828	9197.263158	7985.368421
Mid	PN	Ape1	PyN03	B	0.250581133	9727.894737	8725.736842
Mid	PN	Ape1	PyN03	B	0.286378438	10149.42105	9438
Mid	PN	Ape1	PyN03	B	0.322175743	10566.52632	10513.26316
Mid	PN	Ape1	PyN03	B	0.357973047	10640.63158	11485.73684
Mid	PN	Ape1	PyN03	B	0.393770352	10296.26316	12757.26316
Mid	PN	Ape1	PyN03	B	0.429567657	10296.26316	12757.26316
Mid	PN	Ape1	PyN03	B	0.465364961	9708.315789	13319.52632
Mid	PN	Ape1	PyN03	B	0.501162266	9360.894737	13215.05263
Mid	PN	Ape1	PyN03	B	0.536959571	9343.210526	11512.52632
Mid	PN	Ape1	PyN03	B	0.572756876	9712.894737	10129.36842
Mid	PN	Ape1	PyN03	B	0.60855418	10849.05263	7925.842105
Mid	PN	Ape1	PyN03	B	0.644351485	11765.42105	6826.631579
Mid	PN	Ape1	PyN03	B	0.68014879	12249.47368	6423.473684
Mid	PN	Ape1	PyN03	B	0.715946095	13090.78947	5506.315789
Mid	PN	Ape1	PyN03	B	0.751743399	14106.73684	4182.368421
Mid	PN	Ape1	PyN03	B	0.787540704	14602	3668.105263
Mid	PN	Ape1	PyN03	B	0.823338009	15046.47368	4571.631579
Mid	PN	Ape1	PyN03	B	0.859135313	15205	6632.684211
Mid	PN	Ape1	PyN03	B	0.894932618	15213.89474	12113.21053
Mid	PN	Ape1	PyN03	B	0.930729923	15213.89474	12113.21053
Mid	PN	Ape1	PyN03	B	0.966527228	15165.36842	17957.21053
Mid	PN	Ape1	PyN03	B	1.002324532	15083.42105	20454.10526
Mid	PN	Ape1	PyN03	B	1.038121837	14971.10526	20107.94737
Mid	PN	Ape1	PyN03	B	1.073919142	14619.89474	17687
Mid	PN	Ape1	PyN03	B	1.109716447	13925.47368	10827.05263
Mid	PN	Ape1	PyN03	B	1.145513751	13109.47368	7033.894737
Mid	PN	Ape1	PyN03	B	1.181311056	12141.31579	2586.578947
Mid	PN	Ape1	PyN03	B	1.217108361	12141.31579	2586.578947
Mid	PN	Ape1	PyN03	B	1.252905665	11421.36842	1145.368421
Mid	PN	Ape1	PyN03	B	1.28870297	10800.36842	1177.473684
Mid	PN	Ape1	PyN03	B	1.324500275	10288	1383.421053
Mid	PN	Ape1	PyN03	B	1.36029758	9823.315789	1304.315789
Mid	PN	Ape1	PyN03	B	1.396094884	9315.052632	1441.684211
Mid	PN	Ape1	PyN03	B	1.431892189	9027.526316	1706.736842
Mid	PN	Ape1	PyN03	B	1.467689494	8931.473684	2147.631579
Mid	PN	Ape1	PyN03	B	1.503486799	8723	4023.157895
Mid	PN	Ape1	PyN03	B	1.539284103	8445.947368	16305.47368
Mid	PN	Ape1	PyN03	B	1.575081408	8217.947368	28216.89474
Mid	PN	Ape1	PyN03	B	1.610878713	7835.157895	40833.89474
Mid	PN	Ape1	PyN03	B	1.646676017	7721.210526	42749.78947
Mid	PN	Ape1	PyN03	B	1.682473322	7594.263158	43779.63158
Mid	PN	Ape1	PyN03	B	1.718270627	7858.263158	42410.57895
Mid	PN	Ape1	PyN03	B	1.754067932	7760	42509.73684
Mid	PN	Ape1	PyN03	B	1.789865236	8199.105263	39716.57895
Mid	PN	Ape1	PyN03	B	1.825662541	8821	35982.89474
Mid	PN	Ape1	PyN03	B	1.861459846	9451.315789	33184.26316
Mid	PN	Ape1	PyN03	B	1.897257151	10164	23871.57895
Mid	PN	Ape1	PyN03	B	1.933054455	10630.31579	15820.94737
Mid	PN	Ape1	PyN03	B	1.96885176	10868.05263	5382.736842
Mid	PN	Ape1	PyN03	B	2.004649065	10868.05263	5382.736842
Mid	PN	Ape1	PyN03	B	2.040446369	10789.15789	2017.526316
Mid	PN	Ape1	PyN03	C	0	8652.37037	2725.777778
Mid	PN	Ape1	PyN03	C	0.035323051	8848.444444	2888.185185
Mid	PN	Ape1	PyN03	C	0.070646102	9115.37037	3177.62963
Mid	PN	Ape1	PyN03	C	0.105969154	9548.703704	3550.777778
Mid	PN	Ape1	PyN03	C	0.141292205	9691.925926	4068.555556
Mid	PN	Ape1	PyN03	C	0.176615256	9790.925926	5191.481481
Mid	PN	Ape1	PyN03	C	0.211938307	9960.777778	7639.111111
Mid	PN	Ape1	PyN03	C	0.247261359	10418.33333	13513.88889
Mid	PN	Ape1	PyN03	C	0.28258441	11040.22222	21949.44444
Mid	PN	Ape1	PyN03	C	0.317907461	11859.25926	27112.11111
Mid	PN	Ape1	PyN03	C	0.353230512	12734.77778	29614.48148
Mid	PN	Ape1	PyN03	C	0.388553563	13493.40741	30987.88889
Mid	PN	Ape1	PyN03	C	0.423876615	14171.40741	31138.48148
Mid	PN	Ape1	PyN03	C	0.459199666	14126.33333	30260.44444
Mid	PN	Ape1	PyN03	C	0.494522717	13589.92593	28616.62963
Mid	PN	Ape1	PyN03	C	0.529845768	12654.11111	26233.03704
Mid	PN	Ape1	PyN03	C	0.56516882	11347.77778	23906.66667
Mid	PN	Ape1	PyN03	C	0.600491871	10340.92593	21021.2963
Mid	PN	Ape1	PyN03	C	0.635814922	9678.962963	15965.2963
Mid	PN	Ape1	PyN03	C	0.671137973	9418	12561.62963
Mid	PN	Ape1	PyN03	C	0.706461024	9418	12561.62963
Mid	PN	Ape1	PyN03	C	0.741784076	9608.666667	12243.77778
Mid	PN	Ape1	PyN03	C	0.777107127	9940.962963	12670.55556
Mid	PN	Ape1	PyN03	C	0.812430178	10414.7037	12297.14815
Mid	PN	Ape1	PyN03	C	0.847753229	11060.81481	10555.40741
Mid	PN	Ape1	PyN03	C	0.883076281	12196.14815	7508.222222
Mid	PN	Ape1	PyN03	C	0.918399332	13023.59259	4741.518519
Mid	PN	Ape1	PyN03	C	0.953722383	13620.14815	2785.185185
Mid	PN	Ape1	PyN03	C	0.989045434	13705	1822.703704
Mid	PN	Ape1	PyN03	C	1.024368485	12648.14815	1598.037037
Mid	PN	Ape1	PyN03	C	1.059691537	11324.81481	1751.333333
Mid	PN	Ape1	PyN03	C	1.095014588	9804.148148	1936.666667
Mid	PN	Ape1	PyN03	C	1.130337639	8426.111111	1879.333333
Mid	PN	Ape1	PyN03	C	1.16566069	7428.185185	1490.296296
Mid	PN	Ape1	PyN03	C	1.200983742	6749.185185	886.2222222
Mid	PN	Ape1	PyN03	C	1.236306793	6773.888889	624.8518519
Mid	PN	Ape1	PyN03	C	1.271629844	7100.814815	607.7777778
Mid	PN	Ape1	PyN03	C	1.306952895	7618.333333	621.4074074
Mid	PN	Ape1	PyN03	C	1.342275946	8310.259259	819.4814815
Mid	PN	Ape1	PyN03	C	1.377598998	8818.333333	2237.481481
Mid	PN	Ape1	PyN03	C	1.412922049	9210.555556	6023.148148
Mid	PN	Ape1	PyN03	C	1.4482451	9484.37037	12025.18519
Mid	PN	Ape1	PyN03	C	1.483568151	9692.148148	18273.2963
Mid	PN	Ape1	PyN03	C	1.518891203	9816.814815	22949.40741
Mid	PN	Ape1	PyN03	C	1.554214254	9997.333333	25224.22222
Mid	PN	Ape1	PyN03	C	1.589537305	10162.37037	26735.74074
Mid	PN	Ape1	PyN03	C	1.624860356	10289.25926	27202.48148
Mid	PN	Ape1	PyN03	C	1.660183407	10056.33333	27140.51852
Mid	PN	Ape1	PyN03	C	1.695506459	10243.59259	26522.88889
Mid	PN	Ape1	PyN03	C	1.73082951	10680.40741	25071.44444
Mid	PN	Ape1	PyN03	C	1.766152561	11427.14815	21950.77778
Mid	PN	Ape1	PyN03	C	1.801475612	12440.40741	17089.66667
Mid	PN	Ape1	PyN03	C	1.836798664	13505.40741	10337.33333
Mid	PN	Ape1	PyN03	C	1.872121715	14598.11111	6712.703704
Mid	PN	Ape1	PyN03	C	1.907444766	15384.62963	4631.62963
Mid	PN	Ape1	PyN03	C	1.942767817	15687.59259	3413.518519
Mid	PN	Ape1	PyN03	C	1.978090869	15127.18519	2627.444444
Mid	PN	Ape1	PyN03	C	2.01341392	14268.55556	2400.666667
Mid	PN	Ape1	PyN03	C	2.048736971	13113.11111	2501.074074
Mid	PN	Ape1	PyN03	C	2.084060022	13113.11111	2501.074074
Mid	PN	Ape1	PyN03	C	2.119383073	11960.25926	2566.148148
Mid	PN	Ape1	PyN03	C	2.154706125	10805.81481	2325.444444
Mid	PN	Ape1	PyN03	C	2.190029176	10314.96296	1834.703704
Mid	PN	Ape1	PyN03	C	2.225352227	10106.25926	1804.740741
Mid	PN	Ape1	PyN03	C	2.260675278	10075.25926	2356.703704
Mid	PN	Ape1	PyN03	C	2.29599833	9996.666667	4051.444444
Mid	PN	Ape1	PyN03	C	2.331321381	10296.07407	6637.592593
Mid	PN	Ape1	PyN03	C	2.366644432	10826	10159.59259
Mid	PN	Ape1	PyN03	C	2.401967483	11582.59259	13843.48148
Mid	PN	Ape1	PyN03	C	2.437290534	12587.22222	16803.03704
Mid	PN	Ape1	PyN03	C	2.472613586	13528.62963	18535.7037
Mid	PN	Ape1	PyN03	C	2.507936637	14268.7037	19256.88889
Mid	PN	Ape1	PyN03	C	2.543259688	14617.62963	19065.92593
Mid	PN	Ape1	PyN03	C	2.578582739	14438.77778	17287.96296
Mid	PN	Ape1	PyN03	C	2.613905791	13688.11111	12375.88889
Mid	PN	Ape1	PyN03	C	2.649228842	12501.85185	8488.740741
Mid	PN	Ape1	PyN03	C	2.684551893	11127.74074	5708.37037
Mid	PN	Ape1	PyN03	C	2.719874944	9797.962963	3930.259259
Mid	PN	Ape1	PyN03	C	2.755197995	8607.074074	1899.074074
Mid	PN	Ape1	PyN03	C	2.790521047	7926.555556	1476.962963
Mid	PN	Ape1	PyN03	C	2.825844098	7753.888889	1529
Mid	PN	Ape1	PyN04	A	0	8538.434783	5700.086957
Mid	PN	Ape1	PyN04	A	0.03554196	7978	4542.434783
Mid	PN	Ape1	PyN04	A	0.07108392	8391.565217	3325.826087
Mid	PN	Ape1	PyN04	A	0.106625881	8919.391304	3220.391304
Mid	PN	Ape1	PyN04	A	0.142167841	9326.695652	3797.391304
Mid	PN	Ape1	PyN04	A	0.177709801	9415.565217	4972.304348
Mid	PN	Ape1	PyN04	A	0.213251761	8848.869565	7705.347826
Mid	PN	Ape1	PyN04	A	0.248793721	8387	10308.6087
Mid	PN	Ape1	PyN04	A	0.284335682	7917.695652	12526.69565
Mid	PN	Ape1	PyN04	A	0.319877642	7517	13267.52174
Mid	PN	Ape1	PyN04	A	0.355419602	7415.565217	11467.34783
Mid	PN	Ape1	PyN04	A	0.390961562	7226.130435	8423.391304
Mid	PN	Ape1	PyN04	A	0.426503523	6955.73913	5564.73913
Mid	PN	Ape1	PyN04	A	0.462045483	6579.652174	3473.434783
Mid	PN	Ape1	PyN04	A	0.497587443	6238.652174	1657.782609
Mid	PN	Ape1	PyN04	A	0.533129403	6238.652174	1657.782609
Mid	PN	Ape1	PyN04	A	0.568671363	5834.956522	767.173913
Mid	PN	Ape1	PyN04	A	0.604213324	5963.73913	322.6086957
Mid	PN	Ape1	PyN04	A	0.639755284	7208.347826	430.4782609
Mid	PN	Ape1	PyN04	A	0.675297244	9444.434783	996.6086957
Mid	PN	Ape1	PyN04	A	0.710839204	12452.78261	1893.782609
Mid	PN	Ape1	PyN04	A	0.746381164	15612.3913	2661.695652
Mid	PN	Ape1	PyN04	A	0.781923125	17936.30435	2771.434783
Mid	PN	Ape1	PyN04	A	0.817465085	18903.73913	2798.043478
Mid	PN	Ape1	PyN04	A	0.853007045	18515.08696	2700.26087
Mid	PN	Ape1	PyN04	A	0.888549005	16944.13043	2506.695652
Mid	PN	Ape1	PyN04	A	0.924090966	13448.86957	2000.869565
Mid	PN	Ape1	PyN04	A	0.959632926	11139.34783	1895.782609
Mid	PN	Ape1	PyN04	A	0.995174886	9225.086957	1992.391304
Mid	PN	Ape1	PyN04	A	1.030716846	7919.73913	2126.217391
Mid	PN	Ape1	PyN04	A	1.066258806	7105.217391	1883.608696
Mid	PN	Ape1	PyN04	A	1.101800767	6779.347826	1509.304348
Mid	PN	Ape1	PyN04	A	1.137342727	6578.434783	1105.26087
Mid	PN	Ape1	PyN04	A	1.172884687	7011.086957	1110.73913
Mid	PN	Ape1	PyN04	A	1.208426647	7560.695652	2277.956522
Mid	PN	Ape1	PyN04	A	1.243968607	8728.434783	4692.782609
Mid	PN	Ape1	PyN04	A	1.279510568	10570.69565	8284.391304
Mid	PN	Ape1	PyN04	A	1.315052528	14734.82609	13697.43478
Mid	PN	Ape1	PyN04	A	1.350594488	17239.86957	17126.34783
Mid	PN	Ape1	PyN04	A	1.386136448	19103.86957	18461.43478
Mid	PN	Ape1	PyN04	A	1.421678408	19911.78261	17313.04348
Mid	PN	Ape1	PyN04	A	1.457220369	20181.21739	13373.86957
Mid	PN	Ape1	PyN04	A	1.492762329	18970.65217	10382.56522
Mid	PN	Ape1	PyN04	A	1.528304289	18222.34783	8433.652174
Mid	PN	Ape1	PyN04	A	1.563846249	18559.86957	7682.086957
Mid	PN	Ape1	PyN04	A	1.59938821	18156.30435	7396.826087
Mid	PN	Ape1	PyN04	A	1.63493017	19500.47826	7106.26087
Mid	PN	Ape1	PyN04	A	1.67047213	21516.56522	6395.73913
Mid	PN	Ape1	PyN04	A	1.70601409	23499.91304	5224.782609
Mid	PN	Ape1	PyN04	A	1.74155605	22600.52174	3592.913043
Mid	PN	Ape1	PyN04	A	1.777098011	22373.78261	2909
Mid	PN	Ape1	PyN04	A	1.812639971	20885.82609	2517.173913
Mid	PN	Ape1	PyN04	A	1.848181931	18416.78261	2162.73913
Mid	PN	Ape1	PyN04	A	1.883723891	14104.34783	1743.565217
Mid	PN	Ape1	PyN04	A	1.919265851	12123.47826	1503.521739
Mid	PN	Ape1	PyN04	A	1.954807812	10805.52174	1364.956522
Mid	PN	Ape1	PyN04	A	1.990349772	10192.04348	1186.347826
Mid	PN	Ape1	PyN04	A	2.025891732	10337.08696	954.6956522
Mid	PN	Ape1	PyN04	A	2.061433692	10538.13043	987.9130435
Mid	PN	Ape1	PyN04	A	2.096975653	10737.3913	1477.478261
Mid	PN	Ape1	PyN04	A	2.132517613	10901.3913	2716.391304
Mid	PN	Ape1	PyN04	A	2.168059573	10741.52174	3795.652174
Mid	PN	Ape1	PyN04	A	2.203601533	10484.52174	4994.73913
Mid	PN	Ape1	PyN04	A	2.239143493	10283.82609	6371.130435
Mid	PN	Ape1	PyN04	A	2.274685454	10986.82609	8471.782609
Mid	PN	Ape1	PyN04	A	2.310227414	11746.43478	9289.565217
Mid	PN	Ape1	PyN04	A	2.345769374	12997.17391	9313.478261
Mid	PN	Ape1	PyN04	A	2.381311334	14699.04348	8582.434783
Mid	PN	Ape1	PyN04	A	2.416853294	18071.13043	7032.956522
Mid	PN	Ape1	PyN04	A	2.452395255	19978.30435	5793.608696
Mid	PN	Ape1	PyN04	A	2.487937215	21368.56522	4773.217391
Mid	PN	Ape1	PyN04	A	2.523479175	22049.21739	3974.652174
Mid	PN	Ape1	PyN04	A	2.559021135	22619.6087	3193.478261
Mid	PN	Ape1	PyN04	A	2.594563096	22390.82609	2712.869565
Mid	PN	Ape1	PyN04	B	0	22628.73913	2919.391304
Mid	PN	Ape1	PyN04	B	0.035379355	22739.73913	2519.782609
Mid	PN	Ape1	PyN04	B	0.070758709	23025.13043	1830.434783
Mid	PN	Ape1	PyN04	B	0.106138064	23151.6087	1215.304348
Mid	PN	Ape1	PyN04	B	0.141517419	23075.08696	956.4347826
Mid	PN	Ape1	PyN04	B	0.176896773	22901.17391	1066.478261
Mid	PN	Ape1	PyN04	B	0.212276128	22693.56522	1413.956522
Mid	PN	Ape1	PyN04	B	0.247655483	22450.6087	1878.26087
Mid	PN	Ape1	PyN04	B	0.283034837	21061.95652	2075.913043
Mid	PN	Ape1	PyN04	B	0.318414192	21158.17391	2127.521739
Mid	PN	Ape1	PyN04	B	0.353793547	21842.34783	2099.782609
Mid	PN	Ape1	PyN04	B	0.389172901	23040.13043	2474.565217
Mid	PN	Ape1	PyN04	B	0.424552256	24366.82609	3689.73913
Mid	PN	Ape1	PyN04	B	0.459931611	25324.69565	5551.565217
Mid	PN	Ape1	PyN04	B	0.495310965	25588.34783	7209.782609
Mid	PN	Ape1	PyN04	B	0.53069032	25142.82609	7814.173913
Mid	PN	Ape1	PyN04	B	0.566069675	24206.30435	7197.434783
Mid	PN	Ape1	PyN04	B	0.60144903	23050.73913	5922.130435
Mid	PN	Ape1	PyN04	B	0.636828384	21869.91304	4735.130435
Mid	PN	Ape1	PyN04	B	0.672207739	20751.73913	4014.826087
Mid	PN	Ape1	PyN04	B	0.707587094	19730.17391	3688.565217
Mid	PN	Ape1	PyN04	B	0.742966448	18883.6087	3826.434783
Mid	PN	Ape1	PyN04	B	0.778345803	18427	4894.26087
Mid	PN	Ape1	PyN04	B	0.813725158	19127.56522	7497.26087
Mid	PN	Ape1	PyN04	B	0.849104512	20315.3913	11336.3913
Mid	PN	Ape1	PyN04	B	0.884483867	22411.56522	14951.47826
Mid	PN	Ape1	PyN04	B	0.919863222	24721.13043	16680
Mid	PN	Ape1	PyN04	B	0.955242576	26239	15769.47826
Mid	PN	Ape1	PyN04	B	0.990621931	26178	12811.08696
Mid	PN	Ape1	PyN04	B	1.026001286	24403.26087	9137.608696
Mid	PN	Ape1	PyN04	B	1.06138064	21440.56522	5905.217391
Mid	PN	Ape1	PyN04	B	1.096759995	18092.6087	3658.565217
Mid	PN	Ape1	PyN04	B	1.13213935	15002.91304	2473.608696
Mid	PN	Ape1	PyN04	B	1.167518704	12488.13043	2240.608696
Mid	PN	Ape1	PyN04	B	1.202898059	10653.47826	2733.26087
Mid	PN	Ape1	PyN04	B	1.238277414	9561.652174	3538.913043
Mid	PN	Ape1	PyN04	B	1.273656768	9259.521739	4118.434783
Mid	PN	Ape1	PyN04	B	1.309036123	9677.347826	4100.434783
Mid	PN	Ape1	PyN04	B	1.344415478	10832.52174	3376.565217
Mid	PN	Ape1	PyN04	B	1.379794832	11698.6087	2826.434783
Mid	PN	Ape1	PyN04	B	1.415174187	12147.30435	2814.869565
Mid	PN	Ape1	PyN04	B	1.450553542	11987.82609	3459.130435
Mid	PN	Ape1	PyN04	B	1.485932896	11291.6087	4510.956522
Mid	PN	Ape1	PyN04	B	1.521312251	10376.56522	5584.434783
Mid	PN	Ape1	PyN04	B	1.556691606	9705.26087	6299.043478
Mid	PN	Ape1	PyN04	B	1.59207096	9713.869565	6334.782609
Mid	PN	Ape1	PyN04	B	1.627450315	10634.43478	5579.434783
Mid	PN	Ape1	PyN04	B	1.66282967	12412.6087	4305.391304
Mid	PN	Ape1	PyN04	B	1.698209025	14763.82609	3075.695652
Mid	PN	Ape1	PyN04	B	1.733588379	17314.6087	2326.391304
Mid	PN	Ape1	PyN04	B	1.768967734	19714.69565	2040.173913
Mid	PN	Ape1	PyN04	B	1.804347089	21671.47826	1886.434783
Mid	PN	Ape1	PyN04	B	1.839726443	22942.91304	1632.869565
Mid	PN	Ape1	PyN04	B	1.875105798	23355.82609	1279.304348
Mid	PN	Ape1	PyN04	B	1.910485153	22791.34783	1065.913043
Mid	PN	Ape1	PyN04	B	1.945864507	21527.6087	937.2173913
Mid	PN	Ape1	PyN04	B	1.981243862	19893.26087	828.0869565
Mid	PN	Ape1	PyN04	B	2.016623217	18198.52174	887.6521739
Mid	PN	Ape1	PyN04	B	2.052002571	16605	1309.782609
Mid	PN	Ape1	PyN04	B	2.087381926	15103.47826	2160.217391
Mid	PN	Ape1	PyN04	C	0	14808.77778	5592.222222
Mid	PN	Ape1	PyN04	C	0.035525276	15025.11111	4522.925926
Mid	PN	Ape1	PyN04	C	0.071050552	16601.25926	2938.407407
Mid	PN	Ape1	PyN04	C	0.106575828	18264.62963	1963.777778
Mid	PN	Ape1	PyN04	C	0.142101103	20499.48148	1245.925926
Mid	PN	Ape1	PyN04	C	0.177626379	25459	711.4444444
Mid	PN	Ape1	PyN04	C	0.213151655	29007.14815	683.6666667
Mid	PN	Ape1	PyN04	C	0.248676931	34410.14815	817.4814815
Mid	PN	Ape1	PyN04	C	0.284202207	34410.14815	817.4814815
Mid	PN	Ape1	PyN04	C	0.319727483	35865.2963	842
Mid	PN	Ape1	PyN04	C	0.355252759	36765.55556	1081.62963
Mid	PN	Ape1	PyN04	C	0.390778034	34794.44444	2889.481481
Mid	PN	Ape1	PyN04	C	0.42630331	30548.07407	7793.592593
Mid	PN	Ape1	PyN04	C	0.461828586	23216.03704	19899.59259
Mid	PN	Ape1	PyN04	C	0.497353862	18288.7037	22958.07407
Mid	PN	Ape1	PyN04	C	0.532879138	13709.14815	25497.48148
Mid	PN	Ape1	PyN04	C	0.568404414	12710.59259	26341.44444
Mid	PN	Ape1	PyN04	C	0.60392969	13520.51852	26080.25926
Mid	PN	Ape1	PyN04	C	0.639454965	16104.7037	24663.77778
Mid	PN	Ape1	PyN04	C	0.674980241	18913.07407	21959.51852
Mid	PN	Ape1	PyN04	C	0.710505517	21578.07407	18445.7037
Mid	PN	Ape1	PyN04	C	0.746030793	23177.11111	8465.814815
Mid	PN	Ape1	PyN04	C	0.781556069	23177.11111	8465.814815
Mid	PN	Ape1	PyN04	C	0.817081345	24157.77778	3222.777778
Mid	PN	Ape1	PyN04	C	0.852606621	23698.22222	651.7037037
Mid	PN	Ape1	PyN04	C	0.888131896	23979.40741	633.5555556
Mid	PN	Ape1	PyN04	C	0.923657172	24321.25926	1198.074074
Mid	PN	Ape1	PyN04	C	0.959182448	25010.48148	1347.037037
Mid	PN	Ape1	PyN04	C	0.994707724	25412.55556	1484.740741
Mid	PN	Ape1	PyN04	C	1.030233	26500.66667	2061.851852
Mid	PN	Ape1	PyN04	C	1.065758276	26273.44444	2505.074074
Mid	PN	Ape1	PyN04	C	1.101283551	25828.51852	3171.481481
Mid	PN	Ape1	PyN04	C	1.136808827	25680.88889	4398.333333
Mid	PN	Ape1	PyN04	C	1.172334103	24558.51852	5080.925926
Mid	PN	Ape1	PyN04	C	1.207859379	22586.66667	5796.666667
Mid	PN	Ape1	PyN04	C	1.243384655	20838.51852	5453.296296
Mid	PN	Ape1	PyN04	C	1.278909931	20838.51852	5453.296296
Mid	PN	Ape1	PyN04	C	1.314435207	18584.85185	4224.888889
Mid	PN	Ape1	PyN04	C	1.349960482	17708.2963	3241.962963
Mid	PN	Ape1	PyN04	C	1.385485758	17310.88889	2768.62963
Mid	PN	Ape1	PyN04	C	1.421011034	16855.44444	3721.37037
Mid	PN	Ape1	PyN04	C	1.45653631	16882.48148	5737.777778
Mid	PN	Ape1	PyN04	C	1.492061586	16878.88889	8821.037037
Mid	PN	Ape1	PyN04	C	1.527586862	16519.62963	13261
Mid	PN	Ape1	PyN04	C	1.563112138	16472.66667	15259.37037
Mid	PN	Ape1	PyN04	C	1.598637413	16107.96296	14658.66667
Mid	PN	Ape1	PyN04	C	1.634162689	15873.11111	12450.55556
Mid	PN	Ape1	PyN04	C	1.669687965	15581.59259	9670.259259
Mid	PN	Ape1	PyN04	C	1.705213241	15341.96296	6147.925926
Mid	PN	Ape1	PyN04	C	1.740738517	15324.48148	4644.37037
Mid	PN	Ape1	PyN04	C	1.776263793	15324.48148	4644.37037
Mid	PN	Ape1	PyN04	C	1.811789069	15011.81481	4112.333333
Mid	PN	Ape1	PyN04	C	1.847314344	14796.14815	4718.814815
Mid	PN	Ape1	PyN04	C	1.88283962	13531	6605.962963
Mid	PN	Ape1	PyN04	C	1.918364896	12966.07407	7638.185185
Mid	PN	Ape1	PyN04	C	1.953890172	12477.37037	8163.851852
Mid	PN	Ape1	PyN04	C	1.989415448	12115.14815	8378.888889
Mid	PN	Ape1	PyN04	C	2.024940724	12241.74074	7831.666667
Mid	PN	Ape1	PyN04	C	2.060466	12337.96296	7127.555556
Mid	PN	Ape1	PyN04	C	2.095991275	12367.07407	6027.814815
Mid	PN	Ape1	PyN04	C	2.131516551	11676.62963	4964.555556
Mid	PN	Ape1	PyN04	C	2.167041827	10654.37037	3967.074074
Mid	PN	Ape1	PyN04	C	2.202567103	8947.037037	2929.592593
Mid	PN	Ape1	PyN05	A	0	11863.47826	3853.565217
Mid	PN	Ape1	PyN05	A	0.035660078	11756.47826	4907.130435
Mid	PN	Ape1	PyN05	A	0.071320156	11839.52174	6620.652174
Mid	PN	Ape1	PyN05	A	0.106980233	12397	7489.086957
Mid	PN	Ape1	PyN05	A	0.142640311	13309.47826	8388.478261
Mid	PN	Ape1	PyN05	A	0.178300389	14442.69565	10737.91304
Mid	PN	Ape1	PyN05	A	0.213960467	15385.13043	12966.78261
Mid	PN	Ape1	PyN05	A	0.249620544	16018.04348	14964.56522
Mid	PN	Ape1	PyN05	A	0.285280622	16317.30435	16232.95652
Mid	PN	Ape1	PyN05	A	0.3209407	16269.08696	15999.91304
Mid	PN	Ape1	PyN05	A	0.356600778	16269.08696	15999.91304
Mid	PN	Ape1	PyN05	A	0.392260856	15998.21739	15551.21739
Mid	PN	Ape1	PyN05	A	0.427920933	15693.65217	15388.3913
Mid	PN	Ape1	PyN05	A	0.463581011	15279.69565	15470.86957
Mid	PN	Ape1	PyN05	A	0.499241089	14885.52174	15392.56522
Mid	PN	Ape1	PyN05	A	0.534901167	14698.78261	14966
Mid	PN	Ape1	PyN05	A	0.570561245	14302.56522	13660.30435
Mid	PN	Ape1	PyN05	A	0.606221322	13838.56522	11600.65217
Mid	PN	Ape1	PyN05	A	0.6418814	13378.13043	8625.304348
Mid	PN	Ape1	PyN05	A	0.677541478	12756.56522	6517.869565
Mid	PN	Ape1	PyN05	A	0.713201556	12154.86957	5417.217391
Mid	PN	Ape1	PyN05	A	0.748861633	11998.43478	5549.608696
Mid	PN	Ape1	PyN05	A	0.784521711	12136.73913	7020.26087
Mid	PN	Ape1	PyN05	A	0.820181789	12747.43478	9492.652174
Mid	PN	Ape1	PyN05	A	0.855841867	14323.47826	14242.34783
Mid	PN	Ape1	PyN05	A	0.891501945	15261.78261	18328
Mid	PN	Ape1	PyN05	A	0.927162022	15886.69565	21909.73913
Mid	PN	Ape1	PyN05	A	0.9628221	16216.65217	24556.47826
Mid	PN	Ape1	PyN05	A	0.998482178	15970.30435	23446.30435
Mid	PN	Ape1	PyN05	A	1.034142256	15621.47826	20805.86957
Mid	PN	Ape1	PyN05	A	1.069802334	15621.47826	20805.86957
Mid	PN	Ape1	PyN05	A	1.105462411	14957.91304	16348.52174
Mid	PN	Ape1	PyN05	A	1.141122489	14546.04348	14315.69565
Mid	PN	Ape1	PyN05	A	1.176782567	14148.43478	13359.91304
Mid	PN	Ape1	PyN05	A	1.212442645	13687.3913	10639.13043
Mid	PN	Ape1	PyN05	A	1.248102722	13666.95652	10363.47826
Mid	PN	Ape1	PyN05	A	1.2837628	13944.04348	10201.34783
Mid	PN	Ape1	PyN05	A	1.319422878	14687.30435	9006.956522
Mid	PN	Ape1	PyN05	A	1.355082956	15509.26087	9343.26087
Mid	PN	Ape1	PyN05	A	1.390743034	16344.47826	9994.217391
Mid	PN	Ape1	PyN05	A	1.426403111	17154.30435	11364.30435
Mid	PN	Ape1	PyN05	A	1.462063189	17448.6087	12984.08696
Mid	PN	Ape1	PyN05	A	1.497723267	17344.65217	14563.82609
Mid	PN	Ape1	PyN05	A	1.533383345	16741.65217	15303.43478
Mid	PN	Ape1	PyN05	A	1.569043422	16051.91304	14764.82609
Mid	PN	Ape1	PyN05	A	1.6047035	15341.43478	13153.95652
Mid	PN	Ape1	PyN05	A	1.640363578	14749.86957	10141.17391
Mid	PN	Ape1	PyN05	A	1.676023656	14288.56522	8121.73913
Mid	PN	Ape1	PyN05	A	1.711683734	13852.95652	6552.26087
Mid	PN	Ape1	PyN05	A	1.747343811	13852.95652	6552.26087
Mid	PN	Ape1	PyN05	A	1.783003889	12995.08696	5212.608696
Mid	PN	Ape1	PyN05	A	1.818663967	12284.30435	4841.217391
Mid	PN	Ape1	PyN05	A	1.854324045	11565.78261	4737.73913
Mid	PN	Ape1	PyN05	A	1.889984123	10631	4434.391304
Mid	PN	Ape1	PyN05	A	1.9256442	10315.56522	4727.086957
Mid	PN	Ape1	PyN05	A	1.961304278	10293.21739	5771.782609
Mid	PN	Ape1	PyN05	A	1.996964356	10751.65217	8525.347826
Mid	PN	Ape1	PyN05	A	2.032624434	11462.30435	11642
Mid	PN	Ape1	PyN05	A	2.068284511	12386.43478	14955.73913
Mid	PN	Ape1	PyN05	A	2.103944589	13453.17391	18610.43478
Mid	PN	Ape1	PyN05	A	2.139604667	14120.04348	20882.13043
Mid	PN	Ape1	PyN05	A	2.175264745	14551.65217	22248.17391
Mid	PN	Ape1	PyN05	A	2.210924823	14628.30435	21604.69565
Mid	PN	Ape1	PyN05	A	2.2465849	14704.30435	20067
Mid	PN	Ape1	PyN05	A	2.282244978	14680.21739	17526.52174
Mid	PN	Ape1	PyN05	A	2.317905056	14267.04348	12891.30435
Mid	PN	Ape1	PyN05	A	2.353565134	13952.34783	9611
Mid	PN	Ape1	PyN05	A	2.389225212	13695.21739	6599.695652
Mid	PN	Ape1	PyN05	A	2.424885289	13430.91304	4099
Mid	PN	Ape1	PyN05	A	2.460545367	13430.91304	4099
Mid	PN	Ape1	PyN05	A	2.496205445	13653.26087	3702.347826
Mid	PN	Ape1	PyN05	A	2.531865523	13952.91304	4145.26087
Mid	PN	Ape1	PyN05	A	2.5675256	14115.26087	5547.826087
Mid	PN	Ape1	PyN05	B	0	15794.3913	5563.826087
Mid	PN	Ape1	PyN05	B	0.035327482	15087.47826	4790.304348
Mid	PN	Ape1	PyN05	B	0.070654965	14228.34783	3345.565217
Mid	PN	Ape1	PyN05	B	0.105982447	13339.78261	2650
Mid	PN	Ape1	PyN05	B	0.141309929	12299.13043	2627.173913
Mid	PN	Ape1	PyN05	B	0.176637412	10778.95652	4735.478261
Mid	PN	Ape1	PyN05	B	0.211964894	9804.695652	8365.695652
Mid	PN	Ape1	PyN05	B	0.247292376	9128.434783	13188.26087
Mid	PN	Ape1	PyN05	B	0.282619859	8665	19198.78261
Mid	PN	Ape1	PyN05	B	0.317947341	8841.347826	21008.65217
Mid	PN	Ape1	PyN05	B	0.353274823	8841.347826	21008.65217
Mid	PN	Ape1	PyN05	B	0.388602306	9534.608696	19140.17391
Mid	PN	Ape1	PyN05	B	0.423929788	10464.47826	15171.73913
Mid	PN	Ape1	PyN05	B	0.45925727	11602.34783	10892.47826
Mid	PN	Ape1	PyN05	B	0.494584753	13363.95652	6639.086957
Mid	PN	Ape1	PyN05	B	0.529912235	14493.13043	5341.130435
Mid	PN	Ape1	PyN05	B	0.565239717	15322.65217	5708.043478
Mid	PN	Ape1	PyN05	B	0.6005672	16088	8773.043478
Mid	PN	Ape1	PyN05	B	0.635894682	16057.34783	12663.52174
Mid	PN	Ape1	PyN05	B	0.671222164	15750.73913	16948.91304
Mid	PN	Ape1	PyN05	B	0.706549647	15219.3913	21545.3913
Mid	PN	Ape1	PyN05	B	0.741877129	14576.17391	21643.56522
Mid	PN	Ape1	PyN05	B	0.777204611	13959.91304	19017.82609
Mid	PN	Ape1	PyN05	B	0.812532094	13602.82609	13714.21739
Mid	PN	Ape1	PyN05	B	0.847859576	13473.91304	9124.173913
Mid	PN	Ape1	PyN05	B	0.883187058	13572.21739	5687.73913
Mid	PN	Ape1	PyN05	B	0.918514541	14128.86957	3827.086957
Mid	PN	Ape1	PyN05	B	0.953842023	14023.95652	3882.086957
Mid	PN	Ape1	PyN05	B	0.989169505	14023.95652	3882.086957
Mid	PN	Ape1	PyN05	B	1.024496988	13590.78261	4139.26087
Mid	PN	Ape1	PyN05	B	1.05982447	12654.78261	4520.217391
Mid	PN	Ape1	PyN05	B	1.095151952	11669.52174	5111.652174
Mid	PN	Ape1	PyN05	B	1.130479435	10952	5898.913043
Mid	PN	Ape1	PyN05	B	1.165806917	10661.13043	7856.217391
Mid	PN	Ape1	PyN05	B	1.201134399	10708.86957	12352.34783
Mid	PN	Ape1	PyN05	B	1.236461882	10972.34783	20766.17391
Mid	PN	Ape1	PyN05	B	1.271789364	11632.82609	32934
Mid	PN	Ape1	PyN05	B	1.307116846	11850.6087	35698.47826
Mid	PN	Ape1	PyN05	B	1.342444329	12037.82609	36430.86957
Mid	PN	Ape1	PyN05	B	1.377771811	11672.69565	35761.08696
Mid	PN	Ape1	PyN05	B	1.413099293	11668.08696	35313.78261
Mid	PN	Ape1	PyN05	B	1.448426776	11721.86957	33885.47826
Mid	PN	Ape1	PyN05	B	1.483754258	10896.78261	31553.56522
Mid	PN	Ape1	PyN05	B	1.51908174	10939.30435	27217.82609
Mid	PN	Ape1	PyN05	B	1.554409223	10897.43478	18910
Mid	PN	Ape1	PyN05	B	1.589736705	10564.91304	9336.173913
Mid	PN	Ape1	PyN05	B	1.625064187	10564.91304	9336.173913
Mid	PN	Ape1	PyN05	B	1.66039167	10738.30435	5978.782609
Mid	PN	Ape1	PyN05	B	1.695719152	11306.82609	5024.173913
Mid	PN	Ape1	PyN05	B	1.731046634	12003.08696	4265.782609
Mid	PN	Ape1	PyN05	B	1.766374117	12893.3913	3612.26087
Mid	PN	Ape1	PyN05	B	1.801701599	14413.47826	3391.565217
Mid	PN	Ape1	PyN05	B	1.837029081	15346.21739	3558.73913
Mid	PN	Ape1	PyN05	B	1.872356563	15973.26087	4508.695652
Mid	PN	Ape1	PyN05	B	1.907684046	16316.95652	7349.826087
Mid	PN	Ape1	PyN05	B	1.943011528	15917.95652	9895.043478
Mid	PN	Ape1	PyN05	B	1.97833901	15295.6087	12447.95652
Mid	PN	Ape1	PyN05	B	2.013666493	14489.30435	15251.78261
Mid	PN	Ape1	PyN05	B	2.048993975	13891.95652	16771.52174
Mid	PN	Ape1	PyN05	B	2.084321457	13370.82609	18570.13043
Mid	PN	Ape1	PyN05	B	2.11964894	12506.6087	22231.6087
Mid	PN	Ape1	PyN05	B	2.154976422	12193.56522	26502.52174
Mid	PN	Ape1	PyN05	B	2.190303904	12143.26087	28676.95652
Mid	PN	Ape1	PyN05	B	2.225631387	12314.34783	29637.21739
Mid	PN	Ape1	PyN05	B	2.260958869	12314.34783	29637.21739
Mid	PN	Ape1	PyN05	B	2.296286351	12843.43478	29177.65217
Mid	PN	Ape1	PyN05	B	2.331613834	13476.78261	25094.82609
Mid	PN	Ape1	PyN05	B	2.366941316	13881.82609	19225.43478
Mid	PN	Ape1	PyN05	B	2.402268798	14056.73913	12830.73913
Mid	PN	Ape1	PyN05	B	2.437596281	13762.52174	8000.130435
Mid	PN	Ape1	PyN05	B	2.472923763	13314.65217	7380.173913
Mid	PN	Ape1	PyN05	B	2.508251245	12786.26087	7909.869565
Mid	PN	Ape1	PyN05	B	2.543578728	12232.3913	8999.913043
Mid	PN	Ape1	PyN05	B	2.57890621	12304.30435	10155.82609
Mid	PN	Ape1	PyN05	C	0	10033.19048	5993.571429
Mid	PN	Ape1	PyN05	C	0.03535543	11125.33333	4235.666667
Mid	PN	Ape1	PyN05	C	0.07071086	11866.04762	5144.761905
Mid	PN	Ape1	PyN05	C	0.10606629	12167.14286	9155.285714
Mid	PN	Ape1	PyN05	C	0.141421719	12114.33333	15591.19048
Mid	PN	Ape1	PyN05	C	0.176777149	11913.47619	23168.57143
Mid	PN	Ape1	PyN05	C	0.212132579	11780.47619	28976.52381
Mid	PN	Ape1	PyN05	C	0.247488009	11858.09524	30114.19048
Mid	PN	Ape1	PyN05	C	0.282843439	12189.80952	28847
Mid	PN	Ape1	PyN05	C	0.318198869	12736.42857	25994.61905
Mid	PN	Ape1	PyN05	C	0.353554299	13566.14286	19835.80952
Mid	PN	Ape1	PyN05	C	0.388909729	14166.38095	17601.80952
Mid	PN	Ape1	PyN05	C	0.424265158	14548.19048	18558.04762
Mid	PN	Ape1	PyN05	C	0.459620588	14603.85714	22946.7619
Mid	PN	Ape1	PyN05	C	0.494976018	14328.38095	29914.2381
Mid	PN	Ape1	PyN05	C	0.530331448	13824.95238	35348.04762
Mid	PN	Ape1	PyN05	C	0.565686878	13251.66667	37100.14286
Mid	PN	Ape1	PyN05	C	0.601042308	12740.19048	36757.85714
Mid	PN	Ape1	PyN05	C	0.636397738	12345.04762	34042.7619
Mid	PN	Ape1	PyN05	C	0.671753167	12052.47619	26947.28571
Mid	PN	Ape1	PyN05	C	0.707108597	11834.85714	18810.19048
Mid	PN	Ape1	PyN05	C	0.742464027	11693.14286	12467.2381
Mid	PN	Ape1	PyN05	C	0.777819457	11652.42857	8894.238095
Mid	PN	Ape1	PyN05	C	0.813174887	11720.71429	7812.857143
Mid	PN	Ape1	PyN05	C	0.848530317	11861.2381	7976.285714
Mid	PN	Ape1	PyN05	C	0.883885747	12013.66667	7971.809524
Mid	PN	Ape1	PyN05	C	0.919241177	12149.66667	7326.095238
Mid	PN	Ape1	PyN05	C	0.954596606	12304.85714	6767.761905
Mid	PN	Ape1	PyN05	C	0.989952036	12991.47619	7331.47619
Mid	PN	Ape1	PyN05	C	1.025307466	13385.19048	8783.47619
Mid	PN	Ape1	PyN05	C	1.060662896	13822.52381	9967.238095
Mid	PN	Ape1	PyN05	C	1.096018326	14175.90476	10071.90476
Mid	PN	Ape1	PyN05	C	1.131373756	14298.2381	9499.857143
Mid	PN	Ape1	PyN05	C	1.166729186	14090.71429	9340.714286
Mid	PN	Ape1	PyN05	C	1.202084615	13539.7619	10220.61905
Mid	PN	Ape1	PyN05	C	1.237440045	12711.42857	11967.47619
Mid	PN	Ape1	PyN05	C	1.272795475	11725.2381	14218.61905
Mid	PN	Ape1	PyN05	C	1.308150905	10727.7619	16848.04762
Mid	PN	Ape1	PyN05	C	1.343506335	9874.238095	19607
Mid	PN	Ape1	PyN05	C	1.378861765	9311.047619	21777.71429
Mid	PN	Ape1	PyN05	C	1.414217195	9144.47619	22694.2381
Mid	PN	Ape1	PyN05	C	1.449572625	9397.47619	22605.61905
Mid	PN	Ape1	PyN05	C	1.484928054	9983.571429	22642.52381
Mid	PN	Ape1	PyN05	C	1.520283484	10722.52381	23726
Mid	PN	Ape1	PyN05	C	1.555638914	11407.66667	25629.52381
Mid	PN	Ape1	PyN05	C	1.590994344	11897.66667	27167
Mid	PN	Ape1	PyN05	C	1.626349774	12220.33333	26251.14286
Mid	PN	Ape1	PyN05	C	1.661705204	12294.57143	24232.19048
Mid	PN	Ape1	PyN05	C	1.697060634	12330.28571	20373.80952
Mid	PN	Ape1	PyN05	C	1.732416063	12367.57143	15720.28571
Mid	PN	Ape1	PyN05	C	1.767771493	12396.14286	11568.09524
Mid	PN	Ape1	PyN05	C	1.803126923	12415.33333	8936.333333
Mid	PN	Ape1	PyN05	C	1.838482353	12480.09524	7941.904762
Mid	PN	Ape1	PyN05	C	1.873837783	12680.95238	7831.428571
Mid	PN	Ape1	PyN05	C	1.909193213	13080	7736.380952
Mid	IN	DNAPKC	IN01	A	0	5714.947368	11094.84211
Mid	IN	DNAPKC	IN01	A	0.035946266	5918.052632	10156.15789
Mid	IN	DNAPKC	IN01	A	0.071892532	6079.842105	8659.842105
Mid	IN	DNAPKC	IN01	A	0.107838798	6661.052632	6560.842105
Mid	IN	DNAPKC	IN01	A	0.143785064	6661.052632	6560.842105
Mid	IN	DNAPKC	IN01	A	0.17973133	7016.789474	5195.368421
Mid	IN	DNAPKC	IN01	A	0.215677596	7300.263158	4755.210526
Mid	IN	DNAPKC	IN01	A	0.251623862	7096.157895	4501.526316
Mid	IN	DNAPKC	IN01	A	0.287570128	7381.421053	4916.684211
Mid	IN	DNAPKC	IN01	A	0.323516394	7435.578947	6603.421053
Mid	IN	DNAPKC	IN01	A	0.35946266	8192.315789	8609.210526
Mid	IN	DNAPKC	IN01	A	0.395408926	7886.526316	9655.736842
Mid	IN	DNAPKC	IN01	A	0.431355192	8794.421053	11807.42105
Mid	IN	DNAPKC	IN01	A	0.467301458	9384.368421	13510.36842
Mid	IN	DNAPKC	IN01	A	0.503247724	9898.842105	13056
Mid	IN	DNAPKC	IN01	A	0.53919399	9569.421053	10602.21053
Mid	IN	DNAPKC	IN01	A	0.575140256	9129.631579	8380.789474
Mid	IN	DNAPKC	IN01	A	0.611086522	7579.421053	5644
Mid	IN	DNAPKC	IN01	A	0.647032788	7579.421053	5644
Mid	IN	DNAPKC	IN01	A	0.682979055	5924.052632	3705.052632
Mid	IN	DNAPKC	IN01	A	0.718925321	5282.947368	2877.684211
Mid	IN	DNAPKC	IN01	A	0.754871587	4707.210526	2231.631579
Mid	IN	DNAPKC	IN01	A	0.790817853	4883.631579	2249.578947
Mid	IN	DNAPKC	IN01	A	0.826764119	5504.421053	3173.421053
Mid	IN	DNAPKC	IN01	A	0.862710385	6213.684211	4512.473684
Mid	IN	DNAPKC	IN01	A	0.898656651	6548.947368	5359.736842
Mid	IN	DNAPKC	IN01	A	0.934602917	7354.210526	7265.105263
Mid	IN	DNAPKC	IN01	A	0.970549183	8418	9482.052632
Mid	IN	DNAPKC	IN01	A	1.006495449	9078.631579	10143.21053
Mid	IN	DNAPKC	IN01	A	1.042441715	9778.105263	9794.631579
Mid	IN	DNAPKC	IN01	A	1.078387981	10279	9071
Mid	IN	DNAPKC	IN01	A	1.114334247	10735.57895	7609.947368
Mid	IN	DNAPKC	IN01	A	1.150280513	10735.57895	7609.947368
Mid	IN	DNAPKC	IN01	A	1.186226779	10728.31579	6543.842105
Mid	IN	DNAPKC	IN01	A	1.222173045	10364.21053	6410
Mid	IN	DNAPKC	IN01	A	1.258119311	9159.578947	7220.842105
Mid	IN	DNAPKC	IN01	A	1.294065577	8222.263158	7762.789474
Mid	IN	DNAPKC	IN01	A	1.330011843	6919.263158	8631.736842
Mid	IN	DNAPKC	IN01	A	1.365958109	6359.315789	8920.105263
Mid	IN	DNAPKC	IN01	A	1.401904375	6007.631579	9232.789474
Mid	IN	DNAPKC	IN01	A	1.437850641	6007.631579	9232.789474
Mid	IN	DNAPKC	IN01	A	1.473796907	6332.578947	8843.631579
Mid	IN	DNAPKC	IN01	A	1.509743173	7135.578947	8570.105263
Mid	IN	DNAPKC	IN01	A	1.545689439	8738.473684	9177.157895
Mid	IN	DNAPKC	IN01	A	1.581635705	10592.52632	11427.73684
Mid	IN	DNAPKC	IN01	A	1.617581971	11934.42105	13213.57895
Mid	IN	DNAPKC	IN01	A	1.653528237	12601.21053	14569.57895
Mid	IN	DNAPKC	IN01	A	1.689474503	12601.21053	14569.57895
Mid	IN	DNAPKC	IN01	A	1.725420769	12175.89474	13480.94737
Mid	IN	DNAPKC	IN01	B	0	4209.695652	6548.73913
Mid	IN	DNAPKC	IN01	B	0.03537752	4662.173913	5811.043478
Mid	IN	DNAPKC	IN01	B	0.07075504	5035.826087	4779.826087
Mid	IN	DNAPKC	IN01	B	0.10613256	5154.73913	3997.043478
Mid	IN	DNAPKC	IN01	B	0.14151008	5165.782609	3616.043478
Mid	IN	DNAPKC	IN01	B	0.176887601	4977.086957	4245.304348
Mid	IN	DNAPKC	IN01	B	0.212265121	4812.217391	5313.043478
Mid	IN	DNAPKC	IN01	B	0.247642641	4545.304348	7158.521739
Mid	IN	DNAPKC	IN01	B	0.283020161	4386.043478	8208.565217
Mid	IN	DNAPKC	IN01	B	0.318397681	4036.782609	10848.3913
Mid	IN	DNAPKC	IN01	B	0.353775201	3619.304348	15098.17391
Mid	IN	DNAPKC	IN01	B	0.389152721	3493.869565	17595.78261
Mid	IN	DNAPKC	IN01	B	0.424530241	3585.782609	19247.08696
Mid	IN	DNAPKC	IN01	B	0.459907761	4067.391304	19640.86957
Mid	IN	DNAPKC	IN01	B	0.495285282	4532.565217	18080
Mid	IN	DNAPKC	IN01	B	0.530662802	4959.913043	15795.6087
Mid	IN	DNAPKC	IN01	B	0.566040322	5390.913043	12926.21739
Mid	IN	DNAPKC	IN01	B	0.601417842	5327.826087	11807.04348
Mid	IN	DNAPKC	IN01	B	0.636795362	5090.652174	11465.6087
Mid	IN	DNAPKC	IN01	B	0.672172882	4848	11695.52174
Mid	IN	DNAPKC	IN01	B	0.707550402	4812.043478	11437.34783
Mid	IN	DNAPKC	IN01	B	0.742927922	5029.608696	10885.52174
Mid	IN	DNAPKC	IN01	B	0.778305442	5584.304348	10638.21739
Mid	IN	DNAPKC	IN01	B	0.813682963	5925.304348	11622.26087
Mid	IN	DNAPKC	IN01	B	0.849060483	5925.304348	11622.26087
Mid	IN	DNAPKC	IN01	B	0.884438003	6132.956522	15154.13043
Mid	IN	DNAPKC	IN01	B	0.919815523	6126.521739	18859.34783
Mid	IN	DNAPKC	IN01	B	0.955193043	5935.521739	22702.78261
Mid	IN	DNAPKC	IN01	B	0.990570563	5831.130435	24185.47826
Mid	IN	DNAPKC	IN01	B	1.025948083	5750.869565	24032.13043
Mid	IN	DNAPKC	IN01	B	1.061325603	5563.652174	21553.17391
Mid	IN	DNAPKC	IN01	B	1.096703123	5633.521739	20408.30435
Mid	IN	DNAPKC	IN01	B	1.132080643	5868.565217	19839.08696
Mid	IN	DNAPKC	IN01	B	1.167458164	6255.347826	20433.91304
Mid	IN	DNAPKC	IN01	B	1.202835684	7100.73913	22048
Mid	IN	DNAPKC	IN01	B	1.238213204	8310.434783	24100.17391
Mid	IN	DNAPKC	IN01	B	1.273590724	10281.95652	27238.34783
Mid	IN	DNAPKC	IN01	B	1.308968244	12145.3913	28127.08696
Mid	IN	DNAPKC	IN01	B	1.344345764	13947.26087	28086.04348
Mid	IN	DNAPKC	IN01	B	1.379723284	14552.47826	27934
Mid	IN	DNAPKC	IN01	B	1.415100804	16113.13043	26961.91304
Mid	IN	DNAPKC	IN01	B	1.450478324	17349.04348	25640.13043
Mid	IN	DNAPKC	IN01	B	1.485855845	18661.52174	22512.56522
Mid	IN	DNAPKC	IN01	B	1.521233365	19050.43478	19897.43478
Mid	IN	DNAPKC	IN01	B	1.556610885	18646.17391	15343.13043
Mid	IN	DNAPKC	IN01	B	1.591988405	17452.30435	12655.13043
Mid	IN	DNAPKC	IN01	B	1.627365925	15582.08696	10307.26087
Mid	IN	DNAPKC	IN01	B	1.662743445	12429.26087	7524.652174
Mid	IN	DNAPKC	IN01	B	1.698120965	10159.17391	6819.608696
Mid	IN	DNAPKC	IN01	C	0	4013.695652	7229.434783
Mid	IN	DNAPKC	IN01	C	0.035491998	4168.043478	7777.478261
Mid	IN	DNAPKC	IN01	C	0.070983997	4314.695652	7509.565217
Mid	IN	DNAPKC	IN01	C	0.106475995	4499.130435	9072.913043
Mid	IN	DNAPKC	IN01	C	0.141967994	4640.869565	9539.173913
Mid	IN	DNAPKC	IN01	C	0.177459992	4908.434783	12454.86957
Mid	IN	DNAPKC	IN01	C	0.21295199	4886.217391	14290.43478
Mid	IN	DNAPKC	IN01	C	0.248443989	4697	17520.91304
Mid	IN	DNAPKC	IN01	C	0.283935987	4334.304348	18871.43478
Mid	IN	DNAPKC	IN01	C	0.319427986	4233.652174	19109.69565
Mid	IN	DNAPKC	IN01	C	0.354919984	3777.347826	17729.13043
Mid	IN	DNAPKC	IN01	C	0.390411983	3455.304348	15579.65217
Mid	IN	DNAPKC	IN01	C	0.425903981	3495.782609	11309.91304
Mid	IN	DNAPKC	IN01	C	0.461395979	3588.956522	9410.130435
Mid	IN	DNAPKC	IN01	C	0.496887978	4336.869565	8371.478261
Mid	IN	DNAPKC	IN01	C	0.532379976	4336.869565	8371.478261
Mid	IN	DNAPKC	IN01	C	0.567871975	5559.869565	9746.652174
Mid	IN	DNAPKC	IN01	C	0.603363973	7118.695652	12195.17391
Mid	IN	DNAPKC	IN01	C	0.638855971	7953.043478	13874.30435
Mid	IN	DNAPKC	IN01	C	0.67434797	9133.869565	15510.91304
Mid	IN	DNAPKC	IN01	C	0.709839968	9447.826087	15894.65217
Mid	IN	DNAPKC	IN01	C	0.745331967	9653.695652	15402.91304
Mid	IN	DNAPKC	IN01	C	0.780823965	9632.130435	14519.43478
Mid	IN	DNAPKC	IN01	C	0.816315964	9341.521739	11873.65217
Mid	IN	DNAPKC	IN01	C	0.851807962	9119.521739	10315.86957
Mid	IN	DNAPKC	IN01	C	0.88729996	8455.869565	8921.695652
Mid	IN	DNAPKC	IN01	C	0.922791959	7633.304348	9320.608696
Mid	IN	DNAPKC	IN01	C	0.958283957	7633.304348	9320.608696
Mid	IN	DNAPKC	IN01	C	0.993775956	6782.217391	10260.13043
Mid	IN	DNAPKC	IN01	C	1.029267954	6550.565217	10370.69565
Mid	IN	DNAPKC	IN01	C	1.064759952	5670.521739	10025.13043
Mid	IN	DNAPKC	IN01	C	1.100251951	5343.347826	9569.086957
Mid	IN	DNAPKC	IN01	C	1.135743949	4577.173913	8918.521739
Mid	IN	DNAPKC	IN01	C	1.171235948	4577.173913	8918.521739
Mid	IN	DNAPKC	IN01	C	1.206727946	4216.608696	8816.956522
Mid	IN	DNAPKC	IN01	C	1.242219945	4301.086957	10102.43478
Mid	IN	DNAPKC	IN01	C	1.277711943	4416.434783	11881.17391
Mid	IN	DNAPKC	IN01	C	1.313203941	4792.304348	15694.21739
Mid	IN	DNAPKC	IN01	C	1.34869594	4792.304348	15694.21739
Mid	IN	DNAPKC	IN01	C	1.384187938	5223.478261	19045.34783
Mid	IN	DNAPKC	IN01	C	1.419679937	5364.913043	20166.26087
Mid	IN	DNAPKC	IN01	C	1.455171935	5865.565217	19863.17391
Mid	IN	DNAPKC	IN01	C	1.490663933	5925.26087	18611.65217
Mid	IN	DNAPKC	IN01	C	1.526155932	6100.26087	15621.34783
Mid	IN	DNAPKC	IN01	C	1.56164793	6278.086957	14219.43478
Mid	IN	DNAPKC	IN01	C	1.597139929	5910.086957	12608.86957
Mid	IN	DNAPKC	IN01	C	1.632631927	5563.217391	10927.13043
Mid	IN	DNAPKC	IN01	C	1.668123926	5250.391304	10983.69565
Mid	IN	DNAPKC	IN01	C	1.703615924	5412.869565	11487.56522
Mid	IN	DNAPKC	IN02	A	0	3073.238095	1459.952381
Mid	IN	DNAPKC	IN02	A	0.035970958	3316.952381	1438.47619
Mid	IN	DNAPKC	IN02	A	0.071941916	3257.52381	1449.238095
Mid	IN	DNAPKC	IN02	A	0.107912874	3306	1823.095238
Mid	IN	DNAPKC	IN02	A	0.143883832	3306	1823.095238
Mid	IN	DNAPKC	IN02	A	0.179854791	3355.428571	2191.571429
Mid	IN	DNAPKC	IN02	A	0.215825749	3258.238095	2242.380952
Mid	IN	DNAPKC	IN02	A	0.251796707	3286	2389.571429
Mid	IN	DNAPKC	IN02	A	0.287767665	3174.952381	2459.428571
Mid	IN	DNAPKC	IN02	A	0.323738623	3097.619048	2613.333333
Mid	IN	DNAPKC	IN02	A	0.359709581	3097.619048	2613.333333
Mid	IN	DNAPKC	IN02	A	0.395680539	2975.238095	2565.333333
Mid	IN	DNAPKC	IN02	A	0.431651497	2902.619048	2465.52381
Mid	IN	DNAPKC	IN02	A	0.467622456	2830.809524	2508.952381
Mid	IN	DNAPKC	IN02	A	0.503593414	2872.904762	3020.761905
Mid	IN	DNAPKC	IN02	A	0.539564372	3044.714286	3558.52381
Mid	IN	DNAPKC	IN02	A	0.57553533	3167.380952	3919.428571
Mid	IN	DNAPKC	IN02	A	0.611506288	3503.571429	4477.333333
Mid	IN	DNAPKC	IN02	A	0.647477246	4208.571429	4938.380952
Mid	IN	DNAPKC	IN02	A	0.683448204	4634.428571	4888.047619
Mid	IN	DNAPKC	IN02	A	0.719419162	5129.47619	4364.857143
Mid	IN	DNAPKC	IN02	A	0.75539012	5222.952381	3984.714286
Mid	IN	DNAPKC	IN02	A	0.791361079	4923.952381	3488.809524
Mid	IN	DNAPKC	IN02	A	0.827332037	4923.952381	3488.809524
Mid	IN	DNAPKC	IN02	A	0.863302995	4233.380952	3195
Mid	IN	DNAPKC	IN02	A	0.899273953	3483.47619	3066.142857
Mid	IN	DNAPKC	IN02	A	0.935244911	3196.428571	2993.380952
Mid	IN	DNAPKC	IN02	A	0.971215869	2944.333333	3151.619048
Mid	IN	DNAPKC	IN02	A	1.007186827	3032.142857	3280.285714
Mid	IN	DNAPKC	IN02	A	1.043157785	3213.904762	3579.761905
Mid	IN	DNAPKC	IN02	A	1.079128744	3536.047619	3847.666667
Mid	IN	DNAPKC	IN02	A	1.115099702	4342.857143	4477.380952
Mid	IN	DNAPKC	IN02	A	1.15107066	4671.095238	4585.190476
Mid	IN	DNAPKC	IN02	A	1.187041618	5257	4569.809524
Mid	IN	DNAPKC	IN02	A	1.223012576	5203.809524	4214.761905
Mid	IN	DNAPKC	IN02	A	1.258983534	5451.142857	4165.571429
Mid	IN	DNAPKC	IN02	A	1.294954492	5165.904762	3769.285714
Mid	IN	DNAPKC	IN02	A	1.33092545	4841.571429	3457.666667
Mid	IN	DNAPKC	IN02	A	1.366896408	4439.809524	3355.571429
Mid	IN	DNAPKC	IN02	A	1.402867367	4206.809524	3381.380952
Mid	IN	DNAPKC	IN02	A	1.438838325	4215.047619	3605.333333
Mid	IN	DNAPKC	IN02	A	1.474809283	4215.047619	3605.333333
Mid	IN	DNAPKC	IN02	A	1.510780241	4547.52381	3883.238095
Mid	IN	DNAPKC	IN02	A	1.546751199	4898.904762	3969.238095
Mid	IN	DNAPKC	IN02	A	1.582722157	5401.142857	3954.666667
Mid	IN	DNAPKC	IN02	A	1.618693115	5626.095238	3786
Mid	IN	DNAPKC	IN02	A	1.654664073	5636.285714	3396.809524
Mid	IN	DNAPKC	IN02	A	1.690635032	5480.380952	3044.952381
Mid	IN	DNAPKC	IN02	A	1.72660599	5355.285714	2848.666667
Mid	IN	DNAPKC	IN02	A	1.762576948	5102.190476	2485.333333
Mid	IN	DNAPKC	IN02	B	0	3891.869565	1488.434783
Mid	IN	DNAPKC	IN02	B	0.03565939	3612.695652	1321.173913
Mid	IN	DNAPKC	IN02	B	0.07131878	3612.695652	1321.173913
Mid	IN	DNAPKC	IN02	B	0.10697817	3427.956522	1316.826087
Mid	IN	DNAPKC	IN02	B	0.14263756	3397.782609	1551.173913
Mid	IN	DNAPKC	IN02	B	0.17829695	3494.391304	1924.434783
Mid	IN	DNAPKC	IN02	B	0.213956339	3494.391304	1924.434783
Mid	IN	DNAPKC	IN02	B	0.249615729	3557.26087	2142.434783
Mid	IN	DNAPKC	IN02	B	0.285275119	3387.043478	2080.652174
Mid	IN	DNAPKC	IN02	B	0.320934509	3387.043478	2080.652174
Mid	IN	DNAPKC	IN02	B	0.356593899	2939.304348	1902.130435
Mid	IN	DNAPKC	IN02	B	0.392253289	2409.652174	1814.521739
Mid	IN	DNAPKC	IN02	B	0.427912679	2409.652174	1814.521739
Mid	IN	DNAPKC	IN02	B	0.463572069	2097.173913	1836.565217
Mid	IN	DNAPKC	IN02	B	0.499231459	2194.695652	1852.478261
Mid	IN	DNAPKC	IN02	B	0.534890849	2675.869565	1828.913043
Mid	IN	DNAPKC	IN02	B	0.570550239	2675.869565	1828.913043
Mid	IN	DNAPKC	IN02	B	0.606209629	3296.956522	1834.173913
Mid	IN	DNAPKC	IN02	B	0.641869018	3706.73913	1953.521739
Mid	IN	DNAPKC	IN02	B	0.677528408	3706.73913	1953.521739
Mid	IN	DNAPKC	IN02	B	0.713187798	3673.217391	2343.130435
Mid	IN	DNAPKC	IN02	B	0.748847188	3284.695652	3217.391304
Mid	IN	DNAPKC	IN02	B	0.784506578	2881.826087	4529.956522
Mid	IN	DNAPKC	IN02	B	0.820165968	2881.826087	4529.956522
Mid	IN	DNAPKC	IN02	B	0.855825358	2753.782609	5635.26087
Mid	IN	DNAPKC	IN02	B	0.891484748	2923.478261	5692.956522
Mid	IN	DNAPKC	IN02	B	0.927144138	2923.478261	5692.956522
Mid	IN	DNAPKC	IN02	B	0.962803528	3206.652174	4664.521739
Mid	IN	DNAPKC	IN02	B	0.998462918	3390.173913	3332.304348
Mid	IN	DNAPKC	IN02	B	1.034122308	3368.217391	2260.26087
Mid	IN	DNAPKC	IN02	B	1.069781697	3368.217391	2260.26087
Mid	IN	DNAPKC	IN02	B	1.105441087	3214.652174	1528.391304
Mid	IN	DNAPKC	IN02	B	1.141100477	3147.695652	1260.26087
Mid	IN	DNAPKC	IN02	B	1.176759867	3147.695652	1260.26087
Mid	IN	DNAPKC	IN02	B	1.212419257	3323.913043	1587.26087
Mid	IN	DNAPKC	IN02	B	1.248078647	3651.086957	2385.26087
Mid	IN	DNAPKC	IN02	B	1.283738037	3651.086957	2385.26087
Mid	IN	DNAPKC	IN02	B	1.319397427	3880.695652	3343.478261
Mid	IN	DNAPKC	IN02	B	1.355056817	3874.521739	3976.391304
Mid	IN	DNAPKC	IN02	B	1.390716207	3691	3851.73913
Mid	IN	DNAPKC	IN02	B	1.426375597	3691	3851.73913
Mid	IN	DNAPKC	IN02	B	1.462034987	3440	3121.73913
Mid	IN	DNAPKC	IN02	B	1.497694376	3186.086957	2391.913043
Mid	IN	DNAPKC	IN02	B	1.533353766	3186.086957	2391.913043
Mid	IN	DNAPKC	IN02	B	1.569013156	3018.304348	1977.391304
Mid	IN	DNAPKC	IN02	B	1.604672546	3079.956522	1750.608696
Mid	IN	DNAPKC	IN02	B	1.640331936	3455.043478	1590.217391
Mid	IN	DNAPKC	IN02	B	1.675991326	3455.043478	1590.217391
Mid	IN	DNAPKC	IN02	B	1.711650716	4065.043478	1539
Mid	IN	DNAPKC	IN02	B	1.747310106	4705.391304	1611.521739
Mid	IN	DNAPKC	IN02	C	0	3456.695652	2635.956522
Mid	IN	DNAPKC	IN02	C	0.03565939	3500.73913	3197.304348
Mid	IN	DNAPKC	IN02	C	0.07131878	3500.73913	3197.304348
Mid	IN	DNAPKC	IN02	C	0.10697817	3529.869565	3597.565217
Mid	IN	DNAPKC	IN02	C	0.14263756	3594.086957	3670.391304
Mid	IN	DNAPKC	IN02	C	0.17829695	3699.608696	3426.695652
Mid	IN	DNAPKC	IN02	C	0.213956339	3699.608696	3426.695652
Mid	IN	DNAPKC	IN02	C	0.249615729	3836.869565	2959.521739
Mid	IN	DNAPKC	IN02	C	0.285275119	4010	2393.130435
Mid	IN	DNAPKC	IN02	C	0.320934509	4010	2393.130435
Mid	IN	DNAPKC	IN02	C	0.356593899	4193	1871.434783
Mid	IN	DNAPKC	IN02	C	0.392253289	4294.043478	1548.652174
Mid	IN	DNAPKC	IN02	C	0.427912679	4294.043478	1548.652174
Mid	IN	DNAPKC	IN02	C	0.463572069	4228.826087	1461.043478
Mid	IN	DNAPKC	IN02	C	0.499231459	4007.173913	1587.695652
Mid	IN	DNAPKC	IN02	C	0.534890849	3691.173913	2022.521739
Mid	IN	DNAPKC	IN02	C	0.570550239	3691.173913	2022.521739
Mid	IN	DNAPKC	IN02	C	0.606209629	3297.869565	2729.478261
Mid	IN	DNAPKC	IN02	C	0.641869018	2856.304348	3331.217391
Mid	IN	DNAPKC	IN02	C	0.677528408	2856.304348	3331.217391
Mid	IN	DNAPKC	IN02	C	0.713187798	2548.608696	3481.869565
Mid	IN	DNAPKC	IN02	C	0.748847188	2629.347826	3262.608696
Mid	IN	DNAPKC	IN02	C	0.784506578	3112.73913	3065.043478
Mid	IN	DNAPKC	IN02	C	0.820165968	3112.73913	3065.043478
Mid	IN	DNAPKC	IN02	C	0.855825358	3654.826087	3096.521739
Mid	IN	DNAPKC	IN02	C	0.891484748	3860.043478	3122.652174
Mid	IN	DNAPKC	IN02	C	0.927144138	3860.043478	3122.652174
Mid	IN	DNAPKC	IN02	C	0.962803528	3646	2861.826087
Mid	IN	DNAPKC	IN02	C	0.998462918	3226.73913	2346.26087
Mid	IN	DNAPKC	IN02	C	1.034122308	2835.782609	1775.913043
Mid	IN	DNAPKC	IN02	C	1.069781697	2835.782609	1775.913043
Mid	IN	DNAPKC	IN02	C	1.105441087	2594.347826	1445.086957
Mid	IN	DNAPKC	IN02	C	1.141100477	2593.391304	1619.565217
Mid	IN	DNAPKC	IN02	C	1.176759867	2593.391304	1619.565217
Mid	IN	DNAPKC	IN02	C	1.212419257	2932.956522	2146.391304
Mid	IN	DNAPKC	IN02	C	1.248078647	3606.608696	2686.347826
Mid	IN	DNAPKC	IN02	C	1.283738037	3606.608696	2686.347826
Mid	IN	DNAPKC	IN02	C	1.319397427	4393.73913	3194.086957
Mid	IN	DNAPKC	IN02	C	1.355056817	4923.826087	3517.826087
Mid	IN	DNAPKC	IN02	C	1.390716207	4904.913043	3234.695652
Mid	IN	DNAPKC	IN02	C	1.426375597	4904.913043	3234.695652
Mid	IN	DNAPKC	IN02	C	1.462034987	4340.826087	2444.391304
Mid	IN	DNAPKC	IN02	C	1.497694376	3549.086957	1792.695652
Mid	IN	DNAPKC	IN02	C	1.533353766	3549.086957	1792.695652
Mid	IN	DNAPKC	IN02	C	1.569013156	2947.304348	1557.521739
Mid	IN	DNAPKC	IN02	C	1.604672546	2802.304348	1538.391304
Mid	IN	DNAPKC	IN02	C	1.640331936	3124.913043	1569.043478
Mid	IN	DNAPKC	IN02	C	1.675991326	3124.913043	1569.043478
Mid	IN	DNAPKC	IN02	C	1.711650716	3710.826087	1580.173913
Mid	IN	DNAPKC	IN02	C	1.747310106	4247.086957	1549.521739
Mid	IN	DNAPKC	IN03	A	0	1552.714286	2370.142857
Mid	IN	DNAPKC	IN03	A	0.035881569	1642.047619	2036.761905
Mid	IN	DNAPKC	IN03	A	0.071763138	1827.619048	1703.52381
Mid	IN	DNAPKC	IN03	A	0.107644707	1880.380952	1525.142857
Mid	IN	DNAPKC	IN03	A	0.143526276	1870.285714	1408.666667
Mid	IN	DNAPKC	IN03	A	0.179407845	1770	1383.809524
Mid	IN	DNAPKC	IN03	A	0.215289414	1610.428571	1399.952381
Mid	IN	DNAPKC	IN03	A	0.251170983	1433.761905	1414.904762
Mid	IN	DNAPKC	IN03	A	0.287052552	1273.857143	1391.619048
Mid	IN	DNAPKC	IN03	A	0.322934121	1182.809524	1332.190476
Mid	IN	DNAPKC	IN03	A	0.35881569	1182.809524	1332.190476
Mid	IN	DNAPKC	IN03	A	0.394697258	1180	1278.666667
Mid	IN	DNAPKC	IN03	A	0.430578827	1349.619048	1282.52381
Mid	IN	DNAPKC	IN03	A	0.466460396	1525.142857	1338.285714
Mid	IN	DNAPKC	IN03	A	0.502341965	1736.428571	1498.285714
Mid	IN	DNAPKC	IN03	A	0.538223534	2081.952381	1933.47619
Mid	IN	DNAPKC	IN03	A	0.574105103	2325.142857	2355.571429
Mid	IN	DNAPKC	IN03	A	0.609986672	2563.52381	2746.857143
Mid	IN	DNAPKC	IN03	A	0.645868241	3001.666667	3190.333333
Mid	IN	DNAPKC	IN03	A	0.68174981	3188.190476	3172.333333
Mid	IN	DNAPKC	IN03	A	0.717631379	3312.857143	2985
Mid	IN	DNAPKC	IN03	A	0.753512948	3550.571429	2726.571429
Mid	IN	DNAPKC	IN03	A	0.789394517	3555.428571	2365.333333
Mid	IN	DNAPKC	IN03	A	0.825276086	3533.904762	2004.571429
Mid	IN	DNAPKC	IN03	A	0.861157655	3586.380952	1620.238095
Mid	IN	DNAPKC	IN03	A	0.897039224	3526.380952	1573.428571
Mid	IN	DNAPKC	IN03	A	0.932920793	3460.619048	1696.47619
Mid	IN	DNAPKC	IN03	A	0.968802362	3391.142857	1800.190476
Mid	IN	DNAPKC	IN03	A	1.004683931	3252.761905	1889.190476
Mid	IN	DNAPKC	IN03	A	1.0405655	3066.333333	1951
Mid	IN	DNAPKC	IN03	A	1.076447069	3066.333333	1951
Mid	IN	DNAPKC	IN03	A	1.112328637	2918.095238	2008.52381
Mid	IN	DNAPKC	IN03	A	1.148210206	2793.047619	2313.761905
Mid	IN	DNAPKC	IN03	A	1.184091775	2758.571429	2753.238095
Mid	IN	DNAPKC	IN03	A	1.219973344	2957.52381	3356.47619
Mid	IN	DNAPKC	IN03	A	1.255854913	3048.380952	3653.952381
Mid	IN	DNAPKC	IN03	A	1.291736482	3094.333333	3647.714286
Mid	IN	DNAPKC	IN03	A	1.327618051	3125.666667	3236.285714
Mid	IN	DNAPKC	IN03	A	1.36349962	2979.190476	2785.904762
Mid	IN	DNAPKC	IN03	A	1.399381189	2799.333333	2337.190476
Mid	IN	DNAPKC	IN03	A	1.435262758	2657.952381	1887
Mid	IN	DNAPKC	IN03	A	1.471144327	2592.571429	1623.904762
Mid	IN	DNAPKC	IN03	A	1.507025896	2641.52381	1448.190476
Mid	IN	DNAPKC	IN03	A	1.542907465	2816.190476	1316.095238
Mid	IN	DNAPKC	IN03	A	1.578789034	3030	1195.761905
Mid	IN	DNAPKC	IN03	A	1.614670603	3237.52381	1060.904762
Mid	IN	DNAPKC	IN03	A	1.650552172	3338.238095	892.047619
Mid	IN	DNAPKC	IN03	A	1.686433741	3371.809524	824.6190476
Mid	IN	DNAPKC	IN03	A	1.72231531	3325.095238	816.0952381
Mid	IN	DNAPKC	IN03	A	1.758196879	3325.095238	816.0952381
Mid	IN	DNAPKC	IN03	A	1.794078448	3137	892.3809524
Mid	IN	DNAPKC	IN03	A	1.829960016	3108.619048	1073.666667
Mid	IN	DNAPKC	IN03	A	1.865841585	3180.809524	1343.190476
Mid	IN	DNAPKC	IN03	A	1.901723154	3328.809524	1737.238095
Mid	IN	DNAPKC	IN03	A	1.937604723	3574.619048	1857.619048
Mid	IN	DNAPKC	IN03	A	1.973486292	3770	1830.619048
Mid	IN	DNAPKC	IN03	A	2.009367861	3767.47619	1760.666667
Mid	IN	DNAPKC	IN03	B	0	1509.761905	2446.333333
Mid	IN	DNAPKC	IN03	B	0.035892642	1553.095238	2355.047619
Mid	IN	DNAPKC	IN03	B	0.071785284	1610.571429	2361.52381
Mid	IN	DNAPKC	IN03	B	0.107677925	1688.238095	2247.047619
Mid	IN	DNAPKC	IN03	B	0.143570567	1688.238095	2247.047619
Mid	IN	DNAPKC	IN03	B	0.179463209	1835.190476	2013.809524
Mid	IN	DNAPKC	IN03	B	0.215355851	2108.190476	1968.952381
Mid	IN	DNAPKC	IN03	B	0.251248493	2280.809524	1907.666667
Mid	IN	DNAPKC	IN03	B	0.287141134	2535.714286	2055.095238
Mid	IN	DNAPKC	IN03	B	0.323033776	2579.952381	2527.380952
Mid	IN	DNAPKC	IN03	B	0.358926418	2735.761905	2940.380952
Mid	IN	DNAPKC	IN03	B	0.39481906	2655.52381	3227.619048
Mid	IN	DNAPKC	IN03	B	0.430711702	2765.952381	3578.857143
Mid	IN	DNAPKC	IN03	B	0.466604343	2789.047619	3785.52381
Mid	IN	DNAPKC	IN03	B	0.502496985	2702	3584.619048
Mid	IN	DNAPKC	IN03	B	0.538389627	2446.952381	2891.857143
Mid	IN	DNAPKC	IN03	B	0.574282269	2179.428571	2415.285714
Mid	IN	DNAPKC	IN03	B	0.610174911	1802.47619	1786
Mid	IN	DNAPKC	IN03	B	0.646067552	1802.47619	1786
Mid	IN	DNAPKC	IN03	B	0.681960194	1527.047619	1510.333333
Mid	IN	DNAPKC	IN03	B	0.717852836	1448.809524	1456.714286
Mid	IN	DNAPKC	IN03	B	0.753745478	1451.666667	1463.142857
Mid	IN	DNAPKC	IN03	B	0.78963812	1543.380952	1463.761905
Mid	IN	DNAPKC	IN03	B	0.825530761	1641.666667	1559.761905
Mid	IN	DNAPKC	IN03	B	0.861423403	1748.52381	1644.714286
Mid	IN	DNAPKC	IN03	B	0.897316045	1737.571429	1847.666667
Mid	IN	DNAPKC	IN03	B	0.933208687	1737.571429	1847.666667
Mid	IN	DNAPKC	IN03	B	0.969101329	1686.952381	1902.285714
Mid	IN	DNAPKC	IN03	B	1.00499397	1716.714286	1848
Mid	IN	DNAPKC	IN03	B	1.040886612	1698.142857	1563.666667
Mid	IN	DNAPKC	IN03	B	1.076779254	1731.190476	1444.857143
Mid	IN	DNAPKC	IN03	B	1.112671896	1735.714286	1360.238095
Mid	IN	DNAPKC	IN03	B	1.148564538	1781	1458.333333
Mid	IN	DNAPKC	IN03	B	1.184457179	1743.428571	1548.857143
Mid	IN	DNAPKC	IN03	B	1.220349821	1822.904762	1770.238095
Mid	IN	DNAPKC	IN03	B	1.256242463	1926.095238	2286.809524
Mid	IN	DNAPKC	IN03	B	1.292135105	2085.857143	2639
Mid	IN	DNAPKC	IN03	B	1.328027747	2236.428571	3214.47619
Mid	IN	DNAPKC	IN03	B	1.363920388	2350.952381	3345.52381
Mid	IN	DNAPKC	IN03	B	1.39981303	2371.47619	3210.809524
Mid	IN	DNAPKC	IN03	B	1.435705672	2371.47619	3210.809524
Mid	IN	DNAPKC	IN03	B	1.471598314	2309.142857	2686.095238
Mid	IN	DNAPKC	IN03	B	1.507490956	2189.904762	2354.285714
Mid	IN	DNAPKC	IN03	B	1.543383597	1957.428571	2056.904762
Mid	IN	DNAPKC	IN03	B	1.579276239	1742.190476	2031.809524
Mid	IN	DNAPKC	IN03	B	1.615168881	1409.428571	2107.666667
Mid	IN	DNAPKC	IN03	B	1.651061523	1221.47619	2177.52381
Mid	IN	DNAPKC	IN03	B	1.686954165	1141	2170.714286
Mid	IN	DNAPKC	IN03	B	1.722846806	1057.47619	2173.857143
Mid	IN	DNAPKC	IN03	B	1.758739448	1135.809524	2076.047619
Mid	IN	DNAPKC	IN03	B	1.79463209	1330.190476	2008.714286
Mid	IN	DNAPKC	IN03	B	1.830524732	1759.095238	1949.285714
Mid	IN	DNAPKC	IN03	B	1.866417374	2121.666667	1984.952381
Mid	IN	DNAPKC	IN03	B	1.902310015	2563.809524	2163.809524
Mid	IN	DNAPKC	IN03	B	1.938202657	2605.190476	2256.428571
Mid	IN	DNAPKC	IN03	B	1.974095299	2861.333333	2440.761905
Mid	IN	DNAPKC	IN03	B	2.009987941	2991.142857	2602.666667
Mid	IN	DNAPKC	IN03	C	0	2859	1821.952381
Mid	IN	DNAPKC	IN03	C	0.03549603	2927.238095	1665.285714
Mid	IN	DNAPKC	IN03	C	0.070992059	2933.904762	1659.428571
Mid	IN	DNAPKC	IN03	C	0.106488089	2903.809524	1812.095238
Mid	IN	DNAPKC	IN03	C	0.141984118	2883.761905	2011.809524
Mid	IN	DNAPKC	IN03	C	0.177480148	2943.904762	2191.142857
Mid	IN	DNAPKC	IN03	C	0.212976178	3037.619048	2080.571429
Mid	IN	DNAPKC	IN03	C	0.248472207	3124.52381	1860.428571
Mid	IN	DNAPKC	IN03	C	0.283968237	3149.666667	1652.190476
Mid	IN	DNAPKC	IN03	C	0.319464266	3079.619048	1535.142857
Mid	IN	DNAPKC	IN03	C	0.354960296	2921.047619	1522.571429
Mid	IN	DNAPKC	IN03	C	0.390456326	2712.952381	1584.809524
Mid	IN	DNAPKC	IN03	C	0.425952355	2500.619048	1672.714286
Mid	IN	DNAPKC	IN03	C	0.461448385	2313.285714	1743.380952
Mid	IN	DNAPKC	IN03	C	0.496944414	2156.714286	1795.809524
Mid	IN	DNAPKC	IN03	C	0.532440444	2056.952381	1874.666667
Mid	IN	DNAPKC	IN03	C	0.567936474	1949.47619	2122.47619
Mid	IN	DNAPKC	IN03	C	0.603432503	1839.857143	2548.47619
Mid	IN	DNAPKC	IN03	C	0.638928533	1740.285714	3069.47619
Mid	IN	DNAPKC	IN03	C	0.674424562	1664.428571	3501.952381
Mid	IN	DNAPKC	IN03	C	0.709920592	1616	3634.857143
Mid	IN	DNAPKC	IN03	C	0.745416622	1587.904762	3367.666667
Mid	IN	DNAPKC	IN03	C	0.780912651	1572.142857	2812.714286
Mid	IN	DNAPKC	IN03	C	0.816408681	1576.428571	2244.761905
Mid	IN	DNAPKC	IN03	C	0.85190471	1641.571429	1907.047619
Mid	IN	DNAPKC	IN03	C	0.88740074	1795.904762	1901.857143
Mid	IN	DNAPKC	IN03	C	0.92289677	2048	2130.619048
Mid	IN	DNAPKC	IN03	C	0.958392799	2350.333333	2424.809524
Mid	IN	DNAPKC	IN03	C	0.993888829	2616	2627.380952
Mid	IN	DNAPKC	IN03	C	1.029384858	2763.52381	2631.47619
Mid	IN	DNAPKC	IN03	C	1.064880888	2768.428571	2419.619048
Mid	IN	DNAPKC	IN03	C	1.100376918	2680.238095	2078.47619
Mid	IN	DNAPKC	IN03	C	1.135872947	2587.52381	1746.714286
Mid	IN	DNAPKC	IN03	C	1.171368977	2559.285714	1527.666667
Mid	IN	DNAPKC	IN03	C	1.206865006	2587	1437.904762
Mid	IN	DNAPKC	IN03	C	1.242361036	2653.619048	1463.333333
Mid	IN	DNAPKC	IN03	C	1.277857066	2686.333333	1531.333333
Mid	IN	DNAPKC	IN03	C	1.313353095	2655.095238	1596.809524
Mid	IN	DNAPKC	IN03	C	1.348849125	2556.047619	1619.142857
Mid	IN	DNAPKC	IN03	C	1.384345154	2396.380952	1569.190476
Mid	IN	DNAPKC	IN03	C	1.419841184	2188.047619	1457
Mid	IN	DNAPKC	IN03	C	1.455337214	1957.428571	1343.571429
Mid	IN	DNAPKC	IN03	C	1.490833243	1754.047619	1308.619048
Mid	IN	DNAPKC	IN03	C	1.526329273	1548.047619	1490.761905
Mid	IN	DNAPKC	IN03	C	1.561825302	1555.428571	1814.952381
Mid	IN	DNAPKC	IN03	C	1.597321332	1672	2349.047619
[truncated: 7,659 more rows]
