# Supplementary material for: An altered cell-specific subcellular distribution of translesion synthesis DNA polymerase kappa (POLK) in aging mouse neurons
Source: eLife. 2026 May 13;13:RP101533. doi: 10.7554/eLife.101533 (PMC13171111; doi:10.7554/eLife.101533)
Supplement: Figure 2—source data 1. [file elife-101533-fig2-data1.zip › Figure2/Fig2_D2.R]

# --- Packages ---
pkgs <- c("dplyr","ggplot2","geepack","sandwich","lmtest","purrr","scales")
to_install <- pkgs[!pkgs %in% installed.packages()[,"Package"]]
if (length(to_install)) install.packages(to_install, dependencies = TRUE)
invisible(lapply(pkgs, library, character.only = TRUE))

# --- Inputs ---
setwd("path/to/your/project/folder")
csv_path <- "Figure2D_data_Combo_Flt.Nan_allAge_INPNNN_53BP1-PolK_intensities.csv"  # set path if needed
x_col <- "NucSpec_IntegratedIntensity_polk"
y_col <- "NucSpec_IntegratedIntensity_53BP1"
age_levels  <- c("middle","earlyOld","lateOld")  # <<-- as in this table
cell_levels <- c("IN","PN","NN")

# Format axes
x_max <- 30000; y_max <- 60000
axis_breaks <- seq(0, 60000, by = 10000)
axis_labels <- c("0","10K","20K","30K","40K","50K", "60K")

# Colors (IN red, PN green, NN blue)
pal <- c(IN="#D55E00", PN="#009E73", NN="#0072B2")

# --- Data ---
df <- read.csv(csv_path, check.names = FALSE) |>
  transmute(
    Age_Grp   = factor(Age_Grp,   levels = age_levels),
    Cell_type = factor(Cell_type, levels = cell_levels),
    Age_Grp_Rep = paste(Age_Grp, Replicate, sep = "-"),
    x = pmin(as.numeric(.data[[x_col]]), x_max),
    y = pmin(as.numeric(.data[[y_col]]), y_max)
  ) |>
  filter(!is.na(x), !is.na(y), is.finite(x), is.finite(y))

# --- Panel fit: GEE -> cluster-robust OLS -> HC1 ---
fit_one <- function(d){
  n_cells <- nrow(d); n_clusters <- dplyr::n_distinct(d$Age_Grp_Rep)
  r_val <- if (n_cells >= 3 && sd(d$x)>0 && sd(d$y)>0) cor(d$x,d$y) else NA_real_
  slope <- NA_real_; p_raw <- NA_real_; method <- NA_character_
  
  if (n_clusters >= 2){
    id_num <- as.numeric(factor(d$Age_Grp_Rep))  # numeric id for geepack
    gee_ok <- FALSE
    res <- try(geepack::geeglm(y ~ x, id = id_num, data = d,
                               family = gaussian(), corstr = "exchangeable"),
               silent = TRUE)
    if (!inherits(res,"try-error")){
      sm <- summary(res)$coefficients
      if ("x" %in% rownames(sm)){
        slope_ge <- unname(sm["x","Estimate"]); p_ge <- unname(sm["x","Pr(>|W|)"])
        if (is.finite(p_ge)){ slope <- slope_ge; p_raw <- p_ge; method <- "GEE"; gee_ok <- TRUE }
      }
    }
    if (!gee_ok){
      lmfit <- lm(y ~ x, data = d)
      vc <- sandwich::vcovCL(lmfit, cluster = d$Age_Grp_Rep, type = "HC1")
      ct <- lmtest::coeftest(lmfit, vcov.=vc)
      slope <- unname(ct["x","Estimate"]); p_raw <- unname(ct["x","Pr(>|t|)"]); method <- "OLS (cluster-robust)"
    }
  } else {
    lmfit <- lm(y ~ x, data = d)
    vc <- sandwich::vcovHC(lmfit, type="HC1")
    ct <- lmtest::coeftest(lmfit, vcov.=vc)
    slope <- unname(ct["x","Estimate"]); p_raw <- unname(ct["x","Pr(>|t|)"]); method <- "OLS (HC1)"
  }
  
  tibble::tibble(n_cells, n_clusters, Pearson_r = r_val, p_raw, slope, Method = method)
}

stats <- df |>
  dplyr::group_by(Cell_type, Age_Grp) |>
  dplyr::group_modify(~fit_one(.x)) |>
  dplyr::ungroup() |>
  dplyr::mutate(p_Bonf = p.adjust(p_raw, method = "bonferroni"))

# Vectorized p formatter
p_fmt <- function(p){
  ifelse(is.na(p), "NA",
         ifelse(p < 1e-16, "<2.2e-16", format(p, scientific = TRUE, digits = 2)))
}

ann_df <- df |>
  dplyr::group_by(Cell_type, Age_Grp) |>
  dplyr::summarise(x0=min(x,na.rm=TRUE), y0=max(y,na.rm=TRUE), .groups="drop") |>
  dplyr::left_join(stats, by=c("Cell_type","Age_Grp")) |>
  dplyr::mutate(
    r_txt = ifelse(is.na(Pearson_r), "NA", sprintf("%.2f", Pearson_r)),
    p_txt = p_fmt(p_Bonf),
    lab_expr = paste0("italic(R)==", r_txt, "*','~~italic(p)[Bonf]==", shQuote(p_txt)),
    x = x0 + 0.02*x_max,
    y = y0 - 0.06*y_max
  )

age_labeller <- as_labeller(c(middle="middle", earlyOld="early old", lateOld="late old"))

# --- Faceted plot (50K × 50K, matched aesthetics) ---
p <- ggplot(df, aes(x=x, y=y, color=Cell_type)) +
  geom_point(alpha=0.25, size=1.5, show.legend=FALSE) +
  stat_smooth(method="lm", se=TRUE, size=1.2, show.legend=FALSE) +
  scale_color_manual(values=pal, drop=FALSE) +
  scale_x_continuous(limits=c(0,x_max), breaks=axis_breaks, labels=axis_labels, expand=c(0,0)) +
  scale_y_continuous(limits=c(0,y_max), breaks=axis_breaks, labels=axis_labels, expand=c(0,0)) +
  facet_grid(rows=vars(Cell_type), cols=vars(Age_Grp),
             labeller=labeller(Age_Grp=age_labeller)) +
  labs(x="Intensity Polk (A.U.)", y="Intensity 53BP1 (A.U.)") +
  geom_text(data=ann_df, aes(x=x, y=y, label=lab_expr, color=Cell_type),
            hjust=0, vjust=1, size=4, parse=TRUE, show.legend=FALSE) +
  theme_bw(base_size=14) +
  theme(
    panel.grid.minor = element_blank(),
    panel.grid.major = element_line(color="grey85", linewidth=0.4),
    strip.text = element_text(face="bold", size=12),
    axis.title = element_text(face="bold"),
    axis.text = element_text(color="grey20")
  )

print(p)

# Optional:
# ggsave("gee_clustered_facets_53BP1_Polk_bonf_50k_ageVariants.pdf", p, width=11, height=8.5, units="in")
