# Supplementary material for: An altered cell-specific subcellular distribution of translesion synthesis DNA polymerase kappa (POLK) in aging mouse neurons
Source: eLife. 2026 May 13;13:RP101533. doi: 10.7554/eLife.101533 (PMC13171111; doi:10.7554/eLife.101533)
Supplement: Figure 2—source data 1. [file elife-101533-fig2-data1.zip › Figure2/Figure2D_data_Combo_Flt.Nan_allAge_INPNNN_53BP1-PolK_intensities.csv]

Age_Grp	ImageNum	ObjectNum	Cell_type	Age	Area	Sample_num	Bregma	Date	Genotype	Replicate	Section	Sex	Treatment	Nuc_Area	NucPolkObj_Count	NucSpec_IntegratedIntensity_53BP1	NucSpec_IntegratedIntensity_polk	NucSpec_MedianIntensity_53BP1	NucSpec_MedianIntensity_polk	Cyto_Area	CytoPolkObj_Count	CytoGran_IntegratedIntensity_53BP1	CytoGran_IntegratedIntensity_polk	CytoGran_MedianIntensity_53BP1	CytoGran_MedianIntensity_polk
middle	1	1	IN	11M	Cg1	Brn04	B0.38	20231013	WT	4	sec01	F	NA	39993	64	9715.846543	2162.02512	0.064820327	0.035576411	43362	12	2972.543409	3759.208121	0.023590447	0.05993744
middle	1	2	IN	11M	Cg1	Brn04	B0.38	20231013	WT	4	sec01	F	NA	54149	169	30005.37501	3809.183175	0.586526275	0.054093234	15316	2	1286.086581	1294.176503	0.032379646	0.065613791
middle	2	1	IN	11M	Cg1	Brn04	B0.38	20231013	WT	4	sec01	F	NA	17097	39	5984.902769	1014.237066	0.366430163	0.050102998	34459	6	2518.790985	3785.404625	0.043640804	0.084496833
middle	3	1	IN	11M	Cg1	Brn04	B0.38	20231013	WT	4	sec01	F	NA	44	2	20.19790944	2.132173672	0.485954076	0.039322499	1	0	0.128221557	0.059525445	0.128221557	0.059525445
middle	3	2	IN	11M	Cg1	Brn04	B0.38	20231013	WT	4	sec01	F	NA	15	1	11.24533457	1.174914178	0.874692917	0.055634392	3	0	0.386572063	0.155992981	0.154268712	0.061181048
middle	3	3	IN	11M	Cg1	Brn04	B0.38	20231013	WT	4	sec01	F	NA	38627	94	15679.01747	2282.186942	0.404325932	0.045563441	56445	7	3128.760912	4485.424557	0.019867247	0.060761426
middle	4	1	IN	11M	Cg1	Brn04	B0.38	20231013	WT	4	sec01	F	NA	27990	114	9691.807995	3938.826767	0.328313112	0.107774474	15686	5	1215.579646	2152.636958	0.05603113	0.090409704
middle	4	2	IN	11M	Cg1	Brn04	B0.38	20231013	WT	4	sec01	F	NA	17389	51	6353.796444	1734.742429	0.357557029	0.078263521	7339	0	876.0075844	570.1850009	0.104760818	0.066063933
middle	4	3	IN	11M	Cg1	Brn04	B0.38	20231013	WT	4	sec01	F	NA	35896	127	13530.54662	3734.430842	0.372594804	0.089402609	83257	15	7199.753529	9499.853137	0.033020522	0.099443048
middle	4	4	IN	11M	Cg1	Brn04	B0.38	20231013	WT	4	sec01	F	NA	42897	171	13838.63701	5708.876894	0.320469975	0.101503015	22157	4	1623.485636	1696.313513	0.038727399	0.063599601
middle	5	1	IN	11M	Cg1	Brn04	B0.38	20231013	WT	4	sec01	F	NA	35644	141	22041.26018	2994.81595	0.629602492	0.066712447	56226	10	4042.705659	4855.786073	0.035263598	0.070786603
middle	6	1	IN	11M	Cg1	Brn04	B0.38	20231013	WT	4	sec01	F	NA	23514	52	10512.8399	1277.04198	0.442801565	0.043839172	28160	8	2153.543605	3516.870714	0.043335624	0.086732283
middle	6	2	IN	11M	Cg1	Brn04	B0.38	20231013	WT	4	sec01	F	NA	58593	191	21819.1145	4689.073218	0.381651014	0.063721679	31297	1	1969.315117	2059.600537	0.035828184	0.056366827
middle	7	1	IN	11M	Cg1	Brn04	B0.38	20231013	WT	4	sec01	F	NA	35620	137	22654.9944	4101.152837	0.657129765	0.092195012	36994	7	3289.589048	4107.62509	0.038101777	0.087357901
middle	8	1	IN	11M	M1	Brn04	B0.02	20231013	WT	4	sec02	F	NA	63949	76	26256.10042	3388.662737	0.422278166	0.036392767	16001	4	902.5645401	1643.656002	0.044502936	0.070527196
middle	8	2	IN	11M	M1	Brn04	B0.02	20231013	WT	4	sec02	F	NA	43805	65	18864.82644	2877.991428	0.415663391	0.055207141	46629	5	2847.588499	4511.670454	0.029312581	0.080918595
middle	8	3	IN	11M	M1	Brn04	B0.02	20231013	WT	4	sec02	F	NA	39267	96	25186.87028	3211.577587	0.670084715	0.067322806	12964	5	989.63203	1837.813154	0.045670252	0.094331272
middle	9	1	IN	11M	M1	Brn04	B0.02	20231013	WT	4	sec02	F	NA	36001	114	3608.447811	2308.357599	0.104905777	0.058930341	38395	6	1154.086507	4241.588544	0.015716793	0.087586783
middle	9	2	IN	11M	M1	Brn04	B0.02	20231013	WT	4	sec02	F	NA	64505	256	33450.76423	5733.60823	0.540238023	0.072724499	39146	6	1891.071859	3392.257606	0.027664607	0.07566949
middle	9	3	IN	11M	M1	Brn04	B0.02	20231013	WT	4	sec02	F	NA	42448	154	5852.60365	2956.887744	0.127901122	0.060761426	23710	11	1010.884797	2777.132603	0.031631954	0.09495689
middle	9	4	IN	11M	M1	Brn04	B0.02	20231013	WT	4	sec02	F	NA	44424	179	15243.33192	3977.105795	0.349721521	0.075135425	29630	9	1817.11768	4215.613309	0.045593958	0.096253909
middle	9	5	IN	11M	M1	Brn04	B0.02	20231013	WT	4	sec02	F	NA	46062	161	21009.34345	3798.638213	0.469764262	0.067429617	11936	0	1952.580637	833.9607854	0.143739983	0.063187607
middle	9	6	IN	11M	M1	Brn04	B0.02	20231013	WT	4	sec02	F	NA	5	1	0.796536207	0.683787279	0.16491951	0.146364532	13	0	1.326558337	1.309163034	0.103250172	0.103120469
middle	10	1	IN	11M	M1	Brn04	B0.02	20231013	WT	4	sec02	F	NA	63469	260	18647.87761	8384.848878	0.261318386	0.114511333	31057	7	1989.819474	3957.623775	0.051544975	0.112504765
middle	10	2	IN	11M	M1	Brn04	B0.02	20231013	WT	4	sec02	F	NA	55878	165	29999.08655	5795.559187	0.602899194	0.087479971	48339	13	5980.609648	7071.503218	0.076493479	0.104791336
middle	10	3	IN	11M	M1	Brn04	B0.02	20231013	WT	4	sec02	F	NA	39725	118	10255.49455	4015.285317	0.278080404	0.080582894	18679	3	1099.569621	2384.413825	0.046906233	0.077882051
middle	11	1	IN	11M	M1	Brn04	B0.02	20231013	WT	4	sec02	F	NA	43363	130	11628.51509	3011.079077	0.289471269	0.05958648	33262	6	1757.012531	3795.581403	0.037064165	0.094041355
middle	11	2	IN	11M	M1	Brn04	B0.02	20231013	WT	4	sec02	F	NA	74678	259	36740.68912	6195.94129	0.541298568	0.065415427	25315	6	1389.587795	3019.345009	0.046723124	0.082978562
middle	11	3	IN	11M	M1	Brn04	B0.02	20231013	WT	4	sec02	F	NA	50751	162	23567.94338	3884.452359	0.491165012	0.060578316	38307	6	2975.091771	4131.439371	0.044174869	0.081467919
middle	11	4	IN	11M	M1	Brn04	B0.02	20231013	WT	4	sec02	F	NA	62216	199	42580.42825	4696.222849	0.732371986	0.059479669	19265	0	2005.935563	1368.620311	0.0620737	0.063828491
middle	11	5	IN	11M	M1	Brn04	B0.02	20231013	WT	4	sec02	F	NA	45734	155	20113.55309	3587.820528	0.403463811	0.064820327	14490	7	1708.813856	2138.781416	0.091447316	0.087510489
middle	12	1	IN	11M	M1	Brn04	B0.02	20231013	WT	4	sec02	F	NA	36627	64	5125.372064	2390.569257	0.137270167	0.057022966	44194	7	1695.31788	5763.063588	0.022522317	0.096543834
middle	12	2	IN	11M	M1	Brn04	B0.02	20231013	WT	4	sec02	F	NA	62789	267	34688.46942	6906.780121	0.592484951	0.092362858	27964	3	3188.042468	3535.817015	0.065735869	0.093247883
middle	13	1	IN	11M	M1	Brn04	B0.02	20231013	WT	4	sec02	F	NA	42031	164	18686.33904	3444.008458	0.447440296	0.063630119	21649	5	2020.604672	3295.536144	0.073342487	0.099687189
middle	13	2	IN	11M	M1	Brn04	B0.02	20231013	WT	4	sec02	F	NA	6366	25	174.0908376	538.5435726	0.017929351	0.078644998	4434	1	170.9371486	538.790143	0.03138781	0.109178305
middle	13	3	IN	11M	M1	Brn04	B0.02	20231013	WT	4	sec02	F	NA	24569	84	14404.65104	2515.399042	0.603906333	0.079453729	6304	2	957.8044558	907.0521109	0.093659878	0.104570076
middle	13	4	IN	11M	M1	Brn04	B0.02	20231013	WT	4	sec02	F	NA	38645	134	21015.24611	3156.668166	0.556336284	0.061692227	11330	0	1057.925614	1090.834716	0.075577937	0.09105058
middle	13	5	IN	11M	M1	Brn04	B0.02	20231013	WT	4	sec02	F	NA	32202	64	822.2279581	2424.299476	0.019516289	0.053910125	28976	3	1038.232809	3043.23699	0.02432288	0.079484247
middle	13	6	IN	11M	M1	Brn04	B0.02	20231013	WT	4	sec02	F	NA	31122	95	19716.77058	2836.94832	0.683787286	0.068574041	26774	3	3302.281776	2660.596295	0.091844052	0.083146408
middle	13	7	IN	11M	M1	Brn04	B0.02	20231013	WT	4	sec02	F	NA	44978	159	25454.22733	5747.192998	0.582589447	0.090028226	15750	3	1400.37519	1581.660763	0.062287327	0.084229805
middle	13	8	IN	11M	M1	Brn04	B0.02	20231013	WT	4	sec02	F	NA	38729	101	21602.97893	3034.286599	0.568047583	0.063340202	25072	0	2956.065554	1786.86084	0.082200348	0.06301976
middle	13	9	IN	11M	M1	Brn04	B0.02	20231013	WT	4	sec02	F	NA	16824	61	8098.825646	1655.380149	0.468513012	0.082337685	26042	2	2553.99625	2978.016604	0.042450599	0.096223392
middle	14	1	IN	11M	M1	Brn04	B0.02	20231013	WT	4	sec02	F	NA	67095	197	24410.96395	7186.609068	0.211985961	0.091920346	27205	4	1838.209951	2895.731978	0.046845198	0.09221027
middle	14	2	IN	11M	M1	Brn04	B0.02	20231013	WT	4	sec02	F	NA	56337	228	31387.51112	6751.331538	0.612832844	0.096269168	41845	8	3368.688843	5883.460658	0.05804532	0.109224081
middle	15	1	IN	11M	M1	Brn04	B0.38	20231013	WT	4	sec01	F	NA	44328	221	21040.51875	3983.882158	0.4802472	0.076218814	43958	7	2027.759538	4375.948307	0.025940338	0.082413979
middle	15	2	IN	11M	M1	Brn04	B0.38	20231013	WT	4	sec01	F	NA	5	0	2.160814822	0.246814679	0.452407107	0.052338444	12	0	2.141466441	0.562111853	0.145052269	0.051911194
middle	15	3	IN	11M	M1	Brn04	B0.38	20231013	WT	4	sec01	F	NA	29244	79	3008.459116	1852.361428	0.10769818	0.057602808	34903	1	930.3244871	2632.606534	0.016830701	0.070466161
middle	15	4	IN	11M	M1	Brn04	B0.38	20231013	WT	4	sec01	F	NA	40908	200	10548.22449	3817.800568	0.266010523	0.080888078	46101	2	2123.634566	4165.641859	0.024780652	0.081544213
middle	15	5	IN	11M	M1	Brn04	B0.38	20231013	WT	4	sec01	F	NA	46811	145	13620.66998	3447.461041	0.307408243	0.059616998	23356	4	1526.206335	2004.587521	0.042496376	0.069718473
middle	15	6	IN	11M	M1	Brn04	B0.38	20231013	WT	4	sec01	F	NA	29191	50	1074.592145	1524.895281	0.033905547	0.042084381	22322	2	802.4298185	2834.368721	0.022064546	0.080125123
middle	16	1	IN	11M	M1	Brn04	B0.38	20231013	WT	4	sec01	F	NA	57059	230	24622.34183	4920.86475	0.439230949	0.069855802	24831	4	3389.016436	2277.49737	0.09422446	0.07802701
middle	16	2	IN	11M	M1	Brn04	B0.38	20231013	WT	4	sec01	F	NA	25032	112	8297.0076	2131.109745	0.33261615	0.066071562	11908	1	1212.460747	865.5741984	0.071824215	0.058854047
middle	16	3	IN	11M	M1	Brn04	B0.38	20231013	WT	4	sec01	F	NA	34295	103	12582.16811	2554.057347	0.339726865	0.062241551	5335	0	344.8736102	406.1168999	0.053704128	0.065094985
middle	17	1	IN	11M	M1	Brn04	B0.38	20231013	WT	4	sec01	F	NA	60866	244	19739.74634	5782.31428	0.342122525	0.079407953	41409	6	3020.886294	4031.109456	0.037079424	0.079285875
middle	17	2	IN	11M	M1	Brn04	B0.38	20231013	WT	4	sec01	F	NA	25385	80	5580.694683	1857.586498	0.216441602	0.065125503	29446	9	1703.566586	3242.890244	0.041931793	0.090363927
middle	18	1	IN	11M	M1	Brn04	B0.38	20231013	WT	4	sec01	F	NA	21527	45	569.0403166	1013.359917	0.024078736	0.043640804	13250	4	262.9984298	1299.090289	0.013824674	0.074799724
middle	18	2	IN	11M	M1	Brn04	B0.38	20231013	WT	4	sec01	F	NA	49034	207	18729.75491	4025.021627	0.396597236	0.067826353	21341	3	2150.223898	1687.847747	0.064698257	0.066613257
middle	19	1	IN	11M	M1	Brn04	B0.38	20231013	WT	4	sec01	F	NA	55817	250	17198.43634	4573.934986	0.33387503	0.067719541	23837	1	1329.620724	1835.171392	0.033447776	0.067215994
middle	19	2	IN	11M	M1	Brn04	B0.38	20231013	WT	4	sec01	F	NA	21512	40	816.3116068	1040.65495	0.033463035	0.043839172	34689	12	1174.203803	5200.486278	0.019470513	0.103517205
middle	20	1	IN	11M	M1	Brn04	B0.38	20231013	WT	4	sec01	F	NA	65187	305	29819.24294	5568.587235	0.487182409	0.069382772	23418	3	1611.581615	2570.414085	0.050080109	0.079255357
middle	21	1	IN	11M	M1	Brn04	B0.38	20231013	WT	4	sec01	F	NA	29323	90	8101.285195	1842.588298	0.27699703	0.050736248	41512	1	3063.66606	3239.39268	0.038101777	0.072953381
middle	22	1	IN	11M	M2	Brn04	B0.02	20231013	WT	4	sec02	F	NA	43143	119	28962.40006	2755.587689	0.727313638	0.05226215	31034	4	4790.450984	1925.579816	0.099748224	0.055725947
middle	22	2	IN	11M	M2	Brn04	B0.02	20231013	WT	4	sec02	F	NA	57953	236	17763.78419	6380.242989	0.315960944	0.088685438	36259	5	1187.310662	2456.773667	0.025970856	0.062447548
middle	22	3	IN	11M	M2	Brn04	B0.02	20231013	WT	4	sec02	F	NA	25809	95	8858.025514	2049.848221	0.339955747	0.06704814	26529	10	2216.149098	2113.587155	0.058365759	0.066460669
middle	23	1	IN	11M	M2	Brn04	B0.02	20231013	WT	4	sec02	F	NA	20	1	6.49138625	1.818905925	0.324803531	0.041428246	54316	19	1443.576171	6144.932392	0.019943541	0.084702827
middle	24	1	IN	11M	M2	Brn04	B0.02	20231013	WT	4	sec02	F	NA	1	0	0.097901888	0.032776378	0.097901888	0.032776378	18	0	1.596063171	2.732875578	0.095887691	0.108064391
middle	24	2	IN	11M	M2	Brn04	B0.02	20231013	WT	4	sec02	F	NA	60396	188	17337.60709	5232.281581	0.302357525	0.069321737	63	1	5.887220584	10.94027618	0.100343328	0.127611198
middle	25	1	IN	11M	M2	Brn04	B0.02	20231013	WT	4	sec02	F	NA	62463	252	24539.18959	7652.441236	0.398977637	0.099412531	31474	2	2347.254676	2195.134435	0.04209964	0.061280232
middle	25	2	IN	11M	M2	Brn04	B0.02	20231013	WT	4	sec02	F	NA	43698	123	10642.84025	3212.626692	0.253101408	0.063660637	27473	2	717.7153153	2118.895676	0.019592585	0.070466161
middle	26	1	IN	11M	M2	Brn04	B0.02	20231013	WT	4	sec02	F	NA	57830	167	21091.25207	3846.410748	0.381460279	0.054047454	19060	2	1503.102741	1498.184652	0.064469367	0.064927138
middle	27	1	IN	11M	M2	Brn04	B0.02	20231013	WT	4	sec02	F	NA	60407	178	23159.35769	3140.840106	0.38850233	0.038376439	19274	2	1638.550578	1752.858291	0.066803999	0.053955901
middle	27	2	IN	11M	M2	Brn04	B0.02	20231013	WT	4	sec02	F	NA	69388	236	22736.53692	4470.281964	0.337758452	0.046036471	17964	4	1205.058963	2260.142368	0.05427634	0.069245443
middle	27	3	IN	11M	M2	Brn04	B0.02	20231013	WT	4	sec02	F	NA	55030	118	832.3220476	2274.780764	0.01358053	0.034134433	52616	5	1024.024161	5796.276147	0.011001755	0.091630429
middle	27	4	IN	11M	M2	Brn04	B0.02	20231013	WT	4	sec02	F	NA	16054	141	225.9556742	1319.134738	0.01139849	0.078339815	48723	2	573.3936876	4577.108527	0.008941787	0.085023269
middle	28	1	IN	11M	M2	Brn04	B0.02	20231013	WT	4	sec02	F	NA	60907	164	23175.41663	4526.709504	0.387884349	0.058182649	40053	5	2624.037038	3156.300575	0.049317159	0.064255744
middle	28	2	IN	11M	M2	Brn04	B0.02	20231013	WT	4	sec02	F	NA	43630	171	29636.32031	5289.247949	0.688410759	0.099153124	69586	20	5232.998802	7407.729539	0.034225985	0.078019381
middle	28	3	IN	11M	M2	Brn04	B0.02	20231013	WT	4	sec02	F	NA	54551	150	21629.12756	4285.478848	0.406271458	0.064316779	23928	3	2182.518001	1560.984148	0.072602428	0.054779887
middle	28	4	IN	11M	M2	Brn04	B0.02	20231013	WT	4	sec02	F	NA	53481	235	27625.7736	6391.91382	0.570489049	0.095506221	50765	5	6213.430569	3448.155357	0.072724499	0.058686197
middle	29	1	IN	11M	M2	Brn04	B0.02	20231013	WT	4	sec02	F	NA	19901	62	11913.66697	1586.914262	0.641931772	0.063668266	33272	7	4700.06728	3200.121679	0.086167693	0.08239872
middle	30	1	IN	11M	M2	Brn04	B0.38	20231013	WT	4	sec01	F	NA	38443	127	17060.74652	3596.044223	0.446066976	0.075936526	6429	0	737.2670945	435.7891664	0.073167011	0.063660637
middle	30	2	IN	11M	M2	Brn04	B0.38	20231013	WT	4	sec01	F	NA	17	2	10.17839327	3.295704599	0.596803248	0.16256962	30921	17	2544.075367	3773.389168	0.040100709	0.09457542
middle	31	1	IN	11M	M2	Brn04	B0.38	20231013	WT	4	sec01	F	NA	38691	106	19904.17258	2862.641235	0.484420538	0.057923246	29516	14	2295.68379	4249.939012	0.035568781	0.094514385
middle	31	2	IN	11M	M2	Brn04	B0.38	20231013	WT	4	sec01	F	NA	54431	155	16733.08222	3775.029684	0.343083858	0.057862211	13948	4	659.8851775	1894.928512	0.034836348	0.08429084
middle	31	3	IN	11M	M2	Brn04	B0.38	20231013	WT	4	sec01	F	NA	67773	138	27828.00972	3768.38513	0.405554295	0.038208593	10548	1	706.1740303	1068.959961	0.046707865	0.057969023
middle	32	1	IN	11M	M2	Brn04	B0.38	20231013	WT	4	sec01	F	NA	39339	125	16961.37873	2813.034566	0.440047294	0.057785917	13244	0	1849.499291	785.8633719	0.102327004	0.054886702
middle	32	2	IN	11M	M2	Brn04	B0.38	20231013	WT	4	sec01	F	NA	43524	159	23633.58497	3238.106329	0.544075668	0.057862211	35710	2	3171.596632	2982.665159	0.03523308	0.071702145
middle	32	3	IN	11M	M2	Brn04	B0.38	20231013	WT	4	sec01	F	NA	6	1	2.389181376	0.803707942	0.401022345	0.148363471	23	1	2.861264996	8.462516136	0.120836195	0.359647527
middle	32	4	IN	11M	M2	Brn04	B0.38	20231013	WT	4	sec01	F	NA	12	1	5.175417751	0.902082849	0.471900523	0.07789731	8	0	0.356969558	0.572899986	0.031479362	0.088014036
middle	32	5	IN	11M	M2	Brn04	B0.38	20231013	WT	4	sec01	F	NA	31403	137	8439.290456	3228.454339	0.255237669	0.089448385	37319	12	3001.822205	4699.969395	0.054657817	0.083710991
middle	33	1	IN	11M	M2	Brn04	B0.38	20231013	WT	4	sec01	F	NA	46702	127	17569.50834	3173.015736	0.3854734	0.055420768	16765	5	1268.833434	1747.876999	0.03150988	0.072060734
middle	33	2	IN	11M	M2	Brn04	B0.38	20231013	WT	4	sec01	F	NA	35166	94	12888.70173	2407.432582	0.383413434	0.057694361	26926	7	1026.439035	2455.446115	0.025879301	0.072571911
middle	33	3	IN	11M	M2	Brn04	B0.38	20231013	WT	4	sec01	F	NA	27298	119	11031.76295	2198.130818	0.39693293	0.060776684	21524	0	1684.810592	1195.447503	0.048599984	0.047058824
middle	33	4	IN	11M	M2	Brn04	B0.38	20231013	WT	4	sec01	F	NA	38076	119	12135.79901	2923.437113	0.315175086	0.058167391	32562	3	1755.191442	2285.646146	0.036469061	0.056916151
middle	33	5	IN	11M	M2	Brn04	B0.38	20231013	WT	4	sec01	F	NA	29319	35	328.0122402	3834.896182	0.007537957	0.075043872	9739	6	194.339911	2580.165211	0.02013428	0.300045788
middle	35	1	IN	11M	M2	Brn04	B0.38	20231013	WT	4	sec01	F	NA	42418	55	6153.541195	2978.036916	0.136568248	0.06301976	58471	2	1953.080421	5666.392192	0.018081941	0.089341573
middle	36	1	IN	11M	M2	Brn04	B0.38	20231013	WT	4	sec01	F	NA	15598	73	9885.012117	1294.562755	0.734416723	0.070801862	27790	2	5095.543223	2429.823181	0.074937053	0.078980699
middle	36	2	IN	11M	M2	Brn04	B0.38	20231013	WT	4	sec01	F	NA	41632	125	24179.4034	3314.292733	0.660013735	0.061829556	26972	8	2946.24584	3683.264349	0.048157472	0.094834819
middle	37	1	IN	11M	M2	Brn04	B0.38	20231013	WT	4	sec01	F	NA	35634	95	16532.95909	3456.293144	0.458625168	0.073945217	17260	1	1528.124454	1375.742963	0.063920043	0.067811094
middle	37	2	IN	11M	M2	Brn04	B0.38	20231013	WT	4	sec01	F	NA	27540	112	23241.7344	2768.851944	0.955291092	0.079011217	45409	4	6789.220725	4139.007939	0.054261081	0.070679791
middle	37	3	IN	11M	M2	Brn04	B0.38	20231013	WT	4	sec01	F	NA	28534	83	18109.0762	2728.240805	0.692774832	0.069672696	19591	0	7152.854703	1258.794845	0.307057291	0.054291598
middle	38	1	IN	11M	S1	Brn04	B0.02	20231013	WT	4	sec02	F	NA	38381	147	8996.852753	3286.113545	0.238979176	0.071107045	9304	2	500.875228	1014.86354	0.050339513	0.080109864
middle	38	2	IN	11M	S1	Brn04	B0.02	20231013	WT	4	sec02	F	NA	58947	289	8434.155495	4215.116371	0.145525292	0.066315711	36051	13	1309.031468	4317.632383	0.027908752	0.092256047
middle	39	1	IN	11M	S1	Brn04	B0.02	20231013	WT	4	sec02	F	NA	54840	198	32442.44606	8513.2508	0.599740624	0.123964295	53737	11	4209.284234	7756.574659	0.050782025	0.109063856
middle	39	2	IN	11M	S1	Brn04	B0.02	20231013	WT	4	sec02	F	NA	41026	77	13042.47909	3462.629254	0.318440527	0.073426411	31334	9	1975.841646	5159.307349	0.044449531	0.125139236
middle	39	3	IN	11M	S1	Brn04	B0.02	20231013	WT	4	sec02	F	NA	74459	233	37702.65054	11343.29496	0.570489049	0.121095598	23725	8	2109.172033	2988.369927	0.043587398	0.104531929
middle	39	4	IN	11M	S1	Brn04	B0.02	20231013	WT	4	sec02	F	NA	37643	87	15304.03337	3621.319099	0.40712595	0.076249331	25829	1	1757.759551	2386.022768	0.055054553	0.080735482
middle	39	5	IN	11M	S1	Brn04	B0.02	20231013	WT	4	sec02	F	NA	41865	159	15747.48488	6384.388954	0.368085742	0.118913561	30766	4	2357.948214	3308.140752	0.044510566	0.089112692
middle	39	6	IN	11M	S1	Brn04	B0.02	20231013	WT	4	sec02	F	NA	18508	40	8878.637978	1928.408349	0.464087903	0.084504463	25254	2	3058.332313	2619.09911	0.089005873	0.082383461
middle	40	1	IN	11M	S1	Brn04	B0.02	20231013	WT	4	sec02	F	NA	73502	278	27931.79407	5412.184794	0.4029755	0.059067674	29572	8	2265.335854	3791.135777	0.061326008	0.077653162
middle	40	2	IN	11M	S1	Brn04	B0.02	20231013	WT	4	sec02	F	NA	25852	69	10820.23006	1462.76451	0.413717866	0.047074083	52848	6	4176.389416	4298.029455	0.033844512	0.068528265
middle	40	3	IN	11M	S1	Brn04	B0.02	20231013	WT	4	sec02	F	NA	50964	195	14188.10971	3737.570204	0.17524986	0.059723813	22118	2	1283.257163	2120.163457	0.045120928	0.07837034
middle	40	4	IN	11M	S1	Brn04	B0.02	20231013	WT	4	sec02	F	NA	45203	100	17888.60306	2231.966603	0.395330727	0.034515906	8660	2	1238.54484	615.6425433	0.072526135	0.054428931
middle	41	1	IN	11M	S1	Brn04	B0.02	20231013	WT	4	sec02	F	NA	36101	76	30746.60357	3511.375513	1	0.073205158	48378	2	7805.797837	5074.095908	0.08252079	0.093080036
middle	42	1	IN	11M	S1	Brn04	B0.02	20231013	WT	4	sec02	F	NA	40266	126	21220.32968	4568.601499	0.536140978	0.087586783	29054	3	3741.08724	2641.135762	0.092271306	0.076646067
middle	42	2	IN	11M	S1	Brn04	B0.02	20231013	WT	4	sec02	F	NA	54015	77	6209.360485	5008.089803	0.04180209	0.081010148	72661	14	4750.687869	9032.540403	0.039734494	0.088128481
middle	42	3	IN	11M	S1	Brn04	B0.02	20231013	WT	4	sec02	F	NA	40859	85	21717.32852	4206.905321	0.547676802	0.079835206	26239	2	3314.006396	2503.131688	0.107499808	0.079636835
middle	42	4	IN	11M	S1	Brn04	B0.02	20231013	WT	4	sec02	F	NA	21235	22	2599.756408	1326.017611	0.067643248	0.040718701	16661	1	1487.293692	1372.389992	0.06195163	0.070496678
middle	43	1	IN	11M	S1	Brn04	B0.02	20231013	WT	4	sec02	F	NA	37277	117	18306.57079	3306.942278	0.492545962	0.069642179	40250	2	4869.163107	3291.891421	0.048538949	0.068726636
middle	43	2	IN	11M	S1	Brn04	B0.02	20231013	WT	4	sec02	F	NA	46555	104	17994.49606	3430.817324	0.386388958	0.060028993	8242	2	527.5542236	1148.357565	0.056107424	0.104905777
middle	43	3	IN	11M	S1	Brn04	B0.02	20231013	WT	4	sec02	F	NA	29691	39	21138.00722	1592.924822	0.817257941	0.038590066	17945	7	3046.072832	1189.603085	0.117608912	0.047272451
middle	43	4	IN	11M	S1	Brn04	B0.02	20231013	WT	4	sec02	F	NA	58452	137	29407.29498	4605.482922	0.554406047	0.062241551	31121	2	1978.781494	2542.907717	0.04994278	0.073548488
middle	43	5	IN	11M	S1	Brn04	B0.02	20231013	WT	4	sec02	F	NA	35952	75	17901.10071	2610.270089	0.503410399	0.058716718	29130	5	2947.445825	3306.54095	0.075364307	0.077622645
middle	43	6	IN	11M	S1	Brn04	B0.02	20231013	WT	4	sec02	F	NA	32468	130	13906.98666	3779.050678	0.423910886	0.087098494	28581	6	3842.373636	2808.846985	0.07720302	0.081559472
middle	43	7	IN	11M	S1	Brn04	B0.02	20231013	WT	4	sec02	F	NA	34238	67	11503.87016	2369.69612	0.322255284	0.058365759	20749	3	1233.466898	2148.638195	0.037567712	0.085267417
middle	43	8	IN	11M	S1	Brn04	B0.02	20231013	WT	4	sec02	F	NA	45466	164	29357.24407	4815.268075	0.702647448	0.08381781	5651	0	688.994447	479.9134519	0.102838181	0.076516367
middle	43	9	IN	11M	S1	Brn04	B0.02	20231013	WT	4	sec02	F	NA	41407	105	11783.37708	3385.688856	0.275425345	0.069810025	51520	9	3488.283716	6583.892001	0.045761805	0.098420694
middle	43	10	IN	11M	S1	Brn04	B0.02	20231013	WT	4	sec02	F	NA	16462	40	6887.495673	1262.850768	0.420370787	0.060440987	24711	1	3216.681958	1929.283988	0.109399557	0.068741895
middle	43	11	IN	11M	S1	Brn04	B0.02	20231013	WT	4	sec02	F	NA	44461	157	25741.41027	4473.090459	0.576882601	0.078904405	36558	3	3335.628522	3294.178946	0.071351185	0.074052036
middle	43	12	IN	11M	S1	Brn04	B0.02	20231013	WT	4	sec02	F	NA	38858	126	15561.92831	4185.4929	0.398657203	0.083115891	24262	4	1580.290809	2506.548258	0.053696498	0.083329521
middle	44	1	IN	11M	S1	Brn04	B0.38	20231013	WT	4	sec01	F	NA	44833	111	11269.26515	3097.201805	0.265453577	0.056794081	44555	7	1562.095404	4500.754091	0.020416571	0.087342642
middle	44	2	IN	11M	S1	Brn04	B0.38	20231013	WT	4	sec01	F	NA	29768	107	13120.75529	2657.207495	0.439520866	0.075135425	1331	0	35.99121096	152.0500497	0.023987182	0.104730297
middle	45	1	IN	11M	S1	Brn04	B0.38	20231013	WT	4	sec01	F	NA	48099	82	18658.36403	2886.599974	0.330205232	0.040283818	43719	12	8080.23087	4300.374215	0.093942165	0.081971467
middle	45	2	IN	11M	S1	Brn04	B0.38	20231013	WT	4	sec01	F	NA	20761	88	15744.08014	1988.19605	0.934737146	0.070771344	25456	3	5600.835343	2459.434762	0.101136796	0.083619438
middle	45	3	IN	11M	S1	Brn04	B0.38	20231013	WT	4	sec01	F	NA	33403	126	21415.4311	3767.183737	0.678645015	0.081498437	10770	1	442.4567799	695.3851235	0.024704356	0.056885634
middle	45	4	IN	11M	S1	Brn04	B0.38	20231013	WT	4	sec01	F	NA	30619	105	22236.69236	3116.45022	0.790814042	0.0730602	16768	3	3039.549114	1491.810957	0.083451591	0.075730525
middle	45	5	IN	11M	S1	Brn04	B0.38	20231013	WT	4	sec01	F	NA	22787	57	16432.31601	1891.091922	0.816113532	0.060090028	26670	3	7632.580105	2131.510692	0.181002513	0.070527196
middle	45	6	IN	11M	S1	Brn04	B0.38	20231013	WT	4	sec01	F	NA	49191	149	26875.69728	4392.181969	0.583863556	0.072663464	22925	5	2975.850052	2150.073444	0.087006941	0.0806363
middle	45	7	IN	11M	S1	Brn04	B0.38	20231013	WT	4	sec01	F	NA	12638	61	7157.448096	1452.830032	0.586984038	0.086762801	31754	7	6343.321891	3030.081166	0.11351186	0.080964372
middle	46	1	IN	11M	S1	Brn04	B0.38	20231013	WT	4	sec01	F	NA	33788	69	17097.73088	1864.867449	0.532494068	0.044037536	63379	8	3734.384732	5481.882649	0.024811169	0.071175709
middle	46	2	IN	11M	S1	Brn04	B0.38	20231013	WT	4	sec01	F	NA	40030	136	26473.42187	4025.654769	0.723445475	0.067002364	12473	4	1328.484064	2081.034914	0.088593878	0.093080036
middle	46	3	IN	11M	S1	Brn04	B0.38	20231013	WT	4	sec01	F	NA	20639	56	13788.93666	1261.601757	0.730006874	0.05084306	38706	12	3558.461573	5075.376978	0.050644692	0.099275194
middle	46	4	IN	11M	S1	Brn04	B0.38	20231013	WT	4	sec01	F	NA	20829	27	2377.280951	914.9713001	0.093720913	0.031280994	27901	0	1403.409616	1989.14533	0.032104984	0.065949492
middle	47	1	IN	11M	S1	Brn04	B0.38	20231013	WT	4	sec01	F	NA	53520	174	28034.14646	4862.936054	0.542717636	0.070603497	35454	1	4866.209281	3100.675047	0.06915389	0.07638666
middle	47	2	IN	11M	S1	Brn04	B0.38	20231013	WT	4	sec01	F	NA	69790	230	54604.06699	7227.295133	1	0.075165942	70488	12	14034.90604	8034.072517	0.07896544	0.093736172
middle	47	3	IN	11M	S1	Brn04	B0.38	20231013	WT	4	sec01	F	NA	62437	133	8495.562756	4820.717914	0.108926527	0.067902647	30558	6	1590.899798	4773.785308	0.032013427	0.100450143
middle	48	1	IN	11M	S1	Brn04	B0.38	20231013	WT	4	sec01	F	NA	41752	153	35339.93877	4786.543316	0.955642045	0.087144271	60998	3	9967.300286	6254.898793	0.06562905	0.089539938
middle	48	2	IN	11M	S1	Brn04	B0.38	20231013	WT	4	sec01	F	NA	15531	49	12293.7785	1321.387627	0.897230506	0.064957656	39783	4	5206.28524	4047.928957	0.056778822	0.084786758
middle	48	3	IN	11M	S1	Brn04	B0.38	20231013	WT	4	sec01	F	NA	8	0	0.451636534	0.920866705	0.057160296	0.124132141	2	0	0.161898226	0.240512706	0.089784086	0.13182269
middle	48	4	IN	11M	S1	Brn04	B0.38	20231013	WT	4	sec01	F	NA	26332	8	3091.140553	1112.012454	0.093446247	0.034927901	25003	6	1769.322579	3440.884811	0.055596247	0.106073089
middle	48	5	IN	11M	S1	Brn04	B0.38	20231013	WT	4	sec01	F	NA	50219	104	10558.3574	5179.046482	0.093957424	0.069077589	17210	8	1875.802412	2399.749219	0.085114822	0.098283358
middle	48	6	IN	11M	S1	Brn04	B0.38	20231013	WT	4	sec01	F	NA	40861	162	24673.36591	5375.109121	0.618364215	0.103242539	61651	7	6562.422895	7658.208033	0.049935151	0.102494851
middle	48	7	IN	11M	S1	Brn04	B0.38	20231013	WT	4	sec01	F	NA	8	1	6.608361959	0.7707332	0.903868139	0.089524679	12	0	3.095658809	2.332890809	0.088532843	0.155764103
middle	48	8	IN	11M	S1	Brn04	B0.38	20231013	WT	4	sec01	F	NA	2	1	1.845380306	0.312230095	0.925917447	0.178179592	25	0	9.167437211	2.232166015	0.235210195	0.091409169
middle	48	9	IN	11M	S1	Brn04	B0.38	20231013	WT	4	sec01	F	NA	8	0	7.081391633	0.811383236	0.895002663	0.110643171	20	1	5.077988841	3.959304124	0.075867854	0.146547645
middle	48	10	IN	11M	S1	Brn04	B0.38	20231013	WT	4	sec01	F	NA	20681	95	13600.67825	2522.300148	0.650614202	0.0980087	37545	2	6666.556895	4084.684035	0.08784619	0.096101321
middle	48	11	IN	11M	S1	Brn04	B0.38	20231013	WT	4	sec01	F	NA	45733	186	36274.83716	5927.524061	0.933699548	0.101915009	27669	5	4854.460534	3362.317756	0.088487066	0.107278556
middle	48	12	IN	11M	S1	Brn04	B0.38	20231013	WT	4	sec01	F	NA	37240	140	26106.8636	4819.03078	0.752300322	0.101670861	15166	0	2918.567759	1749.850951	0.11351186	0.105745025
middle	48	13	IN	11M	S1	Brn04	B0.38	20231013	WT	4	sec01	F	NA	53608	89	25662.09073	4090.804933	0.508140683	0.060776684	36658	9	4388.243218	4768.068439	0.091737241	0.07721065
middle	48	14	IN	11M	S1	Brn04	B0.38	20231013	WT	4	sec01	F	NA	26790	6	956.6187715	1302.404565	0.030991074	0.044037536	30260	6	1072.355752	4637.250373	0.020889601	0.105516136
middle	49	1	IN	11M	S1	Brn04	B0.38	20231013	WT	4	sec01	F	NA	33011	124	6283.083026	4161.817017	0.093842983	0.096559092	27026	16	5772.628198	4363.472955	0.112001218	0.126176849
middle	49	2	IN	11M	S1	Brn04	B0.38	20231013	WT	4	sec01	F	NA	39945	76	14939.18793	2824.351663	0.325658053	0.047486078	18079	10	2301.531976	2533.921677	0.10251011	0.086251624
middle	49	3	IN	11M	S1	Brn04	B0.38	20231013	WT	4	sec01	F	NA	1	0	0.011551079	0.063050278	0.011551079	0.063050278	13946	3	1751.390983	1599.292074	0.103974976	0.097810328
middle	49	4	IN	11M	S1	Brn04	B0.38	20231013	WT	4	sec01	F	NA	20718	97	7589.263313	3010.626217	0.367345691	0.106385902	41167	10	4549.897432	5132.792497	0.038925763	0.103974976
middle	49	5	IN	11M	S1	Brn04	B0.38	20231013	WT	4	sec01	F	NA	32073	115	18223.48631	3069.440364	0.618562579	0.074219882	25444	7	1540.073994	2849.454889	0.034149691	0.079652093
middle	49	6	IN	11M	S1	Brn04	B0.38	20231013	WT	4	sec01	F	NA	37203	97	15682.74637	2888.377785	0.39391166	0.055527579	30515	14	3386.093342	4004.196264	0.090318151	0.106965743
middle	49	7	IN	11M	S1	Brn04	B0.38	20231013	WT	4	sec01	F	NA	33424	99	16375.57424	2881.30825	0.492729068	0.064942397	26376	2	2314.333886	1842.271064	0.061570153	0.056778822
middle	49	8	IN	11M	S1	Brn04	B0.38	20231013	WT	4	sec01	F	NA	57228	103	21127.15789	3613.962575	0.334096283	0.041596092	28597	2	3955.081883	2286.888611	0.091493092	0.06490425
middle	49	9	IN	11M	S1	Brn04	B0.38	20231013	WT	4	sec01	F	NA	48731	80	26909.03221	2907.403865	0.534203112	0.039566644	28	1	4.63512627	14.27510501	0.203341722	0.526497304
middle	49	10	IN	11M	S1	Brn04	B0.38	20231013	WT	4	sec01	F	NA	1	0	0.247257188	0.060608834	0.247257188	0.060608834	25	0	4.242771041	13.5650264	0.214381628	0.588822782
middle	49	11	IN	11M	S1	Brn04	B0.38	20231013	WT	4	sec01	F	NA	48227	81	25409.2139	3584.700011	0.548615217	0.041062027	21358	3	2973.482202	2216.831161	0.111085683	0.0852369
middle	50	1	IN	11M	Cg1	Brn03	B-0.46	20231015	WT	3	sec03	F	NA	10392	4	223.7765328	503.5890297	0.017456321	0.041351948	37485	19	3329.257973	4565.424402	0.050064851	0.085908294
middle	50	2	IN	11M	Cg1	Brn03	B-0.46	20231015	WT	3	sec03	F	NA	6100	66	3183.45281	1365.311727	0.488364995	0.18669413	65972	54	16328.53253	10320.06234	0.194979787	0.113954373
middle	50	3	IN	11M	Cg1	Brn03	B-0.46	20231015	WT	3	sec03	F	NA	110778	116	41926.05765	12251.73165	0.234302282	0.058289465	17	0	2.827237349	1.260852989	0.12475013	0.079018846
middle	51	1	IN	11M	Cg1	Brn03	B-0.46	20231015	WT	3	sec03	F	NA	298	1	5.066743001	15.8853285	0.016220341	0.041626614	2188	0	62.34599857	90.47873677	0.024933241	0.038895246
middle	52	1	IN	11M	Cg1	Brn03	B-0.46	20231015	WT	3	sec03	F	NA	94207	197	32333.15885	17461.04847	0.22168307	0.126192108	48642	34	12282.77432	7946.610395	0.184908822	0.110154882
middle	52	2	IN	11M	Cg1	Brn03	B-0.46	20231015	WT	3	sec03	F	NA	101708	200	33032.65311	19643.27627	0.218005642	0.123720147	62073	48	16997.46656	10943.08831	0.192332342	0.114686809
middle	52	3	IN	11M	Cg1	Brn03	B-0.46	20231015	WT	3	sec03	F	NA	22718	122	16386.23125	6205.568931	0.716670454	0.206317231	64133	36	14048.4112	9101.423458	0.097322039	0.099740595
middle	52	4	IN	11M	Cg1	Brn03	B-0.46	20231015	WT	3	sec03	F	NA	20188	78	12806.71228	5247.016632	0.622522295	0.183276117	33733	26	8601.407542	5127.361826	0.185473412	0.102731362
middle	53	1	IN	11M	Cg1	Brn03	B-0.46	20231015	WT	3	sec03	F	NA	9	0	3.204242021	0.769787144	0.370908678	0.080933854	8	0	2.374639481	0.458960861	0.324666202	0.058411535
middle	53	2	IN	11M	Cg1	Brn03	B-0.46	20231015	WT	3	sec03	F	NA	80832	135	21577.47715	9199.184795	0.104631111	0.073685817	64153	42	11132.77461	6384.56041	0.055313956	0.071000226
middle	54	1	IN	11M	Cg1	Brn03	B-0.46	20231015	WT	3	sec03	F	NA	14406	58	13130.32166	2688.039247	0.970962107	0.132692456	50764	35	15245.88435	6058.888094	0.171892881	0.086015105
middle	54	2	IN	11M	Cg1	Brn03	B-0.46	20231015	WT	3	sec03	F	NA	99670	177	41572.60602	16960.90943	0.434210718	0.104219116	53374	26	12954.82051	6313.963919	0.175234601	0.080415048
middle	55	1	IN	11M	Cg1	Brn03	B-0.46	20231015	WT	3	sec03	F	NA	144603	74	5460.088227	9938.756482	0.027115282	0.056076907	96788	12	3469.488589	7638.236343	0.024750134	0.063523307
middle	56	1	IN	11M	Cg1	Brn03	B-0.46	20231015	WT	3	sec03	F	NA	26858	87	22494.84104	5351.789305	0.855725944	0.126237884	99912	49	28731.15885	10145.97538	0.159670413	0.068635084
middle	56	2	IN	11M	Cg1	Brn03	B-0.46	20231015	WT	3	sec03	F	NA	21	0	9.00489819	0.748729695	0.416922256	0.030518044	6	0	2.212893873	0.142351417	0.357381552	0.025070572
middle	56	3	IN	11M	Cg1	Brn03	B-0.46	20231015	WT	3	sec03	F	NA	29059	30	21370.67485	1477.728652	0.833699524	0.034782941	46025	13	10071.43062	2962.225671	0.149011984	0.047043566
middle	57	1	IN	11M	Cg1	Brn03	B-0.46	20231015	WT	3	sec03	F	NA	39792	62	17240.2375	4792.882967	0.430075526	0.064179443	47869	8	6423.957477	3211.78296	0.114793621	0.051766232
middle	58	1	IN	11M	Cg1	Brn03	B-0.46	20231015	WT	3	sec03	F	NA	35705	72	27618.34784	4414.705016	0.834836364	0.081025407	56287	20	14994.43	4552.763688	0.120737009	0.062317844
middle	58	2	IN	11M	Cg1	Brn03	B-0.46	20231015	WT	3	sec03	F	NA	43986	73	28311.92901	5343.643751	0.630365431	0.053101398	48104	8	10155.43028	2725.809801	0.181506068	0.04290837
middle	58	3	IN	11M	Cg1	Brn03	B-0.46	20231015	WT	3	sec03	F	NA	18536	69	14965.21775	2580.941926	0.826459169	0.10357824	83935	38	19210.25674	8207.546464	0.106507972	0.07638666
middle	58	4	IN	11M	Cg1	Brn03	B-0.46	20231015	WT	3	sec03	F	NA	33803	19	20284.12476	1194.242744	0.590875089	0.023453116	46098	3	11150.98836	2627.968601	0.231174186	0.03747616
middle	59	1	IN	11M	Cg1	Brn05	B-0.46	20231015	WT	5	sec03	F	NA	36934	97	13709.99109	1760.888125	0.386617839	0.037933927	49306	3	2936.523511	3107.165412	0.022507057	0.054245822
middle	59	2	IN	11M	Cg1	Brn05	B-0.46	20231015	WT	5	sec03	F	NA	40477	88	9271.407541	1639.55705	0.235477224	0.03041123	22896	0	1010.720854	874.8014826	0.024185549	0.033829253
middle	60	1	IN	11M	Cg1	Brn05	B-0.46	20231015	WT	5	sec03	F	NA	31626	67	12946.76614	1197.982227	0.423407346	0.028763257	50864	5	2433.744051	2050.598342	0.021560999	0.032898452
middle	60	2	IN	11M	Cg1	Brn05	B-0.46	20231015	WT	5	sec03	F	NA	7	0	0.148271916	0.101915007	0.01903563	0.015350576	10	0	0.080216678	0.248584727	0.008010986	0.02526894
middle	60	3	IN	11M	Cg1	Brn05	B-0.46	20231015	WT	5	sec03	F	NA	47952	35	11641.79413	1254.611877	0.240894184	0.020416571	43626	13	1907.851366	2545.98087	0.026581217	0.036896314
middle	61	1	IN	11M	Cg1	Brn05	B-0.46	20231015	WT	5	sec03	F	NA	32754	38	5705.428918	1085.204688	0.179903865	0.028015565	28164	6	1513.748	2227.552242	0.041000992	0.046066988
middle	61	2	IN	11M	Cg1	Brn05	B-0.46	20231015	WT	5	sec03	F	NA	51792	175	13061.60435	3510.834903	0.250629425	0.048691537	24057	5	1279.019854	1482.238211	0.036552988	0.04257267
middle	61	3	IN	11M	Cg1	Brn05	B-0.46	20231015	WT	5	sec03	F	NA	41419	33	1080.601134	1097.571653	0.021179523	0.019233998	23779	1	1326.883195	1075.638303	0.052834362	0.037109941
middle	61	4	IN	11M	Cg1	Brn05	B-0.46	20231015	WT	5	sec03	F	NA	70380	119	27605.17864	2476.489395	0.408789188	0.025391012	71148	7	3942.508254	5801.35281	0.032715343	0.042328525
middle	61	5	IN	11M	Cg1	Brn05	B-0.46	20231015	WT	5	sec03	F	NA	36296	59	10106.41786	1164.254128	0.262836665	0.025360495	30110	6	1417.975207	1929.167776	0.029739834	0.044235904
middle	61	6	IN	11M	Cg1	Brn05	B-0.46	20231015	WT	5	sec03	F	NA	32623	40	8637.039889	947.2911607	0.267421991	0.022011138	37441	4	2936.386973	1873.576322	0.054383155	0.037163347
middle	62	1	IN	11M	Cg1	Brn05	B-0.46	20231015	WT	5	sec03	F	NA	37	0	1.498069744	0.730189983	0.034874495	0.020149538	65898	14	4002.628542	3716.652665	0.028305486	0.037979707
middle	62	2	IN	11M	Cg1	Brn05	B-0.46	20231015	WT	5	sec03	F	NA	33	0	1.074616627	0.797436488	0.027702754	0.024841688	38945	5	1406.966984	1523.002553	0.028610665	0.021683071
middle	62	3	IN	11M	Cg1	Brn05	B-0.46	20231015	WT	5	sec03	F	NA	21001	36	6026.989395	816.4661502	0.288845658	0.031197071	11039	0	360.6933864	254.8914334	0.026459144	0.020340277
middle	62	4	IN	11M	Cg1	Brn05	B-0.46	20231015	WT	5	sec03	F	NA	62	0	20.77795066	0.999359121	0.361104757	0.016968032	16	0	0.154528115	0.129457542	0.010437171	0.006317235
middle	63	1	IN	11M	Cg1	Brn05	B-0.46	20231015	WT	5	sec03	F	NA	19	0	0.256382088	0.266208896	0.011894408	0.015182727	8	0	0.290531775	0.162249183	0.039734494	0.023361562
middle	63	2	IN	11M	Cg1	Brn05	B-0.46	20231015	WT	5	sec03	F	NA	20670	20	9724.124114	532.6907477	0.461463332	0.01593042	21260	2	3208.54919	704.1973167	0.106569007	0.020996414
middle	63	3	IN	11M	Cg1	Brn05	B-0.46	20231015	WT	5	sec03	F	NA	34409	22	13621.28214	757.2484055	0.411230654	0.017364766	38084	3	3477.770325	1422.461055	0.052658886	0.028046083
middle	64	1	IN	11M	Cg1	Brn03	B0.02	20231015	WT	3	sec01	F	NA	21137	77	18217.45301	2718.403862	1	0.085053787	59365	2	6987.299432	4072.489607	0.078072786	0.059616998
middle	64	2	IN	11M	Cg1	Brn03	B0.02	20231015	WT	3	sec01	F	NA	18607	49	11416.93226	1516.685132	0.744663179	0.054108493	54362	7	8162.620375	4114.761507	0.103868164	0.058274206
middle	65	1	IN	11M	Cg1	Brn03	B0.02	20231015	WT	3	sec01	F	NA	36003	67	24172.39461	1612.671385	0.688578606	0.030945297	36288	0	4993.810623	1607.918796	0.078690775	0.036270697
middle	65	2	IN	11M	Cg1	Brn03	B0.02	20231015	WT	3	sec01	F	NA	35320	57	28733.08799	1715.355813	0.849652886	0.030930037	37321	3	8546.705241	2139.112707	0.181094065	0.042732891
middle	65	3	IN	11M	Cg1	Brn03	B0.02	20231015	WT	3	sec01	F	NA	46118	106	34558.14647	2689.235314	0.889692545	0.036301214	60644	9	9419.68367	4923.0792	0.059723813	0.050522622
middle	65	4	IN	11M	Cg1	Brn03	B0.02	20231015	WT	3	sec01	F	NA	51920	84	42295.64491	2485.715074	0.939681113	0.029709315	37173	4	6628.819077	2736.289726	0.082429238	0.046723124
middle	65	5	IN	11M	Cg1	Brn03	B0.02	20231015	WT	3	sec01	F	NA	45457	88	28867.45797	2496.196082	0.637384593	0.033295184	38581	2	5783.560038	2021.552823	0.095231555	0.045334555
middle	65	6	IN	11M	Cg1	Brn03	B0.02	20231015	WT	3	sec01	F	NA	57017	61	21173.21823	2162.316768	0.377096206	0.023453116	53865	11	4625.985968	3214.577179	0.059067674	0.036636911
middle	65	7	IN	11M	Cg1	Brn03	B0.02	20231015	WT	3	sec01	F	NA	54419	80	31341.29491	2473.744387	0.566788733	0.028770886	27	0	7.889478862	1.097261004	0.297405958	0.040505074
middle	65	8	IN	11M	Cg1	Brn03	B0.02	20231015	WT	3	sec01	F	NA	26598	64	16336.34297	1743.150899	0.629434645	0.040680554	41771	6	4808.14182	3143.544675	0.096520945	0.049713895
middle	66	1	IN	11M	Cg1	Brn03	B0.02	20231015	WT	3	sec01	F	NA	63529	109	35898.43943	2620.937307	0.555031657	0.026169222	32840	5	4537.148608	1863.687438	0.103425652	0.046723124
middle	66	2	IN	11M	Cg1	Brn03	B0.02	20231015	WT	3	sec01	F	NA	39273	82	16979.06348	1937.839953	0.410376132	0.028351262	45515	2	4185.094625	1884.766313	0.066468298	0.033432517
middle	66	3	IN	11M	Cg1	Brn03	B0.02	20231015	WT	3	sec01	F	NA	50857	84	20706.69825	2258.300852	0.39277485	0.025009537	48671	10	5181.353906	2820.4427	0.090180822	0.043335624
middle	66	4	IN	11M	Cg1	Brn03	B0.02	20231015	WT	3	sec01	F	NA	34851	8	4176.51173	633.2172159	0.098512247	0.012832837	36170	5	5093.341729	1948.498775	0.128099486	0.042114902
middle	66	5	IN	11M	Cg1	Brn03	B0.02	20231015	WT	3	sec01	F	NA	65581	103	31619.95381	3305.407361	0.513847589	0.033356223	43966	4	4710.311623	2377.313684	0.049988557	0.042679485
middle	66	6	IN	11M	Cg1	Brn03	B0.02	20231015	WT	3	sec01	F	NA	15778	33	12208.94122	646.720182	0.85111773	0.026382849	35981	6	3791.234901	1827.382959	0.082597084	0.038574807
middle	66	7	IN	11M	Cg1	Brn03	B0.02	20231015	WT	3	sec01	F	NA	43080	52	17255.45469	1633.456463	0.40686655	0.024582284	48074	5	7949.490123	3143.595	0.144014642	0.040756848
middle	66	8	IN	11M	Cg1	Brn03	B0.02	20231015	WT	3	sec01	F	NA	44502	67	31035.07564	1784.469585	0.696284413	0.026672771	52353	9	7105.583677	2806.039434	0.117250323	0.041550316
middle	67	1	IN	11M	Cg1	Brn03	B0.02	20231015	WT	3	sec01	F	NA	4721	4	122.3576872	240.3958348	0.020965897	0.030106051	37714	8	4786.0723	2182.845383	0.099183641	0.043549247
middle	67	2	IN	11M	Cg1	Brn03	B0.02	20231015	WT	3	sec01	F	NA	36474	69	25073.37973	2804.334375	0.7057603	0.05787747	52556	10	4888.071615	3062.30485	0.05041581	0.045624476
middle	68	1	IN	11M	Cg1	Brn03	B0.02	20231015	WT	3	sec01	F	NA	40811	54	24628.45869	1619.495007	0.598878443	0.024612803	52110	7	5083.871097	2812.314066	0.062058441	0.04179446
middle	68	2	IN	11M	Cg1	Brn03	B0.02	20231015	WT	3	sec01	F	NA	39302	43	25837.20189	1589.149085	0.691493094	0.027634088	36993	8	4915.956363	2030.369745	0.065239951	0.03901732
middle	68	3	IN	11M	Cg1	Brn03	B0.02	20231015	WT	3	sec01	F	NA	47357	63	24358.68	1663.485333	0.512367427	0.021118486	23	0	1.754390799	0.935881585	0.065484092	0.039253835
middle	68	4	IN	11M	Cg1	Brn03	B0.02	20231015	WT	3	sec01	F	NA	34253	42	26560.46311	1309.906694	0.812085152	0.024994278	41273	6	5584.998982	1719.831942	0.12603952	0.029190509
middle	68	5	IN	11M	Cg1	Brn03	B0.02	20231015	WT	3	sec01	F	NA	40663	60	31449.7821	2277.077749	0.834767699	0.035934996	49042	11	5736.065221	3486.356424	0.054230563	0.040878918
middle	68	6	IN	11M	Cg1	Brn03	B0.02	20231015	WT	3	sec01	F	NA	32106	37	14885.83311	1138.859757	0.448722064	0.021942474	50142	7	6417.020755	3127.43269	0.051773861	0.042420082
middle	68	7	IN	11M	Cg1	Brn03	B0.02	20231015	WT	3	sec01	F	NA	41545	89	29890.97591	3417.97269	0.747287691	0.040512703	45200	2	6462.901338	1905.480954	0.122545205	0.034378577
middle	68	8	IN	11M	Cg1	Brn03	B0.02	20231015	WT	3	sec01	F	NA	36570	39	30358.05422	1542.943606	0.922896147	0.027710384	51672	12	8030.653151	4165.160941	0.097917147	0.045990691
middle	68	9	IN	11M	Cg1	Brn03	B0.02	20231015	WT	3	sec01	F	NA	58595	43	28791.25028	1724.634629	0.482047766	0.019623103	50422	11	7536.536268	3572.90871	0.081895173	0.044602122
middle	68	10	IN	11M	Cg1	Brn03	B0.02	20231015	WT	3	sec01	F	NA	51498	81	38683.40291	1991.711136	0.760326564	0.025436789	53247	6	7192.288811	3949.47102	0.110215917	0.035614558
middle	69	1	IN	11M	Cg1	Brn03	B0.02	20231015	WT	3	sec01	F	NA	40715	50	13482.80145	1685.633635	0.337010771	0.026581217	35657	3	5203.509486	1370.079243	0.120454721	0.030518044
middle	69	2	IN	11M	Cg1	Brn03	B0.02	20231015	WT	3	sec01	F	NA	79202	113	42389.57576	3930.68439	0.545204878	0.028305486	16	0	0.748989098	0.623788813	0.045990691	0.039703976
middle	69	3	IN	11M	Cg1	Brn03	B0.02	20231015	WT	3	sec01	F	NA	66763	96	34475.73614	2963.589936	0.514076471	0.027367055	71651	7	5903.170496	3406.09089	0.050278477	0.037964448
middle	69	4	IN	11M	Cg1	Brn03	B0.02	20231015	WT	3	sec01	F	NA	47818	90	17964.84286	2226.984196	0.371725023	0.030212864	75362	13	8599.826923	3559.231959	0.067704283	0.036102846
middle	69	5	IN	11M	Cg1	Brn03	B0.02	20231015	WT	3	sec01	F	NA	44791	79	31548.05681	2049.896869	0.709826827	0.027115282	36301	5	4904.50172	1583.646559	0.103585869	0.033707179
middle	69	6	IN	11M	Cg1	Brn03	B0.02	20231015	WT	3	sec01	F	NA	47449	43	25367.83456	1817.348506	0.58117801	0.026916916	67944	14	7011.363718	4203.096338	0.075623713	0.041260395
middle	70	1	IN	11M	Cg1	Brn03	B0.02	20231015	WT	3	sec01	F	NA	36	0	15.13218886	1.390066383	0.444556355	0.037796598	42	0	4.3451133	1.354985885	0.115266651	0.032364387
middle	70	2	IN	11M	Cg1	Brn03	B0.02	20231015	WT	3	sec01	F	NA	34483	48	30161.93481	1638.702315	0.978118539	0.027969787	26997	3	5912.830794	1002.402063	0.161646456	0.029098954
middle	71	1	IN	11M	Cg1	Brn03	B0.02	20231015	WT	3	sec01	F	NA	39006	56	14448.46002	1668.154594	0.370092303	0.029068436	23727	1	1946.013918	1006.26229	0.071618222	0.033813994
middle	71	2	IN	11M	Cg1	Brn03	B0.02	20231015	WT	3	sec01	F	NA	68274	141	34027.84158	4211.931265	0.478904396	0.040177006	48429	5	7757.998265	2404.992528	0.136316478	0.036743727
middle	71	3	IN	11M	Cg1	Brn03	B0.02	20231015	WT	3	sec01	F	NA	24831	56	16991.2267	1395.541026	0.756282926	0.037018389	45905	7	7939.592693	3632.965854	0.067582205	0.045975432
middle	71	4	IN	11M	Cg1	Brn03	B0.02	20231015	WT	3	sec01	F	NA	36851	37	23226.66216	1267.024449	0.640985727	0.023964293	30623	2	5589.541498	1344.25814	0.147608146	0.032257572
middle	72	1	IN	11M	Cg1	Brn03	B0.02	20231015	WT	3	sec01	F	NA	56445	89	31820.86403	3478.533797	0.616205096	0.039887082	27670	11	1419.16477	2239.752379	0.029816128	0.04866102
middle	72	2	IN	11M	Cg1	Brn03	B0.02	20231015	WT	3	sec01	F	NA	43113	84	33460.94688	3706.484341	0.787167192	0.050186925	49517	7	7510.895112	2601.095023	0.065766387	0.041916534
middle	72	3	IN	11M	Cg1	Brn03	B0.02	20231015	WT	3	sec01	F	NA	33	0	11.65026316	1.510154882	0.337178603	0.036926834	30	0	2.836316485	1.374715801	0.081986725	0.033493552
middle	73	1	IN	11M	Cg1	Brn03	B0.02	20231015	WT	3	sec02	F	NA	35936	106	29930.50242	4369.012591	0.988570988	0.077439539	51059	20	7894.129446	4133.823138	0.081895173	0.051255055
middle	74	1	IN	11M	Cg1	Brn03	B0.02	20231015	WT	3	sec02	F	NA	35798	84	26433.88614	3593.162267	0.869581163	0.053467613	29958	10	4457.639522	2773.553615	0.096849009	0.044983596
middle	75	1	IN	11M	Cg1	Brn03	B0.02	20231015	WT	3	sec02	F	NA	44203	127	29200.26345	5704.745864	0.661058962	0.085572593	31690	10	6359.050815	2001.012988	0.151628897	0.04942397
middle	75	2	IN	11M	Cg1	Brn03	B0.02	20231015	WT	3	sec02	F	NA	47332	149	29336.33187	6826.206443	0.6227054	0.10215915	17	0	1.207644757	0.691233693	0.059006639	0.040588999
middle	75	3	IN	11M	Cg1	Brn03	B0.02	20231015	WT	3	sec02	F	NA	16	1	6.792812936	4.105485603	0.461310744	0.24509041	41333	13	6538.101049	2811.897509	0.130746931	0.047684442
middle	75	4	IN	11M	Cg1	Brn03	B0.02	20231015	WT	3	sec02	F	NA	27201	141	18896.19519	5097.033266	0.694934011	0.143831536	3703	2	862.2379798	235.8089117	0.232928976	0.049324788
middle	77	1	IN	11M	Cg1	Brn03	B0.02	20231015	WT	3	sec02	F	NA	10	0	8.87238878	0.597314415	0.973083079	0.051636532	16	0	2.614541844	0.388052186	0.15875487	0.024643321
middle	77	2	IN	11M	Cg1	Brn03	B0.02	20231015	WT	3	sec02	F	NA	17	0	14.70414284	0.946349292	0.923804075	0.062493324	24	0	4.049668096	0.629709318	0.160296023	0.024551766
middle	77	3	IN	11M	Cg1	Brn03	B0.02	20231015	WT	3	sec02	F	NA	15	0	13.74735641	0.810574502	1	0.055909056	30	0	6.394613553	0.806149391	0.217380032	0.024521248
middle	77	4	IN	11M	Cg1	Brn03	B0.02	20231015	WT	3	sec02	F	NA	6	0	5.726710916	0.135820556	1	0.022644389	24	0	7.013809472	0.69091325	0.179125652	0.027573053
middle	77	5	IN	11M	Cg1	Brn03	B0.02	20231015	WT	3	sec02	F	NA	19634	0	66.93634012	290.9170388	0.002716106	0.013138018	41663	3	524.3280116	1456.96468	0.007660029	0.026947433
middle	77	6	IN	11M	Cg1	Brn03	B0.02	20231015	WT	3	sec02	F	NA	30599	34	21600.78149	1573.594876	0.704814196	0.029785611	45069	12	13474.24361	2609.943241	0.268604577	0.028809033
middle	77	7	IN	11M	Cg1	Brn03	B0.02	20231015	WT	3	sec02	F	NA	49930	88	30786.61874	6271.977359	0.632059216	0.063950561	26	0	2.473533235	0.716151678	0.090791181	0.02870222
middle	77	8	IN	11M	Cg1	Brn03	B0.02	20231015	WT	3	sec02	F	NA	60042	90	39439.29355	3919.973882	0.660791934	0.04214542	35512	15	7021.176289	2442.875016	0.162310213	0.042404823
middle	78	1	IN	11M	Cg1	Brn03	B0.02	20231015	WT	3	sec02	F	NA	32	0	20.74738687	2.35881591	0.659540713	0.068009458	22	0	3.173159383	0.748958578	0.157763034	0.033981841
middle	78	2	IN	11M	Cg1	Brn03	B0.02	20231015	WT	3	sec02	F	NA	45387	85	30593.17665	5303.051092	0.711276412	0.070122838	2	0	0.428809032	0.371511415	0.242557406	0.202838182
middle	79	1	IN	11M	Cg1	Brn03	B0.02	20231015	WT	3	sec02	F	NA	17031	64	3445.608454	1621.603618	0.194903493	0.074975207	60997	9	3853.164818	3314.31422	0.039177539	0.041977569
middle	79	2	IN	11M	Cg1	Brn03	B0.02	20231015	WT	3	sec02	F	NA	22051	89	16994.61007	3267.252554	0.83513391	0.097924776	52782	9	7763.397395	2744.884861	0.122423135	0.037674524
middle	79	3	IN	11M	Cg1	Brn03	B0.02	20231015	WT	3	sec02	F	NA	68906	132	35089.30896	4512.354229	0.512306392	0.041443504	46892	16	8054.371301	3832.605619	0.063340202	0.055527579
middle	79	4	IN	11M	Cg1	Brn03	B0.02	20231015	WT	3	sec02	F	NA	16431	35	1063.773466	1055.987077	0.059998475	0.050667584	31445	2	3395.801376	1227.613614	0.094277866	0.02980087
middle	79	5	IN	11M	Cg1	Brn03	B0.02	20231015	WT	3	sec02	F	NA	53850	91	19706.72277	3489.536117	0.363118947	0.036377508	30398	4	1052.214576	1790.906542	0.028000304	0.042191196
middle	80	1	IN	11M	Cg1	Brn03	B0.02	20231015	WT	3	sec02	F	NA	59699	120	38068.21682	3270.020042	0.704875231	0.033310443	24722	5	5909.318503	1193.902024	0.203097582	0.032944229
middle	80	2	IN	11M	Cg1	Brn03	B0.02	20231015	WT	3	sec02	F	NA	28529	87	15651.08101	2158.653486	0.581284821	0.048813611	52942	18	8014.664289	4432.731676	0.057328146	0.046524759
middle	80	3	IN	11M	Cg1	Brn03	B0.02	20231015	WT	3	sec02	F	NA	6	0	0.360173956	0.151720455	0.056733042	0.025177386	9	1	0.525505451	1.763958221	0.045998322	0.135545895
middle	80	4	IN	11M	Cg1	Brn03	B0.02	20231015	WT	3	sec02	F	NA	40303	105	33150.98973	3315.22715	0.85791564	0.049591821	30124	3	6459.021043	1345.853028	0.157686725	0.033951323
middle	80	5	IN	11M	Cg1	Brn03	B0.02	20231015	WT	3	sec02	F	NA	38646	63	29769.30887	2288.517453	0.80782789	0.029633021	43266	14	6866.570826	2751.570142	0.092454411	0.034454871
middle	80	6	IN	11M	Cg1	Brn03	B0.02	20231015	WT	3	sec02	F	NA	59042	57	18025.45896	1437.642197	0.290608078	0.01263447	38088	6	4649.582393	1339.993687	0.111451894	0.023819333
middle	81	1	IN	11M	Cg1	Brn03	B0.02	20231015	WT	3	sec02	F	NA	43986	79	22869.2329	2313.283349	0.581063569	0.03447013	59190	6	7258.956485	2575.121621	0.105210952	0.031830318
middle	81	2	IN	11M	Cg1	Brn03	B0.02	20231015	WT	3	sec02	F	NA	51912	172	43823.93347	4809.500257	0.908400118	0.058411535	58823	10	13894.97386	2610.150841	0.137933925	0.031647213
middle	81	3	IN	11M	Cg1	Brn03	B0.02	20231015	WT	3	sec02	F	NA	46101	61	34733.88546	2356.62535	0.871923387	0.02778668	27868	6	2724.685056	1222.374276	0.052002747	0.026947433
middle	81	4	IN	11M	Cg1	Brn03	B0.02	20231015	WT	3	sec02	F	NA	66077	141	51181.29282	4157.122461	0.832890809	0.037689783	52374	1	7602.983677	1813.340099	0.102525368	0.028732738
middle	81	5	IN	11M	Cg1	Brn03	B0.02	20231015	WT	3	sec02	F	NA	16231	17	4358.336111	787.5423381	0.214419782	0.038879987	26975	3	6584.982653	1373.916704	0.199710086	0.041168842
middle	81	6	IN	11M	Cg1	Brn03	B0.02	20231015	WT	3	sec02	F	NA	38271	99	25415.32653	3587.836382	0.751399994	0.056595713	36778	5	3799.895464	1681.395182	0.054413673	0.034699015
middle	81	7	IN	11M	Cg1	Brn03	B0.02	20231015	WT	3	sec02	F	NA	27669	3	298.0342283	583.8375861	0.007675288	0.018188754	63597	11	2697.548095	5039.194895	0.013962005	0.038254369
middle	81	8	IN	11M	Cg1	Brn03	B0.02	20231015	WT	3	sec02	F	NA	43563	89	31086.74406	3030.322794	0.820866704	0.039078355	49469	7	8541.215763	3071.046149	0.119684137	0.03694972
middle	81	9	IN	11M	Cg1	Brn03	B0.02	20231015	WT	3	sec02	F	NA	12	1	0.748256665	0.524742503	0.070313573	0.022751201	40	0	4.3418479	4.091599926	0.112458989	0.074174106
middle	81	10	IN	11M	Cg1	Brn03	B0.02	20231015	WT	3	sec02	F	NA	14	0	0.945540555	0.9960174	0.062958725	0.02636759	52	1	5.524696708	6.047913335	0.104295418	0.064957656
middle	81	11	IN	11M	Cg1	Brn03	B0.02	20231015	WT	3	sec02	F	NA	11	0	0.707026787	0.875242253	0.067795835	0.023048753	29	0	3.150133513	2.804425122	0.113488976	0.069733728
middle	82	1	IN	11M	Cg1	Brn03	B0.02	20231015	WT	3	sec02	F	NA	44182	71	35631.9416	2543.982533	0.921736479	0.02822919	45990	5	9871.804139	1944.819734	0.159151599	0.031876098
middle	83	1	IN	11M	Cg1	Brn05	B1.54	20231015	WT	5	sec01	F	NA	32390	93	23441.46317	4847.640668	0.76415658	0.111711301	36448	8	10153.64616	3510.318871	0.12260624	0.081666283
middle	83	2	IN	11M	Cg1	Brn05	B1.54	20231015	WT	5	sec01	F	NA	44087	67	29829.75486	3877.919436	0.722415507	0.068177313	24407	2	3377.39576	2277.068103	0.121034563	0.081513695
middle	83	3	IN	11M	Cg1	Brn05	B1.54	20231015	WT	5	sec01	F	NA	57365	143	30847.80027	6650.612487	0.560837746	0.088532843	50459	4	8351.852266	4323.61273	0.132127866	0.075410083
middle	83	4	IN	11M	Cg1	Brn05	B1.54	20231015	WT	5	sec01	F	NA	39807	94	24220.12317	5553.150304	0.620210588	0.096337833	29108	5	4375.106724	3206.146062	0.118043795	0.090379186
middle	83	5	IN	11M	Cg1	Brn05	B1.54	20231015	WT	5	sec01	F	NA	68114	155	44405.03649	9373.892291	0.695475698	0.095506221	22679	6	3194.156193	2758.408807	0.128946364	0.085366599
middle	84	1	IN	11M	Cg1	Brn05	B1.54	20231015	WT	5	sec01	F	NA	33873	32	23818.3631	1076.30375	0.831281006	0.024093995	46749	5	2659.987523	2612.538862	0.039200429	0.043595027
middle	85	1	IN	11M	Cg1	Brn05	B1.54	20231015	WT	5	sec01	F	NA	59941	128	34096.02595	5053.492873	0.576585054	0.062928207	53618	5	7567.634125	4887.588256	0.126283661	0.077302203
middle	85	2	IN	11M	Cg1	Brn05	B1.54	20231015	WT	5	sec01	F	NA	38663	61	18727.9086	2650.695754	0.498519868	0.051079575	30975	3	5172.016681	2495.912752	0.14094758	0.066849776
middle	85	3	IN	11M	Cg1	Brn05	B1.54	20231015	WT	5	sec01	F	NA	53144	115	31151.24782	4430.809252	0.58558023	0.065339133	30769	4	4488.142536	2676.680265	0.125055313	0.075303271
middle	85	4	IN	11M	Cg1	Brn05	B1.54	20231015	WT	5	sec01	F	NA	19854	32	16763.84314	1330.31562	0.967559338	0.050446328	9113	1	2826.25696	717.1291688	0.229373619	0.060303655
middle	85	5	IN	11M	Cg1	Brn05	B1.54	20231015	WT	5	sec01	F	NA	15712	41	7483.441766	1253.824172	0.497489899	0.063157089	25416	0	5899.837294	2079.6405	0.198321506	0.073929958
middle	85	6	IN	11M	Cg1	Brn05	B1.54	20231015	WT	5	sec01	F	NA	45901	79	20745.32996	3491.688232	0.445059896	0.058030061	43764	3	6289.452127	3670.015905	0.128130004	0.074814983
middle	85	7	IN	11M	Cg1	Brn05	B1.54	20231015	WT	5	sec01	F	NA	29053	38	15901.21019	1663.95357	0.544388473	0.04309148	30199	5	5733.067081	2406.567302	0.167765319	0.066285193
middle	85	8	IN	11M	Cg1	Brn05	B1.54	20231015	WT	5	sec01	F	NA	33163	107	18916.82217	4480.946063	0.568520665	0.102189668	19301	8	3345.138554	2205.101703	0.153704122	0.096162356
middle	85	9	IN	11M	Cg1	Brn05	B1.54	20231015	WT	5	sec01	F	NA	41217	127	25527.35392	5342.596646	0.619867265	0.091859311	36983	3	5301.455501	3146.17797	0.122392617	0.072068363
middle	85	10	IN	11M	Cg1	Brn05	B1.54	20231015	WT	5	sec01	F	NA	8893	26	5117.488592	1177.925154	0.589471281	0.085740447	13908	2	2601.994842	1253.544641	0.145677879	0.076935992
middle	85	11	IN	11M	Cg1	Brn05	B1.54	20231015	WT	5	sec01	F	NA	11844	23	2161.310033	1055.204411	0.165774018	0.075288013	26825	9	5323.065615	2824.702436	0.183001444	0.081254289
middle	85	12	IN	11M	Cg1	Brn05	B1.54	20231015	WT	5	sec01	F	NA	51968	94	26702.04659	3774.315119	0.513435543	0.056778822	39804	3	5948.265723	3000.056035	0.126573592	0.063248649
middle	85	13	IN	11M	Cg1	Brn05	B1.54	20231015	WT	5	sec01	F	NA	33280	107	28274.21224	4129.880478	1	0.096849009	46420	21	7397.628278	6335.584927	0.079926759	0.107423514
middle	85	14	IN	11M	Cg1	Brn05	B1.54	20231015	WT	5	sec01	F	NA	36555	57	20779.35377	2968.43095	0.585587859	0.066178381	36182	11	4941.344597	4214.19895	0.093568325	0.087434195
middle	86	1	IN	11M	Cg1	Brn05	B1.54	20231015	WT	5	sec01	F	NA	45422	137	24514.94147	5966.364039	0.544960737	0.094300754	38491	19	4406.058157	3505.205603	0.084718093	0.07447166
middle	86	2	IN	11M	Cg1	Brn05	B1.54	20231015	WT	5	sec01	F	NA	27430	74	23635.36509	3064.52003	0.974639535	0.079255357	31545	12	8033.449928	2674.432444	0.161196306	0.073022053
middle	87	1	IN	11M	Cg1	Brn05	B1.54	20231015	WT	5	sec01	F	NA	53394	135	30232.66931	3870.358485	0.571221471	0.054764628	16003	13	1557.504373	2678.453256	0.085618369	0.118020907
middle	87	2	IN	11M	Cg1	Brn05	B1.54	20231015	WT	5	sec01	F	NA	57579	99	37111.91795	3354.838809	0.660769045	0.043442436	38460	8	5765.286858	3454.446497	0.133089185	0.07614252
middle	87	3	IN	11M	Cg1	Brn05	B1.54	20231015	WT	5	sec01	F	NA	51991	122	30218.01763	3491.633102	0.594048977	0.050133515	38197	6	6996.927643	3927.900454	0.16977188	0.074586101
middle	87	4	IN	11M	Cg1	Brn05	B1.54	20231015	WT	5	sec01	F	NA	2	0	1.127153397	0.100221254	0.574792087	0.050873578	33	0	4.445380367	1.886564422	0.111902039	0.054421302
middle	87	5	IN	11M	Cg1	Brn05	B1.54	20231015	WT	5	sec01	F	NA	3	0	1.441657096	0.118684676	0.528206289	0.045082781	49850	10	9342.139654	4989.235283	0.163454637	0.081605248
middle	87	6	IN	11M	Cg1	Brn05	B1.54	20231015	WT	5	sec01	F	NA	61720	126	39954.04123	4120.088172	0.691432059	0.05101091	6	0	1.168383315	0.405325398	0.193270773	0.077653162
middle	87	7	IN	11M	Cg1	Brn05	B1.54	20231015	WT	5	sec01	F	NA	29	0	5.590554684	1.255863279	0.187937744	0.043305105	15	0	2.368856356	1.08400093	0.130739301	0.076356146
middle	87	8	IN	11M	Cg1	Brn05	B1.54	20231015	WT	5	sec01	F	NA	53667	172	38778.06569	7107.17388	0.777096212	0.090318151	33746	4	5740.45109	2946.910495	0.151232168	0.078797586
middle	87	9	IN	11M	Cg1	Brn05	B1.54	20231015	WT	5	sec01	F	NA	50136	120	32287.83714	3548.794908	0.643610299	0.053192951	35998	8	5902.519053	3511.761551	0.122163728	0.079621576
middle	87	10	IN	11M	Cg1	Brn05	B1.54	20231015	WT	5	sec01	F	NA	49454	110	30169.98553	3327.905063	0.604318321	0.049835965	20825	6	4054.247654	2080.631558	0.182475016	0.075776301
middle	87	11	IN	11M	Cg1	Brn05	B1.54	20231015	WT	5	sec01	F	NA	78831	224	52282.72956	5823.496047	0.665224671	0.055268176	28242	4	4656.752179	2858.271735	0.140993357	0.078522928
middle	87	12	IN	11M	Cg1	Brn05	B1.54	20231015	WT	5	sec01	F	NA	34086	67	24910.73773	2057.588864	0.792950332	0.044647899	47200	6	10788.19382	4600.214942	0.196536198	0.077790491
middle	88	1	IN	11M	Cg1	Brn05	B1.54	20231015	WT	5	sec01	F	NA	22353	39	14884.33893	1446.911134	0.73018235	0.053253986	28097	12	6263.337731	2478.896013	0.187991157	0.070237279
middle	88	2	IN	11M	Cg1	Brn05	B1.54	20231015	WT	5	sec01	F	NA	39125	108	25666.08079	3993.263709	0.687083244	0.06906233	13122	6	2361.350531	1066.225606	0.13440147	0.066498816
middle	90	1	IN	11M	Cg1	Brn05	B1.54	20231015	WT	5	sec01	F	NA	54983	116	25805.31873	4408.665619	0.484153509	0.061890595	4482	2	878.1638977	1113.183153	0.190554664	0.147585258
middle	90	2	IN	11M	Cg1	Brn05	B1.54	20231015	WT	5	sec01	F	NA	32769	38	25781.68481	1657.615491	0.854795158	0.040177006	39563	5	4496.025104	3211.511074	0.06005951	0.069596402
middle	90	3	IN	11M	Cg1	Brn05	B1.54	20231015	WT	5	sec01	F	NA	45773	86	28139.79278	3093.73056	0.61842525	0.050659955	31443	3	6560.917649	2873.613598	0.177431911	0.068131536
middle	90	4	IN	11M	Cg1	Brn05	B1.54	20231015	WT	5	sec01	F	NA	71998	168	33186.20071	7800.98043	0.430960566	0.074113071	18176	4	1785.480767	1950.467416	0.077470057	0.073365375
middle	90	5	IN	11M	Cg1	Brn05	B1.54	20231015	WT	5	sec01	F	NA	25739	73	17884.92624	2630.789703	0.695834279	0.066407263	29043	6	5795.957429	2749.739089	0.151140615	0.075867854
middle	91	1	IN	11M	Cg1	Brn05	B1.54	20231015	WT	5	sec01	F	NA	53327	72	30311.79272	3730.195855	0.59539938	0.054413673	24877	2	3941.881422	2111.960024	0.141161218	0.075654231
middle	91	2	IN	11M	Cg1	Brn05	B1.54	20231015	WT	5	sec01	F	NA	41781	75	23291.47743	3242.716232	0.569405675	0.061097123	36798	13	5795.337883	3945.354791	0.145891502	0.077225909
middle	91	3	IN	11M	Cg1	Brn05	B1.54	20231015	WT	5	sec01	F	NA	32053	82	22557.21682	3857.760177	0.713626325	0.081475548	61857	20	13905.79486	6517.689088	0.156145573	0.084161133
middle	91	4	IN	11M	Cg1	Brn05	B1.54	20231015	WT	5	sec01	F	NA	36827	38	16330.24961	2406.770035	0.444228262	0.051903564	28166	6	4763.842072	2326.541011	0.151522085	0.068482488
middle	91	5	IN	11M	Cg1	Brn05	B1.54	20231015	WT	5	sec01	F	NA	38046	40	22366.21155	2271.728164	0.586297393	0.046234835	22108	5	5601.830747	1564.103199	0.225513086	0.058182649
middle	91	6	IN	11M	Cg1	Brn05	B1.54	20231015	WT	5	sec01	F	NA	63592	98	35785.1333	5638.189431	0.573586643	0.06112764	47206	15	7175.724594	4613.031559	0.131654844	0.069596402
middle	91	7	IN	11M	Cg1	Brn05	B1.54	20231015	WT	5	sec01	F	NA	8	0	2.767406732	0.546379801	0.350148767	0.065400168	21	0	7.149965703	1.072114132	0.312680244	0.051453423
middle	91	8	IN	11M	Cg1	Brn05	B1.54	20231015	WT	5	sec01	F	NA	5	0	1.795559645	0.282673385	0.374486923	0.060830092	13	0	4.095872432	0.638864735	0.310383767	0.05400168
middle	91	9	IN	11M	Cg1	Brn05	B1.54	20231015	WT	5	sec01	F	NA	28688	36	15804.49734	2218.232641	0.542854965	0.06036469	31120	6	4719.792068	3098.443125	0.098863199	0.080231935
middle	91	10	IN	11M	Cg1	Brn05	B1.54	20231015	WT	5	sec01	F	NA	47485	108	28022.35617	5084.674163	0.589494169	0.07318227	35856	4	5820.158085	2769.625501	0.116884105	0.063843749
middle	91	11	IN	11M	Cg1	Brn05	B1.54	20231015	WT	5	sec01	F	NA	28851	79	19776.37633	3555.569576	0.759548306	0.082505532	29240	16	5476.00931	3356.366463	0.121461816	0.093781948
middle	91	12	IN	11M	Cg1	Brn05	B1.54	20231015	WT	5	sec01	F	NA	45227	134	30438.55607	5788.938479	0.684763849	0.091752499	28841	8	5376.687268	3136.648923	0.158518344	0.077027544
middle	91	13	IN	11M	Cg1	Brn05	B1.54	20231015	WT	5	sec01	F	NA	42555	84	24232.05373	4892.270592	0.545967817	0.077637903	43865	12	7439.696212	4599.897052	0.138994426	0.075654231
middle	92	1	IN	11M	Cg1	Brn05	B1.54	20231015	WT	5	sec01	F	NA	57046	81	28110.00658	4004.821858	0.505271971	0.050888836	37012	3	5289.945345	2781.861864	0.127000839	0.06572061
middle	92	2	IN	11M	Cg1	Brn05	B1.54	20231015	WT	5	sec01	F	NA	58775	100	36359.66051	4500.652497	0.681834161	0.059609368	25328	5	3819.034259	2285.568814	0.13371481	0.074784465
middle	92	3	IN	11M	Cg1	Brn05	B1.54	20231015	WT	5	sec01	F	NA	58602	154	49419.84961	7167.732056	1	0.083512627	37684	9	8416.873475	3594.388833	0.115342945	0.071076527
middle	92	4	IN	11M	Cg1	Brn05	B1.54	20231015	WT	5	sec01	F	NA	35755	48	16828.7396	2011.159506	0.456244767	0.04274052	52836	1	9170.239646	4083.561339	0.163698792	0.064316779
middle	92	5	IN	11M	Cg1	Brn05	B1.54	20231015	WT	5	sec01	F	NA	47723	46	23996.21219	2722.746476	0.521072686	0.045746546	11	0	1.644342721	0.477103837	0.155626759	0.039299611
middle	92	6	IN	11M	Cg1	Brn05	B1.54	20231015	WT	5	sec01	F	NA	37217	62	21485.86099	2618.169317	0.573281467	0.050019074	10	0	1.395559609	0.41249714	0.137270167	0.035919737
middle	92	7	IN	11M	Cg1	Brn05	B1.54	20231015	WT	5	sec01	F	NA	56016	146	45479.44514	6630.141456	0.924727261	0.082490273	8	0	1.08711376	0.326558327	0.133394375	0.035721369
middle	92	8	IN	11M	Cg1	Brn05	B1.54	20231015	WT	5	sec01	F	NA	51859	142	40267.29248	7813.977878	0.816014349	0.094239719	16997	5	2492.381476	1479.802915	0.12118715	0.066681929
middle	92	9	IN	11M	Cg1	Brn05	B1.54	20231015	WT	5	sec01	F	NA	49474	60	27882.52581	2878.618041	0.562935829	0.043915465	22487	1	4272.348272	1586.101978	0.169298843	0.061539635
middle	92	10	IN	11M	Cg1	Brn05	B1.54	20231015	WT	5	sec01	F	NA	46369	68	24176.6175	3028.019659	0.5257954	0.042626079	41307	10	6162.669063	4390.813737	0.118486308	0.07695125
middle	93	1	IN	11M	M1	Brn03	B-0.46	20231015	WT	3	sec03	F	NA	20	0	3.100450173	1.481574733	0.166079193	0.052521553	20	0	3.100450173	1.481574733	0.166079193	0.052521553
middle	93	2	IN	11M	M1	Brn03	B-0.46	20231015	WT	3	sec03	F	NA	25	0	3.896024987	2.106965721	0.161646448	0.069268331	25	0	3.896024987	2.106965721	0.161646448	0.069268331
middle	93	3	IN	11M	M1	Brn03	B-0.46	20231015	WT	3	sec03	F	NA	27	0	4.478950135	2.386465237	0.172922865	0.066292822	27	0	4.478950135	2.386465237	0.172922865	0.066292822
middle	93	4	IN	11M	M1	Brn03	B-0.46	20231015	WT	3	sec03	F	NA	51239	147	27498.33611	12285.44816	0.532677174	0.1556115	55174	29	8180.594922	5645.671997	0.111085683	0.068726636
middle	93	5	IN	11M	M1	Brn03	B-0.46	20231015	WT	3	sec03	F	NA	31112	91	18939.96533	6342.581935	0.634332776	0.141496912	47661	17	7162.960955	4837.474057	0.114015415	0.076844431
middle	93	6	IN	11M	M1	Brn03	B-0.46	20231015	WT	3	sec03	F	NA	45556	112	16869.56541	9347.781312	0.3626917	0.129884794	49772	22	5381.631835	4756.099539	0.083878845	0.061249714
middle	93	7	IN	11M	M1	Brn03	B-0.46	20231015	WT	3	sec03	F	NA	14161	54	3907.456307	1798.004258	0.268932641	0.100175478	39719	5	3162.800552	3688.804734	0.045014113	0.072480351
middle	93	8	IN	11M	M1	Brn03	B-0.46	20231015	WT	3	sec03	F	NA	31083	96	14314.63363	7575.711027	0.455008775	0.147615775	36446	18	6311.271689	4076.424388	0.127779052	0.072312504
middle	93	9	IN	11M	M1	Brn03	B-0.46	20231015	WT	3	sec03	F	NA	21475	44	9548.675316	3964.107897	0.429854274	0.114015415	37144	19	4878.509029	4164.775238	0.114976726	0.077927828
middle	93	10	IN	11M	M1	Brn03	B-0.46	20231015	WT	3	sec03	F	NA	39568	85	14473.98213	7138.351417	0.363439381	0.11351186	33832	12	3884.036091	3120.317756	0.094163425	0.060822461
middle	93	11	IN	11M	M1	Brn03	B-0.46	20231015	WT	3	sec03	F	NA	38	2	11.08261233	7.577614959	0.30606547	0.176775768	39	1	5.28570991	5.343846785	0.089791715	0.116426338
middle	93	12	IN	11M	M1	Brn03	B-0.46	20231015	WT	3	sec03	F	NA	12	0	3.929350719	2.551201634	0.336919218	0.252658874	12	0	2.084122986	1.652353728	0.212344542	0.097169451
middle	95	1	IN	11M	M1	Brn03	B-0.46	20231015	WT	3	sec03	F	NA	13	2	1.217822542	2.088578615	0.033684291	0.084802013	28	1	4.461341225	1.853971163	0.165774018	0.041382469
middle	95	2	IN	11M	M1	Brn03	B-0.46	20231015	WT	3	sec03	F	NA	9	0	0.495780878	0.079850464	0.058159761	0.008987564	69	0	3.201297021	2.747081723	0.037888153	0.039101243
middle	95	3	IN	11M	M1	Brn03	B-0.46	20231015	WT	3	sec03	F	NA	27	0	6.41882959	1.103349362	0.181246661	0.038178073	33	0	2.890852198	3.004928675	0.082551308	0.077798124
middle	96	1	IN	11M	M1	Brn03	B-0.46	20231015	WT	3	sec03	F	NA	41	1	0.182681013	3.726466764	0.00421912	0.050438697	40	0	4.269596376	3.116624685	0.099961855	0.073426411
middle	96	2	IN	11M	M1	Brn03	B-0.46	20231015	WT	3	sec03	F	NA	24	0	0.112169071	2.032608539	0.004654002	0.055786986	70137	31	14691.8541	7958.64531	0.15996033	0.082063019
middle	96	3	IN	11M	M1	Brn03	B-0.46	20231015	WT	3	sec03	F	NA	44164	154	29712.98926	9519.925846	0.668223083	0.150301367	11	0	0.053894867	0.436850538	0.004867628	0.040634776
middle	96	4	IN	11M	M1	Brn03	B-0.46	20231015	WT	3	sec03	F	NA	14	0	0.061371787	0.520622568	0.004669261	0.038010225	40570	4	8173.269782	2802.731353	0.171328291	0.053559165
middle	97	1	IN	11M	M1	Brn03	B-0.46	20231015	WT	3	sec03	F	NA	83489	100	13476.41665	8612.451018	0.127748534	0.077912569	64745	31	12745.43299	7490.01061	0.181406885	0.087479971
middle	97	2	IN	11M	M1	Brn03	B-0.46	20231015	WT	3	sec03	F	NA	27538	99	9701.511221	7662.622554	0.339971006	0.193133444	65028	30	6301.035804	7896.416226	0.049668115	0.072449833
middle	97	3	IN	11M	M1	Brn03	B-0.46	20231015	WT	3	sec03	F	NA	101523	164	18254.93903	13303.73454	0.136194393	0.104554817	88268	51	16426.57294	12191.13206	0.145571068	0.109498739
middle	98	1	IN	11M	M1	Brn03	B-0.46	20231015	WT	3	sec03	F	NA	26038	100	10990.25821	5637.23621	0.413382173	0.139299616	44985	22	8483.662624	5226.776415	0.146265358	0.072053105
middle	98	2	IN	11M	M1	Brn03	B-0.46	20231015	WT	3	sec03	F	NA	17	0	6.707057178	1.169344615	0.374135956	0.051888306	24	0	1.653559159	0.856244756	0.051499199	0.035553522
middle	98	3	IN	11M	M1	Brn03	B-0.46	20231015	WT	3	sec03	F	NA	16	1	6.754695952	2.523247089	0.422064543	0.143266961	38867	4	4179.014744	2951.214118	0.053910125	0.060219731
middle	99	1	IN	11M	M1	Brn03	B-0.46	20231015	WT	3	sec03	F	NA	48598	133	26065.93278	7059.672041	0.555062175	0.093324177	56104	13	5509.484722	5128.298135	0.047623407	0.063553825
middle	99	2	IN	11M	M1	Brn03	B-0.46	20231015	WT	3	sec03	F	NA	49113	88	23765.3306	5705.353464	0.535713732	0.061196309	53273	17	9548.222056	4209.295236	0.131776914	0.051926453
middle	99	3	IN	11M	M1	Brn03	B-0.46	20231015	WT	3	sec03	F	NA	164889	87	26503.20084	8138.550379	0.067544058	0.03447013	62751	10	6868.420008	3181.777896	0.083512627	0.03743038
middle	102	1	IN	11M	M1	Brn03	B-0.46	20231015	WT	3	sec03	F	NA	22965	72	17137.58535	3734.885314	0.808491647	0.120012209	54719	26	13271.59133	6364.539503	0.110940717	0.083367668
middle	102	2	IN	11M	M1	Brn03	B-0.46	20231015	WT	3	sec03	F	NA	47346	78	22116.40609	8656.126152	0.468131542	0.114610516	53072	17	11015.73633	5350.823276	0.168215454	0.073441669
middle	104	1	IN	11M	M1	Brn05	B-0.46	20231015	WT	5	sec03	F	NA	50250	48	13754.02527	1418.66211	0.272617698	0.022583352	34625	0	1994.456554	1728.333108	0.044235904	0.04740978
middle	104	2	IN	11M	M1	Brn05	B-0.46	20231015	WT	5	sec03	F	NA	38866	62	1432.894809	1207.281014	0.027100023	0.024612803	38244	8	2135.220176	2949.248604	0.050095368	0.050980393
middle	104	3	IN	11M	M1	Brn05	B-0.46	20231015	WT	5	sec03	F	NA	34137	75	4969.512767	1316.849748	0.146944374	0.028305486	14028	3	513.9516458	1141.409478	0.029541466	0.04882887
middle	104	4	IN	11M	M1	Brn05	B-0.46	20231015	WT	5	sec03	F	NA	51051	65	6467.277428	1681.296564	0.117151141	0.027718013	32186	4	1679.635969	2126.997608	0.044190127	0.043411918
middle	104	5	IN	11M	M1	Brn05	B-0.46	20231015	WT	5	sec03	F	NA	22432	95	3507.701855	1244.516871	0.153612569	0.046509501	16	0	0.651377125	0.78152132	0.03961242	0.047440298
middle	104	6	IN	11M	M1	Brn05	B-0.46	20231015	WT	5	sec03	F	NA	29	1	7.237460926	0.935545886	0.290920883	0.023407339	12	0	0.77029068	0.536415659	0.067368582	0.045899138
middle	105	1	IN	11M	M1	Brn05	B-0.46	20231015	WT	5	sec03	F	NA	45597	69	16650.9369	1449.996403	0.374158859	0.026459144	71152	9	3070.105767	5076.871847	0.018905928	0.056168459
middle	105	2	IN	11M	M1	Brn05	B-0.46	20231015	WT	5	sec03	F	NA	38384	88	14347.08452	1636.940982	0.355153739	0.035645075	19031	1	1792.114414	1055.514246	0.060891125	0.047875181
middle	105	3	IN	11M	M1	Brn05	B-0.46	20231015	WT	5	sec03	F	NA	45892	105	22772.61602	1862.315699	0.513511837	0.03262379	65640	9	2489.706637	5738.719011	0.026489662	0.068772413
middle	105	4	IN	11M	M1	Brn05	B-0.46	20231015	WT	5	sec03	F	NA	46242	50	17509.20591	1117.241097	0.371984422	0.018493935	27978	2	1920.275092	1166.249549	0.03759823	0.033249408
middle	105	5	IN	11M	M1	Brn05	B-0.46	20231015	WT	5	sec03	F	NA	53540	44	8147.526684	1154.578322	0.145601586	0.016449226	21298	0	1118.797469	878.795882	0.0455787	0.035538264
middle	105	6	IN	11M	M1	Brn05	B-0.46	20231015	WT	5	sec03	F	NA	19	0	2.467292262	0.704737924	0.137819484	0.037048904	5	0	0.175524529	0.263538565	0.037209125	0.053170061
middle	105	7	IN	11M	M1	Brn05	B-0.46	20231015	WT	5	sec03	F	NA	16	0	1.851712825	0.618280308	0.144823372	0.03743038	8	0	0.287754634	0.45665675	0.037232015	0.056504156
middle	106	1	IN	11M	M1	Brn05	B-0.46	20231015	WT	5	sec03	F	NA	22417	6	966.4623659	425.4491213	0.034058139	0.013672084	8805	0	101.1983071	293.4925469	0.008377203	0.030212864
middle	106	2	IN	11M	M1	Brn05	B-0.46	20231015	WT	5	sec03	F	NA	28918	76	3266.143025	1701.460124	0.10237278	0.039795529	30471	6	1597.117727	2891.309134	0.044007018	0.049042497
middle	106	3	IN	11M	M1	Brn05	B-0.46	20231015	WT	5	sec03	F	NA	36090	41	10819.18052	889.8984857	0.291569382	0.01870756	31284	2	2489.974871	1378.626402	0.062745102	0.036377508
middle	106	4	IN	11M	M1	Brn05	B-0.46	20231015	WT	5	sec03	F	NA	26392	58	16731.55436	1162.740965	0.64824903	0.034882125	25426	3	3023.774977	1507.811859	0.069810025	0.05148394
middle	106	5	IN	11M	M1	Brn05	B-0.46	20231015	WT	5	sec03	F	NA	19685	11	4585.534098	439.73184	0.230350196	0.017456321	19713	0	1297.530467	758.1020085	0.044548715	0.032791637
middle	106	6	IN	11M	M1	Brn05	B-0.46	20231015	WT	5	sec03	F	NA	40175	35	6779.877518	946.3213747	0.159548327	0.01794461	32584	3	2353.49873	1933.442362	0.064408332	0.038483255
middle	107	1	IN	11M	M1	Brn05	B-0.46	20231015	WT	5	sec03	F	NA	31398	75	18110.15342	1346.667402	0.577660799	0.035599299	42511	9	3677.008532	3351.303689	0.045929655	0.06036469
middle	107	2	IN	11M	M1	Brn05	B-0.46	20231015	WT	5	sec03	F	NA	30869	11	5053.216971	593.3541193	0.054528113	0.015121691	42234	9	3502.299432	2695.787615	0.044190127	0.042755779
middle	107	3	IN	11M	M1	Brn05	B-0.46	20231015	WT	5	sec03	F	NA	33528	39	6541.720487	884.8986226	0.195117116	0.01965362	25019	1	1714.114186	996.7319778	0.061585411	0.033966582
middle	108	1	IN	11M	M1	Brn05	B-0.46	20231015	WT	5	sec03	F	NA	43411	157	8942.938037	2602.895129	0.209491119	0.048722059	37126	3	1146.579816	2438.242287	0.019485772	0.051468682
middle	108	2	IN	11M	M1	Brn05	B-0.46	20231015	WT	5	sec03	F	NA	21366	80	3473.752363	1103.605587	0.158907458	0.046295874	48057	3	1897.451946	3289.891056	0.014480812	0.064820327
middle	108	3	IN	11M	M1	Brn05	B-0.46	20231015	WT	5	sec03	F	NA	43905	88	8012.067008	1862.648116	0.185275048	0.036346991	25549	4	979.5056712	1426.146092	0.030487526	0.050598916
middle	108	4	IN	11M	M1	Brn05	B-0.46	20231015	WT	5	sec03	F	NA	39064	94	5907.03287	1668.919802	0.147982001	0.034515906	42444	5	1363.197746	2586.52673	0.024673838	0.052124821
middle	108	5	IN	11M	M1	Brn05	B-0.46	20231015	WT	5	sec03	F	NA	24132	57	2285.399408	1083.837814	0.090562291	0.040543221	31486	6	1366.062092	2064.77069	0.034805831	0.053192951
middle	109	1	IN	11M	M1	Brn05	B-0.46	20231015	WT	5	sec03	F	NA	41358	97	13641.20768	2210.821809	0.333699554	0.044220645	40104	16	1631.132559	3741.353158	0.020462349	0.076112002
middle	109	2	IN	11M	M1	Brn05	B-0.46	20231015	WT	5	sec03	F	NA	31353	71	4303.29943	1912.351357	0.138231486	0.044876784	20768	4	756.2055417	1720.771727	0.026794843	0.052613109
middle	109	3	IN	11M	M1	Brn05	B-0.46	20231015	WT	5	sec03	F	NA	51531	116	7626.893435	2939.756669	0.142793924	0.041702908	18555	3	529.1332132	1030.283835	0.021789884	0.045349814
middle	109	4	IN	11M	M1	Brn05	B-0.46	20231015	WT	5	sec03	F	NA	31611	76	4863.102802	1812.697538	0.154848561	0.045624476	12813	1	275.5096986	817.5074861	0.015411613	0.054802777
middle	109	5	IN	11M	M1	Brn05	B-0.46	20231015	WT	5	sec03	F	NA	37987	91	6109.989153	2338.120536	0.161562517	0.048111696	27823	4	975.8335724	1657.743773	0.02606241	0.052948806
middle	109	6	IN	11M	M1	Brn05	B-0.46	20231015	WT	5	sec03	F	NA	34870	75	5650.399438	2016.532131	0.153734639	0.044434272	28569	5	1157.870347	1751.393227	0.029274434	0.051972229
middle	109	7	IN	11M	M1	Brn05	B-0.46	20231015	WT	5	sec03	F	NA	32169	84	4230.002033	1724.750717	0.120485239	0.041641872	25166	6	1143.549236	1837.709104	0.029221026	0.05491722
middle	109	8	IN	11M	M1	Brn05	B-0.46	20231015	WT	5	sec03	F	NA	53539	123	11162.66194	2661.325343	0.207309067	0.039322499	45401	4	1390.061834	2641.163048	0.020492867	0.052948806
middle	109	9	IN	11M	M1	Brn05	B-0.46	20231015	WT	5	sec03	F	NA	36967	122	3206.642102	2466.006855	0.076035708	0.052613109	7460	0	193.9495392	398.0144663	0.02027924	0.048645761
middle	109	10	IN	11M	M1	Brn05	B-0.46	20231015	WT	5	sec03	F	NA	9	0	1.321644925	1.215899887	0.150690474	0.04994278	16	0	0.730647745	0.762981603	0.013244831	0.041336689
middle	109	11	IN	11M	M1	Brn05	B-0.46	20231015	WT	5	sec03	F	NA	7	0	1.029617772	0.848203253	0.147852294	0.102906846	14	0	0.630243383	0.657480739	0.0121767	0.043152515
middle	109	12	IN	11M	M1	Brn05	B-0.46	20231015	WT	5	sec03	F	NA	11	1	1.55622185	1.505577154	0.144594491	0.137575343	28	0	1.570595851	1.578637373	0.025726711	0.048813611
middle	109	13	IN	11M	M1	Brn05	B-0.46	20231015	WT	5	sec03	F	NA	28490	42	4108.560497	1193.267524	0.142534524	0.031570915	29746	4	1141.942919	1702.141576	0.028412299	0.050934616
middle	109	14	IN	11M	M1	Brn05	B-0.46	20231015	WT	5	sec03	F	NA	54359	82	5956.362346	2657.621368	0.070359349	0.036408026	26688	5	777.3373342	2691.186696	0.019134814	0.05757229
middle	109	15	IN	11M	M1	Brn05	B-0.46	20231015	WT	5	sec03	F	NA	22565	29	2715.820648	846.1105541	0.117349505	0.032181278	24475	6	1142.377648	1719.018512	0.04090181	0.053559165
middle	110	1	IN	11M	M1	Brn05	B-0.46	20231015	WT	5	sec03	F	NA	38215	84	6390.627499	2153.203803	0.165476456	0.044525824	15319	6	507.8516685	1705.721677	0.025146868	0.082551308
middle	110	2	IN	11M	M1	Brn05	B-0.46	20231015	WT	5	sec03	F	NA	26730	81	10468.38619	1706.025592	0.38698405	0.053070877	23511	9	1317.752593	1935.795623	0.028091859	0.07129015
middle	111	1	IN	11M	M1	Brn05	B-0.46	20231015	WT	5	sec03	F	NA	52121	22	20438.4388	986.0602178	0.396604866	0.013092241	47989	14	1690.326945	1625.131125	0.01779202	0.026779583
middle	112	1	IN	11M	M1	Brn03	B0.02	20231015	WT	3	sec01	F	NA	18489	37	11433.76318	1008.179081	0.819859624	0.0280766	47539	13	11664.58569	2628.0183	0.13490501	0.033661403
middle	112	2	IN	11M	M1	Brn03	B0.02	20231015	WT	3	sec01	F	NA	50280	81	33057.55384	2370.038809	0.691889822	0.027924011	32217	6	4341.131917	1949.29644	0.110399023	0.042725261
middle	112	3	IN	11M	M1	Brn03	B0.02	20231015	WT	3	sec01	F	NA	26063	71	17442.34789	1494.312233	0.759723783	0.040497445	41700	7	7412.2266	3364.419108	0.082505532	0.04835584
middle	113	1	IN	11M	M1	Brn03	B0.02	20231015	WT	3	sec01	F	NA	53312	72	17339.58776	2380.017446	0.334447235	0.02778668	28978	2	4611.560984	1830.574445	0.149889365	0.035828184
middle	113	2	IN	11M	M1	Brn03	B0.02	20231015	WT	3	sec01	F	NA	4153	1	190.9940952	183.9138632	0.037949186	0.035057604	54	0	2.672709238	2.047669187	0.047730222	0.036209658
middle	113	3	IN	11M	M1	Brn03	B0.02	20231015	WT	3	sec01	F	NA	34011	65	22716.10019	3049.395166	0.713130414	0.056900892	53067	1	6137.208138	2835.534316	0.061509117	0.04664683
middle	113	4	IN	11M	M1	Brn03	B0.02	20231015	WT	3	sec01	F	NA	46915	58	35042.39324	2364.849749	0.843114376	0.032379646	60685	5	9060.368922	3388.700822	0.080689706	0.042160679
middle	114	1	IN	11M	M1	Brn03	B0.02	20231015	WT	3	sec01	F	NA	56299	92	44842.91284	4078.61795	0.879720747	0.041931793	75081	2	8852.228251	3804.579455	0.068909742	0.041168842
middle	114	2	IN	11M	M1	Brn03	B0.02	20231015	WT	3	sec01	F	NA	37779	40	19617.41439	1604.243477	0.513809443	0.02589456	79841	18	8415.362104	6294.754459	0.064194702	0.05384146
middle	114	3	IN	11M	M1	Brn03	B0.02	20231015	WT	3	sec01	F	NA	21784	4	494.5962181	506.4275755	0.019470513	0.020080874	30043	3	4940.557995	1451.596067	0.152735174	0.037964448
middle	114	4	IN	11M	M1	Brn03	B0.02	20231015	WT	3	sec01	F	NA	42228	54	34145.37974	2060.621855	0.891599894	0.02775616	38014	1	662.3589729	2426.058614	0.012680247	0.059769589
middle	114	5	IN	11M	M1	Brn03	B0.02	20231015	WT	3	sec01	F	NA	18	0	8.497825593	0.534462493	0.487830937	0.02713054	44448	4	4951.787323	2893.639922	0.060608834	0.045777068
middle	114	6	IN	11M	M1	Brn03	B0.02	20231015	WT	3	sec01	F	NA	54462	51	26871.67643	2114.898014	0.488731205	0.021408407	32	0	2.994750872	1.515480265	0.071015485	0.045777068
middle	114	7	IN	11M	M1	Brn03	B0.02	20231015	WT	3	sec01	F	NA	46	0	22.12611581	1.146684986	0.420859069	0.024292363	14922	5	2506.365043	1106.885895	0.148531318	0.038559549
middle	114	8	IN	11M	M1	Brn03	B0.02	20231015	WT	3	sec01	F	NA	26	0	16.56578913	1.030930039	0.645944893	0.038208593	20	0	3.267429598	0.42024872	0.126146331	0.019790951
middle	114	9	IN	11M	M1	Brn03	B0.02	20231015	WT	3	sec01	F	NA	34	0	19.8136721	1.322911425	0.602136254	0.040100709	18	0	2.966781124	0.926253154	0.158587009	0.05273518
middle	114	10	IN	11M	M1	Brn03	B0.02	20231015	WT	3	sec01	F	NA	14	0	7.8655985	0.521828035	0.566155493	0.039841305	23	0	3.446707889	1.04264896	0.157801174	0.04492256
middle	115	1	IN	11M	M1	Brn03	B0.02	20231015	WT	3	sec01	F	NA	51890	70	46951.53567	2168.199013	1	0.026108187	63393	10	9102.202566	4072.672715	0.068162054	0.045624476
middle	116	1	IN	11M	M1	Brn03	B0.02	20231015	WT	3	sec01	F	NA	75643	71	12612.93174	5469.474838	0.075013354	0.053864349	54341	11	6487.24128	4094.452237	0.067071028	0.055924315
middle	116	2	IN	11M	M1	Brn03	B0.02	20231015	WT	3	sec01	F	NA	85194	190	28208.88695	8758.269558	0.297611952	0.072388798	58192	37	14240.3328	5447.889394	0.216372937	0.068223089
middle	116	3	IN	11M	M1	Brn03	B0.02	20231015	WT	3	sec01	F	NA	47484	90	22022.76649	3787.457012	0.478187233	0.053009842	26972	11	2735.089405	1724.949236	0.071335927	0.052613109
middle	116	4	IN	11M	M1	Brn03	B0.02	20231015	WT	3	sec01	F	NA	57975	124	22816.57316	6014.061225	0.400534064	0.062195774	15360	8	1525.195134	1699.11156	0.085587852	0.06515602
middle	117	1	IN	11M	M1	Brn03	B0.02	20231015	WT	3	sec01	F	NA	50922	49	19323.87653	1430.621567	0.359731436	0.015869383	24096	1	4258.418006	747.3923731	0.148027778	0.023437858
middle	117	2	IN	11M	M1	Brn03	B0.02	20231015	WT	3	sec01	F	NA	29	1	14.80477607	1.696421776	0.454489976	0.038910506	79	0	17.47988097	3.702830566	0.200190738	0.034859236
middle	117	3	IN	11M	M1	Brn03	B0.02	20231015	WT	3	sec01	F	NA	38915	83	27823.21153	1921.766816	0.833524048	0.030334936	6	0	0.390615702	0.270801861	0.063813232	0.05432212
middle	117	4	IN	11M	M1	Brn03	B0.02	20231015	WT	3	sec01	F	NA	23000	65	13216.68103	1589.397424	0.657145023	0.046601053	24	1	2.237125214	1.007049665	0.08938735	0.041474022
middle	117	5	IN	11M	M1	Brn03	B0.02	20231015	WT	3	sec01	F	NA	43243	50	27284.94644	1464.102758	0.698626697	0.018570229	59960	14	8584.646559	4336.094841	0.056260012	0.045746546
middle	117	6	IN	11M	M1	Brn03	B0.02	20231015	WT	3	sec01	F	NA	27286	34	20592.48156	999.1976529	0.837262511	0.022491798	34178	15	7223.865539	2355.472591	0.172228575	0.049591821
middle	118	1	IN	11M	M1	Brn03	B0.02	20231015	WT	3	sec01	F	NA	55219	57	39773.23111	3626.644638	0.881773114	0.040527962	48150	0	9516.093664	2406.662917	0.173037305	0.043717097
middle	118	2	IN	11M	M1	Brn03	B0.02	20231015	WT	3	sec01	F	NA	36279	100	27864.88691	4306.896196	0.832570374	0.068162054	30533	6	4179.619579	1986.266165	0.104127564	0.046784163
middle	118	3	IN	11M	M1	Brn03	B0.02	20231015	WT	3	sec01	F	NA	32586	126	25783.54615	6576.330983	0.826886415	0.135973141	40188	6	7805.048264	2714.011753	0.094911113	0.050003815
middle	118	4	IN	11M	M1	Brn03	B0.02	20231015	WT	3	sec01	F	NA	68955	127	39772.42652	7404.059439	0.707896531	0.062760361	51691	8	8685.24038	3450.829197	0.101625085	0.050049592
middle	118	5	IN	11M	M1	Brn03	B0.02	20231015	WT	3	sec01	F	NA	44688	53	20270.84371	2885.228143	0.427710384	0.042923629	83928	19	14406.26042	6150.478119	0.11741817	0.056046389
middle	118	6	IN	11M	M1	Brn03	B0.02	20231015	WT	3	sec01	F	NA	66562	18	6959.290064	3414.464309	0.088593878	0.043411918	80971	12	15589.76396	5669.12832	0.177630275	0.051255055
middle	118	7	IN	11M	M1	Brn03	B0.02	20231015	WT	3	sec01	F	NA	32536	45	11331.53164	2148.501842	0.210376129	0.039688718	47068	5	5891.905535	2445.653274	0.112306401	0.044174869
middle	118	8	IN	11M	M1	Brn03	B0.02	20231015	WT	3	sec01	F	NA	75744	90	50148.13614	5202.123834	0.714778364	0.041733425	68629	19	14130.66013	5463.937674	0.178194851	0.052796215
middle	118	9	IN	11M	M1	Brn03	B0.02	20231015	WT	3	sec01	F	NA	30257	69	22494.78431	3999.747801	0.799938977	0.072739758	49464	6	8840.730681	3312.595839	0.152986959	0.044968337
middle	119	1	IN	11M	M1	Brn03	B0.02	20231015	WT	3	sec01	F	NA	35365	88	27792.0056	3801.307702	0.887441814	0.073151752	69574	8	9638.482831	4761.810552	0.081300072	0.054337379
middle	120	1	IN	11M	M1	Brn03	B0.02	20231015	WT	3	sec01	F	NA	37790	25	9410.182254	1396.097311	0.228427559	0.02230869	50545	9	3676.20855	2624.39851	0.064530402	0.038620584
middle	120	2	IN	11M	M1	Brn03	B0.02	20231015	WT	3	sec01	F	NA	53609	59	27183.47067	2645.264169	0.49835965	0.030251011	48274	6	6389.560239	2246.002508	0.089082167	0.037949186
middle	120	3	IN	11M	M1	Brn03	B0.02	20231015	WT	3	sec01	F	NA	28622	67	18168.81056	2085.104695	0.648157477	0.048081178	80246	11	5010.915412	5912.35101	0.027969787	0.05041581
middle	120	4	IN	11M	M1	Brn03	B0.02	20231015	WT	3	sec01	F	NA	52840	92	43244.63813	3112.491804	0.862806141	0.037994966	38028	8	13078.2446	1991.305307	0.292149246	0.040970474
middle	121	1	IN	11M	M1	Brn03	B0.02	20231015	WT	3	sec01	F	NA	33971	76	25509.8262	1646.179954	0.765705347	0.028091859	48601	9	4587.275811	3249.077978	0.044937819	0.044449531
middle	121	2	IN	11M	M1	Brn03	B0.02	20231015	WT	3	sec01	F	NA	69920	115	30986.24981	3067.101449	0.17543298	0.027496757	47020	7	3973.209863	3270.178627	0.041519798	0.040527962
middle	121	3	IN	11M	M1	Brn03	B0.02	20231015	WT	3	sec01	F	NA	30409	55	18031.55677	1318.29525	0.726596475	0.031754024	115096	15	13363.32005	10223.82159	0.049149308	0.04586862
middle	121	4	IN	11M	M1	Brn03	B0.02	20231015	WT	3	sec01	F	NA	35913	65	8424.665877	2165.472377	0.208491646	0.039887082	45819	4	5160.654282	3265.65666	0.059105821	0.049698636
middle	122	1	IN	11M	M1	Brn03	B0.02	20231015	WT	3	sec01	F	NA	32815	41	2629.06873	1287.187887	0.072343022	0.030991074	70608	3	2362.848089	3980.073875	0.023132678	0.052079041
middle	122	2	IN	11M	M1	Brn03	B0.02	20231015	WT	3	sec01	F	NA	52021	116	39971.43172	4444.967992	0.956694901	0.052201115	45792	6	6909.105047	2731.520886	0.07780575	0.049713895
middle	122	3	IN	11M	M1	Brn03	B0.02	20231015	WT	3	sec01	F	NA	32375	91	17116.99461	2392.313911	0.539551377	0.053589687	35412	2	3390.749634	2019.634367	0.054840926	0.048462655
middle	123	1	IN	11M	M1	Brn03	B0.02	20231015	WT	3	sec01	F	NA	43177	46	29924.62572	1842.767503	0.717555523	0.025345236	44337	2	5366.315272	1640.840777	0.073960476	0.030319676
middle	124	1	IN	11M	M1	Brn03	B0.02	20231015	WT	3	sec02	F	NA	34853	94	10697.73353	2547.116292	0.310116738	0.0552224	32300	4	2737.762238	1772.816391	0.046387427	0.046799421
middle	124	2	IN	11M	M1	Brn03	B0.02	20231015	WT	3	sec02	F	NA	42534	92	8912.724272	2556.099005	0.205371171	0.049195088	86828	15	4729.200331	5727.005853	0.037201494	0.055024032
middle	125	1	IN	11M	M1	Brn03	B0.02	20231015	WT	3	sec02	F	NA	66600	91	32666.40135	5123.897054	0.5114519	0.03930724	33511	3	3849.417841	1426.990848	0.101770043	0.034363318
middle	125	2	IN	11M	M1	Brn03	B0.02	20231015	WT	3	sec02	F	NA	36105	40	8625.757337	2367.373086	0.161333635	0.056580454	75813	17	6725.046501	6455.085581	0.072266728	0.049286641
middle	125	3	IN	11M	M1	Brn03	B0.02	20231015	WT	3	sec02	F	NA	45510	74	31837.59089	2714.030233	0.701503038	0.03356985	27730	1	7198.086612	1328.055317	0.196917683	0.03527886
middle	126	1	IN	11M	M1	Brn03	B0.02	20231015	WT	3	sec02	F	NA	16	1	2.07228199	0.713282975	0.095735103	0.022552835	54735	15	4891.008167	2978.326335	0.049485009	0.035889219
middle	126	2	IN	11M	M1	Brn03	B0.02	20231015	WT	3	sec02	F	NA	31	2	19.37166394	1.647364008	0.681788355	0.048668651	35	1	3.774288554	5.380529515	0.107049666	0.149736784
middle	127	1	IN	11M	M1	Brn03	B0.02	20231015	WT	3	sec02	F	NA	37246	67	33229.32474	1974.925173	1	0.032486457	72789	14	6604.183359	5691.086114	0.043076217	0.051575493
middle	128	1	IN	11M	M1	Brn03	B0.02	20231015	WT	3	sec02	F	NA	19776	37	10920.7278	2255.400352	0.549172223	0.069962613	44271	15	8859.697828	4105.363397	0.146974906	0.053589687
middle	128	2	IN	11M	M1	Brn03	B0.02	20231015	WT	3	sec02	F	NA	1995	1	146.4668042	61.30008413	0.056145571	0.027740901	2939	0	350.3950107	100.1382622	0.108934157	0.031494621
middle	130	1	IN	11M	M1	Brn03	B0.02	20231015	WT	3	sec02	F	NA	29203	100	23887.54269	3419.537746	0.939635336	0.079728387	59420	22	13878.71394	4404.687257	0.119737543	0.057114519
middle	131	1	IN	11M	M1	Brn03	B0.02	20231015	WT	3	sec02	F	NA	66407	117	26759.12831	7330.268396	0.425741971	0.062790878	52217	13	6478.551449	3440.011113	0.10559243	0.03949035
middle	131	2	IN	11M	M1	Brn03	B0.02	20231015	WT	3	sec02	F	NA	42170	81	20311.52952	4288.925617	0.485358983	0.064271003	22213	11	5673.218997	1652.901078	0.239291981	0.044022277
middle	131	3	IN	11M	M1	Brn03	B0.02	20231015	WT	3	sec02	F	NA	13546	8	1785.939453	575.6091262	0.129488066	0.034805831	88368	9	3599.518495	5641.201412	0.02760357	0.048523691
middle	131	4	IN	11M	M1	Brn03	B0.02	20231015	WT	3	sec02	F	NA	25709	48	15125.89581	2377.714003	0.599954247	0.056404974	39053	11	3987.174979	2140.140463	0.068055235	0.033188373
middle	131	5	IN	11M	M1	Brn03	B0.02	20231015	WT	3	sec02	F	NA	26529	70	15351.42258	2600.92273	0.570954442	0.060639352	35960	15	5193.766982	2596.508786	0.086152434	0.051102463
middle	131	6	IN	11M	M1	Brn03	B0.02	20231015	WT	3	sec02	F	NA	40892	99	14773.55804	3447.923525	0.390066385	0.059403371	48098	13	5368.51521	3249.499066	0.082719155	0.052948806
middle	132	1	IN	11M	M1	Brn03	B0.02	20231015	WT	3	sec02	F	NA	36039	127	29952.09949	4308.159627	0.860250235	0.08831159	62050	5	8551.994725	3617.363858	0.078004122	0.048935682
middle	132	2	IN	11M	M1	Brn03	B0.02	20231015	WT	3	sec02	F	NA	29406	60	14170.84358	1987.803054	0.507209897	0.050049592	61882	12	6267.716356	3851.856129	0.048844129	0.049210347
middle	132	3	IN	11M	M1	Brn03	B0.02	20231015	WT	3	sec02	F	NA	15353	48	9379.298219	1301.843383	0.599374354	0.062592506	51389	16	7795.039281	3913.852969	0.085450523	0.056168459
middle	132	4	IN	11M	M1	Brn03	B0.02	20231015	WT	3	sec02	F	NA	50657	24	2912.335673	2753.108405	0.051636532	0.042450599	36909	6	2284.119131	2222.426676	0.057206072	0.045746546
middle	133	1	IN	11M	M1	Brn03	B0.02	20231015	WT	3	sec02	F	NA	35523	30	22353.87231	1267.390986	0.631029248	0.021301595	8666	1	2062.329976	710.4590072	0.22784771	0.035919737
middle	134	1	IN	11M	M1	Brn03	B0.02	20231015	WT	3	sec02	F	NA	134598	177	50228.63108	11242.23836	0.101121537	0.054551002	59608	17	4389.91254	4087.935597	0.057557032	0.050461587
middle	134	2	IN	11M	M1	Brn03	B0.02	20231015	WT	3	sec02	F	NA	64551	145	37940.0028	8716.658434	0.585687041	0.07981994	65196	14	9258.379663	3648.989448	0.11964599	0.039932862
middle	134	3	IN	11M	M1	Brn03	B0.02	20231015	WT	3	sec02	F	NA	33776	13	3260.456416	1251.508144	0.089204244	0.029953459	79596	0	3413.114558	3961.323897	0.022369726	0.047837034
middle	135	1	IN	11M	M1	Brn03	B0.02	20231015	WT	3	sec02	F	NA	24930	54	20795.88504	2112.757155	0.865354419	0.053559165	63805	15	8351.540588	3626.06466	0.051972229	0.04008545
middle	136	1	IN	11M	M1	Brn05	B0.02	20231015	WT	5	sec02	F	NA	38184	153	24873.9283	4190.814485	0.663202882	0.091767758	48628	15	4451.126409	4665.947895	0.037155718	0.084702827
middle	136	2	IN	11M	M1	Brn05	B0.02	20231015	WT	5	sec02	F	NA	39078	56	11681.02611	2479.851503	0.294316024	0.052933548	29558	10	2617.337899	2843.009387	0.075883113	0.071732663
middle	136	3	IN	11M	M1	Brn05	B0.02	20231015	WT	5	sec02	F	NA	25743	60	15094.94421	2147.395593	0.594987392	0.066132598	40471	7	5309.294747	3506.303246	0.075089648	0.068848707
middle	136	4	IN	11M	M1	Brn05	B0.02	20231015	WT	5	sec02	F	NA	29294	14	1472.900468	1465.055164	0.042206455	0.041336689	20009	9	1164.823303	2238.698773	0.053788051	0.083588921
middle	136	5	IN	11M	M1	Brn05	B0.02	20231015	WT	5	sec02	F	NA	54915	151	22605.16167	6655.746978	0.430579066	0.086274512	21678	6	1467.163151	1979.57487	0.051300831	0.066636145
middle	137	1	IN	11M	M1	Brn05	B0.02	20231015	WT	5	sec02	F	NA	40177	102	19450.54342	3455.121909	0.489448398	0.067750059	19370	0	2405.554957	1314.113407	0.103013657	0.061066605
middle	137	2	IN	11M	M1	Brn05	B0.02	20231015	WT	5	sec02	F	NA	45907	216	31980.63666	9438.200433	0.703471422	0.166239411	60820	22	7030.267542	6671.406293	0.047913328	0.093095295
middle	137	3	IN	11M	M1	Brn05	B0.02	20231015	WT	5	sec02	F	NA	54364	231	33609.46683	10558.24438	0.667063415	0.161318377	38760	16	6393.170764	4585.31948	0.090897992	0.103257798
middle	137	4	IN	11M	M1	Brn05	B0.02	20231015	WT	5	sec02	F	NA	50619	172	25354.94885	6191.396999	0.53096056	0.100221254	43049	9	4214.208931	4520.623794	0.076630808	0.083909363
middle	137	5	IN	11M	M1	Brn05	B0.02	20231015	WT	5	sec02	F	NA	45511	124	19046.20396	4815.190314	0.424093992	0.081040666	25083	4	3104.183659	1965.747298	0.091416799	0.066483557
middle	137	6	IN	11M	M1	Brn05	B0.02	20231015	WT	5	sec02	F	NA	23061	103	17502.94241	3016.292822	0.758983731	0.112054627	50135	10	8846.215689	5372.877779	0.105394065	0.094300754
middle	138	1	IN	11M	M1	Brn05	B0.02	20231015	WT	5	sec02	F	NA	52979	84	16585.10874	1875.431805	0.319386601	0.029785611	44135	1	4600.953495	2458.196205	0.095140003	0.049622338
middle	138	2	IN	11M	M1	Brn05	B0.02	20231015	WT	5	sec02	F	NA	21147	88	10782.30809	1316.001223	0.527840078	0.046677347	17622	3	1557.964586	1677.055804	0.059708554	0.075806819
middle	138	3	IN	11M	M1	Brn05	B0.02	20231015	WT	5	sec02	F	NA	41211	113	31566.13086	2045.617262	0.819630742	0.041275654	50053	10	7272.256903	4110.859897	0.075684749	0.062851913
middle	138	4	IN	11M	M1	Brn05	B0.02	20231015	WT	5	sec02	F	NA	10065	15	2933.83116	380.54751	0.28958571	0.030060273	28155	6	3954.17861	1964.647702	0.121309221	0.048096437
middle	138	5	IN	11M	M1	Brn05	B0.02	20231015	WT	5	sec02	F	NA	53458	78	9550.049047	1544.264277	0.182436869	0.02278172	21099	2	1694.430184	1348.521876	0.077027544	0.044914931
middle	138	6	IN	11M	M1	Brn05	B0.02	20231015	WT	5	sec02	F	NA	47305	118	15832.5693	1948.002218	0.348157465	0.035324637	31643	5	3887.504541	2201.52473	0.111711301	0.05226215
middle	138	7	IN	11M	M1	Brn05	B0.02	20231015	WT	5	sec02	F	NA	76659	214	18897.29656	3228.980629	0.261440456	0.035812926	38115	9	2701.939715	2960.60809	0.063340202	0.050766766
middle	138	8	IN	11M	M1	Brn05	B0.02	20231015	WT	5	sec02	F	NA	46204	93	14320.76844	1674.257761	0.326894015	0.031021591	47496	2	6226.230276	2391.928684	0.112779431	0.043595027
middle	139	1	IN	11M	M1	Brn05	B0.02	20231015	WT	5	sec02	F	NA	46370	79	31982.60446	4278.956561	0.725200295	0.065415427	25293	6	4625.238622	2174.083942	0.145433739	0.06456092
middle	139	2	IN	11M	M1	Brn05	B0.02	20231015	WT	5	sec02	F	NA	58686	212	33936.93266	8642.138464	0.603051782	0.112504765	33028	6	3343.990115	3980.90297	0.084901199	0.081681542
middle	139	3	IN	11M	M1	Brn05	B0.02	20231015	WT	5	sec02	F	NA	60587	139	31918.43163	4749.773226	0.538353562	0.062684059	51390	4	5675.309625	4420.274575	0.074830242	0.071900509
middle	140	1	IN	11M	M1	Brn05	B0.02	20231015	WT	5	sec02	F	NA	48374	51	10810.8293	1733.459805	0.225894555	0.030151827	32423	2	2927.607494	1722.85434	0.083985656	0.042938888
middle	140	2	IN	11M	M1	Brn05	B0.02	20231015	WT	5	sec02	F	NA	22390	50	7009.787138	914.4343506	0.316960394	0.036514841	44829	3	5692.919756	2676.826174	0.10807202	0.050446328
middle	140	3	IN	11M	M1	Brn05	B0.02	20231015	WT	5	sec02	F	NA	34329	145	8930.187106	3276.465404	0.247631043	0.071900509	39280	16	2694.568204	2494.92702	0.057114519	0.054200046
middle	140	4	IN	11M	M1	Brn05	B0.02	20231015	WT	5	sec02	F	NA	39231	64	6816.550182	1684.613279	0.177088574	0.035492484	22489	8	1710.84433	2177.849609	0.072632946	0.055481803
middle	140	5	IN	11M	M1	Brn05	B0.02	20231015	WT	5	sec02	F	NA	53711	153	12620.63592	3208.967244	0.23703365	0.045548182	29301	3	1534.364145	1433.294746	0.043869689	0.045075152
middle	140	6	IN	11M	M1	Brn05	B0.02	20231015	WT	5	sec02	F	NA	53007	75	18234.82531	1955.047675	0.34670788	0.030426489	26937	0	2952.161612	1202.008319	0.089845121	0.040421151
middle	140	7	IN	11M	M1	Brn05	B0.02	20231015	WT	5	sec02	F	NA	18699	26	3351.514704	771.11034	0.185778588	0.037460897	43130	8	5212.376797	2522.452923	0.102296486	0.048599984
middle	140	8	IN	11M	M1	Brn05	B0.02	20231015	WT	5	sec02	F	NA	49650	167	14351.68048	3545.328761	0.295933485	0.055329215	38020	10	2638.161093	2652.281365	0.055603877	0.052582588
middle	140	9	IN	11M	M1	Brn05	B0.02	20231015	WT	5	sec02	F	NA	50391	103	14463.45858	2198.005697	0.297154188	0.035599299	41903	1	3036.089071	1987.568494	0.053711757	0.043434806
middle	140	10	IN	11M	M1	Brn05	B0.02	20231015	WT	5	sec02	F	NA	52627	78	12254.99993	1925.484739	0.240665287	0.030441748	44074	3	2642.708451	2424.579847	0.054535743	0.049027238
middle	140	11	IN	11M	M1	Brn05	B0.02	20231015	WT	5	sec02	F	NA	32937	62	6678.195302	1235.922625	0.202098116	0.029739834	35439	3	3103.501766	2510.784103	0.082597084	0.044892043
middle	140	12	IN	11M	M1	Brn05	B0.02	20231015	WT	5	sec02	F	NA	18300	62	2544.204991	1091.855545	0.123353936	0.049973298	18946	6	2343.796598	1158.792403	0.113893338	0.044113833
middle	140	13	IN	11M	M1	Brn05	B0.02	20231015	WT	5	sec02	F	NA	26729	26	4705.84906	799.5572012	0.173983365	0.025619898	6961	2	395.7394681	351.8812093	0.049385823	0.04103151
middle	141	1	IN	11M	M1	Brn05	B0.02	20231015	WT	5	sec02	F	NA	29827	10	8114.845397	440.4376929	0.246509492	0.011337453	32083	0	2867.995761	841.9996831	0.045983061	0.021774624
middle	141	2	IN	11M	M1	Brn05	B0.02	20231015	WT	5	sec02	F	NA	14	0	2.615182698	0.161470969	0.176867321	0.009643702	7	0	0.288654922	0.13713283	0.031868468	0.01824979
middle	141	3	IN	11M	M1	Brn05	B0.02	20231015	WT	5	sec02	F	NA	48642	69	8215.271173	1438.844165	0.162111849	0.021744106	21979	1	1262.726332	995.7684163	0.050827801	0.035858702
middle	141	4	IN	11M	M1	Brn05	B0.02	20231015	WT	5	sec02	F	NA	34342	106	16713.33103	1453.764084	0.518196404	0.036224917	58726	12	4621.446288	3630.463652	0.038040742	0.049546044
middle	141	5	IN	11M	M1	Brn05	B0.02	20231015	WT	5	sec02	F	NA	38898	76	10123.18398	1314.307825	0.260166317	0.027374685	25928	3	2209.478632	1331.569408	0.07614252	0.044525824
middle	142	1	IN	11M	M1	Brn05	B0.02	20231015	WT	5	sec02	F	NA	38705	87	22816.1252	2250.597548	0.613595784	0.048508432	27511	11	3450.492151	2845.567882	0.068024717	0.084702827
middle	142	2	IN	11M	M1	Brn05	B0.02	20231015	WT	5	sec02	F	NA	39188	114	20181.90957	2657.465236	0.527351797	0.051529717	35271	8	3954.242849	2505.853731	0.083649956	0.061570153
middle	142	3	IN	11M	M1	Brn05	B0.02	20231015	WT	5	sec02	F	NA	19457	2	631.6719636	395.4502959	0.025696194	0.01870756	10523	0	264.4505238	512.4969112	0.020019837	0.043305103
middle	142	4	IN	11M	M1	Brn05	B0.02	20231015	WT	5	sec02	F	NA	53936	140	27539.52332	3157.066413	0.52152288	0.046677347	41156	6	4353.6519	3699.033909	0.081025407	0.065598533
middle	142	5	IN	11M	M1	Brn05	B0.02	20231015	WT	5	sec02	F	NA	36811	86	15524.6869	2117.747666	0.419813842	0.044037536	24701	7	3003.974093	2151.136249	0.094499126	0.063508049
middle	142	6	IN	11M	M1	Brn05	B0.02	20231015	WT	5	sec02	F	NA	54702	132	14613.20351	4069.413845	0.253894866	0.055832762	26950	1	1688.757598	1741.647871	0.044525824	0.0589456
middle	142	7	IN	11M	M1	Brn05	B0.02	20231015	WT	5	sec02	F	NA	33333	102	11348.5876	2301.207679	0.338178068	0.051392388	34764	9	3199.222099	2584.136159	0.052765697	0.063309684
middle	142	8	IN	11M	M1	Brn05	B0.02	20231015	WT	5	sec02	F	NA	34065	90	14487.29152	1953.611753	0.424940884	0.042999923	33952	7	4088.075627	2643.752807	0.093812466	0.060578316
middle	143	1	IN	11M	M1	Brn05	B1.54	20231015	WT	5	sec01	F	NA	39654	77	19327.47533	5304.096805	0.482993811	0.108094908	25388	7	3187.16184	3219.292502	0.086793318	0.103654534
middle	143	2	IN	11M	M1	Brn05	B1.54	20231015	WT	5	sec01	F	NA	36561	108	22141.93756	6426.057407	0.605874717	0.130968183	35750	6	4279.08637	3757.817674	0.099504083	0.092256047
middle	143	3	IN	11M	M1	Brn05	B1.54	20231015	WT	5	sec01	F	NA	52923	171	32483.46523	9552.62962	0.624544144	0.132112607	40329	13	6002.823211	4804.01015	0.108049132	0.088776991
middle	143	4	IN	11M	M1	Brn05	B1.54	20231015	WT	5	sec01	F	NA	29583	33	11112.17727	3247.435891	0.358434439	0.090241857	10510	4	1737.981919	2102.054154	0.153383687	0.117021441
middle	143	5	IN	11M	M1	Brn05	B1.54	20231015	WT	5	sec01	F	NA	38901	103	23608.25561	6667.115805	0.615411639	0.124093994	28973	12	5125.760497	3491.901231	0.119615473	0.097322039
middle	143	6	IN	11M	M1	Brn05	B1.54	20231015	WT	5	sec01	F	NA	30873	65	24474.99595	3936.970338	0.868635058	0.096620128	22222	5	3778.028872	2322.458016	0.126085296	0.084367134
middle	144	1	IN	11M	M1	Brn05	B1.54	20231015	WT	5	sec01	F	NA	37059	108	23838.02944	3332.930087	0.663767457	0.065369651	31217	8	4942.008303	2786.83957	0.146456093	0.078034639
middle	144	2	IN	11M	M1	Brn05	B1.54	20231015	WT	5	sec01	F	NA	23005	47	19780.85745	1497.401589	1	0.051514458	33762	5	7574.415536	3263.868638	0.114091709	0.086137176
middle	144	3	IN	11M	M1	Brn05	B1.54	20231015	WT	5	sec01	F	NA	42657	68	25372.87052	2213.087759	0.601213098	0.041763943	34340	3	6634.663666	3025.238563	0.178042263	0.07638666
middle	144	4	IN	11M	M1	Brn05	B1.54	20231015	WT	5	sec01	F	NA	23201	34	15956.59194	1202.904908	0.729915321	0.04119936	19342	4	2851.289237	1443.770964	0.134462506	0.064850844
middle	144	5	IN	11M	M1	Brn05	B1.54	20231015	WT	5	sec01	F	NA	20	1	9.633798689	0.791714352	0.453376055	0.02542153	24	1	3.763439365	2.647852294	0.156038761	0.114351109
middle	144	6	IN	11M	M1	Brn05	B1.54	20231015	WT	5	sec01	F	NA	34586	82	15677.99282	2704.734542	0.466742963	0.058899824	11928	1	2376.410805	952.273336	0.17700465	0.072602428
middle	144	7	IN	11M	M1	Brn05	B1.54	20231015	WT	5	sec01	F	NA	16	0	7.982360661	0.515251396	0.569649816	0.02526894	23421	8	6326.652094	2572.168903	0.176523998	0.092973217
middle	145	1	IN	11M	M1	Brn05	B1.54	20231015	WT	5	sec01	F	NA	42800	114	19088.59666	1686.815752	0.46173799	0.026352331	38736	3	3574.038975	2602.095007	0.079011217	0.049591821
middle	145	2	IN	11M	M1	Brn05	B1.54	20231015	WT	5	sec01	F	NA	36604	88	24734.54739	1330.678099	0.73408103	0.027084764	21598	3	2074.182073	1779.949479	0.062348362	0.072343022
middle	145	3	IN	11M	M1	Brn05	B1.54	20231015	WT	5	sec01	F	NA	37089	85	14448.94784	1423.560575	0.321599156	0.0299382	38042	13	1962.923541	3972.794845	0.042710003	0.071839474
middle	145	4	IN	11M	M1	Brn05	B1.54	20231015	WT	5	sec01	F	NA	66783	168	24743.14021	2465.372342	0.363965809	0.026413366	42027	3	6139.338036	2509.264244	0.139398798	0.049103532
middle	145	5	IN	11M	M1	Brn05	B1.54	20231015	WT	5	sec01	F	NA	19	2	4.091721926	0.74892806	0.200625613	0.035057602	43040	5	2680.12609	2225.802796	0.039032578	0.040329594
middle	145	6	IN	11M	M1	Brn05	B1.54	20231015	WT	5	sec01	F	NA	48895	18	20229.77455	918.0966254	0.399404898	0.015854124	52627	8	7084.507047	3252.220545	0.114305332	0.052872512
middle	145	7	IN	11M	M1	Brn05	B1.54	20231015	WT	5	sec01	F	NA	59056	106	21262.09026	1776.705217	0.330495149	0.021408407	22711	1	4868.668134	1067.974657	0.203585863	0.039703976
middle	146	1	IN	11M	M1	Brn05	B1.54	20231015	WT	5	sec01	F	NA	5864	32	3222.151843	666.1336087	0.547661543	0.081651025	42197	16	7604.397531	4696.212623	0.152109563	0.084107727
middle	146	2	IN	11M	M1	Brn05	B1.54	20231015	WT	5	sec01	F	NA	47602	98	18507.81137	2647.781236	0.416235596	0.044388495	29431	5	3727.375222	2987.071261	0.108598456	0.071862362
middle	146	3	IN	11M	M1	Brn05	B1.54	20231015	WT	5	sec01	F	NA	31438	116	26236.69331	3499.984165	0.941405356	0.078812845	34948	6	7625.223976	3116.614637	0.118196383	0.076798655
middle	146	4	IN	11M	M1	Brn05	B1.54	20231015	WT	5	sec01	F	NA	45963	125	27205.67651	3016.912493	0.597421229	0.052643627	29255	8	3432.349481	2962.357096	0.101533532	0.081399255
middle	146	5	IN	11M	M1	Brn05	B1.54	20231015	WT	5	sec01	F	NA	30358	62	15679.44978	1810.950595	0.515220881	0.049866483	18873	2	2613.317143	1546.986879	0.118341342	0.067811094
middle	146	6	IN	11M	M1	Brn05	B1.54	20231015	WT	5	sec01	F	NA	45180	132	25605.27222	3115.383509	0.588876188	0.055024032	46296	7	4536.683044	4936.035069	0.080399789	0.078446634
middle	146	7	IN	11M	M1	Brn05	B1.54	20231015	WT	5	sec01	F	NA	46152	103	24746.76838	2591.335748	0.544640243	0.045532923	38904	0	6523.131978	2646.634901	0.117845424	0.062714577
middle	146	8	IN	11M	M1	Brn05	B1.54	20231015	WT	5	sec01	F	NA	52694	219	17461.8369	5575.816485	0.242084384	0.086579688	48061	14	4965.420604	6591.768647	0.091470204	0.088044554
middle	146	9	IN	11M	M1	Brn05	B1.54	20231015	WT	5	sec01	F	NA	20790	43	18383.72966	1060.890275	1	0.04119936	29098	0	8541.417105	1690.689558	0.22313267	0.054184787
middle	146	10	IN	11M	M1	Brn05	B1.54	20231015	WT	5	sec01	F	NA	69128	180	43669.44619	4101.904409	0.660028994	0.047898069	49815	5	7258.756471	4113.692627	0.110337988	0.068451971
middle	146	11	IN	11M	M1	Brn05	B1.54	20231015	WT	5	sec01	F	NA	43644	98	18835.94667	2400.443233	0.467917919	0.045365073	34896	6	6151.306084	2374.054997	0.118638895	0.059128709
middle	147	1	IN	11M	M1	Brn05	B1.54	20231015	WT	5	sec01	F	NA	45876	153	20647.9236	2035.260263	0.439734489	0.034607463	14279	0	2073.890655	931.0931269	0.115213245	0.05864042
middle	147	2	IN	11M	M1	Brn05	B1.54	20231015	WT	5	sec01	F	NA	23	0	10.23952094	0.390371557	0.422896177	0.016151675	49930	20	7826.730072	9180.611495	0.149279013	0.100175478
middle	147	3	IN	11M	M1	Brn05	B1.54	20231015	WT	5	sec01	F	NA	16179	121	1691.718732	1430.811217	0.093980312	0.083520256	40787	7	4722.028705	3388.737625	0.068848707	0.072938122
middle	147	4	IN	11M	M1	Brn05	B1.54	20231015	WT	5	sec01	F	NA	21	0	6.794735596	0.361150538	0.334653243	0.014831769	11382	0	1578.675991	817.0717798	0.093766689	0.065217063
middle	148	1	IN	11M	M1	Brn05	B1.54	20231015	WT	5	sec01	F	NA	55375	172	39567.96448	2578.426312	0.877805769	0.037041277	60040	7	5040.186822	3894.619415	0.046326391	0.056519419
middle	148	2	IN	11M	M1	Brn05	B1.54	20231015	WT	5	sec01	F	NA	43927	60	11779.27596	1145.300714	0.255313963	0.018509194	63346	11	1118.447875	5226.590789	0.014068819	0.070710309
middle	148	3	IN	11M	M1	Brn05	B1.54	20231015	WT	5	sec01	F	NA	42	0	12.60102234	1.131670108	0.300389111	0.022995345	18974	4	2806.312124	1120.786025	0.13736172	0.048859388
middle	148	4	IN	11M	M1	Brn05	B1.54	20231015	WT	5	sec01	F	NA	54553	71	20200.62774	1315.970616	0.376745254	0.016144045	34332	1	4035.383874	2035.53497	0.106553748	0.054291598
middle	148	5	IN	11M	M1	Brn05	B1.54	20231015	WT	5	sec01	F	NA	58954	136	23322.73188	2476.332135	0.405645847	0.034271762	32146	2	4040.046909	1902.889741	0.12046998	0.054398414
middle	149	1	IN	11M	M1	Brn05	B1.54	20231015	WT	5	sec01	F	NA	39344	65	19489.49555	2496.93642	0.505836546	0.050278477	34063	5	4447.517178	3407.002277	0.118265048	0.084245063
middle	149	2	IN	11M	M1	Brn05	B1.54	20231015	WT	5	sec01	F	NA	32070	68	11242.46005	2312.047475	0.343511105	0.060303655	14940	8	2607.123614	1818.612362	0.169436187	0.089066908
middle	149	3	IN	11M	M1	Brn05	B1.54	20231015	WT	5	sec01	F	NA	22745	50	9916.360205	1480.774611	0.443633169	0.051476311	17885	6	2381.585155	1777.04941	0.128816664	0.081177995
middle	149	4	IN	11M	M1	Brn05	B1.54	20231015	WT	5	sec01	F	NA	22237	85	15522.37743	2868.247778	0.788517594	0.093102925	20749	5	3713.696773	1844.751875	0.101762414	0.07661555
middle	149	5	IN	11M	M1	Brn05	B1.54	20231015	WT	5	sec01	F	NA	17189	22	7791.648355	853.693631	0.446898609	0.03729305	20154	7	2924.45701	1737.353142	0.129716948	0.069901578
middle	149	6	IN	11M	M1	Brn05	B1.54	20231015	WT	5	sec01	F	NA	36362	66	17799.28622	2331.87929	0.503532469	0.050431069	10659	0	1640.224431	948.7584809	0.13038072	0.083894104
middle	149	7	IN	11M	M1	Brn05	B1.54	20231015	WT	5	sec01	F	NA	24707	93	21535.88359	2545.832138	0.945738912	0.08205539	45682	5	6274.309731	4403.451518	0.045349814	0.087861449
middle	149	8	IN	11M	M1	Brn05	B1.54	20231015	WT	5	sec01	F	NA	160	0	16.97039749	9.564873774	0.100175478	0.058319982	491	0	32.48715957	34.31412231	0.060883498	0.066308081
middle	149	9	IN	11M	M1	Brn05	B1.54	20231015	WT	5	sec01	F	NA	28362	85	13464.06744	2873.986284	0.48451972	0.074570842	3537	1	338.3485162	343.7392539	0.086869612	0.085183486
middle	149	10	IN	11M	M1	Brn05	B1.54	20231015	WT	5	sec01	F	NA	29630	53	15790.25956	1623.180669	0.527153432	0.043244068	7903	0	1525.489144	402.960373	0.171725035	0.045990691
middle	150	1	IN	11M	M1	Brn05	B1.54	20231015	WT	5	sec01	F	NA	46351	199	25494.23119	3283.460278	0.586648345	0.060715649	31725	5	5897.971483	3992.41038	0.164141297	0.08029297
middle	150	2	IN	11M	M1	Brn05	B1.54	20231015	WT	5	sec01	F	NA	18406	81	15048.66503	2036.836548	0.910719454	0.079636835	1211	0	109.2027467	90.25525297	0.079758905	0.069954984
middle	150	3	IN	11M	M1	Brn05	B1.54	20231015	WT	5	sec01	F	NA	38407	195	22614.37435	3973.896928	0.607408226	0.087754637	25867	1	6087.174914	2190.442621	0.116617076	0.075280383
middle	150	4	IN	11M	M1	Brn05	B1.54	20231015	WT	5	sec01	F	NA	34827	101	18199.8975	2320.136114	0.519859612	0.050782025	55332	9	4150.739152	7147.449275	0.046280615	0.106019683
middle	150	5	IN	11M	M1	Brn05	B1.54	20231015	WT	5	sec01	F	NA	48756	125	20077.26718	2628.962376	0.399618536	0.044342719	17300	2	2196.164616	1526.115436	0.117082477	0.074235141
middle	151	1	IN	11M	M1	Brn05	B1.54	20231015	WT	5	sec01	F	NA	52789	198	39918.71145	3542.072517	0.827641726	0.051819637	25775	0	3697.057757	1697.445185	0.098222323	0.060166322
middle	151	2	IN	11M	M1	Brn05	B1.54	20231015	WT	5	sec01	F	NA	53745	234	38443.69708	5544.285547	0.891371012	0.080491342	35086	12	4302.11713	4160.797118	0.086793318	0.085923553
middle	151	3	IN	11M	M1	Brn05	B1.54	20231015	WT	5	sec01	F	NA	40994	89	30742.95294	2080.542844	0.79398793	0.039551385	35964	2	7637.786923	2212.460491	0.151934087	0.055924315
middle	151	4	IN	11M	M1	Brn05	B1.54	20231015	WT	5	sec01	F	NA	66568	217	38789.981	3663.162652	0.668024719	0.044769969	27517	5	1640.460322	2536.183554	0.043953612	0.065102614
middle	151	5	IN	11M	M1	Brn05	B1.54	20231015	WT	5	sec01	F	NA	26649	146	22118.03183	2395.210745	1	0.071862362	64874	3	10757.39791	4775.475387	0.076066226	0.066514075
middle	152	1	IN	11M	M1	Brn05	B1.54	20231015	WT	5	sec01	F	NA	43838	90	24071.80714	1821.89783	0.57073319	0.032547493	24429	9	3340.158023	2297.08707	0.077538721	0.067780577
middle	152	2	IN	11M	M1	Brn05	B1.54	20231015	WT	5	sec01	F	NA	6340	21	1743.738033	307.8209512	0.261310756	0.043610286	27799	6	3218.240668	2121.688948	0.082314797	0.062623024
middle	152	3	IN	11M	M1	Brn05	B1.54	20231015	WT	5	sec01	F	NA	37575	229	15794.28628	3389.310357	0.445815206	0.076112002	48040	8	4204.465528	4289.070012	0.033936065	0.075593196
middle	152	4	IN	11M	M1	Brn05	B1.54	20231015	WT	5	sec01	F	NA	36285	178	30021.90364	2956.161962	0.964995801	0.065796904	32705	3	3593.161473	2448.968371	0.042252231	0.069413289
middle	153	1	IN	11M	M1	Brn05	B1.54	20231015	WT	5	sec01	F	NA	35122	182	28926.69075	5330.683409	0.938643456	0.117662318	71018	34	16244.34816	7045.031777	0.097306781	0.083283745
middle	153	2	IN	11M	M1	Brn05	B1.54	20231015	WT	5	sec01	F	NA	29246	113	21247.32261	2736.105672	0.802929759	0.072129399	41543	9	4895.684309	3672.329294	0.051499199	0.076768138
middle	153	3	IN	11M	M1	Brn05	B1.54	20231015	WT	5	sec01	F	NA	89476	167	40232.72407	4756.403183	0.508201718	0.045166705	39343	11	3368.728637	3103.013965	0.073075458	0.067277029
middle	154	1	IN	11M	M1	Brn05	B1.54	20231015	WT	5	sec01	F	NA	36937	98	18679.95738	3244.599027	0.531219959	0.076295108	36823	11	2269.609587	3673.13239	0.037796598	0.086991683
middle	154	2	IN	11M	M1	Brn05	B1.54	20231015	WT	5	sec01	F	NA	20215	29	16945.08217	1048.567012	0.948088825	0.039398793	22252	4	3894.016314	1706.351966	0.09410239	0.06301976
middle	155	1	IN	11M	M1	Brn05	B1.54	20231015	WT	5	sec01	F	NA	54236	184	35002.3149	8682.383555	0.719920635	0.115510799	22503	6	3597.403405	3494.891539	0.14907302	0.099397272
middle	155	2	IN	11M	M1	Brn05	B1.54	20231015	WT	5	sec01	F	NA	24468	73	7656.749677	3286.132511	0.252872497	0.110460058	20413	3	4641.961472	2690.36463	0.200083926	0.110513464
middle	155	3	IN	11M	M1	Brn05	B1.54	20231015	WT	5	sec01	F	NA	51277	97	26927.60387	3801.715363	0.557709634	0.058121614	28523	3	4796.784484	2496.409966	0.153940648	0.077363238
middle	155	4	IN	11M	M1	Brn05	B1.54	20231015	WT	5	sec01	F	NA	38435	111	30492.85911	4261.570981	0.926649868	0.082192719	25747	8	5706.376564	2981.65965	0.169069961	0.084336616
middle	155	5	IN	11M	M1	Brn05	B1.54	20231015	WT	5	sec01	F	NA	29173	115	19131.79099	3672.183874	0.675944149	0.100907914	41945	9	5584.116414	5085.846193	0.054077975	0.109559774
middle	155	6	IN	11M	M1	Brn05	B1.54	20231015	WT	5	sec01	F	NA	30469	39	17830.28829	1898.898317	0.61628139	0.046555277	22275	1	3547.383537	1768.88707	0.136583507	0.070054166
middle	155	7	IN	11M	M1	Brn05	B1.54	20231015	WT	5	sec01	F	NA	27627	99	20113.44027	4185.716871	0.775043845	0.104745559	25210	4	4446.093678	2869.199117	0.159548327	0.101930268
middle	155	8	IN	11M	M1	Brn05	B1.54	20231015	WT	5	sec01	F	NA	14	1	6.860013783	1.013168542	0.501579285	0.056260012	14	1	3.807476923	2.570611104	0.229571983	0.165529877
middle	155	9	IN	11M	M1	Brn05	B1.54	20231015	WT	5	sec01	F	NA	46648	59	27011.72223	2364.934711	0.579949617	0.037384603	28405	2	5718.247503	2284.889405	0.188136116	0.066071562
middle	155	10	IN	11M	M1	Brn05	B1.54	20231015	WT	5	sec01	F	NA	59939	111	45598.63211	4791.529402	0.893705666	0.066346228	29262	13	5926.917771	4117.549677	0.184466317	0.10083162
middle	155	11	IN	11M	M1	Brn05	B1.54	20231015	WT	5	sec01	F	NA	32177	34	17126.7142	1550.976093	0.532455921	0.036713205	19146	0	3233.960755	1285.852326	0.137209132	0.059143968
middle	156	1	IN	11M	M1	Brn05	B1.54	20231015	WT	5	sec01	F	NA	35553	143	24651.52679	3187.57664	0.850019097	0.069398031	49227	30	3589.762712	4439.735917	0.041168842	0.076203555
middle	157	1	IN	11M	M2	Brn03	B-0.46	20231015	WT	3	sec03	F	NA	44033	231	21781.13893	14425.96253	0.491912723	0.267200738	73592	34	10201.38046	9122.138847	0.094148166	0.075959414
middle	158	1	IN	11M	M2	Brn03	B-0.46	20231015	WT	3	sec03	F	NA	38251	63	13582.08995	5107.422205	0.398428321	0.063736938	62692	26	14682.41502	6588.934743	0.195971623	0.070603497
middle	158	2	IN	11M	M2	Brn03	B-0.46	20231015	WT	3	sec03	F	NA	20601	62	8446.288561	3574.501565	0.470504314	0.089707792	44827	24	12193.47273	4677.167334	0.216739148	0.070115209
middle	160	1	IN	11M	M2	Brn03	B-0.46	20231015	WT	3	sec03	F	NA	46008	77	14025.37369	2297.796479	0.327473879	0.034592204	27812	7	3932.342262	1646.310921	0.128542006	0.042450599
middle	161	1	IN	11M	M2	Brn03	B-0.46	20231015	WT	3	sec03	F	NA	68572	40	4576.617082	2954.786122	0.041275654	0.029633021	49556	5	3749.791032	2134.531691	0.052491035	0.02964828
middle	161	2	IN	11M	M2	Brn03	B-0.46	20231015	WT	3	sec03	F	NA	3	1	1.484473944	0.470069423	0.538628221	0.209689476	18	0	2.085221637	1.522041667	0.109910734	0.052094299
middle	162	1	IN	11M	M2	Brn03	B-0.46	20231015	WT	3	sec03	F	NA	10088	57	6421.428564	3449.219319	0.625284195	0.258594632	47483	35	12089.31115	8144.204139	0.219523922	0.115663387
middle	162	2	IN	11M	M2	Brn03	B-0.46	20231015	WT	3	sec03	F	NA	17	1	4.117860667	3.968459621	0.200732432	0.065484092	9	0	0.926604114	0.480857555	0.103707943	0.053437093
middle	163	1	IN	11M	M2	Brn03	B-0.46	20231015	WT	3	sec03	F	NA	42312	145	29651.35379	12454.04439	0.70412755	0.217196912	92536	25	11399.61164	7938.372788	0.084916458	0.068986036
middle	163	2	IN	11M	M2	Brn03	B-0.46	20231015	WT	3	sec03	F	NA	56534	41	15121.47296	3700.787814	0.177996486	0.043900207	26532	4	4805.590114	1614.012424	0.130663007	0.045761805
middle	163	3	IN	11M	M2	Brn03	B-0.46	20231015	WT	3	sec03	F	NA	13780	73	11924.29525	2634.787534	0.925658047	0.132860303	9947	0	210.9616245	362.0919673	0.009903105	0.030457009
middle	164	1	IN	11M	M2	Brn03	B-0.46	20231015	WT	3	sec03	F	NA	17928	112	9963.676005	5061.078615	0.552178204	0.224338144	34941	22	7360.690839	4553.503458	0.144808114	0.092408635
middle	164	2	IN	11M	M2	Brn03	B-0.46	20231015	WT	3	sec03	F	NA	74204	127	11824.50114	10225.97957	0.088410772	0.094804302	58460	42	11303.34676	9262.752122	0.139208063	0.111070417
middle	164	3	IN	11M	M2	Brn03	B-0.46	20231015	WT	3	sec03	F	NA	106379	236	24499.35727	16510.35793	0.172655836	0.112138554	74205	56	15119.51812	11268.59299	0.115129322	0.10618753
middle	164	4	IN	11M	M2	Brn03	B-0.46	20231015	WT	3	sec03	F	NA	50128	184	24270.98412	13912.36874	0.481101692	0.206561387	52232	25	4876.099815	5745.020681	0.072953381	0.08085756
middle	165	1	IN	11M	M2	Brn03	B-0.46	20231015	WT	3	sec03	F	NA	5224	4	257.4657822	256.6621048	0.037781339	0.041824978	73531	23	11214.10334	6886.163981	0.09233997	0.080567636
middle	166	1	IN	11M	M2	Brn03	B-0.46	20231015	WT	3	sec03	F	NA	31718	139	22978.10646	6735.093753	0.790295243	0.157564655	84414	31	14240.14436	9769.5336	0.067109175	0.08903639
middle	166	2	IN	11M	M2	Brn03	B-0.46	20231015	WT	3	sec03	F	NA	138598	199	49157.56562	17802.36022	0.23244068	0.082505532	100436	65	40804.01532	14453.15602	0.292362869	0.093049519
middle	166	3	IN	11M	M2	Brn03	B-0.46	20231015	WT	3	sec03	F	NA	81669	75	17807.80704	5803.978157	0.169138625	0.050690472	56668	18	16512.2219	4566.646775	0.246860459	0.056153201
middle	166	4	IN	11M	M2	Brn03	B-0.46	20231015	WT	3	sec03	F	NA	50212	12	3628.187202	1812.296152	0.045029372	0.025818266	15353	1	1049.231847	572.0611291	0.043778133	0.024109256
middle	166	5	IN	11M	M2	Brn03	B-0.46	20231015	WT	3	sec03	F	NA	74781	93	21594.19075	6944.569473	0.176981762	0.066422522	31616	6	6488.499444	2857.619169	0.177538723	0.074006259
middle	166	6	IN	11M	M2	Brn03	B-0.46	20231015	WT	3	sec03	F	NA	47469	70	13855.76971	5382.436153	0.249835968	0.078385599	28952	14	7908.988908	3175.768736	0.247943848	0.081391625
middle	167	1	IN	11M	M2	Brn03	B-0.46	20231015	WT	3	sec03	F	NA	35539	101	26119.4818	6124.467035	0.781933308	0.08809796	88565	46	24227.49109	9871.860783	0.158693835	0.075028613
middle	167	2	IN	11M	M2	Brn03	B-0.46	20231015	WT	3	sec03	F	NA	145491	102	26270.01795	10553.7481	0.079926759	0.055367362	71858	15	15944.59938	5930.463576	0.147173271	0.069428548
middle	167	3	IN	11M	M2	Brn03	B-0.46	20231015	WT	3	sec03	F	NA	12770	32	10682.99252	2123.38497	0.861463368	0.090699628	95160	32	22195.20551	8869.436721	0.157167926	0.070786603
middle	167	4	IN	11M	M2	Brn03	B-0.46	20231015	WT	3	sec03	F	NA	40088	45	21785.23742	3152.95142	0.554924846	0.046189059	65555	17	14125.28997	5283.386272	0.178355083	0.052826732
middle	167	5	IN	11M	M2	Brn03	B-0.46	20231015	WT	3	sec03	F	NA	43585	104	40362.01803	5743.278403	1	0.075341418	70377	14	20346.72983	6094.869648	0.210856795	0.06906233
middle	167	6	IN	11M	M2	Brn03	B-0.46	20231015	WT	3	sec03	F	NA	42600	72	31255.53016	4070.628568	0.746257722	0.055359732	93824	19	18420.93423	6759.985742	0.137972072	0.058533609
middle	167	7	IN	11M	M2	Brn03	B-0.46	20231015	WT	3	sec03	F	NA	94315	94	21942.31074	8290.687367	0.10417334	0.067277029	79165	8	22180.02794	4205.87171	0.237064168	0.041428246
middle	168	1	IN	11M	M2	Brn05	B-0.46	20231015	WT	5	sec03	F	NA	57171	132	9514.494563	2503.655763	0.179140911	0.036072329	22391	1	977.9070748	1086.312324	0.035400931	0.04055848
middle	168	2	IN	11M	M2	Brn05	B-0.46	20231015	WT	5	sec03	F	NA	33698	79	9571.155904	1620.362665	0.293888748	0.040680554	25366	4	958.6750922	1630.80426	0.019577324	0.055664912
middle	169	1	IN	11M	M2	Brn05	B-0.46	20231015	WT	5	sec03	F	NA	42163	42	8003.477109	1033.652648	0.190485999	0.017746242	42384	12	1792.138434	1940.291009	0.028519113	0.034012359
middle	169	2	IN	11M	M2	Brn05	B-0.46	20231015	WT	5	sec03	F	NA	36004	70	11078.22375	1228.106695	0.326146334	0.027588312	31438	3	1427.946688	1526.147527	0.015304799	0.045517661
middle	169	3	IN	11M	M2	Brn05	B-0.46	20231015	WT	5	sec03	F	NA	18	0	0.40553903	0.677866799	0.021591516	0.0408484	8	0	0.100343328	0.543343257	0.014724956	0.061417565
middle	169	4	IN	11M	M2	Brn05	B-0.46	20231015	WT	5	sec03	F	NA	51999	47	8808.410608	1193.308162	0.165148392	0.015533685	25909	2	1040.125722	860.7870633	0.030029755	0.030518044
middle	169	5	IN	11M	M2	Brn05	B-0.46	20231015	WT	5	sec03	F	NA	24542	34	6062.598489	736.3138806	0.247394517	0.025085833	44035	6	2164.976582	2124.759614	0.034546427	0.038742658
middle	169	6	IN	11M	M2	Brn05	B-0.46	20231015	WT	5	sec03	F	NA	36384	43	8827.251881	891.9481384	0.234149694	0.016601816	19347	0	774.897477	587.8870397	0.022690166	0.025970856
middle	170	1	IN	11M	M2	Brn05	B-0.46	20231015	WT	5	sec03	F	NA	43006	22	13108.44003	1222.800157	0.297535658	0.019317921	25054	0	1629.846024	926.7254167	0.023605706	0.030838484
middle	170	2	IN	11M	M2	Brn05	B-0.46	20231015	WT	5	sec03	F	NA	37192	42	7811.155585	1352.008808	0.207171738	0.026123445	30091	1	1186.566433	1418.573468	0.028183414	0.03978027
middle	171	1	IN	11M	M2	Brn05	B-0.46	20231015	WT	5	sec03	F	NA	23692	41	7360.908874	1024.424722	0.299198896	0.027771421	12880	0	1049.917724	513.0208759	0.063218124	0.036469061
middle	171	2	IN	11M	M2	Brn05	B-0.46	20231015	WT	5	sec03	F	NA	39737	55	9142.891114	1256.963017	0.226016626	0.023056382	39811	1	1535.403987	1721.438136	0.024887465	0.038147554
middle	171	3	IN	11M	M2	Brn05	B-0.46	20231015	WT	5	sec03	F	NA	29491	78	11578.50053	1268.325722	0.391363382	0.033676662	40214	5	3823.392862	2657.705841	0.04740978	0.057648584
middle	171	4	IN	11M	M2	Brn05	B-0.46	20231015	WT	5	sec03	F	NA	24152	48	7805.415136	1164.471232	0.319020361	0.032654308	23654	1	1445.269766	1083.934129	0.031052109	0.040955216
middle	171	5	IN	11M	M2	Brn05	B-0.46	20231015	WT	5	sec03	F	NA	20101	21	1386.15418	428.422082	0.059655145	0.016098268	6532	6	334.8759604	1747.124545	0.04261845	0.228732735
middle	171	6	IN	11M	M2	Brn05	B-0.46	20231015	WT	5	sec03	F	NA	13673	17	2466.879699	416.9091647	0.16920729	0.026306555	30869	0	1755.245948	1270.843781	0.042381935	0.037582971
middle	171	7	IN	11M	M2	Brn05	B-0.46	20231015	WT	5	sec03	F	NA	13369	32	1814.092837	533.056582	0.125864044	0.032814525	32342	4	2826.864364	1898.524333	0.073548488	0.044434272
middle	171	8	IN	11M	M2	Brn05	B-0.46	20231015	WT	5	sec03	F	NA	41963	70	9804.027133	1495.72142	0.230151832	0.02574197	32399	4	1820.667646	2333.258429	0.032539863	0.044617381
middle	171	9	IN	11M	M2	Brn05	B-0.46	20231015	WT	5	sec03	F	NA	42386	52	1079.435574	1328.956074	0.021499962	0.02652018	21362	2	565.2836525	1341.064365	0.023605706	0.044541083
middle	171	10	IN	11M	M2	Brn05	B-0.46	20231015	WT	5	sec03	F	NA	49904	65	11857.91351	1384.013693	0.23282215	0.019577324	24164	1	1143.196752	1046.384881	0.036285955	0.038010225
middle	171	11	IN	11M	M2	Brn05	B-0.46	20231015	WT	5	sec03	F	NA	43780	53	6058.035617	1092.898242	0.129640654	0.017212177	38670	4	1488.505749	2318.850328	0.029434653	0.038635843
middle	172	1	IN	11M	M2	Brn05	B-0.46	20231015	WT	5	sec03	F	NA	36516	51	8119.394403	1514.475643	0.214969099	0.028641185	30144	1	1380.569699	1278.382989	0.027878232	0.038330663
middle	172	2	IN	11M	M2	Brn05	B-0.46	20231015	WT	5	sec03	F	NA	32830	44	5096.986391	1031.251762	0.14906539	0.023544671	27647	3	1199.488749	1398.282371	0.037438009	0.038498513
middle	172	3	IN	11M	M2	Brn05	B-0.46	20231015	WT	5	sec03	F	NA	42773	111	20718.61964	2518.55734	0.497215241	0.040314335	42612	5	2063.997181	2467.530225	0.017074846	0.04946975
middle	172	4	IN	11M	M2	Brn05	B-0.46	20231015	WT	5	sec03	F	NA	31758	64	10840.21265	1496.909914	0.335194945	0.034622721	31287	3	1140.767486	1657.357049	0.023102159	0.044357978
middle	172	5	IN	11M	M2	Brn05	B-0.46	20231015	WT	5	sec03	F	NA	25599	20	2890.903336	661.0129725	0.107270926	0.019546807	28476	5	1143.450709	1857.236974	0.033325706	0.037949186
middle	172	6	IN	11M	M2	Brn05	B-0.46	20231015	WT	5	sec03	F	NA	10	1	0.935118645	0.645288773	0.098268099	0.044083316	29800	2	1738.453638	1364.460643	0.045777068	0.03695735
middle	172	7	IN	11M	M2	Brn05	B-0.46	20231015	WT	5	sec03	F	NA	7	0	0.481239036	0.224246588	0.071534295	0.034142062	17689	2	1276.53245	806.2070672	0.057175554	0.035034716
middle	173	1	IN	11M	M2	Brn05	B-0.46	20231015	WT	5	sec03	F	NA	35873	31	9695.902496	1142.180579	0.272549033	0.02668803	28026	1	1819.402063	1241.651441	0.041123062	0.039673459
middle	174	1	IN	11M	M2	Brn03	B0.02	20231015	WT	3	sec01	F	NA	1	0	0.03447013	0.036804762	0.03447013	0.036804762	19	1	2.366048642	3.14943156	0.091500726	0.057305256
middle	174	2	IN	11M	M2	Brn03	B0.02	20231015	WT	3	sec01	F	NA	22982	76	16903.32216	3229.478677	0.787289262	0.088700697	49520	14	11904.74139	4771.316401	0.209948882	0.061326008
middle	174	3	IN	11M	M2	Brn03	B0.02	20231015	WT	3	sec01	F	NA	20	0	9.753276944	0.803219656	0.492423892	0.039429314	1	0	0.282017231	0.032684825	0.282017231	0.032684825
middle	174	4	IN	11M	M2	Brn03	B0.02	20231015	WT	3	sec01	F	NA	4	1	1.894056559	0.735500127	0.490974277	0.188067451	22	0	5.689112693	2.739436962	0.273929954	0.123338677
middle	174	5	IN	11M	M2	Brn03	B0.02	20231015	WT	3	sec01	F	NA	5	0	1.431372583	0.471625842	0.285984591	0.087907225	34	0	7.55266647	2.786114294	0.235706106	0.074876018
middle	174	6	IN	11M	M2	Brn03	B0.02	20231015	WT	3	sec01	F	NA	35569	86	18731.88469	3876.972628	0.567284644	0.074097812	43620	8	5121.145849	2980.092291	0.054795146	0.059723813
middle	175	1	IN	11M	M2	Brn03	B0.02	20231015	WT	3	sec01	F	NA	35146	64	26429.78241	4081.292396	0.821683049	0.075715266	42871	9	8667.869142	4579.515147	0.123308159	0.056290533
middle	175	2	IN	11M	M2	Brn03	B0.02	20231015	WT	3	sec01	F	NA	41409	64	17177.05917	2678.941425	0.446623951	0.048073549	48605	1	4233.4492	2681.843921	0.045647364	0.050308995
middle	175	3	IN	11M	M2	Brn03	B0.02	20231015	WT	3	sec01	F	NA	58762	99	34942.84855	6269.178902	0.60357064	0.066376746	39369	7	4378.062337	3329.540981	0.090119787	0.043701839
middle	176	1	IN	11M	M2	Brn03	B0.02	20231015	WT	3	sec01	F	NA	38730	100	25559.82256	3207.833238	0.681391597	0.059403371	63169	7	6150.976826	4874.365916	0.043205921	0.055649653
middle	176	2	IN	11M	M2	Brn03	B0.02	20231015	WT	3	sec01	F	NA	51060	60	24751.5162	3694.811526	0.483787298	0.037979707	33171	6	3955.647717	1682.75209	0.095063709	0.038056001
middle	177	1	IN	11M	M2	Brn03	B0.02	20231015	WT	3	sec01	F	NA	16	1	6.865033954	1.260837723	0.426092923	0.074906535	44505	10	6606.66026	3312.022009	0.086396582	0.049546044
middle	178	1	IN	11M	M2	Brn03	B0.02	20231015	WT	3	sec01	F	NA	12537	34	9297.130998	1228.109805	0.814206123	0.066041045	60551	21	7596.386087	5508.456922	0.072251469	0.065751128
middle	178	2	IN	11M	M2	Brn03	B0.02	20231015	WT	3	sec01	F	NA	34201	96	30838.11948	3681.226507	1	0.063157089	31719	4	8340.370109	1756.708373	0.201525897	0.040909439
middle	178	3	IN	11M	M2	Brn03	B0.02	20231015	WT	3	sec01	F	NA	30447	85	26721.23604	3387.745253	0.952147722	0.06906233	25893	5	5962.225818	2141.193532	0.179667354	0.052376594
middle	178	4	IN	11M	M2	Brn03	B0.02	20231015	WT	3	sec01	F	NA	43677	51	13491.23429	3069.736161	0.140917063	0.050446328	29840	10	9626.684506	2132.434656	0.301350415	0.052399483
middle	178	5	IN	11M	M2	Brn03	B0.02	20231015	WT	3	sec01	F	NA	25510	74	18879.7263	3528.656384	0.744945467	0.082917526	28702	9	6563.905502	1974.921496	0.143419549	0.052368965
middle	178	6	IN	11M	M2	Brn03	B0.02	20231015	WT	3	sec01	F	NA	38799	79	30908.30951	3487.935092	0.847272456	0.055161364	43614	17	10557.64201	3795.852313	0.21318379	0.057068743
middle	178	7	IN	11M	M2	Brn03	B0.02	20231015	WT	3	sec01	F	NA	25266	52	20087.82009	2671.249823	0.821530461	0.06598001	37365	8	10244.98865	2792.466244	0.227573052	0.04821088
middle	178	8	IN	11M	M2	Brn03	B0.02	20231015	WT	3	sec01	F	NA	49423	113	25981.25274	4708.450526	0.620202959	0.054520484	32772	10	7720.723817	2632.312173	0.214221403	0.053727016
middle	178	9	IN	11M	M2	Brn03	B0.02	20231015	WT	3	sec01	F	NA	34779	58	24823.68547	2798.528713	0.771343529	0.048645761	44689	9	8257.359872	2794.362864	0.150530249	0.046234835
middle	179	1	IN	11M	M2	Brn03	B0.02	20231015	WT	3	sec01	F	NA	8	2	4.190798789	2.025833532	0.618066669	0.13359274	44	0	3.970000774	3.655390274	0.071412221	0.077668421
middle	179	2	IN	11M	M2	Brn03	B0.02	20231015	WT	3	sec01	F	NA	36642	93	29020.11202	4861.240775	0.840115964	0.084748611	75651	15	8009.523484	5985.623842	0.050537881	0.05958648
middle	180	1	IN	11M	M2	Brn03	B0.02	20231015	WT	3	sec01	F	NA	43891	96	28943.3069	3863.646041	0.732806921	0.056412604	54529	13	6980.98702	3661.963735	0.09599451	0.050553139
middle	180	2	IN	11M	M2	Brn03	B0.02	20231015	WT	3	sec01	F	NA	41789	91	27757.67942	3206.468731	0.707408249	0.046684977	36846	9	6070.944016	2540.565837	0.139909968	0.045380332
middle	180	3	IN	11M	M2	Brn03	B0.02	20231015	WT	3	sec01	F	NA	44742	120	34373.7581	3889.964939	0.786602557	0.054688334	32041	3	7459.259359	1815.709228	0.20783551	0.042450599
middle	180	4	IN	11M	M2	Brn03	B0.02	20231015	WT	3	sec01	F	NA	22521	61	14357.71669	2106.639964	0.687296867	0.056168459	32442	10	11092.11892	2349.463725	0.286717027	0.051499199
middle	180	5	IN	11M	M2	Brn03	B0.02	20231015	WT	3	sec01	F	NA	44521	92	31381.35598	3229.103827	0.785877764	0.047501337	48757	10	10182.66678	3639.809498	0.174143583	0.050759137
middle	180	6	IN	11M	M2	Brn03	B0.02	20231015	WT	3	sec01	F	NA	33591	70	28322.36745	2432.585324	1	0.045197222	12920	1	329.3724742	442.8143144	0.017929351	0.024750134
middle	180	7	IN	11M	M2	Brn03	B0.02	20231015	WT	3	sec01	F	NA	59020	149	32407.67958	5397.937396	0.643320382	0.06289769	42569	13	5136.743928	3855.746964	0.077454798	0.05882353
middle	180	8	IN	11M	M2	Brn03	B0.02	20231015	WT	3	sec01	F	NA	48425	119	31278.24838	3840.530363	0.662623048	0.053147174	24	1	5.791653305	3.027084753	0.259021908	0.118165866
middle	182	1	IN	11M	M2	Brn03	B0.02	20231015	WT	3	sec01	F	NA	41055	100	30071.70675	6483.890458	0.738391697	0.090852216	38631	13	6978.68704	2798.701736	0.129594877	0.054436561
middle	182	2	IN	11M	M2	Brn03	B0.02	20231015	WT	3	sec01	F	NA	50612	57	35069.98175	3017.558913	0.748348236	0.039749753	40073	5	9267.35052	2453.009648	0.206958115	0.041626614
middle	182	3	IN	11M	M2	Brn03	B0.02	20231015	WT	3	sec01	F	NA	24850	97	18018.83514	3577.141544	0.764507532	0.102311745	48650	16	8371.875367	4215.78328	0.086289771	0.061905853
middle	182	4	IN	11M	M2	Brn03	B0.02	20231015	WT	3	sec01	F	NA	36710	37	23747.39759	2146.612669	0.647379279	0.039536126	24	0	7.056870371	0.686640729	0.319111913	0.022232395
middle	183	1	IN	11M	M2	Brn03	B0.02	20231015	WT	3	sec01	F	NA	57063	161	38966.80339	4151.223503	0.71910429	0.046250094	33074	13	5491.800262	2030.243675	0.145693138	0.044983596
middle	183	2	IN	11M	M2	Brn03	B0.02	20231015	WT	3	sec01	F	NA	60722	131	37127.35553	3366.000281	0.631998181	0.034042876	49447	17	9109.341425	3916.56967	0.16247806	0.04132143
middle	183	3	IN	11M	M2	Brn03	B0.02	20231015	WT	3	sec01	F	NA	10	1	5.548409283	0.855497062	0.641382456	0.064667732	26	0	4.934889782	1.741771562	0.063889526	0.070740826
middle	183	4	IN	11M	M2	Brn03	B0.02	20231015	WT	3	sec01	F	NA	50463	108	33685.44587	2224.656479	0.683291376	0.02198825	64555	12	9099.516126	2770.67505	0.12817578	0.030945297
middle	183	5	IN	11M	M2	Brn03	B0.02	20231015	WT	3	sec01	F	NA	57006	110	38916.25315	2818.786839	0.709681869	0.025482567	51817	8	8404.98891	2285.077262	0.145403221	0.033249408
middle	183	6	IN	11M	M2	Brn03	B0.02	20231015	WT	3	sec01	F	NA	41197	72	24509.36677	1578.470043	0.635072887	0.020019837	40319	11	10016.36701	1807.090613	0.227801934	0.026733806
middle	184	1	IN	11M	M2	Brn03	B0.02	20231015	WT	3	sec01	F	NA	20308	68	16395.85451	1611.494181	0.861661732	0.050141145	55344	11	8507.658384	4116.782976	0.100694284	0.057419699
middle	185	1	IN	11M	M2	Brn03	B0.02	20231015	WT	3	sec01	F	NA	28021	48	5985.529382	1737.224509	0.211123824	0.048340581	56734	9	3125.482587	4632.188911	0.032791637	0.059281301
middle	185	2	IN	11M	M2	Brn03	B0.02	20231015	WT	3	sec01	F	NA	34603	89	22974.57099	3386.549327	0.687533379	0.062012665	21	1	4.484428167	2.137254894	0.241222247	0.107759211
middle	186	1	IN	11M	M2	Brn03	B0.02	20231015	WT	3	sec02	F	NA	29778	108	21383.97169	4645.504572	0.762325466	0.109422445	46986	32	10956.96573	4232.145468	0.150698096	0.06065461
middle	187	1	IN	11M	M2	Brn03	B0.02	20231015	WT	3	sec02	F	NA	37424	84	18133.5191	3256.411692	0.497703522	0.064133666	58213	9	4285.06391	3678.984427	0.039993897	0.049973298
middle	187	2	IN	11M	M2	Brn03	B0.02	20231015	WT	3	sec02	F	NA	60831	170	37658.1917	8614.674499	0.6199283	0.092896923	49929	10	4958.049887	3050.154396	0.070679791	0.048218511
middle	187	3	IN	11M	M2	Brn03	B0.02	20231015	WT	3	sec02	F	NA	23	1	9.200915575	1.452506293	0.40869765	0.047203785	34	0	7.041947074	1.246509498	0.199053943	0.034851607
middle	187	4	IN	11M	M2	Brn03	B0.02	20231015	WT	3	sec02	F	NA	14	0	5.273640037	1.171664001	0.366247058	0.052124821	47	0	9.309010461	2.794918746	0.174944684	0.046478981
middle	187	5	IN	11M	M2	Brn03	B0.02	20231015	WT	3	sec02	F	NA	12	0	4.427725673	0.942122526	0.368917376	0.048538949	31	0	5.937499031	1.558464937	0.167307548	0.04242008
middle	187	6	IN	11M	M2	Brn03	B0.02	20231015	WT	3	sec02	F	NA	5	0	1.362417027	0.391287103	0.278301671	0.081399255	27	0	5.373174623	1.668390924	0.179316401	0.053330282
middle	189	1	IN	11M	M2	Brn03	B0.02	20231015	WT	3	sec02	F	NA	52285	68	18299.68351	4058.138251	0.35149157	0.041611351	34863	13	3319.549938	2159.027684	0.077637903	0.034958418
middle	189	2	IN	11M	M2	Brn03	B0.02	20231015	WT	3	sec02	F	NA	33292	58	11900.66602	3453.036639	0.35300222	0.064240485	24098	4	2208.47111	1040.800582	0.078980699	0.034988936
middle	189	3	IN	11M	M2	Brn03	B0.02	20231015	WT	3	sec02	F	NA	59128	109	23748.48504	5820.278589	0.394705117	0.058731977	46301	12	4345.701461	2505.593183	0.061676968	0.040344853
middle	189	4	IN	11M	M2	Brn03	B0.02	20231015	WT	3	sec02	F	NA	59384	102	17820.88292	5499.86623	0.298359662	0.054840926	44463	9	3975.720092	3066.480938	0.077164873	0.041016251
middle	189	5	IN	11M	M2	Brn03	B0.02	20231015	WT	3	sec02	F	NA	41832	79	24679.21103	3841.280176	0.626382828	0.056000609	41495	15	4650.640379	2743.557219	0.066163123	0.043335624
middle	189	6	IN	11M	M2	Brn03	B0.02	20231015	WT	3	sec02	F	NA	51464	70	22568.64129	4082.327631	0.43192187	0.043549247	15614	5	1491.428063	980.246984	0.080048829	0.035339896
middle	189	7	IN	11M	M2	Brn03	B0.02	20231015	WT	3	sec02	F	NA	33520	66	10093.23152	3456.061345	0.294316024	0.057846952	23832	5	1429.33947	1182.331154	0.051377125	0.036224917
middle	190	1	IN	11M	M2	Brn03	B0.02	20231015	WT	3	sec02	F	NA	7644	0	217.7023582	239.9673159	0.025513085	0.028061341	49642	3	1420.339396	2335.32905	0.020263981	0.039978638
middle	190	2	IN	11M	M2	Brn03	B0.02	20231015	WT	3	sec02	F	NA	47402	127	29628.3428	9793.099829	0.653513372	0.137544826	30572	14	4710.990116	2519.777542	0.136446178	0.060105287
middle	190	3	IN	11M	M2	Brn03	B0.02	20231015	WT	3	sec02	F	NA	51417	124	20707.82676	10841.64384	0.380880445	0.152140081	27907	13	5267.387779	4313.963732	0.176737621	0.093011368
middle	190	4	IN	11M	M2	Brn03	B0.02	20231015	WT	3	sec02	F	NA	70596	100	20633.24819	8174.941106	0.214587629	0.081971467	49536	40	13741.53202	5754.322793	0.223773554	0.086854354
middle	190	5	IN	11M	M2	Brn03	B0.02	20231015	WT	3	sec02	F	NA	46972	149	23853.216	10152.03041	0.515388727	0.155321583	50743	25	7343.533734	4393.126747	0.112581067	0.059784848
middle	190	6	IN	11M	M2	Brn03	B0.02	20231015	WT	3	sec02	F	NA	39504	111	19688.42589	7338.73677	0.535088122	0.11682307	36535	23	9122.504618	3990.893021	0.225734338	0.082627602
middle	190	7	IN	11M	M2	Brn03	B0.02	20231015	WT	3	sec02	F	NA	45083	146	25379.37384	11103.218	0.565827429	0.177622646	50777	22	7950.841858	5030.557631	0.139642939	0.067551687
middle	190	8	IN	11M	M2	Brn03	B0.02	20231015	WT	3	sec02	F	NA	41372	99	22014.72696	6752.862397	0.539864182	0.105210952	15805	8	1658.465265	1384.57133	0.06893263	0.064133666
middle	191	1	IN	11M	M2	Brn03	B0.02	20231015	WT	3	sec02	F	NA	11403	37	7464.693703	1280.204914	0.653627813	0.076203555	35500	23	4885.948061	2071.145987	0.087785155	0.042587928
middle	191	2	IN	11M	M2	Brn03	B0.02	20231015	WT	3	sec02	F	NA	51752	152	34288.81722	5965.942081	0.696528554	0.074616618	51812	21	5387.677489	2985.905796	0.057694361	0.04167239
middle	192	1	IN	11M	M2	Brn03	B0.02	20231015	WT	3	sec02	F	NA	5848	33	3417.940319	869.956481	0.577431917	0.094941631	58199	52	11838.10888	5013.43472	0.119111925	0.06053254
middle	192	2	IN	11M	M2	Brn03	B0.02	20231015	WT	3	sec02	F	NA	21747	91	14292.61927	3851.790968	0.678126216	0.115709163	29163	24	4131.007144	2928.696775	0.081605248	0.07081712
middle	193	1	IN	11M	M2	Brn03	B0.02	20231015	WT	3	sec02	F	NA	60344	144	47454.40646	9728.823487	0.816723883	0.101411462	36796	11	13080.28199	1911.05341	0.357122153	0.039703976
middle	193	2	IN	11M	M2	Brn03	B0.02	20231015	WT	3	sec02	F	NA	33487	36	9338.281253	2488.352457	0.265522242	0.052841991	49506	21	11290.05147	2966.771028	0.227084771	0.043671321
middle	193	3	IN	11M	M2	Brn03	B0.02	20231015	WT	3	sec02	F	NA	35309	130	21176.84425	5963.795363	0.609941244	0.13421835	29047	9	4098.676388	1773.381815	0.111863889	0.045807585
middle	194	1	IN	11M	M2	Brn03	B0.02	20231015	WT	3	sec02	F	NA	35776	104	16239.64231	7214.852402	0.459235519	0.14862287	56002	26	5367.843661	5102.473921	0.076432444	0.066163123
middle	194	2	IN	11M	M2	Brn03	B0.02	20231015	WT	3	sec02	F	NA	53391	125	23746.75184	8492.367549	0.447066456	0.103486687	34623	13	3556.901613	2283.232871	0.073792629	0.047699701
middle	194	3	IN	11M	M2	Brn03	B0.02	20231015	WT	3	sec02	F	NA	66103	164	29740.90617	11806.0947	0.471732676	0.12166018	32368	13	2664.051182	2235.677778	0.073365375	0.050614174
middle	195	1	IN	11M	M2	Brn03	B0.02	20231015	WT	3	sec02	F	NA	38587	100	19901.99455	6034.858964	0.520454705	0.102128632	31579	6	3984.013659	2193.066609	0.113038838	0.044998854
middle	195	2	IN	11M	M2	Brn03	B0.02	20231015	WT	3	sec02	F	NA	26585	74	15876.79719	3239.189139	0.662706971	0.092225529	38874	12	7473.027102	2405.444515	0.186358437	0.041992828
middle	195	3	IN	11M	M2	Brn03	B0.02	20231015	WT	3	sec02	F	NA	42528	59	32173.94583	4736.548093	0.822491825	0.057709619	36097	7	4119.33973	2601.52232	0.077515833	0.056549937
middle	196	1	IN	11M	M2	Brn03	B0.02	20231015	WT	3	sec02	F	NA	36819	4	2003.852861	1364.558271	0.050919358	0.030746929	52134	7	1688.018423	3783.020331	0.025818266	0.042359047
middle	196	2	IN	11M	M2	Brn03	B0.02	20231015	WT	3	sec02	F	NA	55531	155	29713.06204	11217.6105	0.550568402	0.140047297	39889	20	5125.497279	3948.509455	0.099618524	0.063431755
middle	196	3	IN	11M	M2	Brn03	B0.02	20231015	WT	3	sec02	F	NA	47408	94	13555.14846	5728.994815	0.25963226	0.074814983	32493	15	3280.649335	3129.577374	0.090554662	0.058609903
middle	196	4	IN	11M	M2	Brn03	B0.02	20231015	WT	3	sec02	F	NA	49088	166	26912.03891	10401.22847	0.562981606	0.152315557	42395	24	4101.548795	4345.461467	0.073197529	0.073792629
middle	196	5	IN	11M	M2	Brn03	B0.02	20231015	WT	3	sec02	F	NA	53524	46	6091.811251	4873.278603	0.103974976	0.054245822	33417	11	3699.641676	3799.649456	0.103295952	0.063118942
middle	196	6	IN	11M	M2	Brn03	B0.02	20231015	WT	3	sec02	F	NA	63141	126	22199.7012	7948.045309	0.349660486	0.079530023	51635	15	4884.691315	3856.909809	0.075150684	0.047959104
middle	196	7	IN	11M	M2	Brn03	B0.02	20231015	WT	3	sec02	F	NA	51063	131	24789.46166	5765.138098	0.542465866	0.083833069	41171	12	3943.951479	2950.798859	0.054428931	0.057839323
middle	196	8	IN	11M	M2	Brn03	B0.02	20231015	WT	3	sec02	F	NA	60623	165	28301.58735	9652.487822	0.485786229	0.106630042	59687	18	4202.705491	4656.399732	0.057831693	0.05072099
middle	197	1	IN	11M	M2	Brn03	B0.02	20231015	WT	3	sec02	F	NA	137984	192	17838.1691	12305.32839	0.078873888	0.066758223	77979	31	10258.79232	7010.59714	0.084321357	0.068085752
middle	197	2	IN	11M	M2	Brn03	B0.02	20231015	WT	3	sec02	F	NA	99983	128	16192.90589	8987.791923	0.098115511	0.0626688	57829	25	8209.421856	5878.839039	0.108339056	0.071091786
middle	197	3	IN	11M	M2	Brn03	B0.02	20231015	WT	3	sec02	F	NA	44559	128	23453.97799	4255.151772	0.541565597	0.068635084	65880	11	5773.805956	3917.692919	0.044342719	0.049332418
middle	197	4	IN	11M	M2	Brn03	B0.02	20231015	WT	3	sec02	F	NA	40462	153	22394.55592	6279.862229	0.573693454	0.117647059	101361	38	9754.418228	7621.037272	0.062096588	0.056122683
middle	197	5	IN	11M	M2	Brn03	B0.02	20231015	WT	3	sec02	F	NA	24286	73	9456.738139	3144.248083	0.380621046	0.088944837	25311	10	2915.13303	2358.680463	0.092782483	0.056794081
middle	198	1	IN	11M	M2	Brn05	B1.54	20231015	WT	5	sec01	F	NA	33249	92	26205.03314	1465.310723	0.878828108	0.03305104	1528	0	71.38472583	80.74297724	0.04788281	0.05178912
middle	198	2	IN	11M	M2	Brn05	B1.54	20231015	WT	5	sec01	F	NA	72672	254	40445.6598	3508.460341	0.593804836	0.037964448	41813	6	3708.864733	3430.101873	0.053742275	0.067826353
middle	198	3	IN	11M	M2	Brn05	B1.54	20231015	WT	5	sec01	F	NA	75307	241	29423.20902	3618.334043	0.43581292	0.036743727	39570	6	4754.307045	3445.774643	0.099763483	0.059311818
middle	199	1	IN	11M	M2	Brn05	B1.54	20231015	WT	5	sec01	F	NA	33826	16	5813.100177	553.0974017	0.158312351	0.011383231	28190	2	1875.937227	1214.743667	0.059723813	0.033478294
middle	199	2	IN	11M	M2	Brn05	B1.54	20231015	WT	5	sec01	F	NA	56810	58	10615.59977	1353.126458	0.182116419	0.016632333	36246	10	1942.286231	1498.696151	0.040039673	0.031708248
middle	200	1	IN	11M	M2	Brn05	B1.54	20231015	WT	5	sec01	F	NA	27028	55	19995.14015	967.2553014	0.893064797	0.027450981	30517	9	4710.024814	1916.442362	0.063385978	0.05148394
middle	200	2	IN	11M	M2	Brn05	B1.54	20231015	WT	5	sec01	F	NA	38288	50	9990.908602	915.3014919	0.255329221	0.016678112	26518	2	2712.87381	1150.501338	0.084931716	0.034683757
middle	201	1	IN	11M	M2	Brn05	B1.54	20231015	WT	5	sec01	F	NA	56462	191	26010.2332	9420.314079	0.483222693	0.130830854	14355	5	2706.642588	1717.572871	0.145441368	0.088929579
middle	201	2	IN	11M	M2	Brn05	B1.54	20231015	WT	5	sec01	F	NA	33044	128	23839.05205	4337.757382	0.816083014	0.103471428	34631	17	4672.916369	3533.030643	0.06704814	0.086808577
middle	201	3	IN	11M	M2	Brn05	B1.54	20231015	WT	5	sec01	F	NA	37586	37	18779.30776	1868.447627	0.489600986	0.040207524	21157	5	2475.981035	1760.535975	0.058243688	0.063187607
middle	201	4	IN	11M	M2	Brn05	B1.54	20231015	WT	5	sec01	F	NA	32783	114	19735.05843	3688.951052	0.631662488	0.078721292	19	0	3.16977188	1.33464561	0.175417714	0.072152283
middle	201	5	IN	11M	M2	Brn05	B1.54	20231015	WT	5	sec01	F	NA	57250	98	24532.27918	3410.353069	0.431754023	0.048310064	37416	8	4648.553158	2893.490077	0.063431755	0.063736938
middle	201	6	IN	11M	M2	Brn05	B1.54	20231015	WT	5	sec01	F	NA	56662	169	30069.71154	5931.391399	0.590203702	0.084946975	45150	5	4947.747484	3261.617629	0.072037846	0.064362556
middle	201	7	IN	11M	M2	Brn05	B1.54	20231015	WT	5	sec01	F	NA	5657	2	1224.788403	279.1625243	0.200091556	0.047364004	20900	6	2921.434975	3758.131871	0.131288618	0.097047381
middle	201	8	IN	11M	M2	Brn05	B1.54	20231015	WT	5	sec01	F	NA	8458	23	3128.158693	762.775754	0.381429762	0.081010148	51464	15	8374.461971	5133.635513	0.129167616	0.08960098
middle	202	1	IN	11M	M2	Brn05	B1.54	20231015	WT	5	sec01	F	NA	64096	243	49477.73822	3632.287639	0.896314919	0.045258258	40752	3	4481.057972	2545.305062	0.062714577	0.055756465
middle	202	2	IN	11M	M2	Brn05	B1.54	20231015	WT	5	sec01	F	NA	27	2	17.24107724	6.27212939	0.660799593	0.185542077	5	0	0.927290767	0.172625318	0.192462042	0.036240177
middle	202	3	IN	11M	M2	Brn05	B1.54	20231015	WT	5	sec01	F	NA	23	0	6.815915123	1.055283442	0.297451735	0.046540016	50494	8	4911.658202	4109.213066	0.079591058	0.060410466
middle	202	4	IN	11M	M2	Brn05	B1.54	20231015	WT	5	sec01	F	NA	23	0	0.544625011	0.309361412	0.020538644	0.010002289	37842	1	4135.596952	2359.581418	0.091477834	0.050980393
middle	203	1	IN	11M	M2	Brn05	B1.54	20231015	WT	5	sec01	F	NA	6157	33	5027.67788	525.4668195	0.817715704	0.067376211	32858	10	8445.451991	2776.593349	0.149767295	0.070206761
middle	203	2	IN	11M	M2	Brn05	B1.54	20231015	WT	5	sec01	F	NA	53870	107	24406.19972	2718.393918	0.462516218	0.041092545	38810	7	4337.667082	3627.269615	0.104829483	0.063828491
middle	203	3	IN	11M	M2	Brn05	B1.54	20231015	WT	5	sec01	F	NA	58946	98	25856.45296	2726.697695	0.447287709	0.036774244	37318	1	4709.690306	2086.82361	0.112153813	0.051407646
middle	203	4	IN	11M	M2	Brn05	B1.54	20231015	WT	5	sec01	F	NA	33615	96	11188.67758	3144.779008	0.311261147	0.070939191	11717	5	1709.788144	1390.868697	0.103189133	0.08878462
middle	203	5	IN	11M	M2	Brn05	B1.54	20231015	WT	5	sec01	F	NA	35671	98	13530.82498	2891.562543	0.399473578	0.059609368	8501	3	1044.48774	746.8557265	0.084557869	0.078240633
middle	203	6	IN	11M	M2	Brn05	B1.54	20231015	WT	5	sec01	F	NA	33741	104	25562.75833	2235.335641	0.783016682	0.054375526	68840	7	16104.72844	5194.687943	0.142076746	0.066330969
middle	204	1	IN	11M	M2	Brn05	B1.54	20231015	WT	5	sec01	F	NA	38389	92	14648.83763	1369.630019	0.379896253	0.027450981	36145	3	3980.252922	1965.451198	0.094743267	0.047859922
middle	204	2	IN	11M	M2	Brn05	B1.54	20231015	WT	5	sec01	F	NA	52483	121	16998.9379	2094.073126	0.33954376	0.030472267	15975	2	1565.207311	1055.201589	0.085091934	0.045914397
middle	204	3	IN	11M	M2	Brn05	B1.54	20231015	WT	5	sec01	F	NA	40534	172	33580.18298	2456.56117	1	0.046631571	47184	13	6097.552426	4552.561736	0.061356526	0.07460136
middle	204	4	IN	11M	M2	Brn05	B1.54	20231015	WT	5	sec01	F	NA	53980	112	19361.57914	1963.707323	0.366384387	0.028915847	45117	6	4703.380153	2762.084677	0.093392842	0.050537881
middle	204	5	IN	11M	M2	Brn05	B1.54	20231015	WT	5	sec01	F	NA	89037	380	41767.72896	4954.059001	0.518577874	0.046860456	22642	4	1929.228612	1484.60191	0.069550619	0.057084002
middle	204	6	IN	11M	M2	Brn05	B1.54	20231015	WT	5	sec01	F	NA	39158	145	14174.29955	2047.832872	0.374364853	0.040329594	24389	5	2913.358452	2316.88112	0.113939114	0.069199666
middle	204	7	IN	11M	M2	Brn05	B1.54	20231015	WT	5	sec01	F	NA	56196	117	21896.66464	2325.643968	0.407110691	0.032043945	37385	5	4350.486017	2530.992481	0.102609292	0.05787747
middle	204	8	IN	11M	M2	Brn05	B1.54	20231015	WT	5	sec01	F	NA	51661	203	19189.40874	2901.874469	0.368253618	0.045807585	9841	2	1128.930175	1059.247593	0.103990234	0.071129933
middle	204	9	IN	11M	M2	Brn05	B1.54	20231015	WT	5	sec01	F	NA	24635	98	12353.41689	2132.130635	0.497085541	0.061890595	29095	10	3547.766188	3680.915604	0.097230487	0.080727853
middle	204	10	IN	11M	M2	Brn05	B1.54	20231015	WT	5	sec01	F	NA	44559	132	25182.70039	2027.190148	0.570260167	0.035568781	39734	2	4993.342111	2368.175529	0.106233314	0.053681239
middle	205	1	IN	11M	M2	Brn05	B1.54	20231015	WT	5	sec01	F	NA	27970	13	6916.531169	508.7231891	0.238574803	0.013916228	37851	2	1920.875719	1379.49313	0.025818266	0.030670634
middle	205	2	IN	11M	M2	Brn05	B1.54	20231015	WT	5	sec01	F	NA	25927	38	9971.441669	740.1935481	0.364538044	0.021393148	7340	5	698.4712607	422.1252318	0.073212788	0.042832073
middle	205	3	IN	11M	M2	Brn05	B1.54	20231015	WT	5	sec01	F	NA	58663	93	15377.33764	1937.301494	0.242984667	0.027222095	32	0	2.846585773	1.657877471	0.095857173	0.049561303
middle	205	4	IN	11M	M2	Brn05	B1.54	20231015	WT	5	sec01	F	NA	23	2	10.69346152	1.123567557	0.496482804	0.034981308	42044	5	4146.885394	2571.828966	0.090440221	0.047058824
middle	206	1	IN	11M	M2	Brn05	B1.54	20231015	WT	5	sec01	F	NA	21086	48	10481.60005	670.409005	0.503532469	0.021530479	40984	11	2878.887697	2198.871431	0.037109941	0.041535057
middle	206	2	IN	11M	M2	Brn05	B1.54	20231015	WT	5	sec01	F	NA	35257	85	10487.77862	1392.413035	0.309147775	0.030464638	20962	6	1572.584331	1470.701521	0.063706413	0.052048523
middle	206	3	IN	11M	M2	Brn05	B1.54	20231015	WT	5	sec01	F	NA	36834	178	28935.13992	2154.453074	0.965331495	0.047180895	42460	15	3529.011922	4310.802157	0.053528648	0.074937053
middle	206	4	IN	11M	M2	Brn05	B1.54	20231015	WT	5	sec01	F	NA	5	0	0.282902267	0.291050583	0.055527581	0.059899291	16	0	1.384878311	0.534843969	0.085053787	0.036209658
middle	207	1	IN	11M	M2	Brn05	B1.54	20231015	WT	5	sec01	F	NA	79786	80	17974.44638	2524.73766	0.218081936	0.02293431	37739	3	3365.020145	2325.258095	0.070954449	0.043595027
middle	207	2	IN	11M	M2	Brn05	B1.54	20231015	WT	5	sec01	F	NA	38487	74	14480.74742	2052.610456	0.37905699	0.043884948	25948	7	4473.739805	2670.207541	0.16530098	0.068986036
middle	207	3	IN	11M	M2	Brn05	B1.54	20231015	WT	5	sec01	F	NA	30625	95	18372.65258	1924.470576	0.600358605	0.047837034	26046	3	4467.034335	2219.38778	0.090058744	0.05432212
middle	207	4	IN	11M	M2	Brn05	B1.54	20231015	WT	5	sec01	F	NA	30040	81	18129.75941	2180.527157	0.589318693	0.055817503	16946	11	1884.074604	2377.883803	0.080720223	0.099183641
middle	207	5	IN	11M	M2	Brn05	B1.54	20231015	WT	5	sec01	F	NA	76302	92	23951.92093	2494.714741	0.331395447	0.024155032	28648	3	2683.467661	1714.339867	0.07827878	0.045593958
middle	207	6	IN	11M	M2	Brn05	B1.54	20231015	WT	5	sec01	F	NA	14401	41	10759.82105	767.5180298	0.771984458	0.042877853	24784	4	5421.903334	2163.954118	0.17297627	0.063935302
middle	207	7	IN	11M	M2	Brn05	B1.54	20231015	WT	5	sec01	F	NA	31398	127	27278.47445	3113.372979	0.941878378	0.068833448	31401	12	4803.591564	2815.011523	0.079880983	0.073243305
middle	207	8	IN	11M	M2	Brn05	B1.54	20231015	WT	5	sec01	F	NA	31790	126	20044.93568	2139.942492	0.636118114	0.051590752	44651	4	8811.69235	2955.336665	0.146204323	0.05899138
middle	207	9	IN	11M	M2	Brn05	B1.54	20231015	WT	5	sec01	F	NA	32817	84	25393.65754	2192.076971	0.799359143	0.049622338	67389	19	13860.01426	6303.725543	0.150720984	0.072419316
middle	207	10	IN	11M	M2	Brn05	B1.54	20231015	WT	5	sec01	F	NA	63803	105	27028.00267	2806.827428	0.44752422	0.034302283	30300	1	3166.132588	1866.276832	0.097962923	0.053559165
middle	208	1	IN	11M	M2	Brn05	B1.54	20231015	WT	5	sec01	F	NA	59477	133	26863.00603	5299.014974	0.472175181	0.071732663	23645	0	3672.380257	1673.196706	0.118684672	0.061295491
middle	208	2	IN	11M	M2	Brn05	B1.54	20231015	WT	5	sec01	F	NA	45849	39	14095.67342	2776.119909	0.30669871	0.049118791	31621	6	3993.731353	3517.88402	0.118417643	0.070923932
middle	208	3	IN	11M	M2	Brn05	B1.54	20231015	WT	5	sec01	F	NA	41099	148	24206.93731	6268.976886	0.585923553	0.110643171	27418	0	2175.546535	2249.637601	0.056870375	0.071335927
middle	208	4	IN	11M	M2	Brn05	B1.54	20231015	WT	5	sec01	F	NA	37488	107	29801.13756	4225.166571	0.871580064	0.084092468	38695	4	5603.557553	3443.764434	0.051934082	0.077744715
middle	208	5	IN	11M	M2	Brn05	B1.54	20231015	WT	5	sec01	F	NA	13323	28	5729.429221	1060.358878	0.430075526	0.060158692	8428	0	1029.247792	627.1163816	0.112214848	0.064972915
middle	208	6	IN	11M	M2	Brn05	B1.54	20231015	WT	5	sec01	F	NA	59585	154	25714.56479	7660.176245	0.443686575	0.097138934	25495	6	1712.134938	2648.141896	0.058564126	0.082406349
middle	209	1	IN	11M	S1	Brn03	B-0.46	20231015	WT	3	sec03	F	NA	23798	99	14068.87673	5213.402672	0.600473046	0.159349963	33576	20	8461.152333	3730.983569	0.2099794	0.077866785
middle	209	2	IN	11M	S1	Brn03	B-0.46	20231015	WT	3	sec03	F	NA	63106	125	19925.98624	9606.310479	0.203921571	0.083756775	40139	29	7383.254384	4410.085973	0.16247806	0.08029297
middle	209	3	IN	11M	S1	Brn03	B-0.46	20231015	WT	3	sec03	F	NA	41668	144	22100.42168	10837.02748	0.533379138	0.182299539	28145	23	4859.644604	2799.522746	0.139299616	0.068291754
middle	209	4	IN	11M	S1	Brn03	B-0.46	20231015	WT	3	sec03	F	NA	47644	84	23501.23255	5608.971805	0.54404515	0.070359349	32396	18	5721.43838	3615.483225	0.14956893	0.078812845
middle	209	5	IN	11M	S1	Brn03	B-0.46	20231015	WT	3	sec03	F	NA	52081	98	36027.36916	5873.002629	0.703662157	0.066376746	54521	19	11360.04111	4574.200386	0.168513015	0.062485695
middle	209	6	IN	11M	S1	Brn03	B-0.46	20231015	WT	3	sec03	F	NA	55406	28	10902.29678	3548.775072	0.140794992	0.044968337	59301	16	14086.16362	4731.307522	0.205493242	0.05633631
middle	211	1	IN	11M	S1	Brn03	B-0.46	20231015	WT	3	sec03	F	NA	44979	60	11927.6705	5296.44381	0.184451059	0.074067295	36474	20	10511.53686	4464.316976	0.223224238	0.078202486
middle	213	1	IN	11M	S1	Brn03	B-0.46	20231015	WT	3	sec03	F	NA	52067	87	17583.42265	7476.921879	0.358007163	0.076447703	29262	3	4814.043277	1984.03049	0.146425575	0.050553139
middle	213	2	IN	11M	S1	Brn03	B-0.46	20231015	WT	3	sec03	F	NA	63865	43	29057.53815	3526.542571	0.482772559	0.034103915	58094	19	8558.544019	4695.124107	0.127626464	0.057114519
middle	213	3	IN	11M	S1	Brn03	B-0.46	20231015	WT	3	sec03	F	NA	72580	27	18642.28713	4193.933004	0.223102152	0.044937819	45526	7	9018.06969	2695.835848	0.183459222	0.047791258
middle	213	4	IN	11M	S1	Brn03	B-0.46	20231015	WT	3	sec03	F	NA	96062	132	26869.75925	11676.02856	0.168154418	0.07353323	38974	6	8883.089695	2422.07932	0.221622035	0.047440298
middle	213	5	IN	11M	S1	Brn03	B-0.46	20231015	WT	3	sec03	F	NA	23843	45	15162.61494	3298.754119	0.628671706	0.082467385	50585	15	7558.990452	4539.771241	0.128206298	0.065796904
middle	213	6	IN	11M	S1	Brn03	B-0.46	20231015	WT	3	sec03	F	NA	24830	37	10782.00298	3129.339347	0.434103906	0.066773482	32713	6	5795.805997	2179.153082	0.129671171	0.052140079
middle	213	7	IN	11M	S1	Brn03	B-0.46	20231015	WT	3	sec03	F	NA	29806	55	14251.87111	4180.688888	0.468299389	0.07437247	32038	15	5346.118581	2485.509594	0.142610818	0.052002747
middle	213	8	IN	11M	S1	Brn03	B-0.46	20231015	WT	3	sec03	F	NA	19931	9	8219.817593	663.8500215	0.406698704	0.022056917	24156	7	4016.483683	1722.015765	0.147035941	0.052048523
middle	213	9	IN	11M	S1	Brn03	B-0.46	20231015	WT	3	sec03	F	NA	5903	6	2237.838408	556.4579088	0.368451983	0.041054398	32828	12	7100.40452	2710.251305	0.158236057	0.052567329
middle	214	1	IN	11M	S1	Brn03	B-0.46	20231015	WT	3	sec03	F	NA	13997	2	642.2493949	595.3175878	0.038727399	0.038254369	53493	4	6497.13146	2540.497313	0.106294349	0.03884184
middle	214	2	IN	11M	S1	Brn03	B-0.46	20231015	WT	3	sec03	F	NA	26862	58	11520.71135	3723.145177	0.417868316	0.084138244	49560	19	7273.251214	3885.857028	0.138109401	0.050751507
middle	214	3	IN	11M	S1	Brn03	B-0.46	20231015	WT	3	sec03	F	NA	18140	16	6649.377814	1491.786436	0.392690927	0.045975432	33328	8	6488.255789	2251.476329	0.176409557	0.048920423
middle	214	4	IN	11M	S1	Brn03	B-0.46	20231015	WT	3	sec03	F	NA	100899	98	14491.02537	9521.50159	0.073075458	0.063340202	75146	42	11041.91306	7794.871375	0.087678343	0.069336995
middle	214	5	IN	11M	S1	Brn03	B-0.46	20231015	WT	3	sec03	F	NA	21318	48	8768.970764	2933.300192	0.404653996	0.084596016	33037	15	6097.401239	3063.746824	0.176646069	0.06645304
middle	214	6	IN	11M	S1	Brn03	B-0.46	20231015	WT	3	sec03	F	NA	28699	53	12517.38891	4096.703491	0.428610653	0.080369271	28783	9	4350.901535	2259.69644	0.128473341	0.054756999
middle	214	7	IN	11M	S1	Brn03	B-0.46	20231015	WT	3	sec03	F	NA	29698	61	13028.38033	4311.526714	0.439078361	0.08429084	29518	9	4447.306693	2110.544536	0.126878768	0.051178761
middle	214	8	IN	11M	S1	Brn03	B-0.46	20231015	WT	3	sec03	F	NA	8188	2	378.6426346	410.0526753	0.041626614	0.045807585	72679	25	6399.360684	7631.553023	0.072388798	0.075928897
middle	214	9	IN	11M	S1	Brn03	B-0.46	20231015	WT	3	sec03	F	NA	31439	55	15608.36722	4104.451335	0.490272373	0.065110244	26005	9	5384.019411	2814.95505	0.1785153	0.061707485
middle	214	10	IN	11M	S1	Brn03	B-0.46	20231015	WT	3	sec03	F	NA	37466	96	17393.33851	5604.056294	0.462867171	0.097718775	40140	21	5818.114737	3395.009052	0.106492713	0.059159227
middle	214	11	IN	11M	S1	Brn03	B-0.46	20231015	WT	3	sec03	F	NA	20882	32	10399.47481	3157.925263	0.487647831	0.083146408	26439	12	3768.295386	2109.508341	0.1241474	0.056672007
middle	214	12	IN	11M	S1	Brn03	B-0.46	20231015	WT	3	sec03	F	NA	54335	52	11083.96482	4012.012212	0.121522851	0.053604946	28671	9	4916.790588	2125.896607	0.134767681	0.053940643
middle	214	13	IN	11M	S1	Brn03	B-0.46	20231015	WT	3	sec03	F	NA	53865	72	16668.6284	5791.415463	0.317120612	0.061036088	39170	13	5604.638793	2771.933215	0.132341504	0.054901961
middle	214	14	IN	11M	S1	Brn03	B-0.46	20231015	WT	3	sec03	F	NA	6790	9	3028.880186	504.56109	0.429846644	0.039078355	34712	11	6427.526287	2347.789871	0.15133898	0.04942397
middle	215	1	IN	11M	S1	Brn03	B-0.46	20231015	WT	3	sec03	F	NA	31189	79	11565.35207	4782.272133	0.369527727	0.091584653	32921	11	3976.800934	3362.776625	0.098542765	0.064728774
middle	215	2	IN	11M	S1	Brn03	B-0.46	20231015	WT	3	sec03	F	NA	74867	41	14059.99889	6652.887929	0.155428395	0.066163123	45162	12	7937.805573	3918.766938	0.158709094	0.069291219
middle	215	3	IN	11M	S1	Brn03	B-0.46	20231015	WT	3	sec03	F	NA	5490	10	2342.862119	620.7448694	0.4116579	0.060944535	28062	4	5846.122072	1910.967212	0.162737474	0.051148243
middle	215	4	IN	11M	S1	Brn03	B-0.46	20231015	WT	3	sec03	F	NA	109888	99	18749.36674	9079.260163	0.076310366	0.054169528	62413	26	8864.610336	5262.986518	0.0929427	0.058075838
middle	215	5	IN	11M	S1	Brn03	B-0.46	20231015	WT	3	sec03	F	NA	10672	5	4135.967924	529.1839031	0.367528796	0.038925763	21151	2	3998.007433	1139.138569	0.161593035	0.043442436
middle	216	1	IN	11M	S1	Brn03	B-0.46	20231015	WT	3	sec03	F	NA	108675	59	24795.49248	5721.41437	0.097810328	0.041733425	70123	13	12170.43738	4145.590425	0.107576102	0.046913862
middle	216	2	IN	11M	S1	Brn03	B-0.46	20231015	WT	3	sec03	F	NA	5	0	2.76101321	0.287312128	0.562661171	0.060646983	21	0	10.12121771	1.827084754	0.511787593	0.085847255
middle	216	3	IN	11M	S1	Brn03	B-0.46	20231015	WT	3	sec03	F	NA	4	0	2.309010446	0.255100328	0.571892858	0.069977872	24	1	11.88818179	2.04390021	0.471381694	0.084992751
middle	217	1	IN	11M	S1	Brn03	B-0.46	20231015	WT	3	sec03	F	NA	30475	60	16437.59483	3343.155065	0.534294665	0.059678033	37545	15	4085.109869	2793.326119	0.070908673	0.049439233
middle	217	2	IN	11M	S1	Brn03	B-0.46	20231015	WT	3	sec03	F	NA	54236	63	29732.83883	6170.285212	0.544167221	0.062577248	47377	8	5909.652662	2688.248224	0.104081787	0.043915465
middle	217	3	IN	11M	S1	Brn03	B-0.46	20231015	WT	3	sec03	F	NA	27703	59	15948.40243	3002.570628	0.59111923	0.075516902	65128	7	7777.592804	4277.748508	0.06657511	0.056092165
middle	217	4	IN	11M	S1	Brn03	B-0.46	20231015	WT	3	sec03	F	NA	51250	73	27643.01842	5675.037572	0.53574425	0.055405509	52426	8	7575.306283	3523.002293	0.131624326	0.047379263
middle	217	5	IN	11M	S1	Brn03	B-0.46	20231015	WT	3	sec03	F	NA	36108	85	17233.86538	3791.297097	0.49106583	0.072999164	64125	11	4354.56401	4313.657457	0.040543221	0.053292133
middle	217	6	IN	11M	S1	Brn03	B-0.46	20231015	WT	3	sec03	F	NA	53184	44	20974.55205	5170.229881	0.390524149	0.050705731	44528	3	6201.362162	2426.198937	0.132234678	0.041870758
middle	217	7	IN	11M	S1	Brn03	B-0.46	20231015	WT	3	sec03	F	NA	26531	25	10094.34508	2103.679884	0.375425339	0.042053863	43818	1	7381.826752	2168.348872	0.152666509	0.043152515
middle	218	1	IN	11M	S1	Brn03	B-0.46	20231015	WT	3	sec03	F	NA	38419	76	24084.49527	4353.520336	0.621240556	0.065407798	73903	25	9216.418727	6518.882847	0.071320668	0.058297094
middle	219	1	IN	11M	S1	Brn03	B-0.46	20231015	WT	3	sec03	F	NA	1298	2	30.99147032	91.54012369	0.021820402	0.06160067	1827	0	51.17109958	91.43146423	0.024765393	0.046913862
middle	219	2	IN	11M	S1	Brn03	B-0.46	20231015	WT	3	sec03	F	NA	11012	12	351.3017789	636.4959805	0.025345236	0.049179826	11338	6	327.5169617	808.5706121	0.023270009	0.053757533
middle	221	1	IN	11M	S1	Brn03	B0.02	20231015	WT	3	sec01	F	NA	10558	22	8149.40363	1712.745603	0.832730591	0.08171206	28798	8	6104.133382	1993.810333	0.155016407	0.054337379
middle	221	2	IN	11M	S1	Brn03	B0.02	20231015	WT	3	sec01	F	NA	3364	1	71.32182835	133.0639205	0.017532617	0.037140459	38931	3	3803.523326	2209.853517	0.080827042	0.049118791
middle	221	3	IN	11M	S1	Brn03	B0.02	20231015	WT	3	sec01	F	NA	51440	130	28869.54771	8164.636381	0.560936928	0.097276263	35102	17	4783.932802	2714.16184	0.112611584	0.055024032
middle	221	4	IN	11M	S1	Brn03	B0.02	20231015	WT	3	sec01	F	NA	30	1	17.41258866	8.119081343	0.512260616	0.159807742	42403	23	5334.455959	3435.069523	0.099626154	0.054047454
middle	222	1	IN	11M	S1	Brn03	B0.02	20231015	WT	3	sec01	F	NA	38979	51	26968.52233	1321.525754	0.779652119	0.021728847	31553	3	4010.542506	2017.779862	0.074586101	0.039597161
middle	223	1	IN	11M	S1	Brn03	B0.02	20231015	WT	3	sec01	F	NA	39500	65	31370.26747	3327.682676	0.803540111	0.057633325	57303	13	12084.34823	4237.686539	0.166536972	0.054795146
middle	223	2	IN	11M	S1	Brn03	B0.02	20231015	WT	3	sec01	F	NA	437	0	20.82244608	15.07371635	0.045731289	0.035523003	3778	0	382.8643782	143.0859239	0.085664146	0.030151827
middle	223	3	IN	11M	S1	Brn03	B0.02	20231015	WT	3	sec01	F	NA	65482	80	17978.32353	6653.873386	0.197314411	0.065415427	42439	17	9213.182971	3869.350122	0.178225383	0.066781111
middle	223	4	IN	11M	S1	Brn03	B0.02	20231015	WT	3	sec01	F	NA	55950	93	40027.71125	5710.623657	0.728236794	0.065400168	56012	14	10736.77006	4241.033057	0.151094839	0.056900892
middle	223	5	IN	11M	S1	Brn03	B0.02	20231015	WT	3	sec01	F	NA	38194	98	28905.72723	4581.195089	0.767467737	0.073350117	43753	10	8399.413158	4026.892932	0.157381549	0.059449151
middle	223	6	IN	11M	S1	Brn03	B0.02	20231015	WT	3	sec01	F	NA	18111	84	9588.924266	2922.204944	0.525627553	0.112100407	51139	12	14222.72018	3382.939946	0.222209513	0.044724192
middle	223	7	IN	11M	S1	Brn03	B0.02	20231015	WT	3	sec01	F	NA	37099	76	21253.78518	5860.605009	0.573884189	0.10121309	59559	25	10244.21061	4945.238535	0.096360721	0.062623024
middle	223	8	IN	11M	S1	Brn03	B0.02	20231015	WT	3	sec01	F	NA	45834	71	31263.7062	3994.019749	0.699793994	0.048584726	48475	8	8046.539226	3564.249566	0.137262538	0.054612041
middle	223	9	IN	11M	S1	Brn03	B0.02	20231015	WT	3	sec01	F	NA	14558	40	9190.22681	1740.726743	0.731227577	0.068070494	37280	4	6765.916337	2242.236716	0.154024571	0.0493019
middle	224	1	IN	11M	S1	Brn03	B0.02	20231015	WT	3	sec01	F	NA	36414	93	29883.88722	2298.477428	0.845365047	0.04103151	52172	16	11792.56759	3393.136421	0.187930107	0.049408711
middle	224	2	IN	11M	S1	Brn03	B0.02	20231015	WT	3	sec01	F	NA	45179	79	32280.10819	2297.8138	0.979636848	0.03759823	38655	5	16088.15601	2003.601011	0.331342041	0.040344853
middle	224	3	IN	11M	S1	Brn03	B0.02	20231015	WT	3	sec01	F	NA	28953	73	23355.71107	2415.101017	0.82507056	0.052018005	42631	13	10729.87277	2875.725724	0.223033488	0.053009842
middle	224	4	IN	11M	S1	Brn03	B0.02	20231015	WT	3	sec01	F	NA	41440	76	28884.15575	2488.726777	0.709559798	0.040512703	46980	11	10279.04609	2899.121009	0.180071712	0.047135118
middle	225	1	IN	11M	S1	Brn03	B0.02	20231015	WT	3	sec01	F	NA	39654	86	32004.49455	3751.562542	0.930922389	0.056015868	42997	6	9270.761731	2590.457638	0.166842148	0.046402685
middle	225	2	IN	11M	S1	Brn03	B0.02	20231015	WT	3	sec01	F	NA	14	0	8.870954454	0.426489659	0.691584647	0.02760357	27	1	4.469214909	4.293858226	0.153612576	0.150370032
middle	226	1	IN	11M	S1	Brn03	B0.02	20231015	WT	3	sec01	F	NA	99625	56	29541.49581	5441.974207	0.255909055	0.039337758	35135	5	7728.692986	2294.202414	0.215136945	0.048134584
middle	226	2	IN	11M	S1	Brn03	B0.02	20231015	WT	3	sec01	F	NA	32232	98	19546.68363	2971.42637	0.597390711	0.061905853	54134	5	7255.371439	4209.849871	0.04728771	0.06301976
middle	226	3	IN	11M	S1	Brn03	B0.02	20231015	WT	3	sec01	F	NA	28629	18	2716.913087	981.0529064	0.071030743	0.020973526	14719	0	463.9709025	468.5871078	0.014801252	0.02684062
middle	226	4	IN	11M	S1	Brn03	B0.02	20231015	WT	3	sec01	F	NA	36467	36	15427.60868	1792.791322	0.435301751	0.034958418	47561	14	9633.43777	4956.29365	0.154139012	0.064759292
middle	226	5	IN	11M	S1	Brn03	B0.02	20231015	WT	3	sec01	F	NA	45990	93	32293.3393	3840.868594	0.686106682	0.046066988	41064	3	7871.891893	2377.701705	0.1241474	0.047150377
middle	226	6	IN	11M	S1	Brn03	B0.02	20231015	WT	3	sec01	F	NA	69590	79	36295.04167	4079.421614	0.561593056	0.034821089	44881	10	8240.573406	3536.004749	0.169146255	0.049179826
middle	226	7	IN	11M	S1	Brn03	B0.02	20231015	WT	3	sec01	F	NA	37428	73	24333.21927	2963.526197	0.65328449	0.045975432	69057	18	17061.22889	6095.763491	0.216403455	0.05444419
middle	226	8	IN	11M	S1	Brn03	B0.02	20231015	WT	3	sec01	F	NA	26796	45	15243.76571	2230.978595	0.552452862	0.046204317	50228	10	7910.095006	4942.350367	0.125169754	0.056778822
middle	227	1	IN	11M	S1	Brn03	B0.02	20231015	WT	3	sec01	F	NA	32982	45	21883.68	1843.441248	0.667399108	0.036423285	31548	2	6324.295906	1570.977069	0.159533069	0.041168842
middle	227	2	IN	11M	S1	Brn03	B0.02	20231015	WT	3	sec01	F	NA	54197	159	38678.79973	5276.894627	0.734798193	0.059281301	14	1	1.673289079	0.801663229	0.087815672	0.049866483
middle	227	3	IN	11M	S1	Brn03	B0.02	20231015	WT	3	sec01	F	NA	6401	18	4042.867659	425.5932564	0.617563128	0.040817883	21	0	2.071381725	0.859998483	0.103265431	0.037201496
middle	227	4	IN	11M	S1	Brn03	B0.02	20231015	WT	3	sec01	F	NA	115331	150	33546.00406	8319.529865	0.154619664	0.053162433	20	0	1.619226348	0.84533456	0.089356832	0.043350883
middle	228	1	IN	11M	S1	Brn03	B0.02	20231015	WT	3	sec01	F	NA	15312	40	3915.744886	890.5270635	0.245792329	0.041184101	50616	8	3629.371485	4147.160117	0.038574807	0.065674834
middle	229	1	IN	11M	S1	Brn03	B0.02	20231015	WT	3	sec01	F	NA	32746	32	21889.64304	3645.263419	0.683329523	0.057557032	43095	6	6574.396005	4231.752138	0.142885476	0.054551002
middle	229	2	IN	11M	S1	Brn03	B0.02	20231015	WT	3	sec01	F	NA	53289	80	31517.27803	5611.466947	0.712695479	0.068894483	36517	8	7759.144764	3257.166753	0.153002217	0.053582055
middle	229	3	IN	11M	S1	Brn03	B0.02	20231015	WT	3	sec01	F	NA	38588	84	32334.72328	6006.13779	0.869474351	0.11125353	119249	11	14910.69312	8662.28969	0.064881362	0.059632257
middle	229	4	IN	11M	S1	Brn03	B0.02	20231015	WT	3	sec01	F	NA	21507	17	11925.78396	1571.823532	0.575440586	0.05333028	67568	9	12134.01469	5132.739657	0.078034639	0.059143968
middle	229	5	IN	11M	S1	Brn03	B0.02	20231015	WT	3	sec01	F	NA	17678	4	4017.224918	737.7676983	0.199832156	0.016571298	39644	8	6438.630871	3570.656401	0.150148779	0.054612041
middle	230	1	IN	11M	S1	Brn03	B0.02	20231015	WT	3	sec01	F	NA	42836	57	29039.32038	1632.133445	0.735149145	0.02214084	46509	5	4183.261162	2657.925114	0.05586328	0.035317007
middle	230	2	IN	11M	S1	Brn03	B0.02	20231015	WT	3	sec01	F	NA	40774	75	26582.10188	2516.168342	0.670756102	0.033432517	52448	4	6840.384043	2821.987951	0.059311818	0.044968337
middle	230	3	IN	11M	S1	Brn03	B0.02	20231015	WT	3	sec01	F	NA	27301	33	15792.90013	1054.315376	0.605203331	0.02154574	29255	1	2892.079792	1289.684813	0.053162433	0.03648432
middle	230	4	IN	11M	S1	Brn03	B0.02	20231015	WT	3	sec01	F	NA	48368	72	36234.95165	2314.461408	0.842160702	0.025757229	13	0	0.311131453	0.488441292	0.021560999	0.040604258
middle	230	5	IN	11M	S1	Brn03	B0.02	20231015	WT	3	sec01	F	NA	22	0	10.43703368	0.342458231	0.483283728	0.012939651	56709	10	7434.390286	3134.435238	0.050507363	0.038147554
middle	230	6	IN	11M	S1	Brn03	B0.02	20231015	WT	3	sec01	F	NA	42080	68	31681.62254	1989.782182	0.801464856	0.031937134	31	0	4.319844365	0.684000921	0.147730224	0.022728314
middle	230	7	IN	11M	S1	Brn03	B0.02	20231015	WT	3	sec01	F	NA	51964	51	19322.88295	1867.592941	0.365316242	0.024109256	60146	6	8223.45678	4957.389995	0.062912948	0.053727016
middle	230	8	IN	11M	S1	Brn03	B0.02	20231015	WT	3	sec01	F	NA	15359	33	3898.971436	1082.265768	0.23753719	0.039688718	16704	3	1741.162098	1641.857833	0.098344393	0.053620204
middle	230	9	IN	11M	S1	Brn03	B0.02	20231015	WT	3	sec01	F	NA	1	0	0.315861762	0.018448157	0.315861762	0.018448157	38354	9	4297.173864	4141.791778	0.100312807	0.052414741
middle	230	10	IN	11M	S1	Brn03	B0.02	20231015	WT	3	sec01	F	NA	27	0	14.97260992	0.548699174	0.520149529	0.02121767	23	0	2.804562431	1.278095679	0.116456855	0.058907455
middle	230	11	IN	11M	S1	Brn03	B0.02	20231015	WT	3	sec01	F	NA	22	0	11.42479585	0.444007022	0.495704591	0.018371863	15	0	0.973739233	1.079346899	0.068146791	0.075944152
middle	231	1	IN	11M	S1	Brn03	B0.02	20231015	WT	3	sec02	F	NA	30943	79	18598.25549	4614.744993	0.59816891	0.08986038	35520	12	5833.328713	2083.714919	0.146852821	0.043717097
middle	231	2	IN	11M	S1	Brn03	B0.02	20231015	WT	3	sec02	F	NA	50911	53	31746.0409	2702.213495	0.654314518	0.035843443	30267	18	8478.362311	2588.886094	0.199031055	0.058579385
middle	231	3	IN	11M	S1	Brn03	B0.02	20231015	WT	3	sec02	F	NA	34634	118	18534.50428	4142.940997	0.53612572	0.082673378	36046	6	8332.207829	2067.628691	0.219501033	0.040283818
middle	232	1	IN	11M	S1	Brn03	B0.02	20231015	WT	3	sec02	F	NA	43377	59	35274.12859	2205.530438	0.911375582	0.032333866	60433	9	13406.45075	3747.457792	0.114473179	0.042862594
middle	232	2	IN	11M	S1	Brn03	B0.02	20231015	WT	3	sec02	F	NA	32817	60	25320.75086	2433.454021	0.82229346	0.047806516	56633	11	11054.13059	4289.950063	0.1416495	0.052674145
middle	232	3	IN	11M	S1	Brn03	B0.02	20231015	WT	3	sec02	F	NA	36302	84	21255.00538	3725.393426	0.609140158	0.065949492	59477	4	6796.299173	4137.569151	0.082352944	0.048905164
middle	232	4	IN	11M	S1	Brn03	B0.02	20231015	WT	3	sec02	F	NA	20688	33	10843.25286	1047.587887	0.516914606	0.033920806	36104	8	6310.923553	3657.706648	0.162066072	0.049927521
middle	233	1	IN	11M	S1	Brn03	B0.02	20231015	WT	3	sec02	F	NA	47131	66	31467.45636	2510.781938	0.695231557	0.031738766	43578	17	5376.905809	3718.97446	0.082932785	0.041580833
middle	234	1	IN	11M	S1	Brn03	B0.02	20231015	WT	3	sec02	F	NA	6	0	2.692667991	0.494758524	0.449729145	0.089585714	29	1	3.80285342	2.583382966	0.100740064	0.052925918
middle	234	2	IN	11M	S1	Brn03	B0.02	20231015	WT	3	sec02	F	NA	4	1	1.835080475	0.343999393	0.500007629	0.096452281	20	0	2.721004039	1.882520823	0.099961855	0.06846723
middle	234	3	IN	11M	S1	Brn03	B0.02	20231015	WT	3	sec02	F	NA	51	3	25.59467468	8.995773286	0.482871741	0.17106127	56	0	7.944579266	3.050034327	0.113542385	0.04882887
middle	234	4	IN	11M	S1	Brn03	B0.02	20231015	WT	3	sec02	F	NA	49712	159	28795.8392	6436.319209	0.628610671	0.092301823	48705	6	6133.217705	3038.421169	0.105195694	0.05084306
middle	234	5	IN	11M	S1	Brn03	B0.02	20231015	WT	3	sec02	F	NA	38	0	5.930815649	1.020309762	0.026398107	0.021896696	14	0	3.300984178	0.554756995	0.163363084	0.032074463
middle	235	1	IN	11M	S1	Brn03	B0.02	20231015	WT	3	sec02	F	NA	54425	77	36355.69607	3128.845217	0.862249196	0.039093614	80328	23	9438.001075	5544.09002	0.094865337	0.047928587
middle	235	2	IN	11M	S1	Brn03	B0.02	20231015	WT	3	sec02	F	NA	34244	44	12010.65884	2125.497951	0.294422835	0.038025483	61840	11	13327.82133	4182.989722	0.204638749	0.042450599
middle	236	1	IN	11M	S1	Brn03	B0.02	20231015	WT	3	sec02	F	NA	60868	207	39727.30927	11777.96955	0.700114429	0.135896847	42446	14	7155.97623	4728.002888	0.136476696	0.071396962
middle	236	2	IN	11M	S1	Brn03	B0.02	20231015	WT	3	sec02	F	NA	52391	177	40181.87907	8251.006871	0.782116413	0.108316168	59123	15	12247.9867	6411.931064	0.191195548	0.063714046
middle	236	3	IN	11M	S1	Brn03	B0.02	20231015	WT	3	sec02	F	NA	56561	180	43085.87376	10158.18029	0.854657829	0.126031891	68838	26	7120.786076	7450.210779	0.064148925	0.076981768
middle	236	4	IN	11M	S1	Brn03	B0.02	20231015	WT	3	sec02	F	NA	56885	155	37809.28543	9245.436153	0.665789247	0.106157012	43716	12	7389.25579	4177.085958	0.148561835	0.059449151
middle	236	5	IN	11M	S1	Brn03	B0.02	20231015	WT	3	sec02	F	NA	19411	61	9340.146393	3745.797073	0.505798399	0.111459523	45822	18	8499.068806	4733.0033	0.156206608	0.071305409
middle	236	6	IN	11M	S1	Brn03	B0.02	20231015	WT	3	sec02	F	NA	58497	170	47928.07316	8375.636855	0.868703723	0.088532843	61538	17	13991.81708	5108.820926	0.189211875	0.060776684
middle	237	1	IN	11M	S1	Brn03	B0.02	20231015	WT	3	sec02	F	NA	37553	42	30543.93381	952.3080534	0.909102023	0.015274281	41887	2	9409.986558	1424.730118	0.165651947	0.026993209
middle	237	2	IN	11M	S1	Brn03	B0.02	20231015	WT	3	sec02	F	NA	42104	39	31572.96028	1026.188331	0.915342927	0.016189823	47316	3	7783.563077	1951.459546	0.074525066	0.028320745
middle	237	3	IN	11M	S1	Brn03	B0.02	20231015	WT	3	sec02	F	NA	33718	101	22037.07996	1818.901765	0.686121941	0.036423285	76981	7	10063.32499	4658.611437	0.050659955	0.048249029
middle	237	4	IN	11M	S1	Brn03	B0.02	20231015	WT	3	sec02	F	NA	38188	47	29475.56686	1218.255181	0.8796826	0.019043259	42966	3	9121.35723	2107.997425	0.128923476	0.030212864
middle	237	5	IN	11M	S1	Brn03	B0.02	20231015	WT	3	sec02	F	NA	3	0	2.364614308	0.06692607	0.839429289	0.02495613	30	0	6.955626778	0.969176789	0.232593268	0.029739834
middle	237	6	IN	11M	S1	Brn03	B0.02	20231015	WT	3	sec02	F	NA	11	0	5.590905637	0.148729688	0.483543143	0.013786526	10	0	3.840070173	1.086030377	0.39516288	0.125871673
middle	238	1	IN	11M	S1	Brn03	B0.02	20231015	WT	3	sec02	F	NA	75448	131	45968.61596	2690.501648	0.631998181	0.021789884	57268	17	15525.70453	3650.279199	0.259403378	0.037415121
middle	238	2	IN	11M	S1	Brn03	B0.02	20231015	WT	3	sec02	F	NA	54183	77	37495.62076	1648.431119	0.746684968	0.019623103	61485	13	6681.07784	3156.426572	0.073014423	0.035873961
middle	238	3	IN	11M	S1	Brn03	B0.02	20231015	WT	3	sec02	F	NA	52687	61	26504.08737	1512.874576	0.501022339	0.017883575	39390	5	9435.224598	1459.810273	0.218768597	0.029343098
middle	238	4	IN	11M	S1	Brn03	B0.02	20231015	WT	3	sec02	F	NA	33405	51	31217.45514	1296.978472	1	0.022552835	35107	2	11199.25455	1224.437938	0.278171957	0.030251011
middle	238	5	IN	11M	S1	Brn03	B0.02	20231015	WT	3	sec02	F	NA	59344	40	41190.88313	1215.250727	0.785458148	0.011749447	54887	6	4299.878986	1569.512617	0.035599299	0.020248722
middle	239	1	IN	11M	S1	Brn03	B0.02	20231015	WT	3	sec02	F	NA	13943	26	7138.395242	1178.892136	0.577256441	0.05728237	32840	11	7803.728649	3416.825973	0.214801252	0.069352254
middle	240	1	IN	11M	S1	Brn03	B0.02	20231015	WT	3	sec02	F	NA	14222	43	9253.120242	1782.471322	0.686137199	0.085206382	53243	12	8535.858049	4611.577772	0.115571834	0.06491188
middle	240	2	IN	11M	S1	Brn03	B0.02	20231015	WT	3	sec02	F	NA	54997	114	28914.62527	4440.4324	0.548645735	0.052567329	16005	1	2589.039569	996.5817522	0.149141684	0.049835965
middle	240	3	IN	11M	S1	Brn03	B0.02	20231015	WT	3	sec02	F	NA	35687	86	21915.39983	3319.081258	0.615472674	0.055603877	30387	12	5844.621076	2347.640592	0.166826889	0.051087204
middle	241	1	IN	11M	S1	Brn03	B0.02	20231015	WT	3	sec02	F	NA	48	0	29.30074009	2.078355081	0.643884957	0.03527886	52129	16	8785.029287	4279.603392	0.107232779	0.061692227
middle	241	2	IN	11M	S1	Brn03	B0.02	20231015	WT	3	sec02	F	NA	45989	23	2586.387844	2123.606185	0.041214619	0.031784542	1571	0	70.60970489	99.96412613	0.041954681	0.055146106
middle	241	3	IN	11M	S1	Brn03	B0.02	20231015	WT	3	sec02	F	NA	75471	191	51787.44529	8293.475921	0.840596616	0.065705352	5	0	1.308598459	0.154482339	0.285908297	0.034752423
middle	241	4	IN	11M	S1	Brn03	B0.02	20231015	WT	3	sec02	F	NA	74407	201	39301.11353	7390.453093	0.609445333	0.069489583	28406	2	1527.508677	1195.422891	0.041016251	0.036408026
middle	242	1	IN	11M	S1	Brn05	B0.02	20231015	WT	5	sec02	F	NA	23788	59	6308.385426	1733.739836	0.263004512	0.056015868	47852	6	6131.132193	3668.205498	0.107011519	0.064225227
middle	242	2	IN	11M	S1	Brn05	B0.02	20231015	WT	5	sec02	F	NA	56938	60	17500.82278	1922.616013	0.304020762	0.025650416	35058	1	2738.066287	2395.819917	0.068436712	0.054871444
middle	242	3	IN	11M	S1	Brn05	B0.02	20231015	WT	5	sec02	F	NA	14003	0	824.875259	231.6683161	0.053765163	0.015365835	6956	0	133.2422073	299.7595184	0.01731899	0.041550316
middle	242	4	IN	11M	S1	Brn05	B0.02	20231015	WT	5	sec02	F	NA	22938	71	13836.20586	1720.551417	0.621133745	0.056733042	31642	7	3496.497187	2710.677305	0.061829556	0.074738689
middle	242	5	IN	11M	S1	Brn05	B0.02	20231015	WT	5	sec02	F	NA	17	0	1.58675517	0.337468531	0.109147783	0.021301595	15	0	0.113496606	0.780529492	0.007461662	0.050705729
middle	242	6	IN	11M	S1	Brn05	B0.02	20231015	WT	5	sec02	F	NA	58267	96	6785.447902	4707.639816	0.11398489	0.061066605	28531	8	3845.62193	2809.555004	0.132410169	0.068451971
middle	243	1	IN	11M	S1	Brn05	B0.02	20231015	WT	5	sec02	F	NA	22151	49	15462.64581	1035.329185	0.798046827	0.040268559	44851	11	4987.349512	3488.112661	0.070801862	0.070687421
middle	243	2	IN	11M	S1	Brn05	B0.02	20231015	WT	5	sec02	F	NA	44353	21	9892.617899	1324.937657	0.226955056	0.025543602	22546	5	2425.857224	1404.035296	0.101884492	0.053925384
middle	243	3	IN	11M	S1	Brn05	B0.02	20231015	WT	5	sec02	F	NA	50420	36	12035.35041	1322.095557	0.23527886	0.019897765	46696	3	2966.505246	2594.050757	0.056382086	0.045304038
middle	243	4	IN	11M	S1	Brn05	B0.02	20231015	WT	5	sec02	F	NA	41347	121	13459.48744	3221.624662	0.323575199	0.054222934	29265	1	2452.51356	1664.047855	0.066475928	0.051026169
middle	244	1	IN	11M	S1	Brn05	B0.02	20231015	WT	5	sec02	F	NA	25632	88	9706.748883	2235.707197	0.251041442	0.077515833	60684	15	6669.996387	6202.758059	0.07837034	0.0876173
middle	244	2	IN	11M	S1	Brn05	B0.02	20231015	WT	5	sec02	F	NA	28734	25	6851.823333	1440.040439	0.248126954	0.044663157	35511	11	4411.150289	3553.021306	0.114587627	0.063508049
middle	244	3	IN	11M	S1	Brn05	B0.02	20231015	WT	5	sec02	F	NA	31121	29	5881.210759	1620.088139	0.184641793	0.046784163	23661	4	2908.652798	1786.384621	0.116525523	0.053665981
middle	244	4	IN	11M	S1	Brn05	B0.02	20231015	WT	5	sec02	F	NA	18	1	4.38371858	1.93430993	0.227695122	0.101274125	55564	1	5796.637527	3209.728029	0.092362858	0.050659955
middle	244	5	IN	11M	S1	Brn05	B0.02	20231015	WT	5	sec02	F	NA	43341	38	11900.26644	2129.338632	0.285320818	0.041870758	63363	6	6748.696887	4263.619888	0.09140154	0.060639352
middle	244	6	IN	11M	S1	Brn05	B0.02	20231015	WT	5	sec02	F	NA	68438	34	4597.544463	2776.225506	0.055405509	0.033417258	66888	14	6850.839603	6201.072333	0.069901578	0.070801862
middle	244	7	IN	11M	S1	Brn05	B0.02	20231015	WT	5	sec02	F	NA	75909	157	37273.05796	5208.345029	0.496620119	0.053589687	30409	6	4021.258994	2902.700438	0.123323418	0.062264439
middle	244	8	IN	11M	S1	Brn05	B0.02	20231015	WT	5	sec02	F	NA	26716	21	8481.903059	1424.057819	0.320225835	0.047837034	61052	18	4956.923405	5632.762513	0.049973298	0.070771344
middle	244	9	IN	11M	S1	Brn05	B0.02	20231015	WT	5	sec02	F	NA	71824	180	39801.45984	6308.981176	0.573327243	0.063004501	19011	9	1327.738783	1656.924333	0.057053484	0.069398031
middle	244	10	IN	11M	S1	Brn05	B0.02	20231015	WT	5	sec02	F	NA	57224	164	21635.8521	5864.804888	0.39693293	0.072571911	10503	1	405.0135357	685.1594578	0.034287021	0.053223468
middle	245	1	IN	11M	S1	Brn05	B0.02	20231015	WT	5	sec02	F	NA	78096	222	27768.27369	3434.169841	0.374624252	0.034866866	32963	2	3069.712951	3028.483334	0.088059813	0.058793012
middle	245	2	IN	11M	S1	Brn05	B0.02	20231015	WT	5	sec02	F	NA	69777	281	38802.21244	3841.207545	0.599252284	0.046677347	36150	0	4698.543378	2404.6425	0.104997329	0.062500954
middle	245	3	IN	11M	S1	Brn05	B0.02	20231015	WT	5	sec02	F	NA	76214	256	48714.89738	3359.780705	0.696040273	0.035141528	81365	10	11477.19949	8513.070366	0.100633249	0.068421453
middle	245	4	IN	11M	S1	Brn05	B0.02	20231015	WT	5	sec02	F	NA	30836	154	15073.51837	1940.632978	0.512764156	0.053681239	49914	4	3590.990788	4657.600752	0.040375371	0.086518653
middle	245	5	IN	11M	S1	Brn05	B0.02	20231015	WT	5	sec02	F	NA	40791	71	14250.14994	1517.931125	0.356435478	0.030731671	25812	2	2040.522105	1773.842209	0.065110244	0.054383155
middle	245	6	IN	11M	S1	Brn05	B0.02	20231015	WT	5	sec02	F	NA	41656	88	15176.29631	1414.625518	0.372976273	0.027115282	28233	1	3282.368766	1753.794388	0.105714507	0.049210347
middle	245	7	IN	11M	S1	Brn05	B0.02	20231015	WT	5	sec02	F	NA	32161	85	30196.9407	1349.777786	1	0.034714274	38579	2	5899.486078	3167.173529	0.079621576	0.063935302
middle	245	8	IN	11M	S1	Brn05	B0.02	20231015	WT	5	sec02	F	NA	11029	13	376.276983	259.0037853	0.028969252	0.019012742	16768	4	1430.501092	1594.045718	0.072373539	0.066712447
middle	245	9	IN	11M	S1	Brn05	B0.02	20231015	WT	5	sec02	F	NA	15	0	0.444083312	0.146410318	0.023506523	0.00811017	3	0	0.138826583	0.093324177	0.047135118	0.031853207
middle	245	10	IN	11M	S1	Brn05	B0.02	20231015	WT	5	sec02	F	NA	63658	144	29702.33345	2014.415875	0.467505902	0.02169833	7	0	0.313862819	0.31076524	0.046196688	0.05071336
middle	245	11	IN	11M	S1	Brn05	B0.02	20231015	WT	5	sec02	F	NA	33244	56	12128.05312	1127.302132	0.372777909	0.025497826	4	0	0.055542841	0.128679333	0.014694438	0.032669567
middle	245	12	IN	11M	S1	Brn05	B0.02	20231015	WT	5	sec02	F	NA	8	1	2.935896844	0.421683069	0.342198819	0.040817883	46975	2	4774.963291	3131.514905	0.090287633	0.052216373
middle	246	1	IN	11M	S1	Brn05	B0.02	20231015	WT	5	sec02	F	NA	42499	156	29448.69968	4126.646757	0.734981298	0.079789422	70505	8	6107.456495	7022.695558	0.038612954	0.07943847
middle	246	2	IN	11M	S1	Brn05	B0.02	20231015	WT	5	sec02	F	NA	49092	121	38216.54311	4347.862674	0.85250628	0.070038907	64391	5	5929.827075	5363.049765	0.044174869	0.073823147
middle	246	3	IN	11M	S1	Brn05	B0.02	20231015	WT	5	sec02	F	NA	24722	44	9193.39808	1666.096318	0.369970232	0.051041428	17408	0	1550.028567	1050.582317	0.067750059	0.053955901
middle	246	4	IN	11M	S1	Brn05	B0.02	20231015	WT	5	sec02	F	NA	38659	43	17829.03737	2381.131277	0.396345466	0.053543907	6146	0	959.1995427	381.5464718	0.132097349	0.058457311
middle	246	5	IN	11M	S1	Brn05	B0.02	20231015	WT	5	sec02	F	NA	11624	47	10142.03092	1197.958115	0.935835838	0.080521859	33735	7	10366.09958	2800.110204	0.138300151	0.07176318
middle	246	6	IN	11M	S1	Brn05	B0.02	20231015	WT	5	sec02	F	NA	6	0	0.508476384	0.313466083	0.08796826	0.056717783	5	0	0.532799266	0.451514464	0.110543985	0.102059972
middle	247	1	IN	11M	S1	Brn05	B0.02	20231015	WT	5	sec02	F	NA	41712	73	17332.44695	1504.380076	0.418036163	0.029144732	32873	2	4738.756667	2493.465007	0.130167082	0.0583505
middle	247	2	IN	11M	S1	Brn05	B0.02	20231015	WT	5	sec02	F	NA	23199	63	18663.41874	1318.566113	0.928480983	0.042008087	28286	7	5800.582956	2117.877397	0.096147098	0.06550698
middle	247	3	IN	11M	S1	Brn05	B0.02	20231015	WT	5	sec02	F	NA	40903	83	27388.73939	1643.261453	0.706683457	0.032669567	40265	7	6177.628507	2827.486034	0.146990165	0.063889526
middle	247	4	IN	11M	S1	Brn05	B0.02	20231015	WT	5	sec02	F	NA	34728	166	17018.21239	2697.594753	0.48212406	0.059540704	30305	10	5161.414436	2659.038944	0.152819097	0.064583808
middle	247	5	IN	11M	S1	Brn05	B0.02	20231015	WT	5	sec02	F	NA	52813	123	28934.48005	2114.701539	0.57765317	0.031372551	44001	7	6773.649717	2695.621291	0.142618448	0.055664912
middle	248	1	IN	11M	S1	Brn05	B0.02	20231015	WT	5	sec02	F	NA	39747	138	22576.39923	3358.570158	0.569405675	0.073243305	86194	14	6051.93218	7300.448226	0.030670634	0.074921794
middle	248	2	IN	11M	S1	Brn05	B0.02	20231015	WT	5	sec02	F	NA	46408	113	34080.42344	3876.768999	0.760799587	0.064469367	70458	21	6495.32879	5900.654939	0.032547493	0.068421453
middle	249	1	IN	11M	S1	Brn05	B0.02	20231015	WT	5	sec02	F	NA	39569	78	14569.61909	1397.670577	0.374738693	0.028381782	22405	1	3885.993319	1175.810455	0.166727707	0.047829404
middle	249	2	IN	11M	S1	Brn05	B0.02	20231015	WT	5	sec02	F	NA	11	1	3.424185529	0.615152217	0.289906144	0.052826736	4	0	0.532692477	0.134172579	0.133302823	0.032394905
middle	249	3	IN	11M	S1	Brn05	B0.02	20231015	WT	5	sec02	F	NA	38304	76	23389.42754	1541.035969	0.623025835	0.032898452	36990	4	4204.0257	2703.648237	0.101197831	0.063172348
middle	249	4	IN	11M	S1	Brn05	B0.02	20231015	WT	5	sec02	F	NA	36176	121	10955.36065	1655.154303	0.301365674	0.036881056	12593	1	2419.990204	789.5941416	0.18103303	0.052368965
middle	249	5	IN	11M	S1	Brn05	B0.02	20231015	WT	5	sec02	F	NA	32381	111	16731.9032	1804.405115	0.512886226	0.042122532	34128	2	4851.835495	2626.805008	0.132158384	0.065186545
middle	249	6	IN	11M	S1	Brn05	B0.02	20231015	WT	5	sec02	F	NA	45311	98	14590.576	1753.589491	0.329259187	0.031143663	18513	4	2750.297797	2658.166294	0.141886011	0.068657972
middle	250	1	IN	11M	S1	Brn05	B0.02	20231015	WT	5	sec02	F	NA	48320	127	37265.3574	2050.073188	0.854566276	0.034561686	78586	6	7548.542436	5440.371428	0.049546044	0.058670938
middle	250	2	IN	11M	S1	Brn05	B0.02	20231015	WT	5	sec02	F	NA	51095	119	13429.36524	2105.452054	0.264484614	0.034897383	17287	3	2205.315985	1314.757368	0.120576791	0.054398414
middle	250	3	IN	11M	S1	Brn05	B0.02	20231015	WT	5	sec02	F	NA	31515	164	28308.43686	2519.351251	0.994010806	0.064209968	73581	14	9617.373318	7140.48854	0.075303271	0.075272754
middle	250	4	IN	11M	S1	Brn05	B0.02	20231015	WT	5	sec02	F	NA	36404	63	9379.974048	1418.158835	0.258442044	0.030869002	18046	2	1865.792418	968.8392942	0.097688258	0.045532923
middle	250	5	IN	11M	S1	Brn05	B0.02	20231015	WT	5	sec02	F	NA	1	1	0.277180135	0.097962923	0.277180135	0.097962923	18	0	2.741207018	1.852628365	0.131212324	0.107911803
middle	251	1	IN	11M	S1	Brn05	B1.54	20231015	WT	5	sec01	F	NA	60155	177	9803.080161	2680.410185	0.142252237	0.038101777	30965	3	4131.794952	2438.402216	0.128480971	0.052414741
middle	251	2	IN	11M	S1	Brn05	B1.54	20231015	WT	5	sec01	F	NA	38231	49	10029.40443	995.247566	0.255489439	0.018036164	28088	1	4037.617153	1562.179815	0.135881588	0.050080109
middle	251	3	IN	11M	S1	Brn05	B1.54	20231015	WT	5	sec01	F	NA	38596	128	28101.031	1713.553342	0.751415253	0.034317542	62581	8	10889.06206	5477.901066	0.116029605	0.071946286
middle	251	4	IN	11M	S1	Brn05	B1.54	20231015	WT	5	sec01	F	NA	78479	189	19203.93198	2836.459701	0.229129478	0.030319676	30231	4	4330.544245	2131.34234	0.136781871	0.04634928
middle	251	5	IN	11M	S1	Brn05	B1.54	20231015	WT	5	sec01	F	NA	63361	106	20023.31912	1895.463225	0.312092781	0.022064546	42729	2	5105.969486	2970.168128	0.110284582	0.058670938
middle	251	6	IN	11M	S1	Brn05	B1.54	20231015	WT	5	sec01	F	NA	35112	108	9360.048906	1578.07845	0.260852993	0.038605325	40761	6	6236.061741	2607.27369	0.144121468	0.05255207
middle	251	7	IN	11M	S1	Brn05	B1.54	20231015	WT	5	sec01	F	NA	57882	135	21968.26746	2235.26028	0.310948342	0.031784542	31093	10	3296.101537	2898.247352	0.089532308	0.06036469
middle	251	8	IN	11M	S1	Brn05	B1.54	20231015	WT	5	sec01	F	NA	73568	183	36329.24035	2956.985832	0.545571089	0.033783473	64388	5	9665.97562	4941.043755	0.121614404	0.065995269
middle	252	1	IN	11M	S1	Brn05	B1.54	20231015	WT	5	sec01	F	NA	52024	123	28738.69435	2107.777742	0.619073749	0.032303348	62504	5	3928.135461	3723.816425	0.046921492	0.050278477
middle	252	2	IN	11M	S1	Brn05	B1.54	20231015	WT	5	sec01	F	NA	75068	89	23014.43887	1897.779515	0.280231923	0.017975127	28306	2	3981.221211	1480.956133	0.13667506	0.047791258
middle	252	3	IN	11M	S1	Brn05	B1.54	20231015	WT	5	sec01	F	NA	38926	73	27430.98155	1312.519498	0.73093766	0.027557794	36534	2	8634.144948	1986.058079	0.208407715	0.047394522
middle	252	4	IN	11M	S1	Brn05	B1.54	20231015	WT	5	sec01	F	NA	50632	66	8552.055774	1273.867877	0.160616457	0.016830701	31922	2	4690.978625	1913.722564	0.145021752	0.041718166
middle	252	5	IN	11M	S1	Brn05	B1.54	20231015	WT	5	sec01	F	NA	44933	54	12197.17899	1111.460446	0.25635919	0.017273214	32597	0	4709.439217	1610.309365	0.139848933	0.043335624
middle	253	1	IN	11M	S1	Brn05	B1.54	20231015	WT	5	sec01	F	NA	48091	205	19917.20771	2602.650757	0.281338215	0.046143282	28389	3	4258.851227	2008.526927	0.136858165	0.059998475
middle	253	2	IN	11M	S1	Brn05	B1.54	20231015	WT	5	sec01	F	NA	67027	87	28400.53716	2067.502228	0.355931938	0.026474403	50877	4	3656.327403	2885.855533	0.0530251	0.046677347
middle	253	3	IN	11M	S1	Brn05	B1.54	20231015	WT	5	sec01	F	NA	41633	64	18984.05726	1251.282571	0.442442983	0.0249485	19834	1	3307.84535	925.5810655	0.16076906	0.040482186
middle	254	1	IN	11M	S1	Brn05	B1.54	20231015	WT	5	sec01	F	NA	38395	43	17557.48885	2443.218162	0.460402846	0.052765697	36099	2	4455.931474	2876.614347	0.107026778	0.072770275
middle	254	2	IN	11M	S1	Brn05	B1.54	20231015	WT	5	sec01	F	NA	40254	45	6131.929476	4035.08692	0.134813458	0.084565498	19314	10	2692.48237	2780.342934	0.119890139	0.108964674
middle	254	3	IN	11M	S1	Brn05	B1.54	20231015	WT	5	sec01	F	NA	41350	108	18675.08452	5402.459116	0.474769205	0.095445178	37520	2	4513.044041	3234.87578	0.104371712	0.076646067
middle	254	4	IN	11M	S1	Brn05	B1.54	20231015	WT	5	sec01	F	NA	43207	120	20026.63598	5555.22422	0.480254829	0.093095295	30457	3	3266.132297	2889.132819	0.093957424	0.079591058
middle	254	5	IN	11M	S1	Brn05	B1.54	20231015	WT	5	sec01	F	NA	27418	72	22774.83098	2576.307838	0.98489356	0.070923932	27541	4	5419.02248	2778.433176	0.184115365	0.079148546
middle	254	6	IN	11M	S1	Brn05	B1.54	20231015	WT	5	sec01	F	NA	31980	45	14579.3581	2015.031146	0.472953379	0.051377125	28657	3	3729.239828	2594.387154	0.119218737	0.073029682
middle	254	7	IN	11M	S1	Brn05	B1.54	20231015	WT	5	sec01	F	NA	25270	13	16340.52581	1245.809448	0.739208043	0.042801555	17056	4	2165.273001	3322.78543	0.112550549	0.095933467
middle	254	8	IN	11M	S1	Brn05	B1.54	20231015	WT	5	sec01	F	NA	43869	98	21838.55668	3791.263238	0.54631114	0.068116277	39739	4	5690.195911	3524.925417	0.11964599	0.072434574
middle	254	9	IN	11M	S1	Brn05	B1.54	20231015	WT	5	sec01	F	NA	36591	66	26974.31234	2958.841721	0.79888612	0.055909056	15107	2	3390.697292	1345.268362	0.155306324	0.069710843
middle	255	1	IN	11M	S1	Brn05	B1.54	20231015	WT	5	sec01	F	NA	12	2	4.356649041	0.731685366	0.299336225	0.058655679	23205	5	4604.166463	2587.970811	0.198489353	0.063797973
middle	255	2	IN	11M	S1	Brn05	B1.54	20231015	WT	5	sec01	F	NA	64538	173	20297.13027	2383.766147	0.310368508	0.028503854	18	0	3.555596247	1.104371697	0.202899218	0.054047454
middle	255	3	IN	11M	S1	Brn05	B1.54	20231015	WT	5	sec01	F	NA	41400	180	30793.23673	2746.226036	0.814541876	0.051178761	16	0	3.284351885	1.241733428	0.200015262	0.058121614
middle	255	4	IN	11M	S1	Brn05	B1.54	20231015	WT	5	sec01	F	NA	53180	106	17947.93266	1837.565169	0.332921326	0.025253681	46768	3	4876.733535	3936.764924	0.062180515	0.06906233
middle	256	1	IN	11M	S1	Brn05	B1.54	20231015	WT	5	sec01	F	NA	37809	172	30044.23569	2492.254753	0.904562473	0.052094299	44401	3	5617.27958	3554.8734	0.069886319	0.072129399
middle	256	2	IN	11M	S1	Brn05	B1.54	20231015	WT	5	sec01	F	NA	52281	117	27074.53483	2121.364956	0.526436269	0.033684291	44452	2	6945.938127	3220.55145	0.142397195	0.057206072
middle	257	1	IN	11M	S1	Brn05	B1.54	20231015	WT	5	sec01	F	NA	52372	157	16035.14153	2139.504057	0.273105979	0.032944229	35120	3	5096.535564	2757.05611	0.13359274	0.059845883
middle	257	2	IN	11M	S1	Brn05	B1.54	20231015	WT	5	sec01	F	NA	36	1	6.885420009	1.445502404	0.17323567	0.037170976	37868	5	6880.00406	3461.20687	0.148302436	0.068345159
middle	257	3	IN	11M	S1	Brn05	B1.54	20231015	WT	5	sec01	F	NA	39450	141	20994.33179	2698.220069	0.520332634	0.049576562	22305	3	2956.800551	1664.83728	0.057686731	0.063996337
middle	258	1	IN	11M	S1	Brn05	B1.54	20231015	WT	5	sec01	F	NA	48761	71	22521.15076	2324.505185	0.475425333	0.038056001	29309	2	5130.324424	3612.057603	0.170641646	0.071931027
middle	258	2	IN	11M	S1	Brn05	B1.54	20231015	WT	5	sec01	F	NA	55639	149	33904.76176	4090.589644	0.595941126	0.061829556	62854	5	10243.986	6718.399503	0.143465325	0.08252079
middle	258	3	IN	11M	S1	Brn05	B1.54	20231015	WT	5	sec01	F	NA	15	0	3.315709174	1.474052016	0.217250325	0.105195697	6	0	1.376440063	0.840512693	0.238452733	0.149813071
middle	258	4	IN	11M	S1	Brn05	B1.54	20231015	WT	5	sec01	F	NA	7	0	1.366002902	0.647364005	0.192660414	0.091668572	11	0	2.388403162	1.44251164	0.220538646	0.135561146
middle	259	1	IN	11M	S1	Brn05	B1.54	20231015	WT	5	sec01	F	NA	69572	203	27040.82776	2861.985465	0.38635844	0.035065234	43148	5	6939.926791	4104.846377	0.155825138	0.058564126
middle	259	2	IN	11M	S1	Brn05	B1.54	20231015	WT	5	sec01	F	NA	49473	65	15956.40333	1392.521879	0.302685589	0.022384984	39948	2	6098.534862	2305.365092	0.146669716	0.04771496
middle	259	3	IN	11M	S1	Brn05	B1.54	20231015	WT	5	sec01	F	NA	58824	89	20040.14184	1528.734865	0.310337991	0.017502097	42341	4	4879.44688	2510.044286	0.096192874	0.052841991
middle	259	4	IN	11M	S1	Brn05	B1.54	20231015	WT	5	sec01	F	NA	41238	73	33766.16161	1455.742524	0.889143229	0.028519113	44	0	5.464850836	1.557946142	0.123643853	0.036362249
middle	259	5	IN	11M	S1	Brn05	B1.54	20231015	WT	5	sec01	F	NA	47775	123	17695.86123	1887.520658	0.274036765	0.032730602	26622	0	4262.511636	1322.376214	0.133318081	0.044663157
middle	260	1	IN	11M	S1	Brn05	B1.54	20231015	WT	5	sec01	F	NA	71828	346	22459.61406	4564.093758	0.124193177	0.057953764	22991	11	2441.272253	2512.391518	0.092790112	0.086182959
middle	260	2	IN	11M	S1	Brn05	B1.54	20231015	WT	5	sec01	F	NA	63319	147	22778.89445	2472.784	0.172640577	0.031555656	65647	4	8662.60727	4126.175791	0.09410239	0.056076907
middle	260	3	IN	11M	S1	Brn05	B1.54	20231015	WT	5	sec01	F	NA	82250	79	19482.60971	1661.133036	0.195651174	0.013046464	42054	0	4536.667571	1824.901553	0.099137865	0.039887082
middle	261	1	IN	11M	S1	Brn05	B1.54	20231015	WT	5	sec01	F	NA	20285	85	4233.335472	1314.886444	0.196231022	0.052529182	4758	4	820.7818572	564.6904868	0.160997942	0.100114442
middle	261	2	IN	11M	S1	Brn05	B1.54	20231015	WT	5	sec01	F	NA	43667	138	18901.85211	2102.322229	0.433623254	0.037232015	24974	12	4062.999498	2617.123738	0.158953235	0.07922484
middle	261	3	IN	11M	S1	Brn05	B1.54	20231015	WT	5	sec01	F	NA	21037	79	8489.373039	1151.875	0.40636301	0.042969406	23680	8	4419.455225	2019.057467	0.173708707	0.070237279
middle	261	4	IN	11M	S1	Brn05	B1.54	20231015	WT	5	sec01	F	NA	29197	113	24760.43864	1511.326744	1	0.042359047	24466	11	3853.448954	2453.688474	0.103730828	0.084977493
middle	261	5	IN	11M	S1	Brn05	B1.54	20231015	WT	5	sec01	F	NA	46179	129	14049.44333	1850.811083	0.297169447	0.031830318	29883	4	3846.163274	2011.347939	0.116639964	0.054734111
middle	261	6	IN	11M	S1	Brn05	B1.54	20231015	WT	5	sec01	F	NA	38524	127	18339.33471	1675.742981	0.481910437	0.036820021	27330	13	5079.67294	2902.374275	0.190676734	0.083756775
middle	261	7	IN	11M	S1	Brn05	B1.54	20231015	WT	5	sec01	F	NA	8605	34	7509.482384	455.7694066	0.968245983	0.04475471	37722	11	11484.88501	2918.236122	0.185549706	0.07069505
middle	261	8	IN	11M	S1	Brn05	B1.54	20231015	WT	5	sec01	F	NA	45241	107	17944.99056	1722.651809	0.391424417	0.031219959	20513	5	3342.726607	1892.136326	0.156511784	0.070458531
middle	261	9	IN	11M	S1	Brn05	B1.54	20231015	WT	5	sec01	F	NA	42954	115	22162.92972	1735.254556	0.516197443	0.032959487	27984	6	5315.083696	1964.527401	0.185671777	0.063447013
middle	261	10	IN	11M	S1	Brn05	B1.54	20231015	WT	5	sec01	F	NA	24568	116	16782.61936	1838.766905	0.744121432	0.057846952	33355	6	6564.871827	2149.504391	0.074570842	0.056107424
middle	262	1	IN	11M	Cg1	Brn02	B-0.22	20231015	WT	2	sec03	M	NA	31714	36	14800.45368	1976.843934	0.441870749	0.041748684	11735	3	620.1232788	729.8774402	0.042603191	0.031784542
middle	262	2	IN	11M	Cg1	Brn02	B-0.22	20231015	WT	2	sec03	M	NA	51467	88	18581.76857	4856.339504	0.370595872	0.061043717	32422	9	2648.240119	1870.314126	0.065461203	0.031769283
middle	262	3	IN	11M	Cg1	Brn02	B-0.22	20231015	WT	2	sec03	M	NA	53027	79	21166.27697	4615.892718	0.398092628	0.047226671	17615	1	1481.068621	521.1355781	0.067795835	0.022873273
middle	262	4	IN	11M	Cg1	Brn02	B-0.22	20231015	WT	2	sec03	M	NA	69185	152	42792.93471	7539.753786	0.665987611	0.074662395	50067	16	4440.75911	2123.079702	0.067025252	0.027962158
middle	262	5	IN	11M	Cg1	Brn02	B-0.22	20231015	WT	2	sec03	M	NA	63111	64	35898.33139	3839.030449	0.588113248	0.03978027	65555	10	6922.109855	2487.876806	0.074067295	0.028000304
middle	263	1	IN	11M	Cg1	Brn02	B-0.22	20231015	WT	2	sec03	M	NA	60307	72	35417.82828	4116.675416	0.612520039	0.037994966	18288	3	1321.741712	879.1204569	0.050278477	0.03617914
middle	264	1	IN	11M	Cg1	Brn02	B-0.22	20231015	WT	2	sec03	M	NA	34750	78	25149.22656	1391.137518	0.806393504	0.025772488	85211	13	11563.62341	4619.264737	0.108628973	0.042786296
middle	264	2	IN	11M	Cg1	Brn02	B-0.22	20231015	WT	2	sec03	M	NA	52881	78	19435.17934	1715.264933	0.366002887	0.021087969	36201	10	4042.810134	1676.675734	0.069443807	0.033737697
middle	265	1	IN	11M	Cg1	Brn02	B-0.22	20231015	WT	2	sec03	M	NA	44074	75	21604.93361	4498.631193	0.526863515	0.062317844	42079	13	4810.150747	2303.040624	0.088548101	0.043633174
middle	265	2	IN	11M	Cg1	Brn02	B-0.22	20231015	WT	2	sec03	M	NA	63796	79	27078.22773	4277.238184	0.420904875	0.039658196	4229	4	302.5047841	301.4513318	0.056954298	0.05710689
middle	265	3	IN	11M	Cg1	Brn02	B-0.22	20231015	WT	2	sec03	M	NA	72001	83	47038.3731	4684.734286	0.770618737	0.043610286	55300	11	4146.394649	2575.572097	0.041397728	0.034378577
middle	265	4	IN	11M	Cg1	Brn02	B-0.22	20231015	WT	2	sec03	M	NA	73920	148	44519.80258	8675.516891	0.607278526	0.06915389	65727	19	8082.434248	3266.842533	0.074708171	0.036011294
middle	266	1	IN	11M	Cg1	Brn02	B-0.22	20231015	WT	2	sec03	M	NA	61899	126	23785.25696	4780.806901	0.413763642	0.049759671	27639	4	4344.730146	1345.602856	0.153963536	0.03806363
middle	266	2	IN	11M	Cg1	Brn02	B-0.22	20231015	WT	2	sec03	M	NA	35368	58	26179.38575	1875.986423	0.789044023	0.035248339	40766	7	3638.48347	2257.949589	0.065018691	0.039475091
middle	267	1	IN	11M	Cg1	Brn02	B-0.22	20231015	WT	2	sec03	M	NA	11	0	4.047211453	0.70505837	0.387235835	0.064972915	4	0	0.580270082	0.156298164	0.143648431	0.044663157
middle	267	2	IN	11M	Cg1	Brn02	B-0.22	20231015	WT	2	sec03	M	NA	49650	89	23689.46741	4332.05129	0.487098485	0.053604946	45993	8	5617.998479	1720.230538	0.101625085	0.028091859
middle	267	3	IN	11M	Cg1	Brn02	B-0.22	20231015	WT	2	sec03	M	NA	53156	83	18487.65977	4141.774447	0.366842151	0.048386358	18672	4	1539.226247	706.8673859	0.076508738	0.02949569
middle	267	4	IN	11M	Cg1	Brn02	B-0.22	20231015	WT	2	sec03	M	NA	50620	71	35490.01802	3375.006155	0.714137495	0.037842374	57026	14	4800.264872	2513.331859	0.055527579	0.031097887
middle	267	5	IN	11M	Cg1	Brn02	B-0.22	20231015	WT	2	sec03	M	NA	45245	85	17489.09883	3994.85869	0.391081095	0.052521553	23563	4	2149.443322	771.771224	0.087586783	0.025314717
middle	267	6	IN	11M	Cg1	Brn02	B-0.22	20231015	WT	2	sec03	M	NA	56493	98	26437.90475	5144.802431	0.488555729	0.050278477	28896	10	3173.214224	1149.275245	0.085328452	0.026810102
middle	267	7	IN	11M	Cg1	Brn02	B-0.22	20231015	WT	2	sec03	M	NA	54106	87	15640.1783	4564.808351	0.245929658	0.050705731	11887	4	1484.056124	1309.835707	0.09684138	0.053635463
middle	268	1	IN	11M	Cg1	Brn02	B-0.22	20231015	WT	2	sec03	M	NA	32148	60	22303.69662	2665.406213	0.704478502	0.050293736	45731	8	6506.107381	2314.407406	0.049591821	0.039978638
middle	268	2	IN	11M	Cg1	Brn02	B-0.22	20231015	WT	2	sec03	M	NA	52412	77	23040.08353	4839.844349	0.452826738	0.051422905	28619	6	3053.446482	1427.796982	0.099641412	0.036545359
middle	269	1	IN	11M	Cg1	Brn02	B-0.22	20231015	WT	2	sec03	M	NA	31912	69	27593.28476	1301.046406	0.990768313	0.028503854	25721	4	3924.51272	1763.297371	0.071610592	0.05680171
middle	270	1	IN	11M	Cg1	Brn02	B0.02	20231015	WT	2	sec01	M	NA	50723	16	4206.187874	773.093955	0.081376366	0.011917296	13544	3	630.2895872	553.0995365	0.045365073	0.019165331
middle	270	2	IN	11M	Cg1	Brn02	B0.02	20231015	WT	2	sec01	M	NA	60260	84	14137.09937	2465.854755	0.236316472	0.022552835	73706	5	3531.286525	1731.219646	0.018829633	0.01965362
middle	270	3	IN	11M	Cg1	Brn02	B0.02	20231015	WT	2	sec01	M	NA	41917	24	8716.521891	977.9156679	0.205302507	0.015640497	48328	7	1497.68605	1194.917423	0.012909133	0.020538643
middle	270	4	IN	11M	Cg1	Brn02	B0.02	20231015	WT	2	sec01	M	NA	44490	100	7141.571941	2981.026679	0.161287859	0.043030441	31482	6	1268.772613	820.4021396	0.028290227	0.019623103
middle	271	1	IN	11M	Cg1	Brn02	B0.02	20231015	WT	2	sec01	M	NA	51855	5	3691.436657	585.9509472	0.02980087	0.009094377	22011	0	450.2013604	389.4760381	0.015548944	0.015808348
middle	272	1	IN	11M	Cg1	Brn02	B0.02	20231015	WT	2	sec01	M	NA	29	0	2.803204387	0.380865184	0.096665904	0.010498207	1	0	0.064042114	0.016449226	0.064042114	0.016449226
middle	272	2	IN	11M	Cg1	Brn02	B0.02	20231015	WT	2	sec01	M	NA	51829	21	10211.26815	999.002935	0.196658269	0.013794156	13575	2	282.9656534	342.1669352	0.013794156	0.019607844
middle	272	3	IN	11M	Cg1	Brn02	B0.02	20231015	WT	2	sec01	M	NA	44834	12	3960.944492	835.4085804	0.065140761	0.015304799	29798	15	857.277519	1613.928103	0.022629129	0.035568781
middle	272	4	IN	11M	Cg1	Brn02	B0.02	20231015	WT	2	sec01	M	NA	51723	8	7569.802415	689.0130058	0.148561835	0.010696574	32683	8	794.8507856	1423.147329	0.017730983	0.025040055
middle	272	5	IN	11M	Cg1	Brn02	B0.02	20231015	WT	2	sec01	M	NA	58988	19	6235.050085	682.239862	0.104783706	0.008316167	31350	1	903.7374563	494.4242041	0.020981155	0.013534753
middle	272	6	IN	11M	Cg1	Brn02	B0.02	20231015	WT	2	sec01	M	NA	30404	9	2610.201987	558.5633816	0.083100632	0.013443198	30831	2	2000.595013	625.6127598	0.064484626	0.016433967
middle	273	1	IN	11M	Cg1	Brn02	B0.02	20231015	WT	2	sec01	M	NA	37414	61	6497.05231	1848.577039	0.173022047	0.030487526	22842	4	707.8800208	1035.385033	0.025116351	0.025696194
middle	274	1	IN	11M	Cg1	Brn02	B0.02	20231015	WT	2	sec01	M	NA	54945	185	3002.932286	3218.535704	0.047577631	0.050019074	11970	2	205.6766322	552.2235916	0.014160372	0.042221714
middle	274	2	IN	11M	Cg1	Brn02	B0.02	20231015	WT	2	sec01	M	NA	33386	171	2308.092778	1998.876528	0.068574041	0.052033264	46555	17	1153.925465	2157.884418	0.015548944	0.040604256
middle	274	3	IN	11M	Cg1	Brn02	B0.02	20231015	WT	2	sec01	M	NA	27883	86	2287.542003	1420.726394	0.081635766	0.043343253	13528	6	566.4587486	1079.620037	0.034271762	0.061707485
middle	274	4	IN	11M	Cg1	Brn02	B0.02	20231015	WT	2	sec01	M	NA	66700	230	4963.656176	3555.511367	0.07685969	0.044312201	6031	4	145.9759371	306.3034872	0.01888304	0.043305103
middle	274	5	IN	11M	Cg1	Brn02	B0.02	20231015	WT	2	sec01	M	NA	31728	125	3202.02872	1561.087727	0.106797896	0.041901276	29296	9	944.391641	1541.107381	0.024292363	0.038269628
middle	274	6	IN	11M	Cg1	Brn02	B0.02	20231015	WT	2	sec01	M	NA	8	1	0.813260101	0.518501565	0.109025709	0.045670252	14	0	0.530205233	0.379446101	0.034607463	0.023605706
middle	275	1	IN	11M	Cg1	Brn02	B0.02	20231015	WT	2	sec01	M	NA	32449	12	3436.717773	388.0181154	0.104798965	0.008133058	19868	0	886.5421399	256.4612975	0.039368276	0.011215381
middle	275	2	IN	11M	Cg1	Brn02	B0.02	20231015	WT	2	sec01	M	NA	37135	12	4211.813094	372.1037337	0.112314031	0.006164645	9757	1	419.3042509	186.5634556	0.031616695	0.011688411
middle	275	3	IN	11M	Cg1	Brn02	B0.02	20231015	WT	2	sec01	M	NA	51727	9	6262.815172	435.5669067	0.121095598	0.005233845	16263	0	770.8926088	184.1217228	0.040093079	0.009552148
middle	275	4	IN	11M	Cg1	Brn02	B0.02	20231015	WT	2	sec01	M	NA	27788	8	6292.044558	285.1124919	0.228397042	0.007156482	53292	6	1701.29841	1565.69011	0.021530479	0.018478675
middle	275	5	IN	11M	Cg1	Brn02	B0.02	20231015	WT	2	sec01	M	NA	28215	7	3516.716535	470.3204421	0.120805673	0.011184863	13217	1	569.5451604	239.0708643	0.039848935	0.01465629
middle	275	6	IN	11M	Cg1	Brn02	B0.02	20231015	WT	2	sec01	M	NA	53672	25	6136.522016	1251.77875	0.107850768	0.012420844	2813	2	156.0848557	185.1922486	0.054596782	0.034225985
middle	276	1	IN	11M	Cg1	Brn02	B0.02	20231015	WT	2	sec01	M	NA	43350	77	14160.10749	1774.419429	0.323338687	0.024200808	23326	3	2718.287055	640.2324126	0.06468299	0.018371863
middle	276	2	IN	11M	Cg1	Brn02	B0.02	20231015	WT	2	sec01	M	NA	1	0	0.091737241	0.014724956	0.091737241	0.014724956	16	0	0.821438927	0.172777905	0.055161364	0.009079118
middle	277	1	IN	11M	M1	Brn02	B-0.22	20231015	WT	2	sec03	M	NA	66656	108	26491.57369	5878.236139	0.427832454	0.054703593	22757	5	1988.446541	1421.059772	0.076539256	0.04818799
middle	277	2	IN	11M	M1	Brn02	B-0.22	20231015	WT	2	sec03	M	NA	38044	65	23407.87579	2853.857118	0.650385261	0.047531854	44508	9	3987.360941	2351.729752	0.049515527	0.041809719
middle	277	3	IN	11M	M1	Brn02	B-0.22	20231015	WT	2	sec03	M	NA	61986	102	30851.96999	5675.420773	0.489143193	0.052613109	40558	3	5293.25466	1728.764741	0.09907683	0.038452737
middle	277	4	IN	11M	M1	Brn02	B-0.22	20231015	WT	2	sec03	M	NA	28539	54	21567.72813	2405.11118	0.797238111	0.05539025	46816	9	5203.52464	2599.797929	0.055146106	0.043671321
middle	277	5	IN	11M	M1	Brn02	B-0.22	20231015	WT	2	sec03	M	NA	59792	97	33429.51138	4259.810122	0.584176421	0.041931793	40707	8	4783.216575	2257.005283	0.094605938	0.041000992
middle	277	6	IN	11M	M1	Brn02	B-0.22	20231015	WT	2	sec03	M	NA	61577	92	22562.84236	4910.555924	0.388830394	0.046234835	15805	7	1903.838744	1321.91893	0.11498436	0.045555811
middle	277	7	IN	11M	M1	Brn02	B-0.22	20231015	WT	2	sec03	M	NA	58423	88	25457.44629	4484.821644	0.43959716	0.048325323	20031	8	1996.816451	1596.788527	0.09092851	0.047791258
middle	277	8	IN	11M	M1	Brn02	B-0.22	20231015	WT	2	sec03	M	NA	51636	63	15063.16222	3528.961872	0.289112687	0.041550316	1846	2	213.7875641	336.5670558	0.115129322	0.104997329
middle	277	9	IN	11M	M1	Brn02	B-0.22	20231015	WT	2	sec03	M	NA	60483	99	30119.34363	5262.466642	0.558381021	0.049515527	48719	4	5141.217719	1852.419444	0.078843363	0.032043945
middle	278	1	IN	11M	M1	Brn02	B-0.22	20231015	WT	2	sec03	M	NA	32349	62	20112.7015	2289.843293	0.628732741	0.051743343	50364	7	3060.218499	2443.065741	0.031876098	0.040222783
middle	279	1	IN	11M	M1	Brn02	B-0.22	20231015	WT	2	sec03	M	NA	32538	54	18037.36563	1902.778503	0.56191349	0.037811857	85207	5	5928.097834	3199.814703	0.039665828	0.031174181
middle	279	2	IN	11M	M1	Brn02	B-0.22	20231015	WT	2	sec03	M	NA	51430	40	17512.31188	3313.735552	0.351400018	0.035782408	34558	11	3700.843018	2627.034657	0.09590295	0.045639735
middle	279	3	IN	11M	M1	Brn02	B-0.22	20231015	WT	2	sec03	M	NA	106037	139	35184.66438	7242.948649	0.306347758	0.044983596	52090	19	4741.178047	6982.785569	0.080552377	0.075059131
middle	279	4	IN	11M	M1	Brn02	B-0.22	20231015	WT	2	sec03	M	NA	3	1	1.238696903	0.585473418	0.429045558	0.270817123	31	0	4.159685656	0.743129632	0.120737009	0.023270009
middle	280	1	IN	11M	M1	Brn02	B-0.22	20231015	WT	2	sec03	M	NA	51125	98	30950.33437	3465.895174	0.655771732	0.040115967	43854	6	3688.974796	2185.773637	0.057846952	0.040543221
middle	280	2	IN	11M	M1	Brn02	B-0.22	20231015	WT	2	sec03	M	NA	63472	89	22957.46447	4220.416883	0.373403519	0.036972608	18670	0	2759.241139	574.711637	0.144869149	0.027298391
middle	280	3	IN	11M	M1	Brn02	B-0.22	20231015	WT	2	sec03	M	NA	40289	81	23873.89501	2669.338159	0.593705654	0.037384603	61705	5	6224.981756	2700.602479	0.064728774	0.033371482
middle	280	4	IN	11M	M1	Brn02	B-0.22	20231015	WT	2	sec03	M	NA	62757	65	20695.50747	2097.14509	0.35350576	0.024185549	19467	3	2676.500162	795.2236992	0.132288083	0.024216067
middle	280	5	IN	11M	M1	Brn02	B-0.22	20231015	WT	2	sec03	M	NA	58182	50	17530.64773	2025.00025	0.315831244	0.023666743	24263	2	3144.076846	780.8663185	0.129533842	0.027283132
middle	281	1	IN	11M	M1	Brn02	B-0.22	20231015	WT	2	sec03	M	NA	55987	94	38756.01209	4328.354137	0.730739295	0.050553139	83661	11	5578.67081	3725.017526	0.03356985	0.034699015
middle	282	1	IN	11M	M1	Brn02	B-0.22	20231015	WT	2	sec03	M	NA	6472	7	4911.5525	181.1572296	0.815411627	0.021301595	42849	4	5304.490533	1725.972096	0.060952164	0.029709315
middle	282	2	IN	11M	M1	Brn02	B-0.22	20231015	WT	2	sec03	M	NA	43209	59	11559.26952	1366.390758	0.268192559	0.022888534	23379	4	2272.684094	938.1871692	0.092851147	0.025375754
middle	282	3	IN	11M	M1	Brn02	B-0.22	20231015	WT	2	sec03	M	NA	39793	57	10266.83241	1043.000004	0.265461206	0.017151142	18606	1	1846.406014	529.8959354	0.094270237	0.022964828
middle	282	4	IN	11M	M1	Brn02	B-0.22	20231015	WT	2	sec03	M	NA	20166	16	7791.580058	368.7920367	0.359639883	0.011779965	22767	1	2048.99573	600.2744053	0.063294426	0.021255817
middle	283	1	IN	11M	M1	Brn02	B-0.22	20231015	WT	2	sec03	M	NA	61944	60	32788.33385	3895.056555	0.580682099	0.040161747	21401	5	2355.248907	1742.981309	0.096887156	0.048836499
middle	283	2	IN	11M	M1	Brn02	B-0.22	20231015	WT	2	sec03	M	NA	47631	35	13648.46186	2507.650573	0.187731743	0.038010225	7604	3	415.2241562	614.0535143	0.045685511	0.050766766
middle	283	3	IN	11M	M1	Brn02	B-0.22	20231015	WT	2	sec03	M	NA	55367	70	23187.32194	3781.946339	0.428702205	0.046265356	44609	8	2737.016561	2456.098593	0.036987871	0.044449531
middle	283	4	IN	11M	M1	Brn02	B-0.22	20231015	WT	2	sec03	M	NA	57945	59	20769.96772	4235.447812	0.355138481	0.045037003	22844	5	1891.585033	1099.991427	0.063935302	0.038651101
middle	284	1	IN	11M	M1	Brn02	B-0.22	20231015	WT	2	sec03	M	NA	7313	1	507.3661714	267.1086604	0.065323874	0.03494316	9048	3	768.1136656	459.5474641	0.070069432	0.039337758
middle	284	2	IN	11M	M1	Brn02	B-0.22	20231015	WT	2	sec03	M	NA	53463	85	19001.7427	4337.720582	0.36621654	0.04946975	30601	9	1924.610044	1752.598478	0.036400396	0.043198291
middle	284	3	IN	11M	M1	Brn02	B-0.22	20231015	WT	2	sec03	M	NA	43939	36	22727.6255	2350.741868	0.499641418	0.039169908	47930	16	4626.920032	3167.332636	0.056214236	0.044617381
middle	284	4	IN	11M	M1	Brn02	B-0.22	20231015	WT	2	sec03	M	NA	46533	49	28410.83381	2898.294213	0.631937146	0.040711071	31123	5	6198.994479	1312.871156	0.093606472	0.034424353
middle	285	1	IN	11M	M1	Brn02	B-0.22	20231015	WT	2	sec03	M	NA	15	1	8.214419782	0.622705434	0.627832472	0.021866178	9	0	0.545189593	0.354131382	0.043053331	0.036598763
middle	285	2	IN	11M	M1	Brn02	B-0.22	20231015	WT	2	sec03	M	NA	20878	56	5780.129474	2312.939286	0.267246515	0.073929958	88035	14	8529.618732	4971.431884	0.078934923	0.043709468
middle	285	3	IN	11M	M1	Brn02	B-0.22	20231015	WT	2	sec03	M	NA	11	0	7.225085944	1.331349649	0.696002156	0.128816664	6	0	0.366796369	0.302037086	0.047257192	0.049256124
middle	285	4	IN	11M	M1	Brn02	B-0.22	20231015	WT	2	sec03	M	NA	40	3	25.63057905	4.385183459	0.62258333	0.130006865	25	0	1.36827651	0.826153968	0.037308309	0.034393834
middle	285	5	IN	11M	M1	Brn02	B-0.22	20231015	WT	2	sec03	M	NA	15	0	4.206347749	0.532478828	0.301129162	0.033432517	62685	6	4415.347592	2414.132317	0.048767835	0.031845577
middle	285	6	IN	11M	M1	Brn02	B-0.22	20231015	WT	2	sec03	M	NA	80919	140	32270.38622	6955.577899	0.410879672	0.052063782	23506	2	2057.297843	1256.944826	0.076295108	0.039459832
middle	285	7	IN	11M	M1	Brn02	B-0.22	20231015	WT	2	sec03	M	NA	48621	68	15163.77029	3910.932468	0.31059739	0.048752576	48846	3	3856.683791	2132.468976	0.041809719	0.037033647
middle	285	8	IN	11M	M1	Brn02	B-0.22	20231015	WT	2	sec03	M	NA	45429	65	27347.37496	2979.113516	0.625207901	0.046906233	37147	3	3541.148993	1849.081335	0.088220038	0.042359047
middle	286	1	IN	11M	M1	Brn02	B-0.22	20231015	WT	2	sec03	M	NA	45574	77	12586.04648	1709.237466	0.28529793	0.027832456	34321	4	2394.556409	1347.557278	0.060822461	0.030716412
middle	286	2	IN	11M	M1	Brn02	B-0.22	20231015	WT	2	sec03	M	NA	44093	61	12058.68422	1382.268609	0.272602439	0.021759365	37121	2	3386.539546	1602.224799	0.086152434	0.035690852
middle	286	3	IN	11M	M1	Brn02	B-0.22	20231015	WT	2	sec03	M	NA	45803	65	11217.69113	1694.88805	0.240314335	0.025131609	31792	0	2844.917619	1108.805604	0.082551308	0.031464104
middle	286	4	IN	11M	M1	Brn02	B-0.22	20231015	WT	2	sec03	M	NA	46534	115	34203.49159	2443.645339	0.778728902	0.037491418	72780	5	5088.336485	4223.720401	0.034775309	0.04309148
middle	286	5	IN	11M	M1	Brn02	B-0.22	20231015	WT	2	sec03	M	NA	39889	53	11550.06359	1617.279565	0.291058213	0.026863508	23329	2	1972.477244	1155.671475	0.075272754	0.035202563
middle	286	6	IN	11M	M1	Brn02	B-0.22	20231015	WT	2	sec03	M	NA	69870	85	25030.05869	2307.069604	0.379095137	0.024383917	13565	2	1740.497826	580.4668514	0.128145263	0.034866866
middle	287	1	IN	11M	M1	Brn02	B0.02	20231015	WT	2	sec01	M	NA	39719	9	4592.005573	545.5960216	0.115243763	0.010482948	40763	5	649.2294079	1089.136512	0.010559243	0.021652551
middle	288	1	IN	11M	M1	Brn02	B0.02	20231015	WT	2	sec01	M	NA	35929	28	7017.060916	1240.417949	0.204089418	0.020874342	5198	4	480.0195322	283.0076907	0.081406884	0.040894181
middle	288	2	IN	11M	M1	Brn02	B0.02	20231015	WT	2	sec01	M	NA	37765	26	8943.322456	1524.712693	0.253986418	0.021942474	24550	4	2732.020937	829.6812871	0.060028993	0.024597544
middle	289	1	IN	11M	M1	Brn02	B0.02	20231015	WT	2	sec01	M	NA	32356	24	5776.029758	640.3912447	0.178194851	0.011673152	48448	0	2185.948734	841.1900871	0.020035096	0.015381094
middle	289	2	IN	11M	M1	Brn02	B0.02	20231015	WT	2	sec01	M	NA	71642	84	7722.596908	2690.052926	0.113328755	0.023575189	34674	5	477.3799985	1005.490658	0.00842298	0.021637293
middle	289	3	IN	11M	M1	Brn02	B0.02	20231015	WT	2	sec01	M	NA	46335	67	8863.931291	1841.489164	0.191348135	0.025940338	56690	2	1265.115791	1387.035224	0.009903105	0.02169833
middle	289	4	IN	11M	M1	Brn02	B0.02	20231015	WT	2	sec01	M	NA	56657	8	3314.218423	652.715806	0.055298697	0.008819715	19505	3	415.0451993	502.9621903	0.020103762	0.01966125
middle	289	5	IN	11M	M1	Brn02	B0.02	20231015	WT	2	sec01	M	NA	43154	11	4157.551937	488.1093501	0.095078968	0.008041505	38553	1	1091.434368	675.6688071	0.023689631	0.015381094
middle	290	1	IN	11M	M1	Brn02	B0.02	20231015	WT	2	sec01	M	NA	37456	9	1433.547787	489.7474515	0.036499582	0.009735256	37740	1	738.0609181	782.4160261	0.018509194	0.017578393
middle	290	2	IN	11M	M1	Brn02	B0.02	20231015	WT	2	sec01	M	NA	60240	9	3993.961218	771.9017684	0.067002364	0.010238804	23884	2	461.3618399	537.1060681	0.018310826	0.018188754
middle	290	3	IN	11M	M1	Brn02	B0.02	20231015	WT	2	sec01	M	NA	46285	18	2669.29957	645.2001267	0.056260012	0.010116732	36786	3	1049.0454	943.1714391	0.027374685	0.017715724
middle	290	4	IN	11M	M1	Brn02	B0.02	20231015	WT	2	sec01	M	NA	32924	12	1766.803803	529.5351831	0.052719921	0.01107805	12028	2	322.0352191	474.837142	0.023605706	0.021469444
middle	290	5	IN	11M	M1	Brn02	B0.02	20231015	WT	2	sec01	M	NA	64628	87	10753.00478	2468.444212	0.17555505	0.023193713	77295	11	2085.306637	2033.186794	0.007660029	0.021591516
middle	290	6	IN	11M	M1	Brn02	B0.02	20231015	WT	2	sec01	M	NA	51322	79	5700.889453	2060.247034	0.107377738	0.026810102	28293	7	576.6719946	943.5188861	0.009842069	0.024826428
middle	291	1	IN	11M	M1	Brn02	B0.02	20231015	WT	2	sec01	M	NA	36371	13	5706.312019	725.6315292	0.128671706	0.017486839	35761	1	1322.544095	827.4400591	0.021011673	0.021133745
middle	291	2	IN	11M	M1	Brn02	B0.02	20231015	WT	2	sec01	M	NA	27393	41	5927.843442	775.9805934	0.217029065	0.02198825	31989	6	1764.633146	888.1532649	0.029922942	0.022262912
middle	291	3	IN	11M	M1	Brn02	B0.02	20231015	WT	2	sec01	M	NA	48264	3	6743.953142	448.7778784	0.14221409	0.006607157	14133	1	659.976823	320.784422	0.045319296	0.016510261
middle	291	4	IN	11M	M1	Brn02	B0.02	20231015	WT	2	sec01	M	NA	51802	10	6498.91576	480.8531052	0.127992675	0.005691615	12066	2	534.4490743	321.5113463	0.042420082	0.020172426
middle	291	5	IN	11M	M1	Brn02	B0.02	20231015	WT	2	sec01	M	NA	43293	111	19695.22593	2046.183418	0.458350509	0.03134203	81127	7	4852.303479	2204.634769	0.024643321	0.022873273
middle	292	1	IN	11M	M1	Brn02	B0.02	20231015	WT	2	sec01	M	NA	57567	24	9829.589507	858.9791317	0.176043332	0.011322195	38445	3	2718.103826	838.5969217	0.065415427	0.016754406
middle	292	2	IN	11M	M1	Brn02	B0.02	20231015	WT	2	sec01	M	NA	40317	72	13137.81459	1791.01537	0.345540553	0.026672771	48581	14	2374.164146	1539.210213	0.020813307	0.024673838
middle	292	3	IN	11M	M1	Brn02	B0.02	20231015	WT	2	sec01	M	NA	46998	18	7874.059133	662.338343	0.16964981	0.010818646	42001	3	3348.454127	1041.594099	0.07897307	0.018066682
middle	292	4	IN	11M	M1	Brn02	B0.02	20231015	WT	2	sec01	M	NA	41646	72	8314.474848	2226.751571	0.206164643	0.025406271	19107	2	1028.797225	505.0376766	0.048218511	0.023193713
middle	292	5	IN	11M	M1	Brn02	B0.02	20231015	WT	2	sec01	M	NA	29520	18	10259.9873	598.8911606	0.350789666	0.013366903	42788	9	1938.404444	1301.354045	0.031418327	0.023147937
middle	292	6	IN	11M	M1	Brn02	B0.02	20231015	WT	2	sec01	M	NA	53031	26	10139.65089	925.2465301	0.199923709	0.010894942	22258	1	1393.850281	434.3562243	0.06164645	0.016540781
middle	292	7	IN	11M	M1	Brn02	B0.02	20231015	WT	2	sec01	M	NA	38711	85	11147.55619	1850.645719	0.293926895	0.028656444	20604	4	655.1023595	618.4157189	0.020492867	0.022583352
middle	292	8	IN	11M	M1	Brn02	B0.02	20231015	WT	2	sec01	M	NA	40914	4	6015.633298	424.5242427	0.15593195	0.007858397	23227	7	930.8751835	618.355324	0.037445638	0.019623103
middle	292	9	IN	11M	M1	Brn02	B0.02	20231015	WT	2	sec01	M	NA	47419	26	9051.731703	1061.137596	0.197390705	0.016205082	7437	0	352.2476701	180.1941566	0.041710537	0.021911956
middle	292	10	IN	11M	M1	Brn02	B0.02	20231015	WT	2	sec01	M	NA	16584	5	2435.246115	228.8970032	0.147569999	0.010238804	21143	2	1436.109562	483.0378904	0.064164184	0.016540781
middle	293	1	IN	11M	M1	Brn02	B0.02	20231015	WT	2	sec01	M	NA	66045	22	8313.128564	864.7480798	0.132143125	0.009658961	23111	8	816.8841867	609.383889	0.027832456	0.019554436
middle	293	2	IN	11M	M1	Brn02	B0.02	20231015	WT	2	sec01	M	NA	89940	34	12746.24412	1443.626361	0.154253453	0.012085145	59744	10	1321.446027	1638.936712	0.013290608	0.019089036
middle	293	3	IN	11M	M1	Brn02	B0.02	20231015	WT	2	sec01	M	NA	28047	6	4097.448724	240.4076929	0.145723656	0.006012055	22209	1	440.9706284	342.6658604	0.011787594	0.012527657
middle	293	4	IN	11M	M1	Brn02	B0.02	20231015	WT	2	sec01	M	NA	62769	8	3121.610581	628.1032784	0.038994431	0.007400626	26066	2	511.7002697	1061.492823	0.016281376	0.015655756
middle	293	5	IN	11M	M1	Brn02	B0.02	20231015	WT	2	sec01	M	NA	42874	13	3723.611981	655.9153778	0.085099563	0.011825742	17058	7	729.5358528	1242.784301	0.042130161	0.045487143
middle	294	1	IN	11M	M1	Brn02	B0.02	20231015	WT	2	sec01	M	NA	15427	22	3666.861784	480.8001999	0.234500647	0.019455252	60391	4	3349.339488	1335.935095	0.028091859	0.019638361
middle	294	2	IN	11M	M1	Brn02	B0.02	20231015	WT	2	sec01	M	NA	15	0	2.863828495	0.194522012	0.192347601	0.01294728	4	0	0.379171439	0.105668725	0.097840846	0.030731671
middle	294	3	IN	11M	M1	Brn02	B0.02	20231015	WT	2	sec01	M	NA	17	0	2.825696178	0.362661173	0.163912416	0.01731899	17	0	0.836148627	0.38194858	0.044769971	0.02214847
middle	294	4	IN	11M	M1	Brn02	B0.02	20231015	WT	2	sec01	M	NA	46021	54	12664.89509	1287.766038	0.283741504	0.017013809	49160	6	1987.723985	1564.092124	0.026764324	0.02388037
middle	294	5	IN	11M	M1	Brn02	B0.02	20231015	WT	2	sec01	M	NA	22262	5	2111.433892	296.2253627	0.086213477	0.010635538	13746	2	396.6149555	381.6319389	0.026489662	0.018844891
middle	294	6	IN	11M	M1	Brn02	B0.02	20231015	WT	2	sec01	M	NA	48733	91	5407.952732	3017.201287	0.108339056	0.039551385	13176	6	510.0939817	1046.388893	0.037384603	0.055329215
middle	295	1	IN	11M	M1	Brn02	B0.02	20231015	WT	2	sec01	M	NA	60727	57	7067.990497	2391.592346	0.114145115	0.02403296	10794	7	508.9765634	840.0844289	0.041718166	0.052796215
middle	295	2	IN	11M	M1	Brn02	B0.02	20231015	WT	2	sec01	M	NA	44050	118	9421.428735	2286.084676	0.222812235	0.036285955	44128	8	1173.82503	1543.718384	0.017334249	0.027145799
middle	295	3	IN	11M	M1	Brn02	B0.02	20231015	WT	2	sec01	M	NA	66356	9	6107.277079	915.8928275	0.092881665	0.011047532	18937	0	542.0711243	331.9836902	0.024750134	0.016098268
middle	295	4	IN	11M	M1	Brn02	B0.02	20231015	WT	2	sec01	M	NA	54887	11	6779.771791	792.5697319	0.132066831	0.011917296	62006	10	1665.487365	1795.434369	0.02044709	0.021408407
middle	295	5	IN	11M	M1	Brn02	B0.02	20231015	WT	2	sec01	M	NA	17687	3	3522.787933	238.4560177	0.193247885	0.011810483	32827	1	1601.654646	709.5153466	0.032913711	0.01950103
middle	295	6	IN	11M	M1	Brn02	B0.02	20231015	WT	2	sec01	M	NA	86124	48	16624.34992	1774.923164	0.210528731	0.014175631	95786	4	2596.866585	2214.382951	0.019470513	0.020935379
middle	296	1	IN	11M	M1	Brn02	B0.02	20231015	WT	2	sec01	M	NA	48304	23	5387.606916	930.7956105	0.118959337	0.01358053	21889	11	371.3592302	777.84906	0.012115664	0.02497902
middle	297	1	IN	11M	M1	Brn02	B0.02	20231015	WT	2	sec01	M	NA	40739	21	5532.481425	2300.171058	0.129663542	0.027817197	16421	10	709.3432074	894.8503107	0.040985733	0.043015182
middle	297	2	IN	11M	M1	Brn02	B0.02	20231015	WT	2	sec01	M	NA	42288	47	11816.90972	2129.663176	0.292988479	0.034927901	25453	6	1059.331459	800.8674172	0.031143663	0.026001373
middle	298	1	IN	11M	M1	Brn02	B0.02	20231015	WT	2	sec01	M	NA	48049	19	8101.466563	638.7624367	0.173716336	0.009002823	20684	6	697.8239739	690.5076853	0.031021591	0.017090105
middle	298	2	IN	11M	M1	Brn02	B0.02	20231015	WT	2	sec01	M	NA	33124	29	6046.819047	1110.400095	0.175127789	0.023285268	37563	15	2763.440593	1676.679427	0.0288777	0.029190509
middle	298	3	IN	11M	M1	Brn02	B0.02	20231015	WT	2	sec01	M	NA	35969	11	11388.74827	504.1329403	0.324933231	0.010177768	17996	3	1554.715283	388.2382565	0.081269547	0.015716793
middle	299	1	IN	11M	M2	Brn02	B-0.22	20231015	WT	2	sec03	M	NA	63295	97	32062.68711	2219.137811	0.534325182	0.024078736	24307	2	4066.647549	1213.7928	0.166186005	0.031486992
middle	299	2	IN	11M	M2	Brn02	B-0.22	20231015	WT	2	sec03	M	NA	44836	118	14461.33323	1701.84563	0.322606236	0.02652018	45858	2	4774.326257	1771.898807	0.089265279	0.031692989
middle	299	3	IN	11M	M2	Brn02	B-0.22	20231015	WT	2	sec03	M	NA	45986	90	22838.33754	1971.656754	0.518181145	0.028351262	37662	2	6804.358117	1401.676467	0.167650878	0.031616695
middle	299	4	IN	11M	M2	Brn02	B-0.22	20231015	WT	2	sec03	M	NA	95777	184	39281.60967	3610.727805	0.438994437	0.027038988	70129	2	7950.771212	2693.598329	0.104951553	0.03309682
middle	299	5	IN	11M	M2	Brn02	B-0.22	20231015	WT	2	sec03	M	NA	39568	59	30134.67326	1210.941608	0.850309014	0.022201877	50891	4	5769.709824	2395.174813	0.073487453	0.038513772
middle	300	1	IN	11M	M2	Brn02	B-0.22	20231015	WT	2	sec03	M	NA	37193	30	11554.68008	1387.749222	0.312031746	0.026306555	27490	3	3979.918687	1249.686536	0.138872355	0.032730602
middle	300	2	IN	11M	M2	Brn02	B-0.22	20231015	WT	2	sec03	M	NA	51253	115	22876.40851	6111.073599	0.465819791	0.068757154	29817	10	3986.46844	1389.722075	0.126024261	0.036118105
middle	300	3	IN	11M	M2	Brn02	B-0.22	20231015	WT	2	sec03	M	NA	27411	39	15780.34244	1803.192266	0.571068883	0.036797132	68319	16	8383.912907	3018.234904	0.085709929	0.036392767
middle	300	4	IN	11M	M2	Brn02	B-0.22	20231015	WT	2	sec03	M	NA	52456	69	24934.71987	3798.450071	0.512413204	0.041367207	3565	0	446.8883805	100.7736632	0.100671396	0.026153963
middle	300	5	IN	11M	M2	Brn02	B-0.22	20231015	WT	2	sec03	M	NA	50750	32	20704.99185	1610.035879	0.407995731	0.023773557	23808	3	4755.382072	778.6842173	0.20230411	0.027634088
middle	300	6	IN	11M	M2	Brn02	B-0.22	20231015	WT	2	sec03	M	NA	28423	17	13780.34853	987.7412105	0.487045079	0.026962692	30612	7	6430.670697	1182.717696	0.153246358	0.031174181
middle	300	7	IN	11M	M2	Brn02	B-0.22	20231015	WT	2	sec03	M	NA	67289	59	26086.15133	2392.066583	0.401426733	0.02479591	43291	8	5649.366143	1584.676147	0.118516825	0.028503854
middle	300	8	IN	11M	M2	Brn02	B-0.22	20231015	WT	2	sec03	M	NA	44841	52	15883.93408	1813.429989	0.359853506	0.024597544	38642	4	5267.565791	1338.056295	0.138017848	0.029526208
middle	301	1	IN	11M	M2	Brn02	B-0.22	20231015	WT	2	sec03	M	NA	41513	56	18047.66014	1265.809648	0.432402521	0.018142978	32333	1	4406.655927	1099.78566	0.12660411	0.030151827
middle	301	2	IN	11M	M2	Brn02	B-0.22	20231015	WT	2	sec03	M	NA	27497	90	19435.62093	2167.897675	0.717959881	0.050003815	67969	20	9023.454664	4456.804921	0.098069735	0.04818799
middle	301	3	IN	11M	M2	Brn02	B-0.22	20231015	WT	2	sec03	M	NA	47552	50	29703.27752	1387.542509	0.710856795	0.02107271	6094	1	722.5109187	192.1811252	0.10592813	0.027420463
middle	301	4	IN	11M	M2	Brn02	B-0.22	20231015	WT	2	sec03	M	NA	66557	67	24383.81983	1729.176462	0.348645777	0.018539712	27938	4	5705.347588	1293.823746	0.203707948	0.035095751
middle	301	5	IN	11M	M2	Brn02	B-0.22	20231015	WT	2	sec03	M	NA	38294	50	24711.73961	1256.200248	0.685572624	0.02450599	24790	3	6741.477075	1735.452402	0.260471493	0.03854429
middle	301	6	IN	11M	M2	Brn02	B-0.22	20231015	WT	2	sec03	M	NA	56143	77	25475.91646	1676.781924	0.455809861	0.022262912	19650	1	3903.432822	745.6018943	0.192004278	0.03352407
middle	302	1	IN	11M	M2	Brn02	B-0.22	20231015	WT	2	sec03	M	NA	28318	46	8889.972293	2369.761779	0.30669108	0.051300831	50669	9	4753.456295	2045.216912	0.079346918	0.032532234
middle	302	2	IN	11M	M2	Brn02	B-0.22	20231015	WT	2	sec03	M	NA	47391	65	21150.88741	3401.159706	0.461913481	0.048752576	55017	12	2715.259974	2534.3596	0.027512016	0.036285955
middle	303	1	IN	11M	M2	Brn02	B-0.22	20231015	WT	2	sec03	M	NA	34827	47	15848.35425	1191.725936	0.442061484	0.018249791	40179	2	3975.212943	1755.235771	0.079713129	0.032021057
middle	303	2	IN	11M	M2	Brn02	B-0.22	20231015	WT	2	sec03	M	NA	20	0	1.32788587	0.874631874	0.064011596	0.042862594	13125	3	1124.192342	831.6201584	0.077149615	0.034546427
middle	304	1	IN	11M	M2	Brn02	B-0.22	20231015	WT	2	sec03	M	NA	60110	25	28686.40209	1870.44795	0.498954743	0.024185549	24439	1	5654.66612	926.1588036	0.2342031	0.032440681
middle	304	2	IN	11M	M2	Brn02	B-0.22	20231015	WT	2	sec03	M	NA	49649	109	41019.90527	4075.93407	1	0.05320821	64364	13	5941.682924	3743.057548	0.06927596	0.045487143
middle	304	3	IN	11M	M2	Brn02	B-0.22	20231015	WT	2	sec03	M	NA	85766	57	31538.81284	3964.652104	0.275745779	0.038422216	18675	4	2701.143497	1126.930787	0.128236815	0.042069122
middle	304	4	IN	11M	M2	Brn02	B-0.22	20231015	WT	2	sec03	M	NA	73917	72	47204.18888	3544.799154	0.697802722	0.030579081	52823	9	5991.72902	3133.695557	0.101289384	0.043930724
middle	304	5	IN	11M	M2	Brn02	B-0.22	20231015	WT	2	sec03	M	NA	65204	58	25820.8305	2462.524918	0.40120545	0.025360495	28561	3	4466.088307	1188.271095	0.147875175	0.034317542
middle	304	6	IN	11M	M2	Brn02	B-0.22	20231015	WT	2	sec03	M	NA	41871	52	23887.58332	2621.454327	0.581239045	0.036545359	15286	2	2021.575556	755.1266822	0.094239719	0.038040742
middle	305	1	IN	11M	M2	Brn02	B-0.22	20231015	WT	2	sec03	M	NA	33706	38	24818.81607	1231.400996	0.953780413	0.0280766	70392	15	9445.892187	3976.733905	0.108537421	0.043762874
middle	306	1	IN	11M	M2	Brn02	B-0.22	20231015	WT	2	sec03	M	NA	29365	70	12057.99128	2271.390679	0.412062258	0.044998854	43083	13	5929.663023	2777.119116	0.130235747	0.049362935
middle	306	2	IN	11M	M2	Brn02	B-0.22	20231015	WT	2	sec03	M	NA	62170	71	24450.17639	2043.077126	0.407537967	0.024109256	16538	2	2176.410088	975.8648823	0.123292901	0.035492484
middle	306	3	IN	11M	M2	Brn02	B-0.22	20231015	WT	2	sec03	M	NA	57868	80	32463.58855	2366.196924	0.606805503	0.029831387	47163	4	7201.110326	1866.659576	0.131883726	0.035446707
middle	306	4	IN	11M	M2	Brn02	B-0.22	20231015	WT	2	sec03	M	NA	20234	31	10695.19667	615.4498993	0.519493401	0.019775692	32157	4	5009.377054	1131.198203	0.137453273	0.030350195
middle	306	5	IN	11M	M2	Brn02	B-0.22	20231015	WT	2	sec03	M	NA	28936	20	11088.88949	681.1045728	0.378362715	0.0149691	12973	1	2017.420327	497.0381031	0.142298013	0.03257801
middle	306	6	IN	11M	M2	Brn02	B-0.22	20231015	WT	2	sec03	M	NA	6	0	2.224826485	0.089448388	0.344640255	0.016052492	25	0	5.127794296	1.141939422	0.197871365	0.045670252
middle	306	7	IN	11M	M2	Brn02	B-0.22	20231015	WT	2	sec03	M	NA	17	0	7.35527578	0.600610361	0.472022578	0.040680552	8	0	1.647363991	0.390112154	0.201602191	0.056687266
middle	306	8	IN	11M	M2	Brn02	B-0.22	20231015	WT	2	sec03	M	NA	14	0	5.713862821	0.459006644	0.459998488	0.035599299	7	0	1.365011066	0.370092317	0.188944839	0.058098726
middle	306	9	IN	11M	M2	Brn02	B-0.22	20231015	WT	2	sec03	M	NA	11	0	4.88377203	0.444831006	0.486503392	0.046250096	7	0	1.512382686	0.325566495	0.205218583	0.055176623
middle	306	10	IN	11M	M2	Brn02	B-0.22	20231015	WT	2	sec03	M	NA	12	0	4.737376958	0.427084767	0.420401305	0.036118105	6	0	1.287769899	0.274296179	0.200473025	0.057541773
middle	306	11	IN	11M	M2	Brn02	B-0.22	20231015	WT	2	sec03	M	NA	22199	18	12370.0889	652.3624195	0.654512882	0.020813307	55611	11	5374.664107	2764.391782	0.057984285	0.039902341
middle	307	1	IN	11M	M2	Brn02	B-0.22	20231015	WT	2	sec03	M	NA	15169	19	3748.822967	992.1320226	0.245571062	0.045517661	35054	8	4310.739072	1631.481502	0.107927062	0.038391698
middle	307	2	IN	11M	M2	Brn02	B-0.22	20231015	WT	2	sec03	M	NA	36104	77	27100.30685	2900.693571	0.775326133	0.05397116	57650	15	10113.99877	2256.155846	0.093553066	0.031494621
middle	307	3	IN	11M	M2	Brn02	B-0.22	20231015	WT	2	sec03	M	NA	31839	47	17583.81967	1898.683363	0.552513897	0.042465858	25008	4	2504.034673	986.1493424	0.062165257	0.029633021
middle	308	1	IN	11M	M2	Brn02	B0.02	20231015	WT	2	sec01	M	NA	39656	2	4307.055179	771.3283937	0.089341573	0.017120622	17292	8	828.2137809	643.1585888	0.031479362	0.025040055
middle	308	2	IN	11M	M2	Brn02	B0.02	20231015	WT	2	sec01	M	NA	26209	4	6918.306632	420.8782664	0.268627465	0.012268254	46208	1	2396.089316	1149.576613	0.032257572	0.020660715
middle	309	1	IN	11M	M2	Brn02	B0.02	20231015	WT	2	sec01	M	NA	50766	88	7299.421001	2351.944371	0.152697027	0.033737697	39422	13	1010.607909	1514.860338	0.014084077	0.027649349
middle	309	2	IN	11M	M2	Brn02	B0.02	20231015	WT	2	sec01	M	NA	54430	101	8558.567684	2721.209818	0.165835053	0.032257572	40978	12	1573.331736	1700.760392	0.016128786	0.029465171
middle	309	3	IN	11M	M2	Brn02	B0.02	20231015	WT	2	sec01	M	NA	30541	72	3603.937791	1790.360756	0.118493937	0.04510567	15483	1	617.303107	436.4645166	0.026443886	0.023788815
middle	309	4	IN	11M	M2	Brn02	B0.02	20231015	WT	2	sec01	M	NA	36676	90	4454.379862	2416.167166	0.121034563	0.046601053	16799	5	607.140507	654.262625	0.033508811	0.028885329
middle	310	1	IN	11M	M2	Brn02	B0.02	20231015	WT	2	sec01	M	NA	40572	24	4046.034138	691.8060467	0.09777981	0.011673152	39331	4	1420.493145	763.6028119	0.03369192	0.016617075
middle	310	2	IN	11M	M2	Brn02	B0.02	20231015	WT	2	sec01	M	NA	46096	74	6106.501598	2507.791841	0.136522472	0.024994278	22395	2	732.1191753	538.8587496	0.029159991	0.01870756
middle	310	3	IN	11M	M2	Brn02	B0.02	20231015	WT	2	sec01	M	NA	24789	54	2823.966296	1760.168402	0.113778897	0.039063096	30485	11	1498.094228	1543.32264	0.03918517	0.028473334
middle	310	4	IN	11M	M2	Brn02	B0.02	20231015	WT	2	sec01	M	NA	30999	3	3600.597942	332.7487174	0.106050201	0.008651866	31169	3	842.5500147	768.3260277	0.017578393	0.018142978
middle	310	5	IN	11M	M2	Brn02	B0.02	20231015	WT	2	sec01	M	NA	29288	13	11585.93349	477.2737804	0.393957436	0.011688411	48417	4	3539.464078	1035.746141	0.034195468	0.017853055
middle	311	1	IN	11M	M2	Brn02	B0.02	20231015	WT	2	sec01	M	NA	40155	49	5835.539013	1768.866289	0.151270315	0.024811169	24680	0	1311.088505	557.7214187	0.050110627	0.019516289
middle	311	2	IN	11M	M2	Brn02	B0.02	20231015	WT	2	sec01	M	NA	15798	29	4531.65707	780.5848952	0.291371018	0.029633021	39870	8	3427.981494	1081.074072	0.04008545	0.019745175
middle	311	3	IN	11M	M2	Brn02	B0.02	20231015	WT	2	sec01	M	NA	50016	66	8950.829042	2418.76343	0.189181358	0.033295184	40334	13	1920.447323	1218.468135	0.027115282	0.022903793
middle	312	1	IN	11M	M2	Brn02	B0.02	20231015	WT	2	sec01	M	NA	54286	75	8379.569441	1821.449567	0.15925841	0.025009537	42394	7	991.2431573	1575.9361	0.014053559	0.029755093
middle	312	2	IN	11M	M2	Brn02	B0.02	20231015	WT	2	sec01	M	NA	45503	40	8616.889437	1566.503797	0.201937899	0.022705425	46638	7	1519.473707	1414.076468	0.015457389	0.023514153
middle	313	1	IN	11M	M2	Brn02	B0.02	20231015	WT	2	sec01	M	NA	68903	22	7392.223016	1088.482299	0.108339056	0.011764706	26603	4	781.7105392	786.8504034	0.022423133	0.019150073
middle	313	2	IN	11M	M2	Brn02	B0.02	20231015	WT	2	sec01	M	NA	62699	156	9903.092261	3394.31213	0.16234073	0.034515906	19191	6	771.5342812	562.8132773	0.024750134	0.022499427
middle	313	3	IN	11M	M2	Brn02	B0.02	20231015	WT	2	sec01	M	NA	32746	8	1784.248282	790.8285075	0.053727016	0.019470513	25264	11	810.0252867	1057.422815	0.024246586	0.025665674
middle	313	4	IN	11M	M2	Brn02	B0.02	20231015	WT	2	sec01	M	NA	50749	63	7506.62486	2286.040122	0.151049063	0.025238423	23114	3	480.670606	657.7666767	0.017212177	0.023788815
middle	313	5	IN	11M	M2	Brn02	B0.02	20231015	WT	2	sec01	M	NA	49208	75	8934.157476	2530.075461	0.182604715	0.027710384	43595	7	2100.646346	1187.977879	0.039261464	0.021972992
middle	313	6	IN	11M	M2	Brn02	B0.02	20231015	WT	2	sec01	M	NA	49090	21	7714.569333	893.0459045	0.159349963	0.012832837	30076	1	1495.703596	706.3280873	0.046219576	0.019165331
middle	314	1	IN	11M	M2	Brn02	B0.02	20231015	WT	2	sec01	M	NA	74944	54	11856.27119	1855.328749	0.170931563	0.017578393	38206	7	1576.026707	1145.379023	0.029007401	0.020187685
middle	314	2	IN	11M	M2	Brn02	B0.02	20231015	WT	2	sec01	M	NA	83593	47	10848.53104	1990.515016	0.116395816	0.018371863	23490	1	467.5637929	656.9991327	0.01467918	0.02388037
middle	314	3	IN	11M	M2	Brn02	B0.02	20231015	WT	2	sec01	M	NA	6274	1	136.2886861	176.9032433	0.016464485	0.023300527	26252	12	1210.95508	1173.513942	0.040665295	0.031265736
middle	314	4	IN	11M	M2	Brn02	B0.02	20231015	WT	2	sec01	M	NA	35941	19	8346.792174	652.5781833	0.239414051	0.011322195	29019	0	2553.259498	470.0248144	0.085191116	0.015091172
middle	315	1	IN	11M	M2	Brn02	B0.02	20231015	WT	2	sec01	M	NA	27665	14	5172.538082	480.4164979	0.186457619	0.010254063	27751	2	915.0092652	639.8719189	0.018127719	0.019577324
middle	315	2	IN	11M	M2	Brn02	B0.02	20231015	WT	2	sec01	M	NA	28318	20	5700.515009	692.2838211	0.203784242	0.01608301	10538	5	416.874633	836.2045632	0.036087587	0.049088273
middle	315	3	IN	11M	M2	Brn02	B0.02	20231015	WT	2	sec01	M	NA	37918	10	3045.375101	463.4138741	0.076966509	0.008972305	47612	2	1388.682084	912.8665957	0.025818266	0.013900969
middle	315	4	IN	11M	M2	Brn02	B0.02	20231015	WT	2	sec01	M	NA	62862	18	7316.725191	914.5858157	0.118303195	0.010635538	7646	0	548.6233628	154.5420013	0.066132598	0.018753339
middle	316	1	IN	11M	M2	Brn02	B0.02	20231015	WT	2	sec01	M	NA	25	0	3.140901804	0.587212945	0.140520327	0.020012207	60289	7	1701.884236	1477.029579	0.01731899	0.020553902
middle	316	2	IN	11M	M2	Brn02	B0.02	20231015	WT	2	sec01	M	NA	42939	70	9152.038183	1712.531598	0.229526207	0.025604639	9585	3	420.7586644	397.8996273	0.042526893	0.022690166
middle	317	1	IN	11M	M2	Brn02	B0.02	20231015	WT	2	sec01	M	NA	48688	15	4349.625273	876.0094508	0.089021131	0.014923324	29429	8	780.6284308	969.4426981	0.024422064	0.022270543
middle	317	2	IN	11M	M2	Brn02	B0.02	20231015	WT	2	sec01	M	NA	24158	37	3654.048602	1128.743056	0.163073167	0.027740901	100042	17	4308.960474	3525.470583	0.020675974	0.028809033
middle	317	3	IN	11M	M2	Brn02	B0.02	20231015	WT	2	sec01	M	NA	49090	67	7744.697951	3034.504713	0.152956441	0.030960556	47344	7	1891.386699	1428.580504	0.026916916	0.022659648
middle	317	4	IN	11M	M2	Brn02	B0.02	20231015	WT	2	sec01	M	NA	53607	56	9645.615278	1618.13227	0.19179064	0.018936446	38843	13	1426.027027	1350.458355	0.021179523	0.025024796
middle	318	1	IN	11M	M2	Brn02	B0.02	20231015	WT	2	sec01	M	NA	59242	24	20398.34956	889.9984798	0.354665458	0.010208285	85604	0	2570.941536	1780.198071	0.021210041	0.019119555
middle	318	2	IN	11M	M2	Brn02	B0.02	20231015	WT	2	sec01	M	NA	62893	19	18691.51085	875.5794674	0.325261325	0.009430076	79717	0	2322.697331	1452.808569	0.019913023	0.016510261
middle	318	3	IN	11M	M2	Brn02	B0.02	20231015	WT	2	sec01	M	NA	44435	10	16325.45326	506.3112576	0.364042103	0.007934691	15181	0	1170.728315	214.704709	0.037933927	0.012573434
middle	319	1	IN	11M	M2	Brn02	B0.02	20231015	WT	2	sec01	M	NA	48897	10	9240.284845	582.6254261	0.193713278	0.008316167	25296	2	523.4909617	532.1388293	0.014541848	0.015213245
middle	319	2	IN	11M	M2	Brn02	B0.02	20231015	WT	2	sec01	M	NA	48388	11	7203.603544	548.4522816	0.151613638	0.008026246	28237	0	1472.568249	474.6556221	0.044251163	0.015060655
middle	319	3	IN	11M	M2	Brn02	B0.02	20231015	WT	2	sec01	M	NA	21756	1	2021.735167	274.373894	0.094270237	0.010559243	45006	6	861.9062838	1110.187843	0.013000687	0.018280309
middle	320	1	IN	11M	S1	Brn02	B-0.22	20231015	WT	2	sec03	M	NA	41709	56	16637.2732	1582.273385	0.399473578	0.026443886	18936	6	2111.588343	711.3856433	0.097322039	0.032028686
middle	320	2	IN	11M	S1	Brn02	B-0.22	20231015	WT	2	sec03	M	NA	47284	78	18171.96257	2109.560057	0.41467917	0.032211795	20924	2	1172.092136	1020.553615	0.049958039	0.035904478
middle	320	3	IN	11M	S1	Brn02	B-0.22	20231015	WT	2	sec03	M	NA	56044	98	25242.6135	2751.1531	0.477759987	0.035965513	61327	14	3666.793933	2898.584518	0.032486457	0.039978638
middle	320	4	IN	11M	S1	Brn02	B-0.22	20231015	WT	2	sec03	M	NA	57466	97	20313.03942	2893.564147	0.373067826	0.032028686	41023	9	2976.42573	1709.88164	0.053604946	0.031952392
middle	321	1	IN	11M	S1	Brn02	B-0.22	20231015	WT	2	sec03	M	NA	61438	118	15355.75726	5165.185753	0.249698639	0.051575493	31640	6	2416.42225	1813.772766	0.06657511	0.039093614
middle	321	2	IN	11M	S1	Brn02	B-0.22	20231015	WT	2	sec03	M	NA	35415	65	22462.58685	2179.00684	0.661905825	0.04257267	60224	10	5948.887609	4260.351849	0.056595713	0.050827801
middle	321	3	IN	11M	S1	Brn02	B-0.22	20231015	WT	2	sec03	M	NA	54601	129	21570.3751	4760.548338	0.415236145	0.05662623	32065	4	2586.727111	1255.301781	0.052445259	0.033020522
middle	321	4	IN	11M	S1	Brn02	B-0.22	20231015	WT	2	sec03	M	NA	49612	79	24584.0945	3121.592209	0.542809188	0.039795529	53002	6	2289.983511	2565.507916	0.02403296	0.034119174
middle	321	5	IN	11M	S1	Brn02	B-0.22	20231015	WT	2	sec03	M	NA	67958	98	19255.42502	4352.829472	0.294682235	0.041046768	16888	3	1460.480447	866.2184346	0.07507439	0.039047837
middle	321	6	IN	11M	S1	Brn02	B-0.22	20231015	WT	2	sec03	M	NA	44448	65	10961.77582	2381.615783	0.249103531	0.031418327	21934	2	1261.075458	774.9474963	0.050614174	0.030014496
middle	321	7	IN	11M	S1	Brn02	B-0.22	20231015	WT	2	sec03	M	NA	45685	50	10498.90007	1813.137917	0.230014503	0.026291294	32309	2	2687.951754	1224.829179	0.074784465	0.028503854
middle	322	1	IN	11M	S1	Brn02	B-0.22	20231015	WT	2	sec03	M	NA	92871	185	45606.5492	4550.407014	0.448050648	0.037033647	19841	7	1378.294028	2276.086765	0.061142899	0.070580609
middle	322	2	IN	11M	S1	Brn02	B-0.22	20231015	WT	2	sec03	M	NA	50052	61	15276.7532	1512.943181	0.330434114	0.022629129	84283	7	4201.458573	4390.033242	0.035049975	0.04179446
middle	323	1	IN	11M	S1	Brn02	B-0.22	20231015	WT	2	sec03	M	NA	60583	75	24078.68439	1577.32188	0.435736626	0.019714657	32405	11	3798.898271	2190.079181	0.095124744	0.03807126
middle	323	2	IN	11M	S1	Brn02	B-0.22	20231015	WT	2	sec03	M	NA	58551	67	19737.10305	1623.334896	0.349652857	0.019302662	26421	4	3344.60519	1186.208136	0.103929199	0.033981841
middle	323	3	IN	11M	S1	Brn02	B-0.22	20231015	WT	2	sec03	M	NA	36780	82	22592.0562	1531.430888	0.662317872	0.029098954	72747	15	5058.400267	3332.749622	0.024139773	0.035889219
middle	323	4	IN	11M	S1	Brn02	B-0.22	20231015	WT	2	sec03	M	NA	47654	52	16634.07045	1264.416515	0.347814143	0.019378958	28840	2	2671.082614	908.9373803	0.082490273	0.027710384
middle	323	5	IN	11M	S1	Brn02	B-0.22	20231015	WT	2	sec03	M	NA	60281	86	16176.25332	1835.565704	0.278568715	0.022369726	6350	1	355.5649659	254.2100715	0.052689403	0.030441748
middle	323	6	IN	11M	S1	Brn02	B-0.22	20231015	WT	2	sec03	M	NA	57105	109	17566.33248	1984.902562	0.317708105	0.02497902	20503	4	1776.543635	927.6009024	0.076890208	0.030495156
middle	324	1	IN	11M	S1	Brn02	B-0.22	20231015	WT	2	sec03	M	NA	46245	99	28310.63871	2119.904468	0.641924143	0.033478294	76491	7	5824.862372	3469.15089	0.038559549	0.037521936
middle	324	2	IN	11M	S1	Brn02	B-0.22	20231015	WT	2	sec03	M	NA	26708	77	7465.39057	1687.456995	0.272770286	0.044464789	9301	4	1105.721661	661.1218743	0.09187457	0.049324788
middle	324	3	IN	11M	S1	Brn02	B-0.22	20231015	WT	2	sec03	M	NA	35525	47	10537.591	1152.91733	0.299053937	0.023392081	30140	3	2385.790191	1309.683272	0.074906535	0.030441748
middle	324	4	IN	11M	S1	Brn02	B-0.22	20231015	WT	2	sec03	M	NA	32654	74	11888.24457	1637.312982	0.361455709	0.034775309	42374	1	3873.92049	1578.738312	0.083497368	0.032700084
middle	324	5	IN	11M	S1	Brn02	B-0.22	20231015	WT	2	sec03	M	NA	55708	83	20436.60052	1710.025428	0.37628749	0.022583352	36012	2	3563.413919	1394.819047	0.097215228	0.033264667
middle	324	6	IN	11M	S1	Brn02	B-0.22	20231015	WT	2	sec03	M	NA	63095	43	12708.60265	2146.45564	0.10202945	0.028564889	68900	12	6296.137338	4225.683291	0.035156786	0.033173114
middle	324	7	IN	11M	S1	Brn02	B-0.22	20231015	WT	2	sec03	M	NA	44918	79	12139.21677	1557.318689	0.271625847	0.023697261	30616	1	3061.722502	1219.895891	0.090989545	0.032761119
middle	325	1	IN	11M	S1	Brn02	B-0.22	20231015	WT	2	sec03	M	NA	36157	49	14993.19101	1752.84958	0.425474942	0.034531165	55283	6	2896.520262	2179.466092	0.02713054	0.033478294
middle	325	2	IN	11M	S1	Brn02	B-0.22	20231015	WT	2	sec03	M	NA	45557	92	10329.91194	3534.98641	0.235713735	0.050263219	24938	3	1401.374108	1142.350411	0.054642558	0.038254369
middle	325	3	IN	11M	S1	Brn02	B-0.22	20231015	WT	2	sec03	M	NA	34516	79	17592.57275	2103.329355	0.509101987	0.042542152	28093	4	3172.121663	1073.943636	0.07022965	0.033264667
middle	325	4	IN	11M	S1	Brn02	B-0.22	20231015	WT	2	sec03	M	NA	46499	98	16086.47457	3632.560453	0.349759668	0.05195697	37700	3	2172.251427	1318.102499	0.042313267	0.030228123
middle	325	5	IN	11M	S1	Brn02	B-0.22	20231015	WT	2	sec03	M	NA	42914	82	14936.0385	3233.609662	0.349629968	0.049210347	27172	8	2396.081883	1385.522365	0.078141451	0.035309378
middle	325	6	IN	11M	S1	Brn02	B-0.22	20231015	WT	2	sec03	M	NA	49363	70	14440.32882	3041.975178	0.295902967	0.037979707	30237	4	1431.242271	1091.240119	0.038025483	0.029587243
middle	325	7	IN	11M	S1	Brn02	B-0.22	20231015	WT	2	sec03	M	NA	38460	89	11241.86269	2635.071905	0.289997697	0.047684442	24355	7	1844.584087	1274.030673	0.047440298	0.031143663
middle	325	8	IN	11M	S1	Brn02	B-0.22	20231015	WT	2	sec03	M	NA	44933	99	11402.35755	3397.256065	0.257297635	0.054200046	42654	13	2375.86812	2016.108359	0.049622338	0.035965513
middle	326	1	IN	11M	S1	Brn02	B-0.22	20231015	WT	2	sec03	M	NA	62240	107	42709.54392	4228.573027	0.761669338	0.048020143	41954	12	6894.474985	2208.380397	0.086533912	0.038437475
middle	327	1	IN	11M	S1	Brn02	B-0.22	20231015	WT	2	sec03	M	NA	51235	85	31133.16968	2928.551589	0.635629833	0.040833142	24521	4	3232.2918	1238.926988	0.078988329	0.034836348
middle	327	2	IN	11M	S1	Brn02	B-0.22	20231015	WT	2	sec03	M	NA	60274	114	35147.01681	3895.031226	0.618402362	0.043488212	58876	10	5247.958227	3091.351971	0.037338827	0.039902341
middle	327	3	IN	11M	S1	Brn02	B-0.22	20231015	WT	2	sec03	M	NA	65607	72	15459.24446	3486.715395	0.234683752	0.034714274	9542	3	1035.092974	1085.067338	0.104325935	0.048416875
middle	328	1	IN	11M	S1	Brn02	B-0.22	20231015	WT	2	sec03	M	NA	56	0	16.73681232	2.116868861	0.289951921	0.039688718	18	0	1.83327993	0.462195775	0.091020063	0.026428627
middle	328	2	IN	11M	S1	Brn02	B-0.22	20231015	WT	2	sec03	M	NA	55787	94	14797.73277	4069.743776	0.258007169	0.046883345	28439	4	2641.451837	1980.176092	0.071595334	0.039688718
middle	328	3	IN	11M	S1	Brn02	B-0.22	20231015	WT	2	sec03	M	NA	45022	68	12250.40403	3033.362163	0.2515755	0.040817883	2903	1	286.3259178	406.2471046	0.095857173	0.074464027
middle	328	4	IN	11M	S1	Brn02	B-0.22	20231015	WT	2	sec03	M	NA	48354	80	22849.91475	3269.989979	0.469382763	0.041290913	22232	4	2005.245535	1106.363075	0.059189744	0.033417258
middle	328	5	IN	11M	S1	Brn02	B-0.22	20231015	WT	2	sec03	M	NA	60670	73	22005.8141	4058.325984	0.372549027	0.036011294	29291	3	2182.309029	1395.161886	0.070634015	0.03134203
middle	328	6	IN	11M	S1	Brn02	B-0.22	20231015	WT	2	sec03	M	NA	36991	41	11511.73576	1826.432001	0.32255283	0.034180209	43732	7	4085.65045	2227.576734	0.085160598	0.038254369
middle	328	7	IN	11M	S1	Brn02	B-0.22	20231015	WT	2	sec03	M	NA	44339	54	21281.06058	2603.338801	0.527290761	0.044098575	46608	5	4361.697784	2913.006048	0.064835586	0.045670252
middle	329	1	IN	11M	S1	Brn02	B-0.22	20231015	WT	2	sec03	M	NA	75238	129	32838.2077	4768.422453	0.478217751	0.043961242	84525	10	4388.001488	4894.478975	0.042816814	0.041916534
middle	329	2	IN	11M	S1	Brn02	B-0.22	20231015	WT	2	sec03	M	NA	134141	157	69569.19111	6307.947477	0.60093081	0.034500647	32412	0	2332.924395	1368.368143	0.06131075	0.039063096
middle	329	3	IN	11M	S1	Brn02	B-0.22	20231015	WT	2	sec03	M	NA	33774	42	10118.91607	1912.166923	0.300129712	0.036346991	82938	12	7199.632296	6388.046838	0.067658506	0.046448462
middle	330	1	IN	11M	S1	Brn02	B0.02	20231015	WT	2	sec01	M	NA	49233	7	4228.778398	481.0042007	0.08548104	0.007110704	44157	0	1644.327204	785.6635435	0.033737697	0.015762569
middle	330	2	IN	11M	S1	Brn02	B0.02	20231015	WT	2	sec01	M	NA	52628	16	9563.835694	693.6588746	0.191271842	0.009719997	47363	1	938.5381904	810.9821673	0.009750515	0.014763104
middle	331	1	IN	11M	S1	Brn02	B0.02	20231015	WT	2	sec01	M	NA	52815	7	3171.369533	474.8799918	0.059555963	0.005966278	28830	0	567.1630457	471.8794568	0.017135881	0.014801252
middle	331	2	IN	11M	S1	Brn02	B0.02	20231015	WT	2	sec01	M	NA	48689	6	3861.019704	491.4965479	0.079392694	0.006988632	33153	1	878.3651975	635.81688	0.02278172	0.01513695
middle	331	3	IN	11M	S1	Brn02	B0.02	20231015	WT	2	sec01	M	NA	40001	10	2682.445186	527.8190928	0.065903716	0.008468757	19762	1	703.6777164	335.8867802	0.033646144	0.014572366
middle	331	4	IN	11M	S1	Brn02	B0.02	20231015	WT	2	sec01	M	NA	44296	13	7864.25257	629.141181	0.175234601	0.010727093	41759	10	2174.828341	1311.828218	0.040192265	0.022766462
middle	331	5	IN	11M	S1	Brn02	B0.02	20231015	WT	2	sec01	M	NA	17	0	1.36804761	0.224811172	0.071061265	0.006347753	22145	5	228.7431317	629.7304669	0.008453499	0.017883575
middle	331	6	IN	11M	S1	Brn02	B0.02	20231015	WT	2	sec01	M	NA	52671	88	16205.86468	1803.571044	0.317944616	0.021408407	1838	0	45.86495785	23.86794865	0.024429694	0.011673152
middle	332	1	IN	11M	S1	Brn02	B0.02	20231015	WT	2	sec01	M	NA	51655	78	5486.681441	3600.973302	0.104158081	0.033142596	34577	3	1030.171469	835.9096395	0.024460211	0.016876478
middle	332	2	IN	11M	S1	Brn02	B0.02	20231015	WT	2	sec01	M	NA	73467	15	12202.89908	1840.032449	0.143968865	0.020248722	56270	8	1926.654893	1906.851871	0.019028001	0.02526894
middle	333	1	IN	11M	S1	Brn02	B0.02	20231015	WT	2	sec01	M	NA	74548	74	12520.67662	4351.748707	0.187197685	0.035889219	30234	5	1107.850694	951.8011476	0.034775309	0.024185549
middle	333	2	IN	11M	S1	Brn02	B0.02	20231015	WT	2	sec01	M	NA	52728	77	7725.018314	4279.576506	0.150316626	0.04835584	7228	3	339.3371335	401.1310603	0.045471884	0.036789503
middle	333	3	IN	11M	S1	Brn02	B0.02	20231015	WT	2	sec01	M	NA	40971	29	5930.861818	1638.115561	0.154177159	0.03103685	82541	12	2782.184413	2567.677815	0.011459526	0.025223164
middle	333	4	IN	11M	S1	Brn02	B0.02	20231015	WT	2	sec01	M	NA	15	1	1.551354237	1.233432524	0.104783706	0.061982147	196	0	2.752681784	5.120622593	0.007766842	0.022873273
middle	333	5	IN	11M	S1	Brn02	B0.02	20231015	WT	2	sec01	M	NA	36703	56	5621.77005	2647.685957	0.152094305	0.045349814	31518	7	1364.69319	1044.07967	0.036591135	0.023849851
middle	333	6	IN	11M	S1	Brn02	B0.02	20231015	WT	2	sec01	M	NA	46963	71	10413.11563	3736.088856	0.233165488	0.049744412	34128	7	1897.531338	910.0079687	0.044831008	0.020096133
middle	333	7	IN	11M	S1	Brn02	B0.02	20231015	WT	2	sec01	M	NA	34331	70	4955.128483	2738.189962	0.144960701	0.051270314	7871	2	460.7930274	366.2916617	0.056610972	0.026131075
middle	333	8	IN	11M	S1	Brn02	B0.02	20231015	WT	2	sec01	M	NA	44328	68	5677.78238	3341.259438	0.127977416	0.039078355	36969	3	1341.436611	950.9939615	0.034302283	0.022232395
middle	333	9	IN	11M	S1	Brn02	B0.02	20231015	WT	2	sec01	M	NA	39173	71	11583.48352	2318.752883	0.307179362	0.042221714	46986	10	2202.611876	1489.764909	0.025192644	0.025482567
middle	333	10	IN	11M	S1	Brn02	B0.02	20231015	WT	2	sec01	M	NA	50752	88	9987.878403	3936.437129	0.19960326	0.046295874	52107	13	2476.159889	1469.918294	0.037369344	0.021728847
middle	333	11	IN	11M	S1	Brn02	B0.02	20231015	WT	2	sec01	M	NA	69650	99	8732.805774	4815.360745	0.134081021	0.04132143	28961	4	845.6170626	872.8869489	0.025055313	0.022026398
middle	1	1	PN	11M	Cg1	Brn04	B0.38	20231013	WT	4	sec01	F	NA	44127	139	25452.05217	2623.338877	0.604661644	0.044678416	76178	4	4486.344603	6044.054559	0.025299458	0.069001295
middle	1	2	PN	11M	Cg1	Brn04	B0.38	20231013	WT	4	sec01	F	NA	52903	171	7272.125814	3158.156959	0.046013581	0.048569467	52539	12	3353.001561	8298.495648	0.03558404	0.094087131
middle	1	3	PN	11M	Cg1	Brn04	B0.38	20231013	WT	4	sec01	F	NA	17441	65	1173.105671	1886.53393	0.063843749	0.075944155	6575	1	440.2400403	535.1560089	0.056511788	0.059029527
middle	1	4	PN	11M	Cg1	Brn04	B0.38	20231013	WT	4	sec01	F	NA	13793	63	2508.419152	1295.526468	0.16162356	0.075303271	14938	5	991.3975294	1589.977281	0.049546044	0.075303271
middle	1	5	PN	11M	Cg1	Brn04	B0.38	20231013	WT	4	sec01	F	NA	25647	63	2397.896272	1390.043063	0.047638666	0.038651101	33848	3	1389.467662	2687.439676	0.032013427	0.060334172
middle	1	6	PN	11M	Cg1	Brn04	B0.38	20231013	WT	4	sec01	F	NA	66204	296	21788.33761	5578.811114	0.351216912	0.072343022	53858	6	2114.950628	5582.661543	0.023849851	0.078110933
middle	1	7	PN	11M	Cg1	Brn04	B0.38	20231013	WT	4	sec01	F	NA	31579	104	17076.8746	2101.776627	0.554947734	0.048004884	19340	4	244.0656918	3270.768307	0.009857329	0.125459671
middle	1	8	PN	11M	Cg1	Brn04	B0.38	20231013	WT	4	sec01	F	NA	56916	164	28728.21737	3504.605041	0.525902212	0.044510566	10005	3	837.4442209	2015.511301	0.053131916	0.08630503
middle	1	9	PN	11M	Cg1	Brn04	B0.38	20231013	WT	4	sec01	F	NA	11944	58	2407.986895	1040.066164	0.059906919	0.065827422	38959	2	3411.075886	2945.099828	0.047928587	0.057038225
middle	1	10	PN	11M	Cg1	Brn04	B0.38	20231013	WT	4	sec01	F	NA	33005	90	8475.119356	2522.506649	0.17297627	0.055268176	35314	11	3452.752442	4716.155797	0.077561609	0.076585032
middle	1	11	PN	11M	Cg1	Brn04	B0.38	20231013	WT	4	sec01	F	NA	63366	159	22742.26296	3536.614395	0.361013204	0.039673459	17994	4	1640.826141	1470.421929	0.053315021	0.061203938
middle	2	1	PN	11M	Cg1	Brn04	B0.38	20231013	WT	4	sec01	F	NA	5322	16	95.15214833	401.7155266	0.014450294	0.069047071	38842	4	1509.25631	2764.37777	0.033554588	0.058869306
middle	2	2	PN	11M	Cg1	Brn04	B0.38	20231013	WT	4	sec01	F	NA	30699	76	15808.59611	2116.344827	0.497932404	0.055054553	62005	5	2040.893651	4796.968893	0.026825361	0.068345159
middle	2	3	PN	11M	Cg1	Brn04	B0.38	20231013	WT	4	sec01	F	NA	66776	204	30474.76603	5133.795947	0.488181889	0.059494928	22521	0	1939.872834	1440.752729	0.047859922	0.05710689
middle	2	4	PN	11M	Cg1	Brn04	B0.38	20231013	WT	4	sec01	F	NA	66807	291	41150.61671	6266.222942	0.627840102	0.073228046	28944	4	2266.161596	2742.460581	0.048844129	0.069413289
middle	2	5	PN	11M	Cg1	Brn04	B0.38	20231013	WT	4	sec01	F	NA	43340	151	1240.500684	3918.09139	0.024231328	0.078675516	69599	9	3079.695742	7215.361171	0.029526208	0.08133059
middle	2	6	PN	11M	Cg1	Brn04	B0.38	20231013	WT	4	sec01	F	NA	38625	88	19028.24121	2698.091451	0.534447253	0.055100329	55512	4	6469.829485	4456.894902	0.03823911	0.069489583
middle	3	1	PN	11M	Cg1	Brn04	B0.38	20231013	WT	4	sec01	F	NA	68729	157	16476.82909	3688.72861	0.241664752	0.041809719	12764	0	421.5157563	603.0356769	0.021301595	0.041565575
middle	3	2	PN	11M	Cg1	Brn04	B0.38	20231013	WT	4	sec01	F	NA	49367	170	16785.79786	3770.892535	0.352719933	0.055497061	46917	6	2370.384425	3337.17913	0.033249408	0.055893797
middle	3	3	PN	11M	Cg1	Brn04	B0.38	20231013	WT	4	sec01	F	NA	8529	12	115.201542	469.3876413	0.010635538	0.042801555	34410	6	981.5077476	3649.792954	0.01889067	0.05709926
middle	3	4	PN	11M	Cg1	Brn04	B0.38	20231013	WT	4	sec01	F	NA	27758	47	4326.987322	1224.46969	0.125963226	0.033432517	42644	4	2461.024709	2566.783219	0.044449531	0.048310064
middle	3	5	PN	11M	Cg1	Brn04	B0.38	20231013	WT	4	sec01	F	NA	14771	9	77.85119502	524.2409568	0.004562448	0.031960022	8925	0	63.25880906	530.1368899	0.006332494	0.055977721
middle	3	6	PN	11M	Cg1	Brn04	B0.38	20231013	WT	4	sec01	F	NA	55654	204	22835.91087	4422.050268	0.417288482	0.058121614	64235	10	3494.138573	4901.83559	0.023697261	0.057084002
middle	3	7	PN	11M	Cg1	Brn04	B0.38	20231013	WT	4	sec01	F	NA	66070	253	28742.74865	4692.82584	0.463523299	0.056092165	61848	7	3204.452435	6214.871921	0.024658579	0.066880293
middle	3	8	PN	11M	Cg1	Brn04	B0.38	20231013	WT	4	sec01	F	NA	36163	132	4354.536709	2752.57449	0.0864271	0.064637214	14240	7	517.1162447	2038.12685	0.027573053	0.074265659
middle	3	9	PN	11M	Cg1	Brn04	B0.38	20231013	WT	4	sec01	F	NA	37894	159	14882.92743	2768.563244	0.403128088	0.056107424	31994	6	1545.158346	2592.812609	0.033890288	0.057084002
middle	3	10	PN	11M	Cg1	Brn04	B0.38	20231013	WT	4	sec01	F	NA	77819	328	42613.96688	6295.220653	0.544655502	0.061020829	16390	6	985.6719784	1664.691861	0.035660334	0.065171279
middle	4	1	PN	11M	Cg1	Brn04	B0.38	20231013	WT	4	sec01	F	NA	32101	22	3482.603849	2249.325661	0.102800034	0.063279167	19861	0	835.6573761	1039.146565	0.037796598	0.047669183
middle	4	2	PN	11M	Cg1	Brn04	B0.38	20231013	WT	4	sec01	F	NA	13894	1	163.4713373	517.6039686	0.008819715	0.034088656	8614	0	129.1273069	566.9228667	0.011459526	0.061814297
middle	4	3	PN	11M	Cg1	Brn04	B0.38	20231013	WT	4	sec01	F	NA	35047	168	10477.83377	5470.761672	0.294346541	0.126443878	27945	3	1594.356072	2440.832138	0.03352407	0.078477152
middle	4	4	PN	11M	Cg1	Brn04	B0.38	20231013	WT	4	sec01	F	NA	35078	81	4518.772247	3403.844331	0.116212711	0.081879914	18819	1	1053.289008	1421.173649	0.047570001	0.066803999
middle	4	5	PN	11M	Cg1	Brn04	B0.38	20231013	WT	4	sec01	F	NA	47688	109	11671.90489	4619.663329	0.20500496	0.070450902	13569	5	739.0259877	1495.980134	0.038033113	0.064377815
middle	4	6	PN	11M	Cg1	Brn04	B0.38	20231013	WT	4	sec01	F	NA	41526	142	18878.66028	4480.897371	0.459006637	0.090409704	25699	10	2594.601605	4694.74438	0.06289769	0.084374763
middle	4	7	PN	11M	Cg1	Brn04	B0.38	20231013	WT	4	sec01	F	NA	9951	16	1027.768125	914.734174	0.098023959	0.073624782	29267	8	1646.789108	2822.737304	0.051987488	0.076493479
middle	4	8	PN	11M	Cg1	Brn04	B0.38	20231013	WT	4	sec01	F	NA	35014	121	9153.46995	3858.524974	0.268024713	0.085297935	25977	1	1298.69322	2063.385843	0.040131226	0.067940794
middle	4	9	PN	11M	Cg1	Brn04	B0.38	20231013	WT	4	sec01	F	NA	15216	41	3340.35987	1377.967241	0.20161745	0.07412833	25237	3	2378.840454	2468.546321	0.067719541	0.080529489
middle	4	10	PN	11M	Cg1	Brn04	B0.38	20231013	WT	4	sec01	F	NA	44466	113	13221.46768	4149.208168	0.3026627	0.072632946	42112	3	4102.793244	3185.005757	0.064621955	0.063294426
middle	5	1	PN	11M	Cg1	Brn04	B0.38	20231013	WT	4	sec01	F	NA	41804	155	3048.85901	3304.74211	0.052689403	0.065171279	50908	7	2521.786334	5971.543316	0.036316473	0.070176244
middle	5	2	PN	11M	Cg1	Brn04	B0.38	20231013	WT	4	sec01	F	NA	52047	181	19882.45835	3476.725221	0.396063179	0.051468682	25503	0	1295.280753	1493.370782	0.02917525	0.050553139
middle	5	3	PN	11M	Cg1	Brn04	B0.38	20231013	WT	4	sec01	F	NA	12464	2	66.67637219	228.3139099	0.004394598	0.016906997	16087	0	114.6232714	550.4481592	0.006065461	0.031143663
middle	5	4	PN	11M	Cg1	Brn04	B0.38	20231013	WT	4	sec01	F	NA	33437	129	6485.56683	2625.745239	0.188975364	0.058701456	12184	1	468.2999633	1316.996507	0.028305486	0.058136873
middle	5	5	PN	11M	Cg1	Brn04	B0.38	20231013	WT	4	sec01	F	NA	18058	44	1776.945358	1073.148396	0.066498816	0.048218511	35324	11	1666.517467	4286.798813	0.033142596	0.055191882
middle	5	6	PN	11M	Cg1	Brn04	B0.38	20231013	WT	4	sec01	F	NA	43300	153	13352.10116	2753.299386	0.316426337	0.049256124	19867	4	783.3576582	1700.230993	0.03369955	0.045883879
middle	5	7	PN	11M	Cg1	Brn04	B0.38	20231013	WT	4	sec01	F	NA	34075	91	15266.62748	1929.717864	0.461669326	0.044174869	27134	11	1669.486414	4527.281376	0.041000992	0.075425342
middle	5	8	PN	11M	Cg1	Brn04	B0.38	20231013	WT	4	sec01	F	NA	37195	100	9636.303106	2053.517361	0.171725035	0.04214542	43675	5	2651.188804	3128.585616	0.034668498	0.04368658
middle	5	9	PN	11M	Cg1	Brn04	B0.38	20231013	WT	4	sec01	F	NA	31398	116	10654.01401	2183.042164	0.332341492	0.056015868	17831	1	1911.996751	1530.090885	0.053582055	0.051773861
middle	6	1	PN	11M	Cg1	Brn04	B0.38	20231013	WT	4	sec01	F	NA	54163	146	14566.64728	3526.361797	0.26730755	0.049317159	31210	5	1537.400186	2303.723403	0.033325706	0.057007708
middle	6	2	PN	11M	Cg1	Brn04	B0.38	20231013	WT	4	sec01	F	NA	18070	25	1022.413002	1033.693677	0.042877853	0.050812542	47379	7	1708.367458	4213.321421	0.024139773	0.058808271
middle	6	3	PN	11M	Cg1	Brn04	B0.38	20231013	WT	4	sec01	F	NA	29337	93	9930.440743	2122.597424	0.329121858	0.057663843	28661	0	1461.69934	1550.428461	0.029739834	0.047028307
middle	6	4	PN	11M	Cg1	Brn04	B0.38	20231013	WT	4	sec01	F	NA	27120	116	7457.466164	2282.163381	0.261112392	0.062439919	26563	2	2165.179281	1936.866639	0.045899138	0.054596782
middle	6	5	PN	11M	Cg1	Brn04	B0.38	20231013	WT	4	sec01	F	NA	44242	162	12105.37429	3535.292154	0.267185479	0.062134739	24100	1	1073.024158	1382.24761	0.035645075	0.048447393
middle	6	6	PN	11M	Cg1	Brn04	B0.38	20231013	WT	4	sec01	F	NA	51917	150	14746.64817	3770.82834	0.284428179	0.056885634	26600	3	1362.633954	1786.643948	0.028625926	0.053421836
middle	6	7	PN	11M	Cg1	Brn04	B0.38	20231013	WT	4	sec01	F	NA	42829	122	22623.46239	2890.685882	0.522331595	0.052368965	31670	8	1335.987323	2923.589749	0.028000304	0.060868237
middle	6	8	PN	11M	Cg1	Brn04	B0.38	20231013	WT	4	sec01	F	NA	35988	83	7838.987899	2116.743163	0.211184859	0.048218511	27604	4	2845.454873	2127.79512	0.046082247	0.055374991
middle	6	9	PN	11M	Cg1	Brn04	B0.38	20231013	WT	4	sec01	F	NA	27078	66	4293.833602	1649.876969	0.116258487	0.050522622	27161	6	989.7149032	3116.882904	0.023453116	0.060975052
middle	6	10	PN	11M	Cg1	Brn04	B0.38	20231013	WT	4	sec01	F	NA	12532	51	662.2057391	952.0301528	0.041748684	0.066651411	19707	8	836.4383939	2884.928438	0.028412299	0.072449833
middle	6	11	PN	11M	Cg1	Brn04	B0.38	20231013	WT	4	sec01	F	NA	44990	68	1741.262811	4567.462106	0.030685892	0.067017622	45842	14	1980.536085	6134.618575	0.033630885	0.085313194
middle	6	12	PN	11M	Cg1	Brn04	B0.38	20231013	WT	4	sec01	F	NA	15824	33	3094.076723	748.9694226	0.014587625	0.032516975	28959	10	1309.229743	2487.823975	0.032349128	0.059899289
middle	6	13	PN	11M	Cg1	Brn04	B0.38	20231013	WT	4	sec01	F	NA	39536	136	16543.82521	3097.231986	0.419989318	0.059769589	11254	4	638.3053798	2641.175114	0.046219576	0.125963226
middle	7	1	PN	11M	Cg1	Brn04	B0.38	20231013	WT	4	sec01	F	NA	28276	68	10892.01718	2654.725966	0.388433665	0.069123372	32003	3	2733.796936	2473.846712	0.049813077	0.063248649
middle	7	2	PN	11M	Cg1	Brn04	B0.38	20231013	WT	4	sec01	F	NA	18982	75	5283.565895	2841.452599	0.275349051	0.112214848	25128	5	1792.52238	2259.910981	0.044266421	0.077561609
middle	7	3	PN	11M	Cg1	Brn04	B0.38	20231013	WT	4	sec01	F	NA	25942	49	9261.10747	2256.299399	0.380910963	0.069398031	13697	3	569.5170379	1322.142673	0.035004195	0.069565877
middle	7	4	PN	11M	Cg1	Brn04	B0.38	20231013	WT	4	sec01	F	NA	17457	45	5614.627344	1825.020204	0.305752665	0.082421608	27875	4	2378.430354	2354.265433	0.063118942	0.068558782
middle	7	5	PN	11M	Cg1	Brn04	B0.38	20231013	WT	4	sec01	F	NA	22753	63	9081.555412	2103.931672	0.391752511	0.070038907	11267	1	886.4937372	760.3176635	0.05946441	0.060158692
middle	7	6	PN	11M	Cg1	Brn04	B0.38	20231013	WT	4	sec01	F	NA	28706	104	13709.65588	4010.329643	0.469596386	0.108400092	18893	1	642.9740464	1469.484461	0.027847715	0.071755551
middle	7	7	PN	11M	Cg1	Brn04	B0.38	20231013	WT	4	sec01	F	NA	12346	4	313.1286196	356.8927304	0.020660715	0.025360495	35468	6	3832.635831	2978.54115	0.060196843	0.070191503
middle	7	8	PN	11M	Cg1	Brn04	B0.38	20231013	WT	4	sec01	F	NA	29458	103	11926.40021	4269.80165	0.410955966	0.111406118	24397	4	1745.526164	2223.288733	0.049561303	0.070374608
middle	7	9	PN	11M	Cg1	Brn04	B0.38	20231013	WT	4	sec01	F	NA	22984	59	17237.27597	2332.209355	0.825650394	0.076081485	13034	0	155.327582	611.8148789	0.00936904	0.044525824
middle	7	10	PN	11M	Cg1	Brn04	B0.38	20231013	WT	4	sec01	F	NA	26868	75	10849.16683	2703.019702	0.404364079	0.074509807	26042	2	1718.431482	1890.013736	0.038056001	0.065171279
middle	7	11	PN	11M	Cg1	Brn04	B0.38	20231013	WT	4	sec01	F	NA	38116	86	14744.64636	4050.527402	0.409063846	0.078385599	31118	1	3598.328362	2119.263267	0.036072329	0.060395207
middle	7	12	PN	11M	Cg1	Brn04	B0.38	20231013	WT	4	sec01	F	NA	27769	104	13133.14947	3428.769256	0.47999543	0.095925838	22743	3	1777.545955	2913.8833	0.062623024	0.075364307
middle	7	13	PN	11M	Cg1	Brn04	B0.38	20231013	WT	4	sec01	F	NA	5854	5	405.2983755	470.4586715	0.059708554	0.065918975	18825	0	1444.066074	1377.209371	0.049973298	0.066071562
middle	8	1	PN	11M	M1	Brn04	B0.02	20231013	WT	4	sec02	F	NA	57670	82	5648.414395	3820.143471	0.040695813	0.045563441	18606	2	1024.452676	1642.959	0.044419013	0.053452354
middle	8	2	PN	11M	M1	Brn04	B0.02	20231013	WT	4	sec02	F	NA	40801	43	5458.126424	2351.829881	0.062378883	0.039719235	13870	4	1025.650921	1897.072589	0.061860073	0.057862211
middle	8	3	PN	11M	M1	Brn04	B0.02	20231013	WT	4	sec02	F	NA	58474	77	15121.2524	3382.138557	0.190295264	0.037247274	32968	3	2021.395472	3560.962954	0.048691537	0.062851913
middle	8	4	PN	11M	M1	Brn04	B0.02	20231013	WT	4	sec02	F	NA	58160	70	2024.443616	9391.310312	0.016449226	0.095674068	78944	8	1921.612702	11391.09499	0.009460594	0.092332341
middle	9	1	PN	11M	M1	Brn04	B0.02	20231013	WT	4	sec02	F	NA	17286	88	7448.261491	1337.771513	0.472251475	0.061417565	7401	4	702.4038307	1536.02585	0.066971846	0.153414205
middle	9	2	PN	11M	M1	Brn04	B0.02	20231013	WT	4	sec02	F	NA	39899	131	8386.796171	2685.953007	0.213534757	0.056733042	28387	8	1797.245719	3490.352975	0.043778133	0.07343404
middle	9	3	PN	11M	M1	Brn04	B0.02	20231013	WT	4	sec02	F	NA	16665	78	883.8218985	1613.1375	0.047898069	0.085557334	34657	3	1305.08698	3203.721618	0.029098954	0.081605248
middle	9	4	PN	11M	M1	Brn04	B0.02	20231013	WT	4	sec02	F	NA	25058	129	3310.547907	2391.031481	0.114900433	0.081055924	28156	1	2315.064777	2120.126698	0.065415427	0.068863966
middle	10	1	PN	11M	M1	Brn04	B0.02	20231013	WT	4	sec02	F	NA	72267	317	15515.03132	8220.893103	0.094430454	0.098939501	56534	16	2672.351452	11111.50094	0.032425422	0.12106508
middle	10	2	PN	11M	M1	Brn04	B0.02	20231013	WT	4	sec02	F	NA	77809	224	13736.81807	8491.949803	0.124689095	0.094132908	43740	4	1329.266732	4288.829148	0.0230869	0.072755016
middle	10	3	PN	11M	M1	Brn04	B0.02	20231013	WT	4	sec02	F	NA	33326	94	12514.61274	3098.286614	0.386800945	0.075577937	26677	8	2203.3162	3597.517496	0.071503773	0.080811784
middle	10	4	PN	11M	M1	Brn04	B0.02	20231013	WT	4	sec02	F	NA	38159	145	10995.6997	4393.6687	0.288014024	0.094094761	30016	12	1819.075412	5065.653837	0.041016251	0.10580606
middle	10	5	PN	11M	M1	Brn04	B0.02	20231013	WT	4	sec02	F	NA	50973	155	12019.33487	5837.9043	0.220874339	0.087693602	20965	3	1725.323066	3069.572933	0.066254675	0.086961165
middle	11	1	PN	11M	M1	Brn04	B0.02	20231013	WT	4	sec02	F	NA	53301	220	35378.06768	4436.787401	0.675135434	0.064423591	47771	5	4379.380794	4976.397365	0.063454643	0.074937053
middle	11	2	PN	11M	M1	Brn04	B0.02	20231013	WT	4	sec02	F	NA	70492	205	32645.07335	4968.143136	0.514412165	0.054428931	48046	6	3107.354808	4155.354731	0.047211412	0.067582205
middle	11	3	PN	11M	M1	Brn04	B0.02	20231013	WT	4	sec02	F	NA	46335	185	23931.61686	3795.59532	0.545822859	0.067322806	41591	9	3058.544644	4963.660322	0.062439919	0.082581826
middle	11	4	PN	11M	M1	Brn04	B0.02	20231013	WT	4	sec02	F	NA	37249	65	1889.111761	2038.515347	0.04072633	0.047318228	51349	13	2999.590652	8178.175544	0.050110627	0.094056614
middle	12	1	PN	11M	M1	Brn04	B0.02	20231013	WT	4	sec02	F	NA	47735	159	12184.83719	5129.781205	0.261074245	0.080628671	15554	3	984.7996053	1941.846175	0.039932862	0.069092855
middle	12	2	PN	11M	M1	Brn04	B0.02	20231013	WT	4	sec02	F	NA	27442	81	4376.784498	2769.861832	0.116060123	0.081773095	21702	5	1090.574794	2761.903319	0.029816128	0.092774853
middle	12	3	PN	11M	M1	Brn04	B0.02	20231013	WT	4	sec02	F	NA	16541	0	162.4232563	408.1863909	0.007537957	0.023056382	5035	0	43.02447597	274.462532	0.007324331	0.051255055
middle	12	4	PN	11M	M1	Brn04	B0.02	20231013	WT	4	sec02	F	NA	43911	121	12306.11293	3563.199424	0.284245074	0.070557721	32094	1	1807.960376	2830.385507	0.037567712	0.078004122
middle	12	5	PN	11M	M1	Brn04	B0.02	20231013	WT	4	sec02	F	NA	22526	96	14433.5426	2409.457971	0.705119431	0.086869612	42669	4	5189.539195	5161.115454	0.074265659	0.097512782
middle	12	6	PN	11M	M1	Brn04	B0.02	20231013	WT	4	sec02	F	NA	32784	136	20349.28914	3733.228538	0.617822528	0.089631498	28684	1	3961.8441	2247.454691	0.060303655	0.068543524
middle	12	7	PN	11M	M1	Brn04	B0.02	20231013	WT	4	sec02	F	NA	5564	14	1634.744717	446.7701237	0.267612725	0.070466161	44361	12	2164.495556	6439.535916	0.035004195	0.097558558
middle	12	8	PN	11M	M1	Brn04	B0.02	20231013	WT	4	sec02	F	NA	40218	97	17192.91759	3653.962604	0.412756532	0.071488515	12863	0	2272.900375	947.899597	0.149271384	0.066269934
middle	12	9	PN	11M	M1	Brn04	B0.02	20231013	WT	4	sec02	F	NA	42920	132	20045.63203	3986.858477	0.509025693	0.074189365	15058	3	852.1296421	1705.902237	0.039505608	0.088151373
middle	12	10	PN	11M	M1	Brn04	B0.02	20231013	WT	4	sec02	F	NA	18424	91	4618.941377	2556.506662	0.245777071	0.106904708	15211	4	1463.041506	2786.987962	0.070611127	0.108918898
middle	12	11	PN	11M	M1	Brn04	B0.02	20231013	WT	4	sec02	F	NA	62573	249	30376.6609	6552.406795	0.451178759	0.089051649	15538	5	1316.36187	3809.616358	0.06254673	0.139833674
middle	12	12	PN	11M	M1	Brn04	B0.02	20231013	WT	4	sec02	F	NA	34182	104	10111.17467	3541.50941	0.300831616	0.077927828	62333	14	6954.321161	10186.31816	0.071671627	0.116044864
middle	13	1	PN	11M	M1	Brn04	B0.02	20231013	WT	4	sec02	F	NA	5203	20	181.3439694	469.6551922	0.027466239	0.083588921	25815	4	1624.522181	3289.888382	0.048981462	0.084351875
middle	13	2	PN	11M	M1	Brn04	B0.02	20231013	WT	4	sec02	F	NA	37220	59	23869.49145	2103.044194	0.867124438	0.042557411	39916	4	2611.391765	5151.402048	0.035568781	0.083283745
middle	13	3	PN	11M	M1	Brn04	B0.02	20231013	WT	4	sec02	F	NA	7093	31	958.1357758	771.8814224	0.118081942	0.090829328	25007	3	1686.76361	2455.058291	0.054795146	0.080697335
middle	13	4	PN	11M	M1	Brn04	B0.02	20231013	WT	4	sec02	F	NA	9821	48	704.7075163	861.3036247	0.061730374	0.075783931	24433	7	1752.370736	4410.880066	0.060868237	0.110215917
middle	13	5	PN	11M	M1	Brn04	B0.02	20231013	WT	4	sec02	F	NA	20199	71	5228.315743	1627.332207	0.204547182	0.064805068	23951	2	2289.776884	2979.367226	0.078706034	0.080109864
middle	13	6	PN	11M	M1	Brn04	B0.02	20231013	WT	4	sec02	F	NA	47385	152	20619.28681	3943.758241	0.438788444	0.066010527	20741	1	1615.542689	1622.471048	0.05693141	0.067338064
middle	14	1	PN	11M	M1	Brn04	B0.02	20231013	WT	4	sec02	F	NA	25832	77	7968.884524	2237.31765	0.302327007	0.069977872	25841	6	1779.059254	3337.303855	0.047692072	0.088433661
middle	14	2	PN	11M	M1	Brn04	B0.02	20231013	WT	4	sec02	F	NA	30984	124	8425.729111	3992.435495	0.263981074	0.102693215	8899	0	415.9927072	781.4860615	0.039566644	0.077439539
middle	14	3	PN	11M	M1	Brn04	B0.02	20231013	WT	4	sec02	F	NA	33062	90	8825.353355	3193.015338	0.255680174	0.074219882	35002	2	2257.0508	2814.923906	0.039642937	0.070908673
middle	14	4	PN	11M	M1	Brn04	B0.02	20231013	WT	4	sec02	F	NA	24490	68	9023.550958	2190.066654	0.370931566	0.07129015	21325	2	2184.36309	2013.582867	0.069031812	0.072175175
middle	14	5	PN	11M	M1	Brn04	B0.02	20231013	WT	4	sec02	F	NA	32730	102	6301.403283	2933.556928	0.189959571	0.071869992	35091	0	859.5879489	2349.68051	0.015426871	0.061326008
middle	14	6	PN	11M	M1	Brn04	B0.02	20231013	WT	4	sec02	F	NA	21864	72	7948.835995	2376.787719	0.349645227	0.081315331	26314	3	2140.236425	2124.664609	0.067719541	0.067795835
middle	14	7	PN	11M	M1	Brn04	B0.02	20231013	WT	4	sec02	F	NA	28362	88	7919.57899	2647.298927	0.270405114	0.075501643	30900	8	2294.229392	5655.458337	0.060517281	0.098023959
middle	14	8	PN	11M	M1	Brn04	B0.02	20231013	WT	4	sec02	F	NA	27766	62	8109.950607	2215.486965	0.248020142	0.066865034	26073	4	2186.565242	2686.728422	0.059327077	0.089570455
middle	14	9	PN	11M	M1	Brn04	B0.02	20231013	WT	4	sec02	F	NA	34353	51	2463.16622	2221.003498	0.034287021	0.052506294	32531	4	1186.379052	3527.243522	0.022018768	0.077630274
middle	14	10	PN	11M	M1	Brn04	B0.02	20231013	WT	4	sec02	F	NA	48257	142	15927.45205	5238.832964	0.326298922	0.081071183	31415	2	1601.387613	2707.333031	0.032104984	0.070450902
middle	14	11	PN	11M	M1	Brn04	B0.02	20231013	WT	4	sec02	F	NA	24066	41	1321.23876	1953.165593	0.042206455	0.070069432	16858	4	687.4668056	1887.341758	0.028747998	0.084870681
middle	14	12	PN	11M	M1	Brn04	B0.02	20231013	WT	4	sec02	F	NA	38015	142	11620.38605	4638.519635	0.304043651	0.098588541	14618	5	646.0637078	1926.997026	0.039108872	0.092729077
middle	14	13	PN	11M	M1	Brn04	B0.02	20231013	WT	4	sec02	F	NA	24368	95	5140.983094	2512.419427	0.200930804	0.081666283	37652	11	1644.673582	4792.757002	0.030731671	0.07969787
middle	14	14	PN	11M	M1	Brn04	B0.02	20231013	WT	4	sec02	F	NA	42501	192	13469.71982	6343.783311	0.321499974	0.122240022	22472	2	1279.492701	2284.818846	0.035263598	0.085069045
middle	15	1	PN	11M	M1	Brn04	B0.38	20231013	WT	4	sec01	F	NA	32427	152	9098.242755	3298.737975	0.294949263	0.086198218	19652	7	1119.17043	3113.396248	0.043167774	0.102738991
middle	15	2	PN	11M	M1	Brn04	B0.38	20231013	WT	4	sec01	F	NA	44134	167	8076.99724	4059.618437	0.147707328	0.075898372	30662	8	1067.216636	4480.792891	0.026672771	0.092332341
middle	15	3	PN	11M	M1	Brn04	B0.38	20231013	WT	4	sec01	F	NA	5166	12	127.9531708	425.972519	0.021255817	0.067795835	35800	13	1582.865709	3878.407603	0.037552454	0.078568704
middle	15	4	PN	11M	M1	Brn04	B0.38	20231013	WT	4	sec01	F	NA	24929	52	2464.96901	1344.046741	0.012306402	0.045044634	53852	1	2086.450207	3562.61766	0.024429694	0.061738003
middle	16	1	PN	11M	M1	Brn04	B0.38	20231013	WT	4	sec01	F	NA	46068	147	14444.55447	3449.140708	0.314412147	0.061020829	18943	6	1448.750303	2131.503305	0.061707485	0.077775232
middle	16	2	PN	11M	M1	Brn04	B0.38	20231013	WT	4	sec01	F	NA	74639	271	35364.63464	6626.796023	0.50780499	0.072724499	32102	3	1356.657316	2515.639372	0.036514841	0.066956587
middle	16	3	PN	11M	M1	Brn04	B0.38	20231013	WT	4	sec01	F	NA	74983	268	16886.6519	6786.939719	0.189494163	0.075761043	24535	1	1949.863556	2055.860961	0.046295874	0.069108114
middle	17	1	PN	11M	M1	Brn04	B0.38	20231013	WT	4	sec01	F	NA	72340	326	28346.12647	6402.270213	0.450629443	0.075333789	26059	2	1146.051547	2048.164464	0.024200808	0.073411152
middle	17	2	PN	11M	M1	Brn04	B0.38	20231013	WT	4	sec01	F	NA	29247	110	14751.671	2485.22231	0.496650636	0.06692607	24358	3	2899.070941	2747.47793	0.057145037	0.079880983
middle	17	3	PN	11M	M1	Brn04	B0.38	20231013	WT	4	sec01	F	NA	36370	16	498.1216029	1409.465312	0.011337453	0.033844512	40207	4	523.4419511	3643.284707	0.008789197	0.07686732
middle	18	1	PN	11M	M1	Brn04	B0.38	20231013	WT	4	sec01	F	NA	48587	59	1272.366817	2101.747911	0.023575189	0.039765012	33276	3	699.4304757	3462.093006	0.010864424	0.062500954
middle	18	2	PN	11M	M1	Brn04	B0.38	20231013	WT	4	sec01	F	NA	33792	180	7395.994599	2896.528957	0.215091169	0.071778439	15822	0	877.6052811	1172.766661	0.03167773	0.065964751
middle	18	3	PN	11M	M1	Brn04	B0.38	20231013	WT	4	sec01	F	NA	23952	129	9198.350529	2125.147221	0.378072798	0.078080416	24716	2	2156.986361	1827.995593	0.047638666	0.065613791
middle	18	4	PN	11M	M1	Brn04	B0.38	20231013	WT	4	sec01	F	NA	14078	25	333.8720548	681.2350058	0.021469444	0.044312201	19820	2	567.3064644	2156.145665	0.020569162	0.067032881
middle	18	5	PN	11M	M1	Brn04	B0.38	20231013	WT	4	sec01	F	NA	41610	154	2095.733277	3159.364726	0.036011294	0.064866103	10511	2	337.702496	914.4543541	0.027298391	0.067627989
middle	18	6	PN	11M	M1	Brn04	B0.38	20231013	WT	4	sec01	F	NA	41082	59	825.7758494	1748.220909	0.017608911	0.037659265	38470	7	618.1968756	3634.347637	0.010009918	0.07472343
middle	18	7	PN	11M	M1	Brn04	B0.38	20231013	WT	4	sec01	F	NA	7539	82	61.29152429	655.9605101	0.00671397	0.082986191	10598	2	155.7860392	2625.211795	0.014023041	0.264576167
middle	19	1	PN	11M	M1	Brn04	B0.38	20231013	WT	4	sec01	F	NA	59850	105	17930.39428	2524.866948	0.288776994	0.028351262	15469	1	1070.304679	1111.540445	0.05273518	0.05553521
middle	19	2	PN	11M	M1	Brn04	B0.38	20231013	WT	4	sec01	F	NA	45986	96	14253.48969	2279.711746	0.299427778	0.030777447	10569	3	758.3366456	1115.680202	0.050446328	0.072770275
middle	19	3	PN	11M	M1	Brn04	B0.38	20231013	WT	4	sec01	F	NA	13230	51	4197.726453	1198.802092	0.280613422	0.05787747	14775	4	1443.288244	1765.767698	0.073281452	0.066651408
middle	19	4	PN	11M	M1	Brn04	B0.38	20231013	WT	4	sec01	F	NA	23031	103	13093.3691	1641.80197	0.571190953	0.056778822	32068	5	3917.811754	2697.52087	0.050492104	0.063981079
middle	19	5	PN	11M	M1	Brn04	B0.38	20231013	WT	4	sec01	F	NA	41398	212	13694.1888	4523.311851	0.325490206	0.089997709	32463	1	2743.497752	2711.543208	0.060875867	0.0679942
middle	19	6	PN	11M	M1	Brn04	B0.38	20231013	WT	4	sec01	F	NA	11989	10	1348.981369	449.5037322	0.105645835	0.033661403	12238	2	459.758924	926.4694449	0.027481498	0.061417565
middle	19	7	PN	11M	M1	Brn04	B0.38	20231013	WT	4	sec01	F	NA	40343	161	16071.52414	3408.503201	0.404715031	0.066086821	34722	6	2519.397821	3366.944522	0.045746546	0.071091786
middle	19	8	PN	11M	M1	Brn04	B0.38	20231013	WT	4	sec01	F	NA	43179	208	12536.1857	3499.672576	0.240588993	0.069489583	14048	1	1269.607844	1122.108997	0.069138631	0.071351185
middle	20	1	PN	11M	M1	Brn04	B0.38	20231013	WT	4	sec01	F	NA	20972	135	1273.457392	1599.628246	0.050019074	0.07318227	23973	2	1427.294151	2677.906403	0.046066988	0.075242236
middle	20	2	PN	11M	M1	Brn04	B0.38	20231013	WT	4	sec01	F	NA	31277	94	1296.349267	1711.278923	0.036133364	0.04823377	37450	11	892.9918098	5524.605282	0.013778897	0.113237202
middle	20	3	PN	11M	M1	Brn04	B0.38	20231013	WT	4	sec01	F	NA	30218	85	1523.069706	1639.349572	0.046128023	0.048584726	24108	1	396.1301314	2239.761748	0.013656825	0.085145339
middle	21	1	PN	11M	M1	Brn04	B0.38	20231013	WT	4	sec01	F	NA	16536	65	4255.400794	1429.436776	0.231906608	0.072343022	24821	1	2392.947373	2145.880371	0.072785534	0.078454264
middle	21	2	PN	11M	M1	Brn04	B0.38	20231013	WT	4	sec01	F	NA	47906	132	7094.947376	3465.937916	0.092378117	0.061753262	31474	5	2003.288231	3665.044024	0.047913328	0.073365375
middle	21	3	PN	11M	M1	Brn04	B0.38	20231013	WT	4	sec01	F	NA	9478	4	113.2124219	384.7647067	0.010894942	0.037567712	17427	7	904.4354481	3092.236562	0.034065768	0.112077519
middle	21	4	PN	11M	M1	Brn04	B0.38	20231013	WT	4	sec01	F	NA	40591	124	20299.24558	2654.107824	0.498558015	0.051148243	43836	3	4036.482006	3399.376276	0.05349813	0.066590369
middle	21	5	PN	11M	M1	Brn04	B0.38	20231013	WT	4	sec01	F	NA	58969	206	36787.96935	4883.402569	0.645082772	0.064255744	51466	2	5030.722411	4802.584212	0.045136187	0.078553446
middle	21	6	PN	11M	M1	Brn04	B0.38	20231013	WT	4	sec01	F	NA	18067	53	7947.64146	1271.804992	0.442656606	0.054863814	23638	3	1830.217382	2096.417825	0.060090028	0.073319599
middle	21	7	PN	11M	M1	Brn04	B0.38	20231013	WT	4	sec01	F	NA	12902	31	6408.412848	800.5992993	0.449713886	0.055909056	18565	2	2995.52821	3115.776182	0.10759899	0.079461358
middle	21	8	PN	11M	M1	Brn04	B0.38	20231013	WT	4	sec01	F	NA	51147	191	24568.73228	4072.126747	0.508522153	0.064164184	34769	3	3547.799301	3063.807145	0.051247425	0.075013354
middle	21	9	PN	11M	M1	Brn04	B0.38	20231013	WT	4	sec01	F	NA	9064	87	520.9094537	930.1087369	0.052445259	0.094270237	22191	2	2560.060244	1820.773512	0.104486153	0.073945217
middle	21	10	PN	11M	M1	Brn04	B0.38	20231013	WT	4	sec01	F	NA	4317	0	36.42615438	156.3572294	0.007392996	0.033249408	53036	13	5606.937154	9359.900562	0.081406884	0.11398489
middle	21	11	PN	11M	M1	Brn04	B0.38	20231013	WT	4	sec01	F	NA	57237	198	38088.17427	4527.390439	0.749034882	0.062165257	9616	0	87.30020691	326.5083097	0.00749218	0.031250477
middle	22	1	PN	11M	M2	Brn04	B0.02	20231013	WT	4	sec02	F	NA	26484	30	1011.700712	1596.927004	0.022858014	0.057221331	20829	1	1066.203542	1314.9975	0.035523005	0.056832228
middle	22	2	PN	11M	M2	Brn04	B0.02	20231013	WT	4	sec02	F	NA	10240	36	1184.987794	792.2753351	0.113359272	0.066117339	23050	5	929.2139187	1913.180181	0.033493552	0.064393073
middle	23	1	PN	11M	M2	Brn04	B0.02	20231013	WT	4	sec02	F	NA	82600	337	21469.77184	8546.405914	0.281849384	0.087464713	21248	4	1745.424309	1553.690549	0.060822461	0.064621955
middle	23	2	PN	11M	M2	Brn04	B0.02	20231013	WT	4	sec02	F	NA	23083	17	309.2640294	1319.29589	0.01185626	0.05461967	54514	8	2009.808337	4230.173195	0.021911956	0.063584343
middle	23	3	PN	11M	M2	Brn04	B0.02	20231013	WT	4	sec02	F	NA	15190	62	2042.528955	1148.534738	0.134081021	0.068070494	20535	6	523.4901067	2279.435998	0.016571298	0.078904405
middle	23	4	PN	11M	M2	Brn04	B0.02	20231013	WT	4	sec02	F	NA	29944	143	8647.709027	2849.947618	0.289463639	0.078782327	18559	1	1362.923677	1257.83844	0.059990846	0.060639352
middle	23	5	PN	11M	M2	Brn04	B0.02	20231013	WT	4	sec02	F	NA	12755	18	93.31578661	838.5112089	0.006637675	0.06396582	2508	1	140.8342415	189.1575953	0.049561303	0.064026855
middle	23	6	PN	11M	M2	Brn04	B0.02	20231013	WT	4	sec02	F	NA	14283	16	504.449929	745.6147722	0.032120243	0.048851758	7731	6	464.6340589	962.4550556	0.054421302	0.098161288
middle	23	7	PN	11M	M2	Brn04	B0.02	20231013	WT	4	sec02	F	NA	61336	281	14529.91045	6524.665679	0.242542148	0.091645688	32819	3	312.0723765	2325.443552	0.006958114	0.060311284
middle	24	1	PN	11M	M2	Brn04	B0.02	20231013	WT	4	sec02	F	NA	21200	101	2189.60577	1740.039508	0.083772033	0.075150684	33858	2	1031.031941	2383.970462	0.024368659	0.063523307
middle	24	2	PN	11M	M2	Brn04	B0.02	20231013	WT	4	sec02	F	NA	74841	331	12510.28257	6759.760578	0.158022434	0.080140382	21710	7	1547.554698	3659.108417	0.057511255	0.096894786
middle	24	3	PN	11M	M2	Brn04	B0.02	20231013	WT	4	sec02	F	NA	66694	189	8288.13984	5119.289242	0.0980087	0.069443807	30714	6	722.5740478	2996.857956	0.01731899	0.068818189
middle	24	4	PN	11M	M2	Brn04	B0.02	20231013	WT	4	sec02	F	NA	14337	18	646.2519432	716.4413687	0.038284887	0.04539559	17628	2	1666.775862	3554.468881	0.085587852	0.11987488
middle	24	5	PN	11M	M2	Brn04	B0.02	20231013	WT	4	sec02	F	NA	62801	218	14017.98833	5767.840305	0.235568777	0.072434574	23131	0	651.4580935	1198.323479	0.024704356	0.046799421
middle	25	1	PN	11M	M2	Brn04	B0.02	20231013	WT	4	sec02	F	NA	15026	26	3816.893676	970.1337315	0.257175565	0.056610972	22829	5	1888.451379	2787.912675	0.070763715	0.078416117
middle	25	2	PN	11M	M2	Brn04	B0.02	20231013	WT	4	sec02	F	NA	52686	133	16999.53555	4206.888752	0.336202025	0.063309684	12808	0	555.1879622	816.997209	0.035645075	0.057953764
middle	25	3	PN	11M	M2	Brn04	B0.02	20231013	WT	4	sec02	F	NA	41664	53	8585.620921	2287.043462	0.192324713	0.045242999	10070	2	1036.53219	727.010347	0.070435643	0.059372853
middle	25	4	PN	11M	M2	Brn04	B0.02	20231013	WT	4	sec02	F	NA	6494	8	747.2667743	397.1407042	0.121293962	0.055909056	20001	8	1690.454461	1688.163624	0.076707102	0.059220266
middle	25	5	PN	11M	M2	Brn04	B0.02	20231013	WT	4	sec02	F	NA	38186	85	7441.02329	2991.408533	0.177187756	0.0620737	16807	4	1218.616924	1367.625453	0.064179443	0.058289465
middle	25	6	PN	11M	M2	Brn04	B0.02	20231013	WT	4	sec02	F	NA	28429	102	6109.017733	2618.646314	0.214724958	0.070656903	40315	5	2766.861879	3087.329156	0.052521553	0.063263908
middle	25	7	PN	11M	M2	Brn04	B0.02	20231013	WT	4	sec02	F	NA	22722	89	8461.458045	2207.784743	0.385702282	0.078843363	26684	3	2036.040439	2184.010973	0.062531471	0.075532161
middle	25	8	PN	11M	M2	Brn04	B0.02	20231013	WT	4	sec02	F	NA	13894	21	1148.422402	1164.188191	0.079514764	0.061264973	8266	5	803.689571	1559.166034	0.094392307	0.132539868
middle	25	9	PN	11M	M2	Brn04	B0.02	20231013	WT	4	sec02	F	NA	12961	0	89.94351225	309.9683694	0.006378271	0.023010606	9712	0	92.08764874	452.4878626	0.008194095	0.045334555
middle	25	10	PN	11M	M2	Brn04	B0.02	20231013	WT	4	sec02	F	NA	10618	25	467.8003673	812.0367298	0.041382469	0.070191503	27495	8	1686.021182	4132.225164	0.049973298	0.085671775
middle	26	1	PN	11M	M2	Brn04	B0.02	20231013	WT	4	sec02	F	NA	73251	223	26945.66405	4700.964957	0.401174933	0.048142213	32091	7	2127.38987	2250.400643	0.04823377	0.057495996
middle	26	2	PN	11M	M2	Brn04	B0.02	20231013	WT	4	sec02	F	NA	44107	201	16041.99231	4440.395244	0.386221111	0.084641792	16066	5	779.1659891	1898.359076	0.033035781	0.083176926
middle	26	3	PN	11M	M2	Brn04	B0.02	20231013	WT	4	sec02	F	NA	37296	180	9529.288244	4197.773163	0.259815365	0.090897992	36821	7	2286.09316	3085.020099	0.048851758	0.065369651
middle	26	4	PN	11M	M2	Brn04	B0.02	20231013	WT	4	sec02	F	NA	12792	62	773.584742	991.1633033	0.05911345	0.068772413	20249	6	1725.861663	2451.228262	0.077668421	0.075867854
middle	26	5	PN	11M	M2	Brn04	B0.02	20231013	WT	4	sec02	F	NA	22247	89	1121.074909	1756.143468	0.045632105	0.073212788	9270	4	611.1226681	1173.437829	0.058075838	0.075059131
middle	26	6	PN	11M	M2	Brn04	B0.02	20231013	WT	4	sec02	F	NA	45231	167	11562.40399	3784.333658	0.229411766	0.073456928	23658	6	2489.310706	3014.397652	0.082612343	0.077439539
middle	26	7	PN	11M	M2	Brn04	B0.02	20231013	WT	4	sec02	F	NA	20179	3	310.5725818	582.0213494	0.01372549	0.026657511	24647	0	327.7641286	1198.838669	0.011139086	0.046089876
middle	26	8	PN	11M	M2	Brn04	B0.02	20231013	WT	4	sec02	F	NA	23571	75	4688.229329	1798.670438	0.180666819	0.067254141	30884	9	2955.119038	2966.124181	0.071931027	0.079179063
middle	27	1	PN	11M	M2	Brn04	B0.02	20231013	WT	4	sec02	F	NA	10694	58	502.5474947	726.1250028	0.042725261	0.059021898	12441	7	793.8261247	1672.588083	0.055252917	0.084588386
middle	28	1	PN	11M	M2	Brn04	B0.02	20231013	WT	4	sec02	F	NA	35185	89	8892.68533	2524.799378	0.253017485	0.060097657	28219	1	1402.619855	2071.027484	0.027435722	0.061112382
middle	28	2	PN	11M	M2	Brn04	B0.02	20231013	WT	4	sec02	F	NA	38040	106	12770.35682	3050.105001	0.346929133	0.065903716	27470	6	1825.269401	4052.972918	0.041397728	0.070710309
middle	28	3	PN	11M	M2	Brn04	B0.02	20231013	WT	4	sec02	F	NA	30465	113	4664.304679	2778.201849	0.133287549	0.074280918	43325	8	2067.886538	3869.234352	0.039658196	0.065880828
middle	28	4	PN	11M	M2	Brn04	B0.02	20231013	WT	4	sec02	F	NA	49578	211	22518.61872	5680.053534	0.511467159	0.096421756	49030	1	4278.999485	3708.15078	0.030960556	0.0685893
middle	28	5	PN	11M	M2	Brn04	B0.02	20231013	WT	4	sec02	F	NA	16654	23	1289.115146	1105.070193	0.065812163	0.060166322	13089	3	234.4788449	2805.495202	0.017349508	0.224658579
middle	28	6	PN	11M	M2	Brn04	B0.02	20231013	WT	4	sec02	F	NA	16973	54	4840.076462	1496.719525	0.285900652	0.073441669	19011	5	1314.870971	3012.770323	0.058335241	0.082604714
middle	28	7	PN	11M	M2	Brn04	B0.02	20231013	WT	4	sec02	F	NA	38707	102	12925.5959	3128.962101	0.332310975	0.062264439	26605	7	1804.761199	4453.482827	0.052063782	0.093400471
middle	28	8	PN	11M	M2	Brn04	B0.02	20231013	WT	4	sec02	F	NA	25048	78	4108.188161	2455.69302	0.158709094	0.078980699	5755	1	281.4611435	475.4894488	0.037865262	0.069420919
middle	29	1	PN	11M	M2	Brn04	B0.02	20231013	WT	4	sec02	F	NA	40858	114	20588.60433	3272.920321	0.517540216	0.066224158	44625	5	3673.099356	3031.345407	0.056748301	0.060028993
middle	29	2	PN	11M	M2	Brn04	B0.02	20231013	WT	4	sec02	F	NA	32669	76	3453.024539	2228.048268	0.083329521	0.054077975	10958	3	631.5974834	1991.196858	0.039291982	0.078995958
middle	29	3	PN	11M	M2	Brn04	B0.02	20231013	WT	4	sec02	F	NA	54101	193	26249.47458	4801.520155	0.496818483	0.070626386	34293	1	2804.507061	2330.398996	0.042038605	0.059906919
middle	29	4	PN	11M	M2	Brn04	B0.02	20231013	WT	4	sec02	F	NA	40940	163	7044.645535	4402.458842	0.154512852	0.095857173	43216	10	2746.947498	4909.427317	0.050217442	0.081055924
middle	29	5	PN	11M	M2	Brn04	B0.02	20231013	WT	4	sec02	F	NA	28701	104	10752.00421	2307.431268	0.376859695	0.063050278	15318	1	2465.598582	1361.239325	0.106034942	0.065217063
middle	29	6	PN	11M	M2	Brn04	B0.02	20231013	WT	4	sec02	F	NA	5165	5	454.4191812	339.7067526	0.086511023	0.054612041	22933	2	2314.867798	1463.773192	0.082444496	0.054581523
middle	29	7	PN	11M	M2	Brn04	B0.02	20231013	WT	4	sec02	F	NA	21206	48	3219.052218	1637.569606	0.104371712	0.065186545	15236	0	847.6559569	917.4471674	0.050019074	0.053391319
middle	29	8	PN	11M	M2	Brn04	B0.02	20231013	WT	4	sec02	F	NA	30118	97	12654.65228	2653.819566	0.429617763	0.066315711	28838	3	1170.257545	1981.493236	0.036118105	0.052857254
middle	29	9	PN	11M	M2	Brn04	B0.02	20231013	WT	4	sec02	F	NA	47275	182	9872.163854	5213.871645	0.200747699	0.084336616	26838	8	1934.414041	3592.053792	0.059662774	0.078599222
middle	30	1	PN	11M	M2	Brn04	B0.38	20231013	WT	4	sec01	F	NA	32134	70	1772.723281	4346.024355	0.046723124	0.093217365	20282	11	666.5928762	2897.564052	0.028168155	0.115129322
middle	30	2	PN	11M	M2	Brn04	B0.38	20231013	WT	4	sec01	F	NA	51247	195	16431.08252	5975.78763	0.333974212	0.097032122	15529	8	1039.490701	2763.933502	0.058579385	0.125886932
middle	30	3	PN	11M	M2	Brn04	B0.38	20231013	WT	4	sec01	F	NA	14651	41	3551.07132	1258.157306	0.221110851	0.075097278	28222	1	1557.591886	2271.913637	0.031631954	0.074265659
middle	30	4	PN	11M	M2	Brn04	B0.38	20231013	WT	4	sec01	F	NA	43288	106	5718.0864	4062.353159	0.130601972	0.081757836	37718	4	2970.626616	3554.2528	0.066361487	0.078126192
middle	30	5	PN	11M	M2	Brn04	B0.38	20231013	WT	4	sec01	F	NA	40978	164	17699.35508	4256.396524	0.443732351	0.084626533	26073	8	2088.344338	3460.247885	0.067551687	0.088151373
middle	31	1	PN	11M	M2	Brn04	B0.38	20231013	WT	4	sec01	F	NA	46909	171	6979.225913	5115.216577	0.068726636	0.073594265	34392	12	1681.536602	4549.15946	0.033264667	0.086869612
middle	31	2	PN	11M	M2	Brn04	B0.38	20231013	WT	4	sec01	F	NA	35318	116	15925.22611	2801.416361	0.4684062	0.064576179	5579	1	501.242924	620.5147336	0.067582205	0.064667732
middle	31	3	PN	11M	M2	Brn04	B0.38	20231013	WT	4	sec01	F	NA	11029	29	380.924103	818.9026176	0.027618829	0.067078657	25351	7	2050.336739	5938.710858	0.065758757	0.12367437
middle	31	4	PN	11M	M2	Brn04	B0.38	20231013	WT	4	sec01	F	NA	73492	127	13513.24212	4603.056985	0.14126803	0.040360112	24002	4	1597.208669	2054.975465	0.053162433	0.055115588
middle	31	5	PN	11M	M2	Brn04	B0.38	20231013	WT	4	sec01	F	NA	49565	86	6515.435313	3085.738953	0.036362249	0.046204317	6424	5	324.6822163	844.5020217	0.03996338	0.084184021
middle	32	1	PN	11M	M2	Brn04	B0.38	20231013	WT	4	sec01	F	NA	33699	141	21840.89958	3069.90349	0.67039752	0.074174106	25388	5	3922.849732	2568.804137	0.064759292	0.071427479
middle	32	2	PN	11M	M2	Brn04	B0.38	20231013	WT	4	sec01	F	NA	54907	185	20003.09529	3917.880863	0.358266562	0.055268176	34112	5	1892.226615	3053.716704	0.04214542	0.065171279
middle	32	3	PN	11M	M2	Brn04	B0.38	20231013	WT	4	sec01	F	NA	52727	175	16686.58631	3901.60112	0.322407871	0.059754331	23938	2	1813.520823	1804.50912	0.05072099	0.066041045
middle	32	4	PN	11M	M2	Brn04	B0.38	20231013	WT	4	sec01	F	NA	68542	272	24645.45627	5707.393842	0.390157938	0.066071562	64192	1	3408.758365	4441.468473	0.026199741	0.063126571
middle	33	1	PN	11M	M2	Brn04	B0.38	20231013	WT	4	sec01	F	NA	36000	81	6816.948306	2321.732574	0.160234988	0.052414741	13627	1	454.1602668	1022.308859	0.02526894	0.058922712
middle	33	2	PN	11M	M2	Brn04	B0.38	20231013	WT	4	sec01	F	NA	52114	66	4515.36944	2505.799823	0.055466544	0.039093614	8031	1	240.0886711	464.7640962	0.018509194	0.049332418
middle	33	3	PN	11M	M2	Brn04	B0.38	20231013	WT	4	sec01	F	NA	38507	90	14457.8889	2580.651366	0.37502861	0.052536812	25584	3	1775.186743	3148.319816	0.035965513	0.068879224
middle	33	4	PN	11M	M2	Brn04	B0.38	20231013	WT	4	sec01	F	NA	64818	154	16931.49549	4438.344632	0.271244377	0.053040359	23920	5	1256.859315	4042.177418	0.034058139	0.074464031
middle	33	5	PN	11M	M2	Brn04	B0.38	20231013	WT	4	sec01	F	NA	8617	19	2717.96994	595.9758307	0.278538197	0.059822995	25950	0	1384.603207	1357.713453	0.037323568	0.04570077
middle	33	6	PN	11M	M2	Brn04	B0.38	20231013	WT	4	sec01	F	NA	9157	27	3742.728422	629.320929	0.419165343	0.060616463	20287	7	1680.924027	3634.820065	0.048424505	0.097573817
middle	33	7	PN	11M	M2	Brn04	B0.38	20231013	WT	4	sec01	F	NA	38017	95	11419.35287	2502.480999	0.292080581	0.050461587	28445	3	3274.442528	2394.248649	0.083642326	0.069108114
middle	34	1	PN	11M	M2	Brn04	B0.38	20231013	WT	4	sec01	F	NA	10608	2	82.1801794	408.7066465	0.006271458	0.031311512	20732	2	1243.950639	1630.071522	0.049851224	0.057068743
middle	34	2	PN	11M	M2	Brn04	B0.38	20231013	WT	4	sec01	F	NA	25523	88	6859.190356	3156.603648	0.249652863	0.091218434	13651	0	104.8749534	730.5144289	0.006103609	0.050331883
middle	34	3	PN	11M	M2	Brn04	B0.38	20231013	WT	4	sec01	F	NA	27112	76	7203.04134	2582.364129	0.264820337	0.07353323	30201	6	2361.375696	3250.230582	0.064332038	0.078759439
middle	34	4	PN	11M	M2	Brn04	B0.38	20231013	WT	4	sec01	F	NA	40050	101	16853.71209	3234.588147	0.433691919	0.059128709	35236	6	2205.962741	3667.747756	0.034897383	0.075883113
middle	34	5	PN	11M	M2	Brn04	B0.38	20231013	WT	4	sec01	F	NA	30218	124	10836.96501	4430.914644	0.377706558	0.107774474	31462	3	3138.027682	2714.624127	0.066941328	0.070252538
middle	34	6	PN	11M	M2	Brn04	B0.38	20231013	WT	4	sec01	F	NA	19890	70	4428.3534	2282.906555	0.218921185	0.085297935	23228	1	2051.008913	3116.583202	0.06070039	0.085618369
middle	34	7	PN	11M	M2	Brn04	B0.38	20231013	WT	4	sec01	F	NA	39857	142	16401.01622	4351.971424	0.414312959	0.085435264	16103	1	1419.138859	1461.842619	0.079575799	0.07579919
middle	34	8	PN	11M	M2	Brn04	B0.38	20231013	WT	4	sec01	F	NA	16096	27	3375.503732	1301.861175	0.075410083	0.073334858	30092	4	2440.427836	2621.330666	0.046234835	0.066392004
middle	34	9	PN	11M	M2	Brn04	B0.38	20231013	WT	4	sec01	F	NA	19527	76	14678.73605	2908.20934	1	0.108995192	28185	5	2910.803756	3735.217275	0.066392004	0.089288168
middle	34	10	PN	11M	M2	Brn04	B0.38	20231013	WT	4	sec01	F	NA	40855	122	16721.1364	3372.664549	0.415732056	0.066239417	32611	3	5808.422205	2780.88692	0.072678722	0.072510876
middle	34	11	PN	11M	M2	Brn04	B0.38	20231013	WT	4	sec01	F	NA	6823	0	51.17143564	299.9712832	0.00578317	0.041618982	23421	6	2042.461572	2451.175404	0.06820783	0.083749145
middle	34	12	PN	11M	M2	Brn04	B0.38	20231013	WT	4	sec01	F	NA	28275	4	1493.136739	1013.6443	0.020508125	0.030869002	4217	0	35.55584077	316.0836657	0.006744488	0.066636149
middle	34	13	PN	11M	M2	Brn04	B0.38	20231013	WT	4	sec01	F	NA	5238	12	797.8748161	439.4288095	0.118989855	0.072220951	14611	3	651.9757395	1662.382896	0.026558328	0.064354926
middle	34	14	PN	11M	M2	Brn04	B0.38	20231013	WT	4	sec01	F	NA	40903	116	16950.80613	3703.275078	0.414160371	0.068711378	21971	6	2109.697477	3478.533824	0.081170365	0.099580377
middle	34	15	PN	11M	M2	Brn04	B0.38	20231013	WT	4	sec01	F	NA	17674	39	5126.705989	1366.611369	0.28731212	0.061387043	48651	5	3778.670028	3893.441601	0.046143282	0.064713515
middle	34	16	PN	11M	M2	Brn04	B0.38	20231013	WT	4	sec01	F	NA	24278	73	12227.06668	2300.205297	0.505378783	0.074174106	24754	0	2354.47851	1665.303702	0.071000226	0.05899138
middle	34	17	PN	11M	M2	Brn04	B0.38	20231013	WT	4	sec01	F	NA	8309	15	224.1536441	678.3141841	0.022476539	0.075471126	41303	9	4562.726347	4665.392435	0.068955518	0.078782327
middle	35	1	PN	11M	M2	Brn04	B0.38	20231013	WT	4	sec01	F	NA	60166	143	23867.0936	5461.74756	0.411123812	0.070618756	38113	1	2202.305749	3168.201439	0.041046768	0.065735869
middle	35	2	PN	11M	M2	Brn04	B0.38	20231013	WT	4	sec01	F	NA	22038	91	10453.07646	2921.923798	0.462165266	0.106996261	29209	1	3938.418053	2677.118046	0.080674447	0.079087511
middle	35	3	PN	11M	M2	Brn04	B0.38	20231013	WT	4	sec01	F	NA	48110	147	15588.89422	5814.723877	0.331471741	0.088487066	25530	4	2251.868286	4170.250066	0.055893797	0.095277332
middle	35	4	PN	11M	M2	Brn04	B0.38	20231013	WT	4	sec01	F	NA	30549	74	11615.52886	3024.02495	0.386442363	0.078538187	30924	1	2697.566234	2609.667142	0.055649653	0.073838405
middle	35	5	PN	11M	M2	Brn04	B0.38	20231013	WT	4	sec01	F	NA	39685	30	1987.171104	2361.828202	0.03447013	0.051834896	6856	5	830.2715198	1516.062959	0.103883423	0.121477075
middle	35	6	PN	11M	M2	Brn04	B0.38	20231013	WT	4	sec01	F	NA	14653	59	2555.928695	1687.941727	0.164476991	0.105531394	46120	4	3414.142539	4558.864656	0.062821396	0.090180822
middle	35	7	PN	11M	M2	Brn04	B0.38	20231013	WT	4	sec01	F	NA	22318	84	7501.354715	2829.904954	0.336873412	0.102021821	21921	11	1770.985018	4605.211828	0.062996872	0.105790801
middle	35	8	PN	11M	M2	Brn04	B0.38	20231013	WT	4	sec01	F	NA	35311	107	10827.92346	4216.4891	0.31248188	0.090867475	29865	6	2627.403207	3068.581982	0.067315176	0.086198218
middle	35	9	PN	11M	M2	Brn04	B0.38	20231013	WT	4	sec01	F	NA	5396	15	956.6269173	589.7428097	0.163942933	0.084931716	23868	0	1412.724302	1669.620861	0.036453802	0.061921112
middle	36	1	PN	11M	M2	Brn04	B0.38	20231013	WT	4	sec01	F	NA	26132	59	14174.14714	1540.157049	0.55915159	0.042389564	19264	3	2829.503017	1488.735517	0.073319599	0.054947738
middle	36	2	PN	11M	M2	Brn04	B0.38	20231013	WT	4	sec01	F	NA	43697	59	11085.0999	1652.931919	0.222308695	0.024277104	9694	3	590.3195098	832.2655842	0.033585109	0.046753645
middle	36	3	PN	11M	M2	Brn04	B0.38	20231013	WT	4	sec01	F	NA	38825	129	11367.82039	2894.069203	0.295849532	0.058937971	19468	3	1460.332252	1637.648831	0.060471505	0.071152821
middle	36	4	PN	11M	M2	Brn04	B0.38	20231013	WT	4	sec01	F	NA	12187	19	233.2928067	868.8088667	0.011001755	0.032425422	39606	7	1318.408885	2397.740707	0.017822538	0.039047837
middle	36	5	PN	11M	M2	Brn04	B0.38	20231013	WT	4	sec01	F	NA	27676	102	7984.557961	2723.20809	0.266681939	0.075867854	17809	10	1492.160908	2675.318183	0.060082398	0.094766155
middle	36	6	PN	11M	M2	Brn04	B0.38	20231013	WT	4	sec01	F	NA	40050	130	15209.30753	3085.690261	0.374090195	0.058213167	23493	2	2160.408212	1872.485621	0.065659568	0.064980544
middle	36	7	PN	11M	M2	Brn04	B0.38	20231013	WT	4	sec01	F	NA	19068	69	5056.284964	2142.823791	0.239948124	0.078706034	24001	3	2596.949205	2247.365562	0.082978562	0.073960476
middle	36	8	PN	11M	M2	Brn04	B0.38	20231013	WT	4	sec01	F	NA	23965	62	8232.045929	1192.656659	0.340489805	0.034790572	20244	1	1379.945466	1271.935426	0.040924698	0.045838103
middle	36	9	PN	11M	M2	Brn04	B0.38	20231013	WT	4	sec01	F	NA	19257	6	199.8990634	641.467203	0.008484016	0.029602503	28732	0	252.330574	1395.820802	0.007217518	0.04214542
middle	36	10	PN	11M	M2	Brn04	B0.38	20231013	WT	4	sec01	F	NA	43522	40	8192.677077	1951.066	0.113038838	0.037888151	22698	6	1888.58279	3922.803924	0.071686886	0.091691464
middle	36	11	PN	11M	M2	Brn04	B0.38	20231013	WT	4	sec01	F	NA	7296	47	2738.957641	1340.95311	0.364934772	0.117799647	8246	0	929.7090113	655.7648439	0.09469749	0.073350117
middle	36	12	PN	11M	M2	Brn04	B0.38	20231013	WT	4	sec01	F	NA	32731	128	15841.67042	3116.306297	0.492668033	0.071595334	33441	5	4201.426828	2782.709303	0.060883496	0.069199666
middle	36	13	PN	11M	M2	Brn04	B0.38	20231013	WT	4	sec01	F	NA	15721	8	301.669125	570.0053881	0.015487907	0.030624857	7550	0	78.7746402	418.6298778	0.007553216	0.053788051
middle	36	14	PN	11M	M2	Brn04	B0.38	20231013	WT	4	sec01	F	NA	14396	32	457.6902279	806.1373936	0.025177386	0.042542152	17214	11	1168.903839	3545.837264	0.055619135	0.134004727
middle	36	15	PN	11M	M2	Brn04	B0.38	20231013	WT	4	sec01	F	NA	41388	120	16711.71038	2591.811158	0.396734565	0.043030441	34304	2	3458.322457	2481.171439	0.052567329	0.054840926
middle	36	16	PN	11M	M2	Brn04	B0.38	20231013	WT	4	sec01	F	NA	19592	66	1977.831863	1670.489282	0.074479289	0.071473256	10520	4	886.0739311	2279.963213	0.079056993	0.091447316
middle	36	17	PN	11M	M2	Brn04	B0.38	20231013	WT	4	sec01	F	NA	25020	89	6501.741939	2452.853836	0.235294119	0.073945217	20731	4	1807.187886	2432.410088	0.063813232	0.077698939
middle	37	1	PN	11M	M2	Brn04	B0.38	20231013	WT	4	sec01	F	NA	36798	73	17867.31362	3057.283561	0.5001297	0.064927138	11781	3	471.2490133	1458.458199	0.032021057	0.104554817
middle	37	2	PN	11M	M2	Brn04	B0.38	20231013	WT	4	sec01	F	NA	37002	95	7624.720016	4593.538341	0.166430146	0.090104528	22654	3	4526.899642	2023.582272	0.069336995	0.07460136
middle	37	3	PN	11M	M2	Brn04	B0.38	20231013	WT	4	sec01	F	NA	39323	92	19159.6625	3383.893526	0.503341734	0.065781645	19676	4	1709.252952	2504.018694	0.051804379	0.092820629
middle	37	4	PN	11M	M2	Brn04	B0.38	20231013	WT	4	sec01	F	NA	21560	80	4121.038607	2874.194768	0.157167926	0.095689327	24113	2	2050.674222	2353.062593	0.056916151	0.067277029
middle	37	5	PN	11M	M2	Brn04	B0.38	20231013	WT	4	sec01	F	NA	7143	17	3672.211032	542.6093391	0.505088866	0.057366293	16566	2	1413.665158	1570.305183	0.058869306	0.075776301
middle	37	6	PN	11M	M2	Brn04	B0.38	20231013	WT	4	sec01	F	NA	23672	38	5141.78639	1237.570797	0.075776301	0.037644006	26018	0	3410.773163	1761.34159	0.084855422	0.059739072
middle	37	7	PN	11M	M2	Brn04	B0.38	20231013	WT	4	sec01	F	NA	12544	14	1537.893066	988.215474	0.109285116	0.070588239	26062	5	3128.859634	2263.726073	0.054352637	0.074067295
middle	37	8	PN	11M	M2	Brn04	B0.38	20231013	WT	4	sec01	F	NA	5519	13	968.9469747	535.6013435	0.155909061	0.088197149	23030	5	1866.878571	2717.759459	0.071595334	0.082963303
middle	37	9	PN	11M	M2	Brn04	B0.38	20231013	WT	4	sec01	F	NA	22248	68	8305.767301	3040.317221	0.36408025	0.091371022	29760	6	3196.628964	3139.452997	0.074708171	0.08749523
middle	37	10	PN	11M	M2	Brn04	B0.38	20231013	WT	4	sec01	F	NA	29387	78	12698.12835	2666.681547	0.43330282	0.069581144	27633	5	2507.396249	2897.919098	0.06165408	0.079179063
middle	37	11	PN	11M	M2	Brn04	B0.38	20231013	WT	4	sec01	F	NA	27746	105	10307.74103	3635.749907	0.38295567	0.099839777	23075	0	1914.6152	1815.973635	0.067895018	0.070595868
middle	37	12	PN	11M	M2	Brn04	B0.38	20231013	WT	4	sec01	F	NA	7523	9	813.1116663	591.3375758	0.090844586	0.068017088	7173	0	66.53302882	329.6935536	0.007400626	0.041474022
middle	38	1	PN	11M	S1	Brn04	B0.02	20231013	WT	4	sec02	F	NA	28043	10	349.943392	1108.336327	0.011154345	0.03743038	60525	1	712.8255042	4760.184046	0.010040437	0.077027544
middle	38	2	PN	11M	S1	Brn04	B0.02	20231013	WT	4	sec02	F	NA	29643	105	3941.194982	1989.390633	0.130601972	0.061783779	46949	6	1319.14373	3852.638122	0.019836729	0.074021518
middle	39	1	PN	11M	S1	Brn04	B0.02	20231013	WT	4	sec02	F	NA	40912	79	14959.68547	3904.771164	0.380331129	0.077546351	30360	3	2879.463527	4595.0508	0.076813914	0.093827724
middle	39	2	PN	11M	S1	Brn04	B0.02	20231013	WT	4	sec02	F	NA	51627	105	14224.12465	5011.850283	0.267925531	0.077233538	33760	7	2649.774246	4286.092838	0.061524376	0.080964372
middle	39	3	PN	11M	S1	Brn04	B0.02	20231013	WT	4	sec02	F	NA	17912	20	2563.542397	1476.319099	0.11845579	0.073701076	19411	5	2382.951859	2535.924393	0.105409324	0.093598843
middle	39	4	PN	11M	S1	Brn04	B0.02	20231013	WT	4	sec02	F	NA	38086	94	12253.18074	3924.705337	0.30795759	0.082413979	28653	6	2609.212514	3520.85965	0.06562905	0.090363927
middle	40	1	PN	11M	S1	Brn04	B0.02	20231013	WT	4	sec02	F	NA	73277	275	31028.30997	5142.477082	0.46828413	0.056687266	56629	7	3482.550017	5146.337657	0.045487143	0.067719541
middle	40	2	PN	11M	S1	Brn04	B0.02	20231013	WT	4	sec02	F	NA	40571	167	10788.64491	3005.969791	0.258571744	0.057129778	26158	9	1979.246161	3397.137653	0.06515602	0.080903336
middle	40	3	PN	11M	S1	Brn04	B0.02	20231013	WT	4	sec02	F	NA	46628	202	6871.974628	3882.587462	0.121965364	0.069886319	21781	7	1581.910569	2569.801376	0.060471505	0.075638972
middle	40	4	PN	11M	S1	Brn04	B0.02	20231013	WT	4	sec02	F	NA	26697	82	5497.517923	1756.661512	0.18619822	0.054779887	24985	6	2147.991396	3571.561901	0.078477152	0.077912569
middle	41	1	PN	11M	S1	Brn04	B0.02	20231013	WT	4	sec02	F	NA	53220	79	28800.13143	4422.705628	0.581109345	0.055420768	30509	2	2573.931521	2513.75096	0.061738003	0.068314642
middle	41	2	PN	11M	S1	Brn04	B0.02	20231013	WT	4	sec02	F	NA	8114	7	329.8701009	678.7506373	0.033493552	0.066483557	17281	3	1553.227712	1717.976198	0.074036777	0.07531853
middle	41	3	PN	11M	S1	Brn04	B0.02	20231013	WT	4	sec02	F	NA	42907	117	13307.90894	5723.432917	0.283375293	0.105348289	25394	7	2514.906465	4822.277028	0.073945217	0.119081408
middle	41	4	PN	11M	S1	Brn04	B0.02	20231013	WT	4	sec02	F	NA	50660	75	23221.82476	4859.096289	0.451163501	0.073105976	2699	0	196.8530713	293.4428018	0.068047605	0.103036545
middle	41	5	PN	11M	S1	Brn04	B0.02	20231013	WT	4	sec02	F	NA	35521	45	4273.306175	7501.229391	0.096429389	0.093842983	13565	7	1579.816939	6050.712673	0.103883423	0.340276182
middle	41	6	PN	11M	S1	Brn04	B0.02	20231013	WT	4	sec02	F	NA	31078	64	10957.93368	3462.637646	0.320027471	0.082032502	17538	3	1364.851119	2824.176426	0.062363621	0.09315633
middle	41	7	PN	11M	S1	Brn04	B0.02	20231013	WT	4	sec02	F	NA	18075	3	896.3700638	818.3651809	0.037048906	0.036316473	11315	2	557.5937145	1236.052522	0.041153584	0.089890897
middle	41	8	PN	11M	S1	Brn04	B0.02	20231013	WT	4	sec02	F	NA	10135	16	915.0641805	893.1491126	0.086457618	0.075593196	20445	4	2188.722104	4396.083729	0.097512782	0.131494626
middle	41	9	PN	11M	S1	Brn04	B0.02	20231013	WT	4	sec02	F	NA	34396	40	3549.340294	2970.723708	0.070405126	0.073365375	10632	4	1044.869002	1897.144931	0.081132218	0.103746086
middle	41	10	PN	11M	S1	Brn04	B0.02	20231013	WT	4	sec02	F	NA	33673	64	20470.19888	3222.396249	0.621240556	0.072419316	20187	12	1823.736494	3455.54249	0.06538491	0.127412826
middle	42	1	PN	11M	S1	Brn04	B0.02	20231013	WT	4	sec02	F	NA	40152	103	25224.0327	4030.648664	0.647043586	0.078736551	22207	0	2154.954668	1917.927767	0.079659723	0.076691844
middle	42	2	PN	11M	S1	Brn04	B0.02	20231013	WT	4	sec02	F	NA	27254	113	13448.64646	5545.856184	0.505836546	0.157473102	25834	5	2985.798978	3555.501292	0.067399099	0.095948733
middle	42	3	PN	11M	S1	Brn04	B0.02	20231013	WT	4	sec02	F	NA	25139	68	4444.482965	3124.720823	0.163454637	0.089555196	16129	2	1235.677808	1747.41079	0.061989777	0.08912795
middle	42	4	PN	11M	S1	Brn04	B0.02	20231013	WT	4	sec02	F	NA	33950	76	12268.96251	3574.787354	0.360372335	0.078004122	22512	1	2454.93976	1791.412577	0.090638593	0.068986036
middle	42	5	PN	11M	S1	Brn04	B0.02	20231013	WT	4	sec02	F	NA	35117	109	11312.76681	6207.292626	0.32732892	0.126649886	59196	17	4183.043235	10755.51213	0.053955901	0.127260238
middle	42	6	PN	11M	S1	Brn04	B0.02	20231013	WT	4	sec02	F	NA	38517	80	21056.30863	4105.917253	0.54933244	0.0735256	14755	6	1224.001298	4279.291859	0.065285727	0.158663303
middle	42	7	PN	11M	S1	Brn04	B0.02	20231013	WT	4	sec02	F	NA	10546	5	551.3863134	447.2403157	0.044205386	0.032303348	22661	4	2070.64816	2922.555857	0.073762111	0.109849699
middle	42	8	PN	11M	S1	Brn04	B0.02	20231013	WT	4	sec02	F	NA	39068	110	18882.52006	5634.358362	0.463019758	0.106523231	37204	2	3780.859941	3050.669569	0.079362176	0.068299383
middle	42	9	PN	11M	S1	Brn04	B0.02	20231013	WT	4	sec02	F	NA	17447	31	3491.434455	1837.810256	0.155077443	0.083749145	20926	0	548.4113091	1266.125355	0.020508125	0.055207141
middle	43	1	PN	11M	S1	Brn04	B0.02	20231013	WT	4	sec02	F	NA	20372	32	10086.33237	1156.52598	0.488883793	0.041931793	25525	3	2419.143682	1761.962603	0.062127108	0.052933548
middle	43	2	PN	11M	S1	Brn04	B0.02	20231013	WT	4	sec02	F	NA	36757	135	9135.86702	3956.242362	0.224345773	0.088166632	21681	1	1311.962786	2391.540812	0.049530786	0.084504463
middle	44	1	PN	11M	S1	Brn04	B0.38	20231013	WT	4	sec01	F	NA	30723	91	11372.39704	2344.692228	0.380506605	0.056382086	37551	5	2328.195441	2872.3594	0.046822309	0.06195163
middle	44	2	PN	11M	S1	Brn04	B0.38	20231013	WT	4	sec01	F	NA	60661	196	34162.60766	5157.327158	0.581475556	0.06598001	33229	2	3159.601101	2703.594112	0.04942397	0.070115209
middle	44	3	PN	11M	S1	Brn04	B0.38	20231013	WT	4	sec01	F	NA	29573	83	8955.079101	2470.421563	0.286449999	0.070641644	72190	6	5094.61165	6795.286404	0.052231632	0.077744715
middle	44	4	PN	11M	S1	Brn04	B0.38	20231013	WT	4	sec01	F	NA	67356	205	29784.34109	5474.592744	0.461799026	0.066285193	32764	4	4484.402521	2678.375528	0.061356526	0.071732663
middle	44	5	PN	11M	S1	Brn04	B0.38	20231013	WT	4	sec01	F	NA	30345	125	3115.754393	2861.248221	0.09967193	0.081055924	33822	13	2659.739211	5654.351539	0.068513006	0.102830552
middle	46	1	PN	11M	S1	Brn04	B0.38	20231013	WT	4	sec01	F	NA	65712	150	36506.36433	4635.46875	0.571908116	0.043640804	24721	11	2134.71211	2828.461098	0.071366444	0.071107045
middle	46	2	PN	11M	S1	Brn04	B0.38	20231013	WT	4	sec01	F	NA	29350	97	11197.56357	2098.507487	0.34961471	0.046601053	30402	4	2829.728117	2153.031618	0.075303271	0.055237658
middle	46	3	PN	11M	S1	Brn04	B0.38	20231013	WT	4	sec01	F	NA	16388	8	3238.172277	437.2938753	0.171496153	0.02104219	13912	1	414.6586267	830.2107743	0.020065613	0.049271382
middle	46	4	PN	11M	S1	Brn04	B0.38	20231013	WT	4	sec01	F	NA	25535	41	754.1406756	1357.338874	0.021927215	0.042206455	15391	1	463.7360816	1124.01523	0.022354467	0.06408789
middle	46	5	PN	11M	S1	Brn04	B0.38	20231013	WT	4	sec01	F	NA	44138	159	19589.71251	4356.464962	0.431494623	0.077347979	32458	8	3503.647139	3491.620907	0.080186158	0.08123903
middle	46	6	PN	11M	S1	Brn04	B0.38	20231013	WT	4	sec01	F	NA	16295	11	1552.651897	535.5795544	0.072472721	0.025803005	17748	0	513.0717805	916.8582914	0.020065613	0.045761805
middle	46	7	PN	11M	S1	Brn04	B0.38	20231013	WT	4	sec01	F	NA	51695	163	20968.19053	3955.628036	0.392278939	0.05787747	9362	2	1817.028231	886.5320831	0.113023572	0.078324556
middle	46	8	PN	11M	S1	Brn04	B0.38	20231013	WT	4	sec01	F	NA	39530	137	16737.4405	2895.200965	0.397650123	0.055756465	13554	5	1425.455544	2147.298773	0.076844431	0.072037846
middle	47	1	PN	11M	S1	Brn04	B0.38	20231013	WT	4	sec01	F	NA	45184	87	1947.619216	4221.949542	0.031021591	0.060563058	7238	4	634.8453659	1428.417961	0.068726636	0.113923855
middle	47	2	PN	11M	S1	Brn04	B0.38	20231013	WT	4	sec01	F	NA	41773	123	25407.38906	4008.857454	0.633989453	0.0666743	52385	15	5374.717773	9771.401345	0.080537118	0.1183566
middle	47	3	PN	11M	S1	Brn04	B0.38	20231013	WT	4	sec01	F	NA	54624	167	5397.471218	5705.512403	0.076997027	0.089326315	16789	1	1705.996156	1623.631328	0.06632334	0.074692912
middle	48	1	PN	11M	S1	Brn04	B0.38	20231013	WT	4	sec01	F	NA	10376	33	7219.455024	1315.56109	0.75698483	0.092423894	39412	10	6296.878786	5971.604489	0.109178305	0.119386591
middle	48	2	PN	11M	S1	Brn04	B0.38	20231013	WT	4	sec01	F	NA	7547	15	335.396537	875.9176019	0.039993897	0.090264745	13038	0	682.9687051	1242.407204	0.045014113	0.085160598
middle	48	3	PN	11M	S1	Brn04	B0.38	20231013	WT	4	sec01	F	NA	25021	75	17916.44578	2514.626339	0.8429389	0.072205693	23882	8	2130.527232	3361.559093	0.081864655	0.10405127
middle	49	1	PN	11M	S1	Brn04	B0.38	20231013	WT	4	sec01	F	NA	24691	38	501.7675162	1926.92032	0.014389258	0.0685893	30705	7	2500.034459	3721.332389	0.057465475	0.100312807
middle	49	2	PN	11M	S1	Brn04	B0.38	20231013	WT	4	sec01	F	NA	14635	67	4822.90782	1884.46296	0.296276808	0.097611964	24131	0	314.0532868	1161.233634	0.008148318	0.041626614
middle	49	3	PN	11M	S1	Brn04	B0.38	20231013	WT	4	sec01	F	NA	10023	11	701.2053874	486.1022671	0.02822919	0.030533303	30985	6	1004.186179	4229.046039	0.018051423	0.096025027
middle	50	1	PN	11M	Cg1	Brn03	B-0.46	20231015	WT	3	sec03	F	NA	32486	53	2994.329323	3174.01813	0.072556652	0.085999846	31960	9	2965.867448	3144.10207	0.073228046	0.086518653
middle	50	2	PN	11M	Cg1	Brn03	B-0.46	20231015	WT	3	sec03	F	NA	15992	82	4742.31423	3254.493691	0.286076128	0.156374454	33675	18	3681.685391	3287.417322	0.066689558	0.070420384
middle	50	3	PN	11M	Cg1	Brn03	B-0.46	20231015	WT	3	sec03	F	NA	74048	65	4391.879767	7418.964866	0.043411918	0.064301521	58030	11	3944.517074	6559.466856	0.05166705	0.07223621
middle	50	4	PN	11M	Cg1	Brn03	B-0.46	20231015	WT	3	sec03	F	NA	31070	12	864.5488397	1208.67613	0.016678112	0.030914778	23016	0	718.6245693	876.6886572	0.019836729	0.030670634
middle	50	5	PN	11M	Cg1	Brn03	B-0.46	20231015	WT	3	sec03	F	NA	40547	17	2500.913638	2747.31669	0.049973298	0.05503929	31163	3	2237.186193	2227.124334	0.060349431	0.059609368
middle	50	6	PN	11M	Cg1	Brn03	B-0.46	20231015	WT	3	sec03	F	NA	25386	8	1440.066455	1388.169744	0.047470815	0.044052795	19652	2	1194.122303	1088.612072	0.051148243	0.044571605
middle	52	1	PN	11M	Cg1	Brn03	B-0.46	20231015	WT	3	sec03	F	NA	29846	17	4752.008791	2434.701231	0.131227583	0.03854429	5247	1	333.6951253	324.1406277	0.039703976	0.034950789
middle	52	2	PN	11M	Cg1	Brn03	B-0.46	20231015	WT	3	sec03	F	NA	66633	107	17687.88648	10477.71251	0.243305102	0.113649197	47634	27	12149.39426	7199.259804	0.235660329	0.114518963
middle	52	3	PN	11M	Cg1	Brn03	B-0.46	20231015	WT	3	sec03	F	NA	53170	34	6499.061315	4726.640243	0.095551997	0.066727705	36972	8	4986.05405	3508.489421	0.110948347	0.070649274
middle	52	4	PN	11M	Cg1	Brn03	B-0.46	20231015	WT	3	sec03	F	NA	44462	111	21633.30738	9967.936435	0.48036927	0.144167244	41836	9	5029.618926	3974.100057	0.089784086	0.072083622
middle	52	5	PN	11M	Cg1	Brn03	B-0.46	20231015	WT	3	sec03	F	NA	54184	106	15456.88111	9293.944171	0.219684139	0.120195314	16821	10	3524.932006	2446.348517	0.175700009	0.10995651
middle	53	1	PN	11M	Cg1	Brn03	B-0.46	20231015	WT	3	sec03	F	NA	25139	9	665.8656776	1241.393792	0.018112458	0.040146485	21621	2	601.6416746	960.4284299	0.020042725	0.038406957
middle	53	2	PN	11M	Cg1	Brn03	B-0.46	20231015	WT	3	sec03	F	NA	3992	4	90.88690055	209.7440302	0.016784925	0.041855495	67943	32	11455.43501	6862.702821	0.091920346	0.076348513
middle	53	3	PN	11M	Cg1	Brn03	B-0.46	20231015	WT	3	sec03	F	NA	17117	8	459.6958133	735.422326	0.017242694	0.027718013	17825	2	239.2873291	746.1427346	0.010315099	0.034042876
middle	53	4	PN	11M	Cg1	Brn03	B-0.46	20231015	WT	3	sec03	F	NA	46129	32	6338.227471	2770.727249	0.124086365	0.045883879	44346	12	6231.259774	2622.245095	0.127718017	0.045853361
middle	53	5	PN	11M	Cg1	Brn03	B-0.46	20231015	WT	3	sec03	F	NA	53049	14	3498.274195	2495.165887	0.05633631	0.039642937	19259	3	1914.749281	1032.446695	0.08985275	0.04428168
middle	53	6	PN	11M	Cg1	Brn03	B-0.46	20231015	WT	3	sec03	F	NA	29440	48	12253.37145	1898.610029	0.407782108	0.045319296	62938	13	12130.8165	3776.551712	0.174074918	0.046890974
middle	53	7	PN	11M	Cg1	Brn03	B-0.46	20231015	WT	3	sec03	F	NA	21210	59	11111.94162	3753.346777	0.524208426	0.101441979	43145	28	10587.12142	4453.776581	0.20243381	0.062684059
middle	53	8	PN	11M	Cg1	Brn03	B-0.46	20231015	WT	3	sec03	F	NA	26703	37	5815.082371	2242.055409	0.223926142	0.054367896	39104	15	5450.988359	2757.457164	0.130266264	0.052872512
middle	53	9	PN	11M	Cg1	Brn03	B-0.46	20231015	WT	3	sec03	F	NA	43808	19	2452.657683	2046.853533	0.04492256	0.037445638	24227	4	1700.991411	1155.313667	0.060082398	0.038590066
middle	53	10	PN	11M	Cg1	Brn03	B-0.46	20231015	WT	3	sec03	F	NA	72104	34	11129.29729	3730.199412	0.140611887	0.039337758	42155	13	8218.730542	2407.196586	0.186541542	0.041397728
middle	53	11	PN	11M	Cg1	Brn03	B-0.46	20231015	WT	3	sec03	F	NA	24108	6	1341.788375	1149.795852	0.050461587	0.033508811	23732	1	2128.443948	1126.491312	0.081956208	0.038284887
middle	54	1	PN	11M	Cg1	Brn03	B-0.46	20231015	WT	3	sec03	F	NA	30096	8	2389.373498	1804.331795	0.068284124	0.049835965	23036	1	2006.642163	1433.585872	0.075013354	0.050812542
middle	54	2	PN	11M	Cg1	Brn03	B-0.46	20231015	WT	3	sec03	F	NA	40394	103	22098.03802	8904.061618	0.538948655	0.146684974	57680	22	10016.67613	5520.648178	0.150209814	0.072159916
middle	54	3	PN	11M	Cg1	Brn03	B-0.46	20231015	WT	3	sec03	F	NA	86066	86	19943.77629	8066.304045	0.129976347	0.066544592	73516	26	17935.89592	6663.944999	0.144930184	0.068253607
middle	55	1	PN	11M	Cg1	Brn03	B-0.46	20231015	WT	3	sec03	F	NA	97262	115	13010.26213	10209.51698	0.127718017	0.069123372	82051	33	11989.188	9380.750568	0.136949718	0.076081485
middle	55	2	PN	11M	Cg1	Brn03	B-0.46	20231015	WT	3	sec03	F	NA	22085	14	5427.339683	1105.937349	0.234676123	0.019424735	51573	20	10634.37373	4770.64717	0.184603646	0.06361486
middle	56	1	PN	11M	Cg1	Brn03	B-0.46	20231015	WT	3	sec03	F	NA	42804	49	18833.83002	2787.177315	0.468451977	0.032166019	72071	16	18620.94931	5125.430785	0.180071712	0.05598535
middle	56	2	PN	11M	Cg1	Brn03	B-0.46	20231015	WT	3	sec03	F	NA	61879	66	12353.41348	6026.941062	0.168581679	0.0620737	44753	17	8824.139376	4373.148521	0.182894632	0.065873198
middle	56	3	PN	11M	Cg1	Brn03	B-0.46	20231015	WT	3	sec03	F	NA	46469	49	3031.310511	5114.503337	0.052704662	0.066163123	39053	14	2703.706406	4747.888703	0.05599298	0.071580075
middle	56	4	PN	11M	Cg1	Brn03	B-0.46	20231015	WT	3	sec03	F	NA	22502	14	464.8684694	838.2364864	0.012069887	0.026672771	22222	5	345.1028021	1294.675962	0.008224613	0.029556725
middle	56	5	PN	11M	Cg1	Brn03	B-0.46	20231015	WT	3	sec03	F	NA	10	0	0.148134585	0.627603583	0.014404517	0.044312201	20	0	0.546898609	2.654352624	0.027573053	0.124940872
middle	56	6	PN	11M	Cg1	Brn03	B-0.46	20231015	WT	3	sec03	F	NA	14736	8	359.3424291	780.3291693	0.015823606	0.043030441	13212	4	444.6419485	1056.756025	0.022995345	0.055786986
middle	56	7	PN	11M	Cg1	Brn03	B-0.46	20231015	WT	3	sec03	F	NA	61202	76	26528.58989	4411.4633	0.421255827	0.046189059	34542	10	9499.39506	2309.348016	0.235111013	0.046723124
middle	57	1	PN	11M	Cg1	Brn03	B-0.46	20231015	WT	3	sec03	F	NA	53830	51	8350.620285	3738.339823	0.142809182	0.043015182	86328	29	10470.73196	6820.394531	0.08393988	0.052109558
middle	57	2	PN	11M	Cg1	Brn03	B-0.46	20231015	WT	3	sec03	F	NA	44503	27	5711.802385	2777.764801	0.127626464	0.042206455	46482	17	7969.371501	3459.553341	0.156710148	0.045334555
middle	57	3	PN	11M	Cg1	Brn03	B-0.46	20231015	WT	3	sec03	F	NA	3882	0	169.8472423	118.1481656	0.036621653	0.025848784	40144	11	5496.625151	2626.319909	0.135561153	0.043656062
middle	57	4	PN	11M	Cg1	Brn03	B-0.46	20231015	WT	3	sec03	F	NA	8541	4	546.8175029	399.4964525	0.055878539	0.016891737	36055	8	8583.518612	2522.429134	0.114221409	0.052384224
middle	57	5	PN	11M	Cg1	Brn03	B-0.46	20231015	WT	3	sec03	F	NA	55670	110	20637.16421	6862.148353	0.373601884	0.068741895	17692	0	474.5578869	528.1636093	0.018616008	0.025299458
middle	57	6	PN	11M	Cg1	Brn03	B-0.46	20231015	WT	3	sec03	F	NA	74015	43	4813.185496	4348.33093	0.049011979	0.038178071	45954	11	6154.621015	2925.95644	0.109575033	0.046494238
middle	57	7	PN	11M	Cg1	Brn03	B-0.46	20231015	WT	3	sec03	F	NA	19831	38	7228.994262	2667.63174	0.354551017	0.065049209	44835	10	3368.649871	3235.275933	0.05539025	0.043732356
middle	57	8	PN	11M	Cg1	Brn03	B-0.46	20231015	WT	3	sec03	F	NA	30452	41	13919.1476	3279.354927	0.465949506	0.058335241	42220	11	6163.348367	3236.820222	0.138155177	0.046494238
middle	57	9	PN	11M	Cg1	Brn03	B-0.46	20231015	WT	3	sec03	F	NA	21941	6	586.1584367	722.1371354	0.02012665	0.026199741	53197	17	6969.201026	4315.627182	0.090440221	0.051087204
middle	57	10	PN	11M	Cg1	Brn03	B-0.46	20231015	WT	3	sec03	F	NA	22864	35	8999.772473	2765.776549	0.377019912	0.054016937	20375	2	549.1244852	685.7996667	0.020157168	0.026596475
middle	57	11	PN	11M	Cg1	Brn03	B-0.46	20231015	WT	3	sec03	F	NA	52829	18	2543.47395	2246.745317	0.03476005	0.030289158	64769	22	10682.98735	5061.041314	0.13925384	0.045120928
middle	58	1	PN	11M	Cg1	Brn03	B-0.46	20231015	WT	3	sec03	F	NA	33262	29	13822.3972	1900.392404	0.412756532	0.036621653	45689	3	8415.288352	2821.233376	0.1658732	0.054901961
middle	58	2	PN	11M	Cg1	Brn03	B-0.46	20231015	WT	3	sec03	F	NA	28460	37	18626.09247	2260.019428	0.646417916	0.051117722	30742	10	7450.093357	2374.654569	0.206744492	0.061860073
middle	58	3	PN	11M	Cg1	Brn03	B-0.46	20231015	WT	3	sec03	F	NA	11300	43	8690.641827	1726.588449	0.802090466	0.109269857	40182	18	9632.847716	3315.73233	0.151186392	0.058503091
middle	58	4	PN	11M	Cg1	Brn03	B-0.46	20231015	WT	3	sec03	F	NA	33473	27	17136.53466	1560.293969	0.493919283	0.025253681	56428	7	6522.607544	3034.543181	0.097932406	0.040802624
middle	58	5	PN	11M	Cg1	Brn03	B-0.46	20231015	WT	3	sec03	F	NA	9137	4	946.1411769	384.1506988	0.081025407	0.01873808	22811	4	628.1544847	918.2336335	0.018921187	0.027061876
middle	58	6	PN	11M	Cg1	Brn03	B-0.46	20231015	WT	3	sec03	F	NA	58959	15	7810.910221	2425.350932	0.113374531	0.032501716	39406	3	5168.134207	1713.606748	0.111985959	0.037582971
middle	59	1	PN	11M	Cg1	Brn05	B-0.46	20231015	WT	5	sec03	F	NA	7535	29	196.8859243	358.4516068	0.025772488	0.044556346	3257	0	82.97831731	136.4547954	0.024383917	0.040383
middle	59	2	PN	11M	Cg1	Brn05	B-0.46	20231015	WT	5	sec03	F	NA	14337	38	950.1812485	660.5922498	0.057389181	0.043343253	28223	2	813.5631067	1498.792846	0.020515755	0.04492256
middle	59	3	PN	11M	Cg1	Brn05	B-0.46	20231015	WT	5	sec03	F	NA	50194	180	11223.50386	3395.645568	0.257221341	0.05148394	66957	6	4310.872075	4345.048317	0.036804762	0.050934616
middle	59	4	PN	11M	Cg1	Brn05	B-0.46	20231015	WT	5	sec03	F	NA	19467	116	6020.925445	1656.959932	0.319012731	0.065400168	47292	1	3789.479686	2773.813158	0.063752197	0.054108493
middle	59	5	PN	11M	Cg1	Brn05	B-0.46	20231015	WT	5	sec03	F	NA	41903	14	6966.732175	604.0183916	0.150545508	0.011444267	13272	0	714.6685603	345.7841778	0.033173114	0.020187685
middle	59	6	PN	11M	Cg1	Brn05	B-0.46	20231015	WT	5	sec03	F	NA	66795	253	17900.08626	3278.523818	0.326909274	0.041626614	23190	4	355.8079982	1150.996462	0.010971237	0.033936065
middle	59	7	PN	11M	Cg1	Brn05	B-0.46	20231015	WT	5	sec03	F	NA	17814	49	2294.552073	709.1394849	0.115266651	0.033508811	70293	11	6023.93244	9217.469965	0.063706413	0.056504156
middle	59	8	PN	11M	Cg1	Brn05	B-0.46	20231015	WT	5	sec03	F	NA	26410	61	1714.84961	1517.311393	0.058289465	0.042236973	37927	13	2099.025959	4650.326011	0.045685511	0.069619291
middle	60	1	PN	11M	Cg1	Brn05	B-0.46	20231015	WT	5	sec03	F	NA	5515	7	292.7460752	200.6580613	0.039223317	0.032837417	51609	9	2419.512892	2375.847202	0.036774244	0.034897383
middle	60	2	PN	11M	Cg1	Brn05	B-0.46	20231015	WT	5	sec03	F	NA	7676	1	108.0120555	91.61948659	0.012222476	0.010528726	11185	6	395.3102325	1220.071672	0.032898452	0.055313956
middle	60	3	PN	11M	Cg1	Brn05	B-0.46	20231015	WT	5	sec03	F	NA	26640	29	719.2485723	1132.101598	0.023987183	0.03321889	21034	0	151.2751065	462.6288419	0.005325399	0.020004578
middle	60	4	PN	11M	Cg1	Brn05	B-0.46	20231015	WT	5	sec03	F	NA	22978	34	5344.163089	704.4177641	0.23527886	0.019226369	20718	2	646.2102715	767.3259808	0.029419394	0.031815059
middle	60	5	PN	11M	Cg1	Brn05	B-0.46	20231015	WT	5	sec03	F	NA	21514	4	235.2762969	384.6012382	0.006561379	0.014877547	21860	1	1052.448206	635.8944863	0.027924011	0.022888534
middle	60	6	PN	11M	Cg1	Brn05	B-0.46	20231015	WT	5	sec03	F	NA	8794	2	301.9058374	257.0320144	0.034653239	0.027542535	24095	8	1046.164296	2118.104359	0.035980772	0.048332952
middle	61	1	PN	11M	Cg1	Brn05	B-0.46	20231015	WT	5	sec03	F	NA	11313	34	770.5610294	656.7958811	0.055436026	0.047989625	34032	20	2113.75174	3511.951114	0.052597847	0.066849776
middle	61	2	PN	11M	Cg1	Brn05	B-0.46	20231015	WT	5	sec03	F	NA	82281	153	24852.99773	3451.285566	0.346692622	0.034500647	97731	9	4477.647436	5568.376037	0.019562066	0.041123062
middle	61	3	PN	11M	Cg1	Brn05	B-0.46	20231015	WT	5	sec03	F	NA	6637	2	129.1492949	180.1689333	0.015518425	0.019157702	34018	2	1103.192023	1543.73706	0.029846648	0.035202563
middle	61	4	PN	11M	Cg1	Brn05	B-0.46	20231015	WT	5	sec03	F	NA	46886	123	5659.070012	2744.445354	0.111573972	0.045044634	29574	9	1286.872925	2413.054265	0.031784542	0.049393453
middle	61	5	PN	11M	Cg1	Brn05	B-0.46	20231015	WT	5	sec03	F	NA	23491	41	4021.891921	753.6644873	0.169237807	0.022491798	33461	5	1817.414057	2641.619536	0.045685511	0.039368276
middle	61	6	PN	11M	Cg1	Brn05	B-0.46	20231015	WT	5	sec03	F	NA	21868	32	1720.145665	900.6041988	0.057221331	0.032806896	12705	0	799.2645928	493.6735041	0.051522087	0.035843443
middle	62	1	PN	11M	Cg1	Brn05	B-0.46	20231015	WT	5	sec03	F	NA	9815	5	523.749051	263.918533	0.05225452	0.02340734	29693	7	1460.890397	1859.607526	0.041535057	0.032776378
middle	62	2	PN	11M	Cg1	Brn05	B-0.46	20231015	WT	5	sec03	F	NA	8918	5	218.6379502	247.4676441	0.021423668	0.023514153	8150	3	306.1013054	616.7575499	0.033859771	0.038437475
middle	62	3	PN	11M	Cg1	Brn05	B-0.46	20231015	WT	5	sec03	F	NA	65656	67	20614.64507	1416.207118	0.318730444	0.01528954	26841	5	1095.363061	1163.049121	0.036102846	0.025528343
middle	62	4	PN	11M	Cg1	Brn05	B-0.46	20231015	WT	5	sec03	F	NA	63279	53	22395.80118	1555.794117	0.369733721	0.019119555	32025	4	1878.492336	902.5485195	0.033234149	0.021484703
middle	62	5	PN	11M	Cg1	Brn05	B-0.46	20231015	WT	5	sec03	F	NA	34185	5	125.9658515	532.1481077	0.002456703	0.013290608	29694	4	2493.676038	1399.989994	0.062973984	0.029510949
middle	63	1	PN	11M	Cg1	Brn05	B-0.46	20231015	WT	5	sec03	F	NA	8743	4	188.8774404	250.9386598	0.019478142	0.027115282	26427	8	1245.19747	1503.288902	0.041687649	0.033508811
middle	63	2	PN	11M	Cg1	Brn05	B-0.46	20231015	WT	5	sec03	F	NA	25824	40	3270.631956	1062.069782	0.118181124	0.031311512	36055	7	1392.069936	1725.027164	0.03417258	0.029770352
middle	63	3	PN	11M	Cg1	Brn05	B-0.46	20231015	WT	5	sec03	F	NA	15682	26	2480.474664	618.1544381	0.154940113	0.028015565	37479	5	2059.588743	1954.080541	0.041054398	0.032379646
middle	63	4	PN	11M	Cg1	Brn05	B-0.46	20231015	WT	5	sec03	F	NA	41413	75	7050.284233	1499.2519	0.172945753	0.025329977	15546	0	687.3958508	401.4846282	0.033386741	0.023849851
middle	63	5	PN	11M	Cg1	Brn05	B-0.46	20231015	WT	5	sec03	F	NA	35525	21	4341.403101	855.0101206	0.111566339	0.019470513	11944	3	564.449822	762.6816369	0.04150454	0.040329594
middle	63	6	PN	11M	Cg1	Brn05	B-0.46	20231015	WT	5	sec03	F	NA	42183	23	5580.135671	796.2690515	0.133539334	0.013778897	19218	0	583.7447948	432.9505171	0.024444953	0.020355536
middle	63	7	PN	11M	Cg1	Brn05	B-0.46	20231015	WT	5	sec03	F	NA	42275	59	6520.997257	1556.006124	0.148325324	0.023041124	35144	6	2140.254828	1849.745864	0.04351873	0.032806896
middle	63	8	PN	11M	Cg1	Brn05	B-0.46	20231015	WT	5	sec03	F	NA	34400	59	6952.264227	1458.276573	0.192126349	0.027252613	18048	0	1247.07793	467.5591992	0.06752117	0.023498895
middle	63	9	PN	11M	Cg1	Brn05	B-0.46	20231015	WT	5	sec03	F	NA	18575	18	783.69679	437.4955996	0.039200429	0.018661784	21816	6	1070.344658	1871.562908	0.045151446	0.036392767
middle	63	10	PN	11M	Cg1	Brn05	B-0.46	20231015	WT	5	sec03	F	NA	37467	21	4714.96326	594.1905277	0.118684672	0.011032273	29088	6	1607.400751	1553.295952	0.044205386	0.031631954
middle	63	11	PN	11M	Cg1	Brn05	B-0.46	20231015	WT	5	sec03	F	NA	28610	0	459.2797158	220.2766484	0.009414816	0.006500343	14211	5	627.3947829	1060.848296	0.040230412	0.044083316
middle	63	12	PN	11M	Cg1	Brn05	B-0.46	20231015	WT	5	sec03	F	NA	23326	2	1176.591305	206.5065863	0.042343784	0.00671397	49809	4	2351.375972	1540.961965	0.041596092	0.022232395
middle	63	13	PN	11M	Cg1	Brn05	B-0.46	20231015	WT	5	sec03	F	NA	25507	45	4574.893873	1003.969241	0.175387204	0.026016632	14800	0	180.471795	276.1734205	0.006408789	0.016235599
middle	64	1	PN	11M	Cg1	Brn03	B0.02	20231015	WT	3	sec01	F	NA	12730	17	5147.1409	677.8921505	0.384405285	0.039581902	47429	4	11905.2091	2696.424374	0.239490345	0.044769969
middle	64	2	PN	11M	Cg1	Brn03	B0.02	20231015	WT	3	sec01	F	NA	15862	15	953.3685529	712.0484494	0.055313956	0.036362249	23941	3	873.8709875	1691.259253	0.025162127	0.064393073
middle	64	3	PN	11M	Cg1	Brn03	B0.02	20231015	WT	3	sec01	F	NA	35487	62	11938.64763	2845.021229	0.313412666	0.062439919	78200	13	9462.075705	6757.204341	0.104844742	0.059845883
middle	64	4	PN	11M	Cg1	Brn03	B0.02	20231015	WT	3	sec01	F	NA	65058	92	35220.38449	3360.918203	0.538292527	0.035782408	52944	0	10072.81717	2311.620956	0.178713664	0.038590066
middle	64	5	PN	11M	Cg1	Brn03	B0.02	20231015	WT	3	sec01	F	NA	3950	1	95.16655262	167.5502865	0.017654689	0.03759823	37229	9	1033.941592	4441.230264	0.014702068	0.071686886
middle	64	6	PN	11M	Cg1	Brn03	B0.02	20231015	WT	3	sec01	F	NA	75897	69	23620.07218	3340.892081	0.315419227	0.03026627	57329	3	8863.775512	2806.043021	0.148867011	0.035019454
middle	64	7	PN	11M	Cg1	Brn03	B0.02	20231015	WT	3	sec01	F	NA	35528	26	3731.679808	2260.209876	0.094209202	0.044480048	21289	5	2800.50326	1667.847442	0.128984511	0.050438698
middle	64	8	PN	11M	Cg1	Brn03	B0.02	20231015	WT	3	sec01	F	NA	42666	30	5104.236473	4875.648328	0.10888838	0.049713895	31525	12	4486.061222	4458.585246	0.132295713	0.058915082
middle	65	1	PN	11M	Cg1	Brn03	B0.02	20231015	WT	3	sec01	F	NA	44914	83	25278.50875	2136.38618	0.601373315	0.029526208	34736	1	5161.23905	1386.579114	0.118348971	0.034454871
middle	65	2	PN	11M	Cg1	Brn03	B0.02	20231015	WT	3	sec01	F	NA	43067	73	23990.06889	2088.851671	0.561951637	0.028366521	32316	9	2003.236	4328.509472	0.049042497	0.049240865
middle	65	3	PN	11M	Cg1	Brn03	B0.02	20231015	WT	3	sec01	F	NA	36170	29	5432.06461	2508.440868	0.137132823	0.042984664	25926	5	3700.347389	1730.674909	0.129625395	0.045960173
middle	65	4	PN	11M	Cg1	Brn03	B0.02	20231015	WT	3	sec01	F	NA	76837	100	50065.22005	3212.817509	0.667353332	0.025711453	48284	8	5177.115042	3363.427929	0.076874949	0.041901276
middle	66	1	PN	11M	Cg1	Brn03	B0.02	20231015	WT	3	sec01	F	NA	40073	104	22895.82502	2813.72203	0.56758219	0.043015182	47331	16	5906.470196	4815.431254	0.119600214	0.057129778
middle	66	2	PN	11M	Cg1	Brn03	B0.02	20231015	WT	3	sec01	F	NA	17519	22	1075.976945	1091.788497	0.041519798	0.039505608	56051	8	6610.853592	3880.457546	0.076356143	0.051331349
middle	66	3	PN	11M	Cg1	Brn03	B0.02	20231015	WT	3	sec01	F	NA	12055	19	4407.828566	472.3812938	0.344487667	0.027496757	54788	9	6297.981893	3555.789737	0.084687568	0.049897
middle	67	1	PN	11M	Cg1	Brn03	B0.02	20231015	WT	3	sec01	F	NA	29225	62	10931.50825	2595.151983	0.369794756	0.057030596	31494	7	5373.234761	1859.069402	0.116487376	0.044769969
middle	67	2	PN	11M	Cg1	Brn03	B0.02	20231015	WT	3	sec01	F	NA	36028	49	15393.68722	2083.463527	0.423025876	0.039703976	39878	6	3601.542462	2304.284844	0.068070494	0.047089342
middle	67	3	PN	11M	Cg1	Brn03	B0.02	20231015	WT	3	sec01	F	NA	44244	103	16580.38797	4808.327752	0.373418778	0.067185476	42758	5	4755.815918	2417.274148	0.08891432	0.040573739
middle	67	4	PN	11M	Cg1	Brn03	B0.02	20231015	WT	3	sec01	F	NA	21474	33	5423.64033	1642.921754	0.236820027	0.045532923	19894	0	400.8065788	591.6120874	0.015182727	0.025955597
middle	67	5	PN	11M	Cg1	Brn03	B0.02	20231015	WT	3	sec01	F	NA	61212	78	15682.01059	3421.131463	0.261158168	0.034119174	43121	5	4650.75	3530.338829	0.092172123	0.050858319
middle	67	6	PN	11M	Cg1	Brn03	B0.02	20231015	WT	3	sec01	F	NA	44105	55	22626.5367	2198.506253	0.509796321	0.029999238	36331	11	4026.314019	3181.33561	0.098970018	0.046845198
middle	67	7	PN	11M	Cg1	Brn03	B0.02	20231015	WT	3	sec01	F	NA	16951	2	1521.889648	277.6501735	0.072014954	0.013534753	51779	5	3397.365291	2831.93578	0.05243	0.036301214
middle	67	8	PN	11M	Cg1	Brn03	B0.02	20231015	WT	3	sec01	F	NA	36232	72	12936.31089	2467.163	0.393423349	0.045853361	38669	7	3871.131156	1988.041066	0.078850996	0.034805831
middle	67	9	PN	11M	Cg1	Brn03	B0.02	20231015	WT	3	sec01	F	NA	7363	6	2993.178118	264.0503401	0.392965585	0.022507057	17959	1	448.2795014	514.1432995	0.017730983	0.024483101
middle	67	10	PN	11M	Cg1	Brn03	B0.02	20231015	WT	3	sec01	F	NA	23445	9	1406.393349	623.3128124	0.04913405	0.016937515	44733	5	3418.726273	2290.069509	0.05805295	0.039215688
middle	67	11	PN	11M	Cg1	Brn03	B0.02	20231015	WT	3	sec01	F	NA	13782	5	1375.782316	403.692761	0.082780197	0.022751201	35519	2	4702.152761	1629.418574	0.103479058	0.035683222
middle	67	12	PN	11M	Cg1	Brn03	B0.02	20231015	WT	3	sec01	F	NA	12269	14	2362.047853	472.5812177	0.166201264	0.022980087	20374	1	1254.020694	849.6956461	0.056290533	0.033493552
middle	68	1	PN	11M	Cg1	Brn03	B0.02	20231015	WT	3	sec01	F	NA	48991	66	15434.45612	2058.372508	0.296108961	0.02432288	52029	6	4195.737016	2811.448482	0.060028993	0.032883193
middle	68	2	PN	11M	Cg1	Brn03	B0.02	20231015	WT	3	sec01	F	NA	7166	20	696.0859698	386.4112468	0.092072941	0.047775999	64321	13	6337.20411	5978.976032	0.090363927	0.042038605
middle	68	3	PN	11M	Cg1	Brn03	B0.02	20231015	WT	3	sec01	F	NA	34163	19	4632.540693	1816.895922	0.108056761	0.032974746	17925	4	2985.992267	1253.897904	0.141245142	0.035736628
middle	68	4	PN	11M	Cg1	Brn03	B0.02	20231015	WT	3	sec01	F	NA	41128	37	20106.85524	1388.761292	0.483054847	0.022415504	32229	1	4924.152608	1254.177344	0.135843441	0.031906616
middle	69	1	PN	11M	Cg1	Brn03	B0.02	20231015	WT	3	sec01	F	NA	64046	75	24936.90999	2712.064293	0.383031964	0.028122377	37796	5	4322.642286	2211.059972	0.093965054	0.038895246
middle	69	2	PN	11M	Cg1	Brn03	B0.02	20231015	WT	3	sec01	F	NA	28126	14	10855.25355	789.6214112	0.373815507	0.016174564	29445	7	2397.054614	1620.294289	0.061982147	0.03996338
middle	69	3	PN	11M	Cg1	Brn03	B0.02	20231015	WT	3	sec01	F	NA	40147	23	3543.634397	1855.284814	0.069138631	0.033188373	29665	2	3056.125966	1401.849717	0.083855957	0.033585109
middle	69	4	PN	11M	Cg1	Brn03	B0.02	20231015	WT	3	sec01	F	NA	20374	9	2329.891723	809.8531497	0.111345083	0.029251546	13128	0	895.0359212	491.9254915	0.062561989	0.032318607
middle	69	5	PN	11M	Cg1	Brn03	B0.02	20231015	WT	3	sec01	F	NA	79859	104	49899.10813	3493.086771	0.650400579	0.027862974	65764	2	6282.241709	2681.422438	0.057831693	0.03648432
middle	69	6	PN	11M	Cg1	Brn03	B0.02	20231015	WT	3	sec01	F	NA	52296	32	9771.084005	2098.17437	0.146410316	0.033203632	37526	1	6709.222632	1589.462017	0.147585258	0.035477225
middle	69	7	PN	11M	Cg1	Brn03	B0.02	20231015	WT	3	sec01	F	NA	28530	30	14041.17568	931.4345956	0.480018318	0.021011673	41169	6	4015.442119	2295.875491	0.069100484	0.035248339
middle	69	8	PN	11M	Cg1	Brn03	B0.02	20231015	WT	3	sec01	F	NA	61269	120	32830.17145	3366.55226	0.611100912	0.037216753	80013	19	7692.931647	5021.781239	0.063065536	0.043442436
middle	70	1	PN	11M	Cg1	Brn03	B0.02	20231015	WT	3	sec01	F	NA	25451	46	15505.64754	2372.854615	0.631578565	0.04321355	45033	8	8687.918415	2522.567748	0.117051959	0.036911573
middle	70	2	PN	11M	Cg1	Brn03	B0.02	20231015	WT	3	sec01	F	NA	14761	6	603.5845291	535.5864056	0.03309682	0.031219959	43474	10	3775.929935	2342.124305	0.06524758	0.040299077
middle	70	3	PN	11M	Cg1	Brn03	B0.02	20231015	WT	3	sec01	F	NA	29088	91	15389.36919	3258.110921	0.526619375	0.067887388	28790	4	2611.839112	2543.650709	0.081971467	0.045761805
middle	70	4	PN	11M	Cg1	Brn03	B0.02	20231015	WT	3	sec01	F	NA	9304	3	231.417732	337.5530488	0.019226369	0.026459144	37325	7	4939.811906	2090.14266	0.078271151	0.040543221
middle	70	5	PN	11M	Cg1	Brn03	B0.02	20231015	WT	3	sec01	F	NA	35266	66	14728.22878	2402.067035	0.405676365	0.036713205	12191	1	177.8598776	586.3095764	0.01061265	0.035744257
middle	70	6	PN	11M	Cg1	Brn03	B0.02	20231015	WT	3	sec01	F	NA	301	0	22.71030748	9.216586578	0.075158313	0.029556725	51977	6	4447.570403	2592.581314	0.059601739	0.034225985
middle	70	7	PN	11M	Cg1	Brn03	B0.02	20231015	WT	3	sec01	F	NA	22902	28	6889.399679	1028.661313	0.311116189	0.030930037	11022	0	982.2496999	443.0762049	0.087052718	0.037323568
middle	70	8	PN	11M	Cg1	Brn03	B0.02	20231015	WT	3	sec01	F	NA	48054	73	17294.67189	2415.491483	0.350774407	0.033752955	8837	0	218.9875953	259.8287641	0.017456321	0.0249485
middle	70	9	PN	11M	Cg1	Brn03	B0.02	20231015	WT	3	sec01	F	NA	18116	14	1318.027239	416.4316034	0.057297628	0.01123064	40020	4	4800.340037	1980.297037	0.106370643	0.035675593
middle	70	10	PN	11M	Cg1	Brn03	B0.02	20231015	WT	3	sec01	F	NA	17259	17	5539.959059	731.4379966	0.303181499	0.030731671	42215	5	4085.389567	1780.587492	0.085023269	0.031776913
middle	70	11	PN	11M	Cg1	Brn03	B0.02	20231015	WT	3	sec01	F	NA	25171	13	1647.962129	2238.384163	0.05834287	0.048401617	24173	1	658.5053052	712.4352206	0.021026932	0.025864042
middle	70	12	PN	11M	Cg1	Brn03	B0.02	20231015	WT	3	sec01	F	NA	41259	63	13584.10477	1994.180213	0.316739142	0.02760357	28987	2	4744.114033	1164.768768	0.117586024	0.033234149
middle	70	13	PN	11M	Cg1	Brn03	B0.02	20231015	WT	3	sec01	F	NA	8264	17	4572.048783	407.7260707	0.547341108	0.032745861	19609	5	1469.500467	1993.816466	0.067093916	0.051438164
middle	71	1	PN	11M	Cg1	Brn03	B0.02	20231015	WT	3	sec01	F	NA	13544	4	1380.698132	275.2613882	0.079591058	0.008911269	26736	4	1647.966326	1940.005083	0.054459449	0.039353017
middle	71	2	PN	11M	Cg1	Brn03	B0.02	20231015	WT	3	sec01	F	NA	34427	21	1845.068883	2283.035953	0.0455787	0.0366598	13912	0	447.5656075	409.7515845	0.016983291	0.020019837
middle	71	3	PN	11M	Cg1	Brn03	B0.02	20231015	WT	3	sec01	F	NA	33491	50	12945.16321	1477.859819	0.378797591	0.026405737	22778	2	2014.536891	880.5028482	0.071244374	0.031174181
middle	71	4	PN	11M	Cg1	Brn03	B0.02	20231015	WT	3	sec01	F	NA	41269	59	17150.89761	1954.7903	0.402426183	0.030579081	31090	1	3030.324333	1356.873796	0.076646067	0.034302283
middle	71	5	PN	11M	Cg1	Brn03	B0.02	20231015	WT	3	sec01	F	NA	29653	42	1772.946337	3453.134648	0.048554208	0.059678033	23493	7	1590.948366	3155.873489	0.055817503	0.069855802
middle	71	6	PN	11M	Cg1	Brn03	B0.02	20231015	WT	3	sec01	F	NA	48192	85	16409.60745	2813.601103	0.337880522	0.032944229	29208	2	2488.639721	1284.223197	0.060120545	0.035675593
middle	71	7	PN	11M	Cg1	Brn03	B0.02	20231015	WT	3	sec01	F	NA	30122	42	11782.93222	1609.011799	0.38345921	0.042404823	60884	4	9098.432811	5003.757188	0.120668344	0.04261845
middle	71	8	PN	11M	Cg1	Brn03	B0.02	20231015	WT	3	sec01	F	NA	21945	3	1349.211003	406.2150936	0.046837568	0.015060655	7595	0	151.1103998	152.978684	0.011772336	0.018249791
middle	71	9	PN	11M	Cg1	Brn03	B0.02	20231015	WT	3	sec01	F	NA	21289	16	1718.341651	456.295234	0.061661709	0.014145114	82330	23	7115.341581	9010.915244	0.077164873	0.050782025
middle	71	10	PN	11M	Cg1	Brn03	B0.02	20231015	WT	3	sec01	F	NA	17294	46	4110.625774	1417.513117	0.219333187	0.063218124	11956	1	187.4888086	387.1380955	0.009475852	0.025635157
middle	71	11	PN	11M	Cg1	Brn03	B0.02	20231015	WT	3	sec01	F	NA	21959	16	2520.864181	645.0743289	0.097886626	0.019714657	29089	3	2656.582851	2560.773314	0.08299382	0.050980393
middle	72	1	PN	11M	Cg1	Brn03	B0.02	20231015	WT	3	sec01	F	NA	23848	3	1662.957491	608.7569418	0.042938888	0.022064546	71840	17	6222.744464	8704.070366	0.076173037	0.064057373
middle	72	2	PN	11M	Cg1	Brn03	B0.02	20231015	WT	3	sec01	F	NA	21659	26	12908.35302	1303.114826	0.582902253	0.030350195	8369	4	489.2843218	995.2319227	0.048935682	0.086213477
middle	72	3	PN	11M	Cg1	Brn03	B0.02	20231015	WT	3	sec01	F	NA	46439	43	12838.57612	2882.269372	0.271915764	0.030319676	38429	7	5012.637265	2032.847002	0.075989932	0.033386741
middle	72	4	PN	11M	Cg1	Brn03	B0.02	20231015	WT	3	sec01	F	NA	12881	1	804.6044418	289.7557046	0.043488212	0.012649729	82959	11	4819.088526	5180.989068	0.044739451	0.038452737
middle	72	5	PN	11M	Cg1	Brn03	B0.02	20231015	WT	3	sec01	F	NA	19866	5	1807.662503	436.2364555	0.068451971	0.011001755	7973	0	159.1705509	201.1804234	0.012558175	0.020660715
middle	72	6	PN	11M	Cg1	Brn03	B0.02	20231015	WT	3	sec01	F	NA	19077	12	1168.030368	833.6099201	0.053955901	0.03416495	62744	6	7337.844134	2263.581299	0.100282289	0.0280766
middle	72	7	PN	11M	Cg1	Brn03	B0.02	20231015	WT	3	sec01	F	NA	67986	23	6906.27685	2487.1963	0.092530712	0.03134203	38357	5	4256.319161	3452.795608	0.087403677	0.053742275
middle	72	8	PN	11M	Cg1	Brn03	B0.02	20231015	WT	3	sec01	F	NA	29606	31	10109.80033	1875.987018	0.330418855	0.036713205	37811	1	4081.749526	1484.589842	0.100595102	0.035934996
middle	73	1	PN	11M	Cg1	Brn03	B0.02	20231015	WT	3	sec02	F	NA	29115	49	2217.985598	1732.027515	0.069741361	0.048264287	61721	4	1964.012077	3115.624009	0.021637293	0.039154649
middle	73	2	PN	11M	Cg1	Brn03	B0.02	20231015	WT	3	sec02	F	NA	32942	127	22540.63531	4656.404657	0.710246444	0.091645688	59144	34	15720.00617	4952.735049	0.237232015	0.057831693
middle	73	3	PN	11M	Cg1	Brn03	B0.02	20231015	WT	3	sec02	F	NA	13180	7	987.7921887	664.7111479	0.065308616	0.038208593	24597	3	1280.658185	1200.064243	0.040047303	0.042633709
middle	73	4	PN	11M	Cg1	Brn03	B0.02	20231015	WT	3	sec02	F	NA	30923	86	17394.91119	2809.94684	0.605874717	0.056427862	67569	7	2111.578065	4572.778629	0.021026932	0.044876784
middle	73	5	PN	11M	Cg1	Brn03	B0.02	20231015	WT	3	sec02	F	NA	14030	6	420.8043812	351.0454884	0.02027924	0.016235599	39869	10	13833.14127	3119.118444	0.335706115	0.049042497
middle	74	1	PN	11M	Cg1	Brn03	B0.02	20231015	WT	3	sec02	F	NA	18715	7	1446.443887	422.6975683	0.058121614	0.013900969	65783	16	10024.3562	4149.410352	0.094766155	0.043228809
middle	74	2	PN	11M	Cg1	Brn03	B0.02	20231015	WT	3	sec02	F	NA	31062	55	8316.552851	1747.343072	0.261814296	0.036194399	39722	1	3230.990986	1647.628478	0.055313956	0.033386741
middle	74	3	PN	11M	Cg1	Brn03	B0.02	20231015	WT	3	sec02	F	NA	44666	81	16407.73308	2481.675736	0.390020609	0.036987871	25141	3	2974.126987	1208.907915	0.106385902	0.037155718
middle	74	4	PN	11M	Cg1	Brn03	B0.02	20231015	WT	3	sec02	F	NA	50572	72	21721.93144	2711.717773	0.433829248	0.032806896	37923	6	6590.025667	1771.140799	0.153795674	0.031830318
middle	74	5	PN	11M	Cg1	Brn03	B0.02	20231015	WT	3	sec02	F	NA	16839	0	94.80280846	316.9929522	0.003494316	0.017380025	26045	1	466.3360976	1682.269065	0.007721065	0.038864728
middle	74	6	PN	11M	Cg1	Brn03	B0.02	20231015	WT	3	sec02	F	NA	27404	29	6268.119828	1711.591824	0.209811553	0.039002061	60089	7	1124.768206	4123.516921	0.008758679	0.042053863
middle	74	7	PN	11M	Cg1	Brn03	B0.02	20231015	WT	3	sec02	F	NA	11548	2	438.2529803	267.6623192	0.033142596	0.020218205	29513	2	4876.04462	1646.009632	0.157557026	0.032997634
middle	74	8	PN	11M	Cg1	Brn03	B0.02	20231015	WT	3	sec02	F	NA	20608	5	1425.123295	304.5333814	0.051575493	0.009796293	19174	11	4803.783416	1561.905304	0.242053866	0.041748684
middle	74	9	PN	11M	Cg1	Brn03	B0.02	20231015	WT	3	sec02	F	NA	40770	30	4025.342981	3516.963733	0.091981381	0.039902341	24823	2	3130.102526	1583.609356	0.113023575	0.0371252
middle	74	10	PN	11M	Cg1	Brn03	B0.02	20231015	WT	3	sec02	F	NA	24302	11	3177.956467	898.3213272	0.113252461	0.030640116	41808	4	1019.36146	2076.947468	0.016281376	0.033737697
middle	74	11	PN	11M	Cg1	Brn03	B0.02	20231015	WT	3	sec02	F	NA	44995	28	2945.395472	2778.916873	0.060868237	0.040596627	26115	4	3256.711317	2896.084018	0.1178912	0.047425039
middle	74	12	PN	11M	Cg1	Brn03	B0.02	20231015	WT	3	sec02	F	NA	34891	15	2399.86963	1084.573575	0.049195088	0.021087969	31863	5	5804.443336	1586.733931	0.178088039	0.035736628
middle	74	13	PN	11M	Cg1	Brn03	B0.02	20231015	WT	3	sec02	F	NA	34060	15	2740.394662	1218.043522	0.068039976	0.030823225	33411	9	2488.564617	2375.858277	0.070298314	0.045563441
middle	74	14	PN	11M	Cg1	Brn03	B0.02	20231015	WT	3	sec02	F	NA	31141	22	3329.245749	913.3708585	0.08796826	0.017959869	11727	0	566.9661413	439.8315873	0.039719235	0.030228123
middle	75	1	PN	11M	Cg1	Brn03	B0.02	20231015	WT	3	sec02	F	NA	26449	43	5493.996507	1888.54887	0.191783011	0.046738382	69402	67	11102.03698	6583.060538	0.094285496	0.080781259
middle	75	2	PN	11M	Cg1	Brn03	B0.02	20231015	WT	3	sec02	F	NA	5076	19	2811.567224	784.9863742	0.555870891	0.100816354	33640	22	8809.830809	2859.080006	0.208972305	0.06323339
middle	75	3	PN	11M	Cg1	Brn03	B0.02	20231015	WT	3	sec02	F	NA	18217	77	9287.893902	3514.108615	0.503196776	0.136705577	22909	5	5113.784438	1234.817275	0.164003968	0.044876784
middle	75	4	PN	11M	Cg1	Brn03	B0.02	20231015	WT	3	sec02	F	NA	25402	12	3747.307273	843.6311616	0.136995494	0.021499962	40410	18	5734.079043	2970.939105	0.116105899	0.059739072
middle	75	5	PN	11M	Cg1	Brn03	B0.02	20231015	WT	3	sec02	F	NA	7437	2	520.2447708	339.2481582	0.068726636	0.04150454	25544	10	4492.176853	1749.722273	0.148531318	0.056687266
middle	75	6	PN	11M	Cg1	Brn03	B0.02	20231015	WT	3	sec02	F	NA	20604	85	10762.32196	3479.609629	0.511619747	0.113725491	19850	2	2353.095813	989.7367229	0.114106968	0.043945983
middle	75	7	PN	11M	Cg1	Brn03	B0.02	20231015	WT	3	sec02	F	NA	16682	56	9403.396335	2275.791518	0.557961404	0.092362858	2201	0	226.7800413	64.81712077	0.09942016	0.02589456
middle	76	1	PN	11M	Cg1	Brn03	B0.02	20231015	WT	3	sec02	F	NA	18868	56	9693.804807	1570.947465	0.51358813	0.055497061	53222	4	5961.596144	1922.211968	0.074036777	0.025131609
middle	76	2	PN	11M	Cg1	Brn03	B0.02	20231015	WT	3	sec02	F	NA	45068	47	14912.916	1813.794786	0.263111323	0.024292363	10779	1	2716.213474	447.3844975	0.236545354	0.023918517
middle	76	3	PN	11M	Cg1	Brn03	B0.02	20231015	WT	3	sec02	F	NA	62336	50	6917.766787	4325.665849	0.106919967	0.034882125	44621	13	5892.181128	3737.65596	0.127283126	0.0402533
middle	76	4	PN	11M	Cg1	Brn03	B0.02	20231015	WT	3	sec02	F	NA	40144	54	19744.16997	1711.486736	0.359258413	0.029861907	24816	8	8371.47692	1564.107899	0.308018625	0.036881056
middle	76	5	PN	11M	Cg1	Brn03	B0.02	20231015	WT	3	sec02	F	NA	7627	6	291.8951866	200.9223172	0.034424353	0.020508125	65946	7	1245.790043	2491.714923	0.01280232	0.027664607
middle	76	6	PN	11M	Cg1	Brn03	B0.02	20231015	WT	3	sec02	F	NA	28344	42	12202.55866	1461.998843	0.405432224	0.030685892	21961	5	3549.728331	1481.232641	0.134073392	0.03913939
middle	76	7	PN	11M	Cg1	Brn03	B0.02	20231015	WT	3	sec02	F	NA	25162	108	16854.87042	3038.425942	0.683466852	0.0864271	74707	14	8608.933431	4470.167904	0.082978562	0.034119174
middle	76	8	PN	11M	Cg1	Brn03	B0.02	20231015	WT	3	sec02	F	NA	47280	57	5308.356148	3927.02558	0.098817423	0.037232015	21355	9	3469.399832	2842.818345	0.15039292	0.072953381
middle	76	9	PN	11M	Cg1	Brn03	B0.02	20231015	WT	3	sec02	F	NA	32718	18	2799.479457	1514.818604	0.079011217	0.034195468	17868	3	1678.000291	906.7520885	0.084962234	0.036575876
middle	77	1	PN	11M	Cg1	Brn03	B0.02	20231015	WT	3	sec02	F	NA	44009	61	21691.32404	4220.991077	0.498283356	0.045609217	28558	8	7876.225164	1720.528835	0.224597543	0.033936065
middle	77	2	PN	11M	Cg1	Brn03	B0.02	20231015	WT	3	sec02	F	NA	54452	144	35354.92747	6577.783312	0.646677375	0.068513006	39203	13	6776.845792	2222.613371	0.143831536	0.037399862
middle	77	3	PN	11M	Cg1	Brn03	B0.02	20231015	WT	3	sec02	F	NA	59713	53	20150.97403	2656.257289	0.318631262	0.029541466	50815	13	6966.647764	3344.00301	0.130937666	0.034149691
middle	77	4	PN	11M	Cg1	Brn03	B0.02	20231015	WT	3	sec02	F	NA	2838	2	68.48116298	105.2843216	0.01652552	0.024689097	52969	21	2045.68245	6445.388012	0.020843824	0.054139011
middle	77	5	PN	11M	Cg1	Brn03	B0.02	20231015	WT	3	sec02	F	NA	9218	13	5133.61303	548.4176253	0.543068588	0.036041811	29102	4	5375.334478	1289.670088	0.139345393	0.033279926
middle	77	6	PN	11M	Cg1	Brn03	B0.02	20231015	WT	3	sec02	F	NA	12250	18	3622.023623	881.3730233	0.320958257	0.039948121	20802	5	1891.538951	804.4191675	0.037109941	0.025955597
middle	77	7	PN	11M	Cg1	Brn03	B0.02	20231015	WT	3	sec02	F	NA	36002	31	6190.769851	2284.871066	0.132570386	0.041123062	17636	9	4222.134235	1399.625698	0.199771121	0.048645761
middle	77	8	PN	11M	Cg1	Brn03	B0.02	20231015	WT	3	sec02	F	NA	16279	8	1806.163487	531.2558649	0.073205158	0.015869383	55648	8	11288.92378	2557.024359	0.177553982	0.037659265
middle	77	9	PN	11M	Cg1	Brn03	B0.02	20231015	WT	3	sec02	F	NA	9371	2	1457.464287	185.9813698	0.152620733	0.01342031	27248	8	3431.235403	1356.025135	0.077241167	0.036789503
middle	78	1	PN	11M	Cg1	Brn03	B0.02	20231015	WT	3	sec02	F	NA	8593	1	972.7958959	431.9072413	0.102639809	0.041046768	14912	2	2707.295309	1010.070025	0.172091246	0.043961242
middle	78	2	PN	11M	Cg1	Brn03	B0.02	20231015	WT	3	sec02	F	NA	56600	45	7583.908572	4196.234628	0.132005796	0.043961242	41988	7	6527.428568	3408.387049	0.1541619	0.045365073
middle	78	3	PN	11M	Cg1	Brn03	B0.02	20231015	WT	3	sec02	F	NA	66990	37	7963.404965	3582.501267	0.096726939	0.035492484	26212	4	3234.637356	1736.28736	0.092973217	0.046005949
middle	78	4	PN	11M	Cg1	Brn03	B0.02	20231015	WT	3	sec02	F	NA	37794	45	13287.44422	3220.377085	0.292912185	0.052399483	21320	6	3720.974335	1570.929567	0.125123978	0.057343405
middle	78	5	PN	11M	Cg1	Brn03	B0.02	20231015	WT	3	sec02	F	NA	60862	130	35651.31391	8836.576855	0.614465535	0.08548104	46376	18	9156.24865	3480.318216	0.184740975	0.049561303
middle	78	6	PN	11M	Cg1	Brn03	B0.02	20231015	WT	3	sec02	F	NA	44930	37	7305.710571	4152.250556	0.151766226	0.058670938	38193	8	6761.683638	3763.241263	0.167116806	0.061097123
middle	78	7	PN	11M	Cg1	Brn03	B0.02	20231015	WT	3	sec02	F	NA	35629	17	4927.611935	2345.258705	0.133806363	0.042587928	22192	2	3783.782208	1759.119648	0.164583817	0.046952009
middle	78	8	PN	11M	Cg1	Brn03	B0.02	20231015	WT	3	sec02	F	NA	31378	69	22163.78938	4159.264045	0.742534518	0.081849396	30982	9	6623.157034	2145.980349	0.159090564	0.046066988
middle	78	9	PN	11M	Cg1	Brn03	B0.02	20231015	WT	3	sec02	F	NA	7135	17	3092.601098	1092.546061	0.422560453	0.09114214	46573	8	9873.943985	3881.950596	0.190402076	0.050888836
middle	78	10	PN	11M	Cg1	Brn03	B0.02	20231015	WT	3	sec02	F	NA	67732	51	18391.42434	4107.464339	0.213336378	0.040924698	46684	6	5453.596708	2476.159584	0.10734722	0.040024415
middle	79	1	PN	11M	Cg1	Brn03	B0.02	20231015	WT	3	sec02	F	NA	27832	84	5978.443778	2522.476389	0.205340654	0.072846569	49614	5	2635.051473	2734.53227	0.028213931	0.041641872
middle	79	2	PN	11M	Cg1	Brn03	B0.02	20231015	WT	3	sec02	F	NA	38929	25	3185.675291	4263.920001	0.051346608	0.03588159	6319	4	420.5198449	1213.755947	0.062584877	0.16360724
middle	79	3	PN	11M	Cg1	Brn03	B0.02	20231015	WT	3	sec02	F	NA	12026	25	2340.619731	757.2602743	0.188418403	0.047791258	28431	6	1811.439188	1772.510706	0.044403754	0.040833142
middle	79	4	PN	11M	Cg1	Brn03	B0.02	20231015	WT	3	sec02	F	NA	68169	59	12121.59785	4975.017539	0.170260161	0.035370413	38934	7	1054.420268	2956.045048	0.017242694	0.040772106
middle	79	5	PN	11M	Cg1	Brn03	B0.02	20231015	WT	3	sec02	F	NA	5607	3	137.3170983	154.2412458	0.016571298	0.02214847	40252	13	9020.252203	3667.595807	0.214587629	0.038376439
middle	80	1	PN	11M	Cg1	Brn03	B0.02	20231015	WT	3	sec02	F	NA	13182	11	1131.284292	357.0892666	0.062928207	0.021286335	8717	0	237.9335632	263.574915	0.016502632	0.02325475
middle	80	2	PN	11M	Cg1	Brn03	B0.02	20231015	WT	3	sec02	F	NA	55570	80	27275.73413	1977.177392	0.490852207	0.021332113	32510	6	3077.36338	1843.075917	0.0864271	0.040619515
middle	80	3	PN	11M	Cg1	Brn03	B0.02	20231015	WT	3	sec02	F	NA	48352	84	14210.26514	2704.97469	0.274891287	0.034485389	19310	3	1965.714948	878.3543468	0.095475703	0.02839704
middle	80	4	PN	11M	Cg1	Brn03	B0.02	20231015	WT	3	sec02	F	NA	40423	47	6432.080632	2281.763657	0.096528575	0.041214619	82357	8	7033.670289	3195.754292	0.071938656	0.028000304
middle	80	5	PN	11M	Cg1	Brn03	B0.02	20231015	WT	3	sec02	F	NA	10744	22	1968.085025	379.4651115	0.155840397	0.022568094	38072	12	7504.900726	3846.899675	0.188677803	0.043244068
middle	80	6	PN	11M	Cg1	Brn03	B0.02	20231015	WT	3	sec02	F	NA	35508	78	10944.75637	1665.207176	0.301441967	0.028625926	54527	7	6652.378764	3938.819581	0.10559243	0.042023346
middle	80	7	PN	11M	Cg1	Brn03	B0.02	20231015	WT	3	sec02	F	NA	35047	40	6271.380076	1456.883852	0.154741734	0.023956664	36229	13	5269.382226	4046.754135	0.133394375	0.045731287
middle	81	1	PN	11M	Cg1	Brn03	B0.02	20231015	WT	3	sec02	F	NA	34753	75	5166.021578	1815.74762	0.146715492	0.03777371	61056	7	2934.097725	3011.78725	0.028137637	0.036560617
middle	81	2	PN	11M	Cg1	Brn03	B0.02	20231015	WT	3	sec02	F	NA	82640	106	28122.17749	3381.874046	0.359502554	0.023163196	53708	12	7364.602965	3654.913517	0.116380557	0.03056382
middle	81	3	PN	11M	Cg1	Brn03	B0.02	20231015	WT	3	sec02	F	NA	30268	26	10706.03107	1657.834168	0.345967799	0.026565958	15335	2	1714.271291	731.534006	0.08630503	0.035873961
middle	81	4	PN	11M	Cg1	Brn03	B0.02	20231015	WT	3	sec02	F	NA	38626	57	13204.85307	1605.983342	0.344609737	0.025436789	56219	11	9820.133826	3473.132163	0.166727707	0.03511101
middle	81	5	PN	11M	Cg1	Brn03	B0.02	20231015	WT	3	sec02	F	NA	7329	6	1673.730648	318.9634251	0.107988097	0.029007401	15785	3	1960.617961	674.58372	0.086289771	0.03088426
middle	81	6	PN	11M	Cg1	Brn03	B0.02	20231015	WT	3	sec02	F	NA	8748	5	236.4989098	330.5209742	0.011184863	0.027191577	27887	7	3282.493417	2016.858323	0.110498205	0.040054932
middle	82	1	PN	11M	Cg1	Brn03	B0.02	20231015	WT	3	sec02	F	NA	24291	28	1862.141179	919.8199006	0.071328297	0.030853743	25989	1	644.177816	1008.171347	0.019302662	0.033302814
middle	82	2	PN	11M	Cg1	Brn03	B0.02	20231015	WT	3	sec02	F	NA	12791	3	92.4629597	231.2285511	0.005401694	0.014755474	33670	9	3605.834106	3243.163274	0.103410393	0.048294805
middle	82	3	PN	11M	Cg1	Brn03	B0.02	20231015	WT	3	sec02	F	NA	41478	70	19840.38724	2485.698242	0.525230765	0.036331732	29443	7	4952.986834	3005.830689	0.165117875	0.050385289
middle	82	4	PN	11M	Cg1	Brn03	B0.02	20231015	WT	3	sec02	F	NA	43038	102	19363.18466	2359.709473	0.439169914	0.034927901	29351	3	440.9538594	1166.359216	0.008239872	0.029205767
middle	82	5	PN	11M	Cg1	Brn03	B0.02	20231015	WT	3	sec02	F	NA	46879	114	18772.9843	4569.562147	0.383619428	0.058899824	27477	1	3573.365151	1228.492808	0.114641033	0.035049975
middle	82	6	PN	11M	Cg1	Brn03	B0.02	20231015	WT	3	sec02	F	NA	10784	3	155.2397508	223.487237	0.012191959	0.016906997	48660	15	8128.21961	2633.582	0.142168313	0.034073398
middle	82	7	PN	11M	Cg1	Brn03	B0.02	20231015	WT	3	sec02	F	NA	69094	91	21363.50797	3255.947927	0.317036688	0.026718548	23349	4	4318.372947	1458.557231	0.174845502	0.037613489
middle	82	8	PN	11M	Cg1	Brn03	B0.02	20231015	WT	3	sec02	F	NA	7025	3	131.8539414	185.4274211	0.012962539	0.021828031	50775	14	7178.3997	4944.90131	0.125253677	0.047943845
middle	82	9	PN	11M	Cg1	Brn03	B0.02	20231015	WT	3	sec02	F	NA	16229	0	107.003175	279.3841476	0.005004959	0.015365835	29340	6	545.1175279	1958.371179	0.010055696	0.031326771
middle	82	10	PN	11M	Cg1	Brn03	B0.02	20231015	WT	3	sec02	F	NA	53033	89	23536.0298	2222.906712	0.449805439	0.027740901	28287	4	2786.051944	1095.567502	0.089707792	0.025917448
middle	82	11	PN	11M	Cg1	Brn03	B0.02	20231015	WT	3	sec02	F	NA	33706	51	16970.22984	1482.253594	0.510856807	0.02932784	40093	8	1193.416545	3481.670834	0.011169604	0.036331732
middle	83	1	PN	11M	Cg1	Brn05	B1.54	20231015	WT	5	sec01	F	NA	61233	140	29532.41901	8500.134179	0.526924551	0.099580377	23019	7	2619.315345	3258.874848	0.107911803	0.101594567
middle	83	2	PN	11M	Cg1	Brn05	B1.54	20231015	WT	5	sec01	F	NA	31515	38	9029.634761	3124.052463	0.298779279	0.087342642	24454	8	5541.348471	3412.762098	0.220202938	0.091966122
middle	84	1	PN	11M	Cg1	Brn05	B1.54	20231015	WT	5	sec01	F	NA	55984	39	12105.92046	1141.912571	0.195422292	0.012237736	45904	7	3644.315073	2587.46661	0.040634774	0.033020522
middle	84	2	PN	11M	Cg1	Brn05	B1.54	20231015	WT	5	sec01	F	NA	25095	44	11633.43201	1089.889649	0.465323865	0.035049975	21438	1	1845.209447	877.7092419	0.081269547	0.034088656
middle	84	3	PN	11M	Cg1	Brn05	B1.54	20231015	WT	5	sec01	F	NA	8765	27	865.3832619	497.7749915	0.092263676	0.049591821	49346	11	8539.83699	3563.86687	0.156939045	0.057724878
middle	84	4	PN	11M	Cg1	Brn05	B1.54	20231015	WT	5	sec01	F	NA	19616	56	11024.24274	1826.88646	0.588738859	0.061768521	19801	8	2225.597652	2936.846373	0.106828414	0.093255512
middle	84	5	PN	11M	Cg1	Brn05	B1.54	20231015	WT	5	sec01	F	NA	26816	36	8013.436898	1199.533809	0.257297635	0.032196537	8871	3	908.4467092	607.2241561	0.071915768	0.059029527
middle	84	6	PN	11M	Cg1	Brn05	B1.54	20231015	WT	5	sec01	F	NA	78891	209	30916.12764	4951.517381	0.437300682	0.049210347	5544	5	515.9975898	980.9704284	0.082383461	0.132539868
middle	84	7	PN	11M	Cg1	Brn05	B1.54	20231015	WT	5	sec01	F	NA	62117	186	46414.8244	7157.429822	0.84533453	0.077927828	46309	13	4191.611999	3521.910526	0.065186545	0.062149998
middle	84	8	PN	11M	Cg1	Brn05	B1.54	20231015	WT	5	sec01	F	NA	51831	48	7494.969914	1515.25097	0.115808345	0.020675974	47149	11	7702.536114	2956.007223	0.087205313	0.051331349
middle	84	9	PN	11M	Cg1	Brn05	B1.54	20231015	WT	5	sec01	F	NA	45671	151	24600.70902	4123.963564	0.553048015	0.059754331	19213	4	1441.705472	1046.126896	0.064148925	0.036636911
middle	85	1	PN	11M	Cg1	Brn05	B1.54	20231015	WT	5	sec01	F	NA	59689	118	14651.77532	5856.470015	0.180796519	0.074784465	14601	5	1927.126163	2177.227346	0.12390326	0.093095295
middle	85	2	PN	11M	Cg1	Brn05	B1.54	20231015	WT	5	sec01	F	NA	19868	40	4024.985566	2010.673	0.167238876	0.086839095	32307	13	5000.664944	4637.553158	0.143572137	0.096375979
middle	85	3	PN	11M	Cg1	Brn05	B1.54	20231015	WT	5	sec01	F	NA	38039	69	11659.82751	4140.844453	0.271351188	0.090882733	7302	0	1538.214679	641.0546127	0.195529103	0.079484247
middle	85	4	PN	11M	Cg1	Brn05	B1.54	20231015	WT	5	sec01	F	NA	18108	45	7665.001587	2159.678402	0.41240558	0.078873888	37033	8	6186.053835	3521.657332	0.144457161	0.074578471
middle	85	5	PN	11M	Cg1	Brn05	B1.54	20231015	WT	5	sec01	F	NA	41876	142	32073.75646	6390.914672	0.800488293	0.109376669	45642	19	10092.30464	6027.795822	0.141878381	0.090485997
middle	86	1	PN	11M	Cg1	Brn05	B1.54	20231015	WT	5	sec01	F	NA	37397	56	12290.59615	2519.89345	0.328442812	0.051544975	32205	10	3860.38125	2355.83336	0.105348289	0.060944535
middle	87	1	PN	11M	Cg1	Brn05	B1.54	20231015	WT	5	sec01	F	NA	12171	36	3350.030107	1041.310796	0.249752045	0.067650877	23856	9	7031.615932	3184.741147	0.240802631	0.081269547
middle	87	2	PN	11M	Cg1	Brn05	B1.54	20231015	WT	5	sec01	F	NA	32691	120	22951.89129	3715.486857	0.717319012	0.07849241	38297	5	8313.510369	3203.187004	0.183329523	0.071412221
[truncated: 4,687 more rows]
