# Supplementary material for: An altered cell-specific subcellular distribution of translesion synthesis DNA polymerase kappa (POLK) in aging mouse neurons
Source: eLife. 2026 May 13;13:RP101533. doi: 10.7554/eLife.101533 (PMC13171111; doi:10.7554/eLife.101533)
Supplement: Figure 2—source data 1. [file elife-101533-fig2-data1.zip › Figure2/Fig2_E3_inpn_8oxo.py]

#!/usr/bin/env python3
# -*- coding: utf-8 -*-
"""
IN vs PN comparisons per Age_Grp for 8oxo intensity, preview-first plot with custom styling.

Dataset-specific hard-coded headers (match your 8oxo CSV):
- Age_Grp values: middle, earlyOld, lateOld
- Replicate
- Cell_type
- NucPolkObj_Count
- NucSpec_IntegratedIntensity_8oxo  (dependent variable)

Workflow:
- Filter NucPolkObj_Count > 1 and trim to its 5th–95th percentile
- Build Age_Grp-Rep = Age_Grp + "-" + Replicate (cluster id)
- GEE (Gaussian, exchangeable) per Age_Grp for IN vs PN; BH/FDR across ages; Cohen's d
- Combined mean ± 95% CLI dot plot (IN = green, PN = salmon) with two-line annotations
- Raw CSV of the summary table; no styled outputs
- Preview-first plot; optionally auto-save after viewing via SAVE_AFTER_SHOW

Edit INPUT_CSV and WORKDIR below, then run in VS Code.
"""

# ---------- USER CONFIG ----------
INPUT_CSV = r"Figure2E_data_Combo_Flt.Nan_allAge_INPNNN_8oxo-PolK_intensities.csv"  # <- change me
WORKDIR   = r"."
SAVE_AFTER_SHOW = False
SAVE_PATH       = "dotplot_IN_PN_8oxo_mean95CI_annotated"
SAVE_FORMAT     = "svg"       # png | pdf | svg | jpg
SAVE_DPI        = 300
FIGSIZE_INCH    = (6, 6)
YMIN, YMAX      = None, None  # e.g., (6000, 10000); leave None for auto
# ---------------------------------

import os, sys, subprocess

def ensure_package(pip_name, import_name=None):
    mod = import_name or pip_name
    try:
        __import__(mod); return
    except ImportError:
        print(f"[setup] Installing '{pip_name}'...")
        out = subprocess.run([sys.executable, "-m", "pip", "pip", "install", pip_name],
                             stdout=subprocess.PIPE, stderr=subprocess.STDOUT, text=True)
        print(out.stdout); __import__(mod)

# deps
ensure_package("pandas")
ensure_package("numpy")
ensure_package("statsmodels")
ensure_package("matplotlib")

import numpy as np
import pandas as pd
import matplotlib.pyplot as plt
import matplotlib.ticker as mtick
import statsmodels.api as sm
from statsmodels.genmod.generalized_estimating_equations import GEE
from statsmodels.genmod.families import Gaussian
from statsmodels.genmod.cov_struct import Exchangeable
from statsmodels.stats.multitest import multipletests

# ----- Hard-coded column names for this file -----
COL_AGE      = "Age_Grp"                            # values: middle, earlyOld, lateOld
COL_REP      = "Replicate"
COL_CELLTYPE = "Cell_type"
COL_COUNT    = "NucPolkObj_Count"
COL_Y        = "NucSpec_IntegratedIntensity_8oxo"   # dependent variable (y)

AGE_ORDER    = ["middle", "earlyOld", "lateOld"]
CELL_KEEP    = ["IN", "PN"]

# Colors (same style as before)
COLOR_PN = "#3aa655"  # muted green
COLOR_IN = "#ee857a"   # salmon
TEXT_GRAY = "#6e6e6e"
GRID_GRAY = "#d0d0d0"

def cohens_d_two(x, y):
    x = np.asarray(x, dtype=float); y = np.asarray(y, dtype=float)
    nx, ny = len(x), len(y)
    if nx < 2 or ny < 2: return np.nan
    sx, sy = x.std(ddof=1), y.std(ddof=1)
    sp = np.sqrt(((nx-1)*sx**2 + (ny-1)*sy**2) / (nx+ny-2))
    if sp == 0 or np.isnan(sp): return np.nan
    return (x.mean() - y.mean()) / sp  # IN - PN

def p_sci(p):
    if pd.isna(p): return ""
    return f"{p:.1e}".replace("e-0", "e-").replace("e+0", "e+")

def mean_ci(series):
    s = series.dropna().astype(float); n = s.size
    if n > 1:
        mean = s.mean(); se = s.std(ddof=1)/np.sqrt(n); ci = 1.96*se
    elif n == 1:
        mean = s.iloc[0]; ci = np.nan
    else:
        mean = np.nan; ci = np.nan
    return mean, ci

def main():
    os.makedirs(WORKDIR, exist_ok=True)
    df = pd.read_csv(INPUT_CSV)
    df.columns = [c.strip() for c in df.columns]

    # Check required columns
    for c in [COL_AGE, COL_REP, COL_CELLTYPE, COL_COUNT, COL_Y]:
        if c not in df.columns:
            raise ValueError(f"Missing required column: {c}")

    # Filter and cluster id
    df_f = df[df[COL_COUNT] > 1].copy()
    lo = np.nanpercentile(df_f[COL_COUNT], 5); hi = np.nanpercentile(df_f[COL_COUNT], 95)
    df_f = df_f[(df_f[COL_COUNT] >= lo) & (df_f[COL_COUNT] <= hi)].copy()
    df_f["Age_Grp-Rep"] = df_f[COL_AGE].astype(str) + "-" + df_f[COL_REP].astype(str)

    # GEE per age: IN vs PN
    rows = []
    for ag in AGE_ORDER:
        sub = df_f[(df_f[COL_AGE]==ag) & (df_f[COL_CELLTYPE].isin(CELL_KEEP))].copy()
        sub["IN_indicator"] = (sub[COL_CELLTYPE]=="IN").astype(int)
        endog = sub[COL_Y].astype(float)
        exog  = sm.add_constant(sub["IN_indicator"])
        groups = sub["Age_Grp-Rep"]

        if len(sub) >= 4 and sub[COL_CELLTYPE].nunique()==2:
            try:
                fit = GEE(endog, exog, groups=groups, family=Gaussian(), cov_struct=Exchangeable()).fit()
                gee_p = float(fit.pvalues.get("IN_indicator", np.nan))
            except Exception:
                gee_p = np.nan
        else:
            gee_p = np.nan

        xin = sub.loc[sub[COL_CELLTYPE]=="IN", COL_Y]
        yp  = sub.loc[sub[COL_CELLTYPE]=="PN", COL_Y]
        d   = cohens_d_two(xin, yp)
        rows.append({
            "Age": ag,
            "n (IN)": int((sub[COL_CELLTYPE]=="IN").sum()),
            "Mean (IN)": float(xin.mean()) if len(xin) else np.nan,
            "n (PN)": int((sub[COL_CELLTYPE]=="PN").sum()),
            "Mean (PN)": float(yp.mean()) if len(yp) else np.nan,
            "Cohen's d (IN−PN)": d,
            "GEE p": gee_p
        })
    tab = pd.DataFrame(rows)
    mask = tab["GEE p"].notna()
    tab["FDR (BH) p"] = np.nan
    if mask.sum():
        tab.loc[mask, "FDR (BH) p"] = multipletests(tab.loc[mask, "GEE p"], method="fdr_bh")[1]

    # Write raw summary table
    out_csv = os.path.join(WORKDIR, "IN_vs_PN_GEE_by_age_8oxo_raw.csv")
    tab.to_csv(out_csv, index=False)
    print(f"[save] {out_csv}")

    # Plot means ± 95% CI for IN and PN
    means, cis = {ct: [] for ct in CELL_KEEP}, {ct: [] for ct in CELL_KEEP}
    for ag in AGE_ORDER:
        for ct in CELL_KEEP:
            y = df_f.loc[(df_f[COL_AGE]==ag) & (df_f[COL_CELLTYPE]==ct), COL_Y]
            m, c = mean_ci(y); means[ct].append(m); cis[ct].append(c)

    plt.figure(figsize=FIGSIZE_INCH)
    ax = plt.gca()
    ax.grid(True, axis="both", color="#d0d0d0", alpha=0.35, linewidth=0.8)
    for spine in ["top", "right"]:
        ax.spines[spine].set_visible(False)

    x = np.arange(len(AGE_ORDER)); width = 0.1 # <-- change to customize separation
    x_in = x - width; x_pn = x + width

    ax.errorbar(x_in, means["IN"], yerr=cis["IN"],
                fmt='s--', ms=7, elinewidth=1.3, capsize=4,
                color=COLOR_IN, alpha=0.85)
    ax.errorbar(x_pn, means["PN"], yerr=cis["PN"],
                fmt='s--', ms=7, elinewidth=1.3, capsize=4,
                color=COLOR_PN, alpha=0.85)

    ax.set_xticks(x)
    ax.set_xticklabels(AGE_ORDER)  # "middle / earlyOld / lateOld"

    # Use K suffix if large
    def thousands(val, pos):
        try: return f"{int(val/1000)}K"
        except Exception: return str(val)
    ymax_val = np.nanmax([*means["IN"], *means["PN"]])
    if np.isfinite(ymax_val) and ymax_val > 9000:
        ax.yaxis.set_major_formatter(mtick.FuncFormatter(thousands))

    if YMIN is not None or YMAX is not None:
        ax.set_ylim(YMIN, YMAX)

    ax.set_xlabel("")
    ax.set_ylabel(COL_Y)
    ax.set_title("8oxo", fontweight="bold", loc="left", fontsize=18, color="#6a6a6a")

    # Two-line annotations
    def annostr(p, d):
        ptxt = p_sci(p); dstr = "" if pd.isna(d) else f"Cohen's d={d:.2f}"
        return f"p={ptxt},\n{dstr}"

    for i, ag in enumerate(AGE_ORDER):
        r = tab.loc[tab["Age"]==ag].iloc[0]
        pval = r["FDR (BH) p"]; dval = r["Cohen's d (IN−PN)"]
        y_top = np.nanmax([means["IN"][i], means["PN"][i]])
        if np.isfinite(y_top):
            y_annot = y_top + (0.07 * y_top)
            ax.text(x[i], y_annot, annostr(pval, dval),
                    ha="center", va="bottom", fontsize=11, color="#6e6e6e",
                    fontweight="bold", alpha=0.9)

    plt.tight_layout()
    plt.show()

    if SAVE_AFTER_SHOW:
        out_path = os.path.join(WORKDIR, f"{SAVE_PATH}.{SAVE_FORMAT}")
        plt.gcf().set_size_inches(*FIGSIZE_INCH)
        plt.savefig(out_path, dpi=SAVE_DPI)
        print(f"[save] {out_path}")

    print("\n[done] Outputs in:", os.path.abspath(WORKDIR))

if __name__ == "__main__":
    main()
