# Supplementary material for: An altered cell-specific subcellular distribution of translesion synthesis DNA polymerase kappa (POLK) in aging mouse neurons
Source: eLife. 2026 May 13;13:RP101533. doi: 10.7554/eLife.101533 (PMC13171111; doi:10.7554/eLife.101533)
Supplement: Figure 2—source data 1. [file elife-101533-fig2-data1.zip › Figure2/Fig2_C3_inpn_gH2AX.py]

#!/usr/bin/env python3
# -*- coding: utf-8 -*-
"""
GEE + Pearson + IN vs PN comparisons for gH2AX ~ PolK,
with a combined mean ± 95% CI plot styled to match the Fig2_D3 / Fig2_D2 schema.

Workflow
- Filter NucPolkObj_Count > 1 and trim to its 5th–95th percentile
- Build Age_Grp-Rep = Age_Grp + "-" + Replicate (cluster id)
- Panel-wise Pearson + GEE for gH2AX ~ PolK by Cell_type x Age_Grp
- GEE per Age_Grp for IN vs PN on gH2AX; BH/FDR across ages; Cohen's d
- Single combined mean ± 95% CI dot plot (IN + PN together)
- Save CSV outputs plus one styled image instead of separate IN/PN dotplots

Edit INPUT_CSV and WORKDIR below, then run in VS Code.
"""

# ---------- USER CONFIG ----------
INPUT_CSV = r"Figure2C_data_Combo_Flt.Nan_allAge_INPNNN_gH2AX-PolK_intensities.csv"
WORKDIR   = r"."
SAVE_PLOT = True
SAVE_PATH = "Fig2_C3"
SAVE_FORMAT = "jpeg"   # png | pdf | svg | jpg | jpeg
SAVE_DPI = 300
FIGSIZE_INCH = (6.5, 4.8)
YMIN, YMAX = None, None  # leave None for auto
SHOW_LEGEND = False
# ---------------------------------

import os
import sys
import subprocess
import numpy as np
import pandas as pd
import matplotlib.pyplot as plt
import matplotlib.ticker as mtick
from scipy import stats


def ensure_package(pip_name, import_name=None):
    mod = import_name or pip_name
    try:
        __import__(mod)
        return
    except ImportError:
        print(f"[setup] Installing '{pip_name}'...")
        out = subprocess.run(
            [sys.executable, "-m", "pip", "install", pip_name],
            stdout=subprocess.PIPE,
            stderr=subprocess.STDOUT,
            text=True,
        )
        print(out.stdout)
        __import__(mod)


ensure_package("statsmodels")

import statsmodels.api as sm
from statsmodels.genmod.generalized_estimating_equations import GEE
from statsmodels.genmod.families import Gaussian
from statsmodels.genmod.cov_struct import Exchangeable
from statsmodels.stats.multitest import multipletests

# ----- Hard-coded column names for this file -----
COL_AGE = "Age_Grp"
COL_REP = "Replicate"
COL_CELLTYPE = "Cell_type"
COL_COUNT = "NucPolkObj_Count"
COL_X = "NucSpec_IntegratedIntensity_polk"
COL_Y = "NucSpec_IntegratedIntensity_gH2AX"
CELL_KEEP = ["IN", "PN"]

# Normalize age labels from the gH2AX file to the target display/order labels.
AGE_MAP = {
    "mid": "mid",
    "middle": "mid",
    "earlyold": "earlyOld",
    "early old": "earlyOld",
    "lateold": "lateOld",
    "late old": "lateOld",
}
AGE_ORDER = ["mid", "earlyOld", "lateOld"]

# Colors aligned to the existing figure schema
COLOR_IN = "#d55e00"   # warm orange / salmon-like used for IN
COLOR_PN = "#1b9e77"   # green used for PN
TEXT_GRAY = "#6e6e6e"
GRID_GRAY = "#d0d0d0"


def cohens_d_two(x, y):
    x = np.asarray(x, dtype=float)
    y = np.asarray(y, dtype=float)
    nx, ny = len(x), len(y)
    if nx < 2 or ny < 2:
        return np.nan
    sx, sy = x.std(ddof=1), y.std(ddof=1)
    sp = np.sqrt(((nx - 1) * sx**2 + (ny - 1) * sy**2) / (nx + ny - 2))
    if sp == 0 or np.isnan(sp):
        return np.nan
    return (x.mean() - y.mean()) / sp  # IN - PN


def p_sci(p):
    if pd.isna(p):
        return ""
    if p < 2.2e-16:
        return "<2.2e-16"
    return f"{p:.1e}".replace("e-0", "e-").replace("e+0", "e+")


def mean_ci(series):
    s = series.dropna().astype(float)
    n = s.size
    if n > 1:
        mean = s.mean()
        se = s.std(ddof=1) / np.sqrt(n)
        ci = 1.96 * se
    elif n == 1:
        mean = s.iloc[0]
        ci = np.nan
    else:
        mean = np.nan
        ci = np.nan
    return mean, ci


def normalize_age(series):
    s = series.astype(str).str.strip()
    key = s.str.lower().str.replace("_", "", regex=False).str.replace(" ", "", regex=False)
    return key.map(AGE_MAP).fillna(s)


def main():
    os.makedirs(WORKDIR, exist_ok=True)
    print(f"Reading: {INPUT_CSV}")
    df = pd.read_csv(INPUT_CSV)
    df.columns = [c.strip() for c in df.columns]

    # Check required columns
    for c in [COL_AGE, COL_REP, COL_CELLTYPE, COL_COUNT, COL_X, COL_Y]:
        if c not in df.columns:
            raise ValueError(f"Missing required column: {c}")

    # Filters
    df_f = df[df[COL_COUNT] > 1].copy()
    lo = np.nanpercentile(df_f[COL_COUNT], 5)
    hi = np.nanpercentile(df_f[COL_COUNT], 95)
    df_f = df_f[(df_f[COL_COUNT] >= lo) & (df_f[COL_COUNT] <= hi)].copy()

    # Normalize age labels and build cluster id
    df_f[COL_AGE] = normalize_age(df_f[COL_AGE])
    df_f["Age_Grp-Rep"] = df_f[COL_AGE].astype(str) + "-" + df_f[COL_REP].astype(str)

    # ---------- Panel-wise Pearson & GEE (gH2AX ~ PolK) ----------
    records = []
    for ct in sorted(df_f[COL_CELLTYPE].dropna().unique()):
        for ag in AGE_ORDER:
            sub = df_f[(df_f[COL_CELLTYPE] == ct) & (df_f[COL_AGE] == ag)].copy()
            n = len(sub)
            if n >= 3 and sub[COL_X].nunique() > 1 and sub[COL_Y].nunique() > 1:
                r, p = stats.pearsonr(sub[COL_X], sub[COL_Y])
                endog = sub[COL_Y].astype(float)
                exog = sm.add_constant(sub[COL_X].astype(float))
                groups = sub["Age_Grp-Rep"]
                try:
                    fit = GEE(
                        endog,
                        exog,
                        groups=groups,
                        family=Gaussian(),
                        cov_struct=Exchangeable(),
                    ).fit()
                    beta = fit.params.get(COL_X, np.nan)
                    beta_p = fit.pvalues.get(COL_X, np.nan)
                    model = "GEE"
                except Exception:
                    ols = sm.OLS(endog, exog).fit()
                    if groups.nunique() >= 2:
                        rob = ols.get_robustcov_results(cov_type="cluster", groups=groups)
                        beta = rob.params[1]
                        beta_p = rob.pvalues[1]
                        model = "OLS(cluster)"
                    else:
                        rob = ols.get_robustcov_results(cov_type="HC1")
                        beta = rob.params[1]
                        beta_p = rob.pvalues[1]
                        model = "OLS(HC1)"
            else:
                r = p = beta = beta_p = np.nan
                model = "NA"

            records.append(
                {
                    "Cell_type": ct,
                    "Age_Grp": ag,
                    "n_cells": n,
                    "pearson_r": r,
                    "pearson_p": p,
                    "beta_slope": beta,
                    "beta_p": beta_p,
                    "assoc_model": model,
                }
            )

    panel_df = pd.DataFrame.from_records(records)
    for col_in, col_out in [("pearson_p", "pearson_p_FDR"), ("beta_p", "beta_p_FDR")]:
        mask = panel_df[col_in].notna()
        panel_df[col_out] = np.nan
        if mask.sum():
            panel_df.loc[mask, col_out] = multipletests(panel_df.loc[mask, col_in], method="fdr_bh")[1]

    # panel_df is retained in memory for optional downstream use, but no
    # panel_pearson_gee.csv file is written.

    # ---------- GEE: IN vs PN within each Age_Grp ----------
    rows = []
    for ag in AGE_ORDER:
        sub = df_f[(df_f[COL_AGE] == ag) & (df_f[COL_CELLTYPE].isin(CELL_KEEP))].copy()
        sub["IN_indicator"] = (sub[COL_CELLTYPE] == "IN").astype(int)
        endog = sub[COL_Y].astype(float)
        exog = sm.add_constant(sub["IN_indicator"])
        groups = sub["Age_Grp-Rep"]

        if len(sub) >= 4 and sub[COL_CELLTYPE].nunique() == 2:
            try:
                fit = GEE(
                    endog,
                    exog,
                    groups=groups,
                    family=Gaussian(),
                    cov_struct=Exchangeable(),
                ).fit()
                gee_p = float(fit.pvalues.get("IN_indicator", np.nan))
                model_note = "GEE(exchangeable)"
            except Exception as e:
                gee_p = np.nan
                model_note = f"GEE failed: {e.__class__.__name__}"
        else:
            gee_p = np.nan
            model_note = "insufficient data"

        x_in = sub.loc[sub[COL_CELLTYPE] == "IN", COL_Y]
        y_pn = sub.loc[sub[COL_CELLTYPE] == "PN", COL_Y]
        d = cohens_d_two(x_in, y_pn)
        rows.append(
            {
                "Age_Grp": ag,
                "n_IN": int((sub[COL_CELLTYPE] == "IN").sum()),
                "mean_IN": float(x_in.mean()) if len(x_in) else np.nan,
                "n_PN": int((sub[COL_CELLTYPE] == "PN").sum()),
                "mean_PN": float(y_pn.mean()) if len(y_pn) else np.nan,
                "GEE_p(Cell_type IN vs PN)": gee_p,
                "Cohen_d (IN−PN)": d,
                "model": model_note,
            }
        )

    gee_df = pd.DataFrame(rows)
    mask = gee_df["GEE_p(Cell_type IN vs PN)"].notna()
    gee_df["GEE_p_FDR_BH"] = np.nan
    if mask.sum():
        gee_df.loc[mask, "GEE_p_FDR_BH"] = multipletests(
            gee_df.loc[mask, "GEE_p(Cell_type IN vs PN)"], method="fdr_bh"
        )[1]

    gee_out = os.path.join(WORKDIR, "IN_vs_PN_GEE_by_age.csv")
    gee_df.to_csv(gee_out, index=False)
    print(f"[save] {gee_out}")

    # ---------- Combined mean ± 95% CI plot for IN and PN ----------
    means = {ct: [] for ct in CELL_KEEP}
    cis = {ct: [] for ct in CELL_KEEP}
    for ag in AGE_ORDER:
        for ct in CELL_KEEP:
            y = df_f.loc[(df_f[COL_AGE] == ag) & (df_f[COL_CELLTYPE] == ct), COL_Y]
            m, c = mean_ci(y)
            means[ct].append(m)
            cis[ct].append(c)

    fig, ax = plt.subplots(figsize=FIGSIZE_INCH)
    ax.grid(True, axis="both", color=GRID_GRAY, alpha=0.35, linewidth=0.8)
    for spine in ["top", "right"]:
        ax.spines[spine].set_visible(False)

    x = np.arange(len(AGE_ORDER))
    width = 0.16
    x_in = x - width
    x_pn = x + width

    ax.errorbar(
        x_in,
        means["IN"],
        yerr=cis["IN"],
        fmt="s--",
        ms=6.5,
        elinewidth=1.2,
        capsize=4,
        color=COLOR_IN,
        alpha=0.9,
        label="IN",
    )
    ax.errorbar(
        x_pn,
        means["PN"],
        yerr=cis["PN"],
        fmt="s--",
        ms=6.5,
        elinewidth=1.2,
        capsize=4,
        color=COLOR_PN,
        alpha=0.9,
        label="PN",
    )

    ax.set_xticks(x)
    ax.set_xticklabels(AGE_ORDER)
    ax.set_xlabel("")
    ax.set_ylabel(COL_Y)
    ax.set_title("gH2AX", fontweight="bold", loc="left", fontsize=15, color="#6a6a6a")

    def thousands(val, pos):
        try:
            return f"{int(val/1000)}K"
        except Exception:
            return str(val)

    ymax_val = np.nanmax([*means["IN"], *means["PN"]])
    if np.isfinite(ymax_val) and ymax_val > 9000:
        ax.yaxis.set_major_formatter(mtick.FuncFormatter(thousands))

    if YMIN is not None or YMAX is not None:
        ax.set_ylim(YMIN, YMAX)

    def annostr(p, d):
        ptxt = p_sci(p)
        dstr = "" if pd.isna(d) else f"Cohen's d={d:.2f}"
        return f"p={ptxt},\n{dstr}"

    y_lo, y_hi = ax.get_ylim()
    y_span = y_hi - y_lo if np.isfinite(y_hi - y_lo) else 1.0
    for i, ag in enumerate(AGE_ORDER):
        r = gee_df.loc[gee_df["Age_Grp"] == ag].iloc[0]
        pval = r["GEE_p_FDR_BH"]
        dval = r["Cohen_d (IN−PN)"]
        y_top = np.nanmax([means["IN"][i], means["PN"][i]])
        if np.isfinite(y_top):
            y_annot = min(y_top + 0.06 * y_span, y_hi - 0.04 * y_span)
            ax.text(
                x[i],
                y_annot,
                annostr(pval, dval),
                ha="center",
                va="bottom",
                fontsize=8.8,
                color=TEXT_GRAY,
                fontweight="bold",
                alpha=0.9,
            )

    if SHOW_LEGEND:
        ax.legend(frameon=False, loc="upper right")
    plt.tight_layout()

    if SAVE_PLOT:
        out_plot = os.path.join(WORKDIR, f"{SAVE_PATH}.{SAVE_FORMAT}")
        fig.savefig(out_plot, dpi=SAVE_DPI, bbox_inches="tight")
        print(f"[save] {out_plot}")

    plt.show()
    print("\n[done] Outputs in:", os.path.abspath(WORKDIR))


if __name__ == "__main__":
    main()
