# Supplementary material for: An altered cell-specific subcellular distribution of translesion synthesis DNA polymerase kappa (POLK) in aging mouse neurons
Source: eLife. 2026 May 13;13:RP101533. doi: 10.7554/eLife.101533 (PMC13171111; doi:10.7554/eLife.101533)
Supplement: Figure 2—source data 1. [file elife-101533-fig2-data1.zip › Figure2/Figure2C_data_Combo_Flt.Nan_allAge_INPNNN_gH2AX-PolK_intensities.csv]

Age_Grp	ImageNum	ObjectNum	Cell_type	Age	Area	Sample_num	Bregma	Date	Genotype	Replicate	Section	Sex	Treatment	Nuc_Area	NucPolkObj_Count	NucSpec_IntegratedIntensity_gH2AX	NucSpec_IntegratedIntensity_polk	NucSpec_MedianIntensity_gH2AX	NucSpec_MedianIntensity_polk	Cyto_Area	CytoPolkObj_Count	CytoGran_IntegratedIntensity_gH2AX	CytoGran_IntegratedIntensity_polk	CytoGran_MedianIntensity_gH2AX	CytoGran_MedianIntensity_polk
Mid	1	1	IN	11M	Cg1	Brn01	B-0.46	202308920	WT	1	sec02	F	NA	40889	77	7232.084112	2922.812074	0.155580983	0.046875715	23507	5	3332.565913	1426.246329	0.126306549	0.047898069
Mid	2	1	IN	11M	Cg1	Brn01	B-0.46	202308920	WT	1	sec02	F	NA	40964	111	12006.93997	2451.39033	0.269626915	0.042816814	13	0	4.694834769	0.728679329	0.366323337	0.056054018
Mid	2	2	IN	11M	Cg1	Brn01	B-0.46	202308920	WT	1	sec02	F	NA	56009	95	12379.54164	2419.3587	0.194445714	0.030975815	95194	14	21245.86177	7983.309722	0.199526966	0.057694361
Mid	2	3	IN	11M	Cg1	Brn01	B-0.46	202308920	WT	1	sec02	F	NA	81901	207	34616.74978	7445.964835	0.409231722	0.064316779	55009	7	22170.59236	4274.635148	0.373029679	0.049393453
Mid	2	4	IN	11M	Cg1	Brn01	B-0.46	202308920	WT	1	sec02	F	NA	nan	nan	nan	nan	nan	nan	44943	17	19361.99659	4858.699248	0.414312959	0.070115209
Mid	2	5	IN	11M	Cg1	Brn01	B-0.46	202308920	WT	1	sec02	F	NA	nan	nan	nan	nan	nan	nan	1289	1	374.8630962	91.93858256	0.261348903	0.04180209
Mid	3	1	IN	11M	Cg1	Brn01	B-0.46	202308920	WT	1	sec02	F	NA	43678	87	7338.316796	2141.525083	0.149202719	0.035187304	23971	7	5512.87909	1746.213323	0.210307464	0.043183032
Mid	3	2	IN	11M	Cg1	Brn01	B-0.46	202308920	WT	1	sec02	F	NA	59322	86	10628.78014	2640.111519	0.162508577	0.030960556	29719	7	5624.407982	1786.874055	0.172617689	0.038757917
Mid	3	3	IN	11M	Cg1	Brn01	B-0.46	202308920	WT	1	sec02	F	NA	66284	93	12130.0893	3219.120476	0.163408861	0.034348059	34328	8	7083.577921	5108.847046	0.189105064	0.058121614
Mid	3	4	IN	11M	Cg1	Brn01	B-0.46	202308920	WT	1	sec02	F	NA	39652	76	8678.87085	2666.965914	0.19412528	0.043625545	67419	10	10427.40809	3958.413236	0.13478294	0.040268559
Mid	4	1	IN	11M	Cg1	Brn01	B-0.46	202308920	WT	1	sec02	F	NA	56796	69	11460.90906	2679.260401	0.181918055	0.035645075	30131	13	7448.753582	2900.797805	0.231052116	0.055832762
Mid	4	2	IN	11M	Cg1	Brn01	B-0.46	202308920	WT	1	sec02	F	NA	52926	117	11142.87691	4434.865589	0.187411308	0.049591821	33883	0	5525.100621	1381.263314	0.146265358	0.033768214
Mid	4	3	IN	11M	Cg1	Brn01	B-0.46	202308920	WT	1	sec02	F	NA	65399	137	15893.97289	5420.685626	0.219455257	0.052689403	57331	10	16093.98725	3243.157632	0.260189205	0.039566644
Mid	4	4	IN	11M	Cg1	Brn01	B-0.46	202308920	WT	1	sec02	F	NA	24	1	4.914320588	3.279911522	0.189944312	0.134309918	7	0	1.449179843	0.199023424	0.208720528	0.028023194
Mid	4	5	IN	11M	Cg1	Brn01	B-0.46	202308920	WT	1	sec02	F	NA	29	2	5.955077469	3.823468369	0.199778743	0.133829251	6	0	1.378912061	0.161440451	0.230502784	0.027222095
Mid	4	6	IN	11M	Cg1	Brn01	B-0.46	202308920	WT	1	sec02	F	NA	37	4	7.514564693	4.793911655	0.194636449	0.111284047	11	0	2.962691635	0.292439152	0.270061791	0.025803006
Mid	4	7	IN	11M	Cg1	Brn01	B-0.46	202308920	WT	1	sec02	F	NA	45203	48	6606.842636	1743.768892	0.13220416	0.026764324	60765	6	15935.60214	2556.286006	0.24534981	0.03292897
Mid	4	8	IN	11M	Cg1	Brn01	B-0.46	202308920	WT	1	sec02	F	NA	64968	159	11446.68436	6273.567245	0.152788579	0.055542842	51102	11	10204.63023	4102.569105	0.186846718	0.038879987
Mid	4	9	IN	11M	Cg1	Brn01	B-0.46	202308920	WT	1	sec02	F	NA	42055	36	6710.98955	1494.24392	0.136453807	0.025207905	22343	1	5480.864486	866.6011625	0.222804606	0.031647213
Mid	5	1	IN	11M	Cg1	Brn01	B-0.46	202308920	WT	1	sec02	F	NA	55362	106	13229.96298	2243.682511	0.191317618	0.027008468	44389	16	23308.45704	4660.70459	0.504219115	0.050949875
Mid	5	2	IN	11M	Cg1	Brn01	B-0.46	202308920	WT	1	sec02	F	NA	27035	31	6031.991597	772.039356	0.198458835	0.020492867	24640	3	9850.203698	1407.63075	0.365102619	0.038422216
Mid	5	3	IN	11M	Cg1	Brn01	B-0.46	202308920	WT	1	sec02	F	NA	34258	150	11411.57148	3572.762543	0.299580365	0.066468298	68253	31	19784.17683	7555.422589	0.262699336	0.070038907
Mid	5	4	IN	11M	Cg1	Brn01	B-0.46	202308920	WT	1	sec02	F	NA	1	0	0.663828492	0.022720683	0.663828492	0.022720683	40160	9	25894.60142	2748.447552	0.656290531	0.047516596
Mid	5	5	IN	11M	Cg1	Brn01	B-0.46	202308920	WT	1	sec02	F	NA	1	0	0.76063174	0.020569162	0.76063174	0.020569162	59880	10	34555.30098	3520.863697	0.572762668	0.035523005
Mid	5	6	IN	11M	Cg1	Brn01	B-0.46	202308920	WT	1	sec02	F	NA	4	0	3.067872107	0.121843291	0.882841229	0.031280994	55559	14	31826.06153	4687.472715	0.553543925	0.047180895
Mid	5	7	IN	11M	Cg1	Brn01	B-0.46	202308920	WT	1	sec02	F	NA	50225	97	13929.41765	1936.323161	0.255756468	0.024994278	1	0	0.791195571	0.034287021	0.791195571	0.034287021
Mid	5	8	IN	11M	Cg1	Brn01	B-0.46	202308920	WT	1	sec02	F	NA	43563	63	8450.425455	1449.329432	0.170794234	0.021194782	2	0	1.481330574	0.063492788	0.782162189	0.046494238
Mid	5	9	IN	11M	Cg1	Brn01	B-0.46	202308920	WT	1	sec02	F	NA	50051	143	15495.09977	2502.728013	0.264850855	0.034592204	1	0	0.745510042	0.024597544	0.745510042	0.024597544
Mid	5	10	IN	11M	Cg1	Brn01	B-0.46	202308920	WT	1	sec02	F	NA	15	0	7.68480964	0.391912723	0.598298609	0.023636225	25434	5	11875.1327	1922.575801	0.447837025	0.043610286
Mid	5	11	IN	11M	Cg1	Brn01	B-0.46	202308920	WT	1	sec02	F	NA	6	0	2.662607744	0.166704817	0.502418578	0.024597544	41894	15	27413.53233	4333.004764	0.656076908	0.044235904
Mid	5	12	IN	11M	Cg1	Brn01	B-0.46	202308920	WT	1	sec02	F	NA	6	0	2.426886439	0.187197681	0.429297328	0.037567712	25013	4	15502.54339	1332.313774	0.611284018	0.030807965
Mid	5	13	IN	11M	Cg1	Brn01	B-0.46	202308920	WT	1	sec02	F	NA	25759	37	10669.64688	979.9380512	0.373105973	0.025162127	nan	nan	nan	nan	nan	nan
Mid	5	14	IN	11M	Cg1	Brn01	B-0.46	202308920	WT	1	sec02	F	NA	29345	47	14082.4625	1064.585309	0.442473501	0.026703289	nan	nan	nan	nan	nan	nan
Mid	5	15	IN	11M	Cg1	Brn01	B-0.46	202308920	WT	1	sec02	F	NA	48161	67	13094.68089	1541.379954	0.2214313	0.019592585	nan	nan	nan	nan	nan	nan
Mid	6	1	IN	11M	Cg1	Brn01	B-0.46	202308920	WT	1	sec02	F	NA	66964	84	19267.94426	3581.435758	0.26491189	0.037994966	42235	1	22880.4336	2013.04653	0.52781719	0.038681619
Mid	6	2	IN	11M	Cg1	Brn01	B-0.46	202308920	WT	1	sec02	F	NA	38474	71	20667.66947	2827.257302	0.504386961	0.045914397	22622	0	9682.138966	1149.71565	0.413641572	0.042023346
Mid	6	3	IN	11M	Cg1	Brn01	B-0.46	202308920	WT	1	sec02	F	NA	29318	56	10726.07233	2932.312675	0.340947598	0.062134739	81484	26	23891.49236	7636.51657	0.271213859	0.060898755
Mid	6	4	IN	11M	Cg1	Brn01	B-0.46	202308920	WT	1	sec02	F	NA	9758	16	2800.148837	647.5690714	0.268390924	0.040360112	48927	9	17199.7521	3654.607833	0.331761658	0.045166705
Mid	6	5	IN	11M	Cg1	Brn01	B-0.46	202308920	WT	1	sec02	F	NA	30141	29	9673.198491	1539.573757	0.299740583	0.038590066	109172	16	27307.96253	8493.609639	0.230960563	0.055527579
Mid	7	1	IN	11M	Cg1	Brn01	B0.02	202308920	WT	1	sec01	F	NA	69462	182	12233.6577	2981.1195	0.16586557	0.02964828	77042	16	22043.97606	2700.235913	0.270908684	0.027649349
Mid	7	2	IN	11M	Cg1	Brn01	B0.02	202308920	WT	1	sec01	F	NA	53632	169	11044.27938	2612.977193	0.196749821	0.035614558	84028	19	21918.08677	3314.534669	0.259525448	0.03292897
Mid	7	3	IN	11M	Cg1	Brn01	B0.02	202308920	WT	1	sec01	F	NA	34275	96	8209.600444	1556.909731	0.223155573	0.035385672	37889	14	12476.65567	1667.087469	0.315709174	0.036423285
Mid	7	4	IN	11M	Cg1	Brn01	B0.02	202308920	WT	1	sec01	F	NA	25842	51	3860.718244	1036.88942	0.136247814	0.02996872	35451	12	7875.66714	1552.0304	0.202098116	0.034256503
Mid	7	5	IN	11M	Cg1	Brn01	B0.02	202308920	WT	1	sec01	F	NA	69860	253	18741.64006	4168.884206	0.256214231	0.04290837	51920	19	16886.06467	2321.750811	0.325398654	0.035904478
Mid	8	1	IN	11M	Cg1	Brn01	B0.02	202308920	WT	1	sec01	F	NA	59175	166	17697.19932	5554.435147	0.28580147	0.060509652	54664	9	12153.09943	4023.169473	0.206561387	0.04740978
Mid	8	2	IN	11M	Cg1	Brn01	B0.02	202308920	WT	1	sec01	F	NA	33061	63	5323.699204	1339.143362	0.147249565	0.028519113	38140	2	11341.40537	1634.252434	0.277973592	0.034836348
Mid	8	3	IN	11M	Cg1	Brn01	B0.02	202308920	WT	1	sec01	F	NA	50213	55	9994.056738	1767.460339	0.177462429	0.026169222	10462	3	3033.277379	1198.106264	0.271976799	0.041443504
Mid	8	4	IN	11M	Cg1	Brn01	B0.02	202308920	WT	1	sec01	F	NA	16097	43	4437.329518	886.2255451	0.260448605	0.044129092	50235	17	14450.50237	5240.056523	0.272419304	0.063721679
Mid	8	5	IN	11M	Cg1	Brn01	B0.02	202308920	WT	1	sec01	F	NA	80518	118	17219.65097	3120.973885	0.178210109	0.024734875	24917	1	9230.390127	1114.773727	0.357885092	0.034912642
Mid	9	1	IN	11M	Cg1	Brn01	B0.02	202308920	WT	1	sec01	F	NA	48857	90	9171.277016	1860.498136	0.167986572	0.024917983	56154	6	16703.80508	2659.862826	0.280582905	0.036194399
Mid	9	2	IN	11M	Cg1	Brn01	B0.02	202308920	WT	1	sec01	F	NA	42020	60	5953.843949	1581.413875	0.125459671	0.02340734	22914	3	7387.525126	908.1487779	0.296421766	0.028030824
Mid	10	1	IN	11M	Cg1	Brn01	B0.02	202308920	WT	1	sec01	F	NA	50177	90	7949.283577	1568.592269	0.136736095	0.020889601	43850	9	7034.857957	1951.363947	0.138750285	0.027512016
Mid	11	1	IN	11M	Cg1	Brn01	B0.02	202308920	WT	1	sec01	F	NA	40698	64	8232.475351	2632.457104	0.178439006	0.037918668	42307	13	7804.622374	2931.278985	0.169069961	0.044388495
Mid	11	2	IN	11M	Cg1	Brn01	B0.02	202308920	WT	1	sec01	F	NA	28620	33	6246.07825	1487.310463	0.206042573	0.037582971	31741	7	6108.040286	2028.46168	0.176684216	0.045288779
Mid	12	1	IN	11M	Cg1	Brn01	B0.02	202308920	WT	1	sec01	F	NA	29451	81	8370.057617	2920.846452	0.260921657	0.072190434	84603	19	16166.54855	7963.558306	0.171465635	0.065659568
Mid	12	2	IN	11M	Cg1	Brn01	B0.02	202308920	WT	1	sec01	F	NA	94250	159	19053.73592	5427.672367	0.183627069	0.038117036	64227	13	21236.02135	4224.355099	0.313221931	0.045807585
Mid	12	3	IN	11M	Cg1	Brn01	B0.02	202308920	WT	1	sec01	F	NA	32	1	8.308583215	1.853147171	0.25836575	0.055130847	nan	nan	nan	nan	nan	nan
Mid	12	4	IN	11M	Cg1	Brn01	B0.02	202308920	WT	1	sec01	F	NA	22	1	2.463752188	1.309971754	0.11741817	0.022964828	nan	nan	nan	nan	nan	nan
Mid	13	1	IN	11M	Cg1	Brn01	B0.02	202308920	WT	1	sec01	F	NA	55298	124	8642.393334	6116.92548	0.1485008	0.080399789	49119	15	4710.082556	4917.645414	0.086854354	0.069123372
Mid	13	2	IN	11M	Cg1	Brn01	B0.02	202308920	WT	1	sec01	F	NA	52	2	6.408682361	5.875577936	0.125871673	0.07614252	9	0	0.857816432	0.211154345	0.077073321	0.024620432
Mid	13	3	IN	11M	Cg1	Brn01	B0.02	202308920	WT	1	sec01	F	NA	60278	104	9597.738892	5966.101281	0.14151217	0.058915082	54533	13	7715.697281	3529.604706	0.127092391	0.041870758
Mid	13	4	IN	11M	Cg1	Brn01	B0.02	202308920	WT	1	sec01	F	NA	72585	81	10083.37155	4636.669497	0.12672618	0.045593958	36615	15	5987.397179	3561.585965	0.154367894	0.060212102
Mid	13	5	IN	11M	Cg1	Brn01	B0.02	202308920	WT	1	sec01	F	NA	58906	150	9947.870425	7186.008169	0.151796743	0.076920733	25721	10	3293.631557	1705.849579	0.113046467	0.045746546
Mid	13	6	IN	11M	Cg1	Brn01	B0.02	202308920	WT	1	sec01	F	NA	39534	53	8618.229787	2948.442484	0.2040589	0.060486764	62964	10	12668.19115	3943.373486	0.187533379	0.048386358
Mid	14	1	IN	11M	Cg1	Brn01	B0.02	202308920	WT	1	sec01	F	NA	35838	91	6013.895019	2568.884646	0.148928061	0.043121997	30441	6	5889.254416	1396.833986	0.176958874	0.034958418
Mid	14	2	IN	11M	Cg1	Brn01	B0.02	202308920	WT	1	sec01	F	NA	54659	141	9819.891635	4033.826495	0.164980546	0.040421151	24	1	4.841336668	5.343556877	0.205477983	0.2471046
Mid	14	3	IN	11M	Cg1	Brn01	B0.02	202308920	WT	1	sec01	F	NA	69915	135	9988.796054	2674.56746	0.129442289	0.025116351	64089	9	14349.20478	3137.715365	0.213618681	0.036011294
Mid	14	4	IN	11M	Cg1	Brn01	B0.02	202308920	WT	1	sec01	F	NA	61234	107	8426.899188	2302.778781	0.116914622	0.025391012	65171	12	19260.1792	4197.354885	0.285900652	0.038864728
Mid	14	5	IN	11M	Cg1	Brn01	B0.02	202308920	WT	1	sec01	F	NA	66871	154	9786.003774	3408.766849	0.135530636	0.035507742	39088	5	11142.75825	2217.798204	0.265583277	0.036926832
Mid	14	6	IN	11M	Cg1	Brn01	B0.02	202308920	WT	1	sec01	F	NA	nan	nan	nan	nan	nan	nan	41029	11	9795.221274	2334.838839	0.228030831	0.038399328
Mid	15	1	IN	11M	Cg1	Brn01	B0.02	202308920	WT	1	sec01	F	NA	97735	242	18600.45849	5216.306915	0.155138478	0.035309378	51104	13	20452.82502	3384.701828	0.38698405	0.044434272
Mid	15	2	IN	11M	Cg1	Brn01	B0.02	202308920	WT	1	sec01	F	NA	71307	162	14858.07999	3698.9466	0.19153887	0.038040742	22609	11	5709.408607	4423.214513	0.240520328	0.094850078
Mid	15	3	IN	11M	Cg1	Brn01	B0.02	202308920	WT	1	sec01	F	NA	25954	112	4497.34336	2391.83963	0.156908527	0.060120545	59567	13	12314.65638	4064.031515	0.188479438	0.051270314
Mid	15	4	IN	11M	Cg1	Brn01	B0.02	202308920	WT	1	sec01	F	NA	32724	9	510.7530044	865.3651366	0.005493248	0.022903793	33268	7	1336.787323	4347.837236	0.025818266	0.06491188
Mid	15	5	IN	11M	Cg1	Brn01	B0.02	202308920	WT	1	sec01	F	NA	56041	145	10702.62603	2890.642732	0.176150143	0.034317542	44700	3	13488.01447	2986.812533	0.288349748	0.049088273
Mid	15	6	IN	11M	Cg1	Brn01	B0.02	202308920	WT	1	sec01	F	NA	47362	168	11803.24624	3271.85805	0.233661398	0.051804379	28870	1	7199.619502	1584.593381	0.236362249	0.045410849
Mid	15	7	IN	11M	Cg1	Brn01	B0.02	202308920	WT	1	sec01	F	NA	18	0	1.74644085	0.326955063	0.096635386	0.02059968	49127	6	12990.63748	4012.550612	0.254917234	0.043839172
Mid	15	8	IN	11M	Cg1	Brn01	B0.02	202308920	WT	1	sec01	F	NA	32626	98	5336.155569	1842.01366	0.148744941	0.036118105	nan	nan	nan	nan	nan	nan
Mid	16	1	IN	11M	Cg1	Brn03	B0.02	202308920	WT	3	sec02	F	NA	35104	99	7684.628155	4373.300148	0.200213626	0.086366065	33039	5	5510.634075	3460.904679	0.152224004	0.07943847
Mid	16	2	IN	11M	Cg1	Brn03	B0.02	202308920	WT	3	sec02	F	NA	62397	137	17810.55313	7608.598983	0.265201807	0.078553446	33098	2	7308.905714	2169.183569	0.210238799	0.053315021
Mid	16	3	IN	11M	Cg1	Brn03	B0.02	202308920	WT	3	sec02	F	NA	19749	31	4899.964066	1485.744855	0.230067909	0.048455024	23937	1	5058.106341	1577.000308	0.19274433	0.055191882
Mid	17	1	IN	11M	Cg1	Brn03	B0.02	202308920	WT	3	sec02	F	NA	26880	114	8127.647563	6985.656994	0.287663072	0.199114978	37443	33	7906.044469	6023.842834	0.200762957	0.127176315
Mid	17	2	IN	11M	Cg1	Brn03	B0.02	202308920	WT	3	sec02	F	NA	35451	116	10681.11025	9439.379111	0.292538345	0.188693061	22525	14	4809.428184	3093.915497	0.196200505	0.092362858
Mid	17	3	IN	11M	Cg1	Brn03	B0.02	202308920	WT	3	sec02	F	NA	40804	32	15773.79177	3209.915424	0.368932635	0.06160067	33177	13	12100.12296	4035.478555	0.353749901	0.074769206
Mid	17	4	IN	11M	Cg1	Brn03	B0.02	202308920	WT	3	sec02	F	NA	48072	132	19053.70536	10826.46133	0.374868393	0.150164038	46126	23	10503.54121	6135.01633	0.206240937	0.087739378
Mid	17	5	IN	11M	Cg1	Brn03	B0.02	202308920	WT	3	sec02	F	NA	51647	134	20230.79721	9977.725644	0.386373699	0.131891355	12579	4	3607.78221	1131.137135	0.261852443	0.067658506
Mid	17	6	IN	11M	Cg1	Brn03	B0.02	202308920	WT	3	sec02	F	NA	63989	190	26832.03706	16508.91382	0.400625616	0.171824217	61928	34	18139.34391	6773.415785	0.274891287	0.070893414
Mid	17	7	IN	11M	Cg1	Brn03	B0.02	202308920	WT	3	sec02	F	NA	30840	79	13635.53799	6045.153523	0.411825746	0.134309918	53486	31	15035.65216	5952.57391	0.26176852	0.072343022
Mid	17	8	IN	11M	Cg1	Brn03	B0.02	202308920	WT	3	sec02	F	NA	9	0	0.220553901	0.774029136	0.026459143	0.085915923	11	1	0.254673077	1.469962619	0.022400244	0.129159994
Mid	17	9	IN	11M	Cg1	Brn03	B0.02	202308920	WT	3	sec02	F	NA	36501	113	12526.16408	7984.746503	0.331906617	0.148554206	40253	9	9351.468407	3894.953067	0.222384989	0.063691154
Mid	17	10	IN	11M	Cg1	Brn03	B0.02	202308920	WT	3	sec02	F	NA	51780	158	21999.37629	10427.16739	0.405340672	0.145479515	56161	13	16188.8756	4370.181924	0.269138634	0.057755399
Mid	17	11	IN	11M	Cg1	Brn03	B0.02	202308920	WT	3	sec02	F	NA	35966	81	14959.55496	5958.482479	0.397375435	0.105607688	23097	9	8136.304997	2072.211599	0.326016635	0.060883496
Mid	19	1	IN	11M	Cg1	Brn03	B0.02	202308920	WT	3	sec02	F	NA	17990	4	1616.35517	636.2866123	0.063782714	0.020813307	23047	3	5757.65127	1560.39869	0.238124669	0.051255055
Mid	19	2	IN	11M	Cg1	Brn03	B0.02	202308920	WT	3	sec02	F	NA	50517	127	14723.23611	6194.681685	0.26189822	0.076829173	39552	7	7985.47201	3186.672987	0.176134884	0.0583505
Mid	19	3	IN	11M	Cg1	Brn03	B0.02	202308920	WT	3	sec02	F	NA	73482	198	20691.65135	8802.746462	0.262241542	0.082734413	53603	13	11558.44891	5799.944676	0.192431524	0.06927596
Mid	19	4	IN	11M	Cg1	Brn03	B0.02	202308920	WT	3	sec02	F	NA	34848	136	7742.805176	6725.516872	0.214679182	0.14624247	31266	8	4620.47175	3262.823197	0.127779052	0.075333789
Mid	20	1	IN	11M	Cg1	Brn03	B0.02	202308920	WT	3	sec02	F	NA	nan	nan	nan	nan	nan	nan	88950	20	28193.9246	11740.83538	0.295292586	0.074921794
Mid	21	1	IN	11M	Cg1	Brn03	B0.02	202308920	WT	3	sec02	F	NA	19578	46	6288.26723	1209.122944	0.28455025	0.043717097	40243	7	10557.92627	2993.717789	0.237582967	0.053040359
Mid	22	1	IN	11M	Cg1	Brn03	B0.02	202308920	WT	3	sec02	F	NA	38760	73	8302.05823	3395.972873	0.195284963	0.062561989	27458	1	4492.245016	1749.797408	0.147249565	0.050873578
Mid	22	2	IN	11M	Cg1	Brn03	B0.02	202308920	WT	3	sec02	F	NA	62676	137	13643.00614	7771.364635	0.197741657	0.079392694	51958	16	6808.46481	3507.398037	0.115800716	0.048752576
Mid	22	3	IN	11M	Cg1	Brn03	B0.02	202308920	WT	3	sec02	F	NA	28373	29	6058.686247	1573.099812	0.196368352	0.040482186	59746	4	11383.15847	3100.675706	0.174593732	0.039856564
Mid	22	4	IN	11M	Cg1	Brn03	B0.02	202308920	WT	3	sec02	F	NA	46056	68	10682.7073	5042.184043	0.204806596	0.061066605	38626	5	5259.121984	2249.801759	0.11798276	0.041580833
Mid	23	1	IN	11M	Cg1	Brn03	B1.78	202308920	WT	3	sec01	F	NA	37420	174	3864.461604	6881.666074	0.103181504	0.166857406	39335	18	2378.739106	2859.279732	0.056351569	0.050034333
Mid	23	2	IN	11M	Cg1	Brn03	B1.78	202308920	WT	3	sec01	F	NA	31491	148	2855.774581	5911.829667	0.090180822	0.17436485	26765	15	1585.651975	1852.176672	0.056504156	0.050583657
Mid	23	3	IN	11M	Cg1	Brn03	B1.78	202308920	WT	3	sec01	F	NA	52731	200	12470.28953	8262.483319	0.238254368	0.13220416	31469	19	4817.194372	2503.660245	0.14944686	0.061875332
Mid	23	4	IN	11M	Cg1	Brn03	B1.78	202308920	WT	3	sec01	F	NA	42598	228	3663.794862	7639.864349	0.085038528	0.166720077	45014	34	3404.685455	3372.465465	0.070969708	0.063675895
Mid	23	5	IN	11M	Cg1	Brn03	B1.78	202308920	WT	3	sec01	F	NA	20	0	0.899671923	1.692759588	0.044998854	0.085877776	7	0	0.298252847	0.577340357	0.044029908	0.080903336
Mid	23	6	IN	11M	Cg1	Brn03	B1.78	202308920	WT	3	sec01	F	NA	40511	156	2724.078481	6369.148397	0.065796904	0.146173805	30913	19	1849.707121	2282.821213	0.054489966	0.060791943
Mid	23	7	IN	11M	Cg1	Brn03	B1.78	202308920	WT	3	sec01	F	NA	23577	125	2071.37658	4189.272511	0.08737316	0.166659042	36404	22	2130.852876	2743.339792	0.055680171	0.063553825
Mid	23	8	IN	11M	Cg1	Brn03	B1.78	202308920	WT	3	sec01	F	NA	32917	142	2727.837815	4590.222417	0.083146408	0.132166013	14930	13	901.0374928	1012.960984	0.053727016	0.058335241
Mid	23	9	IN	11M	Cg1	Brn03	B1.78	202308920	WT	3	sec01	F	NA	32480	134	1909.249412	4225.423973	0.057297628	0.120531015	15777	11	764.7286962	1090.677762	0.046150912	0.057213701
Mid	23	10	IN	11M	Cg1	Brn03	B1.78	202308920	WT	3	sec01	F	NA	41330	157	1822.220665	5276.004748	0.043137256	0.120836191	17174	17	820.7404152	1231.627956	0.044235904	0.05709926
Mid	23	11	IN	11M	Cg1	Brn03	B1.78	202308920	WT	3	sec01	F	NA	43516	127	11003.0573	4956.357507	0.251148254	0.094346531	6994	4	245.3849248	563.9683382	0.033432517	0.068314642
Mid	23	12	IN	11M	Cg1	Brn03	B1.78	202308920	WT	3	sec01	F	NA	56708	222	11002.83829	11331.43837	0.198229954	0.178789958	55183	45	9183.285851	3949.514006	0.159456775	0.056725413
Mid	23	13	IN	11M	Cg1	Brn03	B1.78	202308920	WT	3	sec01	F	NA	nan	nan	nan	nan	nan	nan	32410	32	3960.748671	2939.015705	0.117235065	0.067826353
Mid	24	1	IN	11M	Cg1	Brn03	B1.78	202308920	WT	3	sec01	F	NA	77181	225	26655.72536	7015.082772	0.348897547	0.070725568	46037	22	12319.97815	2899.619261	0.266147852	0.045639735
Mid	24	2	IN	11M	Cg1	Brn03	B1.78	202308920	WT	3	sec01	F	NA	72	0	11.90945297	6.397146527	0.161852449	0.074387729	2523	2	342.9789733	192.0538341	0.135103375	0.063820861
Mid	24	3	IN	11M	Cg1	Brn03	B1.78	202308920	WT	3	sec01	F	NA	17012	50	4018.227451	1308.722623	0.232104987	0.0626688	28874	13	5680.692258	1849.113957	0.191058218	0.049561303
Mid	24	4	IN	11M	Cg1	Brn03	B1.78	202308920	WT	3	sec01	F	NA	71591	179	16801.47585	5488.789478	0.23244068	0.061570153	31035	11	4706.789824	2339.890351	0.147844657	0.057450216
Mid	24	5	IN	11M	Cg1	Brn03	B1.78	202308920	WT	3	sec01	F	NA	69082	98	12948.60072	4339.54895	0.182604715	0.050751507	47936	56	6312.744124	4519.695953	0.125688568	0.074189365
Mid	24	6	IN	11M	Cg1	Brn03	B1.78	202308920	WT	3	sec01	F	NA	44119	172	10411.0235	4793.936296	0.2340734	0.088891432	nan	nan	nan	nan	nan	nan
Mid	24	7	IN	11M	Cg1	Brn03	B1.78	202308920	WT	3	sec01	F	NA	93255	307	15764.51741	10200.70948	0.164888993	0.085374229	nan	nan	nan	nan	nan	nan
Mid	24	8	IN	11M	Cg1	Brn03	B1.78	202308920	WT	3	sec01	F	NA	41288	186	8198.092061	6635.31884	0.192812994	0.125551239	nan	nan	nan	nan	nan	nan
Mid	25	1	IN	11M	Cg1	Brn03	B1.78	202308920	WT	3	sec01	F	NA	51685	236	7258.489696	10265.15317	0.136064693	0.168657973	56894	47	4954.89156	5187.819781	0.084687568	0.069474325
Mid	25	2	IN	11M	Cg1	Brn03	B1.78	202308920	WT	3	sec01	F	NA	28631	66	4237.68768	2517.440195	0.144678414	0.072022587	62476	32	6968.587204	4323.449171	0.109788664	0.053070877
Mid	25	3	IN	11M	Cg1	Brn03	B1.78	202308920	WT	3	sec01	F	NA	57605	217	9303.020634	9849.767319	0.158983752	0.145159081	44355	30	4027.540448	3474.185523	0.086259253	0.057145037
Mid	26	1	IN	11M	Cg1	Brn03	B1.78	202308920	WT	3	sec01	F	NA	43679	161	4629.613586	4102.211341	0.10592813	0.076653697	41766	40	2812.060536	2719.755921	0.063935302	0.047333486
Mid	26	2	IN	11M	Cg1	Brn03	B1.78	202308920	WT	3	sec01	F	NA	48407	94	1611.336436	2691.982227	0.029633021	0.049164567	36328	5	1329.534283	1421.610181	0.033813994	0.032394905
Mid	26	3	IN	11M	Cg1	Brn03	B1.78	202308920	WT	3	sec01	F	NA	58421	237	4505.13131	6254.364986	0.075753413	0.079453729	42325	36	3001.76468	2603.870409	0.06915389	0.042580299
Mid	26	4	IN	11M	Cg1	Brn03	B1.78	202308920	WT	3	sec01	F	NA	48339	150	3337.238351	3846.677612	0.071915768	0.066056304	37865	32	1709.533719	3356.922427	0.045380332	0.070328832
Mid	26	5	IN	11M	Cg1	Brn03	B1.78	202308920	WT	3	sec01	F	NA	54615	160	1354.60524	3525.006582	0.023971923	0.053665981	18095	7	387.434106	967.0293754	0.020202946	0.04771496
Mid	26	6	IN	11M	Cg1	Brn03	B1.78	202308920	WT	3	sec01	F	NA	41524	60	1548.808138	2051.057562	0.037338827	0.036301214	11566	2	445.4202958	491.0400869	0.038986802	0.033356223
Mid	27	1	IN	11M	Cg1	Brn03	B1.78	202308920	WT	3	sec01	F	NA	20999	91	3657.418236	3282.292181	0.168642715	0.11977569	1492	0	161.4402533	73.04501432	0.104753189	0.043533988
Mid	27	2	IN	11M	Cg1	Brn03	B1.78	202308920	WT	3	sec01	F	NA	29491	130	5977.655376	5608.925493	0.197695881	0.150629431	64264	56	7891.762285	6549.343074	0.114564739	0.067414358
Mid	27	3	IN	11M	Cg1	Brn03	B1.78	202308920	WT	3	sec01	F	NA	5	0	1.003280684	0.603707947	0.210376136	0.121347375	35776	28	4369.071995	3980.736862	0.118196383	0.078355074
Mid	27	4	IN	11M	Cg1	Brn03	B1.78	202308920	WT	3	sec01	F	NA	59760	192	9458.284539	10389.87203	0.15265125	0.127031356	17	0	1.553856716	1.726436269	0.073533226	0.077416651
Mid	27	5	IN	11M	Cg1	Brn03	B1.78	202308920	WT	3	sec01	F	NA	nan	nan	nan	nan	nan	nan	41197	27	3762.162452	3469.317436	0.087602042	0.058899824
Mid	28	1	IN	11M	Cg1	Brn03	B1.78	202308920	WT	3	sec01	F	NA	48340	97	10064.55456	2720.16761	0.200915545	0.042374305	27989	14	5462.026369	1969.97916	0.18870832	0.044617381
Mid	28	2	IN	11M	Cg1	Brn03	B1.78	202308920	WT	3	sec01	F	NA	66871	157	17371.09963	3850.179346	0.253376067	0.042465858	1078	0	219.4454414	47.55291079	0.19664301	0.040146485
Mid	28	3	IN	11M	Cg1	Brn03	B1.78	202308920	WT	3	sec01	F	NA	nan	nan	nan	nan	nan	nan	19250	9	5167.678906	992.1815232	0.264713526	0.03930724
Mid	29	1	IN	11M	Cg1	Brn03	B1.78	202308920	WT	3	sec01	F	NA	11163	5	339.404823	431.9692542	0.025284199	0.033142596	52028	8	1278.688752	2571.508741	0.019714657	0.039536126
Mid	29	2	IN	11M	Cg1	Brn03	B1.78	202308920	WT	3	sec01	F	NA	29327	105	7161.00792	4839.234656	0.235034719	0.121675439	51452	39	6536.683837	5337.279123	0.118760966	0.081284806
Mid	29	3	IN	11M	Cg1	Brn03	B1.78	202308920	WT	3	sec01	F	NA	53957	190	10037.70497	9563.877274	0.177203014	0.131082624	43796	37	5106.971164	3724.923969	0.112138554	0.066605628
Mid	30	1	IN	11M	Cg1	Brn03	B1.78	202308920	WT	3	sec01	F	NA	40939	27	10395.1981	1931.483334	0.248203248	0.036072329	39533	9	8398.666486	1962.393107	0.2087892	0.036087587
Mid	30	2	IN	11M	Cg1	Brn03	B1.78	202308920	WT	3	sec01	F	NA	2	0	0.431342036	0.168001827	0.23018235	0.10713359	14	0	2.781048328	0.374364843	0.187319756	0.025131609
Mid	30	3	IN	11M	Cg1	Brn03	B1.78	202308920	WT	3	sec01	F	NA	52302	151	14711.18316	7684.696914	0.271519035	0.101441979	25422	8	3551.319404	1650.944811	0.135500118	0.04818799
Mid	30	4	IN	11M	Cg1	Brn03	B1.78	202308920	WT	3	sec01	F	NA	44693	121	9491.154043	4938.369363	0.202243075	0.066002898	59154	31	13051.1491	4305.123787	0.215533689	0.045410849
Mid	30	5	IN	11M	Cg1	Brn03	B1.78	202308920	WT	3	sec01	F	NA	33114	85	6333.275413	3078.364694	0.182681009	0.066178381	168	0	31.82667274	5.648691542	0.204272524	0.033203632
Mid	30	6	IN	11M	Cg1	Brn03	B1.78	202308920	WT	3	sec01	F	NA	71574	202	18827.16698	10641.95879	0.259952694	0.106553748	8170	7	1387.807417	516.2815144	0.157656208	0.043778133
Mid	30	7	IN	11M	Cg1	Brn03	B1.78	202308920	WT	3	sec01	F	NA	22371	35	5090.269811	1611.018252	0.221515223	0.056603342	33465	14	5172.241049	2165.49145	0.148996726	0.046677347
Mid	30	8	IN	11M	Cg1	Brn03	B1.78	202308920	WT	3	sec01	F	NA	nan	nan	nan	nan	nan	nan	14209	9	2128.59495	1366.369819	0.147035941	0.053597316
Mid	30	9	IN	11M	Cg1	Brn03	B1.78	202308920	WT	3	sec01	F	NA	nan	nan	nan	nan	nan	nan	29135	12	4951.993227	2185.211889	0.162287325	0.049317159
Mid	31	1	IN	11M	Cg1	Brn0	B1.98	202308920	WT	2	sec01	F	NA	58873	134	2707.041739	4410.46008	0.041123062	0.050659955	51859	7	1457.363781	3228.97318	0.022919051	0.036408026
Mid	31	2	IN	11M	Cg1	Brn0	B1.98	202308920	WT	2	sec01	F	NA	43604	76	1868.471692	2513.268014	0.037552454	0.037750822	18297	6	600.2668517	1548.349266	0.024078736	0.043816281
Mid	31	3	IN	11M	Cg1	Brn0	B1.98	202308920	WT	2	sec01	F	NA	54285	150	2506.934315	3926.438794	0.040062562	0.049500268	29968	5	858.7528222	2213.930711	0.022232395	0.039765012
Mid	31	4	IN	11M	Cg1	Brn0	B1.98	202308920	WT	2	sec01	F	NA	79909	185	3953.90383	5571.871847	0.043930724	0.04771496	28746	5	757.4737806	1237.141576	0.020019837	0.035675593
Mid	31	5	IN	11M	Cg1	Brn0	B1.98	202308920	WT	2	sec01	F	NA	59177	42	1623.816776	2810.690599	0.02261387	0.034744792	11498	3	271.6883663	806.1450989	0.018127719	0.037552454
Mid	31	6	IN	11M	Cg1	Brn0	B1.98	202308920	WT	2	sec01	F	NA	66780	129	2355.151086	4090.210367	0.031174181	0.042160679	15	0	0.189959566	0.487373162	0.012115663	0.031967651
Mid	31	7	IN	11M	Cg1	Brn0	B1.98	202308920	WT	2	sec01	F	NA	nan	nan	nan	nan	nan	nan	17635	4	549.3340828	1751.977542	0.022247653	0.03648432
Mid	32	1	IN	11M	Cg1	Brn0	B1.98	202308920	WT	2	sec01	F	NA	76367	210	4404.785709	6345.7598	0.050598916	0.054642558	46623	5	1555.687699	2614.52957	0.027069505	0.036606394
Mid	32	2	IN	11M	Cg1	Brn0	B1.98	202308920	WT	2	sec01	F	NA	51232	62	2617.004385	2705.22828	0.043610286	0.041763943	46489	14	2141.504148	4816.490949	0.032722972	0.056794081
Mid	33	1	IN	11M	Cg1	Brn0	B1.98	202308920	WT	2	sec01	F	NA	76367	210	4404.785709	6345.7598	0.050598916	0.054642558	46623	5	1555.687699	2614.52957	0.027069505	0.036606394
Mid	33	2	IN	11M	Cg1	Brn0	B1.98	202308920	WT	2	sec01	F	NA	51232	62	2617.004385	2705.22828	0.043610286	0.041763943	46489	14	2141.504148	4816.490949	0.032722972	0.056794081
Mid	34	1	IN	11M	Cg1	Brn0	B1.98	202308920	WT	2	sec01	F	NA	14958	32	906.0204794	1006.216603	0.049820706	0.043350883	58206	16	2418.039969	4294.891316	0.031830318	0.049988557
Mid	34	2	IN	11M	Cg1	Brn0	B1.98	202308920	WT	2	sec01	F	NA	27073	36	1517.99956	1384.80191	0.044586863	0.039276723	41928	6	1773.996709	2693.337855	0.034378577	0.042542152
Mid	35	1	IN	11M	Cg1	Brn0	B1.98	202308920	WT	2	sec01	F	NA	32733	72	1133.061971	1060.384348	0.030579081	0.022079805	46592	11	1141.48132	2254.505536	0.020523384	0.035843443
Mid	35	2	IN	11M	Cg1	Brn0	B1.98	202308920	WT	2	sec01	F	NA	34325	29	979.9787782	639.8694778	0.023414969	0.012863356	5871	1	242.6952781	301.5631191	0.033669032	0.023682002
Mid	36	1	IN	11M	Cg1	Brn0	B1.98	202308920	WT	2	sec01	F	NA	18	4	0.848218501	1.600305177	0.049393453	0.095490962	13	0	0.508659499	1.026321804	0.039581902	0.075379565
Mid	36	2	IN	11M	Cg1	Brn0	B1.98	202308920	WT	2	sec01	F	NA	31733	83	1363.678694	1775.031284	0.03558404	0.036896314	30820	3	1115.369333	1288.006015	0.030869002	0.035065234
Mid	36	3	IN	11M	Cg1	Brn0	B1.98	202308920	WT	2	sec01	F	NA	nan	nan	nan	nan	nan	nan	44217	8	2227.600523	2722.731324	0.043595027	0.047608148
Mid	37	1	IN	11M	Cg1	Brn0	B1.98	202308920	WT	2	sec01	F	NA	29662	60	302.3296588	1704.051563	0.00842298	0.046311133	30122	3	485.4130495	1969.149679	0.012787061	0.048523691
Mid	37	2	IN	11M	Cg1	Brn0	B1.98	202308920	WT	2	sec01	F	NA	11	1	0.42786297	0.80793469	0.039192798	0.071038377	13	0	0.276630811	0.569344627	0.016739147	0.045189595
Mid	38	1	IN	11M	Cg1	Brn0	B1.98	202308920	WT	2	sec02	F	NA	53139	74	5920.550337	3453.589369	0.097550929	0.036804762	36757	9	3012.078023	1346.058492	0.07009232	0.026337072
Mid	39	1	IN	11M	Cg1	Brn0	B1.98	202308920	WT	2	sec02	F	NA	35425	87	8096.683118	3260.354913	0.206965744	0.05551232	22997	7	5143.828198	1436.648663	0.207743958	0.05024796
Mid	39	2	IN	11M	Cg1	Brn0	B1.98	202308920	WT	2	sec02	F	NA	48385	108	11364.54159	4586.24241	0.21350424	0.059159227	37580	15	8665.812283	3417.201696	0.214541852	0.052887771
Mid	40	1	IN	11M	Cg1	Brn0	B1.98	202308920	WT	2	sec02	F	NA	23474	88	3101.79338	2549.208424	0.116502635	0.075211719	52667	23	3539.746034	3266.720338	0.048523691	0.036667429
Mid	41	1	IN	11M	Cg1	Brn0	B1.98	202308920	WT	2	sec02	F	NA	59361	74	5592.428112	5646.79546	0.075989932	0.054840926	31245	8	1940.662139	1773.414087	0.048508432	0.039703976
Mid	41	2	IN	11M	Cg1	Brn0	B1.98	202308920	WT	2	sec02	F	NA	36378	78	2854.636136	4448.004992	0.061203938	0.076325625	25504	14	1482.743819	1964.160467	0.045304038	0.053269245
Mid	41	3	IN	11M	Cg1	Brn0	B1.98	202308920	WT	2	sec02	F	NA	63792	159	6983.773714	9164.374294	0.090882733	0.099824518	55257	32	3411.933644	4374.115653	0.046005949	0.047943845
Mid	41	4	IN	11M	Cg1	Brn0	B1.98	202308920	WT	2	sec02	F	NA	16	2	1.986495771	6.418997483	0.129442289	0.43329519	27	0	2.000228889	0.848661024	0.059746699	0.032227054
Mid	41	5	IN	11M	Cg1	Brn0	B1.98	202308920	WT	2	sec02	F	NA	5	0	0.272892341	0.098634316	0.056343937	0.020637827	29	0	1.953429483	0.94152743	0.048889907	0.032677196
Mid	41	6	IN	11M	Cg1	Brn0	B1.98	202308920	WT	2	sec02	F	NA	17662	84	1848.255392	2989.868149	0.088532843	0.114686809	22	0	0.899366743	0.732890822	0.048554208	0.036392767
Mid	41	7	IN	11M	Cg1	Brn0	B1.98	202308920	WT	2	sec02	F	NA	2	0	0.361974522	0.045197222	0.215487912	0.026733806	21	0	0.826291297	0.670222024	0.048538949	0.035095751
Mid	41	8	IN	11M	Cg1	Brn0	B1.98	202308920	WT	2	sec02	F	NA	58247	138	8400.900272	7042.49522	0.133424893	0.076340884	19	0	2.554726485	0.302082856	0.150820173	0.01638819
Mid	41	9	IN	11M	Cg1	Brn0	B1.98	202308920	WT	2	sec02	F	NA	50074	144	5635.739457	8807.8331	0.094178684	0.115556575	92601	80	7018.733527	12296.55194	0.060486764	0.073945217
Mid	41	10	IN	11M	Cg1	Brn0	B1.98	202308920	WT	2	sec02	F	NA	nan	nan	nan	nan	nan	nan	31	1	2.121370273	1.62101167	0.053734647	0.033386739
Mid	41	11	IN	11M	Cg1	Brn0	B1.98	202308920	WT	2	sec02	F	NA	nan	nan	nan	nan	nan	nan	47106	17	2686.561124	3926.394312	0.041565575	0.046890974
Mid	41	12	IN	11M	Cg1	Brn0	B1.98	202308920	WT	2	sec02	F	NA	nan	nan	nan	nan	nan	nan	51859	8	2919.704561	3088.522443	0.043610286	0.042168308
Mid	43	1	IN	11M	Cg1	Brn0	B1.98	202308920	WT	2	sec02	F	NA	45109	142	11121.73776	3246.420727	0.230868995	0.047226671	33365	9	10539.87442	3077.094334	0.29813078	0.049591821
Mid	43	2	IN	11M	Cg1	Brn0	B1.98	202308920	WT	2	sec02	F	NA	nan	nan	nan	nan	nan	nan	27834	5	9659.307653	2090.547649	0.346669704	0.041443504
Mid	44	1	IN	11M	Cg1	Brn0	B1.98	202308920	WT	2	sec02	F	NA	12534	19	1609.225408	388.5013517	0.10734722	0.014053559	30566	13	4560.013722	949.2474131	0.133058667	0.018875411
Mid	45	1	IN	11M	Cg1	Brn0	B1.98	202308920	WT	2	sec02	F	NA	47867	111	8792.4954	4381.65074	0.163622499	0.058243688	55898	11	9511.58502	3141.53401	0.150896475	0.039688718
Mid	47	1	IN	11M	Cg1	Brn0	B1.98	202308920	WT	2	sec02	F	NA	21820	71	5014.723111	1716.119908	0.21293965	0.049622338	68464	30	17216.93189	4407.535187	0.231189445	0.043396659
Mid	47	2	IN	11M	Cg1	Brn0	B1.98	202308920	WT	2	sec02	F	NA	42063	108	8874.960373	2607.338694	0.186083779	0.037872892	11323	2	3645.07448	429.6977504	0.305531383	0.030609598
Mid	48	1	IN	11M	M1	Brn01	B-0.46	202308920	WT	1	sec02	F	NA	23333	38	2232.913056	682.4311154	0.078416117	0.016449226	30255	12	7772.394846	1547.667525	0.222667277	0.037079424
Mid	48	2	IN	11M	M1	Brn01	B-0.46	202308920	WT	1	sec02	F	NA	60775	109	5920.93546	1812.357419	0.078347445	0.018997483	58391	27	16795.89998	3684.660141	0.263050288	0.041580833
Mid	48	3	IN	11M	M1	Brn01	B-0.46	202308920	WT	1	sec02	F	NA	20	0	1.596597226	0.259769593	0.06083772	0.011383231	81113	77	12201.35397	6117.702548	0.132188901	0.059403371
Mid	48	4	IN	11M	M1	Brn01	B-0.46	202308920	WT	1	sec02	F	NA	16	0	1.247608161	0.224292365	0.057740141	0.013763638	2	0	0.806759745	0.098100252	0.411413759	0.056122683
Mid	48	5	IN	11M	M1	Brn01	B-0.46	202308920	WT	1	sec02	F	NA	22691	136	2763.596935	1383.814818	0.100160219	0.051407646	nan	nan	nan	nan	nan	nan
Mid	48	6	IN	11M	M1	Brn01	B-0.46	202308920	WT	1	sec02	F	NA	15	3	3.335362747	0.941039145	0.259990841	0.06227207	nan	nan	nan	nan	nan	nan
Mid	49	1	IN	11M	M1	Brn01	B-0.46	202308920	WT	1	sec02	F	NA	59227	152	13334.82703	4352.943806	0.20784314	0.048798352	59608	18	10514.20536	4988.400754	0.158052951	0.056824598
Mid	49	2	IN	11M	M1	Brn01	B-0.46	202308920	WT	1	sec02	F	NA	20641	57	6193.755706	1494.203207	0.280628681	0.043373771	25350	4	8645.476829	1481.578701	0.321202397	0.04681468
Mid	49	3	IN	11M	M1	Brn01	B-0.46	202308920	WT	1	sec02	F	NA	60503	94	11911.85639	2429.828068	0.177309841	0.030243382	55686	8	21496.88633	3569.276331	0.365255207	0.041367207
Mid	49	4	IN	11M	M1	Brn01	B-0.46	202308920	WT	1	sec02	F	NA	52654	102	11235.17232	2387.321299	0.183459222	0.032379646	23284	8	8986.903319	2284.165578	0.363515675	0.058396276
Mid	49	5	IN	11M	M1	Brn01	B-0.46	202308920	WT	1	sec02	F	NA	5	0	0.32436103	0.082887006	0.068398565	0.017288472	5	0	1.291615143	0.289951935	0.266948953	0.05958648
Mid	49	6	IN	11M	M1	Brn01	B-0.46	202308920	WT	1	sec02	F	NA	29	2	4.583382912	1.688609137	0.149729155	0.056969559	15	0	3.978820458	0.55080492	0.256755918	0.037582971
Mid	49	7	IN	11M	M1	Brn01	B-0.46	202308920	WT	1	sec02	F	NA	61750	117	13239.88759	3013.69774	0.197985813	0.034592204	50142	8	11602.98752	3015.989614	0.219058514	0.046524759
Mid	50	1	IN	11M	M1	Brn01	B-0.46	202308920	WT	1	sec02	F	NA	48662	123	14568.92596	2291.712067	0.248187989	0.031967651	40118	6	26778.21317	3020.159293	0.702632189	0.047196154
Mid	50	2	IN	11M	M1	Brn01	B-0.46	202308920	WT	1	sec02	F	NA	60490	128	12589.18136	2487.584305	0.168917373	0.027679866	38133	2	18878.92883	1901.008457	0.455519944	0.041062027
Mid	50	3	IN	11M	M1	Brn01	B-0.46	202308920	WT	1	sec02	F	NA	67801	176	16885.09325	2895.12452	0.202014193	0.030899519	39253	20	26198.97165	3395.798889	0.653025091	0.055947203
Mid	50	4	IN	11M	M1	Brn01	B-0.46	202308920	WT	1	sec02	F	NA	55358	105	9143.191458	1816.125771	0.141329065	0.020782787	32086	9	16259.64521	4044.127508	0.477286935	0.054169528
Mid	50	5	IN	11M	M1	Brn01	B-0.46	202308920	WT	1	sec02	F	NA	15	0	4.326695636	0.854871448	0.279896244	0.045502404	18285	6	11065.34137	1057.757795	0.612054646	0.042114902
Mid	50	6	IN	11M	M1	Brn01	B-0.46	202308920	WT	1	sec02	F	NA	66	2	21.29492646	3.740917088	0.316151679	0.052613109	13	0	3.567956075	0.277302209	0.27510491	0.020515755
Mid	50	7	IN	11M	M1	Brn01	B-0.46	202308920	WT	1	sec02	F	NA	26	0	8.155977681	0.956786456	0.244159609	0.034302283	41955	3	23392.0576	2531.882784	0.56053251	0.043274585
Mid	50	8	IN	11M	M1	Brn01	B-0.46	202308920	WT	1	sec02	F	NA	10	0	5.182070583	0.170031284	0.460502028	0.016281376	14	0	3.493629351	0.358037689	0.210391387	0.025299458
Mid	50	9	IN	11M	M1	Brn01	B-0.46	202308920	WT	1	sec02	F	NA	76866	202	23611.30217	3687.728031	0.275745779	0.031433586	nan	nan	nan	nan	nan	nan
Mid	50	10	IN	11M	M1	Brn01	B-0.46	202308920	WT	1	sec02	F	NA	10	0	1.018966958	0.221179522	0.077195391	0.023071641	nan	nan	nan	nan	nan	nan
Mid	51	1	IN	11M	M1	Brn01	B-0.46	202308920	WT	1	sec02	F	NA	46559	89	10103.2234	4069.334817	0.194415197	0.052338444	30432	3	9837.667492	1940.137746	0.30946821	0.047928587
Mid	51	2	IN	11M	M1	Brn01	B-0.46	202308920	WT	1	sec02	F	NA	65884	105	10885.21772	5961.945196	0.142046228	0.049011979	42776	17	10433.50242	2788.14527	0.226565957	0.040833142
Mid	51	3	IN	11M	M1	Brn01	B-0.46	202308920	WT	1	sec02	F	NA	22541	29	3442.35903	962.7743365	0.137277797	0.028709849	52646	5	15241.07488	2359.857578	0.266651422	0.037064165
Mid	52	1	IN	11M	M1	Brn01	B-0.46	202308920	WT	1	sec02	F	NA	38898	25	4056.479594	1272.940936	0.086732283	0.022858014	20224	5	3478.835966	2529.35154	0.153734639	0.059815366
Mid	52	2	IN	11M	M1	Brn01	B-0.46	202308920	WT	1	sec02	F	NA	71977	76	5759.341198	2620.316602	0.063935302	0.024734875	23836	1	4423.33309	1119.528224	0.16209659	0.039734494
Mid	52	3	IN	11M	M1	Brn01	B-0.46	202308920	WT	1	sec02	F	NA	24	0	2.595696963	0.677897311	0.093949795	0.03041123	28	0	7.471213892	1.679224852	0.253559172	0.059143968
Mid	52	4	IN	11M	M1	Brn01	B-0.46	202308920	WT	1	sec02	F	NA	16586	28	2644.036775	1101.747206	0.134691387	0.049317159	70345	10	10971.03586	6411.117914	0.139040202	0.061417565
Mid	52	5	IN	11M	M1	Brn01	B-0.46	202308920	WT	1	sec02	F	NA	23112	34	3606.076328	1847.055606	0.123979554	0.043945983	5444	0	988.0970321	207.6816363	0.161364153	0.033173114
Mid	52	6	IN	11M	M1	Brn01	B-0.46	202308920	WT	1	sec02	F	NA	17	0	2.683161665	0.868070506	0.132349126	0.052071413	50295	3	10229.70346	2570.799456	0.186839089	0.035538264
Mid	52	7	IN	11M	M1	Brn01	B-0.46	202308920	WT	1	sec02	F	NA	70316	54	5212.851857	1834.1533	0.05603113	0.017441062	64399	2	13301.62648	3453.799259	0.18039979	0.042648967
Mid	52	8	IN	11M	M1	Brn01	B-0.46	202308920	WT	1	sec02	F	NA	66069	55	5594.143061	2159.257229	0.069260702	0.02151522	4	0	0.645059891	0.076768139	0.167391464	0.021087969
Mid	52	9	IN	11M	M1	Brn01	B-0.46	202308920	WT	1	sec02	F	NA	7	0	1.443747608	0.509773411	0.28328374	0.073540857	3	0	0.527458608	0.056519417	0.195399404	0.021972992
Mid	52	10	IN	11M	M1	Brn01	B-0.46	202308920	WT	1	sec02	F	NA	5	1	1.180270068	0.486717029	0.280025937	0.117990389	71580	12	9885.582916	6707.332134	0.120531015	0.057267111
Mid	52	11	IN	11M	M1	Brn01	B-0.46	202308920	WT	1	sec02	F	NA	30289	29	4129.871369	1428.678129	0.119264513	0.039169908	nan	nan	nan	nan	nan	nan
Mid	53	1	IN	11M	M1	Brn01	B-0.46	202308920	WT	1	sec02	F	NA	43694	62	6336.316399	1833.786729	0.123765923	0.026596475	25711	5	6706.854934	2679.04845	0.240276188	0.049347676
Mid	53	2	IN	11M	M1	Brn01	B-0.46	202308920	WT	1	sec02	F	NA	86	1	9.909239341	3.056137946	0.097199969	0.022064546	27	0	6.068543538	1.185061421	0.229991607	0.043846801
Mid	53	3	IN	11M	M1	Brn01	B-0.46	202308920	WT	1	sec02	F	NA	52431	103	10632.35111	3200.20118	0.183169305	0.039154649	76361	14	13926.06673	5913.438917	0.163332567	0.055771723
Mid	54	1	IN	11M	M1	Brn01	B-0.46	202308920	WT	1	sec02	F	NA	56596	63	6012.218515	3203.542144	0.078767069	0.033981841	28047	3	1945.105228	1598.912843	0.054299228	0.042053863
Mid	54	2	IN	11M	M1	Brn01	B-0.46	202308920	WT	1	sec02	F	NA	45110	56	5420.679595	2346.628951	0.102265961	0.031876098	47182	5	5061.884615	2438.317591	0.090852216	0.03729305
Mid	54	3	IN	11M	M1	Brn01	B-0.46	202308920	WT	1	sec02	F	NA	43824	57	4705.254539	2697.269891	0.087769896	0.038391698	74156	7	4908.143335	4596.875051	0.049576562	0.047028307
Mid	54	4	IN	11M	M1	Brn01	B-0.46	202308920	WT	1	sec02	F	NA	60530	66	4077.878422	2206.954336	0.054062713	0.023743039	43029	1	4086.7303	1866.70961	0.080575265	0.03464561
Mid	55	1	IN	11M	M1	Brn01	B-0.46	202308920	WT	1	sec02	F	NA	48642	80	10676.13627	3518.057333	0.190768287	0.04428168	112821	15	25908.89069	9018.121137	0.21187152	0.042526893
Mid	55	2	IN	11M	M1	Brn01	B-0.46	202308920	WT	1	sec02	F	NA	28	0	4.355931953	0.430579082	0.137788966	0.014770733	6	0	3.709330857	0.178973067	0.649195075	0.032211795
Mid	56	1	IN	11M	M1	Brn01	B-0.46	202308920	WT	1	sec02	F	NA	50059	79	6768.742722	1827.298075	0.118547343	0.021972992	52080	3	26306.79339	3044.898182	0.483787298	0.044937819
Mid	56	2	IN	11M	M1	Brn01	B-0.46	202308920	WT	1	sec02	F	NA	42991	94	14444.42631	2885.159262	0.31021592	0.041275654	53654	8	25485.15909	4836.861758	0.457679093	0.054169528
Mid	56	3	IN	11M	M1	Brn01	B-0.46	202308920	WT	1	sec02	F	NA	58201	93	9166.856247	2439.571014	0.137666896	0.028168155	46912	5	24785.35829	2707.335367	0.521217644	0.041809719
Mid	56	4	IN	11M	M1	Brn01	B-0.46	202308920	WT	1	sec02	F	NA	41397	87	15946.07491	3204.482707	0.351186395	0.050019074	26575	1	9585.940492	2695.487132	0.339467466	0.058808271
Mid	56	5	IN	11M	M1	Brn01	B-0.46	202308920	WT	1	sec02	F	NA	9004	20	3644.659313	574.233418	0.347478449	0.045777068	20263	4	9742.669701	2509.876418	0.461371779	0.06940566
Mid	56	6	IN	11M	M1	Brn01	B-0.46	202308920	WT	1	sec02	F	NA	50097	99	10068.28968	2320.291894	0.171114668	0.030014496	35746	3	14414.62978	2802.71034	0.362188131	0.048844129
Mid	56	7	IN	11M	M1	Brn01	B-0.46	202308920	WT	1	sec02	F	NA	26990	68	8300.384434	1509.238181	0.287098497	0.041000992	70245	1	23518.45185	4174.343229	0.30933851	0.050446328
Mid	56	8	IN	11M	M1	Brn01	B-0.46	202308920	WT	1	sec02	F	NA	nan	nan	nan	nan	nan	nan	12	0	2.948882282	0.948668648	0.217380032	0.088334478
Mid	57	1	IN	11M	M1	Brn01	B-0.46	202308920	WT	1	sec02	F	NA	33861	69	9787.110248	1762.543896	0.266704828	0.037460897	35314	4	11056.87122	2054.35618	0.28606087	0.046066988
Mid	58	1	IN	11M	M1	Brn01	B-0.46	202308920	WT	1	sec02	F	NA	17	0	2.973968096	0.57343404	0.16363012	0.0389868	32712	2	13244.57115	2200.957706	0.380422682	0.046509501
Mid	58	2	IN	11M	M1	Brn01	B-0.46	202308920	WT	1	sec02	F	NA	36024	80	7440.898878	1741.47224	0.184084848	0.034561686	13	0	4.7426413	0.914076451	0.380231932	0.064843211
Mid	58	3	IN	11M	M1	Brn01	B-0.46	202308920	WT	1	sec02	F	NA	1	1	0.365621418	0.279377431	0.365621418	0.279377431	30	0	10.49701688	2.000579841	0.359578848	0.057007708
Mid	58	4	IN	11M	M1	Brn01	B-0.46	202308920	WT	1	sec02	F	NA	1	0	0.308262765	0.294468611	0.308262765	0.294468611	nan	nan	nan	nan	nan	nan
Mid	59	1	IN	11M	M1	Brn01	B-0.46	202308920	WT	1	sec02	F	NA	54183	69	9180.938085	4038.709808	0.149523154	0.049027238	24124	2	3315.844694	1363.598842	0.122835129	0.044953078
Mid	59	2	IN	11M	M1	Brn01	B-0.46	202308920	WT	1	sec02	F	NA	78922	117	12140.04212	5450.825231	0.133913174	0.044693675	27586	1	4307.963823	1274.642835	0.143938348	0.035690852
Mid	59	3	IN	11M	M1	Brn01	B-0.46	202308920	WT	1	sec02	F	NA	59466	81	10941.34898	4685.117485	0.16354619	0.04866102	40848	4	6206.637326	3001.010074	0.135896847	0.041245136
Mid	59	4	IN	11M	M1	Brn01	B-0.46	202308920	WT	1	sec02	F	NA	60196	71	9526.099021	3931.288952	0.139604792	0.041474022	14032	6	2651.734647	926.2413382	0.174593732	0.037415121
Mid	59	5	IN	11M	M1	Brn01	B-0.46	202308920	WT	1	sec02	F	NA	47004	80	8709.055347	3793.022908	0.160311282	0.049546044	48046	7	7726.818787	2842.762238	0.143434808	0.043976501
Mid	59	6	IN	11M	M1	Brn01	B-0.46	202308920	WT	1	sec02	F	NA	nan	nan	nan	nan	nan	nan	14	0	2.883543156	0.822308689	0.207736328	0.056504156
Mid	60	1	IN	11M	M1	Brn0	B-0.94	202308920	WT	2	sec03	F	NA	52186	106	4687.029608	2837.381144	0.069077589	0.027847715	24636	5	4660.054645	1513.480433	0.165880829	0.037964448
Mid	60	2	IN	11M	M1	Brn0	B-0.94	202308920	WT	2	sec03	F	NA	44730	87	6078.559721	2439.117286	0.117341876	0.036270697	11568	5	2168.803312	2211.253742	0.174853131	0.086930647
Mid	60	3	IN	11M	M1	Brn0	B-0.94	202308920	WT	2	sec03	F	NA	nan	nan	nan	nan	nan	nan	52632	6	6895.922595	3905.606673	0.111436635	0.048004884
Mid	61	1	IN	11M	M1	Brn0	B-0.94	202308920	WT	2	sec03	F	NA	48555	117	6541.509046	3715.799548	0.116395816	0.044296939	6727	0	780.2792863	374.6282602	0.092988476	0.041084915
Mid	61	2	IN	11M	M1	Brn0	B-0.94	202308920	WT	2	sec03	F	NA	17	0	2.142717645	0.560387583	0.121866178	0.0298085	40543	4	5306.33558	2746.008763	0.111879148	0.041641872
Mid	61	3	IN	11M	M1	Brn0	B-0.94	202308920	WT	2	sec03	F	NA	55559	103	7617.925204	3149.751222	0.116182193	0.038025483	63416	2	7181.747592	3447.286953	0.09564355	0.041916534
Mid	61	4	IN	11M	M1	Brn0	B-0.94	202308920	WT	2	sec03	F	NA	37110	86	4183.094839	2132.470455	0.099443048	0.037323568	nan	nan	nan	nan	nan	nan
Mid	63	1	IN	11M	M1	Brn0	B-0.94	202308920	WT	2	sec03	F	NA	13461	39	1174.10921	1870.952118	0.073624782	0.095574886	25390	7	1382.668683	1588.428995	0.043839172	0.045517661
Mid	63	2	IN	11M	M1	Brn0	B-0.94	202308920	WT	2	sec03	F	NA	58934	115	5187.672395	5918.855701	0.077759974	0.063828491	50425	22	2972.563169	4257.088857	0.043747615	0.052994583
Mid	63	3	IN	11M	M1	Brn0	B-0.94	202308920	WT	2	sec03	F	NA	59034	177	4781.263864	8987.36532	0.064576179	0.112840466	7293	1	357.9697574	435.6533915	0.038277257	0.04946975
Mid	63	4	IN	11M	M1	Brn0	B-0.94	202308920	WT	2	sec03	F	NA	34872	88	3384.660887	4084.78923	0.085587852	0.083543144	72930	16	3555.544053	6116.296779	0.035049975	0.056168459
Mid	65	1	IN	11M	M1	Brn0	B-0.94	202308920	WT	2	sec03	F	NA	6928	23	589.6519735	865.3905707	0.073960476	0.090424962	53423	18	3443.741654	4101.081993	0.053574424	0.055298697
Mid	66	1	IN	11M	M1	Brn0	B-0.94	202308920	WT	2	sec03	F	NA	27	4	1.652841995	3.143785778	0.056878004	0.079140916	23	0	2.266453035	0.456641493	0.097947661	0.018127718
Mid	66	2	IN	11M	M1	Brn0	B-0.94	202308920	WT	2	sec03	F	NA	37	2	2.161928745	4.332143177	0.055214772	0.065041579	27	0	2.70075532	0.563408863	0.104196232	0.019005111
Mid	66	3	IN	11M	M1	Brn0	B-0.94	202308920	WT	2	sec03	F	NA	8	1	0.572320126	0.642847326	0.072953381	0.084138244	13	0	1.5511101	0.6389105	0.131631948	0.034660868
Mid	66	4	IN	11M	M1	Brn0	B-0.94	202308920	WT	2	sec03	F	NA	53071	105	6802.619781	3745.456052	0.11540398	0.044815749	32124	2	3906.951478	1470.215918	0.106981002	0.038742658
Mid	67	1	IN	11M	M1	Brn0	B-0.94	202308920	WT	2	sec03	F	NA	101464	200	14728.39544	8494.506731	0.133104444	0.057160296	16160	1	1983.251317	996.4421472	0.110734724	0.051514458
Mid	68	1	IN	11M	M1	Brn0	B-0.94	202308920	WT	2	sec03	F	NA	40086	46	5662.338923	1918.366084	0.128191039	0.033829253	28709	6	4534.306266	1603.586757	0.145578697	0.042496376
Mid	68	2	IN	11M	M1	Brn0	B-0.94	202308920	WT	2	sec03	F	NA	44794	112	6711.720733	4392.079091	0.136781871	0.060334172	36614	8	4437.496456	2571.98511	0.108278021	0.046036471
Mid	68	3	IN	11M	M1	Brn0	B-0.94	202308920	WT	2	sec03	F	NA	64605	109	6108.053137	4128.357999	0.083375297	0.038345922	20629	2	2480.743345	942.711469	0.10794232	0.035446707
Mid	68	4	IN	11M	M1	Brn0	B-0.94	202308920	WT	2	sec03	F	NA	40961	100	4632.022755	4664.802018	0.099473566	0.062684059	2113	2	227.4592662	125.1823303	0.099977113	0.038971541
Mid	68	5	IN	11M	M1	Brn0	B-0.94	202308920	WT	2	sec03	F	NA	36306	42	3664.253745	1895.055974	0.088380255	0.040039673	21872	6	2078.827605	1260.961931	0.081589989	0.041519798
Mid	69	1	IN	11M	M1	Brn01	B0.02	202308920	WT	1	sec01	F	NA	64230	108	6068.613312	4203.965293	0.081864655	0.040878918	48763	4	2813.743164	2375.851749	0.048371099	0.037933927
Mid	69	2	IN	11M	M1	Brn01	B0.02	202308920	WT	1	sec01	F	NA	81924	169	9528.701205	7249.394865	0.104661629	0.052841991	51468	6	3100.577162	2112.433347	0.048111696	0.032486457
Mid	69	3	IN	11M	M1	Brn01	B0.02	202308920	WT	1	sec01	F	NA	35637	91	3715.630476	2792.982761	0.093583584	0.047531854	40198	16	2294.835451	2274.325982	0.048020143	0.041184101
Mid	69	4	IN	11M	M1	Brn01	B0.02	202308920	WT	1	sec01	F	NA	47995	46	3578.350825	1626.62178	0.065278098	0.025604639	26631	6	2184.85437	1626.158132	0.074441135	0.037850004
Mid	69	5	IN	11M	M1	Brn01	B0.02	202308920	WT	1	sec01	F	NA	49079	57	4276.19126	2014.377086	0.078324556	0.030167086	60489	10	4955.335659	4385.220835	0.073731594	0.040497445
Mid	70	1	IN	11M	M1	Brn01	B0.02	202308920	WT	1	sec01	F	NA	24584	98	2747.397256	1815.930955	0.101548791	0.043320362	53515	8	3362.21206	2890.952351	0.053917754	0.044174869
Mid	70	2	IN	11M	M1	Brn01	B0.02	202308920	WT	1	sec01	F	NA	41185	73	4494.641172	1823.47897	0.096818492	0.025940338	17943	3	2533.087253	1135.556483	0.134332806	0.034531165
Mid	70	3	IN	11M	M1	Brn01	B0.02	202308920	WT	1	sec01	F	NA	14810	26	748.5891828	424.4955232	0.043121997	0.016876478	30423	6	1936.377923	1489.326638	0.055642024	0.034073398
Mid	70	4	IN	11M	M1	Brn01	B0.02	202308920	WT	1	sec01	F	NA	46959	70	2930.10903	1408.517042	0.051377125	0.019455252	32284	6	3943.967227	2097.428492	0.110749982	0.039902341
Mid	70	5	IN	11M	M1	Brn01	B0.02	202308920	WT	1	sec01	F	NA	56653	97	4469.937687	1799.144676	0.068833448	0.02043183	24465	6	3000.405175	1913.090199	0.111429006	0.042343784
Mid	70	6	IN	11M	M1	Brn01	B0.02	202308920	WT	1	sec01	F	NA	20396	37	1499.082843	793.15952	0.064209968	0.026184482	35144	5	2278.023899	1551.551648	0.05645838	0.033661403
Mid	70	7	IN	11M	M1	Brn01	B0.02	202308920	WT	1	sec01	F	NA	70340	129	7674.257426	3274.321088	0.097093157	0.028778516	47238	8	5245.223747	3121.292001	0.098664835	0.032806896
Mid	70	8	IN	11M	M1	Brn01	B0.02	202308920	WT	1	sec01	F	NA	59489	93	5355.826388	1890.74251	0.079758905	0.021683071	35808	6	3792.023762	3280.190008	0.09777981	0.037964448
Mid	70	9	IN	11M	M1	Brn01	B0.02	202308920	WT	1	sec01	F	NA	33057	82	3153.784851	1348.994342	0.085877776	0.024872206	39713	7	3625.406107	2546.466197	0.079804681	0.044541083
Mid	70	10	IN	11M	M1	Brn01	B0.02	202308920	WT	1	sec01	F	NA	25	0	2.423224248	0.631799808	0.091340505	0.017746243	15	0	1.078355076	0.371602961	0.07891966	0.026138704
Mid	70	11	IN	11M	M1	Brn01	B0.02	202308920	WT	1	sec01	F	NA	nan	nan	nan	nan	nan	nan	33	0	5.470710307	1.738460379	0.164782181	0.060700389
Mid	71	1	IN	11M	M1	Brn01	B0.02	202308920	WT	1	sec01	F	NA	44383	91	6342.128102	3409.929828	0.134172574	0.047264822	29967	6	2502.282845	1578.338067	0.074830242	0.038437475
Mid	71	2	IN	11M	M1	Brn01	B0.02	202308920	WT	1	sec01	F	NA	41377	36	2528.764298	2425.904269	0.053391319	0.045075152	26787	12	1997.741835	3160.590938	0.06657511	0.062928207
Mid	71	3	IN	11M	M1	Brn01	B0.02	202308920	WT	1	sec01	F	NA	35235	42	4358.147649	1381.244682	0.11776913	0.027145799	50530	1	5101.731797	1940.005651	0.094422825	0.032608531
Mid	72	1	IN	11M	M1	Brn01	B0.02	202308920	WT	1	sec01	F	NA	72033	108	6930.068611	3383.406508	0.087281607	0.032944229	61522	8	4968.328165	3059.152184	0.07270924	0.035049975
Mid	72	2	IN	11M	M1	Brn01	B0.02	202308920	WT	1	sec01	F	NA	37179	60	3411.307426	2570.777512	0.080094606	0.043190662	33159	6	1819.430369	1809.500392	0.047241934	0.039917603
Mid	72	3	IN	11M	M1	Brn01	B0.02	202308920	WT	1	sec01	F	NA	36953	27	2617.181204	1135.761979	0.061547264	0.022323949	34466	4	2669.295509	1468.075841	0.069703214	0.032974746
Mid	72	4	IN	11M	M1	Brn01	B0.02	202308920	WT	1	sec01	F	NA	53839	186	7293.857592	7090.080239	0.125337601	0.089456014	66824	18	4518.501373	4469.985694	0.058381017	0.046250094
Mid	72	5	IN	11M	M1	Brn01	B0.02	202308920	WT	1	sec01	F	NA	76608	87	5371.19961	3289.677463	0.062561989	0.028198672	14881	2	1087.160038	570.2449088	0.064278632	0.028534371
Mid	72	6	IN	11M	M1	Brn01	B0.02	202308920	WT	1	sec01	F	NA	29929	38	2439.952242	1303.079106	0.072693981	0.025940338	41319	4	3108.311792	1598.633132	0.066178381	0.02964828
Mid	73	1	IN	11M	M1	Brn01	B0.02	202308920	WT	1	sec01	F	NA	26379	70	2305.308982	1408.879013	0.077164873	0.040268559	64733	14	5379.455259	4914.474195	0.073411152	0.053543907
Mid	73	2	IN	11M	M1	Brn01	B0.02	202308920	WT	1	sec01	F	NA	34819	86	5889.977816	2357.108709	0.157259479	0.049103532	23560	13	4192.428048	4142.360755	0.167803466	0.110444799
Mid	73	3	IN	11M	M1	Brn01	B0.02	202308920	WT	1	sec01	F	NA	89315	136	11122.7306	3387.700368	0.1113756	0.024734875	30610	2	5317.711362	1694.061039	0.15875487	0.039353017
Mid	73	4	IN	11M	M1	Brn01	B0.02	202308920	WT	1	sec01	F	NA	31716	84	5069.734191	2216.672454	0.141756311	0.042160679	66639	14	8948.43095	3843.12687	0.123231858	0.039368276
Mid	74	1	IN	11M	M1	Brn01	B0.02	202308920	WT	1	sec01	F	NA	49163	65	3270.439297	3025.185722	0.056092165	0.035263598	25725	6	1515.57188	1625.091938	0.050751507	0.037781339
Mid	74	2	IN	11M	M1	Brn01	B0.02	202308920	WT	1	sec01	F	NA	39997	35	2104.758637	1169.092138	0.044357978	0.019119555	31851	2	1603.298302	1000.990344	0.043015182	0.025055313
Mid	74	3	IN	11M	M1	Brn01	B0.02	202308920	WT	1	sec01	F	NA	52037	93	5639.67401	2563.302531	0.096444651	0.035187304	69810	12	4168.347593	3505.760044	0.050888836	0.041962311
Mid	75	1	IN	11M	M1	Brn03	B0.02	202308920	WT	3	sec02	F	NA	43302	95	14776.69076	3935.477824	0.326497287	0.069428548	8140	3	2503.774197	823.4648662	0.295826644	0.085328452
Mid	75	2	IN	11M	M1	Brn03	B0.02	202308920	WT	3	sec02	F	NA	21060	50	6410.540612	1914.747541	0.302815288	0.066971846	27461	1	6433.266394	2061.023547	0.219523922	0.061753262
Mid	75	3	IN	11M	M1	Brn03	B0.02	202308920	WT	3	sec02	F	NA	16	1	5.827038944	2.314869948	0.377416641	0.136430919	22	0	8.579919159	1.688883804	0.399221778	0.079667352
Mid	75	4	IN	11M	M1	Brn03	B0.02	202308920	WT	3	sec02	F	NA	25	4	8.1282368	3.166521713	0.303707942	0.11870756	11	0	3.764324397	0.891187895	0.332875565	0.080460824
Mid	75	5	IN	11M	M1	Brn03	B0.02	202308920	WT	3	sec02	F	NA	12	0	3.920881987	1.004654013	0.334645599	0.082429238	23489	5	4132.52505	2522.903718	0.162188143	0.079957277
Mid	75	6	IN	11M	M1	Brn03	B0.02	202308920	WT	3	sec02	F	NA	32982	115	7482.702802	5641.416681	0.211001754	0.1229572	54659	18	17059.14986	5640.052906	0.303585857	0.073350117
Mid	75	7	IN	11M	M1	Brn03	B0.02	202308920	WT	3	sec02	F	NA	59319	183	20615.30141	7824.757997	0.33388266	0.09410239	49737	19	9785.153279	6375.333261	0.181078807	0.089936674
Mid	75	8	IN	11M	M1	Brn03	B0.02	202308920	WT	3	sec02	F	NA	35135	150	11163.3863	7735.382788	0.307461649	0.16743724	nan	nan	nan	nan	nan	nan
Mid	76	1	IN	11M	M1	Brn03	B0.02	202308920	WT	3	sec02	F	NA	11	0	1.51088731	1.135957889	0.123155568	0.094941635	24	0	0.945204856	2.357030604	0.036041811	0.100450143
Mid	76	2	IN	11M	M1	Brn03	B0.02	202308920	WT	3	sec02	F	NA	47	5	6.328236792	10.37880521	0.126543067	0.19308766	7	0	0.302464334	0.650827803	0.038101777	0.096940566
Mid	76	3	IN	11M	M1	Brn03	B0.02	202308920	WT	3	sec02	F	NA	14	0	1.987441808	3.47939267	0.136598766	0.220325023	48663	13	5392.54298	4861.67482	0.097306781	0.067292288
Mid	76	4	IN	11M	M1	Brn03	B0.02	202308920	WT	3	sec02	F	NA	67454	152	13776.9854	10149.3093	0.186770424	0.102906846	nan	nan	nan	nan	nan	nan
Mid	77	1	IN	11M	M1	Brn03	B0.02	202308920	WT	3	sec02	F	NA	40626	180	1949.886767	4779.66609	0.043305103	0.096620128	44475	9	3545.561002	4446.422558	0.068757154	0.07896544
Mid	78	1	IN	11M	M1	Brn03	B0.02	202308920	WT	3	sec02	F	NA	26330	65	6729.376611	2217.226004	0.23672846	0.063309684	38663	3	7528.42927	2795.067494	0.187777519	0.05864042
Mid	79	1	IN	11M	M1	Brn03	B0.02	202308920	WT	3	sec02	F	NA	68053	79	16130.04651	5714.836903	0.2230106	0.061371785	27445	6	5567.645062	3081.632611	0.195811406	0.067833982
Mid	80	1	IN	11M	M1	Brn03	B0.02	202308920	WT	3	sec02	F	NA	16531	63	3109.622097	1230.90094	0.178721294	0.058930341	38043	6	7536.469202	3671.345651	0.18977645	0.069977872
Mid	80	2	IN	11M	M1	Brn03	B0.02	202308920	WT	3	sec02	F	NA	24764	96	4883.890854	2013.186361	0.17946136	0.062714577	54325	18	8767.989198	4740.191339	0.150041968	0.06915389
Mid	81	1	IN	11M	M1	Brn03	B0.02	202308920	WT	3	sec02	F	NA	44466	96	13829.32937	3878.270577	0.30191502	0.066437781	16082	3	5333.330252	1261.366936	0.317799658	0.055344474
Mid	81	2	IN	11M	M1	Brn03	B0.02	202308920	WT	3	sec02	F	NA	44221	81	13654.82223	3562.701004	0.292965591	0.063385978	17899	1	4926.701229	1506.215657	0.26755169	0.074311435
Mid	81	3	IN	11M	M1	Brn03	B0.02	202308920	WT	3	sec02	F	NA	63815	151	22054.98059	5676.429669	0.328519106	0.06477455	32873	14	11106.20418	3326.593259	0.326276034	0.07141985
Mid	81	4	IN	11M	M1	Brn03	B0.02	202308920	WT	3	sec02	F	NA	35280	82	11371.70021	3454.543316	0.305638194	0.068604566	17674	5	5447.673259	1647.231908	0.296314955	0.069840543
Mid	81	5	IN	11M	M1	Brn03	B0.02	202308920	WT	3	sec02	F	NA	78056	210	25845.34205	9172.069861	0.317570776	0.084275581	31002	7	8661.531916	3346.843126	0.269504845	0.074616618
Mid	81	6	IN	11M	M1	Brn03	B0.02	202308920	WT	3	sec02	F	NA	29804	158	8734.568766	6060.833328	0.285694659	0.162462801	60164	19	10768.52714	6990.114205	0.163241014	0.082261384
Mid	82	1	IN	11M	M1	Brn03	B0.02	202308920	WT	3	sec02	F	NA	23	0	5.30556187	1.314793622	0.229671165	0.050736248	13	0	3.136354625	0.627283134	0.264560923	0.049179828
Mid	83	1	IN	11M	M1	Brn03	B0.02	202308920	WT	3	sec02	F	NA	49007	89	11139.10715	5096.735917	0.213855192	0.070115209	56673	12	7982.04244	6096.042362	0.128084227	0.072007321
Mid	83	2	IN	11M	M1	Brn03	B0.02	202308920	WT	3	sec02	F	NA	55455	9	1027.180154	3434.063468	0.014847028	0.054032195	30597	5	1033.254142	2454.437632	0.027222095	0.069108114
Mid	84	1	IN	11M	M1	Brn03	B0.02	202308920	WT	3	sec02	F	NA	8489	50	1948.319433	1660.410789	0.217799649	0.142557412	36225	9	4717.173832	3939.008686	0.120759897	0.084863052
Mid	84	2	IN	11M	M1	Brn03	B0.02	202308920	WT	3	sec02	F	NA	29889	116	6480.973831	5688.536768	0.2043183	0.138887614	32539	11	4844.50091	3852.202536	0.13408865	0.092927441
Mid	85	1	IN	11M	M1	Brn03	B1.78	202308920	WT	3	sec01	F	NA	45543	187	8510.981968	9949.699691	0.187121391	0.182726786	38475	41	4729.605375	5275.371392	0.120531015	0.116166934
Mid	85	2	IN	11M	M1	Brn03	B1.78	202308920	WT	3	sec01	F	NA	76104	207	34843.95145	12226.41064	0.472327769	0.130098417	29023	26	10352.77743	4085.636684	0.348439753	0.120981157
Mid	85	3	IN	11M	M1	Brn03	B1.78	202308920	WT	3	sec01	F	NA	23905	159	3927.648098	6498.29232	0.163355455	0.251453429	23558	18	12579.00372	3002.775755	0.542076766	0.106523231
Mid	85	4	IN	11M	M1	Brn03	B1.78	202308920	WT	3	sec01	F	NA	nan	nan	nan	nan	nan	nan	46729	10	12994.36279	3132.623534	0.229533836	0.056382086
Mid	85	5	IN	11M	M1	Brn03	B1.78	202308920	WT	3	sec01	F	NA	nan	nan	nan	nan	nan	nan	78777	48	10294.62924	8655.57492	0.128465712	0.086175326
Mid	86	1	IN	11M	M1	Brn03	B1.78	202308920	WT	3	sec01	F	NA	48389	49	45554.49325	4535.245294	1	0.075555049	42912	15	35435.7391	4134.63301	0.876249313	0.069596402
Mid	86	2	IN	11M	M1	Brn03	B1.78	202308920	WT	3	sec01	F	NA	29240	1	771.3675931	1410.889894	0.017013809	0.043427177	31233	7	2256.493953	2334.878052	0.064896621	0.059449151
Mid	86	3	IN	11M	M1	Brn03	B1.78	202308920	WT	3	sec01	F	NA	79811	235	19715.12577	19447.69104	0.242862597	0.193667501	37255	18	7163.167563	3702.589856	0.189173728	0.073586635
Mid	86	4	IN	11M	M1	Brn03	B1.78	202308920	WT	3	sec01	F	NA	72412	285	21879.2548	24097.59875	0.302098125	0.283436328	58313	51	11751.17431	7964.832278	0.197634846	0.103532463
Mid	86	5	IN	11M	M1	Brn03	B1.78	202308920	WT	3	sec01	F	NA	47237	158	11509.86891	10761.76384	0.248470277	0.174151212	34545	33	5037.040225	5113.734375	0.140138865	0.110254064
Mid	87	1	IN	11M	M1	Brn03	B1.78	202308920	WT	3	sec01	F	NA	75169	247	19930.40935	20691.45472	0.264545649	0.218005642	52822	22	10553.53479	5570.979223	0.191393912	0.08299382
Mid	87	2	IN	11M	M1	Brn03	B1.78	202308920	WT	3	sec01	F	NA	7989	40	1476.152957	1792.510811	0.180750743	0.163103685	55710	43	9566.637205	7987.25773	0.169375136	0.12213321
Mid	87	3	IN	11M	M1	Brn03	B1.78	202308920	WT	3	sec01	F	NA	nan	nan	nan	nan	nan	nan	62365	67	8108.137352	9787.981188	0.126451507	0.114061192
Mid	88	1	IN	11M	M1	Brn0	B1.98	202308920	WT	2	sec01	F	NA	35935	137	1980.158575	2454.111364	0.049698636	0.049698636	22901	3	1209.921785	923.9516768	0.047264822	0.030075531
Mid	88	2	IN	11M	M1	Brn0	B1.98	202308920	WT	2	sec01	F	NA	58458	126	2637.876606	2676.964422	0.040573739	0.032562751	49740	16	1916.144035	2955.229577	0.034073398	0.040177006
Mid	88	3	IN	11M	M1	Brn0	B1.98	202308920	WT	2	sec01	F	NA	5	1	0.271976802	0.432639048	0.05584039	0.084138248	56	0	3.213397427	2.559151601	0.050003815	0.04209964
Mid	88	4	IN	11M	M1	Brn0	B1.98	202308920	WT	2	sec01	F	NA	24	0	1.444953082	1.320271611	0.05899138	0.055497061	5	0	0.296131842	0.261341266	0.060135808	0.057122149
Mid	88	5	IN	11M	M1	Brn0	B1.98	202308920	WT	2	sec01	F	NA	26	0	1.564538041	1.270374607	0.060807202	0.052368965	13	0	0.837644011	0.788052183	0.064065006	0.063950561
Mid	88	6	IN	11M	M1	Brn0	B1.98	202308920	WT	2	sec01	F	NA	56309	219	3169.284632	4460.765031	0.05084306	0.061249714	31915	5	1284.676039	1311.481273	0.037064165	0.032089721
Mid	88	7	IN	11M	M1	Brn0	B1.98	202308920	WT	2	sec01	F	NA	44082	140	1996.976628	2889.514752	0.039047837	0.049698636	26561	3	1029.07407	1979.237357	0.031616695	0.035194933
Mid	88	8	IN	11M	M1	Brn0	B1.98	202308920	WT	2	sec01	F	NA	52174	184	2582.067344	3469.763841	0.044586863	0.050827801	48289	6	2073.424679	2407.805529	0.038971543	0.033798732
Mid	88	9	IN	11M	M1	Brn0	B1.98	202308920	WT	2	sec01	F	NA	59685	227	3187.482328	5030.684357	0.047425039	0.062775619	27826	10	1179.702177	2485.907335	0.034714274	0.044357978
Mid	89	1	IN	11M	M1	Brn0	B1.98	202308920	WT	2	sec01	F	NA	57454	185	3217.0109	4138.35876	0.048584726	0.047333486	21385	7	1461.614239	2306.086154	0.060624093	0.047936216
Mid	89	2	IN	11M	M1	Brn0	B1.98	202308920	WT	2	sec01	F	NA	30564	51	1640.725463	1338.370523	0.047577631	0.033478294	35527	7	1748.404154	1976.756668	0.043396659	0.037949186
Mid	89	3	IN	11M	M1	Brn0	B1.98	202308920	WT	2	sec01	F	NA	49153	144	3463.836596	2951.794344	0.064286262	0.043884948	49102	7	3313.654892	3783.015049	0.060975052	0.039398793
Mid	89	4	IN	11M	M1	Brn0	B1.98	202308920	WT	2	sec01	F	NA	51483	142	3022.298578	3384.947163	0.053147174	0.045593958	66440	12	4130.147607	4691.271327	0.056534678	0.039719235
Mid	90	1	IN	11M	M1	Brn0	B1.98	202308920	WT	2	sec01	F	NA	47726	127	2328.587706	2194.634353	0.041748684	0.032944229	27604	2	1037.5218	1395.935213	0.031296253	0.039368276
Mid	90	2	IN	11M	M1	Brn0	B1.98	202308920	WT	2	sec01	F	NA	45067	97	2159.869815	1781.417507	0.039246205	0.028992143	37680	4	1718.638686	1907.302178	0.038330663	0.040894181
Mid	90	3	IN	11M	M1	Brn0	B1.98	202308920	WT	2	sec01	F	NA	37048	50	1544.639724	1064.682174	0.035019454	0.018860152	13746	3	687.0495932	763.158817	0.040375371	0.02870222
Mid	92	1	IN	11M	M1	Brn0	B1.98	202308920	WT	2	sec01	F	NA	31029	122	1636.979007	3085.45956	0.043457694	0.067856871	36315	8	1217.895403	2199.603254	0.026794843	0.045166705
Mid	92	2	IN	11M	M1	Brn0	B1.98	202308920	WT	2	sec01	F	NA	118717	145	5422.1707	4746.864756	0.038376439	0.028656444	63088	4	3164.538895	2827.662905	0.0430457	0.031723507
Mid	92	3	IN	11M	M1	Brn0	B1.98	202308920	WT	2	sec01	F	NA	56488	82	2036.871083	3206.361538	0.029404135	0.037705041	45333	3	1617.583281	2787.184181	0.027115282	0.035461966
Mid	92	4	IN	11M	M1	Brn0	B1.98	202308920	WT	2	sec01	F	NA	54393	151	3327.335155	3859.002203	0.05539025	0.052185856	56917	1	1972.906499	2662.252603	0.028732738	0.039894711
Mid	93	1	IN	11M	M1	Brn0	B1.98	202308920	WT	2	sec01	F	NA	74249	101	2605.049676	5141.559083	0.026108187	0.048371099	51992	8	1916.186608	5080.92789	0.025162127	0.044205386
Mid	93	2	IN	11M	M1	Brn0	B1.98	202308920	WT	2	sec01	F	NA	22472	64	1236.466349	2062.13895	0.045410849	0.059327077	31872	4	978.2849045	1990.239936	0.022095064	0.042359047
Mid	94	1	IN	11M	M1	Brn0	B1.98	202308920	WT	2	sec01	F	NA	56385	96	2090.774661	2051.248407	0.030273899	0.025024796	43417	3	2417.611799	2483.774186	0.047638666	0.033493552
Mid	94	2	IN	11M	M1	Brn0	B1.98	202308920	WT	2	sec01	F	NA	48975	97	2138.434155	1589.339396	0.035049975	0.018997483	7280	0	607.7629211	236.0613268	0.077409022	0.028015565
Mid	95	1	IN	11M	M1	Brn0	B1.98	202308920	WT	2	sec01	F	NA	63650	113	3402.843327	2253.015419	0.045273516	0.025284199	41693	3	2464.331247	2207.728364	0.050743878	0.035614558
Mid	95	2	IN	11M	M1	Brn0	B1.98	202308920	WT	2	sec01	F	NA	81827	194	3049.387435	3311.209256	0.030670634	0.028961623	45213	8	2245.961948	2950.11727	0.043640804	0.031815059
Mid	95	3	IN	11M	M1	Brn0	B1.98	202308920	WT	2	sec01	F	NA	28362	73	866.0549812	1286.805221	0.025665674	0.041275654	43170	12	2376.319741	6563.871903	0.038986802	0.070405126
Mid	95	4	IN	11M	M1	Brn0	B1.98	202308920	WT	2	sec01	F	NA	51943	125	2214.050269	2131.454007	0.034439612	0.027283132	39439	1	2325.108831	1667.967976	0.051056687	0.034927901
Mid	95	5	IN	11M	M1	Brn0	B1.98	202308920	WT	2	sec01	F	NA	30390	76	1692.205283	2330.008228	0.046768904	0.047821775	28314	5	1504.455927	1871.507091	0.044693675	0.044037536
Mid	96	1	IN	11M	M1	Brn0	B1.98	202308920	WT	2	sec01	F	NA	33922	90	2176.921954	2643.699218	0.053406578	0.051514458	34354	7	1364.441447	1625.135702	0.03215076	0.038910504
Mid	96	2	IN	11M	M1	Brn0	B1.98	202308920	WT	2	sec01	F	NA	26761	78	1375.615902	2176.182943	0.042130161	0.052704662	29971	2	1022.745482	1216.828949	0.028915847	0.034485389
Mid	96	3	IN	11M	M1	Brn0	B1.98	202308920	WT	2	sec01	F	NA	11540	2	424.7978804	355.5936686	0.029358359	0.026672771	15419	6	588.1539346	1357.976686	0.032547493	0.077851526
Mid	96	4	IN	11M	M1	Brn0	B1.98	202308920	WT	2	sec01	F	NA	26291	31	1159.476175	1407.683591	0.036697946	0.040299077	10227	2	517.8758995	750.8236527	0.042687114	0.054139011
Mid	96	5	IN	11M	M1	Brn0	B1.98	202308920	WT	2	sec01	F	NA	45382	132	3633.904529	5281.131032	0.067917906	0.07591363	34178	8	1539.871355	1913.170371	0.036850538	0.04539559
Mid	96	6	IN	11M	M1	Brn0	B1.98	202308920	WT	2	sec01	F	NA	30256	45	1048.063572	1669.113072	0.028091859	0.040482186	25171	1	1058.587032	984.7569113	0.036331732	0.035889219
Mid	96	7	IN	11M	M1	Brn0	B1.98	202308920	WT	2	sec01	F	NA	11522	31	630.1579625	890.5760139	0.043366142	0.056580454	64096	17	1998.812718	3698.040016	0.024490731	0.045838103
Mid	97	1	IN	11M	M1	Brn0	B1.98	202308920	WT	2	sec02	F	NA	32142	123	3552.414164	4520.792907	0.100587472	0.100511178	61269	5	4595.592972	3914.497924	0.060013734	0.045517661
Mid	98	1	IN	11M	M1	Brn0	B1.98	202308920	WT	2	sec02	F	NA	55410	175	4570.237268	5873.662553	0.07472343	0.077241167	27729	7	1482.593197	2372.012317	0.043266956	0.058907453
Mid	99	1	IN	11M	M1	Brn0	B1.98	202308920	WT	2	sec02	F	NA	95126	242	7338.992318	14414.16514	0.061905853	0.099565119	59622	17	2581.413221	3753.839664	0.034225985	0.044296939
Mid	101	1	IN	11M	M1	Brn0	B1.98	202308920	WT	2	sec02	F	NA	44750	123	6992.067984	6311.086962	0.140810251	0.098680094	48182	9	4803.836427	3937.276315	0.08429084	0.057907987
Mid	102	1	IN	11M	M1	Brn0	B1.98	202308920	WT	2	sec02	F	NA	47665	146	6201.07868	7535.61929	0.113939114	0.104432747	35858	12	2948.81485	2873.210242	0.068741895	0.056473639
Mid	102	2	IN	11M	M1	Brn0	B1.98	202308920	WT	2	sec02	F	NA	29632	90	3991.706771	3814.725569	0.121705957	0.082795456	70978	20	5549.804234	5776.037148	0.061203938	0.054001678
Mid	102	3	IN	11M	M1	Brn0	B1.98	202308920	WT	2	sec02	F	NA	47737	42	4558.652876	3930.053472	0.076523997	0.056870375	7623	2	491.2641345	446.0064704	0.056466009	0.043259326
Mid	103	1	IN	11M	M1	Brn0	B1.98	202308920	WT	2	sec02	F	NA	67572	192	10703.21371	9265.035725	0.140993357	0.083131149	48673	25	5510.127966	3676.622008	0.100450143	0.047577631
Mid	105	1	IN	11M	M2	Brn01	B-0.46	202308920	WT	1	sec02	F	NA	37689	106	9576.398138	1958.296364	0.229190513	0.033402	59195	16	20955.66949	6173.666947	0.319493413	0.067795835
Mid	105	2	IN	11M	M2	Brn01	B-0.46	202308920	WT	1	sec02	F	NA	33275	109	8327.153495	2226.827287	0.219882503	0.042313267	35258	12	9709.176974	3346.274819	0.238651097	0.0677348
Mid	105	3	IN	11M	M2	Brn01	B-0.46	202308920	WT	1	sec02	F	NA	13518	29	2800.569178	533.90271	0.180712596	0.026916916	45441	7	15262.82641	4381.893968	0.292019546	0.043533988
Mid	107	1	IN	11M	M2	Brn01	B-0.46	202308920	WT	1	sec02	F	NA	55020	242	15689.24085	3694.349146	0.259662777	0.047241934	83324	22	19055.24693	9093.53975	0.204913408	0.06894026
Mid	107	2	IN	11M	M2	Brn01	B-0.46	202308920	WT	1	sec02	F	NA	44592	108	9518.739654	1854.480435	0.189410239	0.026092928	38479	1	23145.82786	2165.684432	0.585137725	0.042755779
Mid	108	1	IN	11M	M2	Brn01	B-0.46	202308920	WT	1	sec02	F	NA	64037	128	11170.64162	2263.407224	0.146700233	0.022735942	47860	3	23123.70872	2721.333385	0.460395217	0.043610286
Mid	108	2	IN	11M	M2	Brn01	B-0.46	202308920	WT	1	sec02	F	NA	44843	162	9586.858781	2407.569731	0.19153887	0.036606394	51999	14	14906.43818	4771.107473	0.268383294	0.059250783
Mid	108	3	IN	11M	M2	Brn01	B-0.46	202308920	WT	1	sec02	F	NA	62147	130	9823.499007	2265.249797	0.135866329	0.023468375	54735	5	16420.30971	3191.362835	0.283649951	0.036469061
Mid	109	1	IN	11M	M2	Brn01	B-0.46	202308920	WT	1	sec02	F	NA	9553	27	1815.840285	436.9309999	0.162798509	0.02668803	109896	26	25507.96364	8474.961191	0.213122755	0.054978255
Mid	110	1	IN	11M	M2	Brn01	B-0.46	202308920	WT	1	sec02	F	NA	15909	81	4968.593086	1193.313255	0.286663622	0.050873578	78920	43	22025.85405	6904.648622	0.252124816	0.063569084
Mid	110	2	IN	11M	M2	Brn01	B-0.46	202308920	WT	1	sec02	F	NA	40871	107	9538.992433	1727.241493	0.211192489	0.027191577	49325	16	23428.40417	3599.302377	0.452712297	0.043747615
Mid	111	1	IN	11M	M2	Brn01	B-0.46	202308920	WT	1	sec02	F	NA	51625	110	10346.9412	1962.120246	0.166216522	0.024200808	34151	10	13339.10008	2154.177984	0.363546193	0.041916534
Mid	111	2	IN	11M	M2	Brn01	B-0.46	202308920	WT	1	sec02	F	NA	30361	46	6632.604519	1030.367699	0.16655986	0.02059968	23495	12	11922.03693	2618.458703	0.47193104	0.044823378
Mid	113	1	IN	11M	M2	Brn01	B-0.46	202308920	WT	1	sec02	F	NA	38551	189	10643.36845	2663.011203	0.258632779	0.050354771	67940	13	18594.95263	6803.918601	0.244632646	0.070176244
Mid	113	2	IN	11M	M2	Brn01	B-0.46	202308920	WT	1	sec02	F	NA	63	4	37.59780279	6.492317053	0.61275655	0.071335927	4	0	3.039856553	0.195941102	0.874601364	0.054886702
Mid	114	1	IN	11M	M2	Brn01	B-0.46	202308920	WT	1	sec02	F	NA	33368	49	6054.245596	1597.375314	0.161135271	0.034744792	15670	3	5496.810558	888.1649363	0.300358593	0.042969406
Mid	115	1	IN	11M	M2	Brn0	B-0.94	202308920	WT	2	sec03	F	NA	59061	139	6926.10874	7938.719589	0.104196228	0.094773784	53734	5	4347.213891	4631.055686	0.069291219	0.058838788
Mid	116	1	IN	11M	M2	Brn0	B-0.94	202308920	WT	2	sec03	F	NA	74266	155	7071.484238	7168.946768	0.079301134	0.06598001	25142	5	1412.218069	2740.819915	0.042191196	0.069245443
Mid	116	2	IN	11M	M2	Brn0	B-0.94	202308920	WT	2	sec03	F	NA	62053	107	4921.837298	5453.824863	0.067856871	0.053307392	13861	1	788.4478079	750.8247366	0.04522774	0.038269628
Mid	117	1	IN	11M	M2	Brn0	B-0.94	202308920	WT	2	sec03	F	NA	25727	70	2317.431237	3211.112722	0.07673762	0.077859156	30339	8	1499.390603	2368.09824	0.03931487	0.052155338
Mid	117	2	IN	11M	M2	Brn0	B-0.94	202308920	WT	2	sec03	F	NA	58937	101	5579.027258	5330.414546	0.081498437	0.057679102	49741	5	3361.797929	2924.152885	0.054184787	0.040970474
Mid	117	3	IN	11M	M2	Brn0	B-0.94	202308920	WT	2	sec03	F	NA	29517	89	2855.354256	3210.137378	0.082719155	0.075432975	44026	6	2833.53877	2368.066396	0.051834896	0.043259326
Mid	117	4	IN	11M	M2	Brn0	B-0.94	202308920	WT	2	sec03	F	NA	63422	169	8226.453213	8400.867159	0.119203478	0.091233693	61375	22	4029.999778	5868.573928	0.051224537	0.055008773
Mid	117	5	IN	11M	M2	Brn0	B-0.94	202308920	WT	2	sec03	F	NA	37056	154	3201.490978	5598.067768	0.074586101	0.103257798	62624	27	3570.716158	4705.235758	0.047531854	0.048844129
Mid	117	6	IN	11M	M2	Brn0	B-0.94	202308920	WT	2	sec03	F	NA	58927	142	4635.464535	6620.80179	0.065201804	0.070450902	26874	4	1651.153387	2118.563824	0.051026169	0.044892043
Mid	117	7	IN	11M	M2	Brn0	B-0.94	202308920	WT	2	sec03	F	NA	11403	4	459.4161755	474.7539497	0.031296253	0.036331732	47936	2	2114.129935	2173.855227	0.034485389	0.039169908
Mid	118	1	IN	11M	M2	Brn0	B-0.94	202308920	WT	2	sec03	F	NA	60025	53	3348.077796	4451.488904	0.042191196	0.054871444	20628	9	1400.844421	2658.761107	0.056534678	0.08453498
Mid	119	1	IN	11M	M2	Brn0	B-0.94	202308920	WT	2	sec03	F	NA	59493	177	5850.665484	6751.675323	0.087983519	0.076768138	66260	7	3063.090203	4008.318065	0.035629816	0.044510566
Mid	119	2	IN	11M	M2	Brn0	B-0.94	202308920	WT	2	sec03	F	NA	74236	184	8477.249689	9998.020666	0.100007631	0.081986725	39831	5	2366.198997	2899.598065	0.045563441	0.046463721
Mid	119	3	IN	11M	M2	Brn0	B-0.94	202308920	WT	2	sec03	F	NA	63207	119	5108.79291	6476.514082	0.064881362	0.062348362	19945	5	1277.112843	3260.449835	0.050881207	0.073800258
Mid	119	4	IN	11M	M2	Brn0	B-0.94	202308920	WT	2	sec03	F	NA	65455	157	7748.073492	7163.416378	0.108506903	0.076798655	54646	7	3349.68509	4128.612731	0.046204317	0.048767835
Mid	121	1	IN	11M	M2	Brn0	B-0.94	202308920	WT	2	sec03	F	NA	21300	57	2610.241019	1980.834274	0.102265961	0.060761426	25985	11	3585.900576	1700.322441	0.115594722	0.043991759
Mid	121	2	IN	11M	M2	Brn0	B-0.94	202308920	WT	2	sec03	F	NA	12	0	1.426657498	0.709437713	0.119920656	0.055588618	23	0	2.85011062	1.205172804	0.093377586	0.050286107
Mid	121	3	IN	11M	M2	Brn0	B-0.94	202308920	WT	2	sec03	F	NA	7	0	0.707194623	0.336263074	0.078805219	0.054139011	17	1	2.201220732	1.047776014	0.087907225	0.048867017
Mid	121	4	IN	11M	M2	Brn0	B-0.94	202308920	WT	2	sec03	F	NA	11	0	1.062516205	0.538704509	0.073395897	0.046570534	22	0	2.673456918	1.181048283	0.090196081	0.04771496
Mid	122	1	IN	11M	M2	Brn0	B-0.94	202308920	WT	2	sec03	F	NA	67857	181	8434.057822	9219.540236	0.112809949	0.089646757	35059	6	2372.244514	3355.217933	0.054848555	0.053650722
Mid	122	2	IN	11M	M2	Brn0	B-0.94	202308920	WT	2	sec03	F	NA	56330	177	6281.190026	8465.583632	0.098710611	0.103608757	24	0	2.776745282	0.934111543	0.098298617	0.036942091
Mid	122	3	IN	11M	M2	Brn0	B-0.94	202308920	WT	2	sec03	F	NA	48287	119	4235.042424	6019.759629	0.07507439	0.085847259	39416	4	2320.73323	2705.950702	0.046585795	0.046906233
Mid	122	4	IN	11M	M2	Brn0	B-0.94	202308920	WT	2	sec03	F	NA	37251	90	3475.933657	5067.619109	0.080827042	0.081910431	19058	2	879.3300546	1175.527095	0.037445638	0.044342719
Mid	122	5	IN	11M	M2	Brn0	B-0.94	202308920	WT	2	sec03	F	NA	33847	79	5123.228674	4423.712293	0.136903942	0.074830242	25294	9	1642.929857	3429.663616	0.050461587	0.067933165
Mid	122	6	IN	11M	M2	Brn0	B-0.94	202308920	WT	2	sec03	F	NA	35515	78	3105.153494	3684.413263	0.076874949	0.067856871	25447	9	1805.941988	1910.276664	0.057022966	0.047821775
Mid	122	7	IN	11M	M2	Brn0	B-0.94	202308920	WT	2	sec03	F	NA	32438	68	3995.7491	3227.824295	0.109468222	0.065522239	19955	3	1090.87555	1195.321601	0.045777068	0.044235904
Mid	122	8	IN	11M	M2	Brn0	B-0.94	202308920	WT	2	sec03	F	NA	5	0	1.320225835	1.072556648	0.270618752	0.088845655	38530	10	2424.162467	2458.771195	0.048599984	0.044708934
Mid	122	9	IN	11M	M2	Brn0	B-0.94	202308920	WT	2	sec03	F	NA	5	0	1.363042653	1.078583963	0.276256964	0.073601894	16	0	2.022934332	1.825864034	0.124879837	0.095216297
Mid	122	10	IN	11M	M2	Brn0	B-0.94	202308920	WT	2	sec03	F	NA	9	1	2.362401783	1.457969021	0.255962461	0.097261008	18	0	2.551842541	2.205905246	0.181445032	0.113923855
Mid	122	11	IN	11M	M2	Brn0	B-0.94	202308920	WT	2	sec03	F	NA	nan	nan	nan	nan	nan	nan	19	0	2.733043447	2.009658985	0.168238349	0.095796142
Mid	123	1	IN	11M	M2	Brn0	B-0.94	202308920	WT	2	sec03	F	NA	58250	61	1404.386212	3073.009161	0.021026932	0.041901276	37635	6	608.521298	1864.455211	0.012542916	0.037415121
Mid	124	1	IN	11M	M2	Brn01	B0.02	202308920	WT	1	sec01	F	NA	42121	117	5023.817123	1841.58534	0.111177236	0.028641185	52712	7	8620.310434	1739.168312	0.152346075	0.024017701
Mid	125	1	IN	11M	M2	Brn01	B0.02	202308920	WT	1	sec01	F	NA	15	1	2.17093157	0.882444499	0.158312358	0.05039292	67482	24	7977.598723	4399.803394	0.105836578	0.047226671
Mid	125	2	IN	11M	M2	Brn01	B0.02	202308920	WT	1	sec01	F	NA	47204	143	9880.636502	5256.401743	0.19884032	0.077073321	21795	9	2765.272786	1303.70262	0.119142443	0.038223851
Mid	125	3	IN	11M	M2	Brn01	B0.02	202308920	WT	1	sec01	F	NA	53434	106	8691.270012	5247.854037	0.149813071	0.065568015	39540	16	5240.300789	2617.375147	0.12642099	0.045899138
Mid	125	4	IN	11M	M2	Brn01	B0.02	202308920	WT	1	sec01	F	NA	20409	38	3160.560663	1651.949708	0.143968865	0.05461967	40004	10	2964.105963	1986.602385	0.065781645	0.034851607
Mid	125	5	IN	11M	M2	Brn01	B0.02	202308920	WT	1	sec01	F	NA	40365	94	5136.52882	4441.502316	0.116945148	0.069504842	31083	10	2599.080403	1721.379648	0.069138631	0.038147554
Mid	125	6	IN	11M	M2	Brn01	B0.02	202308920	WT	1	sec01	F	NA	18688	39	2962.616726	1687.230566	0.128709853	0.056260012	nan	nan	nan	nan	nan	nan
Mid	126	1	IN	11M	M2	Brn01	B0.02	202308920	WT	1	sec01	F	NA	45316	221	10817.68342	3904.370952	0.233371481	0.067170218	61184	58	13599.40692	5304.879581	0.196063176	0.069520101
Mid	127	1	IN	11M	M2	Brn01	B0.02	202308920	WT	1	sec01	F	NA	59212	126	19371.90391	1867.74988	0.30392921	0.017441062	22976	3	9467.948364	945.7718342	0.401739538	0.028747998
Mid	127	2	IN	11M	M2	Brn01	B0.02	202308920	WT	1	sec01	F	NA	36882	188	6525.479089	3280.444057	0.172869459	0.06491188	38506	34	8021.944092	3105.66658	0.201220721	0.058976121
Mid	127	3	IN	11M	M2	Brn01	B0.02	202308920	WT	1	sec01	F	NA	10381	54	1771.969696	752.3508362	0.166529343	0.059983216	27457	20	5495.518151	3112.494853	0.19343099	0.080071718
Mid	127	4	IN	11M	M2	Brn01	B0.02	202308920	WT	1	sec01	F	NA	49076	69	5399.379985	1112.609755	0.097383074	0.011657893	18287	5	3305.163014	911.730619	0.160540164	0.023765927
Mid	127	5	IN	11M	M2	Brn01	B0.02	202308920	WT	1	sec01	F	NA	24	0	7.434164897	0.998825058	0.330052644	0.042862594	42002	48	7004.868821	4580.464976	0.158983752	0.081025407
Mid	127	6	IN	11M	M2	Brn01	B0.02	202308920	WT	1	sec01	F	NA	37775	97	10577.96364	1757.526669	0.268024713	0.037109941	59063	27	17527.8192	4387.189981	0.288609147	0.050789654
Mid	128	1	IN	11M	M2	Brn01	B0.02	202308920	WT	1	sec01	F	NA	67671	77	8134.093984	2301.689807	0.108522162	0.024078736	58496	9	7553.560956	2075.801807	0.118684672	0.028412299
Mid	128	2	IN	11M	M2	Brn01	B0.02	202308920	WT	1	sec01	F	NA	37719	76	4680.953859	2876.260643	0.108705275	0.038467996	39361	12	3616.818955	2054.375345	0.084107727	0.034287021
Mid	128	3	IN	11M	M2	Brn01	B0.02	202308920	WT	1	sec01	F	NA	55948	59	6362.108038	2128.211801	0.102189668	0.023987183	50717	11	9149.534956	1992.404141	0.166628525	0.03012131
Mid	129	1	IN	11M	M2	Brn01	B0.02	202308920	WT	1	sec01	F	NA	35772	71	5190.880693	1627.090322	0.131334394	0.027634088	23719	5	2932.518488	1109.991839	0.113496602	0.032616161
Mid	129	2	IN	11M	M2	Brn01	B0.02	202308920	WT	1	sec01	F	NA	52146	82	5608.315225	2206.510115	0.09495689	0.028793775	50789	2	9179.071553	1943.484952	0.167040512	0.030762188
Mid	129	3	IN	11M	M2	Brn01	B0.02	202308920	WT	1	sec01	F	NA	2	0	0.686091393	0.080140382	0.353658348	0.040512703	13	0	3.061768547	0.5212787	0.227191575	0.039528497
Mid	129	4	IN	11M	M2	Brn01	B0.02	202308920	WT	1	sec01	F	NA	28453	55	4452.200476	1215.657011	0.146318763	0.030502785	20	0	4.564522818	0.477866793	0.225436792	0.024383917
Mid	129	5	IN	11M	M2	Brn01	B0.02	202308920	WT	1	sec01	F	NA	nan	nan	nan	nan	nan	nan	41521	3	6318.648008	1907.473934	0.139940485	0.034409095
Mid	130	1	IN	11M	M2	Brn01	B0.02	202308920	WT	1	sec01	F	NA	53458	110	8388.689695	4224.513852	0.149156943	0.050583657	53997	11	4130.557112	3093.089607	0.06726177	0.04226749
Mid	131	1	IN	11M	M2	Brn01	B0.02	202308920	WT	1	sec01	F	NA	68652	157	15572.02988	3881.315426	0.221499965	0.037094682	53815	8	10331.84546	2378.760714	0.189074546	0.034744792
Mid	131	2	IN	11M	M2	Brn01	B0.02	202308920	WT	1	sec01	F	NA	37229	142	7620.814696	5246.405923	0.199176013	0.097993441	90914	16	11357.7455	4630.644154	0.115739681	0.040772106
Mid	131	3	IN	11M	M2	Brn01	B0.02	202308920	WT	1	sec01	F	NA	52805	119	10750.6752	3987.313913	0.191584647	0.045593958	44780	8	8412.18	2430.916446	0.17782864	0.035767149
Mid	131	4	IN	11M	M2	Brn01	B0.02	202308920	WT	1	sec01	F	NA	53452	89	6574.821291	2325.374569	0.114991993	0.029159991	65556	3	11351.34474	2550.469756	0.16491951	0.030487526
Mid	132	1	IN	11M	M2	Brn01	B0.02	202308920	WT	1	sec01	F	NA	40609	98	5900.158697	3478.88147	0.140932322	0.05728237	36191	15	3147.530971	2282.928607	0.08029297	0.04290837
Mid	132	2	IN	11M	M2	Brn01	B0.02	202308920	WT	1	sec01	F	NA	51457	122	7064.18328	2907.514922	0.131242841	0.041947052	34542	8	4497.706603	1558.704391	0.122514687	0.030685892
Mid	132	3	IN	11M	M2	Brn01	B0.02	202308920	WT	1	sec01	F	NA	38741	66	6229.650512	1738.667815	0.154436558	0.034210727	40233	5	5574.418908	1522.73114	0.131883726	0.02980087
Mid	132	4	IN	11M	M2	Brn01	B0.02	202308920	WT	1	sec01	F	NA	53045	126	8823.415796	3193.500624	0.160730913	0.044007018	56920	7	9017.607161	2165.728563	0.152559698	0.030624857
Mid	133	1	IN	11M	M2	Brn03	B0.02	202308920	WT	3	sec02	F	NA	35307	88	14032.39736	5127.103183	0.373762101	0.101167314	37460	15	10167.78499	4454.835114	0.255542845	0.082459755
Mid	133	2	IN	11M	M2	Brn03	B0.02	202308920	WT	3	sec02	F	NA	16	0	4.045899093	1.65944916	0.26781109	0.094193943	6	0	1.201083407	0.750850692	0.201098651	0.141985193
Mid	133	3	IN	11M	M2	Brn03	B0.02	202308920	WT	3	sec02	F	NA	12	0	3.11842528	1.070115216	0.26150912	0.086198218	6	0	1.356115073	0.710170142	0.232471198	0.119188219
Mid	133	4	IN	11M	M2	Brn03	B0.02	202308920	WT	3	sec02	F	NA	3	0	0.636133373	0.200152591	0.225871675	0.070496682	10	0	3.250019103	2.287449464	0.346166164	0.229053184
Mid	133	5	IN	11M	M2	Brn03	B0.02	202308920	WT	3	sec02	F	NA	1	0	0.235980779	0.059357595	0.235980779	0.059357595	9	0	2.585366577	1.496803239	0.288433656	0.166376747
Mid	133	6	IN	11M	M2	Brn03	B0.02	202308920	WT	3	sec02	F	NA	nan	nan	nan	nan	nan	nan	6	0	1.881208509	1.557152674	0.317463964	0.281971455
Mid	134	1	IN	11M	M2	Brn03	B0.02	202308920	WT	3	sec02	F	NA	32418	95	11571.31279	7459.024538	0.333318084	0.163179979	51330	27	10417.52832	6015.425959	0.185580224	0.088517584
Mid	134	2	IN	11M	M2	Brn03	B0.02	202308920	WT	3	sec02	F	NA	60364	183	24385.87614	12729.68604	0.383306623	0.146349281	26786	6	6601.713301	2628.365853	0.228946358	0.070801862
Mid	134	3	IN	11M	M2	Brn03	B0.02	202308920	WT	3	sec02	F	NA	42625	70	20561.47709	5038.039098	0.452483416	0.086289771	30542	5	10317.27871	2631.469767	0.318715185	0.068894483
Mid	134	4	IN	11M	M2	Brn03	B0.02	202308920	WT	3	sec02	F	NA	65828	238	25789.28457	22513.96353	0.373159379	0.261600673	43883	23	9051.156592	5180.544887	0.18915084	0.084275581
Mid	134	5	IN	11M	M2	Brn03	B0.02	202308920	WT	3	sec02	F	NA	20132	70	6578.503457	3898.742353	0.323048741	0.123979554	3374	0	586.76704	289.8992298	0.163759828	0.07009995
Mid	134	6	IN	11M	M2	Brn03	B0.02	202308920	WT	3	sec02	F	NA	60	0	18.58709085	4.303456193	0.338902891	0.05432212	94321	43	23699.17741	10870.69681	0.234348059	0.086503394
Mid	134	7	IN	11M	M2	Brn03	B0.02	202308920	WT	3	sec02	F	NA	22	2	11.33019003	5.323002964	0.499717712	0.222659647	25	0	8.114793643	1.345418489	0.38629739	0.054947739
Mid	134	8	IN	11M	M2	Brn03	B0.02	202308920	WT	3	sec02	F	NA	1640	2	315.5749601	175.7912567	0.167147323	0.093446247	5806	4	1285.495811	871.1997257	0.203921571	0.138643473
Mid	135	1	IN	11M	M2	Brn03	B0.02	202308920	WT	3	sec02	F	NA	29211	76	17002.57433	7294.012163	0.553810954	0.184725717	35867	27	12672.04834	5232.634854	0.328671694	0.108903639
Mid	135	2	IN	11M	M2	Brn03	B0.02	202308920	WT	3	sec02	F	NA	15149	76	8996.236776	4341.350288	0.5829404	0.210879683	74177	42	23764.66208	11614.98591	0.298466474	0.123010606
Mid	135	3	IN	11M	M2	Brn03	B0.02	202308920	WT	3	sec02	F	NA	39233	131	18431.28611	11187.0513	0.448958576	0.204623491	29424	14	11496.1382	3731.379478	0.378896773	0.095445178
Mid	135	4	IN	11M	M2	Brn03	B0.02	202308920	WT	3	sec02	F	NA	2	0	0.920195311	0.396032646	0.491020054	0.243396655	3	0	1.512275845	0.668131515	0.530296773	0.239650562
Mid	135	5	IN	11M	M2	Brn03	B0.02	202308920	WT	3	sec02	F	NA	1	0	0.427084774	0.20085451	0.427084774	0.20085451	1	0	0.472404063	0.123186082	0.472404063	0.123186082
Mid	135	6	IN	11M	M2	Brn03	B0.02	202308920	WT	3	sec02	F	NA	35610	114	19849.44721	8815.736583	0.543389022	0.178362712	39842	26	14584.05971	5720.106938	0.350637078	0.10606546
Mid	136	1	IN	11M	M2	Brn03	B0.02	202308920	WT	3	sec02	F	NA	9357	6	1778.284291	815.22794	0.162874803	0.07141985	63783	11	17676.65251	8095.166756	0.259189755	0.089433126
Mid	137	1	IN	11M	M2	Brn03	B0.02	202308920	WT	3	sec02	F	NA	37892	110	10818.42762	8549.347937	0.263935298	0.159563586	12831	2	2725.219135	1558.160404	0.194193944	0.09315633
Mid	138	1	IN	11M	M2	Brn03	B0.02	202308920	WT	3	sec02	F	NA	28100	77	10732.45414	3224.055317	0.352071404	0.080750741	27707	7	7960.956574	3406.217855	0.266895562	0.08146029
Mid	138	2	IN	11M	M2	Brn03	B0.02	202308920	WT	3	sec02	F	NA	101726	224	40537.50091	16261.89564	0.356832236	0.099702448	60482	8	10381.01127	6112.324749	0.15321584	0.083024338
Mid	138	3	IN	11M	M2	Brn03	B0.02	202308920	WT	3	sec02	F	NA	nan	nan	nan	nan	nan	nan	43984	15	12578.12011	8389.865936	0.270481408	0.107377738
Mid	139	1	IN	11M	M2	Brn03	B0.02	202308920	WT	3	sec02	F	NA	24232	83	7228.07477	5224.972107	0.275089651	0.142229348	10216	2	1410.339057	1032.964203	0.116639964	0.07519646
Mid	139	2	IN	11M	M2	Brn03	B0.02	202308920	WT	3	sec02	F	NA	43	4	8.222293474	9.708598427	0.181963839	0.188876174	3	0	0.639917597	0.372625314	0.22712291	0.130998701
Mid	139	3	IN	11M	M2	Brn03	B0.02	202308920	WT	3	sec02	F	NA	33	1	6.662134789	7.805325419	0.109109636	0.122697797	nan	nan	nan	nan	nan	nan
Mid	140	1	IN	11M	M2	Brn03	B0.02	202308920	WT	3	sec02	F	NA	33824	102	12597.28382	3411.198738	0.34206149	0.064194702	128	0	45.09213394	9.364980616	0.373373002	0.071274891
Mid	140	2	IN	11M	M2	Brn03	B0.02	202308920	WT	3	sec02	F	NA	32499	79	11365.33075	2292.291297	0.32141605	0.050064851	37065	8	14113.56594	2553.373743	0.358754873	0.055802245
Mid	140	3	IN	11M	M2	Brn03	B0.02	202308920	WT	3	sec02	F	NA	75997	174	21703.84242	5473.859945	0.263126582	0.046601053	76681	10	24813.75633	5304.109781	0.302250713	0.056748301
Mid	140	4	IN	11M	M2	Brn03	B0.02	202308920	WT	3	sec02	F	NA	25	0	7.700389072	0.911192485	0.255466536	0.034241244	39010	7	15351.83703	3217.040562	0.37326619	0.050583657
Mid	140	5	IN	11M	M2	Brn03	B0.02	202308920	WT	3	sec02	F	NA	nan	nan	nan	nan	nan	nan	2	0	0.738445103	0.22429236	0.386846721	0.115342945
Mid	140	6	IN	11M	M2	Brn03	B0.02	202308920	WT	3	sec02	F	NA	nan	nan	nan	nan	nan	nan	33	1	12.59952693	8.500083886	0.403189138	0.302426189
Mid	141	1	IN	11M	M2	Brn03	B0.02	202308920	WT	3	sec02	F	NA	62464	152	24805.87552	7164.677628	0.372579545	0.07270924	30993	3	9943.769069	2904.994448	0.301419079	0.059037156
Mid	141	2	IN	11M	M2	Brn03	B0.02	202308920	WT	3	sec02	F	NA	18	0	8.457267076	1.221637288	0.371175706	0.061341267	49990	9	15137.36249	4541.288262	0.286655992	0.05432212
Mid	141	3	IN	11M	M2	Brn03	B0.02	202308920	WT	3	sec02	F	NA	18	0	8.431982934	1.174670028	0.394110024	0.062211033	nan	nan	nan	nan	nan	nan
Mid	141	4	IN	11M	M2	Brn03	B0.02	202308920	WT	3	sec02	F	NA	25067	31	8147.933364	1396.529994	0.307682931	0.038529031	nan	nan	nan	nan	nan	nan
Mid	142	1	IN	11M	M2	Brn03	B1.78	202308920	WT	3	sec01	F	NA	71487	283	23413.87286	10497.60722	0.33513391	0.123735406	41281	15	10589.47799	2611.127234	0.25258258	0.048523691
Mid	142	2	IN	11M	M2	Brn03	B1.78	202308920	WT	3	sec01	F	NA	39152	202	9049.471643	9185.279425	0.227298394	0.190249488	82275	94	14873.791	10850.62334	0.178500041	0.104951553
Mid	142	3	IN	11M	M2	Brn03	B1.78	202308920	WT	3	sec01	F	NA	33129	135	4536.423669	4560.540554	0.13585107	0.10841535	47332	39	5042.352594	5633.585477	0.102174409	0.094163425
Mid	142	4	IN	11M	M2	Brn03	B1.78	202308920	WT	3	sec01	F	NA	16	2	1.548271924	2.894636467	0.09646754	0.197436482	nan	nan	nan	nan	nan	nan
Mid	143	1	IN	11M	M2	Brn03	B1.78	202308920	WT	3	sec01	F	NA	80452	244	14145.05967	14789.71442	0.166628525	0.144792855	29233	20	2848.602779	2946.262869	0.100770578	0.067780577
Mid	143	2	IN	11M	M2	Brn03	B1.78	202308920	WT	3	sec01	F	NA	48503	189	7434.560896	11518.3002	0.150743872	0.197741657	49813	41	4462.733353	3863.28657	0.086091399	0.058915082
Mid	144	1	IN	11M	M2	Brn03	B1.78	202308920	WT	3	sec01	F	NA	31060	140	5767.568203	6023.404134	0.182604715	0.160860613	57832	36	5667.718538	5209.91547	0.094331272	0.073075458
Mid	145	1	IN	11M	M2	Brn03	B1.78	202308920	WT	3	sec01	F	NA	35680	4	531.595472	2124.381036	0.012237736	0.051804379	31480	6	888.1875974	2428.89995	0.024582284	0.061463341
Mid	145	2	IN	11M	M2	Brn03	B1.78	202308920	WT	3	sec01	F	NA	59467	135	8910.365856	8969.116446	0.142137796	0.10936141	23911	20	2283.770185	2378.367958	0.089707792	0.075371936
Mid	145	3	IN	11M	M2	Brn03	B1.78	202308920	WT	3	sec01	F	NA	25949	98	5800.109576	4830.532189	0.218814373	0.142259866	48259	47	5525.930133	5225.840196	0.105363548	0.085336082
Mid	146	1	IN	11M	M2	Brn03	B1.78	202308920	WT	3	sec01	F	NA	40961	158	7729.1489	6326.5218	0.181246668	0.118532084	43960	35	4761.867907	3969.648802	0.103059433	0.064545661
Mid	147	1	IN	11M	M2	Brn0	B1.98	202308920	WT	2	sec01	F	NA	38534	73	1833.236336	1965.544446	0.042648967	0.036224917	28361	2	1068.073735	1382.905031	0.031326771	0.035339896
Mid	147	2	IN	11M	M2	Brn0	B1.98	202308920	WT	2	sec01	F	NA	51641	152	3348.763674	3670.142662	0.059021898	0.046883345	54536	11	2458.727266	3129.918874	0.037903409	0.041046768
Mid	148	1	IN	11M	M2	Brn0	B1.98	202308920	WT	2	sec01	F	NA	47760	112	2434.454327	3993.903294	0.044785228	0.049027238	48206	5	1660.444668	1988.97202	0.029617762	0.033081561
Mid	148	2	IN	11M	M2	Brn0	B1.98	202308920	WT	2	sec01	F	NA	53941	156	3377.777239	4741.240228	0.054459449	0.059098192	35676	5	1361.378092	1483.796219	0.032654308	0.033142596
Mid	148	3	IN	11M	M2	Brn0	B1.98	202308920	WT	2	sec01	F	NA	62713	114	3177.838475	3852.944082	0.044007018	0.04261845	62596	4	2036.76897	2978.887272	0.026443886	0.033203632
Mid	149	1	IN	11M	M2	Brn0	B1.98	202308920	WT	2	sec01	F	NA	87572	174	3855.575884	5250.770253	0.038757917	0.041519798	45754	9	1523.976704	2701.561751	0.027710384	0.033447776
Mid	149	2	IN	11M	M2	Brn0	B1.98	202308920	WT	2	sec01	F	NA	56902	124	3706.950352	3445.960851	0.057068743	0.043839172	60750	3	2834.461256	2537.775699	0.041138325	0.036026552
Mid	149	3	IN	11M	M2	Brn0	B1.98	202308920	WT	2	sec01	F	NA	27127	44	1103.234183	1646.577755	0.034439612	0.040756848	9778	6	370.6978877	919.0182503	0.027389944	0.054459449
Mid	149	4	IN	11M	M2	Brn0	B1.98	202308920	WT	2	sec01	F	NA	25	1	1.342473486	1.360540171	0.062241549	0.043434806	46	0	2.320805695	4.411108546	0.049866483	0.079621576
Mid	149	5	IN	11M	M2	Brn0	B1.98	202308920	WT	2	sec01	F	NA	9	2	0.274570841	0.797604334	0.032219425	0.088158999	12	0	0.828137635	3.057328101	0.052964065	0.09848173
Mid	149	6	IN	11M	M2	Brn0	B1.98	202308920	WT	2	sec01	F	NA	4	0	0.139604792	0.21748684	0.036789503	0.058365759	36	1	4.696543841	13.09198137	0.130006865	0.342473477
Mid	149	7	IN	11M	M2	Brn0	B1.98	202308920	WT	2	sec01	F	NA	59814	85	2949.754641	2735.08059	0.043335624	0.032974746	24	0	4.172549024	11.79142438	0.143587396	0.459769577
Mid	149	8	IN	11M	M2	Brn0	B1.98	202308920	WT	2	sec01	F	NA	52703	179	2234.803957	6242.24859	0.034439612	0.081857026	53941	6	1945.743898	3459.72934	0.027527276	0.036911573
Mid	149	9	IN	11M	M2	Brn0	B1.98	202308920	WT	2	sec01	F	NA	33208	75	1860.6248	2092.561246	0.048477914	0.040436409	35212	4	925.3175136	1572.195991	0.020706493	0.033798732
Mid	149	10	IN	11M	M2	Brn0	B1.98	202308920	WT	2	sec01	F	NA	nan	nan	nan	nan	nan	nan	42562	3	1510.041372	1781.365076	0.029190509	0.03447013
Mid	151	1	IN	11M	M2	Brn0	B1.98	202308920	WT	2	sec01	F	NA	80136	222	4573.549485	5324.216182	0.050919358	0.043564506	35858	14	1356.909029	3017.607541	0.030991074	0.040299077
Mid	151	2	IN	11M	M2	Brn0	B1.98	202308920	WT	2	sec01	F	NA	7	2	0.449210344	1.15747311	0.071519036	0.179774165	9	0	0.269214924	0.298970019	0.036957351	0.034775311
Mid	151	3	IN	11M	M2	Brn0	B1.98	202308920	WT	2	sec01	F	NA	43543	98	802.5030183	2264.455807	0.015197986	0.041000992	7577	1	128.8991387	378.0733051	0.011795224	0.042557411
Mid	151	4	IN	11M	M2	Brn0	B1.98	202308920	WT	2	sec01	F	NA	81628	205	1964.028009	4765.872841	0.020004578	0.043183032	25902	1	476.9960812	1181.036502	0.01420615	0.036026552
Mid	152	1	IN	11M	M2	Brn0	B1.98	202308920	WT	2	sec01	F	NA	75636	183	2679.942634	5521.98484	0.030151827	0.049561303	44051	5	1207.614272	2267.660491	0.022751201	0.034241244
Mid	152	2	IN	11M	M2	Brn0	B1.98	202308920	WT	2	sec01	F	NA	72824	154	2860.708804	4638.96978	0.03309682	0.045151446	62354	4	2486.480208	5673.887607	0.029083695	0.039169908
Mid	152	3	IN	11M	M2	Brn0	B1.98	202308920	WT	2	sec01	F	NA	68897	110	2048.055215	3651.558564	0.024307622	0.037048906	40304	3	1044.900882	2487.162575	0.02075227	0.039063096
Mid	152	4	IN	11M	M2	Brn0	B1.98	202308920	WT	2	sec01	F	NA	9353	36	450.8362563	725.5358366	0.04196994	0.054756999	47322	6	1469.783281	2329.744172	0.026474403	0.039581902
Mid	152	5	IN	11M	M2	Brn0	B1.98	202308920	WT	2	sec01	F	NA	29621	89	1662.316735	3367.557171	0.046929121	0.076096743	56636	10	1713.73163	3908.305551	0.024170291	0.051148243
Mid	152	6	IN	11M	M2	Brn0	B1.98	202308920	WT	2	sec01	F	NA	19418	8	257.2374171	539.9140632	0.010376135	0.020996414	32812	0	589.2940296	1179.296425	0.015228504	0.032562751
Mid	153	1	IN	11M	M2	Brn0	B1.98	202308920	WT	2	sec01	F	NA	36691	20	1336.145636	2185.119893	0.030273899	0.038254369	14266	6	648.4939664	1308.359472	0.037445638	0.047379263
Mid	153	2	IN	11M	M2	Brn0	B1.98	202308920	WT	2	sec01	F	NA	46029	96	2000.812533	2457.971135	0.037720304	0.037590601	35624	2	1581.647475	1617.521725	0.038056001	0.03387503
Mid	153	3	IN	11M	M2	Brn0	B1.98	202308920	WT	2	sec01	F	NA	59254	155	3004.613053	4332.310573	0.043442436	0.051926453	40134	4	1453.669494	2369.095557	0.029556725	0.042008087
Mid	154	1	IN	11M	M2	Brn0	B1.98	202308920	WT	2	sec01	F	NA	24598	98	1299.649701	2600.616527	0.047394522	0.082444496	45333	16	1284.134514	2907.139198	0.022201877	0.048737317
Mid	154	2	IN	11M	M2	Brn0	B1.98	202308920	WT	2	sec01	F	NA	63593	194	2564.439238	9125.399455	0.033813994	0.108117796	49728	7	1065.518354	2264.587447	0.016968032	0.037415121
Mid	155	1	IN	11M	M2	Brn0	B1.98	202308920	WT	2	sec01	F	NA	20	0	0.63862059	0.266941331	0.030136568	0.01139849	nan	nan	nan	nan	nan	nan
Mid	156	1	IN	11M	M2	Brn0	B1.98	202308920	WT	2	sec02	F	NA	47868	193	6764.411862	9666.697448	0.125459671	0.14082551	62213	36	3608.385801	5181.951192	0.040970474	0.050553139
Mid	157	1	IN	11M	M2	Brn0	B1.98	202308920	WT	2	sec02	F	NA	47791	110	5885.043828	6631.441279	0.109124895	0.094331272	65153	18	3220.411665	3759.82114	0.036423285	0.038300145
Mid	158	1	IN	11M	M2	Brn0	B1.98	202308920	WT	2	sec02	F	NA	81761	67	5971.249645	3991.441955	0.058701456	0.031006332	79702	16	4968.553361	5849.276197	0.048096437	0.031448845
Mid	159	1	IN	11M	M2	Brn0	B1.98	202308920	WT	2	sec02	F	NA	72883	223	6943.007239	11975.791	0.084016174	0.120775156	54082	24	2431.716264	4938.125479	0.034363318	0.060028993
Mid	160	1	IN	11M	M2	Brn0	B1.98	202308920	WT	2	sec02	F	NA	40477	59	4160.619291	2902.142736	0.077019915	0.039520867	33787	6	2134.763473	2409.142736	0.050591286	0.05243
Mid	160	2	IN	11M	M2	Brn0	B1.98	202308920	WT	2	sec02	F	NA	34	3	2.322987724	4.221576221	0.057480734	0.09872587	nan	nan	nan	nan	nan	nan
Mid	161	1	IN	11M	M2	Brn0	B1.98	202308920	WT	2	sec02	F	NA	49813	41	3254.658584	1958.785494	0.051804379	0.024963761	51587	10	2964.938434	2297.902699	0.046997789	0.028641185
Mid	162	1	IN	11M	M2	Brn0	B1.98	202308920	WT	2	sec02	F	NA	13256	48	1287.434227	1662.64529	0.085038528	0.087190054	36550	12	2103.898821	2070.430415	0.046860456	0.041184101
Mid	163	1	IN	11M	M2	Brn0	B1.98	202308920	WT	2	sec02	F	NA	44883	84	4856.614974	4609.118414	0.087869078	0.053253986	31702	9	2316.59216	3076.258384	0.063904785	0.05598535
Mid	163	2	IN	11M	M2	Brn0	B1.98	202308920	WT	2	sec02	F	NA	27136	82	5611.81494	3717.783551	0.187747002	0.080918595	51432	9	7144.409495	3734.610564	0.126375213	0.054154269
Mid	164	1	IN	11M	M2	Brn0	B1.98	202308920	WT	2	sec02	F	NA	26291	87	5941.966067	3511.607357	0.20557718	0.074868388	37701	17	5739.492459	1827.631819	0.136430919	0.038651101
Mid	165	1	IN	11M	S1	Brn01	B-0.46	202308920	WT	1	sec02	F	NA	99766	116	13671.05874	5788.704734	0.115312427	0.041992828	50670	5	6266.142126	3452.78499	0.101426721	0.054795146
Mid	165	2	IN	11M	S1	Brn01	B-0.46	202308920	WT	1	sec02	F	NA	69982	96	9657.314525	3714.862508	0.120149538	0.036240175	54577	16	7886.652999	4941.551801	0.126642257	0.061402306
Mid	165	3	IN	11M	S1	Brn01	B-0.46	202308920	WT	1	sec02	F	NA	57355	109	13079.28791	4567.805193	0.216220334	0.055054553	92296	11	10656.18098	7930.513001	0.095445178	0.067658506
Mid	166	1	IN	11M	S1	Brn01	B-0.46	202308920	WT	1	sec02	F	NA	62299	98	14202.92148	2744.340969	0.207911804	0.030502785	42867	6	14621.991	2304.690979	0.322728306	0.040367741
Mid	166	2	IN	11M	S1	Brn01	B-0.46	202308920	WT	1	sec02	F	NA	52076	56	8467.907855	1826.556548	0.143190667	0.024582284	40409	4	13531.38404	2385.410547	0.314007789	0.045975432
Mid	166	3	IN	11M	S1	Brn01	B-0.46	202308920	WT	1	sec02	F	NA	40077	104	9257.250342	3143.015524	0.202807665	0.04728771	54217	17	17950.76275	3827.297113	0.312321663	0.047669183
Mid	167	1	IN	11M	S1	Brn01	B-0.46	202308920	WT	1	sec02	F	NA	27740	87	2551.238088	1424.451685	0.076478221	0.031280994	67858	31	7635.923742	5304.337856	0.095063709	0.059555963
Mid	167	2	IN	11M	S1	Brn01	B-0.46	202308920	WT	1	sec02	F	NA	56383	124	5935.264735	2265.730547	0.089662015	0.027374685	33279	10	5486.080829	2438.396417	0.13762112	0.055313956
Mid	167	3	IN	11M	S1	Brn01	B-0.46	202308920	WT	1	sec02	F	NA	53578	83	4822.1661	1872.797991	0.07377737	0.022247653	48042	4	8710.990117	2431.254022	0.15643549	0.039734494
Mid	167	4	IN	11M	S1	Brn01	B-0.46	202308920	WT	1	sec02	F	NA	58833	223	11460.0985	4422.725969	0.168451972	0.050766766	77675	25	10247.6414	8313.176858	0.109605551	0.069977872
Mid	168	1	IN	11M	S1	Brn01	B-0.46	202308920	WT	1	sec02	F	NA	91773	178	13707.80928	5929.646564	0.128145263	0.050888836	25890	6	3767.290824	2949.788938	0.127885863	0.063401237
Mid	168	2	IN	11M	S1	Brn01	B-0.46	202308920	WT	1	sec02	F	NA	29431	24	1859.826432	1160.369668	0.047562372	0.025558861	46421	12	6183.253395	4247.314737	0.117524989	0.05993744
Mid	168	3	IN	11M	S1	Brn01	B-0.46	202308920	WT	1	sec02	F	NA	nan	nan	nan	nan	nan	nan	6724	3	1385.517251	2499.678219	0.189684898	0.182635233
Mid	169	1	IN	11M	S1	Brn01	B-0.46	202308920	WT	1	sec02	F	NA	46807	95	11070.96875	3629.983906	0.221980616	0.050980393	12	0	1.581857052	0.444113826	0.141329065	0.042206455
Mid	169	2	IN	11M	S1	Brn01	B-0.46	202308920	WT	1	sec02	F	NA	32200	22	5502.670271	1187.952151	0.157137409	0.029083695	68732	14	8430.577331	4423.293987	0.108216986	0.050049592
Mid	169	3	IN	11M	S1	Brn01	B-0.46	202308920	WT	1	sec02	F	NA	31616	61	5635.804488	2372.675734	0.153566793	0.04510567	34694	4	6630.140325	2052.682357	0.177340358	0.044098575
Mid	169	4	IN	11M	S1	Brn01	B-0.46	202308920	WT	1	sec02	F	NA	50487	64	7124.739488	2625.385754	0.126237884	0.033272296	41737	7	6278.109854	2300.255288	0.137010753	0.036331732
Mid	169	5	IN	11M	S1	Brn01	B-0.46	202308920	WT	1	sec02	F	NA	nan	nan	nan	nan	nan	nan	38875	7	6741.822112	2818.675322	0.161944002	0.03823911
Mid	170	1	IN	11M	S1	Brn01	B-0.46	202308920	WT	1	sec02	F	NA	48871	85	12021.89836	3504.010503	0.224742502	0.04321355	39320	11	5653.095479	2941.18473	0.123857483	0.04274052
Mid	170	2	IN	11M	S1	Brn01	B-0.46	202308920	WT	1	sec02	F	NA	86441	152	19914.55278	7324.583421	0.211078048	0.048142213	91780	16	13961.83156	6224.591846	0.132661939	0.045731287
Mid	170	3	IN	11M	S1	Brn01	B-0.46	202308920	WT	1	sec02	F	NA	32951	13	3465.783096	1236.250251	0.083604179	0.029983979	48593	3	7377.991518	2346.086387	0.135393307	0.037323568
Mid	171	1	IN	11M	S1	Brn01	B-0.46	202308920	WT	1	sec02	F	NA	49319	108	7133.189764	4280.128638	0.119195849	0.05427634	26546	5	3925.003282	2010.674177	0.135179669	0.043274585
Mid	171	2	IN	11M	S1	Brn01	B-0.46	202308920	WT	1	sec02	F	NA	38677	70	6591.423639	3003.043949	0.151445791	0.045288779	34688	4	5334.407097	1924.690886	0.136659801	0.041428246
Mid	171	3	IN	11M	S1	Brn01	B-0.46	202308920	WT	1	sec02	F	NA	75707	152	21702.34226	5717.092417	0.264484614	0.048859388	97803	18	18011.68421	7757.978067	0.164217591	0.046311133
Mid	171	4	IN	11M	S1	Brn01	B-0.46	202308920	WT	1	sec02	F	NA	62213	37	6495.972737	2079.726855	0.089723051	0.023132678	55843	6	9317.865893	3301.512313	0.154703587	0.036285955
Mid	171	5	IN	11M	S1	Brn01	B-0.46	202308920	WT	1	sec02	F	NA	46055	80	7110.853272	3921.096441	0.130952924	0.049729154	32994	2	5681.64439	2023.721175	0.155046925	0.041000992
Mid	171	6	IN	11M	S1	Brn01	B-0.46	202308920	WT	1	sec02	F	NA	46876	88	8763.241601	3453.488081	0.163027391	0.042450599	34694	1	5889.284294	1576.543438	0.15359731	0.037827116
Mid	171	7	IN	11M	S1	Brn01	B-0.46	202308920	WT	1	sec02	F	NA	38661	64	7075.335136	3306.267998	0.159105822	0.045273516	35563	4	6209.92726	1848.708846	0.159334704	0.043015182
Mid	171	8	IN	11M	S1	Brn01	B-0.46	202308920	WT	1	sec02	F	NA	49580	74	7601.38508	3336.823077	0.130556196	0.042923629	46847	5	7375.495754	3233.344432	0.139040202	0.037659265
Mid	171	9	IN	11M	S1	Brn01	B-0.46	202308920	WT	1	sec02	F	NA	42173	75	7607.060749	3321.432612	0.1541619	0.045487143	45204	6	7029.778915	2727.989718	0.138567179	0.045319296
Mid	171	10	IN	11M	S1	Brn01	B-0.46	202308920	WT	1	sec02	F	NA	81557	79	13087.8612	3323.60593	0.141405359	0.027496757	33295	9	8044.494272	2117.319253	0.227794304	0.036041811
Mid	172	1	IN	11M	S1	Brn01	B-0.46	202308920	WT	1	sec02	F	NA	20657	52	4310.20441	2020.27033	0.193911657	0.059998475	52428	9	6320.907062	3182.823916	0.101792932	0.048783094
Mid	173	1	IN	11M	S1	Brn01	B-0.46	202308920	WT	1	sec02	F	NA	57150	85	9649.994175	4209.264719	0.14636454	0.038635843	27836	3	4940.122349	1364.182714	0.15925841	0.036377508
Mid	173	2	IN	11M	S1	Brn01	B-0.46	202308920	WT	1	sec02	F	NA	47450	36	10771.16457	1758.923832	0.210009918	0.028946364	62789	13	11299.5114	3211.999334	0.164049745	0.035767149
Mid	173	3	IN	11M	S1	Brn01	B-0.46	202308920	WT	1	sec02	F	NA	50138	121	8630.484966	4425.154136	0.149721518	0.050888836	53940	16	13189.74286	4926.691637	0.226474404	0.053131916
Mid	173	4	IN	11M	S1	Brn01	B-0.46	202308920	WT	1	sec02	F	NA	39531	52	8035.534053	1859.47462	0.185366601	0.033585109	51901	12	9908.495051	2436.295512	0.173136488	0.03305104
Mid	173	5	IN	11M	S1	Brn01	B-0.46	202308920	WT	1	sec02	F	NA	61196	99	9585.108557	3880.348904	0.136751354	0.03776608	nan	nan	nan	nan	nan	nan
Mid	174	1	IN	11M	S1	Brn01	B-0.46	202308920	WT	1	sec02	F	NA	76177	167	13597.86234	3574.758244	0.159761965	0.032272831	51190	7	8942.001713	3353.722688	0.155062184	0.044251163
Mid	175	1	IN	11M	S1	Brn0	B-0.94	202308920	WT	2	sec03	F	NA	21073	61	6000.403801	1197.314506	0.269687951	0.035507742	85432	12	24692.29089	5735.454055	0.269336998	0.051255055
Mid	175	2	IN	11M	S1	Brn0	B-0.94	202308920	WT	2	sec03	F	NA	63938	137	14225.58078	2847.439573	0.17096208	0.026276035	59106	9	24144.91162	4565.943517	0.386541545	0.050705731
Mid	175	3	IN	11M	S1	Brn0	B-0.94	202308920	WT	2	sec03	F	NA	133240	288	39673.81041	7633.968673	0.241916537	0.031937134	53033	14	24854.77583	4281.109611	0.444892049	0.045349814
Mid	175	4	IN	11M	S1	Brn0	B-0.94	202308920	WT	2	sec03	F	NA	46344	104	8373.928941	2255.033132	0.146669716	0.026443886	34247	3	13780.15781	2088.801299	0.375570297	0.037903409
Mid	176	1	IN	11M	S1	Brn0	B-0.94	202308920	WT	2	sec03	F	NA	55374	121	17914.44344	3733.285944	0.296101332	0.046082247	76206	6	23439.70999	4421.428512	0.287357897	0.046555277
Mid	176	2	IN	11M	S1	Brn0	B-0.94	202308920	WT	2	sec03	F	NA	123076	236	29731.40328	9610.510166	0.223270014	0.050690472	95615	10	24984.92461	6578.783894	0.252140075	0.042984664
Mid	176	3	IN	11M	S1	Brn0	B-0.94	202308920	WT	2	sec03	F	NA	56384	159	13008.03673	5623.9773	0.222400248	0.071030743	39947	3	9450.344306	2765.375421	0.220538646	0.056900892
Mid	176	4	IN	11M	S1	Brn0	B-0.94	202308920	WT	2	sec03	F	NA	48505	114	9694.921725	4960.146674	0.187808037	0.066392004	25179	8	4700.169117	3275.553646	0.178606853	0.054764628
Mid	176	5	IN	11M	S1	Brn0	B-0.94	202308920	WT	2	sec03	F	NA	36400	100	8600.613369	3962.686262	0.22331579	0.066971846	42234	7	8121.880618	3136.630751	0.177706569	0.056519419
Mid	176	6	IN	11M	S1	Brn0	B-0.94	202308920	WT	2	sec03	F	NA	41200	88	7106.737807	2978.276498	0.154604405	0.045197222	15740	1	3912.563912	874.3462747	0.242053866	0.041519798
Mid	177	1	IN	11M	S1	Brn0	B-0.94	202308920	WT	2	sec03	F	NA	38869	58	11831.59925	2780.771317	0.291378647	0.061455712	35175	10	10110.54165	3618.218344	0.273319602	0.068757154
Mid	177	2	IN	11M	S1	Brn0	B-0.94	202308920	WT	2	sec03	F	NA	63977	154	20106.88714	6618.944784	0.303379864	0.066529334	59046	11	16793.36808	4769.204278	0.268375665	0.054032195
Mid	177	3	IN	11M	S1	Brn0	B-0.94	202308920	WT	2	sec03	F	NA	15	1	4.045624472	0.871625859	0.23977264	0.045052262	47	0	19.53203623	2.563057918	0.379423216	0.05101854
Mid	177	4	IN	11M	S1	Brn0	B-0.94	202308920	WT	2	sec03	F	NA	11	0	2.939086005	0.666590375	0.241344318	0.049294271	42	0	15.90576034	2.666285182	0.357991904	0.054657817
Mid	177	5	IN	11M	S1	Brn0	B-0.94	202308920	WT	2	sec03	F	NA	6	0	1.514946193	0.229571985	0.24295415	0.03823911	36	0	13.78019388	3.062943481	0.351934075	0.060852978
Mid	177	6	IN	11M	S1	Brn0	B-0.94	202308920	WT	2	sec03	F	NA	107446	228	26133.15058	7733.22241	0.220263988	0.046540018	131692	19	51296.94051	8035.464101	0.384374768	0.046326391
Mid	178	1	IN	11M	S1	Brn0	B-0.94	202308920	WT	2	sec03	F	NA	61754	139	13767.10071	6286.656662	0.202014193	0.066346228	45558	5	15658.96928	3138.486736	0.321034551	0.047150377
Mid	178	2	IN	11M	S1	Brn0	B-0.94	202308920	WT	2	sec03	F	NA	44721	76	10143.03014	3217.005909	0.20242618	0.048447393	32000	4	10032.11951	2181.426157	0.298863202	0.053482872
Mid	178	3	IN	11M	S1	Brn0	B-0.94	202308920	WT	2	sec03	F	NA	70071	100	16402.28664	5323.934775	0.202822924	0.049591821	825	0	146.0395975	48.31049072	0.164080262	0.056260012
Mid	178	4	IN	11M	S1	Brn0	B-0.94	202308920	WT	2	sec03	F	NA	40782	108	11271.93413	6024.656858	0.251651794	0.084901199	1394	0	227.4288243	68.94415216	0.157213703	0.047730222
Mid	178	5	IN	11M	S1	Brn0	B-0.94	202308920	WT	2	sec03	F	NA	nan	nan	nan	nan	nan	nan	22769	5	6607.145572	2400.029483	0.272945762	0.060151063
Mid	178	6	IN	11M	S1	Brn0	B-0.94	202308920	WT	2	sec03	F	NA	nan	nan	nan	nan	nan	nan	21932	10	6399.857955	3006.705136	0.280994892	0.067719541
Mid	179	1	IN	11M	S1	Brn0	B-0.94	202308920	WT	2	sec03	F	NA	35777	71	6188.916307	3675.575833	0.159082934	0.069436178	27040	6	4979.51623	1889.365731	0.172350645	0.050385289
Mid	179	2	IN	11M	S1	Brn0	B-0.94	202308920	WT	2	sec03	F	NA	49035	91	8775.435603	4220.162559	0.164881364	0.055420768	61099	10	11425.64358	4286.766756	0.172884718	0.047745481
Mid	179	3	IN	11M	S1	Brn0	B-0.94	202308920	WT	2	sec03	F	NA	39615	31	6979.419336	3153.279046	0.161638826	0.057145037	14598	4	2388.092257	1785.754987	0.151216909	0.064225227
Mid	179	4	IN	11M	S1	Brn0	B-0.94	202308920	WT	2	sec03	F	NA	27767	54	4310.032015	3882.08228	0.13830778	0.075379565	18181	3	2896.095522	1079.392647	0.148477912	0.04959945
Mid	179	5	IN	11M	S1	Brn0	B-0.94	202308920	WT	2	sec03	F	NA	29695	82	5546.498331	4156.08344	0.170763716	0.092530712	37539	7	4076.958667	2567.289407	0.096498057	0.052445259
Mid	179	6	IN	11M	S1	Brn0	B-0.94	202308920	WT	2	sec03	F	NA	26	0	3.011200123	1.580834668	0.118806742	0.063935302	51497	11	6619.608719	3386.529874	0.115053028	0.048203249
Mid	179	7	IN	11M	S1	Brn0	B-0.94	202308920	WT	2	sec03	F	NA	15	0	1.678660274	0.832333874	0.108476385	0.05648127	nan	nan	nan	nan	nan	nan
Mid	179	8	IN	11M	S1	Brn0	B-0.94	202308920	WT	2	sec03	F	NA	52556	141	8103.889344	9143.929339	0.136171505	0.112031735	nan	nan	nan	nan	nan	nan
Mid	180	1	IN	11M	S1	Brn0	B-0.94	202308920	WT	2	sec03	F	NA	97519	111	18655.53331	8123.632969	0.180163264	0.05993744	52797	22	7832.38421	8407.75009	0.13534753	0.089539938
Mid	180	2	IN	11M	S1	Brn0	B-0.94	202308920	WT	2	sec03	F	NA	52955	130	9809.903018	7531.130727	0.168894485	0.089616239	22964	6	3955.601238	2629.875031	0.158144504	0.067902647
Mid	180	3	IN	11M	S1	Brn0	B-0.94	202308920	WT	2	sec03	F	NA	88580	171	18552.06315	7561.570666	0.197360188	0.061753262	36139	14	6129.250541	5787.837968	0.157572284	0.102586403
Mid	180	4	IN	11M	S1	Brn0	B-0.94	202308920	WT	2	sec03	F	NA	33713	114	6930.898744	5242.384407	0.19399558	0.10794232	50374	8	6188.265618	3469.020391	0.106797896	0.052811474
Mid	180	5	IN	11M	S1	Brn0	B-0.94	202308920	WT	2	sec03	F	NA	35	1	9.017486803	2.952208744	0.239513233	0.054871442	7	0	1.087708846	0.623941407	0.155870907	0.087647822
Mid	180	6	IN	11M	S1	Brn0	B-0.94	202308920	WT	2	sec03	F	NA	72184	171	11082.38903	10779.10027	0.137941554	0.092896923	18207	3	2214.099078	1055.901627	0.110002287	0.046692606
Mid	180	7	IN	11M	S1	Brn0	B-0.94	202308920	WT	2	sec03	F	NA	33293	54	4825.817108	2684.65048	0.130746931	0.051285572	6282	1	1353.809873	324.2342266	0.202761889	0.043259326
Mid	181	1	IN	11M	S1	Brn0	B-0.94	202308920	WT	2	sec03	F	NA	24585	36	6900.217915	1413.676572	0.260502011	0.039658196	70763	9	18078.60942	4809.826924	0.233554587	0.051338978
Mid	181	2	IN	11M	S1	Brn0	B-0.94	202308920	WT	2	sec03	F	NA	39713	69	6608.947192	3039.663024	0.145067528	0.049897	17	0	3.961532027	0.781750213	0.20312047	0.041992828
Mid	181	3	IN	11M	S1	Brn0	B-0.94	202308920	WT	2	sec03	F	NA	nan	nan	nan	nan	nan	nan	21577	1	3102.194859	1369.477	0.125352859	0.044747081
Mid	182	1	IN	11M	S1	Brn0	B-0.94	202308920	WT	2	sec03	F	NA	57589	131	7471.248177	8620.672623	0.11373312	0.096849009	7366	4	943.3885109	734.7248958	0.114366367	0.0805066
Mid	182	2	IN	11M	S1	Brn0	B-0.94	202308920	WT	2	sec03	F	NA	50997	106	7386.420468	5839.868594	0.130220488	0.077759974	44638	12	4287.738694	3542.077093	0.08346685	0.055405509
Mid	182	3	IN	11M	S1	Brn0	B-0.94	202308920	WT	2	sec03	F	NA	35079	71	10923.26891	3328.656768	0.294155806	0.063569084	31106	6	5886.220815	1809.480922	0.169024184	0.042069122
Mid	182	4	IN	11M	S1	Brn0	B-0.94	202308920	WT	2	sec03	F	NA	57726	107	8127.08689	7005.616197	0.127046615	0.068528265	34340	7	4267.146885	2083.263359	0.107804991	0.044937819
Mid	182	5	IN	11M	S1	Brn0	B-0.94	202308920	WT	2	sec03	F	NA	62918	146	6952.303111	9123.355844	0.091859311	0.085343711	41385	4	3900.087575	2099.949832	0.082764938	0.039505608
Mid	182	6	IN	11M	S1	Brn0	B-0.94	202308920	WT	2	sec03	F	NA	34200	113	4578.151311	6061.156209	0.116929881	0.111161977	49879	18	5431.06133	3825.185845	0.096437022	0.046128023
Mid	182	7	IN	11M	S1	Brn0	B-0.94	202308920	WT	2	sec03	F	NA	55216	154	7399.821884	7658.286126	0.117463954	0.098390177	19257	10	2199.489892	1426.515696	0.100419626	0.044266421
Mid	182	8	IN	11M	S1	Brn0	B-0.94	202308920	WT	2	sec03	F	NA	nan	nan	nan	nan	nan	nan	18	0	1.44019226	1.33534753	0.064713515	0.070847638
Mid	184	1	IN	11M	S1	Brn0	B-0.94	202308920	WT	2	sec03	F	NA	102335	287	25326.52431	15530.50649	0.230060279	0.093400471	54465	12	12018.28387	3621.94138	0.206027314	0.045059893
Mid	184	2	IN	11M	S1	Brn0	B-0.94	202308920	WT	2	sec03	F	NA	51338	127	12705.7267	5813.553572	0.235477224	0.071900509	48410	9	9463.868164	3550.339915	0.18078889	0.052048523
Mid	184	3	IN	11M	S1	Brn0	B-0.94	202308920	WT	2	sec03	F	NA	nan	nan	nan	nan	nan	nan	73521	3	18634.73079	3988.923209	0.235667959	0.044235904
Mid	185	1	IN	11M	S1	Brn0	B-0.94	202308920	WT	2	sec03	F	NA	115261	165	28054.41697	9937.625341	0.229190513	0.057488365	5091	3	1017.654169	541.0822466	0.177187763	0.070046537
Mid	185	2	IN	11M	S1	Brn0	B-0.94	202308920	WT	2	sec03	F	NA	50937	130	7830.269478	6434.458707	0.144136727	0.076173037	11856	1	1448.466668	1068.343909	0.112947278	0.050461587
Mid	185	3	IN	11M	S1	Brn0	B-0.94	202308920	WT	2	sec03	F	NA	157657	226	29105.24652	15338.36753	0.169932097	0.064530402	5832	0	532.3262082	300.9826511	0.073258564	0.049149308
Mid	185	4	IN	11M	S1	Brn0	B-0.94	202308920	WT	2	sec03	F	NA	100369	174	15224.36258	10252.42905	0.139467463	0.06880293	116296	21	22758.59925	8304.242675	0.17744717	0.051529717
Mid	185	5	IN	11M	S1	Brn0	B-0.94	202308920	WT	2	sec03	F	NA	87197	214	21732.88152	10465.95032	0.231403068	0.080399789	22113	5	3135.850724	1568.967531	0.131082624	0.047814146
Mid	185	6	IN	11M	S1	Brn0	B-0.94	202308920	WT	2	sec03	F	NA	28900	58	5338.633401	2873.476039	0.165560395	0.060196843	nan	nan	nan	nan	nan	nan
Mid	186	1	IN	11M	S1	Brn01	B0.02	202308920	WT	1	sec01	F	NA	50822	69	3736.679611	4525.120184	0.054978255	0.050965134	42683	6	1999.999059	2718.665648	0.033958953	0.050263219
Mid	186	2	IN	11M	S1	Brn01	B0.02	202308920	WT	1	sec01	F	NA	50692	54	2197.532484	1899.395184	0.034348059	0.027328908	58940	5	2977.824924	3968.525342	0.041611351	0.046250094
Mid	186	3	IN	11M	S1	Brn01	B0.02	202308920	WT	1	sec01	F	NA	75588	76	3084.503769	2805.768345	0.031937134	0.026001373	74605	5	3531.242337	3952.359387	0.036926832	0.043579768
Mid	186	4	IN	11M	S1	Brn01	B0.02	202308920	WT	1	sec01	F	NA	23216	27	1028.377907	881.4624575	0.032379646	0.027985046	31263	5	1501.863405	2695.174443	0.035507742	0.050102998
Mid	186	5	IN	11M	S1	Brn01	B0.02	202308920	WT	1	sec01	F	NA	43226	49	1726.312982	1748.387202	0.030350195	0.026504921	40386	4	1671.206627	2058.017491	0.032196537	0.039414052
Mid	186	6	IN	11M	S1	Brn01	B0.02	202308920	WT	1	sec01	F	NA	43365	49	1444.910297	2106.649032	0.022522317	0.030655375	13535	2	451.7553536	721.9986583	0.024124514	0.041077286
Mid	186	7	IN	11M	S1	Brn01	B0.02	202308920	WT	1	sec01	F	NA	5	0	0.122163728	0.300862137	0.025467307	0.059227893	20	0	0.388067444	1.343755227	0.021240558	0.061524376
Mid	186	8	IN	11M	S1	Brn01	B0.02	202308920	WT	1	sec01	F	NA	16	0	0.764171816	1.021561004	0.044907302	0.06820783	27	0	1.09626917	1.475486385	0.037407491	0.053940643
Mid	186	9	IN	11M	S1	Brn01	B0.02	202308920	WT	1	sec01	F	NA	58656	68	1975.358746	2167.290537	0.025146868	0.023666743	16	0	0.617471581	1.153887222	0.037964448	0.066559851
Mid	186	10	IN	11M	S1	Brn01	B0.02	202308920	WT	1	sec01	F	NA	nan	nan	nan	nan	nan	nan	44500	2	2054.858295	3093.919712	0.035446707	0.042236973
Mid	187	1	IN	11M	S1	Brn01	B0.02	202308920	WT	1	sec01	F	NA	84844	247	6240.214214	4484.926308	0.05709926	0.039276723	74388	7	5404.42079	7867.687853	0.055466544	0.052216373
Mid	187	2	IN	11M	S1	Brn01	B0.02	202308920	WT	1	sec01	F	NA	22952	75	1639.399804	1171.026995	0.061097123	0.038681619	66135	5	5100.17138	5148.83266	0.061493859	0.05474937
Mid	187	3	IN	11M	S1	Brn01	B0.02	202308920	WT	1	sec01	F	NA	15	0	0.392126352	0.249134056	0.011093309	0.016533151	25	0	1.585091935	0.967360959	0.035637446	0.039841307
Mid	187	4	IN	11M	S1	Brn01	B0.02	202308920	WT	1	sec01	F	NA	22966	77	1300.59135	1118.92386	0.042648967	0.029358359	86248	23	4950.667622	7902.614626	0.044892043	0.061280232
Mid	187	5	IN	11M	S1	Brn01	B0.02	202308920	WT	1	sec01	F	NA	50424	44	2557.996541	1133.265284	0.034271762	0.014801252	57868	1	4775.486249	2857.483442	0.066651411	0.039765012
Mid	187	6	IN	11M	S1	Brn01	B0.02	202308920	WT	1	sec01	F	NA	55281	103	2910.343379	2095.78644	0.03996338	0.023605706	56567	4	3845.835925	3179.526716	0.056168459	0.046395056
Mid	187	7	IN	11M	S1	Brn01	B0.02	202308920	WT	1	sec01	F	NA	8	0	0.903837644	0.505561922	0.115892269	0.061463341	27	0	1.658365769	1.59540703	0.065232318	0.057114519
Mid	187	8	IN	11M	S1	Brn01	B0.02	202308920	WT	1	sec01	F	NA	2	0	0.202639811	0.092973221	0.108461127	0.049988557	54	0	3.264576185	3.948851772	0.054856185	0.062409401
Mid	187	9	IN	11M	S1	Brn01	B0.02	202308920	WT	1	sec01	F	NA	50335	105	2791.767015	1942.530378	0.042641338	0.026199741	52	0	3.473594287	4.411413705	0.063355461	0.079728387
Mid	187	10	IN	11M	S1	Brn01	B0.02	202308920	WT	1	sec01	F	NA	nan	nan	nan	nan	nan	nan	54	0	3.997863766	4.334554037	0.069642179	0.087144271
Mid	187	11	IN	11M	S1	Brn01	B0.02	202308920	WT	1	sec01	F	NA	nan	nan	nan	nan	nan	nan	56	1	4.468955524	7.003540082	0.075837336	0.078446634
Mid	187	12	IN	11M	S1	Brn01	B0.02	202308920	WT	1	sec01	F	NA	nan	nan	nan	nan	nan	nan	56	0	4.45386437	6.34709697	0.075165942	0.062149998
Mid	187	13	IN	11M	S1	Brn01	B0.02	202308920	WT	1	sec01	F	NA	nan	nan	nan	nan	nan	nan	61	0	4.747035928	6.256000639	0.073373005	0.055283437
Mid	187	14	IN	11M	S1	Brn01	B0.02	202308920	WT	1	sec01	F	NA	nan	nan	nan	nan	nan	nan	81459	5	5944.312679	4130.901085	0.056855116	0.042801555
Mid	188	1	IN	11M	S1	Brn01	B0.02	202308920	WT	1	sec01	F	NA	81524	72	4792.582826	3995.94387	0.048096437	0.033585109	48634	4	2506.100288	2664.350489	0.041992828	0.042328525
Mid	188	2	IN	11M	S1	Brn01	B0.02	202308920	WT	1	sec01	F	NA	77466	107	4818.168634	7554.48294	0.049103532	0.054245822	53253	10	2876.731416	4538.262811	0.042374305	0.046326391
Mid	188	3	IN	11M	S1	Brn01	B0.02	202308920	WT	1	sec01	F	NA	55948	51	4014.265161	2872.251368	0.059983216	0.033386741	53180	9	2392.276865	3169.560408	0.03665217	0.04261845
Mid	189	1	IN	11M	S1	Brn01	B0.02	202308920	WT	1	sec01	F	NA	59731	57	1997.844837	2345.607224	0.02574197	0.02885481	64301	6	2514.3307	4379.491957	0.027740901	0.04261845
Mid	189	2	IN	11M	S1	Brn01	B0.02	202308920	WT	1	sec01	F	NA	88919	155	5251.017755	8072.511139	0.042496376	0.057175554	59888	6	2324.272914	5699.834279	0.025558861	0.053009842
Mid	189	3	IN	11M	S1	Brn01	B0.02	202308920	WT	1	sec01	F	NA	68996	141	5595.451459	6408.188135	0.066392004	0.06100557	91596	9	2900.460619	6116.000176	0.023285268	0.056488898
Mid	189	4	IN	11M	S1	Brn01	B0.02	202308920	WT	1	sec01	F	NA	39845	89	2737.076939	3674.125448	0.053742275	0.059830625	22825	2	855.645917	1468.344032	0.027939269	0.050377659
Mid	190	1	IN	11M	S1	Brn01	B0.02	202308920	WT	1	sec01	F	NA	45579	48	1596.497693	1056.544004	0.021942474	0.013534753	43367	1	2578.693024	1860.536024	0.045250628	0.035629816
Mid	190	2	IN	11M	S1	Brn01	B0.02	202308920	WT	1	sec01	F	NA	49315	83	1954.226907	1550.741258	0.029510949	0.022995345	23179	1	1572.598155	1664.988039	0.05586328	0.040421151
Mid	190	3	IN	11M	S1	Brn01	B0.02	202308920	WT	1	sec01	F	NA	43164	77	1162.595961	1423.466961	0.016723888	0.02604715	34938	1	2003.024219	2428.128744	0.047272451	0.062577248
Mid	190	4	IN	11M	S1	Brn01	B0.02	202308920	WT	1	sec01	F	NA	21	0	0.842435341	0.668039983	0.040573739	0.029633021	4	0	0.217257954	0.114991989	0.051331349	0.026977951
Mid	190	5	IN	11M	S1	Brn01	B0.02	202308920	WT	1	sec01	F	NA	16	0	0.619897772	0.532646678	0.039536126	0.033768214	5	0	0.18751812	0.146700237	0.038048372	0.029831388
Mid	190	6	IN	11M	S1	Brn01	B0.02	202308920	WT	1	sec01	F	NA	66393	210	4384.31071	3574.035972	0.051132981	0.039261464	71354	5	3351.832112	5381.708438	0.036255438	0.060273137
Mid	191	1	IN	11M	S1	Brn01	B0.02	202308920	WT	1	sec01	F	NA	29545	39	1209.34771	1685.398935	0.031517509	0.041687649	42765	2	3571.258675	2380.755677	0.068101011	0.041840237
Mid	191	2	IN	11M	S1	Brn01	B0.02	202308920	WT	1	sec01	F	NA	54791	29	2566.032142	2149.309611	0.03570611	0.028900588	47099	3	2225.068091	3893.140494	0.036911573	0.063981079
Mid	191	3	IN	11M	S1	Brn01	B0.02	202308920	WT	1	sec01	F	NA	nan	nan	nan	nan	nan	nan	25339	6	2219.293815	2283.74475	0.070923932	0.054459449
Mid	192	1	IN	11M	S1	Brn01	B0.02	202308920	WT	1	sec01	F	NA	21502	87	998.9850026	1114.62814	0.034393836	0.034790572	16	0	0.820920123	0.873411158	0.027862974	0.049332418
Mid	192	2	IN	11M	S1	Brn01	B0.02	202308920	WT	1	sec01	F	NA	nan	nan	nan	nan	nan	nan	69476	11	2950.080575	5677.014016	0.032959487	0.053452354
Mid	192	3	IN	11M	S1	Brn01	B0.02	202308920	WT	1	sec01	F	NA	nan	nan	nan	nan	nan	nan	44698	1	965.3543497	2760.034109	0.01451133	0.055924315
Mid	193	1	IN	11M	S1	Brn01	B0.02	202308920	WT	1	sec01	F	NA	44186	72	2727.779923	3254.92728	0.045777068	0.039108872	40584	5	1362.836977	1764.215095	0.024902724	0.03558404
Mid	193	2	IN	11M	S1	Brn01	B0.02	202308920	WT	1	sec01	F	NA	60	0	2.300312812	1.947020675	0.030991074	0.028763257	25	0	0.910063331	0.695552003	0.027504386	0.025497826
Mid	193	3	IN	11M	S1	Brn01	B0.02	202308920	WT	1	sec01	F	NA	27343	24	1206.183614	1034.883668	0.033012893	0.025040055	49079	4	1980.350719	2214.154686	0.031174181	0.035736628
Mid	193	4	IN	11M	S1	Brn01	B0.02	202308920	WT	1	sec01	F	NA	57031	41	1762.86298	1868.548385	0.022858014	0.021835661	46630	4	1826.692841	2030.770021	0.030487526	0.033600368
Mid	193	5	IN	11M	S1	Brn01	B0.02	202308920	WT	1	sec01	F	NA	21	1	1.438269639	3.971709765	0.066063937	0.18515297	nan	nan	nan	nan	nan	nan
Mid	193	6	IN	11M	S1	Brn01	B0.02	202308920	WT	1	sec01	F	NA	19	0	1.130815603	3.777981218	0.050308997	0.211230643	nan	nan	nan	nan	nan	nan
Mid	194	1	IN	11M	S1	Brn01	B0.02	202308920	WT	1	sec01	F	NA	53729	81	2120.02352	1663.087516	0.028992143	0.019966431	31076	2	2251.998661	2758.077656	0.055680171	0.038422216
Mid	194	2	IN	11M	S1	Brn01	B0.02	202308920	WT	1	sec01	F	NA	23971	105	896.3585132	1283.363518	0.02887007	0.042023346	71331	6	2915.968223	5848.349942	0.030838484	0.053788051
Mid	194	3	IN	11M	S1	Brn01	B0.02	202308920	WT	1	sec01	F	NA	51138	55	1948.630035	1427.672608	0.027557794	0.017074846	34879	0	2367.107977	1666.740906	0.054886702	0.039871823
Mid	194	4	IN	11M	S1	Brn01	B0.02	202308920	WT	1	sec01	F	NA	74807	96	4536.208705	2521.573671	0.047516596	0.026871137	26692	3	2028.228857	2413.668883	0.063187607	0.040283818
Mid	195	1	IN	11M	S1	Brn01	B0.02	202308920	WT	1	sec01	F	NA	48426	81	2944.365245	3602.122565	0.048249029	0.050354771	95722	11	3563.427965	5986.795707	0.028519113	0.049210347
Mid	195	2	IN	11M	S1	Brn01	B0.02	202308920	WT	1	sec01	F	NA	50668	43	1699.526808	1630.682679	0.025528343	0.01933318	49646	0	2116.089591	1967.336238	0.034744792	0.033371482
Mid	196	1	IN	11M	S1	Brn01	B0.02	202308920	WT	1	sec01	F	NA	50501	42	1866.178063	1837.588821	0.028427558	0.024261845	33597	3	1717.002766	1620.560345	0.039353017	0.034393836
Mid	196	2	IN	11M	S1	Brn01	B0.02	202308920	WT	1	sec01	F	NA	42148	48	1924.556592	1872.822939	0.034973677	0.027527276	36760	1	1484.987476	1516.681151	0.03150988	0.032852676
Mid	197	1	IN	11M	S1	Brn03	B0.02	202308920	WT	3	sec02	F	NA	27090	101	8306.981065	8336.630155	0.300297558	0.22973983	29462	14	5167.318137	3834.827439	0.166216522	0.100709543
Mid	197	2	IN	11M	S1	Brn03	B0.02	202308920	WT	3	sec02	F	NA	53743	209	21554.61813	18872.5642	0.391821176	0.268963158	53754	21	13856.1744	9083.64662	0.244678423	0.112291142
Mid	197	3	IN	11M	S1	Brn03	B0.02	202308920	WT	3	sec02	F	NA	22554	114	6082.930937	9995.344259	0.261844814	0.392202646	15268	8	2303.22994	3286.831115	0.139604792	0.158648044
Mid	197	4	IN	11M	S1	Brn03	B0.02	202308920	WT	3	sec02	F	NA	28238	79	10859.24215	5596.555978	0.372442216	0.143419549	27775	16	7399.256765	5061.671901	0.255664915	0.124002442
Mid	197	5	IN	11M	S1	Brn03	B0.02	202308920	WT	3	sec02	F	NA	57389	229	23253.10077	18365.52168	0.404455632	0.249019608	29159	12	6220.947921	5441.569531	0.211322188	0.123849854
Mid	197	6	IN	11M	S1	Brn03	B0.02	202308920	WT	3	sec02	F	NA	40277	241	11780.73578	16420.346	0.286076128	0.361913472	47744	22	6377.423503	7422.972766	0.125230789	0.107164107
Mid	197	7	IN	11M	S1	Brn03	B0.02	202308920	WT	3	sec02	F	NA	15268	27	6065.484291	2380.925369	0.376455337	0.107972838	41747	4	11245.03776	4239.036748	0.256893277	0.082734413
Mid	197	8	IN	11M	S1	Brn03	B0.02	202308920	WT	3	sec02	F	NA	59104	213	26348.60192	18932.86762	0.426214993	0.245700777	61902	12	15645.50578	6608.058142	0.241611347	0.086518653
Mid	198	1	IN	11M	S1	Brn03	B0.02	202308920	WT	3	sec02	F	NA	100638	179	26944.79088	8965.500735	0.247959107	0.064591438	50169	3	10295.96379	4161.513501	0.191470206	0.069367513
Mid	198	2	IN	11M	S1	Brn03	B0.02	202308920	WT	3	sec02	F	NA	77580	137	18670.9701	7521.868063	0.230060279	0.066819258	20011	8	4186.355765	2619.980805	0.200175479	0.067597464
Mid	198	3	IN	11M	S1	Brn03	B0.02	202308920	WT	3	sec02	F	NA	81251	183	24271.28915	8937.307643	0.284428179	0.07661555	38915	9	10433.15775	5049.272086	0.250003815	0.07460136
Mid	199	1	IN	11M	S1	Brn03	B0.02	202308920	WT	3	sec02	F	NA	57032	243	22016.4107	16970.72521	0.382681012	0.239780277	36868	4	7908.957216	4510.695341	0.204287782	0.096986346
Mid	199	2	IN	11M	S1	Brn03	B0.02	202308920	WT	3	sec02	F	NA	49732	230	20551.03122	16466.35819	0.404440373	0.267368585	46485	17	11490.54857	6638.372537	0.231654838	0.0920882
Mid	199	3	IN	11M	S1	Brn03	B0.02	202308920	WT	3	sec02	F	NA	56587	217	23841.66233	13176.46319	0.412817568	0.17216754	48641	13	14120.59371	8440.596127	0.281559467	0.10237278
Mid	199	4	IN	11M	S1	Brn03	B0.02	202308920	WT	3	sec02	F	NA	22	0	0.208850236	1.01263448	0.007705806	0.03918517	15	0	0.359761961	0.649103543	0.021568627	0.042504005
Mid	199	5	IN	11M	S1	Brn03	B0.02	202308920	WT	3	sec02	F	NA	12	0	0.045304036	0.356206609	0.003784237	0.033035781	29	0	0.384557875	2.420950631	0.013176166	0.075295642
Mid	199	6	IN	11M	S1	Brn03	B0.02	202308920	WT	3	sec02	F	NA	2	0	0.473517954	0.211932555	0.295567244	0.108934157	17	0	3.17109938	1.188967731	0.200045779	0.076699473
Mid	199	7	IN	11M	S1	Brn03	B0.02	202308920	WT	3	sec02	F	NA	13	2	6.192858815	4.257602833	0.459586486	0.232738234	16	0	3.115098804	1.277485315	0.209567413	0.086610205
Mid	199	8	IN	11M	S1	Brn03	B0.02	202308920	WT	3	sec02	F	NA	18	0	3.019928262	1.402975496	0.128923476	0.074280918	1198	1	237.339849	114.3556879	0.188296333	0.064423591
Mid	199	9	IN	11M	S1	Brn03	B0.02	202308920	WT	3	sec02	F	NA	28141	76	9496.553171	3968.424998	0.320202947	0.096108951	52	1	12.74280928	7.927016102	0.25169757	0.110505834
Mid	199	10	IN	11M	S1	Brn03	B0.02	202308920	WT	3	sec02	F	NA	nan	nan	nan	nan	nan	nan	11	0	2.404898137	1.097261027	0.228748001	0.100083925
Mid	199	11	IN	11M	S1	Brn03	B0.02	202308920	WT	3	sec02	F	NA	nan	nan	nan	nan	nan	nan	45	1	13.6446631	11.40556948	0.289097428	0.16234073
Mid	199	12	IN	11M	S1	Brn03	B0.02	202308920	WT	3	sec02	F	NA	nan	nan	nan	nan	nan	nan	50004	12	12807.17225	5449.157477	0.241580829	0.080552377
Mid	200	1	IN	11M	S1	Brn03	B0.02	202308920	WT	3	sec02	F	NA	25595	65	6914.074603	5077.002444	0.245510027	0.130296782	28129	14	6463.822615	3244.584636	0.219478145	0.083497368
Mid	200	2	IN	11M	S1	Brn03	B0.02	202308920	WT	3	sec02	F	NA	34657	114	9426.296575	7371.879958	0.25282672	0.158892199	25144	13	4602.632869	3095.197073	0.171709776	0.08844129
Mid	200	3	IN	11M	S1	Brn03	B0.02	202308920	WT	3	sec02	F	NA	49222	61	12698.73946	4357.528516	0.23729305	0.065949492	34482	6	6781.398919	3237.331841	0.184786752	0.063340202
Mid	200	4	IN	11M	S1	Brn03	B0.02	202308920	WT	3	sec02	F	NA	29366	109	8482.028446	7268.821457	0.273609519	0.173144117	56114	31	11353.32294	7574.301857	0.19305715	0.095933467
Mid	200	5	IN	11M	S1	Brn03	B0.02	202308920	WT	3	sec02	F	NA	54507	146	18559.8835	8160.061803	0.326771945	0.102571145	71138	29	8986.027258	9183.886844	0.11682307	0.104478523
Mid	200	6	IN	11M	S1	Brn03	B0.02	202308920	WT	3	sec02	F	NA	29751	138	8761.355994	7002.53529	0.289898515	0.190753028	46802	12	10817.71385	5233.54942	0.218554974	0.083787292
Mid	200	7	IN	11M	S1	Brn03	B0.02	202308920	WT	3	sec02	F	NA	nan	nan	nan	nan	nan	nan	79899	43	12908.80319	10016.37138	0.147982001	0.101014726
Mid	201	1	IN	11M	S1	Brn03	B0.02	202308920	WT	3	sec02	F	NA	32201	147	10639.3301	8053.97722	0.318989843	0.18871595	60420	27	10368.00466	7202.769961	0.156588078	0.097291522
Mid	201	2	IN	11M	S1	Brn03	B0.02	202308920	WT	3	sec02	F	NA	16	0	6.819089025	0.869291229	0.421988249	0.048371099	25	0	9.097306788	2.203418013	0.361921102	0.058831159
Mid	201	3	IN	11M	S1	Brn03	B0.02	202308920	WT	3	sec02	F	NA	80764	161	29624.10808	10703.37263	0.353139549	0.093690395	63780	12	16971.69365	6219.90308	0.252689391	0.073334858
Mid	202	1	IN	11M	S1	Brn03	B0.02	202308920	WT	3	sec02	F	NA	40009	59	8619.343133	3483.969608	0.202059969	0.057923246	35769	9	6464.174702	3041.299858	0.170069426	0.06195163
Mid	202	2	IN	11M	S1	Brn03	B0.02	202308920	WT	3	sec02	F	NA	29692	23	7395.218358	2059.523464	0.234912649	0.04740978	38055	5	8285.196646	2798.293205	0.200015262	0.0620737
Mid	202	3	IN	11M	S1	Brn03	B0.02	202308920	WT	3	sec02	F	NA	40196	95	9001.466989	7562.496591	0.203875795	0.115922786	21292	7	3893.950166	2777.207006	0.170107573	0.084473945
Mid	202	4	IN	11M	S1	Brn03	B0.02	202308920	WT	3	sec02	F	NA	57651	92	16931.3978	6575.317119	0.273281455	0.078416117	67147	10	14581.25797	5588.761845	0.205706879	0.065217063
Mid	202	5	IN	11M	S1	Brn03	B0.02	202308920	WT	3	sec02	F	NA	34257	39	9051.004685	2681.160436	0.250171661	0.05503929	32547	4	6819.789045	2387.083134	0.198245212	0.062912948
Mid	202	6	IN	11M	S1	Brn03	B0.02	202308920	WT	3	sec02	F	NA	49000	107	12307.34788	7554.913044	0.225757226	0.095307849	42782	19	8659.888092	4384.644865	0.185580224	0.071335927
Mid	202	7	IN	11M	S1	Brn03	B0.02	202308920	WT	3	sec02	F	NA	32422	149	4849.433983	6050.637402	0.141405359	0.15146105	51867	26	4534.40179	6118.28396	0.075867854	0.094941631
Mid	202	8	IN	11M	S1	Brn03	B0.02	202308920	WT	3	sec02	F	NA	18917	18	4933.668499	1209.996324	0.242664218	0.047203783	22236	5	5058.431848	1719.50381	0.209658965	0.062058441
Mid	202	9	IN	11M	S1	Brn03	B0.02	202308920	WT	3	sec02	F	NA	30575	88	7031.727384	5378.586574	0.205233842	0.118905932	30068	16	5504.400856	3135.455119	0.168444335	0.081055924
Mid	202	10	IN	11M	S1	Brn03	B0.02	202308920	WT	3	sec02	F	NA	27421	24	7109.818723	1796.485271	0.240894184	0.049118791	9205	1	1523.660274	676.8856346	0.113588162	0.064522773
Mid	202	11	IN	11M	S1	Brn03	B0.02	202308920	WT	3	sec02	F	NA	34578	29	7181.671551	2224.5041	0.188509956	0.04463264	32743	3	7378.333535	2301.633329	0.207156479	0.05148394
Mid	203	1	IN	11M	S1	Brn03	B0.02	202308920	WT	3	sec02	F	NA	27562	92	3089.816803	3636.954531	0.103410393	0.107576102	87222	21	8415.202892	9227.516249	0.085923553	0.083329521
Mid	203	2	IN	11M	S1	Brn03	B0.02	202308920	WT	3	sec02	F	NA	26394	104	5145.673001	4620.341087	0.188387886	0.12509346	39384	17	4736.298439	4023.389703	0.109575033	0.082139313
Mid	203	3	IN	11M	S1	Brn03	B0.02	202308920	WT	3	sec02	F	NA	55299	107	13691.49082	4229.35023	0.227046616	0.054367896	57152	12	6408.283457	5291.36555	0.099641412	0.077500574
Mid	203	4	IN	11M	S1	Brn03	B0.02	202308920	WT	3	sec02	F	NA	46850	62	10686.05614	2799.714844	0.211627379	0.045075152	37283	6	9171.292012	3188.157889	0.227061883	0.064103149
Mid	203	5	IN	11M	S1	Brn03	B0.02	202308920	WT	3	sec02	F	NA	26219	43	6061.044345	1781.97275	0.21243611	0.047547113	36510	10	9067.365625	3154.898119	0.228061348	0.066315711
Mid	203	6	IN	11M	S1	Brn03	B0.02	202308920	WT	3	sec02	F	NA	nan	nan	nan	nan	nan	nan	25	0	4.987472326	1.778789964	0.176821545	0.070183873
Mid	203	7	IN	11M	S1	Brn03	B0.02	202308920	WT	3	sec02	F	NA	nan	nan	nan	nan	nan	nan	18	0	3.633752927	1.528389417	0.175204083	0.070206761
Mid	203	8	IN	11M	S1	Brn03	B0.02	202308920	WT	3	sec02	F	NA	nan	nan	nan	nan	nan	nan	18	0	3.544792861	1.854200054	0.163637757	0.079865724
Mid	203	9	IN	11M	S1	Brn03	B0.02	202308920	WT	3	sec02	F	NA	nan	nan	nan	nan	nan	nan	35478	8	8324.999559	2726.871843	0.211017013	0.062867172
Mid	204	1	IN	11M	S1	Brn03	B0.02	202308920	WT	3	sec02	F	NA	38718	51	8476.495537	2335.025471	0.20621042	0.041748684	33862	5	9271.390555	2787.69055	0.255909055	0.056610972
Mid	204	2	IN	11M	S1	Brn03	B0.02	202308920	WT	3	sec02	F	NA	43585	71	9763.363381	3202.685957	0.20972763	0.047402151	38711	3	7902.220586	2839.616392	0.190165564	0.057732509
Mid	204	3	IN	11M	S1	Brn03	B0.02	202308920	WT	3	sec02	F	NA	34836	127	5255.667934	3835.30668	0.140978098	0.079484247	40311	6	4563.882509	3727.076162	0.102830552	0.066956587
Mid	204	4	IN	11M	S1	Brn03	B0.02	202308920	WT	3	sec02	F	NA	80243	172	24236.98387	6425.492904	0.29272908	0.055405509	62161	5	16560.79027	5429.522016	0.261333644	0.053604946
Mid	204	5	IN	11M	S1	Brn03	B0.02	202308920	WT	3	sec02	F	NA	34349	69	9079.599909	2951.244621	0.242267489	0.052826732	40214	5	7880.594829	3289.066366	0.179949641	0.062088959
Mid	204	6	IN	11M	S1	Brn03	B0.02	202308920	WT	3	sec02	F	NA	62200	159	22649.2607	9306.697935	0.351781487	0.098359652	81782	15	23251.38668	9673.054192	0.272175163	0.08252079
Mid	205	1	IN	11M	S1	Brn03	B0.02	202308920	WT	3	sec02	F	NA	48181	137	16642.61305	5065.494702	0.332532227	0.078400858	72877	12	19031.3986	6525.755558	0.24615854	0.068787672
Mid	205	2	IN	11M	S1	Brn03	B0.02	202308920	WT	3	sec02	F	NA	43061	84	13692.94174	4072.357507	0.300091565	0.067292288	32360	3	9896.200686	2603.59245	0.289677262	0.067902647
Mid	205	3	IN	11M	S1	Brn03	B0.02	202308920	WT	3	sec02	F	NA	64096	166	19931.93094	9938.588819	0.290821701	0.102662697	24089	11	5398.529703	5088.488655	0.210772872	0.103830017
Mid	205	4	IN	11M	S1	Brn03	B0.02	202308920	WT	3	sec02	F	NA	8853	45	2497.886412	1334.046907	0.272022575	0.109132528	83841	33	16064.08422	10016.60326	0.173373014	0.093263142
Mid	205	5	IN	11M	S1	Brn03	B0.02	202308920	WT	3	sec02	F	NA	94789	193	34140.50549	9194.97001	0.343511105	0.071473256	70372	16	19146.14849	9483.372233	0.259998471	0.077882051
Mid	205	6	IN	11M	S1	Brn03	B0.02	202308920	WT	3	sec02	F	NA	35601	30	11670.35143	2403.094456	0.307782114	0.055191882	13717	1	5328.006041	990.3682478	0.385534436	0.057740141
Mid	205	7	IN	11M	S1	Brn03	B0.02	202308920	WT	3	sec02	F	NA	74875	90	23825.63514	4603.657915	0.295223922	0.045517661	42854	5	17856.99135	4757.815644	0.413153291	0.064621955
Mid	206	1	IN	11M	S1	Brn03	B0.02	202308920	WT	3	sec02	F	NA	42634	80	8979.451273	2712.508054	0.192401007	0.04179446	17780	4	4746.558343	1345.266623	0.267917901	0.061051346
Mid	206	2	IN	11M	S1	Brn03	B0.02	202308920	WT	3	sec02	F	NA	32722	48	7474.680416	1867.472651	0.214297697	0.043076217	5378	2	1136.774319	437.388785	0.191866934	0.075501643
Mid	206	3	IN	11M	S1	Brn03	B0.02	202308920	WT	3	sec02	F	NA	49675	259	8144.469249	8848.780061	0.158815905	0.145494774	18409	2	5105.007264	1402.631039	0.264515132	0.060257878
Mid	206	4	IN	11M	S1	Brn03	B0.02	202308920	WT	3	sec02	F	NA	24309	105	3600.435784	2960.153233	0.138948649	0.094987415	58764	14	5550.0494	5474.200433	0.085206382	0.075043872
Mid	206	5	IN	11M	S1	Brn03	B0.02	202308920	WT	3	sec02	F	NA	51180	171	15729.79741	6045.415645	0.298191816	0.078736551	43438	11	3949.211692	4063.071263	0.083268486	0.077592127
Mid	206	6	IN	11M	S1	Brn03	B0.02	202308920	WT	3	sec02	F	NA	31189	49	6997.369577	1747.008105	0.20654612	0.040886549	66711	22	10787.61535	6399.524154	0.145006478	0.07789731
Mid	206	7	IN	11M	S1	Brn03	B0.02	202308920	WT	3	sec02	F	NA	42426	165	12815.20769	6011.72087	0.298954755	0.097367816	25694	2	6747.196201	1661.272193	0.242923632	0.054901961
Mid	206	8	IN	11M	S1	Brn03	B0.02	202308920	WT	3	sec02	F	NA	36307	75	8074.674831	2695.28431	0.206149384	0.051003281	53883	16	8348.253822	4872.794436	0.140108332	0.077347979
Mid	206	9	IN	11M	S1	Brn03	B0.02	202308920	WT	3	sec02	F	NA	27643	40	6003.090473	1430.476756	0.195437551	0.038040742	24351	3	6958.742154	1882.728102	0.272632957	0.05740444
Mid	206	10	IN	11M	S1	Brn03	B0.02	202308920	WT	3	sec02	F	NA	41979	52	10653.29554	2322.731553	0.235393301	0.04072633	24481	7	7153.795134	1859.55569	0.266956598	0.060250249
Mid	206	11	IN	11M	S1	Brn03	B0.02	202308920	WT	3	sec02	F	NA	nan	nan	nan	nan	nan	nan	35245	17	10521.88751	3452.866701	0.28353551	0.075379565
Mid	207	1	IN	11M	S1	Brn03	B1.78	202308920	WT	3	sec01	F	NA	36568	135	1957.374994	5078.121403	0.052094299	0.121507592	33568	8	1474.624876	2662.501049	0.042557411	0.06610208
Mid	207	2	IN	11M	S1	Brn03	B1.78	202308920	WT	3	sec01	F	NA	48593	128	7251.618438	7372.321464	0.146387428	0.105180435	32890	20	2781.841141	3340.829774	0.081300072	0.06974899
Mid	208	1	IN	11M	S1	Brn03	B1.78	202308920	WT	3	sec01	F	NA	48627	9	989.0032555	2418.706696	0.019073777	0.04463264	68887	20	1935.150111	5163.932791	0.023819333	0.055374991
Mid	208	2	IN	11M	S1	Brn03	B1.78	202308920	WT	3	sec01	F	NA	31147	27	1326.402521	2052.059619	0.040756848	0.052521553	11928	6	654.1692389	1194.900634	0.050339513	0.078660257
Mid	209	1	IN	11M	S1	Brn0	B1.98	202308920	WT	2	sec01	F	NA	50024	165	3670.45686	5404.209847	0.067627989	0.080476083	56411	6	2249.859898	3118.977819	0.034134433	0.045044634
Mid	209	2	IN	11M	S1	Brn0	B1.98	202308920	WT	2	sec01	F	NA	30222	5	167.8761444	830.6297583	0.004303044	0.02325475	65970	3	741.9879976	3266.586334	0.008529793	0.043610286
Mid	210	1	IN	11M	S1	Brn0	B1.98	202308920	WT	2	sec01	F	NA	48430	63	3173.011038	1949.769213	0.056321051	0.026199741	15823	1	1455.089129	585.0393395	0.085389487	0.027588312
Mid	210	2	IN	11M	S1	Brn0	B1.98	202308920	WT	2	sec01	F	NA	12	0	0.444586859	0.44083314	0.036942091	0.039658196	3	0	0.205874722	0.106004426	0.077447165	0.04135195
Mid	210	3	IN	11M	S1	Brn0	B1.98	202308920	WT	2	sec01	F	NA	14	0	0.58297094	0.504417483	0.039826047	0.037705041	1	0	0.082001984	0.040375371	0.082001984	0.040375371
Mid	210	4	IN	11M	S1	Brn0	B1.98	202308920	WT	2	sec01	F	NA	49483	79	4691.708739	3209.131629	0.082337685	0.050766766	48485	3	3401.619261	3180.097571	0.059922177	0.053620204
Mid	210	5	IN	11M	S1	Brn0	B1.98	202308920	WT	2	sec01	F	NA	72337	138	6658.203928	3824.549897	0.075303271	0.034866866	42055	6	5047.735489	3014.923373	0.108522162	0.047959104
Mid	210	6	IN	11M	S1	Brn0	B1.98	202308920	WT	2	sec01	F	NA	72255	81	10475.13117	4825.11767	0.132967114	0.045288779	34	0	5.109620828	1.349431599	0.164858475	0.039627679
Mid	210	7	IN	11M	S1	Brn0	B1.98	202308920	WT	2	sec01	F	NA	nan	nan	nan	nan	nan	nan	66	0	9.830823276	2.488044553	0.159716189	0.034500647
Mid	210	8	IN	11M	S1	Brn0	B1.98	202308920	WT	2	sec01	F	NA	nan	nan	nan	nan	nan	nan	21516	9	3601.437752	3777.430352	0.157213703	0.077836268
Mid	211	1	IN	11M	S1	Brn0	B1.98	202308920	WT	2	sec01	F	NA	1	0	0.032166019	0.012817578	0.032166019	0.012817578	13	0	1.447592914	0.393209735	0.108728163	0.02980087
Mid	211	2	IN	11M	S1	Brn0	B1.98	202308920	WT	2	sec01	F	NA	21	2	1.60547797	1.170748467	0.064843213	0.026062409	50835	1	4942.30662	2238.772951	0.087464713	0.037262533
Mid	211	3	IN	11M	S1	Brn0	B1.98	202308920	WT	2	sec01	F	NA	60049	160	5379.54054	3450.062522	0.077302203	0.037094682	77634	5	8602.745961	3540.844977	0.101915009	0.03700313
Mid	211	4	IN	11M	S1	Brn0	B1.98	202308920	WT	2	sec01	F	NA	45095	99	5628.652907	2827.279977	0.10995651	0.040688183	nan	nan	nan	nan	nan	nan
Mid	212	1	IN	11M	S1	Brn0	B1.98	202308920	WT	2	sec01	F	NA	48839	158	3009.452969	3248.025884	0.051590752	0.047638666	37201	5	3421.581464	2315.762954	0.082673378	0.034592204
Mid	212	2	IN	11M	S1	Brn0	B1.98	202308920	WT	2	sec01	F	NA	30638	64	1859.385827	1368.522152	0.05432212	0.0312047	37589	6	1662.76532	2635.327188	0.035164416	0.042923629
Mid	212	3	IN	11M	S1	Brn0	B1.98	202308920	WT	2	sec01	F	NA	28427	71	446.8904586	1351.074345	0.011993592	0.036408026	75134	0	1436.887061	3086.663867	0.014602884	0.038269628
Mid	213	1	IN	11M	S1	Brn0	B1.98	202308920	WT	2	sec01	F	NA	39592	150	4270.047306	3053.903475	0.09967193	0.051819637	41903	2	5850.114492	1729.039632	0.132280454	0.032379646
Mid	213	2	IN	11M	S1	Brn0	B1.98	202308920	WT	2	sec01	F	NA	51686	149	5571.386225	3457.333414	0.099702448	0.045853361	27403	3	3100.347999	1546.027042	0.107072555	0.036469061
Mid	213	3	IN	11M	S1	Brn0	B1.98	202308920	WT	2	sec01	F	NA	47974	132	5366.936374	3184.452541	0.100862138	0.043411918	22328	4	4245.552211	1139.975466	0.180971995	0.036820021
Mid	213	4	IN	11M	S1	Brn0	B1.98	202308920	WT	2	sec01	F	NA	33802	105	3355.737395	2765.899034	0.091630429	0.05243	33779	8	2232.467234	2570.397134	0.05958648	0.052872512
Mid	213	5	IN	11M	S1	Brn0	B1.98	202308920	WT	2	sec01	F	NA	38255	93	3892.055272	2677.353235	0.094323643	0.046669718	32646	13	2841.141454	2621.742248	0.079667352	0.053589687
Mid	214	1	IN	11M	S1	Brn0	B1.98	202308920	WT	2	sec01	F	NA	41445	78	2468.931827	2407.611357	0.053528648	0.0408484	13364	4	969.3340673	977.0851612	0.067505911	0.042450599
Mid	214	2	IN	11M	S1	Brn0	B1.98	202308920	WT	2	sec01	F	NA	38156	60	3407.695464	1735.264351	0.081986725	0.031570915	53845	5	2611.23002	2439.399136	0.04179446	0.038208593
Mid	214	3	IN	11M	S1	Brn0	B1.98	202308920	WT	2	sec01	F	NA	29650	74	1747.808014	1938.423166	0.051743343	0.047058824	29317	5	1764.994021	1388.785064	0.052765697	0.038117036
Mid	214	4	IN	11M	S1	Brn0	B1.98	202308920	WT	2	sec01	F	NA	34292	62	2688.275261	1830.550259	0.072465092	0.03605707	24498	4	1514.180776	1406.718458	0.053421836	0.048096437
Mid	214	5	IN	11M	S1	Brn0	B1.98	202308920	WT	2	sec01	F	NA	52524	118	3953.758836	5426.484128	0.066483557	0.064805068	30265	5	1719.577267	1534.66635	0.050858319	0.04119936
Mid	214	6	IN	11M	S1	Brn0	B1.98	202308920	WT	2	sec01	F	NA	35202	67	2266.350198	1953.496089	0.056397345	0.041077286	5140	2	345.6219583	359.6952168	0.059403371	0.046158541
Mid	215	1	IN	11M	S1	Brn0	B1.98	202308920	WT	2	sec01	F	NA	19473	34	1773.145649	1220.129185	0.085023269	0.049744412	43538	6	2759.619292	2956.066137	0.054947738	0.049225606
Mid	215	2	IN	11M	S1	Brn0	B1.98	202308920	WT	2	sec01	F	NA	nan	nan	nan	nan	nan	nan	39996	3	2369.845446	1596.996464	0.049561303	0.030807965
Mid	216	1	IN	11M	S1	Brn0	B1.98	202308920	WT	2	sec01	F	NA	79030	189	9699.518493	6537.374678	0.114106968	0.055756465	36900	8	4089.177846	3391.337075	0.101045243	0.042862594
Mid	216	2	IN	11M	S1	Brn0	B1.98	202308920	WT	2	sec01	F	NA	67236	130	6742.989493	4181.002937	0.090882733	0.043579768	24909	4	2918.371773	2719.484981	0.109048598	0.045365073
Mid	216	3	IN	11M	S1	Brn0	B1.98	202308920	WT	2	sec01	F	NA	46315	94	4033.895037	2794.194862	0.078736551	0.043793391	24246	5	2776.461817	3271.704022	0.102388039	0.056900892
Mid	217	1	IN	11M	S1	Brn0	B1.98	202308920	WT	2	sec01	F	NA	27229	53	2061.199606	1218.710356	0.067872129	0.031998169	75708	1	6278.370268	3018.608614	0.074052036	0.033768214
Mid	217	2	IN	11M	S1	Brn0	B1.98	202308920	WT	2	sec01	F	NA	14146	33	1239.60377	1163.792173	0.076462962	0.050659955	68782	1	3702.300472	3473.312649	0.045593958	0.044083316
Mid	217	3	IN	11M	S1	Brn0	B1.98	202308920	WT	2	sec01	F	NA	43803	105	2414.65776	2706.309534	0.046784163	0.041748684	30701	2	2472.711653	1453.708861	0.069077589	0.032959487
Mid	217	4	IN	11M	S1	Brn0	B1.98	202308920	WT	2	sec01	F	NA	44404	115	3027.305398	2824.884523	0.056778822	0.044373237	31325	3	2793.305214	2219.547923	0.079133287	0.035950255
Mid	217	5	IN	11M	S1	Brn0	B1.98	202308920	WT	2	sec01	F	NA	38389	82	2540.386759	2113.00391	0.057923246	0.037644006	29144	4	2580.864839	2046.581341	0.076905474	0.039276723
Mid	218	1	IN	11M	S1	Brn0	B1.98	202308920	WT	2	sec01	F	NA	27229	53	2061.199606	1218.710356	0.067872129	0.031998169	75708	1	6278.370268	3018.608614	0.074052036	0.033768214
Mid	218	2	IN	11M	S1	Brn0	B1.98	202308920	WT	2	sec01	F	NA	14146	33	1239.60377	1163.792173	0.076462962	0.050659955	68782	1	3702.300472	3473.312649	0.045593958	0.044083316
Mid	218	3	IN	11M	S1	Brn0	B1.98	202308920	WT	2	sec01	F	NA	43803	105	2414.65776	2706.309534	0.046784163	0.041748684	30701	2	2472.711653	1453.708861	0.069077589	0.032959487
Mid	218	4	IN	11M	S1	Brn0	B1.98	202308920	WT	2	sec01	F	NA	44404	115	3027.305398	2824.884523	0.056778822	0.044373237	31325	3	2793.305214	2219.547923	0.079133287	0.035950255
Mid	218	5	IN	11M	S1	Brn0	B1.98	202308920	WT	2	sec01	F	NA	38389	82	2540.386759	2113.00391	0.057923246	0.037644006	29144	4	2580.864839	2046.581341	0.076905474	0.039276723
Mid	219	1	IN	11M	S1	Brn0	B1.98	202308920	WT	2	sec01	F	NA	31303	102	2639.891923	1930.408884	0.076119632	0.043961242	50293	6	3112.612792	2851.111792	0.05178912	0.044220645
Mid	220	1	IN	11M	S1	Brn0	B1.98	202308920	WT	2	sec02	F	NA	5586	15	1055.593912	584.2269016	0.178133816	0.066132598	45993	7	7272.549908	2785.246453	0.144426644	0.048859388
Mid	220	2	IN	11M	S1	Brn0	B1.98	202308920	WT	2	sec02	F	NA	54092	93	10515.66739	3967.002507	0.173159376	0.052368965	28522	2	6352.445059	1276.680449	0.199496448	0.033554588
Mid	221	1	IN	11M	S1	Brn0	B1.98	202308920	WT	2	sec02	F	NA	25	2	3.412680227	1.349340044	0.103433281	0.032372016	nan	nan	nan	nan	nan	nan
Mid	222	1	IN	11M	S1	Brn0	B1.98	202308920	WT	2	sec02	F	NA	49108	156	13156.17623	6453.037449	0.241596088	0.081177995	97780	19	22370.89937	7057.236357	0.209094375	0.048584726
Mid	223	1	IN	11M	S1	Brn0	B1.98	202308920	WT	2	sec02	F	NA	99891	143	18072.66027	7860.719809	0.152559698	0.044571605	28246	4	7033.978898	3115.179234	0.241687641	0.046295874
Mid	223	2	IN	11M	S1	Brn0	B1.98	202308920	WT	2	sec02	F	NA	59202	120	10183.89113	5247.198311	0.151323721	0.053818569	64878	7	12893.65428	4253.511199	0.175753415	0.046326391
Mid	225	1	IN	11M	S1	Brn0	B1.98	202308920	WT	2	sec02	F	NA	50354	165	10613.09843	8116.816589	0.191210806	0.110322729	69324	10	10590.27534	6700.025338	0.13830778	0.060090028
Mid	226	1	IN	11M	S1	Brn0	B1.98	202308920	WT	2	sec02	F	NA	14010	49	2830.189503	1600.89801	0.189745933	0.067658506	63319	6	11100.75719	5089.235574	0.160494387	0.055725947
Mid	226	2	IN	11M	S1	Brn0	B1.98	202308920	WT	2	sec02	F	NA	5330	2	813.4441142	201.6813616	0.12767224	0.034149691	56604	2	11071.28133	3327.562286	0.179201961	0.050080109
Mid	227	1	IN	11M	S1	Brn0	B1.98	202308920	WT	2	sec02	F	NA	26411	99	7301.378776	4161.478035	0.255817503	0.105470359	59795	19	12721.70462	4276.346111	0.195590138	0.049668115
Mid	228	1	IN	11M	S1	Brn0	B1.98	202308920	WT	2	sec02	F	NA	42883	49	8979.815244	1630.202324	0.188433662	0.025574122	32216	7	9180.516519	2143.548504	0.263202876	0.035004195
Mid	228	2	IN	11M	S1	Brn0	B1.98	202308920	WT	2	sec02	F	NA	620	0	83.5393912	11.7116198	0.106218055	0.017837796	6494	4	1301.714901	495.3743656	0.186038002	0.03511101
Mid	228	3	IN	11M	S1	Brn0	B1.98	202308920	WT	2	sec02	F	NA	38493	68	15455.96295	2317.070607	0.375829697	0.038132295	28163	5	6078.274785	1807.427957	0.194979787	0.034203097
Mid	228	4	IN	11M	S1	Brn0	B1.98	202308920	WT	2	sec02	F	NA	47851	134	4971.216683	3415.592023	0.086503394	0.044480048	46939	9	8778.241995	2337.545759	0.16411078	0.036316473
Mid	229	1	IN	11M	S1	Brn0	B1.98	202308920	WT	2	sec02	F	NA	28097	51	4008.78662	1180.693403	0.119127184	0.030128939	87280	6	13881.97736	5357.76566	0.138292521	0.041336689
Mid	229	2	IN	11M	S1	Brn0	B1.98	202308920	WT	2	sec02	F	NA	60047	169	12822.95704	3766.4364	0.195544362	0.038498513	83512	10	16207.13917	6118.517855	0.173159376	0.044541083
Mid	230	1	IN	11M	S1	Brn0	B1.98	202308920	WT	2	sec02	F	NA	28870	71	6212.130695	2365.819442	0.192843512	0.048416875	48070	5	8425.938021	2670.654907	0.158510715	0.037521936
Mid	231	1	IN	11M	S1	Brn0	B1.98	202308920	WT	2	sec02	F	NA	60255	126	10644.84151	4977.081352	0.153856725	0.048096437	58104	6	6646.556225	2944.324305	0.097810328	0.040054932
Mid	231	2	IN	11M	S1	Brn0	B1.98	202308920	WT	2	sec02	F	NA	69660	196	8402.063741	5197.927283	0.102647439	0.044892043	86619	15	19497.95533	4136.935036	0.206820786	0.032288089
Mid	231	3	IN	11M	S1	Brn0	B1.98	202308920	WT	2	sec02	F	NA	39216	98	7800.181752	2726.375453	0.179781795	0.043366142	60978	11	15325.90496	3288.418165	0.232791632	0.038483255
Mid	232	1	IN	11M	Cg1	Brn05	B1.98	20231004	WT	5	sec01	F	NA	45811	185	9140.756774	8788.759306	0.18952468	0.154329747	41206	28	4966.930681	4418.02898	0.115709163	0.07768368
Mid	232	2	IN	11M	Cg1	Brn05	B1.98	20231004	WT	5	sec01	F	NA	22	1	3.583306633	2.903944448	0.147127494	0.132738233	27593	12	3496.335349	2427.751418	0.112687878	0.06868086
Mid	232	3	IN	11M	Cg1	Brn05	B1.98	20231004	WT	5	sec01	F	NA	21198	102	4686.174944	3251.67738	0.218204007	0.123994812	43004	31	5518.154059	4494.17388	0.120988786	0.083741516
Mid	232	4	IN	11M	Cg1	Brn05	B1.98	20231004	WT	5	sec01	F	NA	26806	102	5303.831099	4909.050982	0.188693061	0.142580301	29695	10	3554.643078	2408.691694	0.111573972	0.06443885
Mid	232	5	IN	11M	Cg1	Brn05	B1.98	20231004	WT	5	sec01	F	NA	30893	110	6352.745482	4777.259909	0.198367283	0.113641568	31243	30	5556.095265	4290.267387	0.17046617	0.11622034
Mid	232	6	IN	11M	Cg1	Brn05	B1.98	20231004	WT	5	sec01	F	NA	46022	148	8441.513941	7853.539503	0.17593652	0.1300679	16671	5	2013.036592	1811.21671	0.11420615	0.076195925
Mid	233	1	IN	11M	Cg1	Brn05	B1.98	20231004	WT	5	sec01	F	NA	34897	134	8659.39895	8542.189764	0.2340734	0.196017399	24453	15	3607.376121	3238.393273	0.138658732	0.109399557
Mid	233	2	IN	11M	Cg1	Brn05	B1.98	20231004	WT	5	sec01	F	NA	45143	116	10063.92194	7744.639615	0.219851986	0.142488748	68707	34	8984.279947	8419.500472	0.119478144	0.102807663
Mid	233	3	IN	11M	Cg1	Brn05	B1.98	20231004	WT	5	sec01	F	NA	44692	176	10690.68181	10103.77617	0.228397042	0.181765467	47456	25	5474.679411	6674.197304	0.104005493	0.121278703
Mid	233	4	IN	11M	Cg1	Brn05	B1.98	20231004	WT	5	sec01	F	NA	33385	131	8679.471077	7534.931838	0.248058289	0.179659724	11	0	1.747005396	1.126588836	0.174105436	0.097375445
Mid	233	5	IN	11M	Cg1	Brn05	B1.98	20231004	WT	5	sec01	F	NA	55769	190	12862.35012	13191.75168	0.219577327	0.189898521	25768	11	4149.305335	3096.551783	0.152193487	0.083497368
Mid	233	6	IN	11M	Cg1	Brn05	B1.98	20231004	WT	5	sec01	F	NA	nan	nan	nan	nan	nan	nan	43010	23	6506.260749	5094.165213	0.143511102	0.087693602
Mid	233	7	IN	11M	Cg1	Brn05	B1.98	20231004	WT	5	sec01	F	NA	nan	nan	nan	nan	nan	nan	40411	18	6839.783522	5145.091543	0.163088426	0.095323108
Mid	234	1	IN	11M	Cg1	Brn05	B1.98	20231004	WT	5	sec01	F	NA	34213	115	4547.220068	4321.917741	0.131242841	0.111757077	63646	26	5460.974844	6496.393871	0.078080416	0.079560541
Mid	235	1	IN	11M	Cg1	Brn05	B1.98	20231004	WT	5	sec01	F	NA	21378	110	4216.177982	3413.011812	0.191531241	0.133974209	49971	45	5918.677306	5643.028035	0.108529791	0.091325246
Mid	235	2	IN	11M	Cg1	Brn05	B1.98	20231004	WT	5	sec01	F	NA	51074	200	9997.621351	9030.612409	0.187029839	0.143312737	43434	27	4734.239816	4098.812563	0.099702448	0.074448764
Mid	236	1	IN	11M	Cg1	Brn05	B1.98	20231004	WT	5	sec01	F	NA	39872	164	6243.957399	6827.169195	0.156237125	0.142153054	37116	12	2784.28379	3286.415414	0.068162054	0.072434574
Mid	236	2	IN	11M	Cg1	Brn05	B1.98	20231004	WT	5	sec01	F	NA	45198	114	6409.160771	5490.914599	0.138597697	0.093644619	40360	19	3460.376582	3961.279517	0.078644998	0.085420005
Mid	236	3	IN	11M	Cg1	Brn05	B1.98	20231004	WT	5	sec01	F	NA	56228	177	10034.93054	8485.596709	0.17216754	0.116380557	29109	18	3173.001101	2863.429911	0.103028916	0.078812845
Mid	236	4	IN	11M	Cg1	Brn05	B1.98	20231004	WT	5	sec01	F	NA	15340	28	1878.619517	1942.274161	0.117998019	0.105882354	34889	14	3538.971255	3666.639036	0.100709543	0.096345462
Mid	236	5	IN	11M	Cg1	Brn05	B1.98	20231004	WT	5	sec01	F	NA	33569	88	5660.74446	4385.437647	0.154329747	0.10014496	16447	10	1568.055392	1582.848021	0.090730146	0.074341953
Mid	236	6	IN	11M	Cg1	Brn05	B1.98	20231004	WT	5	sec01	F	NA	45584	198	6912.596875	7649.729124	0.154512852	0.142610818	63037	29	5829.240991	6101.320431	0.081376366	0.080674447
Mid	236	7	IN	11M	Cg1	Brn05	B1.98	20231004	WT	5	sec01	F	NA	58546	190	9954.924976	8691.575315	0.160173953	0.116533153	58052	28	6067.824435	5743.701723	0.096314944	0.077439539
Mid	236	8	IN	11M	Cg1	Brn05	B1.98	20231004	WT	5	sec01	F	NA	70901	199	11257.75002	9775.216529	0.145998329	0.106454566	18074	4	1902.666287	1604.750898	0.098817423	0.072663464
Mid	236	9	IN	11M	Cg1	Brn05	B1.98	20231004	WT	5	sec01	F	NA	37394	151	7965.318031	6994.41691	0.211596861	0.154009312	51353	18	5072.963612	5072.324579	0.088014036	0.079087511
Mid	237	1	IN	11M	Cg1	Brn05	B1.98	20231004	WT	5	sec01	F	NA	18508	55	4679.62031	2227.655209	0.233432516	0.093736172	48959	22	8738.140812	4573.313363	0.16209659	0.075516902
Mid	237	2	IN	11M	Cg1	Brn05	B1.98	20231004	WT	5	sec01	F	NA	5432	1	524.1630277	357.2780199	0.090226598	0.061448082	2053	1	220.5347985	221.7511559	0.106248572	0.087792784
Mid	238	1	IN	11M	Cg1	Brn05	B1.98	20231004	WT	5	sec01	F	NA	55993	144	13651.94711	7661.749758	0.237796605	0.103639275	54123	5	8478.158026	4604.047537	0.146395057	0.074067295
Mid	238	2	IN	11M	Cg1	Brn05	B1.98	20231004	WT	5	sec01	F	NA	16714	80	4876.938554	3095.908387	0.289356828	0.155352101	1	0	0.184954599	0.070954449	0.184954599	0.070954449
Mid	238	3	IN	11M	Cg1	Brn05	B1.98	20231004	WT	5	sec01	F	NA	47970	171	13231.61772	8417.920504	0.265720606	0.132906079	76318	23	11311.95655	7365.445234	0.134599835	0.083497368
Mid	238	4	IN	11M	Cg1	Brn05	B1.98	20231004	WT	5	sec01	F	NA	13	0	2.185946465	1.006881826	0.166758224	0.076340888	65577	14	9681.629485	6211.133613	0.133485928	0.080338754
Mid	238	5	IN	11M	Cg1	Brn05	B1.98	20231004	WT	5	sec01	F	NA	2	0	0.409399554	0.105622951	0.21211566	0.058472574	38	0	6.577843852	3.894789062	0.165362015	0.104493782
Mid	238	6	IN	11M	Cg1	Brn05	B1.98	20231004	WT	5	sec01	F	NA	1	0	0.198855579	0.048859388	0.198855579	0.048859388	26	0	3.56493476	1.33319601	0.135912105	0.057236589
Mid	238	7	IN	11M	Cg1	Brn05	B1.98	20231004	WT	5	sec01	F	NA	23005	74	5632.952422	2930.28292	0.235667959	0.101594567	24	0	3.215289548	1.253711762	0.12899977	0.056443121
Mid	238	8	IN	11M	Cg1	Brn05	B1.98	20231004	WT	5	sec01	F	NA	78658	180	17181.51084	10470.81319	0.205416948	0.095277332	18	0	2.069016576	0.902342271	0.117921725	0.051255055
Mid	238	9	IN	11M	Cg1	Brn05	B1.98	20231004	WT	5	sec01	F	NA	nan	nan	nan	nan	nan	nan	42116	11	6434.510218	3930.549664	0.136568248	0.082001984
Mid	238	10	IN	11M	Cg1	Brn05	B1.98	20231004	WT	5	sec01	F	NA	nan	nan	nan	nan	nan	nan	38501	12	6114.488107	3997.505901	0.149256125	0.076340884
Mid	239	1	IN	11M	Cg1	Brn05	B1.98	20231004	WT	5	sec01	F	NA	51396	120	9384.703308	6662.97498	0.170061797	0.093476765	15733	7	2240.385902	1786.889862	0.135515377	0.076272219
Mid	239	2	IN	11M	Cg1	Brn05	B1.98	20231004	WT	5	sec01	F	NA	70453	218	15222.34561	11094.0198	0.205203325	0.120851457	35166	12	5177.28817	3769.516125	0.137102306	0.078889146
Mid	239	3	IN	11M	Cg1	Brn05	B1.98	20231004	WT	5	sec01	F	NA	9	1	1.946822315	1.017929364	0.228564888	0.102685586	10	0	0.764095522	0.947356373	0.077058062	0.102693215
Mid	239	4	IN	11M	Cg1	Brn05	B1.98	20231004	WT	5	sec01	F	NA	17	0	3.225818247	2.311573952	0.188914321	0.150080107	7	0	0.737239636	0.880567633	0.099160753	0.132867932
Mid	239	5	IN	11M	Cg1	Brn05	B1.98	20231004	WT	5	sec01	F	NA	8	3	1.571175694	1.486243993	0.199008167	0.19531548	13	0	1.880903348	1.254184786	0.16325628	0.095254444
Mid	239	6	IN	11M	Cg1	Brn05	B1.98	20231004	WT	5	sec01	F	NA	30860	92	6274.560848	3965.270485	0.193652242	0.096299686	38729	11	4862.886888	3620.830445	0.118760966	0.073701076
Mid	239	7	IN	11M	Cg1	Brn05	B1.98	20231004	WT	5	sec01	F	NA	53782	108	11049.32587	5800.222452	0.192584112	0.079972535	46911	17	6206.394938	4308.168631	0.119417109	0.07211414
Mid	240	1	IN	11M	Cg1	Brn05	B1.98	20231004	WT	5	sec01	F	NA	62603	110	11159.37437	6681.778658	0.165316239	0.074326694	17450	6	2839.201878	1611.052644	0.152803838	0.063752197
Mid	241	1	IN	11M	M1	Brn05	B1.98	20231004	WT	5	sec01	F	NA	45169	145	9724.548383	7283.539776	0.207736328	0.128953993	39258	12	4757.868165	3785.429483	0.113572903	0.079011217
Mid	241	2	IN	11M	M1	Brn05	B1.98	20231004	WT	5	sec01	F	NA	24556	85	4472.533883	3646.189428	0.17593652	0.109681852	39907	27	6104.903001	4609.483714	0.142305642	0.091065846
Mid	241	3	IN	11M	M1	Brn05	B1.98	20231004	WT	5	sec01	F	NA	54392	174	11097.98917	9721.687943	0.197375447	0.137132823	47491	9	5983.231423	4583.088064	0.119233996	0.07943847
Mid	241	4	IN	11M	M1	Brn05	B1.98	20231004	WT	5	sec01	F	NA	16782	48	3305.794064	2829.363747	0.18870832	0.135469601	36923	20	5305.567959	4367.255776	0.137392238	0.099610895
Mid	241	5	IN	11M	M1	Brn05	B1.98	20231004	WT	5	sec01	F	NA	38103	68	7423.893495	4306.475704	0.189257652	0.093125813	37913	8	6572.481408	3672.931597	0.167421982	0.08784619
Mid	241	6	IN	11M	M1	Brn05	B1.98	20231004	WT	5	sec01	F	NA	46403	134	9141.510571	7049.853623	0.187846184	0.11883726	53055	8	7302.82358	6100.893024	0.134126797	0.08192569
Mid	241	7	IN	11M	M1	Brn05	B1.98	20231004	WT	5	sec01	F	NA	44972	90	9120.664838	5698.447856	0.192690924	0.094087131	14123	4	2264.275244	1506.192876	0.151735708	0.083924621
Mid	241	8	IN	11M	M1	Brn05	B1.98	20231004	WT	5	sec01	F	NA	43865	122	9589.36207	6941.084522	0.209674224	0.126085296	51511	9	7924.654173	4690.361399	0.14660868	0.081528954
Mid	241	9	IN	11M	M1	Brn05	B1.98	20231004	WT	5	sec01	F	NA	20664	60	4317.463844	2604.546976	0.202395663	0.104814224	50319	19	6731.608518	5179.778201	0.124055848	0.089021131
Mid	241	10	IN	11M	M1	Brn05	B1.98	20231004	WT	5	sec01	F	NA	40864	165	8866.700529	7476.034	0.207125962	0.144640267	46303	13	7307.633511	4741.83156	0.150621802	0.087983519
Mid	241	11	IN	11M	M1	Brn05	B1.98	20231004	WT	5	sec01	F	NA	56996	130	12452.81534	7443.303598	0.21281758	0.105378807	36045	15	6416.468348	4213.292885	0.171633482	0.092835888
Mid	241	12	IN	11M	M1	Brn05	B1.98	20231004	WT	5	sec01	F	NA	34858	77	6487.673521	4676.16039	0.177889675	0.111177236	20613	10	3336.813888	2399.907624	0.157595173	0.101365685
Mid	241	13	IN	11M	M1	Brn05	B1.98	20231004	WT	5	sec01	F	NA	23603	65	4053.966722	3103.678432	0.165407792	0.104570076	14501	7	1815.779615	1691.564601	0.117830165	0.091432057
Mid	241	14	IN	11M	M1	Brn05	B1.98	20231004	WT	5	sec01	F	NA	27143	18	5263.046435	2008.915177	0.185358971	0.06242466	32936	7	5668.494654	2849.636807	0.164461732	0.072388798
Mid	242	1	IN	11M	M1	Brn05	B1.98	20231004	WT	5	sec01	F	NA	45179	131	9367.528423	5147.075277	0.192309454	0.080659188	30035	7	5263.886614	3018.156087	0.168207824	0.072472721
Mid	242	2	IN	11M	M1	Brn05	B1.98	20231004	WT	5	sec01	F	NA	49841	110	11497.49105	4678.016577	0.219478145	0.067383841	78628	12	13411.72673	5888.155315	0.161532	0.064255744
Mid	242	3	IN	11M	M1	Brn05	B1.98	20231004	WT	5	sec01	F	NA	24264	43	6546.112199	1622.83899	0.256931424	0.054428931	55973	14	12645.19254	4701.910221	0.218188748	0.070397496
Mid	242	4	IN	11M	M1	Brn05	B1.98	20231004	WT	5	sec01	F	NA	51965	123	11835.79613	5623.301722	0.215884641	0.075303271	69649	13	11387.29521	5235.200006	0.159548327	0.063843749
Mid	242	5	IN	11M	M1	Brn05	B1.98	20231004	WT	5	sec01	F	NA	32939	100	7124.401695	3571.719436	0.20041199	0.076897841	13711	5	2857.036287	1425.367362	0.1970779	0.066651411
Mid	242	6	IN	11M	M1	Brn05	B1.98	20231004	WT	5	sec01	F	NA	37818	109	9038.858504	4153.374994	0.225452051	0.079499505	39154	6	7739.073019	3518.83275	0.187319756	0.072892345
Mid	242	7	IN	11M	M1	Brn05	B1.98	20231004	WT	5	sec01	F	NA	83425	109	20812.60505	5890.318723	0.241084918	0.056061648	80324	14	17739.54182	6230.120737	0.211398482	0.067948423
Mid	242	8	IN	11M	M1	Brn05	B1.98	20231004	WT	5	sec01	F	NA	57530	78	25468.85649	3525.363841	0.398352027	0.048981462	62206	2	14936.75669	4420.220117	0.226291299	0.06491188
Mid	243	1	IN	11M	M1	Brn05	B1.98	20231004	WT	5	sec01	F	NA	89224	93	32033.04964	5579.931465	0.340337217	0.054657817	79716	26	28467.43077	6750.950096	0.35086596	0.072602428
Mid	243	2	IN	11M	M1	Brn05	B1.98	20231004	WT	5	sec01	F	NA	50846	67	15473.42631	3801.334193	0.29813078	0.06195163	50009	14	15001.71603	4065.669937	0.298588544	0.072327763
Mid	243	3	IN	11M	M1	Brn05	B1.98	20231004	WT	5	sec01	F	NA	59792	219	24753.62957	7994.731399	0.419867247	0.105714507	73990	31	21242.39966	8852.667757	0.275547415	0.090638593
Mid	243	4	IN	11M	M1	Brn05	B1.98	20231004	WT	5	sec01	F	NA	40983	212	17585.93602	7151.335243	0.420294493	0.146562904	7	0	1.595010296	0.864744045	0.231044479	0.138941027
Mid	243	5	IN	11M	M1	Brn05	B1.98	20231004	WT	5	sec01	F	NA	72509	149	25040.99506	6376.520798	0.341611356	0.068741895	10	0	2.23810178	1.244663157	0.223407343	0.133302823
Mid	243	6	IN	11M	M1	Brn05	B1.98	20231004	WT	5	sec01	F	NA	67498	164	19394.55629	7218.200905	0.274677664	0.075867854	79234	45	20860.47882	7585.713731	0.246189058	0.08950942
Mid	243	7	IN	11M	M1	Brn05	B1.98	20231004	WT	5	sec01	F	NA	30093	35	6702.923918	1816.411188	0.211749449	0.050461587	93856	26	27864.61071	7728.149745	0.282108784	0.073868923
Mid	243	8	IN	11M	M1	Brn05	B1.98	20231004	WT	5	sec01	F	NA	28959	42	7281.961761	2101.394861	0.248813614	0.056595713	61265	13	18065.80446	4675.776644	0.282795459	0.061631188
Mid	243	9	IN	11M	M1	Brn05	B1.98	20231004	WT	5	sec01	F	NA	nan	nan	nan	nan	nan	nan	72693	19	17909.32468	5985.982307	0.240451664	0.069367513
Mid	243	10	IN	11M	M1	Brn05	B1.98	20231004	WT	5	sec01	F	NA	nan	nan	nan	nan	nan	nan	66077	9	18949.14214	5044.656495	0.275333792	0.066590369
Mid	243	11	IN	11M	M1	Brn05	B1.98	20231004	WT	5	sec01	F	NA	nan	nan	nan	nan	nan	nan	25536	2	5807.704252	1741.339973	0.220263988	0.06254673
Mid	244	1	IN	11M	M1	Brn05	B1.98	20231004	WT	5	sec01	F	NA	37716	96	10942.96109	3807.459621	0.282887012	0.076676585	82181	26	9461.156822	9122.431197	0.107087813	0.097489893
Mid	244	2	IN	11M	M1	Brn05	B1.98	20231004	WT	5	sec01	F	NA	50013	105	11490.00992	4983.72229	0.220195308	0.067414358	33098	3	6455.012911	2369.698149	0.185473412	0.062256809
Mid	244	3	IN	11M	M1	Brn05	B1.98	20231004	WT	5	sec01	F	NA	64151	66	16125.09157	3975.676744	0.240100712	0.053162433	52454	1	9565.776688	3228.782732	0.17688258	0.055710688
Mid	244	4	IN	11M	M1	Brn05	B1.98	20231004	WT	5	sec01	F	NA	20103	44	4716.193408	2000.143101	0.226733804	0.071503773	44940	2	12063.07721	3073.22155	0.256763548	0.060639352
Mid	244	5	IN	11M	M1	Brn05	B1.98	20231004	WT	5	sec01	F	NA	66109	193	18289.16453	7659.100945	0.266834527	0.085023269	54657	10	12050.98953	5204.766694	0.211627379	0.068894483
Mid	244	6	IN	11M	M1	Brn05	B1.98	20231004	WT	5	sec01	F	NA	nan	nan	nan	nan	nan	nan	52710	7	12435.79294	5114.83214	0.230502784	0.070862897
Mid	245	1	IN	11M	M1	Brn05	B1.98	20231004	WT	5	sec01	F	NA	70423	185	11085.61589	9146.081445	0.149965674	0.098329134	28374	12	3468.442834	3201.525737	0.117845424	0.085725188
Mid	245	2	IN	11M	M1	Brn05	B1.98	20231004	WT	5	sec01	F	NA	29781	93	5612.975647	3912.700773	0.180025935	0.109086744	34933	21	5028.568097	3642.796401	0.136659801	0.087129012
Mid	245	3	IN	11M	M1	Brn05	B1.98	20231004	WT	5	sec01	F	NA	27022	74	4939.190998	3638.582225	0.17619592	0.099458307	25618	6	3479.389733	2185.898468	0.128969252	0.076905474
Mid	245	4	IN	11M	M1	Brn05	B1.98	20231004	WT	5	sec01	F	NA	30325	91	6228.704085	4044.500895	0.198519871	0.099427789	89	0	6.757595211	6.900724787	0.07318227	0.073281452
Mid	245	5	IN	11M	M1	Brn05	B1.98	20231004	WT	5	sec01	F	NA	10423	19	1753.722759	992.5346924	0.159761965	0.078652628	40767	16	5583.844713	3766.55293	0.131044477	0.074387729
Mid	245	6	IN	11M	M1	Brn05	B1.98	20231004	WT	5	sec01	F	NA	27187	70	5140.850661	3074.306083	0.185061425	0.090753034	21574	9	3085.236348	2037.342872	0.138857096	0.080354013
Mid	245	7	IN	11M	M1	Brn05	B1.98	20231004	WT	5	sec01	F	NA	33818	71	6414.0472	4216.126638	0.180331126	0.090165563	2353	0	267.518044	220.9217672	0.105355918	0.091836423
Mid	245	8	IN	11M	M1	Brn05	B1.98	20231004	WT	5	sec01	F	NA	30342	92	5950.404472	4506.444971	0.188433662	0.109010451	38610	21	4672.048678	3786.969669	0.106004424	0.082841232
Mid	245	9	IN	11M	M1	Brn05	B1.98	20231004	WT	5	sec01	F	NA	51834	137	9642.488507	6901.566053	0.177843899	0.10026703	89	0	8.396017388	5.937788967	0.085122455	0.066025786
Mid	245	10	IN	11M	M1	Brn05	B1.98	20231004	WT	5	sec01	F	NA	28098	0	789.3863615	1617.34301	0.027084764	0.054947738	36715	8	5036.075246	3312.035388	0.130815595	0.077515833
Mid	245	11	IN	11M	M1	Brn05	B1.98	20231004	WT	5	sec01	F	NA	28468	21	1741.419474	2034.160391	0.058594644	0.062912948	46251	22	6086.047474	4412.106131	0.124361031	0.083299004
Mid	245	12	IN	11M	M1	Brn05	B1.98	20231004	WT	5	sec01	F	NA	36480	89	7021.471887	3784.849946	0.184954599	0.083390556	49941	18	6777.483471	4649.570982	0.129427031	0.074937053
Mid	245	13	IN	11M	M1	Brn05	B1.98	20231004	WT	5	sec01	F	NA	nan	nan	nan	nan	nan	nan	33056	7	1480.756012	3167.571682	0.040405892	0.081162736
Mid	245	14	IN	11M	M1	Brn05	B1.98	20231004	WT	5	sec01	F	NA	nan	nan	nan	nan	nan	nan	30082	6	2033.052815	3069.78685	0.06131075	0.07579156
Mid	245	15	IN	11M	M1	Brn05	B1.98	20231004	WT	5	sec01	F	NA	nan	nan	nan	nan	nan	nan	27626	0	3406.993533	1979.879793	0.113908596	0.066880293
Mid	246	1	IN	11M	M1	Brn05	B1.98	20231004	WT	5	sec01	F	NA	42771	144	10485.63716	6055.851716	0.244907305	0.110421911	32669	14	5248.040638	4902.636059	0.147905692	0.097367816
Mid	246	2	IN	11M	M1	Brn05	B1.98	20231004	WT	5	sec01	F	NA	47319	158	11747.29385	5739.286553	0.243305102	0.093728542	48101	7	6460.396708	4611.445858	0.126321808	0.087098494
Mid	246	3	IN	11M	M1	Brn05	B1.98	20231004	WT	5	sec01	F	NA	52958	130	11676.70422	5977.721299	0.213168532	0.085191116	88718	18	14084.19555	8237.808538	0.148485541	0.078736551
Mid	246	4	IN	11M	M1	Brn05	B1.98	20231004	WT	5	sec01	F	NA	60893	147	13490.2464	6618.12783	0.214892805	0.083802551	52887	6	8128.912768	4353.043494	0.146852821	0.070649274
Mid	246	5	IN	11M	M1	Brn05	B1.98	20231004	WT	5	sec01	F	NA	33272	99	8059.13599	3604.853363	0.242557406	0.081086442	41601	6	5556.31614	3468.795823	0.121507592	0.072053105
Mid	246	6	IN	11M	M1	Brn05	B1.98	20231004	WT	5	sec01	F	NA	19211	31	3634.650782	1574.313255	0.180064082	0.066063933	12651	5	1711.197804	1360.16959	0.12735942	0.082703896
Mid	246	7	IN	11M	M1	Brn05	B1.98	20231004	WT	5	sec01	F	NA	79553	82	16423.42094	5161.142466	0.20016785	0.054795146	43147	12	8929.765731	4909.172005	0.207316697	0.071198598
Mid	247	1	IN	11M	M1	Brn05	B1.98	20231004	WT	5	sec01	F	NA	34146	82	5111.386864	3439.945559	0.147234306	0.083176926	50226	12	4225.821108	4083.01804	0.077149615	0.0730602
Mid	247	2	IN	11M	M1	Brn05	B1.98	20231004	WT	5	sec01	F	NA	38851	82	5602.537562	4445.433039	0.13774319	0.088868544	75997	31	7287.562393	7082.863271	0.088502325	0.078385599
Mid	247	3	IN	11M	M1	Brn05	B1.98	20231004	WT	5	sec01	F	NA	81363	244	13026.10564	9857.384216	0.154528111	0.093247883	56800	30	5775.484418	5889.122841	0.092362858	0.075303271
Mid	248	1	IN	11M	M1	Brn05	B1.98	20231004	WT	5	sec01	F	NA	57679	98	10303.42011	5127.614441	0.17650874	0.073472187	32269	6	3304.83815	2512.15386	0.096818492	0.066865034
Mid	248	2	IN	11M	M1	Brn05	B1.98	20231004	WT	5	sec01	F	NA	71154	177	13397.67462	9045.404629	0.178210109	0.089250021	41006	10	5572.665555	3954.805025	0.13075456	0.071824215
Mid	249	1	IN	11M	M1	Brn05	B1.98	20231004	WT	5	sec01	F	NA	37554	45	8257.717222	2606.028432	0.210162506	0.054795146	45432	11	11423.52172	3960.56674	0.239780277	0.073090717
Mid	249	2	IN	11M	M1	Brn05	B1.98	20231004	WT	5	sec01	F	NA	58668	150	25039.89722	7509.524716	0.425391018	0.089829862	40015	16	9429.275732	4207.202169	0.219043255	0.082490273
Mid	249	3	IN	11M	M1	Brn05	B1.98	20231004	WT	5	sec01	F	NA	38183	99	10272.20189	4820.044484	0.257969022	0.088227667	25757	12	4985.645901	2410.158926	0.184466317	0.085633628
Mid	250	1	IN	11M	M1	Brn05	B1.98	20231004	WT	5	sec01	F	NA	22356	45	5757.673183	2067.049411	0.23350881	0.082887009	45546	8	11607.64955	4910.9388	0.248203248	0.095735103
Mid	250	2	IN	11M	M1	Brn05	B1.98	20231004	WT	5	sec01	F	NA	67677	174	19228.76752	7419.752123	0.272907615	0.081040666	56719	10	14146.16065	6080.828923	0.240878925	0.076821543
Mid	250	3	IN	11M	M1	Brn05	B1.98	20231004	WT	5	sec01	F	NA	1	0	0.18493934	0.076600291	0.18493934	0.076600291	47130	18	12030.90058	5797.561658	0.248599991	0.091340505
Mid	250	4	IN	11M	M1	Brn05	B1.98	20231004	WT	5	sec01	F	NA	8	0	3.762050807	0.812054623	0.483772039	0.110124364	7231	1	1265.180103	615.0569625	0.164187074	0.080094606
Mid	250	5	IN	11M	M1	Brn05	B1.98	20231004	WT	5	sec01	F	NA	4	0	1.964736432	0.401709005	0.514183283	0.105699241	26	0	6.419699371	2.772121783	0.249164566	0.100480661
Mid	250	6	IN	11M	M1	Brn05	B1.98	20231004	WT	5	sec01	F	NA	40987	16	5491.690092	2423.865572	0.118516825	0.048889905	25	0	7.849637598	1.931883715	0.309422448	0.074273288
Mid	250	7	IN	11M	M1	Brn05	B1.98	20231004	WT	5	sec01	F	NA	63690	129	19812.88506	5044.665436	0.304692149	0.061142899	16	0	5.008911267	1.217547879	0.313160896	0.074967578
Mid	250	8	IN	11M	M1	Brn05	B1.98	20231004	WT	5	sec01	F	NA	42680	44	8876.616419	2317.944751	0.195422292	0.043274585	78478	15	15202.17672	7133.378035	0.18455787	0.081605248
Mid	250	9	IN	11M	M1	Brn05	B1.98	20231004	WT	5	sec01	F	NA	51022	142	13439.92766	6254.993428	0.249134049	0.091599911	89376	13	23199.88721	9154.005334	0.247409776	0.076081485
Mid	250	10	IN	11M	M1	Brn05	B1.98	20231004	WT	5	sec01	F	NA	67642	84	17937.65072	4377.080926	0.255207151	0.052643627	52522	4	12984.99973	3597.968113	0.23149462	0.061570153
Mid	250	11	IN	11M	M1	Brn05	B1.98	20231004	WT	5	sec01	F	NA	33211	75	7941.962482	3147.426096	0.227542534	0.064271003	45483	12	10205.71628	4607.401179	0.215106428	0.074708171
Mid	250	12	IN	11M	M1	Brn05	B1.98	20231004	WT	5	sec01	F	NA	nan	nan	nan	nan	nan	nan	67371	9	19802.50422	6320.915273	0.286091387	0.072220951
Mid	250	13	IN	11M	M1	Brn05	B1.98	20231004	WT	5	sec01	F	NA	nan	nan	nan	nan	nan	nan	61896	11	12998.61946	5532.623307	0.202258334	0.07116808
Mid	250	14	IN	11M	M1	Brn05	B1.98	20231004	WT	5	sec01	F	NA	nan	nan	nan	nan	nan	nan	3460	0	528.6540021	273.5282066	0.147280082	0.0742504
Mid	251	1	IN	11M	M1	Brn05	B1.98	20231004	WT	5	sec01	F	NA	32457	138	10203.81311	3805.322029	0.307919443	0.096635386	70093	24	13601.92502	7100.072927	0.179522395	0.086053252
Mid	251	2	IN	11M	M1	Brn05	B1.98	20231004	WT	5	sec01	F	NA	85615	135	20745.6362	5313.288999	0.236667424	0.051171131	67397	3	18281.13216	5041.942053	0.263927668	0.064362556
Mid	251	3	IN	11M	M1	Brn05	B1.98	20231004	WT	5	sec01	F	NA	53622	150	13927.83757	4749.729385	0.248020142	0.068482488	40030	3	10059.00666	3173.414072	0.244647905	0.072892345
Mid	251	4	IN	11M	M1	Brn05	B1.98	20231004	WT	5	sec01	F	NA	11486	3	2489.445793	478.3029081	0.198733509	0.037491418	21151	1	5495.919355	1218.109226	0.234637976	0.045792326
Mid	251	5	IN	11M	M1	Brn05	B1.98	20231004	WT	5	sec01	F	NA	58525	164	13903.74342	6437.460965	0.223758295	0.080048829	46994	20	9993.557858	5597.018543	0.203067064	0.077393763
Mid	252	1	IN	11M	M1	Brn05	B1.98	20231004	WT	5	sec01	F	NA	13	0	0.747417413	0.598550394	0.057602808	0.046623942	50265	5	11525.23399	4802.481824	0.217746243	0.079346918
Mid	252	2	IN	11M	M1	Brn05	B1.98	20231004	WT	5	sec01	F	NA	17	0	1.482856493	0.800778206	0.09063096	0.04773022	9256	0	2926.522315	611.1311213	0.301716626	0.061066605
Mid	252	3	IN	11M	M1	Brn05	B1.98	20231004	WT	5	sec01	F	NA	12	0	0.687327381	0.579766538	0.059830625	0.054642558	35790	2	8029.859573	3750.374612	0.21910429	0.068558782
Mid	252	4	IN	11M	M1	Brn05	B1.98	20231004	WT	5	sec01	F	NA	40270	140	12993.67237	4530.943758	0.311467141	0.087983519	46626	4	10356.21917	5016.678117	0.21519798	0.077134356
Mid	252	5	IN	11M	M1	Brn05	B1.98	20231004	WT	5	sec01	F	NA	44286	47	11255.67703	2380.568571	0.240756854	0.046021212	47598	3	13803.87631	3299.124503	0.279926747	0.061203938
Mid	252	6	IN	11M	M1	Brn05	B1.98	20231004	WT	5	sec01	F	NA	26477	66	6927.03783	2921.46293	0.252124816	0.074059665	56050	6	15295.76389	4389.167916	0.264347285	0.065079726
Mid	252	7	IN	11M	M1	Brn05	B1.98	20231004	WT	5	sec01	F	NA	45263	90	10003.16388	4082.753068	0.207392991	0.066376746	33341	10	7199.416985	3640.980714	0.205401689	0.078416117
Mid	252	8	IN	11M	M1	Brn05	B1.98	20231004	WT	5	sec01	F	NA	48540	50	11008.78131	2682.955372	0.20903334	0.047394522	58582	8	16335.2494	5133.305033	0.269520104	0.068360418
Mid	252	9	IN	11M	M1	Brn05	B1.98	20231004	WT	5	sec01	F	NA	50235	117	12445.48088	4139.776078	0.237262532	0.062149998	20317	5	4315.929902	3519.738537	0.202822924	0.089097425
Mid	252	10	IN	11M	M1	Brn05	B1.98	20231004	WT	5	sec01	F	NA	40333	133	9791.740418	4766.266319	0.228397042	0.089967191	1110	1	178.5022507	104.8360878	0.144167244	0.077821009
Mid	252	11	IN	11M	M1	Brn05	B1.98	20231004	WT	5	sec01	F	NA	32405	41	8940.500726	1908.970889	0.266819268	0.04741741	98767	3	31371.4765	7278.390061	0.304440379	0.066300452
Mid	252	12	IN	11M	M1	Brn05	B1.98	20231004	WT	5	sec01	F	NA	40763	84	9688.571099	4352.984165	0.223353937	0.076813914	29922	4	6668.277471	3273.502375	0.214053556	0.077790491
Mid	252	13	IN	11M	M1	Brn05	B1.98	20231004	WT	5	sec01	F	NA	52703	85	15439.62269	3162.648331	0.28064394	0.049851224	51139	4	12912.37975	3851.842349	0.240878925	0.066254675
Mid	252	14	IN	11M	M1	Brn05	B1.98	20231004	WT	5	sec01	F	NA	32594	76	8133.455635	3885.230459	0.234973684	0.086320288	nan	nan	nan	nan	nan	nan
Mid	252	15	IN	11M	M1	Brn05	B1.98	20231004	WT	5	sec01	F	NA	44352	48	8700.213615	2547.366465	0.184252694	0.04728771	nan	nan	nan	nan	nan	nan
Mid	253	1	IN	11M	M2	Brn05	B1.98	20231004	WT	5	sec01	F	NA	7246	42	1922.348426	870.8354779	0.254612029	0.096025027	50148	21	9483.123417	5246.102225	0.179400325	0.088227667
Mid	253	2	IN	11M	M2	Brn05	B1.98	20231004	WT	5	sec01	F	NA	36407	176	4504.997547	4244.94176	0.117868312	0.100221254	61650	14	6276.261605	6117.552382	0.094544902	0.088548101
Mid	253	3	IN	11M	M2	Brn05	B1.98	20231004	WT	5	sec01	F	NA	29214	93	6371.982806	3394.047016	0.205676362	0.094285496	28503	12	4526.930192	2709.631772	0.14554055	0.080308229
Mid	254	1	IN	11M	M2	Brn05	B1.98	20231004	WT	5	sec01	F	NA	11826	17	1923.235829	847.1689947	0.155779362	0.065491721	39084	13	8543.872848	3639.526959	0.206363007	0.079743646
Mid	254	2	IN	11M	M2	Brn05	B1.98	20231004	WT	5	sec01	F	NA	37268	109	9698.716839	3327.377711	0.244449526	0.069733731	53491	21	11002.13648	4587.777025	0.197787449	0.068848707
Mid	254	3	IN	11M	M2	Brn05	B1.98	20231004	WT	5	sec01	F	NA	19322	60	8518.499796	2006.861785	0.419058532	0.074479289	24070	5	5242.134678	1821.584881	0.190371558	0.062989242
Mid	254	4	IN	11M	M2	Brn05	B1.98	20231004	WT	5	sec01	F	NA	28428	20	4961.081989	1103.05376	0.163195238	0.031525139	49291	12	10539.90454	3716.34646	0.208453491	0.056427862
Mid	254	5	IN	11M	M2	Brn05	B1.98	20231004	WT	5	sec01	F	NA	45697	57	9162.548152	2606.976536	0.189959571	0.045059893	32861	6	7613.280051	2428.580334	0.220325023	0.057557032
Mid	255	1	IN	11M	M2	Brn05	B1.98	20231004	WT	5	sec01	F	NA	5964	25	1813.467782	547.4724202	0.290486008	0.069077589	52082	6	12284.88911	4244.307535	0.22734417	0.072281986
Mid	255	2	IN	11M	M2	Brn05	B1.98	20231004	WT	5	sec01	F	NA	32881	118	11293.06371	3553.648999	0.332829773	0.080117494	56166	13	12044.39304	5472.798037	0.205325395	0.087327383
Mid	256	1	IN	11M	M2	Brn05	B1.98	20231004	WT	5	sec01	F	NA	57635	185	15056.99895	7778.261574	0.246639207	0.101724267	46790	8	9115.80156	4752.506893	0.187777519	0.075303271
Mid	256	2	IN	11M	M2	Brn05	B1.98	20231004	WT	5	sec01	F	NA	36473	0	660.7702948	1526.58058	0.016769664	0.039917603	74237	10	3909.820622	7450.178385	0.044769969	0.088700697
Mid	256	3	IN	11M	M2	Brn05	B1.98	20231004	WT	5	sec01	F	NA	39868	38	10241.05895	2420.850328	0.247760743	0.04994278	53800	8	14327.39778	4763.29902	0.259555966	0.065918975
Mid	256	4	IN	11M	M2	Brn05	B1.98	20231004	WT	5	sec01	F	NA	19728	23	4069.54278	1273.10709	0.193118185	0.051438164	34292	8	7161.864242	3028.11173	0.202700853	0.071747921
Mid	256	5	IN	11M	M2	Brn05	B1.98	20231004	WT	5	sec01	F	NA	36671	91	8749.629954	4833.94884	0.224116884	0.09187457	29426	9	5882.827407	3017.60754	0.191256583	0.075226977
Mid	256	6	IN	11M	M2	Brn05	B1.98	20231004	WT	5	sec01	F	NA	43717	127	10858.38229	5463.0071	0.25308615	0.097901888	89053	28	13663.89246	10385.93633	0.144396126	0.090653852
Mid	256	7	IN	11M	M2	Brn05	B1.98	20231004	WT	5	sec01	F	NA	85780	183	18476.99422	10545.7215	0.201632708	0.092759594	64106	10	10088.93904	5867.379956	0.149019614	0.077714197
Mid	257	1	IN	11M	M2	Brn05	B1.98	20231004	WT	5	sec01	F	NA	45558	82	9410.483591	4762.471981	0.19261463	0.076478221	11701	5	1888.172352	1154.112796	0.148905165	0.084901199
Mid	257	2	IN	11M	M2	Brn05	B1.98	20231004	WT	5	sec01	F	NA	62476	138	12401.65584	5505.712037	0.187411308	0.063828491	63771	10	14055.90358	4913.36253	0.209460586	0.064576179
Mid	258	1	IN	11M	M2	Brn05	B1.98	20231004	WT	5	sec01	F	NA	62468	95	16904.74089	5034.671708	0.254978269	0.063675895	48708	11	12649.91646	4260.671171	0.245624483	0.075043872
Mid	258	2	IN	11M	M2	Brn05	B1.98	20231004	WT	5	sec01	F	NA	29338	29	6186.057912	1630.361459	0.217257947	0.040405892	23879	0	4675.685681	1604.010531	0.191653311	0.059250783
Mid	258	3	IN	11M	M2	Brn05	B1.98	20231004	WT	5	sec01	F	NA	46067	122	15511.22327	5392.998585	0.323140293	0.088853285	50842	17	11352.2181	5032.898044	0.205554277	0.085420005
Mid	258	4	IN	11M	M2	Brn05	B1.98	20231004	WT	5	sec01	F	NA	22981	18	3960.04024	1212.643704	0.158083469	0.041168842	57533	5	10251.11555	4282.425077	0.162157625	0.057854582
Mid	258	5	IN	11M	M2	Brn05	B1.98	20231004	WT	5	sec01	F	NA	26937	5	2808.388252	1290.54533	0.088403143	0.042130161	18864	6	2499.42202	3242.664867	0.125154495	0.093110554
Mid	259	1	IN	11M	M2	Brn05	B1.98	20231004	WT	5	sec01	F	NA	29307	27	9423.336034	2080.329888	0.315342933	0.064095519	54275	10	17984.10419	5278.300455	0.32141605	0.071107045
Mid	259	2	IN	11M	M2	Brn05	B1.98	20231004	WT	5	sec01	F	NA	68356	57	20229.85282	3994.431548	0.284214556	0.051514458	29449	0	9113.109346	2024.198416	0.307377726	0.062638283
Mid	259	3	IN	11M	M2	Brn05	B1.98	20231004	WT	5	sec01	F	NA	18869	40	6080.847014	1438.386711	0.312321663	0.061432824	43976	8	12417.75452	3721.156058	0.268101007	0.074418247
Mid	259	4	IN	11M	M2	Brn05	B1.98	20231004	WT	5	sec01	F	NA	19	0	5.842038691	0.957305266	0.251689933	0.048645761	10	0	3.902418524	0.816678107	0.373495072	0.075013354
Mid	259	5	IN	11M	M2	Brn05	B1.98	20231004	WT	5	sec01	F	NA	18	0	5.95280388	0.716197461	0.331242859	0.039368276	48582	5	16017.49654	3809.012838	0.321217656	0.064744033
Mid	259	6	IN	11M	M2	Brn05	B1.98	20231004	WT	5	sec01	F	NA	63685	85	15636.05585	3564.302593	0.232936606	0.044449531	nan	nan	nan	nan	nan	nan
Mid	260	1	IN	11M	M2	Brn05	B1.98	20231004	WT	5	sec01	F	NA	31024	41	7221.556499	2140.456782	0.223071635	0.057343405	33683	12	6489.479363	3122.18395	0.183581293	0.072678722
Mid	260	2	IN	11M	M2	Brn05	B1.98	20231004	WT	5	sec01	F	NA	37007	131	6531.097369	4492.732939	0.162386507	0.085832	37735	10	5327.42785	2715.552609	0.130159453	0.059143968
Mid	260	3	IN	11M	M2	Brn05	B1.98	20231004	WT	5	sec01	F	NA	48203	82	8791.209753	3260.094244	0.17096208	0.049591821	39223	5	8211.885486	2404.092962	0.200236514	0.053543907
Mid	261	1	IN	11M	M2	Brn05	B1.98	20231004	WT	5	sec01	F	NA	34915	97	7435.855881	3875.63098	0.194720373	0.072976269	33457	2	5522.991732	2560.127644	0.151247427	0.056382086
Mid	261	2	IN	11M	M2	Brn05	B1.98	20231004	WT	5	sec01	F	NA	33256	100	6077.622006	3719.660658	0.169680327	0.083314262	22123	2	3095.914475	1522.535182	0.128221557	0.059632257
Mid	261	3	IN	11M	M2	Brn05	B1.98	20231004	WT	5	sec01	F	NA	38300	102	13210.91641	4280.689254	0.327855349	0.080598153	40646	10	7180.323432	3449.379755	0.158831164	0.068619825
Mid	262	1	IN	11M	M2	Brn05	B1.98	20231004	WT	5	sec01	F	NA	23120	45	4091.082368	1240.792404	0.164950028	0.039627679	34045	0	10538.71618	2293.948062	0.293339431	0.061402306
Mid	262	2	IN	11M	M2	Brn05	B1.98	20231004	WT	5	sec01	F	NA	44803	129	12401.15856	5439.934634	0.256427854	0.083787292	44549	5	11215.74673	4699.825807	0.236789495	0.076356143
Mid	262	3	IN	11M	M2	Brn05	B1.98	20231004	WT	5	sec01	F	NA	42911	105	12125.59529	3976.982365	0.266605645	0.06538491	9	0	1.841107801	0.349279018	0.2022736	0.039284352
Mid	262	4	IN	11M	M2	Brn05	B1.98	20231004	WT	5	sec01	F	NA	10808	13	3549.093598	655.583735	0.319020361	0.050263219	27428	5	8007.986969	3088.023668	0.274372458	0.065659568
Mid	262	5	IN	11M	M2	Brn05	B1.98	20231004	WT	5	sec01	F	NA	46339	109	14074.9868	4862.505429	0.28429085	0.078095675	38558	3	13943.80109	2734.310601	0.352834374	0.060868237
Mid	262	6	IN	11M	M2	Brn05	B1.98	20231004	WT	5	sec01	F	NA	14	0	4.477775216	0.604333563	0.34431982	0.035904478	26741	7	8440.501214	2727.541942	0.305889994	0.08064393
Mid	262	7	IN	11M	M2	Brn05	B1.98	20231004	WT	5	sec01	F	NA	31579	105	7215.399788	3467.375619	0.213611051	0.079743646	7	0	2.590844601	0.357900357	0.350789666	0.054032197
Mid	262	8	IN	11M	M2	Brn05	B1.98	20231004	WT	5	sec01	F	NA	35278	67	6682.829252	2215.955432	0.177126721	0.048371099	24398	6	5729.338202	2409.172628	0.22168307	0.076020449
Mid	262	9	IN	11M	M2	Brn05	B1.98	20231004	WT	5	sec01	F	NA	nan	nan	nan	nan	nan	nan	31551	1	8104.133837	1785.933428	0.241489276	0.050461587
Mid	262	10	IN	11M	M2	Brn05	B1.98	20231004	WT	5	sec01	F	NA	nan	nan	nan	nan	nan	nan	349	0	72.82558957	21.15931948	0.204051271	0.055519952
Mid	263	1	IN	11M	S1	Brn05	B1.98	20231004	WT	5	sec01	F	NA	50237	68	15626.46569	3465.814638	0.293904006	0.058564126	32632	5	14185.09342	3179.707336	0.427954525	0.073197529
Mid	263	2	IN	11M	S1	Brn05	B1.98	20231004	WT	5	sec01	F	NA	67546	180	26587.2266	8237.630385	0.377386123	0.091981381	30609	9	10126.81566	4508.852035	0.320210576	0.101960786
Mid	263	3	IN	11M	S1	Brn05	B1.98	20231004	WT	5	sec01	F	NA	73931	191	20809.81164	8689.006996	0.27573052	0.091645688	54929	10	12251.27238	5701.283745	0.216853589	0.071084157
Mid	263	4	IN	11M	S1	Brn05	B1.98	20231004	WT	5	sec01	F	NA	18773	12	5170.431052	1137.247443	0.264614314	0.050553139	993	0	317.5486833	92.28593884	0.320553899	0.083131149
Mid	263	5	IN	11M	S1	Brn05	B1.98	20231004	WT	5	sec01	F	NA	45604	104	13750.06612	5175.914507	0.289768815	0.079148546	21122	0	6789.591106	1555.397148	0.309605569	0.067978941
Mid	263	6	IN	11M	S1	Brn05	B1.98	20231004	WT	5	sec01	F	NA	nan	nan	nan	nan	nan	nan	28604	7	9977.085864	2997.788772	0.340840787	0.079560541
Mid	264	1	IN	11M	S1	Brn05	B1.98	20231004	WT	5	sec01	F	NA	31066	28	8421.903398	2047.289558	0.252613097	0.053238727	31732	5	9800.754881	2853.524258	0.288120866	0.074830242
Mid	264	2	IN	11M	S1	Brn05	B1.98	20231004	WT	5	sec01	F	NA	37591	104	9055.867415	5634.506436	0.223369196	0.107759215	47710	14	9515.626724	5096.026281	0.188189521	0.085572593
Mid	264	3	IN	11M	S1	Brn05	B1.98	20231004	WT	5	sec01	F	NA	42907	75	10748.52821	4311.470592	0.234828711	0.077180132	43228	3	10199.99442	3953.75409	0.220111385	0.083115891
Mid	264	4	IN	11M	S1	Brn05	B1.98	20231004	WT	5	sec01	F	NA	43667	68	12596.83615	4020.572949	0.275059134	0.073624782	75686	16	22137.01292	7859.771808	0.277546346	0.087907225
Mid	264	5	IN	11M	S1	Brn05	B1.98	20231004	WT	5	sec01	F	NA	41463	71	10627.04204	3928.03838	0.24294652	0.073212788	47297	7	12248.65495	4563.384882	0.243816286	0.086015105
Mid	264	6	IN	11M	S1	Brn05	B1.98	20231004	WT	5	sec01	F	NA	27763	73	8446.851166	3829.975373	0.284077197	0.100724801	21201	5	4110.435387	2171.41958	0.181612879	0.085320823
Mid	264	7	IN	11M	S1	Brn05	B1.98	20231004	WT	5	sec01	F	NA	35536	89	9573.103474	5471.375786	0.256031126	0.110582128	34396	2	8220.301261	3560.947267	0.224719614	0.092637524
Mid	264	8	IN	11M	S1	Brn05	B1.98	20231004	WT	5	sec01	F	NA	55793	155	19822.00322	7950.268013	0.33664453	0.109056227	48756	11	13651.9339	5243.092673	0.266788751	0.096543834
Mid	264	9	IN	11M	S1	Brn05	B1.98	20231004	WT	5	sec01	F	NA	22919	67	7514.712689	2794.106327	0.310788125	0.096856639	46151	13	11015.62793	5113.656218	0.220187679	0.099092089
Mid	264	10	IN	11M	S1	Brn05	B1.98	20231004	WT	5	sec01	F	NA	37512	66	8809.703093	3586.782838	0.223346308	0.072312504	40829	6	9046.739531	3802.763001	0.208422974	0.084107727
Mid	264	11	IN	11M	S1	Brn05	B1.98	20231004	WT	5	sec01	F	NA	48418	119	13633.97884	7176.029422	0.261554897	0.100907914	36114	3	8733.484126	3353.209387	0.225391015	0.081010148
Mid	264	12	IN	11M	S1	Brn05	B1.98	20231004	WT	5	sec01	F	NA	44539	135	14154.54434	8429.434517	0.30090791	0.141786829	59371	7	13718.75923	7116.643324	0.224032953	0.085969329
Mid	264	13	IN	11M	S1	Brn05	B1.98	20231004	WT	5	sec01	F	NA	51300	115	13870.47213	7709.364634	0.251132995	0.104905777	31981	9	7594.17217	3817.636518	0.229259178	0.093385212
Mid	265	1	IN	11M	S1	Brn05	B1.98	20231004	WT	5	sec01	F	NA	55311	114	17616.87555	7931.028845	0.302136272	0.106569007	27592	1	7807.180912	2380.165563	0.272648215	0.078187227
Mid	265	2	IN	11M	S1	Brn05	B1.98	20231004	WT	5	sec01	F	NA	29636	153	14203.93535	4881.75685	0.469443798	0.135622188	79447	38	33071.96428	10780.46123	0.409529269	0.103028916
Mid	265	3	IN	11M	S1	Brn05	B1.98	20231004	WT	5	sec01	F	NA	33752	138	14627.77107	6275.312141	0.431815058	0.151415274	61315	12	20253.16148	8268.164909	0.32179752	0.10438697
Mid	265	4	IN	11M	S1	Brn05	B1.98	20231004	WT	5	sec01	F	NA	nan	nan	nan	nan	nan	nan	28774	3	15871.46111	2796.627224	0.530189991	0.086457618
Mid	266	1	IN	11M	S1	Brn05	B1.98	20231004	WT	5	sec01	F	NA	57214	108	14185.69737	3654.232996	0.234821081	0.051636532	50264	5	16917.48626	3754.224313	0.325383395	0.067704283
Mid	266	2	IN	11M	S1	Brn05	B1.98	20231004	WT	5	sec01	F	NA	29974	36	5097.363549	1416.327126	0.148836493	0.037048906	63	0	22.04211475	4.706935227	0.352903038	0.075089645
Mid	266	3	IN	11M	S1	Brn05	B1.98	20231004	WT	5	sec01	F	NA	41982	127	12231.89081	3069.045264	0.278370351	0.060227361	77891	10	27738.67065	6225.636598	0.349156946	0.070031278
Mid	266	4	IN	11M	S1	Brn05	B1.98	20231004	WT	5	sec01	F	NA	56487	134	17508.1998	4020.808506	0.290325791	0.059616998	64127	5	23925.97908	5030.278192	0.364797443	0.071015485
Mid	266	5	IN	11M	S1	Brn05	B1.98	20231004	WT	5	sec01	F	NA	34534	136	12477.50527	4179.245886	0.356679648	0.088380255	68149	14	26867.00051	5649.21296	0.382475019	0.073159382
Mid	266	6	IN	11M	S1	Brn05	B1.98	20231004	WT	5	sec01	F	NA	64981	189	20496.40041	5780.844454	0.302754253	0.068360418	50320	24	13939.70993	4875.792771	0.267521173	0.081681542
Mid	266	7	IN	11M	S1	Brn05	B1.98	20231004	WT	5	sec01	F	NA	nan	nan	nan	nan	nan	nan	60837	12	21648.68285	7010.076162	0.35213244	0.083680473
Mid	267	1	IN	11M	S1	Brn05	B1.98	20231004	WT	5	sec01	F	NA	89213	103	30575.51072	6381.985788	0.328145266	0.062211033	49831	13	16843.58967	5817.712891	0.320271611	0.085633628
Mid	267	2	IN	11M	S1	Brn05	B1.98	20231004	WT	5	sec01	F	NA	27237	49	10781.4654	2073.40638	0.382520795	0.064980544	67291	7	28682.37771	5579.326138	0.412352175	0.072312504
Mid	267	3	IN	11M	S1	Brn05	B1.98	20231004	WT	5	sec01	F	NA	39286	111	13921.49148	4746.38357	0.346044093	0.09187457	52077	16	15075.80383	6160.440167	0.278934926	0.098069735
Mid	267	4	IN	11M	S1	Brn05	B1.98	20231004	WT	5	sec01	F	NA	26590	77	10454.23494	3679.056948	0.374471664	0.097886622	17841	3	7180.06743	1834.962297	0.392240793	0.078889146
Mid	267	5	IN	11M	S1	Brn05	B1.98	20231004	WT	5	sec01	F	NA	56096	135	17785.74978	4806.302255	0.308827341	0.066132598	58486	9	23803.22848	5176.237908	0.400350958	0.075608455
Mid	267	6	IN	11M	S1	Brn05	B1.98	20231004	WT	5	sec01	F	NA	38195	99	15953.8672	4350.210533	0.401403844	0.078881517	66900	9	23130.31504	6104.3222	0.343358517	0.077271685
Mid	267	7	IN	11M	S1	Brn05	B1.98	20231004	WT	5	sec01	F	NA	5	0	2.223590463	0.379949652	0.454413682	0.077233542	4580	1	1447.787749	330.7720763	0.31248951	0.065781645
Mid	267	8	IN	11M	S1	Brn05	B1.98	20231004	WT	5	sec01	F	NA	14	0	5.542442977	0.669016551	0.400320441	0.047180895	12	0	4.078522921	0.551308464	0.340749204	0.039673459
Mid	267	9	IN	11M	S1	Brn05	B1.98	20231004	WT	5	sec01	F	NA	46213	127	14734.84341	5909.543441	0.305806071	0.090081636	46704	12	14248.63344	4707.265283	0.294575423	0.07685969
Mid	268	1	IN	11M	S1	Brn05	B1.98	20231004	WT	5	sec01	F	NA	57452	161	15209.94777	9012.886797	0.254169524	0.118638895	27091	9	4618.454995	3070.498699	0.158640414	0.095155261
Mid	268	2	IN	11M	S1	Brn05	B1.98	20231004	WT	5	sec01	F	NA	29472	76	6288.703779	4284.320106	0.199664295	0.102357522	39206	10	6264.9984	4023.541943	0.149095908	0.086854354
Mid	268	3	IN	11M	S1	Brn05	B1.98	20231004	WT	5	sec01	F	NA	37077	121	8918.139959	5504.58389	0.230785072	0.115327686	42499	14	6570.55215	4916.112601	0.144960701	0.088609137
Mid	268	4	IN	11M	S1	Brn05	B1.98	20231004	WT	5	sec01	F	NA	49660	160	15105.61346	8357.020222	0.28982985	0.128450453	53291	15	5940.059727	6120.766022	0.09542229	0.099778742
Mid	268	5	IN	11M	S1	Brn05	B1.98	20231004	WT	5	sec01	F	NA	45849	36	11455.18711	3667.340006	0.239368275	0.064667732	42804	12	9598.442299	4815.824174	0.214435041	0.090287633
Mid	268	6	IN	11M	S1	Brn05	B1.98	20231004	WT	5	sec01	F	NA	45314	132	12776.12039	7086.231223	0.268421441	0.111909665	31711	0	8990.832932	2718.658399	0.264042109	0.079957277
Mid	268	7	IN	11M	S1	Brn05	B1.98	20231004	WT	5	sec01	F	NA	53575	64	17898.47523	4433.980748	0.323971927	0.070252538	52449	10	11869.56448	5634.977955	0.214785993	0.088197149
Mid	268	8	IN	11M	S1	Brn05	B1.98	20231004	WT	5	sec01	F	NA	nan	nan	nan	nan	nan	nan	28451	10	9101.266334	3065.095082	0.314724952	0.08903639
Mid	269	1	IN	11M	S1	Brn05	B1.98	20231004	WT	5	sec01	F	NA	72466	186	15056.89961	9266.445401	0.201419085	0.094148166	56971	8	8388.728894	4750.107306	0.141245142	0.073136494
Mid	269	2	IN	11M	S1	Brn05	B1.98	20231004	WT	5	sec01	F	NA	69978	186	15273.10419	8228.949225	0.209643707	0.094300754	78564	16	11890.31414	6467.569658	0.14624247	0.070145726
Mid	269	3	IN	11M	S1	Brn05	B1.98	20231004	WT	5	sec01	F	NA	33660	80	7136.155248	3369.581265	0.203509569	0.078568704	33778	2	4089.473811	2656.234351	0.113893338	0.071534298
Mid	269	4	IN	11M	S1	Brn05	B1.98	20231004	WT	5	sec01	F	NA	21082	55	6036.643612	2157.10622	0.276081473	0.087449454	39953	4	7826.069218	3447.896089	0.183566034	0.079880983
Mid	269	5	IN	11M	S1	Brn05	B1.98	20231004	WT	5	sec01	F	NA	52415	121	8729.32374	5999.958683	0.158731982	0.084107727	43031	8	5783.192542	3259.198585	0.127351791	0.062958725
Mid	270	1	IN	11M	S1	Brn05	B1.98	20231004	WT	5	sec01	F	NA	23005	35	6038.774595	1378.812149	0.25156787	0.051026169	43405	9	11420.34075	3917.70427	0.24603647	0.081315331
Mid	270	2	IN	11M	S1	Brn05	B1.98	20231004	WT	5	sec01	F	NA	41728	138	10489.35523	5944.777038	0.243442431	0.104371712	53342	18	12710.07717	5121.847598	0.230563819	0.082169831
Mid	270	3	IN	11M	S1	Brn05	B1.98	20231004	WT	5	sec01	F	NA	13488	13	3946.009978	941.5564675	0.279743642	0.064652473	54976	14	15500.99031	4928.823885	0.27158007	0.079514764
Mid	270	4	IN	11M	S1	Brn05	B1.98	20231004	WT	5	sec01	F	NA	40941	54	11068.06467	2485.487972	0.257572293	0.052079041	1026	0	182.0240635	98.86147865	0.168856338	0.093553066
Mid	270	5	IN	11M	S1	Brn05	B1.98	20231004	WT	5	sec01	F	NA	42498	57	13076.80157	2561.085348	0.298558027	0.052506294	28992	13	9727.496029	2946.418939	0.322713047	0.085893035
Mid	270	6	IN	11M	S1	Brn05	B1.98	20231004	WT	5	sec01	F	NA	6443	42	1482.227894	857.1285124	0.215487912	0.115983829	21932	6	7379.065568	1860.026721	0.32368964	0.075059131
Mid	270	7	IN	11M	S1	Brn05	B1.98	20231004	WT	5	sec01	F	NA	42416	51	11109.9199	2356.369288	0.251132995	0.045975432	52059	41	10233.89174	6252.516248	0.188845649	0.107866026
Mid	270	8	IN	11M	S1	Brn05	B1.98	20231004	WT	5	sec01	F	NA	12420	16	3346.69093	933.3264831	0.260410458	0.065186545	25749	11	9080.71583	2255.82698	0.334477752	0.073319599
Mid	270	9	IN	11M	S1	Brn05	B1.98	20231004	WT	5	sec01	F	NA	59695	144	15279.28449	5922.96674	0.247821778	0.077012286	14336	8	4207.334768	2252.409736	0.285984576	0.113328755
Mid	270	10	IN	11M	S1	Brn05	B1.98	20231004	WT	5	sec01	F	NA	54602	82	13775.89891	3370.771928	0.242603183	0.050202183	13402	6	2999.399101	2186.821379	0.220538646	0.114839397
Mid	270	11	IN	11M	S1	Brn05	B1.98	20231004	WT	5	sec01	F	NA	nan	nan	nan	nan	nan	nan	59190	6	18760.45178	4153.842152	0.308171213	0.064225227
Mid	271	1	IN	11M	S1	Brn05	B1.98	20231004	WT	5	sec01	F	NA	47467	144	11725.18912	6824.476194	0.235309377	0.107019149	32737	7	5512.669217	3330.144993	0.162119478	0.082154572
Mid	271	2	IN	11M	S1	Brn05	B1.98	20231004	WT	5	sec01	F	NA	41713	130	9273.60307	5816.907868	0.212741286	0.106858931	28412	3	5248.934479	2685.483913	0.176134884	0.082658119
Mid	271	3	IN	11M	S1	Brn05	B1.98	20231004	WT	5	sec01	F	NA	74474	210	18190.46954	10672.6288	0.237842381	0.107972838	46365	6	8784.7276	5012.112388	0.185030892	0.08218509
Mid	271	4	IN	11M	S1	Brn05	B1.98	20231004	WT	5	sec01	F	NA	29107	105	9067.493828	4281.237569	0.29876402	0.110994123	41030	11	8862.927826	4321.612181	0.204470888	0.091187917
Mid	271	5	IN	11M	S1	Brn05	B1.98	20231004	WT	5	sec01	F	NA	39776	100	10145.5534	4843.642866	0.245258257	0.098542765	18544	10	4149.243352	3078.490472	0.216250852	0.11609064
Mid	271	6	IN	11M	S1	Brn05	B1.98	20231004	WT	5	sec01	F	NA	44701	38	11928.62271	3530.739914	0.258144498	0.070038907	16417	8	4251.627878	1841.090519	0.253612578	0.088868544
Mid	271	7	IN	11M	S1	Brn05	B1.98	20231004	WT	5	sec01	F	NA	44978	89	9684.870714	4175.593487	0.17524986	0.077470057	56629	12	11983.40196	6379.769625	0.199000537	0.100724801
Mid	271	8	IN	11M	S1	Brn05	B1.98	20231004	WT	5	sec01	F	NA	61221	151	16198.17481	7674.923206	0.256214231	0.096406497	9475	2	1922.177951	1034.008668	0.196704045	0.091660947
Mid	271	9	IN	11M	S1	Brn05	B1.98	20231004	WT	5	sec01	F	NA	290	0	36.76710157	17.09108114	0.124589913	0.058579385	7132	0	1172.174625	588.1911657	0.156008244	0.07789731
Mid	272	1	IN	11M	S1	Brn05	B1.98	20231004	WT	5	sec01	F	NA	48357	122	10659.10602	4682.104986	0.221110851	0.08133059	25576	7	3617.029605	2364.806503	0.135118634	0.077988863
Mid	272	2	IN	11M	S1	Brn05	B1.98	20231004	WT	5	sec01	F	NA	48043	136	9418.788133	5940.478388	0.184405282	0.092240788	62356	9	10218.23946	5810.20141	0.155596241	0.074189365
Mid	272	3	IN	11M	S1	Brn05	B1.98	20231004	WT	5	sec01	F	NA	60092	86	14218.26942	4340.461133	0.228061348	0.061631188	69330	12	15401.33566	6196.984549	0.21318379	0.076905474
Mid	272	4	IN	11M	S1	Brn05	B1.98	20231004	WT	5	sec01	F	NA	76269	219	16321.20357	8527.885487	0.204226747	0.084428169	87	0	15.40567638	8.501106303	0.174662396	0.084924083
Mid	272	5	IN	11M	S1	Brn05	B1.98	20231004	WT	5	sec01	F	NA	2	0	0.297428861	0.19922179	0.149217978	0.103929199	41	1	7.404242024	4.958342865	0.181849398	0.083253223
Mid	272	6	IN	11M	S1	Brn05	B1.98	20231004	WT	5	sec01	F	NA	10	0	1.639108866	1.039230943	0.160692766	0.098100252	46	0	9.355703108	5.394552525	0.207461655	0.085191116
Mid	272	7	IN	11M	S1	Brn05	B1.98	20231004	WT	5	sec01	F	NA	3	0	0.477241173	0.307835512	0.161181048	0.106240943	52626	12	9514.994174	5051.849369	0.176348522	0.077180132
Mid	272	8	IN	11M	S1	Brn05	B1.98	20231004	WT	5	sec01	F	NA	2	0	0.359319448	0.193316549	0.181231409	0.09872587	10	0	2.11389333	1.108888403	0.216113523	0.113038838
Mid	272	9	IN	11M	S1	Brn05	B1.98	20231004	WT	5	sec01	F	NA	6	0	1.058167368	0.6593576	0.178881511	0.105287254	25	0	5.216235578	2.942092024	0.191943236	0.118654154
Mid	272	10	IN	11M	S1	Brn05	B1.98	20231004	WT	5	sec01	F	NA	9	0	1.413122758	0.814038299	0.156664379	0.093400471	39	0	8.411642671	4.105333008	0.210780494	0.107675288
Mid	272	11	IN	11M	S1	Brn05	B1.98	20231004	WT	5	sec01	F	NA	9	0	1.51076524	1.014831766	0.170199133	0.115785457	7	0	1.280277699	0.758419164	0.177592129	0.125665672
Mid	272	12	IN	11M	S1	Brn05	B1.98	20231004	WT	5	sec01	F	NA	1	0	0.166735336	0.107927062	0.166735336	0.107927062	9	0	1.906660557	1.098893709	0.23034256	0.132173643
Mid	272	13	IN	11M	S1	Brn05	B1.98	20231004	WT	5	sec01	F	NA	2	0	0.351766229	0.199176013	0.17901884	0.101060502	23	0	4.733302817	2.619226381	0.185069047	0.116700999
Mid	272	14	IN	11M	S1	Brn05	B1.98	20231004	WT	5	sec01	F	NA	1	0	0.17152667	0.093904018	0.17152667	0.093904018	31	0	6.545571089	3.389547601	0.215205617	0.101525903
Mid	272	15	IN	11M	S1	Brn05	B1.98	20231004	WT	5	sec01	F	NA	89797	124	19003.87012	6833.045909	0.206988633	0.064225227	27	0	5.612512365	3.061158162	0.198344395	0.123918515
Mid	272	16	IN	11M	S1	Brn05	B1.98	20231004	WT	5	sec01	F	NA	nan	nan	nan	nan	nan	nan	9	0	1.74975206	0.996978708	0.187190056	0.122041658
Mid	272	17	IN	11M	S1	Brn05	B1.98	20231004	WT	5	sec01	F	NA	nan	nan	nan	nan	nan	nan	9	0	1.872312501	1.100144945	0.198107876	0.124467842
Mid	272	18	IN	11M	S1	Brn05	B1.98	20231004	WT	5	sec01	F	NA	nan	nan	nan	nan	nan	nan	9	0	1.887190059	0.96420233	0.199290454	0.112855725
Mid	272	19	IN	11M	S1	Brn05	B1.98	20231004	WT	5	sec01	F	NA	nan	nan	nan	nan	nan	nan	47336	6	8547.566799	3978.252344	0.170077056	0.07389944
Mid	273	1	IN	11M	S1	Brn05	B1.98	20231004	WT	5	sec01	F	NA	29643	36	12188.84138	2331.280799	0.387266338	0.067414358	13666	4	4708.890289	1215.163624	0.322743565	0.081788361
Mid	273	2	IN	11M	S1	Brn05	B1.98	20231004	WT	5	sec01	F	NA	23670	67	6069.516945	2768.969408	0.237140462	0.082093537	24735	13	6260.58381	2552.032793	0.238017857	0.092332341
Mid	273	3	IN	11M	S1	Brn05	B1.98	20231004	WT	5	sec01	F	NA	11201	75	4947.090916	2290.177632	0.426527798	0.16743724	53520	40	15951.31046	6959.340402	0.281727314	0.109773405
Mid	273	4	IN	11M	S1	Brn05	B1.98	20231004	WT	5	sec01	F	NA	43966	41	14172.51777	2784.420834	0.299702436	0.051041428	19999	8	10188.92906	1743.865402	0.500114441	0.073350117
Mid	273	5	IN	11M	S1	Brn05	B1.98	20231004	WT	5	sec01	F	NA	38359	71	10442.44402	3477.601025	0.256412596	0.0679942	38280	13	12256.02617	3597.008899	0.299809277	0.081406884
Mid	273	6	IN	11M	S1	Brn05	B1.98	20231004	WT	5	sec01	F	NA	38987	45	8782.675352	2874.322427	0.209460586	0.053162433	20051	6	6064.871535	1771.478174	0.281055927	0.077653162
Mid	273	7	IN	11M	S1	Brn05	B1.98	20231004	WT	5	sec01	F	NA	17703	51	5886.285877	2946.343833	0.31299305	0.116990924	14173	15	4584.074296	1556.464607	0.311421365	0.08950942
Mid	273	8	IN	11M	S1	Brn05	B1.98	20231004	WT	5	sec01	F	NA	46070	153	14962.19037	7973.141972	0.302235454	0.124986649	28446	15	9651.246481	3099.45309	0.326894015	0.091905087
Mid	273	9	IN	11M	S1	Brn05	B1.98	20231004	WT	5	sec01	F	NA	9745	10	2398.230519	569.1484102	0.236125737	0.048508432	13066	4	3907.197041	999.137256	0.282551318	0.063935302
Mid	273	10	IN	11M	S1	Brn05	B1.98	20231004	WT	5	sec01	F	NA	52050	140	14671.85193	8182.353678	0.264988184	0.107194632	1321	0	359.4858626	107.5821928	0.26391241	0.081010148
Mid	273	11	IN	11M	S1	Brn05	B1.98	20231004	WT	5	sec01	F	NA	17810	16	6562.073625	1208.481118	0.348210871	0.055146106	26908	11	7110.060153	2476.641385	0.256092161	0.083558403
Mid	273	12	IN	11M	S1	Brn05	B1.98	20231004	WT	5	sec01	F	NA	60018	56	16346.33042	4285.171335	0.277302206	0.059494928	34049	9	15565.61222	3362.93326	0.448165089	0.086465247
Mid	273	13	IN	11M	S1	Brn05	B1.98	20231004	WT	5	sec01	F	NA	nan	nan	nan	nan	nan	nan	50011	12	19279.65777	4474.224267	0.385702282	0.081788361
Mid	273	14	IN	11M	S1	Brn05	B1.98	20231004	WT	5	sec01	F	NA	nan	nan	nan	nan	nan	nan	1001	0	409.7997251	81.49855816	0.366041034	0.081208512
Mid	273	15	IN	11M	S1	Brn05	B1.98	20231004	WT	5	sec01	F	NA	nan	nan	nan	nan	nan	nan	224	0	74.60964374	22.73736176	0.339864194	0.098680094
Mid	274	1	IN	11M	S1	Brn05	B1.98	20231004	WT	5	sec01	F	NA	66932	188	15153.49826	9831.417768	0.21388571	0.106340125	52149	3	6767.302835	4495.687576	0.122468911	0.078782327
Mid	274	2	IN	11M	S1	Brn05	B1.98	20231004	WT	5	sec01	F	NA	144958	226	30654.44673	18442.53376	0.186144814	0.097901888	88909	12	15328.48251	8999.195323	0.165453568	0.076249331
Mid	274	3	IN	11M	S1	Brn05	B1.98	20231004	WT	5	sec01	F	NA	41751	90	9616.045275	5118.58325	0.21815823	0.087571524	89070	23	17671.67403	10828.45938	0.183459222	0.095918208
Mid	274	4	IN	11M	S1	Brn05	B1.98	20231004	WT	5	sec01	F	NA	22368	49	2917.220312	2451.942384	0.125322342	0.096406497	34936	5	7787.767989	3225.843262	0.21243611	0.078294039
Mid	274	5	IN	11M	S1	Brn05	B1.98	20231004	WT	5	sec01	F	NA	nan	nan	nan	nan	nan	nan	40425	9	4297.477122	4883.957095	0.097642481	0.101609826
Mid	275	1	IN	11M	S1	Brn05	B1.98	20231004	WT	5	sec01	F	NA	22446	70	6327.402229	2831.3198	0.263569087	0.096559092	44860	13	7725.656872	3591.35528	0.164660111	0.067185476
Mid	275	2	IN	11M	S1	Brn05	B1.98	20231004	WT	5	sec01	F	NA	63777	183	14021.71554	8206.377238	0.207080185	0.095277332	48607	15	8940.422144	4251.216926	0.173174635	0.075226977
Mid	275	3	IN	11M	S1	Brn05	B1.98	20231004	WT	5	sec01	F	NA	8281	36	2057.634318	1044.62707	0.242656589	0.104303047	55682	13	8317.028615	5403.002737	0.139787897	0.084626533
Mid	276	1	IN	11M	Cg1	Brn04	B0.02	20231004	WT	4	sec01	M	NA	21946	82	11361.60478	5326.752684	0.481559485	0.168413818	32298	12	14823.22048	4166.091664	0.441916525	0.095979251
Mid	276	2	IN	11M	Cg1	Brn04	B0.02	20231004	WT	4	sec01	M	NA	51318	194	11787.40034	10238.51055	0.222964823	0.156527042	46958	6	8907.767899	4602.540128	0.17273213	0.081010148
Mid	276	3	IN	11M	Cg1	Brn04	B0.02	20231004	WT	4	sec01	M	NA	60655	140	13460.92754	10057.38087	0.206698716	0.109819181	24180	4	5434.163241	3761.272116	0.201739535	0.103379875
Mid	278	1	IN	11M	Cg1	Brn04	B0.02	20231004	WT	4	sec01	M	NA	30864	61	8222.468881	5586.475688	0.25333029	0.122102693	21752	14	2964.989259	3281.877258	0.123338677	0.09932097
Mid	278	2	IN	11M	Cg1	Brn04	B0.02	20231004	WT	4	sec01	M	NA	nan	nan	nan	nan	nan	nan	43842	15	8271.346015	5150.485714	0.177172497	0.086747542
Mid	279	1	IN	11M	Cg1	Brn04	B0.02	20231004	WT	4	sec01	M	NA	39743	69	26987.80449	3726.231361	0.665415406	0.067658506	77014	17	45931.36612	7760.448697	0.578988314	0.070557721
Mid	280	1	IN	11M	Cg1	Brn04	B0.02	20231004	WT	4	sec01	M	NA	19168	39	3498.067782	1734.632397	0.172564283	0.061219197	41690	6	6062.953523	4572.290459	0.131395444	0.084473945
Mid	280	2	IN	11M	Cg1	Brn04	B0.02	20231004	WT	4	sec01	M	NA	8	0	4.692667991	0.273975741	0.63440907	0.029098954	19	0	8.055085093	0.919386586	0.394216821	0.051926451
Mid	280	3	IN	11M	Cg1	Brn04	B0.02	20231004	WT	4	sec01	M	NA	49764	72	20243.82175	3612.114616	0.383733869	0.051636532	7	0	3.389211833	0.320820935	0.482032493	0.046715496
Mid	280	4	IN	11M	Cg1	Brn04	B0.02	20231004	WT	4	sec01	M	NA	53440	113	19921.93987	5049.339549	0.351003289	0.061554894	29113	3	10167.39744	2741.811555	0.337758452	0.065888457
Mid	280	5	IN	11M	Cg1	Brn04	B0.02	20231004	WT	4	sec01	M	NA	33890	111	6708.586361	4721.751892	0.185641259	0.096025027	17352	4	5402.789943	2187.96956	0.301182568	0.062958725
Mid	280	6	IN	11M	Cg1	Brn04	B0.02	20231004	WT	4	sec01	M	NA	nan	nan	nan	nan	nan	nan	26015	2	5188.04085	2480.456339	0.176867321	0.076371402
Mid	281	1	IN	11M	Cg1	Brn04	B0.02	20231004	WT	4	sec01	M	NA	24503	54	3630.078708	3293.880691	0.136331737	0.095155261	51727	14	6663.990942	6391.530514	0.110833906	0.089944303
Mid	282	1	IN	11M	Cg1	Brn04	B0.02	20231004	WT	4	sec01	M	NA	73365	156	22258.71504	8285.463772	0.285984576	0.072983898	21411	4	7269.732999	2302.524393	0.323712528	0.067093916
Mid	282	2	IN	11M	Cg1	Brn04	B0.02	20231004	WT	4	sec01	M	NA	50228	115	13672.07535	5108.636947	0.247959107	0.068360418	24906	7	8735.642864	2241.486596	0.329549104	0.070786603
Mid	282	3	IN	11M	Cg1	Brn04	B0.02	20231004	WT	4	sec01	M	NA	49605	99	14687.2107	4293.648574	0.276554525	0.055741206	19	0	7.269306511	1.175494015	0.428091854	0.066994738
Mid	282	4	IN	11M	Cg1	Brn04	B0.02	20231004	WT	4	sec01	M	NA	30801	75	4295.409356	3522.79457	0.126436248	0.082925156	30178	6	11693.02275	2605.07938	0.380300611	0.063218124
Mid	282	5	IN	11M	Cg1	Brn04	B0.02	20231004	WT	4	sec01	M	NA	nan	nan	nan	nan	nan	nan	40627	11	5393.267738	4614.305138	0.120347902	0.080262452
Mid	283	1	IN	11M	Cg1	Brn04	B0.02	20231004	WT	4	sec01	M	NA	39027	146	11381.04805	5085.123921	0.287602037	0.098062105	45150	8	12498.92615	3985.010427	0.257755399	0.065903716
Mid	284	1	IN	11M	Cg1	Brn04	B0.02	20231004	WT	4	sec01	M	NA	9019	41	5562.379556	1922.864135	0.606988609	0.12956436	43355	11	24596.42988	3692.762604	0.570565343	0.061112382
Mid	285	1	IN	11M	Cg1	Brn04	B0.02	20231004	WT	4	sec01	M	NA	24566	80	5288.104892	3102.615261	0.201602191	0.086579688	22624	6	4236.416909	2604.555766	0.170855269	0.076829173
Mid	286	1	IN	11M	Cg1	Brn04	B0.02	20231004	WT	4	sec02	M	NA	33301	78	3102.69203	5812.401193	0.090608075	0.131517515	41217	18	4106.131156	4754.921786	0.097505152	0.09341573
Mid	286	2	IN	11M	Cg1	Brn04	B0.02	20231004	WT	4	sec02	M	NA	40875	151	5252.344201	10468.05615	0.125856414	0.19897002	83098	37	12546.35681	9478.544784	0.150240332	0.09422446
Mid	287	1	IN	11M	Cg1	Brn04	B0.02	20231004	WT	4	sec02	M	NA	24334	22	3257.019488	3151.684034	0.129671171	0.107270926	32433	12	4303.997714	4567.345757	0.129930571	0.099244677
Mid	287	2	IN	11M	Cg1	Brn04	B0.02	20231004	WT	4	sec02	M	NA	43402	157	5193.085241	10328.88728	0.115983829	0.17782864	26502	7	3818.312918	3373.679303	0.14044404	0.09564355
Mid	288	1	IN	11M	Cg1	Brn04	B0.02	20231004	WT	4	sec02	M	NA	33840	124	4149.804428	7287.038439	0.122911423	0.164644852	46418	28	6879.726716	5993.125249	0.145357445	0.105134659
Mid	289	1	IN	11M	Cg1	Brn04	B0.02	20231004	WT	4	sec02	M	NA	6548	52	253.8648668	2096.190952	0.036453802	0.240085453	21094	16	589.8952795	7160.874007	0.027115282	0.310704201
Mid	289	2	IN	11M	Cg1	Brn04	B0.02	20231004	WT	4	sec02	M	NA	40841	155	4272.625013	9080.80685	0.101228349	0.168123901	31950	13	3448.501384	4450.486154	0.099839777	0.108598456
Mid	289	3	IN	11M	Cg1	Brn04	B0.02	20231004	WT	4	sec02	M	NA	42079	133	3730.561567	8725.801361	0.085908294	0.152941182	29139	17	3548.830994	4332.25286	0.116609447	0.12390326
Mid	289	4	IN	11M	Cg1	Brn04	B0.02	20231004	WT	4	sec02	M	NA	16780	88	1749.871184	5016.482749	0.101701379	0.225513086	nan	nan	nan	nan	nan	nan
Mid	290	1	IN	11M	Cg1	Brn04	B0.02	20231004	WT	4	sec02	M	NA	17537	68	2883.869521	3390.231159	0.161783785	0.146128029	36099	20	6781.153202	4207.784377	0.1799649	0.092004269
Mid	290	2	IN	11M	Cg1	Brn04	B0.02	20231004	WT	4	sec02	M	NA	16652	59	1608.718854	3885.503778	0.094728008	0.186999306	2122	0	296.524636	295.2217597	0.138338298	0.123537041
Mid	291	1	IN	11M	Cg1	Brn04	B0.02	20231004	WT	4	sec02	M	NA	48810	132	6755.619626	13514.2271	0.133943692	0.198870838	19099	2	3425.811461	2623.836227	0.176653698	0.117608912
Mid	291	2	IN	11M	Cg1	Brn04	B0.02	20231004	WT	4	sec02	M	NA	38722	133	4936.745085	9994.313745	0.124315254	0.193240255	31640	16	4739.013217	5045.288292	0.143297479	0.129427031
Mid	292	1	IN	11M	Cg1	Brn04	B0.02	20231004	WT	4	sec02	M	NA	34501	70	2307.989077	3974.403239	0.064332038	0.093019001	38282	18	3163.474712	5159.725997	0.077164873	0.103425652
Mid	292	2	IN	11M	Cg1	Brn04	B0.02	20231004	WT	4	sec02	M	NA	22912	6	2412.608821	1622.835037	0.101670861	0.064591438	30384	3	3203.501169	2532.361611	0.101930268	0.071122304
Mid	293	1	IN	11M	Cg1	Brn04	B0.02	20231004	WT	4	sec02	M	NA	22986	73	2149.668103	3543.318015	0.091004804	0.122392617	25955	4	2452.947313	2357.835663	0.092301823	0.07733272
Mid	293	2	IN	11M	Cg1	Brn04	B0.02	20231004	WT	4	sec02	M	NA	13960	43	1710.363547	2144.525767	0.119172961	0.104463264	28553	10	3288.256522	2750.005908	0.112458989	0.076493479
Mid	295	1	IN	11M	M1	Brn04	B0.02	20231004	WT	4	sec01	M	NA	39282	98	14428.00824	6409.999409	0.352025628	0.107789733	19376	6	7329.164126	2569.718915	0.375371933	0.10559243
Mid	295	2	IN	11M	M1	Brn04	B0.02	20231004	WT	4	sec01	M	NA	62373	153	18790.42143	15242.36923	0.287983507	0.166201264	16545	11	5191.696545	5344.396276	0.303845286	0.224864572
Mid	295	3	IN	11M	M1	Brn04	B0.02	20231004	WT	4	sec01	M	NA	74586	178	37542.03398	11097.24276	0.489585727	0.104768448	25932	4	12741.05345	3827.152088	0.474296182	0.09623865
Mid	295	4	IN	11M	M1	Brn04	B0.02	20231004	WT	4	sec01	M	NA	100915	252	49920.02321	18048.17782	0.481918067	0.1247425	42820	6	19341.36008	5306.929917	0.451514453	0.093369953
Mid	295	5	IN	11M	M1	Brn04	B0.02	20231004	WT	4	sec01	M	NA	31261	13	4812.607861	1872.45399	0.129182875	0.048004884	29782	6	9018.915742	4503.536646	0.308369577	0.098191805
Mid	296	1	IN	11M	M1	Brn04	B0.02	20231004	WT	4	sec01	M	NA	25624	101	2562.552776	4127.260945	0.096726939	0.132433057	44360	13	5308.112783	4550.017431	0.100694284	0.081223771
Mid	296	2	IN	11M	M1	Brn04	B0.02	20231004	WT	4	sec01	M	NA	136	1	13.23845278	18.67298394	0.096147098	0.116517894	5029	1	506.8233012	563.7449605	0.095681697	0.09114214
Mid	296	3	IN	11M	M1	Brn04	B0.02	20231004	WT	4	sec01	M	NA	71732	228	9512.157662	17431.62488	0.13051042	0.191134512	45976	14	6042.250496	4956.707443	0.1286183	0.08950942
Mid	297	1	IN	11M	M1	Brn04	B0.02	20231004	WT	4	sec01	M	NA	38490	129	14193.91303	7761.087423	0.372350663	0.153856725	27757	15	11686.4739	3761.657345	0.40787366	0.107911803
Mid	297	2	IN	11M	M1	Brn04	B0.02	20231004	WT	4	sec01	M	NA	42934	167	17517.59259	10939.52357	0.400213629	0.19946593	59795	17	11328.36477	6842.287929	0.187335014	0.094651714
Mid	297	3	IN	11M	M1	Brn04	B0.02	20231004	WT	4	sec01	M	NA	57697	262	11202.34655	14313.75267	0.198626682	0.202113375	nan	nan	nan	nan	nan	nan
Mid	298	1	IN	11M	M1	Brn04	B0.02	20231004	WT	4	sec01	M	NA	46565	143	15635.95375	8408.912752	0.329732209	0.137315944	23814	10	5538.862074	3029.986071	0.222888529	0.101014726
Mid	298	2	IN	11M	M1	Brn04	B0.02	20231004	WT	4	sec01	M	NA	44571	126	26425.23789	7036.661635	0.586198211	0.119493403	14884	1	8702.896252	1323.12894	0.570580602	0.075150684
Mid	298	3	IN	11M	M1	Brn04	B0.02	20231004	WT	4	sec01	M	NA	33005	120	14646.57966	6118.485101	0.441947043	0.144136727	28823	6	11930.3418	2941.076785	0.407240406	0.08677806
Mid	298	4	IN	11M	M1	Brn04	B0.02	20231004	WT	4	sec01	M	NA	21587	55	5681.05408	3312.88704	0.260166317	0.103860535	46267	25	12286.87195	5980.616301	0.26088351	0.095551997
Mid	298	5	IN	11M	M1	Brn04	B0.02	20231004	WT	4	sec01	M	NA	52582	165	4832.472119	7743.352367	0.084321357	0.126253143	33443	8	5083.980044	4887.610865	0.135584041	0.087853819
Mid	298	6	IN	11M	M1	Brn04	B0.02	20231004	WT	4	sec01	M	NA	32878	89	12914.93162	5675.94655	0.386404216	0.12793164	45322	9	18273.55796	4160.746598	0.380071729	0.072953381
Mid	299	1	IN	11M	M1	Brn04	B0.02	20231004	WT	4	sec01	M	NA	15	0	7.129884839	0.962706938	0.495857179	0.066002898	2792	3	683.6648513	440.6535594	0.233463034	0.136690319
Mid	299	2	IN	11M	M1	Brn04	B0.02	20231004	WT	4	sec01	M	NA	29	0	10.95552	3.09651329	0.393522546	0.116609443	18116	7	4871.19672	2716.206593	0.266819268	0.109300375
Mid	299	3	IN	11M	M1	Brn04	B0.02	20231004	WT	4	sec01	M	NA	522	3	232.0402686	69.73057156	0.434271753	0.114061192	35643	7	6396.336418	4937.903399	0.172892347	0.112077519
Mid	299	4	IN	11M	M1	Brn04	B0.02	20231004	WT	4	sec01	M	NA	23	0	9.998687744	2.111085694	0.442374304	0.063897155	nan	nan	nan	nan	nan	nan
Mid	299	5	IN	11M	M1	Brn04	B0.02	20231004	WT	4	sec01	M	NA	63531	185	15274.74968	15847.16492	0.236148626	0.191058218	nan	nan	nan	nan	nan	nan
Mid	299	6	IN	11M	M1	Brn04	B0.02	20231004	WT	4	sec01	M	NA	53719	187	11389.1834	14176.37434	0.20784314	0.213435575	nan	nan	nan	nan	nan	nan
Mid	301	1	IN	11M	M1	Brn04	B0.02	20231004	WT	4	sec02	M	NA	65927	92	1902.89797	8389.707246	0.027252613	0.108690016	20010	9	715.3589403	2926.845566	0.031403068	0.120683603
Mid	302	1	IN	11M	M1	Brn04	B0.02	20231004	WT	4	sec02	M	NA	20	0	3.453040376	1.94666972	0.17178607	0.087052718	68219	25	8552.720001	7450.447371	0.123506524	0.089494161
Mid	302	2	IN	11M	M1	Brn04	B0.02	20231004	WT	4	sec02	M	NA	18	0	3.119798571	1.826886412	0.168535903	0.088166632	39362	6	3600.585615	4150.426584	0.090089269	0.089188986
Mid	302	3	IN	11M	M1	Brn04	B0.02	20231004	WT	4	sec02	M	NA	103467	229	11002.80576	17326.5761	0.10627909	0.120622568	49392	9	12271.74539	4770.742463	0.249210343	0.078995958
Mid	302	4	IN	11M	M1	Brn04	B0.02	20231004	WT	4	sec02	M	NA	49144	161	6227.684387	10422.47723	0.125429153	0.148744941	24556	4	4777.179768	2464.30149	0.192751959	0.073594265
Mid	302	5	IN	11M	M1	Brn04	B0.02	20231004	WT	4	sec02	M	NA	32996	109	2598.451273	4950.590512	0.077347979	0.123888001	nan	nan	nan	nan	nan	nan
Mid	302	6	IN	11M	M1	Brn04	B0.02	20231004	WT	4	sec02	M	NA	37896	51	10546.63033	4302.774918	0.267368585	0.085053787	nan	nan	nan	nan	nan	nan
Mid	302	7	IN	11M	M1	Brn04	B0.02	20231004	WT	4	sec02	M	NA	55577	163	9479.960438	10249.42193	0.166323334	0.136934459	nan	nan	nan	nan	nan	nan
Mid	303	1	IN	11M	M1	Brn04	B0.02	20231004	WT	4	sec02	M	NA	40109	55	9967.403329	4086.284324	0.245517656	0.075089648	25970	8	6463.483787	2806.180898	0.25181964	0.082673378
Mid	303	2	IN	11M	M1	Brn04	B0.02	20231004	WT	4	sec02	M	NA	76576	239	10828.13967	14714.06267	0.147158012	0.14894332	63132	18	9499.91802	7241.063483	0.153337911	0.090424962
Mid	303	3	IN	11M	M1	Brn04	B0.02	20231004	WT	4	sec02	M	NA	43577	62	7351.550014	4993.988178	0.16681163	0.093003735	17294	4	2899.990266	1960.029116	0.166048676	0.10284581
Mid	303	4	IN	11M	M1	Brn04	B0.02	20231004	WT	4	sec02	M	NA	59444	166	8296.342739	10076.78928	0.13705653	0.124757767	28050	8	4441.782927	2891.040821	0.156130314	0.077302203
Mid	303	5	IN	11M	M1	Brn04	B0.02	20231004	WT	4	sec02	M	NA	nan	nan	nan	nan	nan	nan	39694	14	6238.869889	3678.857942	0.155291066	0.074952319
Mid	304	1	IN	11M	M1	Brn04	B0.02	20231004	WT	4	sec02	M	NA	105993	248	11092.74744	17740.48703	0.10237278	0.1178912	47619	20	6063.116858	8464.98859	0.119325548	0.113588162
Mid	305	1	IN	11M	M1	Brn04	B0.02	20231004	WT	4	sec02	M	NA	40460	52	2974.247414	5652.985156	0.068085752	0.10923934	19476	10	2814.119968	5465.618401	0.129777983	0.194003209
Mid	305	2	IN	11M	M1	Brn04	B0.02	20231004	WT	4	sec02	M	NA	21912	72	1573.635022	3909.333504	0.069001295	0.145098045	40623	22	3424.35557	7202.754425	0.079942018	0.142153054
Mid	305	3	IN	11M	M1	Brn04	B0.02	20231004	WT	4	sec02	M	NA	32479	91	4225.010012	8279.228903	0.123880371	0.183352411	38103	9	3295.016301	4873.054996	0.08097963	0.107187003
Mid	305	4	IN	11M	M1	Brn04	B0.02	20231004	WT	4	sec02	M	NA	nan	nan	nan	nan	nan	nan	19761	6	3831.862655	2884.879776	0.187701225	0.105958648
Mid	306	1	IN	11M	M1	Brn04	B0.02	20231004	WT	4	sec02	M	NA	32844	137	2296.110356	4933.511821	0.068223089	0.120515756	56750	39	3770.834552	6479.78992	0.064759292	0.092317082
Mid	308	1	IN	11M	M1	Brn04	B0.02	20231004	WT	4	sec02	M	NA	67663	196	6229.598923	11658.56599	0.08912795	0.135255978	40596	14	4632.484403	5786.491313	0.107911803	0.111116201
Mid	308	2	IN	11M	M1	Brn04	B0.02	20231004	WT	4	sec02	M	NA	70036	141	14679.48107	11331.81514	0.195345998	0.10760662	23479	8	9020.796827	3350.103931	0.355283439	0.101945527
Mid	310	1	IN	11M	M1	Brn04	B0.02	20231004	WT	4	sec02	M	NA	47849	181	3355.824846	10546.93641	0.068818189	0.179293513	46896	19	2846.624099	5373.249366	0.05899138	0.096223392
Mid	310	2	IN	11M	M1	Brn04	B0.02	20231004	WT	4	sec02	M	NA	47656	55	2762.297998	4873.204445	0.056992445	0.085694671	27117	9	1844.134953	2687.497981	0.06314183	0.08064393
Mid	311	1	IN	11M	M1	Brn04	B0.02	20231004	WT	4	sec02	M	NA	46440	137	3622.721878	8818.437859	0.076523997	0.146196693	22020	12	1704.643231	2460.159839	0.0742504	0.089402609
Mid	311	2	IN	11M	M1	Brn04	B0.02	20231004	WT	4	sec02	M	NA	46121	128	3878.306864	10032.56056	0.082948044	0.172579542	18107	11	1513.076022	3405.096528	0.079667352	0.12779431
Mid	311	3	IN	11M	M1	Brn04	B0.02	20231004	WT	4	sec02	M	NA	71851	178	7437.52661	14696.72371	0.101716638	0.161097124	25207	15	2660.123463	4492.652753	0.102212556	0.136163875
Mid	311	4	IN	11M	M1	Brn04	B0.02	20231004	WT	4	sec02	M	NA	53167	139	7333.968554	10156.90016	0.136018917	0.152269781	45250	12	5762.65242	5663.059424	0.124666207	0.096421756
Mid	311	5	IN	11M	M1	Brn04	B0.02	20231004	WT	4	sec02	M	NA	18315	50	1529.196813	2894.964936	0.081437401	0.130258635	32928	12	3011.729354	3898.968311	0.08879225	0.100511178
Mid	311	6	IN	11M	M1	Brn04	B0.02	20231004	WT	4	sec02	M	NA	24158	127	2585.515392	5659.343922	0.105378807	0.186099038	53890	34	5897.746262	6461.782745	0.106416419	0.091126882
Mid	312	1	IN	11M	M1	Brn04	B0.02	20231004	WT	4	sec02	M	NA	42777	105	4513.325753	6965.929186	0.105203323	0.117586024	22724	7	2707.729185	2110.206274	0.11750973	0.070862897
Mid	312	2	IN	11M	M1	Brn04	B0.02	20231004	WT	4	sec02	M	NA	28718	68	3121.112507	3937.777877	0.106981002	0.103639275	28297	11	2925.708708	2873.6443	0.099732965	0.077218279
Mid	312	3	IN	11M	M1	Brn04	B0.02	20231004	WT	4	sec02	M	NA	24808	95	3225.358848	5273.860321	0.128068969	0.161989778	10609	11	1358.164631	1811.029572	0.127885863	0.12166018
Mid	313	1	IN	11M	M2	Brn04	B0.02	20231004	WT	4	sec01	M	NA	67218	94	26374.27823	12948.02813	0.403830022	0.147173271	14572	5	4896.222551	4038.540353	0.328328371	0.152544439
Mid	313	2	IN	11M	M2	Brn04	B0.02	20231004	WT	4	sec01	M	NA	53155	119	31342.95183	9416.66136	0.577836275	0.1298085	5198	0	2097.936461	649.9073779	0.378866255	0.099748224
Mid	313	3	IN	11M	M2	Brn04	B0.02	20231004	WT	4	sec01	M	NA	29321	52	14167.35265	4478.224066	0.467620343	0.113412678	5643	4	2254.896116	1229.821774	0.3742733	0.155687794
Mid	313	4	IN	11M	M2	Brn04	B0.02	20231004	WT	4	sec01	M	NA	36549	135	16782.48889	9521.160556	0.450873584	0.197222859	32927	8	10884.12453	6099.363014	0.323872745	0.1298085
Mid	313	5	IN	11M	M2	Brn04	B0.02	20231004	WT	4	sec01	M	NA	13286	16	3487.933929	1765.409142	0.250995666	0.105912872	19589	9	5672.667826	3880.996751	0.277988851	0.150499731
Mid	314	1	IN	11M	M2	Brn04	B0.02	20231004	WT	4	sec01	M	NA	31887	144	9106.152729	7934.339165	0.289257646	0.198619053	39009	18	8510.721114	5552.262917	0.206187531	0.112230107
Mid	314	2	IN	11M	M2	Brn04	B0.02	20231004	WT	4	sec01	M	NA	40288	95	25836.23668	8049.997242	0.63968873	0.140901804	45746	11	19793.47536	5420.075093	0.422049284	0.095750362
Mid	314	3	IN	11M	M2	Brn04	B0.02	20231004	WT	4	sec01	M	NA	19564	45	10601.45659	3496.007782	0.532021046	0.134050503	13310	7	7790.082153	1777.687358	0.571175694	0.102830552
Mid	315	1	IN	11M	M2	Brn04	B0.02	20231004	WT	4	sec01	M	NA	39140	113	19367.62212	9603.369669	0.488349736	0.177416652	20571	8	11091.91824	2792.314764	0.529060781	0.112817578
Mid	315	2	IN	11M	M2	Brn04	B0.02	20231004	WT	4	sec01	M	NA	39231	94	21631.14949	7290.405342	0.537941575	0.134950787	51628	12	24370.76758	5356.183051	0.449851215	0.077973604
Mid	315	3	IN	11M	M2	Brn04	B0.02	20231004	WT	4	sec01	M	NA	53305	157	33865.34637	11257.38242	0.630113661	0.156633854	29350	4	13953.17844	3120.539119	0.467002362	0.076081485
Mid	316	1	IN	11M	M2	Brn04	B0.02	20231004	WT	4	sec01	M	NA	25737	87	8332.949753	6336.77963	0.328351259	0.182383463	18425	5	7089.647166	2910.036943	0.373052567	0.122659646
Mid	316	2	IN	11M	M2	Brn04	B0.02	20231004	WT	4	sec01	M	NA	22137	84	6384.879394	5419.198783	0.290165573	0.191905096	34374	9	7472.047961	4394.090304	0.201342791	0.10391394
Mid	316	3	IN	11M	M2	Brn04	B0.02	20231004	WT	4	sec01	M	NA	14725	72	2938.416115	3518.005998	0.193698019	0.19676508	34415	7	6536.913269	4921.75833	0.18418403	0.112947278
Mid	316	4	IN	11M	M2	Brn04	B0.02	20231004	WT	4	sec01	M	NA	37371	83	18680.54624	7397.736421	0.490020603	0.134981304	47778	23	22748.45475	7033.866228	0.475028604	0.113542385
Mid	317	1	IN	11M	M2	Brn04	B0.02	20231004	WT	4	sec01	M	NA	26915	128	6179.010332	7175.92047	0.230334938	0.215541318	34781	9	5799.050632	3632.179831	0.154924855	0.0805066
Mid	317	2	IN	11M	M2	Brn04	B0.02	20231004	WT	4	sec01	M	NA	37844	157	8984.761762	10345.76707	0.234363317	0.220645458	67933	27	11893.69002	8195.001547	0.166155487	0.091340505
Mid	317	3	IN	11M	M2	Brn04	B0.02	20231004	WT	4	sec01	M	NA	38652	117	7042.460077	7415.771557	0.178377971	0.142366678	37512	11	6272.11652	4686.490291	0.161959261	0.096818492
Mid	317	4	IN	11M	M2	Brn04	B0.02	20231004	WT	4	sec01	M	NA	68317	129	13764.81941	11459.90239	0.182375833	0.109033339	34505	21	6373.15642	6012.145741	0.174189359	0.102250703
Mid	318	1	IN	11M	M2	Brn04	B0.02	20231004	WT	4	sec01	M	NA	29899	123	5602.871519	7317.382089	0.182772562	0.182215616	16833	13	2856.805769	2596.477609	0.164194703	0.122575723
Mid	318	2	IN	11M	M2	Brn04	B0.02	20231004	WT	4	sec01	M	NA	48567	20	1854.646515	3786.610441	0.034821089	0.064103149	35567	1	1969.382364	2400.738036	0.052521553	0.059281301
Mid	318	3	IN	11M	M2	Brn04	B0.02	20231004	WT	4	sec01	M	NA	22084	82	3408.509332	5266.34896	0.148912787	0.188570991	16629	6	1565.3292	1945.952653	0.088601507	0.095063709
Mid	318	4	IN	11M	M2	Brn04	B0.02	20231004	WT	4	sec01	M	NA	20908	66	1929.662274	3807.539332	0.089372091	0.153551534	39137	18	3892.709289	6163.113851	0.08750286	0.10722515
Mid	318	5	IN	11M	M2	Brn04	B0.02	20231004	WT	4	sec01	M	NA	48411	177	7413.228156	9213.193363	0.150881216	0.149950415	25418	5	3339.556941	2619.181967	0.125429153	0.084016174
Mid	319	1	IN	11M	M2	Brn04	B0.02	20231004	WT	4	sec01	M	NA	62883	202	23199.61015	17397.13099	0.362417042	0.20758374	63448	15	17705.52197	6490.145149	0.273075461	0.07849241
Mid	319	2	IN	11M	M2	Brn04	B0.02	20231004	WT	4	sec01	M	NA	8724	44	3409.15462	1970.878951	0.384145886	0.162737474	22	0	18.02296489	1.138857109	0.790798783	0.050095368
Mid	319	3	IN	11M	M2	Brn04	B0.02	20231004	WT	4	sec01	M	NA	32598	111	7999.729656	8605.211612	0.236621648	0.18185702	55230	35	17733.23319	7312.77843	0.310841531	0.094178684
Mid	319	4	IN	11M	M2	Brn04	B0.02	20231004	WT	4	sec01	M	NA	nan	nan	nan	nan	nan	nan	51930	19	9734.259103	7789.136345	0.175478756	0.099595636
Mid	320	1	IN	11M	M2	Brn04	B0.02	20231004	WT	4	sec01	M	NA	28098	88	4923.620449	4187.832626	0.170916304	0.100709543	49346	15	8040.148153	4555.926151	0.143831536	0.074052036
Mid	320	2	IN	11M	M2	Brn04	B0.02	20231004	WT	4	sec01	M	NA	43015	132	11021.45231	6283.606978	0.247318223	0.098283358	8708	4	2340.543999	1168.982253	0.256580442	0.089494161
Mid	321	1	IN	11M	M2	Brn04	B0.02	20231004	WT	4	sec01	M	NA	48695	107	24772.14205	3751.466686	0.541329086	0.050064851	33665	3	24311.97242	2648.515331	0.741550326	0.060730908
Mid	321	2	IN	11M	M2	Brn04	B0.02	20231004	WT	4	sec01	M	NA	28610	91	11880.34317	3417.847031	0.405554295	0.078324556	63590	7	21090.20857	5592.340785	0.311329812	0.073640041
Mid	321	3	IN	11M	M2	Brn04	B0.02	20231004	WT	4	sec01	M	NA	39260	110	11408.68367	4225.769836	0.28706798	0.07437247	57822	9	15083.77081	5905.292016	0.247135118	0.085389487
Mid	321	4	IN	11M	M2	Brn04	B0.02	20231004	WT	4	sec01	M	NA	72854	168	22989.03659	8418.444044	0.311009377	0.082749672	20820	6	6261.810864	2667.611599	0.290592819	0.088822767
Mid	322	1	IN	11M	M2	Brn04	B0.02	20231004	WT	4	sec02	M	NA	38596	136	4495.817811	8770.726713	0.114686809	0.178011745	41038	18	4929.125006	6619.109578	0.11421378	0.121248186
Mid	322	2	IN	11M	M2	Brn04	B0.02	20231004	WT	4	sec02	M	NA	23958	79	1429.999834	4154.191641	0.057724878	0.147188529	57930	19	4060.423596	8363.953311	0.066056304	0.117387652
Mid	323	1	IN	11M	M2	Brn04	B0.02	20231004	WT	4	sec02	M	NA	51942	113	6699.508511	7428.494518	0.124956131	0.100114442	24182	2	3440.419366	2485.066165	0.141588464	0.07034409
Mid	323	2	IN	11M	M2	Brn04	B0.02	20231004	WT	4	sec02	M	NA	39301	128	2544.417231	5796.961918	0.062928207	0.116472118	36759	8	2251.007618	4220.446512	0.056473639	0.081345849
Mid	324	1	IN	11M	M2	Brn04	B0.02	20231004	WT	4	sec02	M	NA	39786	112	4245.112004	6330.46464	0.102815293	0.118974596	29200	9	3268.362114	3378.24262	0.105134659	0.091187917
Mid	324	2	IN	11M	M2	Brn04	B0.02	20231004	WT	4	sec02	M	NA	25	0	4.14538797	1.73922332	0.158022426	0.070901044	6	0	0.848691545	0.286579687	0.146944374	0.049591821
Mid	324	3	IN	11M	M2	Brn04	B0.02	20231004	WT	4	sec02	M	NA	18	0	2.953658365	1.273991	0.159182116	0.066346228	4	0	0.540016778	0.182650492	0.139009684	0.047867551
Mid	324	4	IN	11M	M2	Brn04	B0.02	20231004	WT	4	sec02	M	NA	15	0	2.17042803	1.126909282	0.146478981	0.074731059	5	0	0.668375671	0.231601432	0.135324635	0.048149843
Mid	324	5	IN	11M	M2	Brn04	B0.02	20231004	WT	4	sec02	M	NA	18	0	2.548592374	1.246646833	0.144335091	0.066590369	3	0	0.437857628	0.128633555	0.147577628	0.043892577
Mid	324	6	IN	11M	M2	Brn04	B0.02	20231004	WT	4	sec02	M	NA	19034	86	1303.461649	3297.551921	0.065934233	0.140016779	39173	9	3077.626554	4134.071692	0.074067295	0.092454411
Mid	326	1	IN	11M	M2	Brn04	B0.02	20231004	WT	4	sec02	M	NA	11723	66	1182.872725	2597.535516	0.097642481	0.190676734	49680	19	4550.27276	6423.826738	0.089234762	0.112504765
Mid	326	2	IN	11M	M2	Brn04	B0.02	20231004	WT	4	sec02	M	NA	nan	nan	nan	nan	nan	nan	27357	18	2538.230368	6047.09859	0.080918595	0.168245971
Mid	327	1	IN	11M	M2	Brn04	B0.02	20231004	WT	4	sec02	M	NA	46078	130	5809.69809	7271.248071	0.125841156	0.123582818	35943	11	4860.666242	4534.977511	0.132600904	0.098176546
Mid	328	1	IN	11M	M2	Brn04	B0.02	20231004	WT	4	sec02	M	NA	40960	121	3548.997837	8379.320488	0.084336616	0.156755939	23795	7	2128.143345	3795.370796	0.084657051	0.123109788
Mid	329	1	IN	11M	M2	Brn04	B0.02	20231004	WT	4	sec02	M	NA	6500	29	572.3761506	1316.980882	0.086015105	0.168596938	46886	30	4194.729676	6681.17777	0.085343711	0.110322729
Mid	330	1	IN	11M	M2	Brn04	B0.02	20231004	WT	4	sec02	M	NA	6217	3	228.302648	689.5988562	0.035492484	0.095262073	21294	5	900.7770372	2678.537104	0.038376439	0.096849009
Mid	330	2	IN	11M	M2	Brn04	B0.02	20231004	WT	4	sec02	M	NA	13715	17	1689.378882	2149.617717	0.11930266	0.136171505	39483	14	2160.084417	6369.114522	0.049973298	0.125047684
Mid	330	3	IN	11M	M2	Brn04	B0.02	20231004	WT	4	sec02	M	NA	8983	34	611.7605717	2727.709956	0.066529334	0.230281532	21654	10	2517.264914	3458.812254	0.111802854	0.12059205
Mid	330	4	IN	11M	M2	Brn04	B0.02	20231004	WT	4	sec02	M	NA	nan	nan	nan	nan	nan	nan	42454	23	3737.389657	8268.307472	0.083665214	0.12899977
Mid	331	1	IN	11M	M2	Brn04	B0.02	20231004	WT	4	sec02	M	NA	55521	56	5144.799655	8861.681489	0.085435264	0.115037769	26284	15	2755.186423	5459.279685	0.095292591	0.141359583
Mid	332	1	IN	11M	M2	Brn04	B0.02	20231004	WT	4	sec02	M	NA	57024	134	10105.92182	7359.31364	0.173113599	0.093675137	20441	5	4048.936615	1405.975115	0.201724276	0.052414741
Mid	332	2	IN	11M	M2	Brn04	B0.02	20231004	WT	4	sec02	M	NA	26750	4	1181.863892	1398.815018	0.043411918	0.046585795	32884	11	2133.802766	2768.394846	0.062867172	0.067811094
Mid	332	3	IN	11M	M2	Brn04	B0.02	20231004	WT	4	sec02	M	NA	51902	163	6331.988635	9460.791687	0.121583886	0.140932322	56706	28	7043.929356	4244.37022	0.124650948	0.064423591
Mid	332	4	IN	11M	M2	Brn04	B0.02	20231004	WT	4	sec02	M	NA	37810	115	2945.830628	5238.657223	0.077439539	0.110917829	54935	14	4318.824954	4241.871448	0.076493479	0.060593575
Mid	333	1	IN	11M	M2	Brn04	B0.02	20231004	WT	4	sec02	M	NA	77886	188	19184.97329	13136.52489	0.242938891	0.126344696	49061	6	14429.05898	5136.681122	0.292271316	0.089562826
Mid	334	1	IN	11M	S1	Brn04	B0.02	20231004	WT	4	sec01	M	NA	46519	132	2922.375545	8977.092135	0.06112764	0.155352101	88688	24	4835.440095	10787.48119	0.051926453	0.101930268
Mid	335	1	IN	11M	S1	Brn04	B0.02	20231004	WT	4	sec01	M	NA	52274	254	13566.071	20315.02767	0.256275266	0.323155552	61823	38	15126.03611	12066.20368	0.237277791	0.146295875
Mid	335	2	IN	11M	S1	Brn04	B0.02	20231004	WT	4	sec01	M	NA	46493	119	4799.664901	10528.77949	0.098878466	0.172220945	31163	12	4063.882433	5601.086887	0.122041658	0.13881132
Mid	335	3	IN	11M	S1	Brn04	B0.02	20231004	WT	4	sec01	M	NA	53897	152	28235.54646	12321.1111	0.502876341	0.171892881	36404	22	22736.71747	7153.398937	0.617303729	0.15077439
Mid	336	1	IN	11M	S1	Brn04	B0.02	20231004	WT	4	sec01	M	NA	31460	119	2557.964297	7629.115422	0.078675516	0.192874044	65820	23	6259.925237	11314.01467	0.085343711	0.135393307
Mid	336	2	IN	11M	S1	Brn04	B0.02	20231004	WT	4	sec01	M	NA	45016	62	2270.630523	6901.010565	0.0487068	0.126695663	56810	13	4386.524564	8349.998143	0.073075458	0.111833371
Mid	337	1	IN	11M	S1	Brn04	B0.02	20231004	WT	4	sec02	M	NA	93628	245	3519.407624	15342.90383	0.035934996	0.131929502	35204	13	1900.710509	6891.096472	0.046097506	0.150850683
Mid	338	1	IN	11M	S1	Brn04	B0.02	20231004	WT	4	sec02	M	NA	88603	251	11162.51897	18580.70641	0.12402533	0.160311282	37220	16	5311.741698	8042.376977	0.136614025	0.145265892
Mid	340	1	IN	11M	S1	Brn04	B0.02	20231004	WT	4	sec02	M	NA	55176	214	2548.062858	11967.51252	0.043961242	0.179385066	62665	16	3149.716937	9887.254967	0.046860456	0.127702758
Mid	341	1	IN	11M	S1	Brn04	B0.02	20231004	WT	4	sec02	M	NA	58694	194	3599.149635	10982.13498	0.058228429	0.146959633	9075	3	1182.28687	2424.233737	0.123376824	0.205615327
Mid	342	1	IN	11M	S1	Brn04	B0.02	20231004	WT	4	sec02	M	NA	40963	129	7189.887362	8372.074665	0.170595869	0.155123219	4611	3	937.4391394	760.6665453	0.201403826	0.146120399
Mid	342	2	IN	11M	S1	Brn04	B0.02	20231004	WT	4	sec02	M	NA	42349	122	2236.356592	7094.368448	0.051453423	0.138872355	31763	8	2144.906374	3658.442133	0.064095519	0.101396203
Mid	343	1	IN	11M	S1	Brn04	B0.02	20231004	WT	4	sec02	M	NA	61890	184	4652.092216	14420.91837	0.071885251	0.180941477	5229	3	392.3631501	1085.3084	0.072693981	0.167299911
Mid	344	1	IN	11M	S1	Brn04	B0.02	20231004	WT	4	sec02	M	NA	97284	232	24595.50837	19292.40445	0.245822847	0.152193487	83680	22	18624.63777	11009.59241	0.221759364	0.107759215
Mid	344	2	IN	11M	S1	Brn04	B0.02	20231004	WT	4	sec02	M	NA	31188	56	1595.292625	4395.125325	0.049652856	0.11454948	1162	0	116.0443734	127.7571071	0.094148166	0.098313875
Mid	344	3	IN	11M	S1	Brn04	B0.02	20231004	WT	4	sec02	M	NA	47726	104	6038.020267	9129.455942	0.121766992	0.138658732	67366	17	4892.328579	9110.854786	0.067185476	0.112046994
Mid	344	4	IN	11M	S1	Brn04	B0.02	20231004	WT	4	sec02	M	NA	66096	200	14138.4346	15374.00545	0.20500496	0.171068892	39414	14	7472.366493	4768.142217	0.190981925	0.094621196
Mid	344	5	IN	11M	S1	Brn04	B0.02	20231004	WT	4	sec02	M	NA	29119	80	3404.909731	5972.757764	0.113900967	0.147211418	84013	29	22025.77849	13032.27017	0.256633848	0.11596857
Mid	344	6	IN	11M	S1	Brn04	B0.02	20231004	WT	4	sec02	M	NA	70	3	9.766598016	19.23315793	0.137117565	0.202716112	4540	5	906.4516678	1016.043152	0.193545431	0.178423747
Mid	344	7	IN	11M	S1	Brn04	B0.02	20231004	WT	4	sec02	M	NA	nan	nan	nan	nan	nan	nan	30	0	5.624643341	2.356435496	0.205111772	0.078385599
Mid	345	1	IN	11M	S1	Brn04	B0.02	20231004	WT	4	sec02	M	NA	29205	94	3950.548381	6262.359398	0.13333334	0.159731448	12419	5	2312.226123	1655.931259	0.187808037	0.10392157
Mid	345	2	IN	11M	S1	Brn04	B0.02	20231004	WT	4	sec02	M	NA	41818	133	3424.139228	7159.471994	0.080704965	0.14296177	66265	22	6513.765902	8654.60309	0.096360721	0.113725491
Mid	345	3	IN	11M	S1	Brn04	B0.02	20231004	WT	4	sec02	M	NA	42987	150	8367.048344	10988.73936	0.195681691	0.196742192	34237	16	6491.867386	5282.867753	0.192072943	0.121202409
Mid	345	4	IN	11M	S1	Brn04	B0.02	20231004	WT	4	sec02	M	NA	30954	32	7221.278859	4011.663709	0.227512017	0.104890518	52	0	4.109117277	6.276844457	0.078385599	0.116136417
Mid	345	5	IN	11M	S1	Brn04	B0.02	20231004	WT	4	sec02	M	NA	59391	168	10672.91677	12453.72765	0.176997021	0.165270463	3211	1	457.7487604	322.1775542	0.142168313	0.088395514
Mid	345	6	IN	11M	S1	Brn04	B0.02	20231004	WT	4	sec02	M	NA	nan	nan	nan	nan	nan	nan	30946	10	5948.371117	3905.372887	0.185152978	0.105775543
Mid	345	7	IN	11M	S1	Brn04	B0.02	20231004	WT	4	sec02	M	NA	nan	nan	nan	nan	nan	nan	8716	11	1503.644664	1455.894743	0.169878691	0.141969934
Mid	346	1	IN	11M	S1	Brn04	B0.02	20231004	WT	4	sec02	M	NA	88603	193	32424.75898	14258.48245	0.353139549	0.115892269	68063	9	28871.10149	7742.096687	0.432631433	0.092820629
Mid	346	2	IN	11M	S1	Brn04	B0.02	20231004	WT	4	sec02	M	NA	72856	208	23122.02483	15916.9889	0.312245369	0.162371248	47171	8	16462.39611	8555.948229	0.359868765	0.121835664
Mid	346	3	IN	11M	S1	Brn04	B0.02	20231004	WT	4	sec02	M	NA	52058	144	4079.495847	8121.265725	0.076340884	0.12462043	32051	7	3117.061832	4623.652142	0.093858242	0.121293962
Mid	346	4	IN	11M	S1	Brn04	B0.02	20231004	WT	4	sec02	M	NA	24808	88	3797.491862	4692.968491	0.149401084	0.137209132	31787	18	5306.308373	6257.97298	0.163149461	0.144609749
Mid	1	1	PN	11M	Cg1	Brn01	B-0.46	202308920	WT	1	sec02	F	NA	16223	7	882.0535456	534.2820953	0.044022277	0.026260776	2122	0	123.2501412	42.93080055	0.051468682	0.01918059
Mid	1	2	PN	11M	Cg1	Brn01	B-0.46	202308920	WT	1	sec02	F	NA	21100	9	1127.795318	526.0769384	0.038269628	0.014801252	10211	0	382.9810953	314.9545138	0.030045014	0.024681468
Mid	1	3	PN	11M	Cg1	Brn01	B-0.46	202308920	WT	1	sec02	F	NA	38295	116	7142.419504	4568.059147	0.168322265	0.076340884	33722	12	4458.530881	2252.702361	0.117906459	0.04899672
Mid	1	4	PN	11M	Cg1	Brn01	B-0.46	202308920	WT	1	sec02	F	NA	15719	7	1238.498971	688.3584668	0.061791409	0.034103915	32936	3	2303.33828	1781.454249	0.046631571	0.030869002
Mid	1	5	PN	11M	Cg1	Brn01	B-0.46	202308920	WT	1	sec02	F	NA	23653	4	1623.316658	599.6935556	0.05586328	0.018936446	52398	4	3110.181206	2556.545286	0.046921492	0.042160679
Mid	1	6	PN	11M	Cg1	Brn01	B-0.46	202308920	WT	1	sec02	F	NA	12066	4	536.2450459	443.9133757	0.033630885	0.030823225	12750	1	753.0780356	515.3996959	0.046204317	0.027328908
Mid	1	7	PN	11M	Cg1	Brn01	B-0.46	202308920	WT	1	sec02	F	NA	10535	15	1623.308112	656.6361805	0.14623484	0.046219576	23818	7	3677.307181	2944.450921	0.145738915	0.05290303
Mid	1	8	PN	11M	Cg1	Brn01	B-0.46	202308920	WT	1	sec02	F	NA	9751	26	1020.380713	609.1061729	0.091569394	0.050972763	62578	24	9126.948504	5065.503477	0.134966046	0.064957656
Mid	1	9	PN	11M	Cg1	Brn01	B-0.46	202308920	WT	1	sec02	F	NA	nan	nan	nan	nan	nan	nan	15819	0	655.6146654	536.6851469	0.036621653	0.029373618
Mid	2	1	PN	11M	Cg1	Brn01	B-0.46	202308920	WT	1	sec02	F	NA	52783	62	14798.29055	1985.82587	0.284336627	0.026169222	45321	6	16519.25216	2916.247278	0.374670029	0.040802624
Mid	2	2	PN	11M	Cg1	Brn01	B-0.46	202308920	WT	1	sec02	F	NA	14693	39	4081.735639	1514.74191	0.247814149	0.056191348	30607	1	9002.392435	1943.504008	0.270366967	0.052765697
Mid	2	3	PN	11M	Cg1	Brn01	B-0.46	202308920	WT	1	sec02	F	NA	68283	97	16306.08811	2761.814976	0.204074159	0.030151827	22378	7	7699.379725	3164.675931	0.3343862	0.057236589
Mid	2	4	PN	11M	Cg1	Brn01	B-0.46	202308920	WT	1	sec02	F	NA	30725	66	10585.05838	1910.410409	0.31676966	0.050873578	39045	10	14867.87528	4323.401087	0.361409932	0.068177313
Mid	2	5	PN	11M	Cg1	Brn01	B-0.46	202308920	WT	1	sec02	F	NA	18273	7	1367.129963	468.1202584	0.059449151	0.018448157	16680	0	2129.437447	701.7547433	0.096070804	0.035843443
Mid	2	6	PN	11M	Cg1	Brn01	B-0.46	202308920	WT	1	sec02	F	NA	10194	15	3472.891738	412.4086225	0.312855721	0.03292897	14816	0	5759.370139	655.5620524	0.368642718	0.040329594
Mid	2	7	PN	11M	Cg1	Brn01	B-0.46	202308920	WT	1	sec02	F	NA	nan	nan	nan	nan	nan	nan	14264	2	4594.676051	654.0706814	0.302510113	0.036163881
Mid	3	1	PN	11M	Cg1	Brn01	B-0.46	202308920	WT	1	sec02	F	NA	5016	4	575.8404979	244.8840473	0.107911803	0.042053863	29743	1	3703.272009	1684.815232	0.112085149	0.045853361
Mid	3	2	PN	11M	Cg1	Brn01	B-0.46	202308920	WT	1	sec02	F	NA	26388	18	5611.444161	911.5671809	0.191866934	0.027878232	52729	9	11057.5001	4301.309	0.19600977	0.04368658
Mid	3	3	PN	11M	Cg1	Brn01	B-0.46	202308920	WT	1	sec02	F	NA	24747	43	4426.152744	1667.957384	0.155207142	0.039940491	43729	6	4915.619275	3019.724472	0.098878466	0.047791258
Mid	3	4	PN	11M	Cg1	Brn01	B-0.46	202308920	WT	1	sec02	F	NA	61393	65	10810.74451	2507.902883	0.158693835	0.030548561	26885	7	4051.710949	1824.103444	0.132341504	0.042053863
Mid	3	5	PN	11M	Cg1	Brn01	B-0.46	202308920	WT	1	sec02	F	NA	56456	130	11789.13802	4418.264566	0.186984047	0.048157472	30176	4	6928.88002	1753.787567	0.214251921	0.035629816
Mid	3	6	PN	11M	Cg1	Brn01	B-0.46	202308920	WT	1	sec02	F	NA	32431	46	7478.760053	1461.409464	0.214602888	0.033905547	42544	15	8621.221684	3948.174413	0.185442895	0.047425039
Mid	3	7	PN	11M	Cg1	Brn01	B-0.46	202308920	WT	1	sec02	F	NA	nan	nan	nan	nan	nan	nan	38792	12	9133.938097	5298.358972	0.219897762	0.064118408
Mid	4	1	PN	11M	Cg1	Brn01	B-0.46	202308920	WT	1	sec02	F	NA	25712	31	4367.376746	1107.193045	0.150682837	0.031815059	21042	1	6410.926741	1005.543559	0.271564811	0.037247274
Mid	4	2	PN	11M	Cg1	Brn01	B-0.46	202308920	WT	1	sec02	F	NA	11552	9	1687.088077	506.9061123	0.121248186	0.034439612	34530	5	6960.456537	2071.675047	0.186373696	0.038529031
Mid	4	3	PN	11M	Cg1	Brn01	B-0.46	202308920	WT	1	sec02	F	NA	27444	39	4193.267081	2093.42338	0.128084227	0.046555277	15602	2	2712.067201	795.7136813	0.156389713	0.035629816
Mid	4	4	PN	11M	Cg1	Brn01	B-0.46	202308920	WT	1	sec02	F	NA	25490	68	4633.913864	2333.054706	0.154375523	0.04899672	20657	4	3431.634089	1233.032672	0.150041968	0.038147554
Mid	4	5	PN	11M	Cg1	Brn01	B-0.46	202308920	WT	1	sec02	F	NA	53900	100	10716.31562	4293.402981	0.177721828	0.049393453	36332	8	7399.965133	2709.155707	0.186556801	0.041824978
Mid	4	6	PN	11M	Cg1	Brn01	B-0.46	202308920	WT	1	sec02	F	NA	51202	71	13020.23631	3512.603988	0.238895252	0.046387427	68851	24	16750.26087	7293.219859	0.226894021	0.053940643
Mid	5	1	PN	11M	Cg1	Brn01	B-0.46	202308920	WT	1	sec02	F	NA	42810	93	17099.19536	1915.632888	0.33601892	0.030762188	35029	10	24718.20008	2367.6902	0.705104172	0.042984664
Mid	5	2	PN	11M	Cg1	Brn01	B-0.46	202308920	WT	1	sec02	F	NA	13528	37	2828.324392	520.7876108	0.190539405	0.02323949	17464	4	5734.192677	927.1862076	0.294224471	0.036270697
Mid	5	3	PN	11M	Cg1	Brn01	B-0.46	202308920	WT	1	sec02	F	NA	19222	53	3801.1375	833.2617397	0.173571378	0.024628062	17631	1	4140.391594	670.8265224	0.203906313	0.026611734
Mid	5	4	PN	11M	Cg1	Brn01	B-0.46	202308920	WT	1	sec02	F	NA	61540	145	19094.96449	3014.687501	0.242557406	0.032608531	37483	7	24056.3322	2804.65689	0.635027111	0.045685511
Mid	6	1	PN	11M	Cg1	Brn01	B-0.46	202308920	WT	1	sec02	F	NA	44579	23	11262.60598	1681.068136	0.226718545	0.026901655	34373	10	12329.07587	2365.344689	0.348119318	0.044953078
Mid	6	2	PN	11M	Cg1	Brn01	B-0.46	202308920	WT	1	sec02	F	NA	50021	38	24555.57153	4905.240578	0.468070507	0.044617381	30845	8	16218.56132	4015.193456	0.497054994	0.053513389
Mid	6	3	PN	11M	Cg1	Brn01	B-0.46	202308920	WT	1	sec02	F	NA	103494	105	43669.56935	9601.966318	0.413824677	0.050904099	42013	12	22275.71187	5770.992832	0.496246278	0.061631188
Mid	6	4	PN	11M	Cg1	Brn01	B-0.46	202308920	WT	1	sec02	F	NA	76427	76	31993.31969	6383.051887	0.400244147	0.051941711	51833	15	21578.1117	4756.458721	0.398794532	0.054367896
Mid	6	5	PN	11M	Cg1	Brn01	B-0.46	202308920	WT	1	sec02	F	NA	52189	59	9095.613566	2388.288386	0.151743338	0.031113146	13206	1	4154.232349	664.504419	0.265781641	0.037216753
Mid	6	6	PN	11M	Cg1	Brn01	B-0.46	202308920	WT	1	sec02	F	NA	35788	63	14174.56222	2825.495312	0.365728229	0.054200046	17067	1	9979.594093	1147.269888	0.557442605	0.058197908
Mid	7	1	PN	11M	Cg1	Brn01	B0.02	202308920	WT	1	sec01	F	NA	26264	84	7434.966842	1696.743483	0.269916832	0.046585795	30556	13	9781.951875	1879.953936	0.311635017	0.04226749
Mid	7	2	PN	11M	Cg1	Brn01	B0.02	202308920	WT	1	sec01	F	NA	1810	1	221.0212409	45.2742506	0.110765241	0.022598611	20733	8	2710.288061	1945.515009	0.127244979	0.064103149
Mid	7	3	PN	11M	Cg1	Brn01	B0.02	202308920	WT	1	sec01	F	NA	51219	173	18626.82386	3583.716661	0.352048516	0.04522774	58645	20	14927.40743	2883.532897	0.247089341	0.035843443
Mid	7	4	PN	11M	Cg1	Brn01	B0.02	202308920	WT	1	sec01	F	NA	30921	80	6235.041538	1429.776947	0.193911657	0.034699015	31	0	6.598870873	0.73292134	0.217647061	0.024826429
Mid	7	5	PN	11M	Cg1	Brn01	B0.02	202308920	WT	1	sec01	F	NA	nan	nan	nan	nan	nan	nan	13403	4	2552.92363	584.6414296	0.182375833	0.03605707
Mid	8	1	PN	11M	Cg1	Brn01	B0.02	202308920	WT	1	sec01	F	NA	40665	94	13160.77572	2569.435986	0.294262618	0.036285955	39334	2	17738.31504	1702.570356	0.438269615	0.030899519
Mid	8	2	PN	11M	Cg1	Brn01	B0.02	202308920	WT	1	sec01	F	NA	47604	100	13568.01781	2908.501142	0.261921108	0.043671321	46765	7	18342.54778	3969.634949	0.372381181	0.047425039
Mid	8	3	PN	11M	Cg1	Brn01	B0.02	202308920	WT	1	sec01	F	NA	nan	nan	nan	nan	nan	nan	69791	7	23453.92	4049.128137	0.315014869	0.038635843
Mid	9	1	PN	11M	Cg1	Brn01	B0.02	202308920	WT	1	sec01	F	NA	29908	73	5956.705792	2956.968646	0.171816587	0.051346608	26549	7	4649.104816	1852.873917	0.159021899	0.041535057
Mid	9	2	PN	11M	Cg1	Brn01	B0.02	202308920	WT	1	sec01	F	NA	43704	99	8319.34568	3893.955829	0.168856338	0.054734111	29250	4	6279.953416	2280.081134	0.196597233	0.035843443
Mid	9	3	PN	11M	Cg1	Brn01	B0.02	202308920	WT	1	sec01	F	NA	53867	92	6576.537168	2461.93607	0.107240409	0.028976882	14087	3	2989.602533	716.5993148	0.184336618	0.037567712
Mid	9	4	PN	11M	Cg1	Brn01	B0.02	202308920	WT	1	sec01	F	NA	8194	19	2276.928069	387.6643939	0.257770658	0.037018389	51336	8	14389.60856	3730.224147	0.256076902	0.03871214
Mid	9	5	PN	11M	Cg1	Brn01	B0.02	202308920	WT	1	sec01	F	NA	61671	112	8959.063267	2700.442136	0.123796448	0.030609598	35710	7	11794.84097	4574.830445	0.313328743	0.043457694
Mid	9	6	PN	11M	Cg1	Brn01	B0.02	202308920	WT	1	sec01	F	NA	37871	38	4672.563975	1207.078191	0.102418557	0.019119555	30064	2	7073.906584	1579.966921	0.215106428	0.037048906
Mid	9	7	PN	11M	Cg1	Brn01	B0.02	202308920	WT	1	sec01	F	NA	29246	81	5326.418787	2428.32296	0.161944002	0.052033264	17937	0	4734.258487	656.2481133	0.252841979	0.029861907
Mid	9	8	PN	11M	Cg1	Brn01	B0.02	202308920	WT	1	sec01	F	NA	22490	27	7454.657727	1832.290443	0.317097723	0.041596092	36953	4	6778.690472	1933.045766	0.165575653	0.039719235
Mid	9	9	PN	11M	Cg1	Brn01	B0.02	202308920	WT	1	sec01	F	NA	24765	37	8704.515464	957.1113933	0.333684295	0.028046083	15716	5	3928.483863	1224.104739	0.226733804	0.046417944
Mid	9	10	PN	11M	Cg1	Brn01	B0.02	202308920	WT	1	sec01	F	NA	18193	12	4932.610713	644.8417811	0.254100859	0.029571984	11009	3	3959.796537	1276.279852	0.346181422	0.049935151
Mid	9	11	PN	11M	Cg1	Brn01	B0.02	202308920	WT	1	sec01	F	NA	25312	33	6337.404182	1029.640866	0.220157161	0.031158922	33407	5	13401.19431	2017.136693	0.379751265	0.04150454
Mid	9	12	PN	11M	Cg1	Brn01	B0.02	202308920	WT	1	sec01	F	NA	17208	14	3703.592051	604.0033283	0.193316549	0.027740901	12301	3	3930.216312	1235.942001	0.306385905	0.058068208
Mid	9	13	PN	11M	Cg1	Brn01	B0.02	202308920	WT	1	sec01	F	NA	35985	95	7045.607113	2446.650739	0.173556119	0.041931793	13883	1	4832.377006	523.5940811	0.331776917	0.029541466
Mid	9	14	PN	11M	Cg1	Brn01	B0.02	202308920	WT	1	sec01	F	NA	nan	nan	nan	nan	nan	nan	7594	1	2208.607677	624.2851618	0.265980005	0.039337758
Mid	9	15	PN	11M	Cg1	Brn01	B0.02	202308920	WT	1	sec01	F	NA	nan	nan	nan	nan	nan	nan	17375	2	2591.804503	977.0668512	0.127878234	0.043366142
Mid	9	16	PN	11M	Cg1	Brn01	B0.02	202308920	WT	1	sec01	F	NA	nan	nan	nan	nan	nan	nan	32384	7	9516.056963	2300.282813	0.271656364	0.044480048
Mid	10	1	PN	11M	Cg1	Brn01	B0.02	202308920	WT	1	sec01	F	NA	23190	20	8236.106401	459.406274	0.332402527	0.014282444	18024	11	7530.288197	2693.382819	0.391744882	0.073731594
Mid	10	2	PN	11M	Cg1	Brn01	B0.02	202308920	WT	1	sec01	F	NA	53412	71	12679.11231	1444.174095	0.196398869	0.016830701	20586	5	10197.55349	888.2950048	0.483924627	0.027832456
Mid	11	1	PN	11M	Cg1	Brn01	B0.02	202308920	WT	1	sec01	F	NA	63978	80	12147.22491	4287.191797	0.173083082	0.038864728	11716	3	2439.887312	1451.767836	0.203158617	0.049118791
Mid	11	2	PN	11M	Cg1	Brn01	B0.02	202308920	WT	1	sec01	F	NA	48117	40	5194.861467	1772.221947	0.091981381	0.025436789	30795	4	6355.695889	1476.673445	0.188128486	0.035317007
Mid	11	3	PN	11M	Cg1	Brn01	B0.02	202308920	WT	1	sec01	F	NA	39447	26	8058.297033	1317.866518	0.181582361	0.025513085	20292	7	3942.872559	2645.692059	0.182558939	0.060227361
Mid	11	4	PN	11M	Cg1	Brn01	B0.02	202308920	WT	1	sec01	F	NA	64633	24	10104.97814	3322.004477	0.131891355	0.029037919	36067	4	12159.11321	1926.115576	0.316662848	0.037170976
Mid	11	5	PN	11M	Cg1	Brn01	B0.02	202308920	WT	1	sec01	F	NA	45100	75	6009.49261	3105.059897	0.116243228	0.035889219	22804	5	5687.56402	2088.390984	0.239185169	0.036881056
Mid	11	6	PN	11M	Cg1	Brn01	B0.02	202308920	WT	1	sec01	F	NA	55322	89	12195.92593	5243.356273	0.202594027	0.05397116	43080	6	6982.217321	2123.79883	0.143556878	0.032532234
Mid	11	7	PN	11M	Cg1	Brn01	B0.02	202308920	WT	1	sec01	F	NA	23951	27	4622.076403	1048.794494	0.172762647	0.031479362	46744	8	10606.61485	2972.739397	0.210605025	0.044708934
Mid	11	8	PN	11M	Cg1	Brn01	B0.02	202308920	WT	1	sec01	F	NA	nan	nan	nan	nan	nan	nan	41325	8	10887.58964	2294.488064	0.2426337	0.037109941
Mid	12	1	PN	11M	Cg1	Brn01	B0.02	202308920	WT	1	sec01	F	NA	17404	12	411.1053807	886.715482	0.018326085	0.045990691	38372	5	1154.493176	2567.053074	0.024093995	0.057358664
Mid	12	2	PN	11M	Cg1	Brn01	B0.02	202308920	WT	1	sec01	F	NA	44622	25	1071.261117	1978.791033	0.016250858	0.033173114	16228	4	800.6150163	2037.846892	0.038345922	0.092362858
Mid	12	3	PN	11M	Cg1	Brn01	B0.02	202308920	WT	1	sec01	F	NA	48095	198	9374.843842	8159.472558	0.191180289	0.129526213	56162	7	5042.336573	4074.068092	0.074586101	0.054169528
Mid	12	4	PN	11M	Cg1	Brn01	B0.02	202308920	WT	1	sec01	F	NA	31931	90	7645.857834	3892.044543	0.222301066	0.081284806	40005	8	6391.677992	3114.044606	0.145586327	0.05680934
Mid	12	5	PN	11M	Cg1	Brn01	B0.02	202308920	WT	1	sec01	F	NA	50105	70	6866.025061	5209.993367	0.120988786	0.063859008	18231	9	2614.096424	3078.634502	0.129320204	0.11008621
Mid	12	6	PN	11M	Cg1	Brn01	B0.02	202308920	WT	1	sec01	F	NA	9126	5	416.5193112	504.9984904	0.033356223	0.045120928	59835	6	1922.933477	5451.101036	0.023117417	0.058266576
Mid	12	7	PN	11M	Cg1	Brn01	B0.02	202308920	WT	1	sec01	F	NA	60320	110	14056.47508	4268.207345	0.215167463	0.04818799	74287	12	20455.07103	4862.400495	0.261036098	0.042862594
Mid	12	8	PN	11M	Cg1	Brn01	B0.02	202308920	WT	1	sec01	F	NA	59560	105	12813.09807	7092.537734	0.193408102	0.070862897	16916	1	3096.388953	936.403435	0.168413818	0.043076217
Mid	12	9	PN	11M	Cg1	Brn01	B0.02	202308920	WT	1	sec01	F	NA	42801	92	11225.71846	4414.149877	0.244808123	0.060685132	47887	11	13310.88036	2924.04215	0.263614863	0.045853361
Mid	12	10	PN	11M	Cg1	Brn01	B0.02	202308920	WT	1	sec01	F	NA	15810	30	757.5564678	925.2847349	0.04179446	0.045899138	29732	4	1715.767578	1789.767105	0.046540018	0.045273516
Mid	12	11	PN	11M	Cg1	Brn01	B0.02	202308920	WT	1	sec01	F	NA	38216	62	9043.153356	3160.274712	0.218371868	0.053681239	31703	5	7132.985811	1827.721129	0.204470888	0.042008087
Mid	12	12	PN	11M	Cg1	Brn01	B0.02	202308920	WT	1	sec01	F	NA	18456	1	455.1831712	693.7378673	0.014480812	0.033844512	40990	4	1438.385936	3103.304986	0.02542153	0.055954833
Mid	12	13	PN	11M	Cg1	Brn01	B0.02	202308920	WT	1	sec01	F	NA	49960	73	8850.786225	2907.630676	0.159273669	0.036896314	10695	4	2472.021257	867.0969872	0.215213239	0.04788281
Mid	12	14	PN	11M	Cg1	Brn01	B0.02	202308920	WT	1	sec01	F	NA	37949	4	360.2745434	1111.001591	0.00639353	0.023987183	56963	8	2307.059455	5993.117453	0.027710384	0.058655679
Mid	12	15	PN	11M	Cg1	Brn01	B0.02	202308920	WT	1	sec01	F	NA	nan	nan	nan	nan	nan	nan	32981	5	1213.338189	3028.729278	0.02713054	0.052719921
Mid	13	1	PN	11M	Cg1	Brn01	B0.02	202308920	WT	1	sec01	F	NA	61270	115	9118.173195	5734.749102	0.133165479	0.061219197	19093	13	2267.053943	2423.345955	0.110246435	0.078644998
Mid	13	2	PN	11M	Cg1	Brn01	B0.02	202308920	WT	1	sec01	F	NA	nan	nan	nan	nan	nan	nan	45574	7	6273.074558	2560.266764	0.125337601	0.040039673
Mid	14	1	PN	11M	Cg1	Brn01	B0.02	202308920	WT	1	sec01	F	NA	58793	91	11092.82472	2257.851216	0.164492249	0.02636759	1552	0	350.3562678	40.97972088	0.212237731	0.023193713
Mid	14	2	PN	11M	Cg1	Brn01	B0.02	202308920	WT	1	sec01	F	NA	38210	88	5855.684171	1620.580381	0.143327996	0.026001373	35649	4	8757.982301	1560.316507	0.233218893	0.034775309
Mid	14	3	PN	11M	Cg1	Brn01	B0.02	202308920	WT	1	sec01	F	NA	nan	nan	nan	nan	nan	nan	37290	1	8969.857008	1531.843049	0.22532998	0.034103915
Mid	15	1	PN	11M	Cg1	Brn01	B0.02	202308920	WT	1	sec01	F	NA	36030	56	11091.27546	2245.512646	0.2884413	0.044724192	4724	2	1522.880461	622.3595028	0.307042032	0.083710991
Mid	15	2	PN	11M	Cg1	Brn01	B0.02	202308920	WT	1	sec01	F	NA	19553	45	6734.568034	943.9649673	0.328892946	0.038292516	25512	4	4300.147831	3277.68588	0.155001149	0.063096054
Mid	15	3	PN	11M	Cg1	Brn01	B0.02	202308920	WT	1	sec01	F	NA	22626	60	5234.659617	1221.820998	0.210833907	0.039475091	20817	0	8090.906935	1057.966921	0.370199144	0.042435341
Mid	15	4	PN	11M	Cg1	Brn01	B0.02	202308920	WT	1	sec01	F	NA	87397	220	14466.52274	4449.815313	0.148058295	0.034607463	34053	13	9250.000625	3061.677641	0.254230559	0.057320517
Mid	15	5	PN	11M	Cg1	Brn01	B0.02	202308920	WT	1	sec01	F	NA	81569	186	14999.29319	4061.04641	0.154909596	0.033531699	88782	11	30968.09523	5269.389785	0.334569305	0.04693675
Mid	15	6	PN	11M	Cg1	Brn01	B0.02	202308920	WT	1	sec01	F	NA	nan	nan	nan	nan	nan	nan	70793	10	28379.04357	4678.639527	0.387205303	0.048645761
Mid	16	1	PN	11M	Cg1	Brn03	B0.02	202308920	WT	3	sec02	F	NA	75890	78	16227.60771	7016.276975	0.187182426	0.068497747	27155	12	5763.619199	6466.229392	0.202571139	0.131143659
Mid	16	2	PN	11M	Cg1	Brn03	B0.02	202308920	WT	3	sec02	F	NA	17703	21	3539.581019	1462.907395	0.182330057	0.065354392	30075	2	7896.977173	2785.346642	0.249126419	0.068642713
Mid	16	3	PN	11M	Cg1	Brn03	B0.02	202308920	WT	3	sec02	F	NA	47972	112	17370.57438	7394.089527	0.335240722	0.096452281	26024	1	6321.295141	1765.539883	0.225604638	0.052750438
Mid	16	4	PN	11M	Cg1	Brn03	B0.02	202308920	WT	3	sec02	F	NA	41748	42	9113.237585	2954.877322	0.19682613	0.056855116	27379	16	7410.890945	9238.632994	0.263324946	0.25786984
Mid	16	5	PN	11M	Cg1	Brn03	B0.02	202308920	WT	3	sec02	F	NA	75231	93	19671.27732	9661.649094	0.244296938	0.077515833	29522	4	10229.71751	2791.677748	0.32381171	0.070176244
Mid	16	6	PN	11M	Cg1	Brn03	B0.02	202308920	WT	3	sec02	F	NA	nan	nan	nan	nan	nan	nan	29355	15	7918.243428	6396.758816	0.258030057	0.144953072
Mid	17	1	PN	11M	Cg1	Brn03	B0.02	202308920	WT	3	sec02	F	NA	37209	117	14811.15215	9638.964737	0.37314412	0.188601509	56489	25	17032.93712	6832.047231	0.282429248	0.080903336
Mid	17	2	PN	11M	Cg1	Brn03	B0.02	202308920	WT	3	sec02	F	NA	67339	164	25461.93393	13420.16654	0.356069267	0.134615093	49932	15	12681.48242	6286.341349	0.231692985	0.07943847
Mid	17	3	PN	11M	Cg1	Brn03	B0.02	202308920	WT	3	sec02	F	NA	43946	143	17040.64962	12093.40431	0.372060716	0.197177082	41886	32	10335.19069	5083.000874	0.22615397	0.080827042
Mid	17	4	PN	11M	Cg1	Brn03	B0.02	202308920	WT	3	sec02	F	NA	45965	141	18820.76094	9779.676356	0.391699106	0.136354625	136	0	46.04805064	12.70012972	0.321995884	0.07330434
Mid	17	5	PN	11M	Cg1	Brn03	B0.02	202308920	WT	3	sec02	F	NA	59287	147	23411.55709	11118.50097	0.374250412	0.117875941	29471	7	8968.849469	2758.794936	0.294949263	0.059067674
Mid	17	6	PN	11M	Cg1	Brn03	B0.02	202308920	WT	3	sec02	F	NA	8782	3	3892.721767	630.6475325	0.439627677	0.060715649	49109	20	21392.64445	4773.061056	0.416296631	0.063309684
Mid	17	7	PN	11M	Cg1	Brn03	B0.02	202308920	WT	3	sec02	F	NA	nan	nan	nan	nan	nan	nan	19410	7	7943.821926	1789.93538	0.397085518	0.056046389
Mid	18	1	PN	11M	Cg1	Brn03	B0.02	202308920	WT	3	sec02	F	NA	79331	148	21565.51431	5229.791782	0.248035401	0.046036471	53852	6	15987.73487	3485.062704	0.285038531	0.045548182
Mid	18	2	PN	11M	Cg1	Brn03	B0.02	202308920	WT	3	sec02	F	NA	80647	165	26117.36726	9147.855809	0.304280162	0.06894026	37460	7	11964.00365	4663.026461	0.293690383	0.061371785
Mid	18	3	PN	11M	Cg1	Brn03	B0.02	202308920	WT	3	sec02	F	NA	72982	124	22530.01355	4408.495805	0.285130084	0.043793391	55324	7	16916.01004	4968.263851	0.287937731	0.050003815
Mid	18	4	PN	11M	Cg1	Brn03	B0.02	202308920	WT	3	sec02	F	NA	39331	83	11901.67913	3221.392038	0.285290301	0.066392004	47135	9	11313.88361	5832.625884	0.228580147	0.064835586
Mid	19	1	PN	11M	Cg1	Brn03	B0.02	202308920	WT	3	sec02	F	NA	78516	90	19218.91744	4658.173807	0.224200815	0.042969406	53871	16	8467.423946	8153.529265	0.146959633	0.079652093
Mid	19	2	PN	11M	Cg1	Brn03	B0.02	202308920	WT	3	sec02	F	NA	55161	192	12709.18517	11779.52063	0.223407343	0.152895406	14964	9	3362.526039	3887.344627	0.214816511	0.150621802
Mid	19	3	PN	11M	Cg1	Brn03	B0.02	202308920	WT	3	sec02	F	NA	47783	50	13939.48829	2922.179527	0.269619286	0.045380332	63669	14	9160.637725	5668.213404	0.125673309	0.07258717
Mid	19	4	PN	11M	Cg1	Brn03	B0.02	202308920	WT	3	sec02	F	NA	12762	10	3204.215886	706.2339067	0.231296256	0.042298008	23923	4	5419.155567	3178.597361	0.210208282	0.068093382
Mid	19	5	PN	11M	Cg1	Brn03	B0.02	202308920	WT	3	sec02	F	NA	nan	nan	nan	nan	nan	nan	12554	3	3429.032105	1395.950333	0.25107196	0.047638666
Mid	20	1	PN	11M	Cg1	Brn03	B0.02	202308920	WT	3	sec02	F	NA	112312	267	33860.71228	6033.396287	0.269886315	0.031967651	51342	4	25140.64002	2909.9567	0.486305028	0.038742658
Mid	20	2	PN	11M	Cg1	Brn03	B0.02	202308920	WT	3	sec02	F	NA	27610	60	12126.78262	1529.520855	0.409308016	0.037811857	24258	5	12571.2492	2119.248419	0.491828799	0.059220266
Mid	20	3	PN	11M	Cg1	Brn03	B0.02	202308920	WT	3	sec02	F	NA	7661	21	3516.290409	370.2968955	0.446562916	0.041535057	84	0	19.81585412	5.571114663	0.21847868	0.064393073
Mid	20	4	PN	11M	Cg1	Brn03	B0.02	202308920	WT	3	sec02	F	NA	46947	101	9589.511912	2295.332148	0.165606171	0.033142596	31570	8	14782.35761	2418.393838	0.46250096	0.054779887
Mid	20	5	PN	11M	Cg1	Brn03	B0.02	202308920	WT	3	sec02	F	NA	nan	nan	nan	nan	nan	nan	9776	1	3419.100389	1157.452842	0.323292911	0.044373237
Mid	21	1	PN	11M	Cg1	Brn03	B0.02	202308920	WT	3	sec02	F	NA	54935	126	16625.03603	4466.0322	0.274319053	0.049431602	19632	4	5700.742244	1367.735868	0.273319602	0.051651791
Mid	21	2	PN	11M	Cg1	Brn03	B0.02	202308920	WT	3	sec02	F	NA	59818	122	27759.75572	4362.656556	0.434576958	0.0530251	54872	9	24823.23493	3147.031897	0.437613487	0.040955216
Mid	21	3	PN	11M	Cg1	Brn03	B0.02	202308920	WT	3	sec02	F	NA	73402	130	20881.70413	4400.711581	0.246463716	0.03961242	25977	1	10145.29169	1308.658368	0.364927143	0.042710003
Mid	21	4	PN	11M	Cg1	Brn03	B0.02	202308920	WT	3	sec02	F	NA	11805	21	3982.77725	1239.227163	0.311772346	0.057236589	18861	10	7161.873001	3936.315621	0.355848014	0.118074313
Mid	21	5	PN	11M	Cg1	Brn03	B0.02	202308920	WT	3	sec02	F	NA	61401	127	18537.70785	3891.151849	0.260326535	0.044785228	12111	8	5222.337393	2785.629802	0.407568485	0.133081555
Mid	21	6	PN	11M	Cg1	Brn03	B0.02	202308920	WT	3	sec02	F	NA	54200	116	16195.43	3321.989599	0.269336998	0.041260395	24419	1	9854.388676	1364.297751	0.385534436	0.043274585
Mid	21	7	PN	11M	Cg1	Brn03	B0.02	202308920	WT	3	sec02	F	NA	48479	87	13775.9017	2417.795961	0.247074082	0.033081561	44223	5	18675.56023	3512.593276	0.391126871	0.046631571
Mid	22	1	PN	11M	Cg1	Brn03	B0.02	202308920	WT	3	sec02	F	NA	31138	66	4585.127522	3649.858506	0.126436248	0.068284124	2062	1	258.3807738	337.3048602	0.117860682	0.127290756
Mid	22	2	PN	11M	Cg1	Brn03	B0.02	202308920	WT	3	sec02	F	NA	32022	26	5983.271841	1752.036763	0.165285721	0.039993897	18412	8	3019.532679	2191.641719	0.14825666	0.07695125
Mid	22	3	PN	11M	Cg1	Brn03	B0.02	202308920	WT	3	sec02	F	NA	9366	6	1931.311635	609.2493944	0.182619974	0.050659955	21631	17	4467.521814	4349.002321	0.198481724	0.108857863
Mid	22	4	PN	11M	Cg1	Brn03	B0.02	202308920	WT	3	sec02	F	NA	44627	116	13104.28677	5963.359856	0.278088033	0.090730146	32924	7	5190.908449	2176.170385	0.140276194	0.047852293
Mid	22	5	PN	11M	Cg1	Brn03	B0.02	202308920	WT	3	sec02	F	NA	61121	56	11047.02047	3684.788486	0.1657435	0.04351873	19722	10	4231.110354	3013.083012	0.20444037	0.072281986
Mid	22	6	PN	11M	Cg1	Brn03	B0.02	202308920	WT	3	sec02	F	NA	58965	159	10397.11797	8786.24157	0.161066607	0.095948733	520	0	61.48525215	23.95645084	0.10251011	0.040299077
Mid	22	7	PN	11M	Cg1	Brn03	B0.02	202308920	WT	3	sec02	F	NA	54573	106	9757.614072	6573.57347	0.157869846	0.073823147	15715	5	1654.868499	1172.78607	0.089089796	0.050339513
Mid	22	8	PN	11M	Cg1	Brn03	B0.02	202308920	WT	3	sec02	F	NA	nan	nan	nan	nan	nan	nan	30169	7	4007.810517	2098.933001	0.117387652	0.04664683
Mid	23	1	PN	11M	Cg1	Brn03	B1.78	202308920	WT	3	sec01	F	NA	32264	159	7873.073333	8147.591792	0.243701845	0.224933237	47895	38	6376.145193	4813.076497	0.115724422	0.057816435
Mid	23	2	PN	11M	Cg1	Brn03	B1.78	202308920	WT	3	sec01	F	NA	nan	nan	nan	nan	nan	nan	63248	49	2661.053336	4864.624573	0.040802624	0.062149998
Mid	24	1	PN	11M	Cg1	Brn03	B1.78	202308920	WT	3	sec01	F	NA	62003	30	14536.02782	2547.997931	0.231799796	0.033661403	63993	7	15334.60446	2521.483855	0.236484319	0.03056382
Mid	24	2	PN	11M	Cg1	Brn03	B1.78	202308920	WT	3	sec01	F	NA	17616	13	3977.709164	720.6284599	0.222049281	0.031418327	44738	9	10286.65686	1780.320308	0.22690165	0.02839704
Mid	24	3	PN	11M	Cg1	Brn03	B1.78	202308920	WT	3	sec01	F	NA	32785	62	6711.531719	2519.850571	0.200175479	0.060028993	62875	40	9764.325371	4544.348858	0.151194021	0.050888836
Mid	24	4	PN	11M	Cg1	Brn03	B1.78	202308920	WT	3	sec01	F	NA	57017	151	12422.30635	6684.916996	0.214908063	0.082597084	21611	9	3506.174489	1327.937227	0.159151599	0.052414741
Mid	24	5	PN	11M	Cg1	Brn03	B1.78	202308920	WT	3	sec01	F	NA	14811	86	2317.045199	2249.274541	0.153368428	0.122117952	29105	35	3839.125599	3471.642468	0.125886932	0.082383461
Mid	24	6	PN	11M	Cg1	Brn03	B1.78	202308920	WT	3	sec01	F	NA	15946	78	2797.436242	2597.259207	0.170733199	0.12793164	17927	25	2262.43914	1564.122776	0.12389563	0.07094682
Mid	25	1	PN	11M	Cg1	Brn03	B1.78	202308920	WT	3	sec01	F	NA	31632	63	2220.812409	3123.122106	0.068696119	0.08879225	10912	6	653.976685	1031.851241	0.059266042	0.079636835
Mid	25	2	PN	11M	Cg1	Brn03	B1.78	202308920	WT	3	sec01	F	NA	64982	252	6213.055702	10745.46267	0.094407566	0.145632103	49327	34	2941.326074	3665.42831	0.058426794	0.059571221
Mid	25	3	PN	11M	Cg1	Brn03	B1.78	202308920	WT	3	sec01	F	NA	49564	129	5124.562589	5340.765854	0.100907914	0.076310366	26719	11	2157.840043	1726.253257	0.078416117	0.048111696
Mid	25	4	PN	11M	Cg1	Brn03	B1.78	202308920	WT	3	sec01	F	NA	62417	212	5078.370158	8228.912434	0.081422143	0.103822388	38614	32	2377.668166	3546.640745	0.059571221	0.074708171
Mid	25	5	PN	11M	Cg1	Brn03	B1.78	202308920	WT	3	sec01	F	NA	60828	136	1947.838185	5693.994437	0.031174181	0.072800793	5591	3	149.7636689	390.8748765	0.025879301	0.05680934
Mid	25	6	PN	11M	Cg1	Brn03	B1.78	202308920	WT	3	sec01	F	NA	43797	110	2173.3043	5053.034168	0.050141145	0.089074537	65647	35	2222.766391	4301.466582	0.030258641	0.04913405
Mid	25	7	PN	11M	Cg1	Brn03	B1.78	202308920	WT	3	sec01	F	NA	46090	164	3111.007085	5974.237587	0.066529334	0.102662697	42460	46	2372.713135	4178.00655	0.054596782	0.07733272
Mid	26	1	PN	11M	Cg1	Brn03	B1.78	202308920	WT	3	sec01	F	NA	50894	101	1458.629517	2847.257379	0.027939269	0.04664683	3897	3	107.2975514	269.4554517	0.026001373	0.061486229
Mid	26	2	PN	11M	Cg1	Brn03	B1.78	202308920	WT	3	sec01	F	NA	48239	217	2836.974919	5370.306496	0.058121614	0.08879225	50132	33	2029.653183	3099.505307	0.038040742	0.046219576
Mid	26	3	PN	11M	Cg1	Brn03	B1.78	202308920	WT	3	sec01	F	NA	45353	213	1814.492169	4825.94002	0.039658196	0.090852216	36885	31	1034.901812	2355.689392	0.026993209	0.053383689
Mid	26	4	PN	11M	Cg1	Brn03	B1.78	202308920	WT	3	sec01	F	NA	35464	167	1279.786866	3283.154806	0.035309378	0.077409022	57818	44	1442.205637	3535.217142	0.023926146	0.045120928
Mid	26	5	PN	11M	Cg1	Brn03	B1.78	202308920	WT	3	sec01	F	NA	57534	179	2098.703783	4419.127723	0.035523005	0.060608834	11825	4	394.533701	763.3242099	0.031219959	0.047127489
Mid	26	6	PN	11M	Cg1	Brn03	B1.78	202308920	WT	3	sec01	F	NA	33315	162	1425.934161	3775.708357	0.041931793	0.094041355	59475	59	1835.173883	3976.834874	0.029999238	0.051285572
Mid	27	1	PN	11M	Cg1	Brn03	B1.78	202308920	WT	3	sec01	F	NA	45340	181	8612.877243	9234.000081	0.186892495	0.160967425	47624	33	4731.766601	4109.608016	0.094239719	0.05993744
Mid	27	2	PN	11M	Cg1	Brn03	B1.78	202308920	WT	3	sec01	F	NA	30486	114	4598.449012	4720.648892	0.144579232	0.107972838	4529	5	482.1369808	499.7030446	0.102136262	0.096688792
Mid	27	3	PN	11M	Cg1	Brn03	B1.78	202308920	WT	3	sec01	F	NA	30273	125	4501.340873	5342.749006	0.143846795	0.136026546	37735	35	3880.28376	3952.180244	0.095613033	0.069947354
Mid	27	4	PN	11M	Cg1	Brn03	B1.78	202308920	WT	3	sec01	F	NA	29445	86	3274.88675	3918.167957	0.106782638	0.097604334	65860	55	6585.702729	6730.587907	0.095689327	0.074143589
Mid	27	5	PN	11M	Cg1	Brn03	B1.78	202308920	WT	3	sec01	F	NA	95405	305	17308.20642	15778.90328	0.178194851	0.128526747	22	0	2.989837483	1.452414736	0.145357445	0.066239417
Mid	27	6	PN	11M	Cg1	Brn03	B1.78	202308920	WT	3	sec01	F	NA	26462	4	554.158422	1060.600613	0.016235599	0.033447776	16996	15	1631.830398	1642.031771	0.090211339	0.076218814
Mid	27	7	PN	11M	Cg1	Brn03	B1.78	202308920	WT	3	sec01	F	NA	14592	23	1536.693158	1693.607844	0.102418557	0.097672999	60088	44	6398.306133	5685.395612	0.099183641	0.07258717
Mid	27	8	PN	11M	Cg1	Brn03	B1.78	202308920	WT	3	sec01	F	NA	nan	nan	nan	nan	nan	nan	46369	5	1069.706483	2261.363307	0.020172426	0.038605325
Mid	27	9	PN	11M	Cg1	Brn03	B1.78	202308920	WT	3	sec01	F	NA	nan	nan	nan	nan	nan	nan	11962	13	1284.300543	1792.031389	0.104158081	0.116960406
Mid	27	10	PN	11M	Cg1	Brn03	B1.78	202308920	WT	3	sec01	F	NA	nan	nan	nan	nan	nan	nan	19783	5	658.5225016	1389.190877	0.029922942	0.056473639
Mid	28	1	PN	11M	Cg1	Brn03	B1.78	202308920	WT	3	sec01	F	NA	4785	18	1059.650324	328.9528347	0.220675975	0.059548333	118	0	21.04194705	13.44000915	0.181078807	0.097642481
Mid	29	1	PN	11M	Cg1	Brn03	B1.78	202308920	WT	3	sec01	F	NA	25121	36	3485.494058	1856.20046	0.132738233	0.056672007	25311	13	3366.347893	2607.430993	0.125932708	0.07034409
Mid	29	2	PN	11M	Cg1	Brn03	B1.78	202308920	WT	3	sec01	F	NA	61392	65	11593.54437	3713.092613	0.181460291	0.047638666	20114	10	3185.845733	2215.321311	0.151491567	0.076173037
Mid	29	3	PN	11M	Cg1	Brn03	B1.78	202308920	WT	3	sec01	F	NA	35690	50	6507.092853	2493.383691	0.176943615	0.055573359	23992	18	3845.015535	2939.815154	0.153063253	0.087754637
Mid	29	4	PN	11M	Cg1	Brn03	B1.78	202308920	WT	3	sec01	F	NA	47318	37	1432.030004	3036.945744	0.026459144	0.057114519	47305	8	2095.758378	2767.444195	0.036972608	0.043167774
Mid	29	5	PN	11M	Cg1	Brn03	B1.78	202308920	WT	3	sec01	F	NA	57072	71	11705.54855	3687.047934	0.197573811	0.049607079	18751	6	2824.272238	1571.614391	0.143472955	0.04882887
Mid	29	6	PN	11M	Cg1	Brn03	B1.78	202308920	WT	3	sec01	F	NA	21911	8	570.2455506	1079.696256	0.023544671	0.041397728	36624	4	1578.972674	1685.970935	0.039810788	0.035324637
Mid	29	7	PN	11M	Cg1	Brn03	B1.78	202308920	WT	3	sec01	F	NA	83029	249	15013.20135	12866.99206	0.176546887	0.118135348	39202	18	4257.785293	2893.381571	0.101777673	0.051590752
Mid	29	8	PN	11M	Cg1	Brn03	B1.78	202308920	WT	3	sec01	F	NA	29740	12	1414.811157	1541.161963	0.042801555	0.04432746	3483	0	110.3213859	158.5787445	0.027817197	0.042885482
Mid	29	9	PN	11M	Cg1	Brn03	B1.78	202308920	WT	3	sec01	F	NA	41009	108	7558.336647	4202.569088	0.181574732	0.084023803	15184	7	1720.04378	1127.031908	0.107103072	0.061722744
Mid	30	1	PN	11M	Cg1	Brn03	B1.78	202308920	WT	3	sec01	F	NA	43264	38	10322.77312	2234.778077	0.232349128	0.038529031	18368	3	3878.682109	912.7610307	0.202410921	0.033951323
Mid	30	2	PN	11M	Cg1	Brn03	B1.78	202308920	WT	3	sec01	F	NA	65045	144	18272.31703	6028.638764	0.27548638	0.070084691	73317	37	13320.03512	5885.711185	0.170351714	0.052674145
Mid	30	3	PN	11M	Cg1	Brn03	B1.78	202308920	WT	3	sec01	F	NA	45345	193	13200.61543	7649.323022	0.283634692	0.118921191	58856	55	10870.81352	5445.715165	0.169787139	0.06477455
Mid	31	1	PN	11M	Cg1	Brn0	B1.98	202308920	WT	2	sec01	F	NA	49859	135	2311.994008	4323.932026	0.042648967	0.058579385	54794	13	1798.09864	3428.009131	0.025146868	0.044724192
Mid	31	2	PN	11M	Cg1	Brn0	B1.98	202308920	WT	2	sec01	F	NA	21120	21	537.6114007	789.703321	0.022201877	0.028351262	20479	1	502.9274911	822.8707429	0.021118486	0.031448845
Mid	31	3	PN	11M	Cg1	Brn0	B1.98	202308920	WT	2	sec01	F	NA	34706	24	639.0363356	1182.118902	0.01466392	0.024368659	10538	2	241.4406207	702.3880076	0.017151142	0.034546427
Mid	31	4	PN	11M	Cg1	Brn0	B1.98	202308920	WT	2	sec01	F	NA	33662	70	1115.103368	2350.210761	0.026718548	0.043060958	24440	5	533.9479084	1110.222678	0.017654689	0.036514841
Mid	31	5	PN	11M	Cg1	Brn0	B1.98	202308920	WT	2	sec01	F	NA	20356	93	888.0343656	2028.269782	0.0371252	0.07009995	18438	6	453.1680496	1040.421532	0.020508125	0.035858702
Mid	31	6	PN	11M	Cg1	Brn0	B1.98	202308920	WT	2	sec01	F	NA	35087	101	1382.664199	3045.268974	0.033035781	0.06053254	27188	12	743.483546	1829.299155	0.022980087	0.046845198
Mid	31	7	PN	11M	Cg1	Brn0	B1.98	202308920	WT	2	sec01	F	NA	22444	70	902.9383104	2098.67973	0.034485389	0.070267797	7987	2	259.8039987	641.6605024	0.024605174	0.047486078
Mid	31	8	PN	11M	Cg1	Brn0	B1.98	202308920	WT	2	sec01	F	NA	nan	nan	nan	nan	nan	nan	22639	5	623.5691487	2129.085071	0.021271076	0.055481803
Mid	32	1	PN	11M	Cg1	Brn0	B1.98	202308920	WT	2	sec01	F	NA	32985	21	838.9609711	1500.441248	0.022018768	0.041275654	32337	12	1227.798417	3788.221274	0.032822154	0.060036622
Mid	32	2	PN	11M	Cg1	Brn0	B1.98	202308920	WT	2	sec01	F	NA	17905	26	618.4080433	1081.905167	0.028000304	0.042481117	30264	2	744.66432	1271.684966	0.019775692	0.034790572
Mid	32	3	PN	11M	Cg1	Brn0	B1.98	202308920	WT	2	sec01	F	NA	31697	9	1238.899538	1558.098241	0.033676662	0.031601433	15283	2	655.3616864	922.5223328	0.0365301	0.030983444
Mid	32	4	PN	11M	Cg1	Brn0	B1.98	202308920	WT	2	sec01	F	NA	50878	137	2826.489087	4900.828311	0.046295874	0.059784848	35100	8	1213.607222	2026.151861	0.028625926	0.037491418
Mid	32	5	PN	11M	Cg1	Brn0	B1.98	202308920	WT	2	sec01	F	NA	37306	82	1455.066426	2179.862199	0.032684825	0.042710003	21250	3	693.2398438	954.0136285	0.026703289	0.035812926
Mid	32	6	PN	11M	Cg1	Brn0	B1.98	202308920	WT	2	sec01	F	NA	5808	1	129.0401319	170.470833	0.018829633	0.026153963	21289	9	703.8451232	2079.580669	0.024750134	0.042877853
Mid	32	7	PN	11M	Cg1	Brn0	B1.98	202308920	WT	2	sec01	F	NA	14037	23	507.3678812	820.1404453	0.030518044	0.04510567	16734	3	429.0100728	809.8847497	0.021835661	0.038635843
Mid	32	8	PN	11M	Cg1	Brn0	B1.98	202308920	WT	2	sec01	F	NA	44020	106	1703.492459	3092.642287	0.030899519	0.048416875	27289	0	716.8157962	771.6244174	0.022476539	0.024460211
Mid	32	9	PN	11M	Cg1	Brn0	B1.98	202308920	WT	2	sec01	F	NA	52566	114	2511.882877	4761.340755	0.037567712	0.058442052	53915	4	1995.985022	2849.931798	0.028763257	0.040192265
Mid	32	10	PN	11M	Cg1	Brn0	B1.98	202308920	WT	2	sec01	F	NA	nan	nan	nan	nan	nan	nan	26568	2	595.1542257	1344.695875	0.017242694	0.036575876
Mid	32	11	PN	11M	Cg1	Brn0	B1.98	202308920	WT	2	sec01	F	NA	nan	nan	nan	nan	nan	nan	12529	5	355.8793483	1187.826766	0.021210041	0.046921492
Mid	33	1	PN	11M	Cg1	Brn0	B1.98	202308920	WT	2	sec01	F	NA	32985	21	838.9609711	1500.441248	0.022018768	0.041275654	32337	12	1227.798417	3788.221274	0.032822154	0.060036622
Mid	33	2	PN	11M	Cg1	Brn0	B1.98	202308920	WT	2	sec01	F	NA	17905	26	618.4080433	1081.905167	0.028000304	0.042481117	30264	2	744.66432	1271.684966	0.019775692	0.034790572
Mid	33	3	PN	11M	Cg1	Brn0	B1.98	202308920	WT	2	sec01	F	NA	31697	9	1238.899538	1558.098241	0.033676662	0.031601433	15283	2	655.3616864	922.5223328	0.0365301	0.030983444
Mid	33	4	PN	11M	Cg1	Brn0	B1.98	202308920	WT	2	sec01	F	NA	50878	137	2826.489087	4900.828311	0.046295874	0.059784848	35100	8	1213.607222	2026.151861	0.028625926	0.037491418
Mid	33	5	PN	11M	Cg1	Brn0	B1.98	202308920	WT	2	sec01	F	NA	37306	82	1455.066426	2179.862199	0.032684825	0.042710003	21250	3	693.2398438	954.0136285	0.026703289	0.035812926
Mid	33	6	PN	11M	Cg1	Brn0	B1.98	202308920	WT	2	sec01	F	NA	5808	1	129.0401319	170.470833	0.018829633	0.026153963	21289	9	703.8451232	2079.580669	0.024750134	0.042877853
Mid	33	7	PN	11M	Cg1	Brn0	B1.98	202308920	WT	2	sec01	F	NA	14037	23	507.3678812	820.1404453	0.030518044	0.04510567	16734	3	429.0100728	809.8847497	0.021835661	0.038635843
Mid	33	8	PN	11M	Cg1	Brn0	B1.98	202308920	WT	2	sec01	F	NA	44020	106	1703.492459	3092.642287	0.030899519	0.048416875	27289	0	716.8157962	771.6244174	0.022476539	0.024460211
Mid	33	9	PN	11M	Cg1	Brn0	B1.98	202308920	WT	2	sec01	F	NA	52566	114	2511.882877	4761.340755	0.037567712	0.058442052	53915	4	1995.985022	2849.931798	0.028763257	0.040192265
Mid	33	10	PN	11M	Cg1	Brn0	B1.98	202308920	WT	2	sec01	F	NA	nan	nan	nan	nan	nan	nan	26568	2	595.1542257	1344.695875	0.017242694	0.036575876
Mid	33	11	PN	11M	Cg1	Brn0	B1.98	202308920	WT	2	sec01	F	NA	nan	nan	nan	nan	nan	nan	12529	5	355.8793483	1187.826766	0.021210041	0.046921492
Mid	34	1	PN	11M	Cg1	Brn0	B1.98	202308920	WT	2	sec01	F	NA	73139	70	2373.447189	3940.298505	0.027450981	0.044846267	55075	8	2089.824328	5250.71782	0.02839704	0.048516061
Mid	34	2	PN	11M	Cg1	Brn0	B1.98	202308920	WT	2	sec01	F	NA	31348	40	1472.237586	1224.78598	0.040039673	0.025619898	27276	1	1225.602505	976.3615348	0.038437475	0.027878232
Mid	34	3	PN	11M	Cg1	Brn0	B1.98	202308920	WT	2	sec01	F	NA	43101	95	2103.186378	3222.265344	0.040909439	0.051895935	12255	0	386.8073716	486.9365999	0.025909819	0.03310445
Mid	34	4	PN	11M	Cg1	Brn0	B1.98	202308920	WT	2	sec01	F	NA	27898	96	1319.50912	2841.081532	0.038803693	0.065857939	11372	1	356.0551474	527.8717948	0.023987183	0.029510949
Mid	34	5	PN	11M	Cg1	Brn0	B1.98	202308920	WT	2	sec01	F	NA	35894	80	1413.499447	2419.210869	0.032440681	0.053192951	16629	8	776.2170462	2824.325324	0.036888685	0.105920501
Mid	34	6	PN	11M	Cg1	Brn0	B1.98	202308920	WT	2	sec01	F	NA	25779	60	1060.83696	1489.479182	0.033951323	0.042450599	22755	1	598.9626943	845.4990944	0.020309757	0.032593273
Mid	34	7	PN	11M	Cg1	Brn0	B1.98	202308920	WT	2	sec01	F	NA	40125	42	1488.757645	1586.298333	0.031479362	0.02964828	19148	2	669.0117364	940.3343424	0.02917525	0.038330663
Mid	34	8	PN	11M	Cg1	Brn0	B1.98	202308920	WT	2	sec01	F	NA	32737	70	1210.864885	2468.747649	0.028732738	0.046143282	23688	2	586.785705	983.1937615	0.020065613	0.034775309
Mid	34	9	PN	11M	Cg1	Brn0	B1.98	202308920	WT	2	sec01	F	NA	51072	148	2472.528074	5060.795869	0.038529031	0.064637214	29512	2	1131.420099	2096.638288	0.029739834	0.040421151
Mid	34	10	PN	11M	Cg1	Brn0	B1.98	202308920	WT	2	sec01	F	NA	nan	nan	nan	nan	nan	nan	13680	0	392.8916624	709.0263233	0.023331044	0.048065919
Mid	34	11	PN	11M	Cg1	Brn0	B1.98	202308920	WT	2	sec01	F	NA	nan	nan	nan	nan	nan	nan	27844	2	771.9658381	1243.961337	0.022186618	0.035339896
Mid	34	12	PN	11M	Cg1	Brn0	B1.98	202308920	WT	2	sec01	F	NA	nan	nan	nan	nan	nan	nan	25820	2	749.305412	1071.391091	0.023102159	0.032974746
Mid	35	1	PN	11M	Cg1	Brn0	B1.98	202308920	WT	2	sec01	F	NA	56125	100	1571.375088	2383.109993	0.02403296	0.0312047	41958	12	1066.487484	3067.759461	0.020660715	0.040878918
Mid	35	2	PN	11M	Cg1	Brn0	B1.98	202308920	WT	2	sec01	F	NA	63730	8	1750.857686	746.6218878	0.021286335	0.009536888	36002	3	1867.196678	913.9242431	0.045075152	0.016662853
Mid	35	3	PN	11M	Cg1	Brn0	B1.98	202308920	WT	2	sec01	F	NA	30345	67	701.747863	1149.162955	0.019409476	0.026489662	28418	3	946.1018719	929.0387915	0.02104219	0.022262912
Mid	35	4	PN	11M	Cg1	Brn0	B1.98	202308920	WT	2	sec01	F	NA	11237	35	357.0652794	477.6674	0.027283132	0.037262533	22147	5	556.0484041	1479.433801	0.016815443	0.051644161
Mid	35	5	PN	11M	Cg1	Brn0	B1.98	202308920	WT	2	sec01	F	NA	39537	28	1739.524853	638.3269742	0.034515906	0.011032273	33273	5	2700.798508	1007.335031	0.075143054	0.018081941
Mid	36	1	PN	11M	Cg1	Brn0	B1.98	202308920	WT	2	sec01	F	NA	54920	148	3571.29928	3335.352534	0.054673076	0.036758985	48929	8	3604.069083	2333.57083	0.06477455	0.031555656
Mid	36	2	PN	11M	Cg1	Brn0	B1.98	202308920	WT	2	sec01	F	NA	33586	85	1505.724456	1751.028218	0.036621653	0.035751887	33363	4	2073.71678	1866.58299	0.05320821	0.031754024
Mid	36	3	PN	11M	Cg1	Brn0	B1.98	202308920	WT	2	sec01	F	NA	55666	130	2739.172051	2745.925786	0.039993897	0.031647213	26281	2	1969.005129	1491.150105	0.06678874	0.034454871
Mid	36	4	PN	11M	Cg1	Brn0	B1.98	202308920	WT	2	sec01	F	NA	39994	126	1970.299326	2324.628477	0.040665295	0.039383534	22345	1	1035.566997	833.4324889	0.037720304	0.03088426
Mid	36	5	PN	11M	Cg1	Brn0	B1.98	202308920	WT	2	sec01	F	NA	50718	127	3585.818895	3157.25364	0.061783779	0.041214619	21031	3	337.5080358	1642.823028	0.009689479	0.041290913
Mid	36	6	PN	11M	Cg1	Brn0	B1.98	202308920	WT	2	sec01	F	NA	47761	108	2530.156365	2828.038168	0.044785228	0.039864194	49086	1	2558.628845	1746.031896	0.045456626	0.03088426
Mid	36	7	PN	11M	Cg1	Brn0	B1.98	202308920	WT	2	sec01	F	NA	47755	128	2197.60469	3023.023809	0.037216753	0.045197222	12705	3	1083.276556	1722.029313	0.071496144	0.054970626
Mid	36	8	PN	11M	Cg1	Brn0	B1.98	202308920	WT	2	sec01	F	NA	11296	15	478.3821633	475.7183197	0.034546427	0.036972608	36037	8	2184.503505	3163.152457	0.050690472	0.041153584
Mid	36	9	PN	11M	Cg1	Brn0	B1.98	202308920	WT	2	sec01	F	NA	41975	141	1851.672073	2690.756089	0.035934996	0.045059893	22827	3	1418.576687	1954.549967	0.053040359	0.039078355
Mid	36	10	PN	11M	Cg1	Brn0	B1.98	202308920	WT	2	sec01	F	NA	nan	nan	nan	nan	nan	nan	16687	3	767.9356239	836.9994364	0.039337758	0.030670634
Mid	36	11	PN	11M	Cg1	Brn0	B1.98	202308920	WT	2	sec01	F	NA	nan	nan	nan	nan	nan	nan	31384	0	1737.905611	1175.285271	0.047898069	0.032776378
Mid	37	1	PN	11M	Cg1	Brn0	B1.98	202308920	WT	2	sec01	F	NA	51134	112	1592.928594	3864.923526	0.025955597	0.055161364	47108	13	1193.21212	4784.444179	0.019150073	0.064637214
Mid	37	2	PN	11M	Cg1	Brn0	B1.98	202308920	WT	2	sec01	F	NA	30720	87	1646.290474	3177.975848	0.046753645	0.059327077	28970	6	764.7450858	2151.273154	0.020950638	0.050003815
Mid	37	3	PN	11M	Cg1	Brn0	B1.98	202308920	WT	2	sec01	F	NA	17853	4	226.1917469	557.2254694	0.011047532	0.026504921	40377	3	1480.215218	1781.91524	0.032227054	0.035507742
Mid	37	4	PN	11M	Cg1	Brn0	B1.98	202308920	WT	2	sec01	F	NA	14711	55	962.1329685	1597.536417	0.05851835	0.074692912	78854	6	2349.729558	5570.779529	0.024399176	0.04290837
Mid	37	5	PN	11M	Cg1	Brn0	B1.98	202308920	WT	2	sec01	F	NA	44843	124	2347.07099	5238.444652	0.046524759	0.076661326	41267	11	2125.236748	2705.817461	0.046570536	0.047364004
Mid	37	6	PN	11M	Cg1	Brn0	B1.98	202308920	WT	2	sec01	F	NA	20182	42	1239.643537	1558.079929	0.052841991	0.048981462	32642	12	1223.398523	5871.466133	0.023926146	0.101670861
Mid	37	7	PN	11M	Cg1	Brn0	B1.98	202308920	WT	2	sec01	F	NA	36203	25	803.6901695	1501.801377	0.017334249	0.029625392	19140	5	717.957292	1679.865295	0.030060273	0.045334555
Mid	37	8	PN	11M	Cg1	Brn0	B1.98	202308920	WT	2	sec01	F	NA	15702	25	670.9883894	858.4832549	0.035996031	0.038757917	12735	1	584.533594	648.2030682	0.037979707	0.038223851
Mid	37	9	PN	11M	Cg1	Brn0	B1.98	202308920	WT	2	sec01	F	NA	36039	88	1791.312539	2775.581021	0.044037536	0.05255207	25537	8	934.2348084	2087.520243	0.028679332	0.049629968
Mid	37	10	PN	11M	Cg1	Brn0	B1.98	202308920	WT	2	sec01	F	NA	nan	nan	nan	nan	nan	nan	28661	7	1445.357644	3467.366203	0.041641872	0.056321051
Mid	37	11	PN	11M	Cg1	Brn0	B1.98	202308920	WT	2	sec01	F	NA	nan	nan	nan	nan	nan	nan	13749	2	512.9962936	762.9893965	0.032951858	0.044419013
Mid	39	1	PN	11M	Cg1	Brn0	B1.98	202308920	WT	2	sec02	F	NA	86737	176	14991.9986	4857.261137	0.143137261	0.037979707	53542	6	16797.3532	2565.681656	0.291386276	0.036804762
Mid	39	2	PN	11M	Cg1	Brn0	B1.98	202308920	WT	2	sec02	F	NA	60229	105	11362.05568	2754.33131	0.170641646	0.027252613	22494	3	7681.477745	986.6547365	0.309605569	0.032288089
Mid	40	1	PN	11M	Cg1	Brn0	B1.98	202308920	WT	2	sec02	F	NA	47714	106	5231.780884	3722.75876	0.090196081	0.045716029	36827	15	2380.557645	2726.881807	0.049752042	0.039169908
Mid	40	2	PN	11M	Cg1	Brn0	B1.98	202308920	WT	2	sec02	F	NA	75807	106	7338.650607	5578.016701	0.078416117	0.038986802	31346	4	1568.970187	1178.417795	0.039887082	0.028244449
Mid	40	3	PN	11M	Cg1	Brn0	B1.98	202308920	WT	2	sec02	F	NA	80634	134	8200.89118	6865.566788	0.080582894	0.05680934	50331	13	3424.694138	2971.421017	0.053742275	0.032761119
Mid	40	4	PN	11M	Cg1	Brn0	B1.98	202308920	WT	2	sec02	F	NA	56148	76	4931.939076	3656.929083	0.069657438	0.039673459	29646	12	2007.244437	1937.361627	0.054596782	0.039459832
Mid	40	5	PN	11M	Cg1	Brn0	B1.98	202308920	WT	2	sec02	F	NA	nan	nan	nan	nan	nan	nan	23129	5	1195.502223	1135.352883	0.042481117	0.032394905
Mid	41	1	PN	11M	Cg1	Brn0	B1.98	202308920	WT	2	sec02	F	NA	67686	173	7588.404324	11565.20975	0.095155261	0.117250323	38205	11	2239.669645	2790.299172	0.047089342	0.042191196
Mid	41	2	PN	11M	Cg1	Brn0	B1.98	202308920	WT	2	sec02	F	NA	71438	213	8181.193598	11334.67966	0.099916078	0.113618679	75341	44	4677.963386	6265.28886	0.043427177	0.041260395
Mid	41	3	PN	11M	Cg1	Brn0	B1.98	202308920	WT	2	sec02	F	NA	53089	127	6004.394465	7648.779038	0.093858242	0.09080644	42090	9	2546.791902	2788.325647	0.048126955	0.042816814
Mid	41	4	PN	11M	Cg1	Brn0	B1.98	202308920	WT	2	sec02	F	NA	76873	124	7687.216623	8411.425841	0.081490807	0.06160067	60363	16	3533.987845	4756.56732	0.04740978	0.045540553
Mid	41	5	PN	11M	Cg1	Brn0	B1.98	202308920	WT	2	sec02	F	NA	nan	nan	nan	nan	nan	nan	23387	5	1185.454996	1604.292839	0.040680554	0.043900207
Mid	42	1	PN	11M	Cg1	Brn0	B1.98	202308920	WT	2	sec02	F	NA	67869	137	15298.34832	8027.807849	0.205355912	0.068451971	24124	4	6309.25286	2884.750654	0.246860459	0.047257192
Mid	42	2	PN	11M	Cg1	Brn0	B1.98	202308920	WT	2	sec02	F	NA	31446	85	6713.628477	4610.718839	0.189517051	0.085023269	27764	7	7576.776303	2463.104955	0.251224548	0.062500954
Mid	42	3	PN	11M	Cg1	Brn0	B1.98	202308920	WT	2	sec02	F	NA	26132	91	6484.474404	3794.445612	0.223773554	0.087129012	35470	7	9521.730983	2336.57533	0.251468688	0.043717097
Mid	42	4	PN	11M	Cg1	Brn0	B1.98	202308920	WT	2	sec02	F	NA	59666	136	10889.93811	5300.713091	0.158266574	0.056061648	39723	6	14027.43543	3163.112233	0.334706634	0.050812542
Mid	42	5	PN	11M	Cg1	Brn0	B1.98	202308920	WT	2	sec02	F	NA	26554	5	2167.37481	819.5560417	0.072190434	0.024643321	19398	6	2779.943161	3648.269049	0.124910355	0.089143209
Mid	42	6	PN	11M	Cg1	Brn0	B1.98	202308920	WT	2	sec02	F	NA	48884	120	7953.762421	4191.959844	0.135820553	0.054306857	31834	7	9747.076128	2404.869233	0.288654923	0.039032578
Mid	42	7	PN	11M	Cg1	Brn0	B1.98	202308920	WT	2	sec02	F	NA	47679	131	10706.52499	5296.347009	0.205325395	0.073586635	30997	4	8791.859237	1782.738448	0.266788751	0.038483255
Mid	42	8	PN	11M	Cg1	Brn0	B1.98	202308920	WT	2	sec02	F	NA	47825	43	11518.02028	2342.938739	0.217502102	0.036621653	32474	3	8253.172259	2088.447978	0.231158927	0.047333486
Mid	42	9	PN	11M	Cg1	Brn0	B1.98	202308920	WT	2	sec02	F	NA	86493	113	14233.44237	4528.863059	0.140627146	0.032990005	52130	2	13855.5303	2211.025473	0.249607086	0.030243382
Mid	42	10	PN	11M	Cg1	Brn0	B1.98	202308920	WT	2	sec02	F	NA	7421	23	1765.876724	530.1685363	0.216998547	0.041779201	51187	9	13472.02233	2848.975423	0.241969943	0.041702908
Mid	42	11	PN	11M	Cg1	Brn0	B1.98	202308920	WT	2	sec02	F	NA	78857	109	19130.6781	4293.124506	0.211932555	0.03819333	23183	5	7699.435265	2270.873948	0.311841011	0.051026169
Mid	43	1	PN	11M	Cg1	Brn0	B1.98	202308920	WT	2	sec02	F	NA	83901	192	13788.22549	4486.734593	0.142130166	0.032806896	41113	3	14787.59432	2663.824067	0.33589685	0.031570915
Mid	43	2	PN	11M	Cg1	Brn0	B1.98	202308920	WT	2	sec02	F	NA	56502	164	19805.3315	3935.883731	0.323048741	0.046845198	51943	9	24270.03104	4228.506178	0.443045706	0.049057756
Mid	43	3	PN	11M	Cg1	Brn0	B1.98	202308920	WT	2	sec02	F	NA	56696	157	10170.94657	3369.258693	0.159121081	0.036758985	41824	1	13062.21426	3565.739669	0.282246143	0.03558404
Mid	43	4	PN	11M	Cg1	Brn0	B1.98	202308920	WT	2	sec02	F	NA	55311	129	13430.21192	4223.945683	0.210025176	0.04913405	20146	0	8227.535378	1023.696592	0.387899607	0.036591135
Mid	43	5	PN	11M	Cg1	Brn0	B1.98	202308920	WT	2	sec02	F	NA	23583	62	5574.142398	1116.395425	0.205630586	0.025680933	21398	8	10458.86284	4122.181891	0.466208905	0.076279849
Mid	43	6	PN	11M	Cg1	Brn0	B1.98	202308920	WT	2	sec02	F	NA	34155	69	11673.36848	1696.429285	0.307156473	0.029205767	24767	4	11164.56312	2294.071475	0.435294122	0.038437475
Mid	43	7	PN	11M	Cg1	Brn0	B1.98	202308920	WT	2	sec02	F	NA	nan	nan	nan	nan	nan	nan	51726	5	22652.44012	4835.237999	0.418463409	0.033066299
Mid	45	1	PN	11M	Cg1	Brn0	B1.98	202308920	WT	2	sec02	F	NA	71705	91	14635.49035	3925.950813	0.174959943	0.036209658	31768	6	8968.488793	4052.079945	0.266285181	0.048859388
Mid	45	2	PN	11M	Cg1	Brn0	B1.98	202308920	WT	2	sec02	F	NA	32915	52	5350.304404	1715.884172	0.144960701	0.032509346	36580	0	9395.809509	1542.461482	0.240894184	0.033661403
Mid	45	3	PN	11M	Cg1	Brn0	B1.98	202308920	WT	2	sec02	F	NA	62497	119	8776.799411	4204.723115	0.118265048	0.042694744	44393	2	12179.08762	2304.097571	0.257412076	0.037232015
Mid	45	4	PN	11M	Cg1	Brn0	B1.98	202308920	WT	2	sec02	F	NA	67134	162	10117.72115	5683.804095	0.129320204	0.051697567	51855	5	14896.82174	2915.564604	0.268101007	0.039505608
Mid	45	5	PN	11M	Cg1	Brn0	B1.98	202308920	WT	2	sec02	F	NA	4851	7	764.7475096	283.613413	0.145494774	0.044571605	40785	5	8737.929186	3026.987934	0.19884795	0.050293736
Mid	45	6	PN	11M	Cg1	Brn0	B1.98	202308920	WT	2	sec02	F	NA	57489	53	12235.89354	3843.977758	0.197779819	0.053543907	34683	9	7896.617598	4323.401575	0.208674759	0.053910125
Mid	45	7	PN	11M	Cg1	Brn0	B1.98	202308920	WT	2	sec02	F	NA	47335	143	11279.398	7598.604307	0.213458464	0.089845121	38352	3	7787.028262	2080.387614	0.190493628	0.042053863
Mid	45	8	PN	11M	Cg1	Brn0	B1.98	202308920	WT	2	sec02	F	NA	43051	27	13213.32232	2500.50842	0.286213487	0.049530786	24201	7	7444.892531	4830.363701	0.286022723	0.071923397
Mid	45	9	PN	11M	Cg1	Brn0	B1.98	202308920	WT	2	sec02	F	NA	36215	91	6816.520015	2562.037145	0.16624704	0.046326391	31119	1	8952.635862	1667.510768	0.263675898	0.038895246
Mid	45	10	PN	11M	Cg1	Brn0	B1.98	202308920	WT	2	sec02	F	NA	29617	51	6469.162296	2635.204337	0.188860908	0.065918975	36658	6	7942.127766	3820.080159	0.202960253	0.050202183
Mid	45	11	PN	11M	Cg1	Brn0	B1.98	202308920	WT	2	sec02	F	NA	43258	10	2243.659194	541.4585371	0.038361181	0.007309072	7585	0	1185.788694	150.3675448	0.094026096	0.013122759
Mid	45	12	PN	11M	Cg1	Brn0	B1.98	202308920	WT	2	sec02	F	NA	10749	8	2635.196643	588.461205	0.227313653	0.044434272	8885	1	2144.965774	703.2630353	0.217395291	0.069703214
Mid	45	13	PN	11M	Cg1	Brn0	B1.98	202308920	WT	2	sec02	F	NA	60472	116	10962.58183	5072.671617	0.157015339	0.04946975	28718	6	7129.281605	3327.970856	0.229678795	0.056061648
Mid	45	14	PN	11M	Cg1	Brn0	B1.98	202308920	WT	2	sec02	F	NA	5865	2	1557.04233	198.260869	0.244678423	0.027252613	10700	0	3692.146137	420.2938135	0.322392613	0.030106051
Mid	46	1	PN	11M	Cg1	Brn0	B1.98	202308920	WT	2	sec02	F	NA	38692	72	8976.620115	1906.394984	0.210269317	0.032013427	43783	3	16655.72668	2471.549696	0.356710166	0.039383534
Mid	46	2	PN	11M	Cg1	Brn0	B1.98	202308920	WT	2	sec02	F	NA	41120	102	6432.644316	3376.440243	0.132661939	0.050827801	30253	2	9474.788724	1626.759017	0.293293655	0.037674524
Mid	46	3	PN	11M	Cg1	Brn0	B1.98	202308920	WT	2	sec02	F	NA	35516	58	10281.80315	2898.984652	0.263569087	0.057846952	23260	7	6546.328575	2760.849625	0.266666681	0.065201804
Mid	46	4	PN	11M	Cg1	Brn0	B1.98	202308920	WT	2	sec02	F	NA	47722	65	13017.6528	2975.047766	0.254535735	0.038315404	15428	0	5384.118349	579.1277347	0.327519655	0.029526208
Mid	46	5	PN	11M	Cg1	Brn0	B1.98	202308920	WT	2	sec02	F	NA	35033	13	2787.404093	999.158881	0.044113833	0.01841764	18037	0	6923.473745	754.4860477	0.365293354	0.033730067
Mid	46	6	PN	11M	Cg1	Brn0	B1.98	202308920	WT	2	sec02	F	NA	36735	63	11244.51553	1768.336328	0.276928365	0.034729533	44517	10	17561.58268	4371.794128	0.375387192	0.056710154
Mid	46	7	PN	11M	Cg1	Brn0	B1.98	202308920	WT	2	sec02	F	NA	50492	141	19935.45925	6986.972157	0.371084154	0.075532161	41843	3	11469.65426	2912.361842	0.253147185	0.037537195
Mid	46	8	PN	11M	Cg1	Brn0	B1.98	202308920	WT	2	sec02	F	NA	57990	123	10732.9042	3189.182976	0.162798509	0.033859771	33279	1	12601.07802	1362.753326	0.356969565	0.031021591
Mid	46	9	PN	11M	Cg1	Brn0	B1.98	202308920	WT	2	sec02	F	NA	48396	106	10998.38636	2711.283747	0.199862674	0.035019454	9924	0	364.6844139	259.1805915	0.021606775	0.023483634
Mid	46	10	PN	11M	Cg1	Brn0	B1.98	202308920	WT	2	sec02	F	NA	7959	6	82.31694593	249.8224163	0.008041505	0.020973526	28148	2	5260.081808	1340.198691	0.15051499	0.028473334
Mid	46	11	PN	11M	Cg1	Brn0	B1.98	202308920	WT	2	sec02	F	NA	27585	8	1336.348611	682.3364185	0.022049287	0.018173495	30726	3	11222.01574	2029.11861	0.350926995	0.035385672
Mid	46	12	PN	11M	Cg1	Brn0	B1.98	202308920	WT	2	sec02	F	NA	66874	123	14695.14513	3913.053351	0.175417721	0.035187304	24718	0	7138.8112	1073.25376	0.263706416	0.03245594
Mid	46	13	PN	11M	Cg1	Brn0	B1.98	202308920	WT	2	sec02	F	NA	47428	132	12233.70351	4669.805864	0.233676657	0.063797973	35664	0	8491.482598	1114.317651	0.222201884	0.025345236
Mid	46	14	PN	11M	Cg1	Brn0	B1.98	202308920	WT	2	sec02	F	NA	20061	7	962.935853	474.3837208	0.031403068	0.016571298	31670	1	11499.58403	1266.429423	0.354421288	0.029205767
Mid	46	15	PN	11M	Cg1	Brn0	B1.98	202308920	WT	2	sec02	F	NA	14549	4	1816.070223	412.6200672	0.101808198	0.02104219	27845	5	8982.909957	2272.165457	0.2970016	0.040482186
Mid	46	16	PN	11M	Cg1	Brn0	B1.98	202308920	WT	2	sec02	F	NA	55068	114	10439.89675	2975.669937	0.167544067	0.034012359	30798	4	10835.60787	2776.374368	0.331090271	0.056046389
Mid	46	17	PN	11M	Cg1	Brn0	B1.98	202308920	WT	2	sec02	F	NA	19560	15	5311.39579	715.874878	0.24956131	0.02325475	nan	nan	nan	nan	nan	nan
Mid	47	1	PN	11M	Cg1	Brn0	B1.98	202308920	WT	2	sec02	F	NA	38923	35	3843.114569	1441.814439	0.076157779	0.021927215	11906	4	2138.12984	645.4749385	0.162401766	0.030167086
Mid	47	2	PN	11M	Cg1	Brn0	B1.98	202308920	WT	2	sec02	F	NA	69128	128	13997.94991	4372.340253	0.173708707	0.041306172	41661	9	11988.8623	2861.405208	0.270229638	0.039978638
Mid	47	3	PN	11M	Cg1	Brn0	B1.98	202308920	WT	2	sec02	F	NA	18970	10	358.1838122	406.6184654	0.013962005	0.015121691	10693	0	567.4593129	300.7495854	0.034363318	0.026459144
Mid	47	4	PN	11M	Cg1	Brn0	B1.98	202308920	WT	2	sec02	F	NA	62526	131	12059.16158	3780.23559	0.172518507	0.036682688	39642	5	9217.075656	1936.888125	0.215091169	0.030106051
Mid	47	5	PN	11M	Cg1	Brn0	B1.98	202308920	WT	2	sec02	F	NA	nan	nan	nan	nan	nan	nan	22838	0	6988.168367	793.8366091	0.276371419	0.029037919
Mid	48	1	PN	11M	M1	Brn01	B-0.46	202308920	WT	1	sec02	F	NA	57877	68	4355.307567	1302.4819	0.051071946	0.012390326	49718	12	15867.24418	2140.383495	0.284946978	0.033005264
Mid	49	1	PN	11M	M1	Brn01	B-0.46	202308920	WT	1	sec02	F	NA	54219	112	12633.92755	3678.605529	0.208850235	0.047623407	33123	6	7542.186328	2025.002033	0.205119401	0.048508432
Mid	49	2	PN	11M	M1	Brn01	B-0.46	202308920	WT	1	sec02	F	NA	43608	69	7288.177008	1708.706314	0.151415274	0.026031891	34891	1	11418.14733	1608.219444	0.288105607	0.036774244
Mid	49	3	PN	11M	M1	Brn01	B-0.46	202308920	WT	1	sec02	F	NA	56766	93	8794.674514	2488.1802	0.136888683	0.029098954	59178	6	20906.06925	3119.129113	0.338445097	0.039108872
Mid	49	4	PN	11M	M1	Brn01	B-0.46	202308920	WT	1	sec02	F	NA	36205	46	7565.264549	1348.709976	0.18090333	0.02775616	39947	4	13091.24926	2912.414089	0.304478526	0.042046234
Mid	50	1	PN	11M	M1	Brn01	B-0.46	202308920	WT	1	sec02	F	NA	41445	90	7067.604537	1608.982029	0.149897002	0.0280766	49363	10	24552.0583	3360.73909	0.489959568	0.041458763
Mid	50	2	PN	11M	M1	Brn01	B-0.46	202308920	WT	1	sec02	F	NA	23289	15	1823.371025	404.1289715	0.057938505	0.012420844	18271	1	2162.001528	637.2557737	0.102334633	0.028885329
Mid	50	3	PN	11M	M1	Brn01	B-0.46	202308920	WT	1	sec02	F	NA	1079	7	447.224719	70.56025026	0.408102542	0.054161899	10814	5	4322.74693	1637.926621	0.368261248	0.065354392
Mid	50	4	PN	11M	M1	Brn01	B-0.46	202308920	WT	1	sec02	F	NA	29572	125	20627.4833	1708.253913	0.736125708	0.04818799	37225	5	28155.20103	2845.811585	0.782810688	0.052872512
Mid	50	5	PN	11M	M1	Brn01	B-0.46	202308920	WT	1	sec02	F	NA	28025	93	8501.157868	2075.059345	0.272663474	0.045944914	36038	5	20129.3372	3462.662047	0.533562243	0.054291598
Mid	50	6	PN	11M	M1	Brn01	B-0.46	202308920	WT	1	sec02	F	NA	22757	62	7039.733379	959.9695303	0.282253772	0.030655375	38368	3	24092.53929	1832.079061	0.612664998	0.036987871
Mid	51	1	PN	11M	M1	Brn01	B-0.46	202308920	WT	1	sec02	F	NA	52616	73	10673.02518	3245.954869	0.184374765	0.040665295	23919	9	6490.588724	2081.394952	0.244594485	0.04946975
Mid	51	2	PN	11M	M1	Brn01	B-0.46	202308920	WT	1	sec02	F	NA	56611	94	10267.54362	3763.205622	0.161409929	0.041718166	34575	5	11135.81752	1868.938296	0.298695356	0.043198291
Mid	51	3	PN	11M	M1	Brn01	B-0.46	202308920	WT	1	sec02	F	NA	15641	4	1193.834761	273.9575817	0.056137942	0.013336386	42267	6	11730.1854	2021.029408	0.258197904	0.036133364
Mid	51	4	PN	11M	M1	Brn01	B-0.46	202308920	WT	1	sec02	F	NA	62054	72	11489.93812	2447.007041	0.167009994	0.025696194	49218	7	17065.54826	3081.187599	0.333272308	0.039154649
Mid	51	5	PN	11M	M1	Brn01	B-0.46	202308920	WT	1	sec02	F	NA	50459	96	12986.16398	4392.763214	0.212214842	0.048767835	13584	1	951.1179994	432.37046	0.053910125	0.026260776
Mid	51	6	PN	11M	M1	Brn01	B-0.46	202308920	WT	1	sec02	F	NA	6163	3	1627.458321	226.8009162	0.233218893	0.033157855	48726	8	14370.59779	2960.638809	0.291798264	0.044495307
Mid	51	7	PN	11M	M1	Brn01	B-0.46	202308920	WT	1	sec02	F	NA	67943	65	11408.49916	2746.078317	0.151003286	0.027710384	35894	5	9545.700314	2000.177985	0.251361877	0.039978638
Mid	51	8	PN	11M	M1	Brn01	B-0.46	202308920	WT	1	sec02	F	NA	67411	58	14565.44799	2752.806447	0.188494697	0.029663539	21899	3	6159.35941	1110.622799	0.258396268	0.040955216
Mid	51	9	PN	11M	M1	Brn01	B-0.46	202308920	WT	1	sec02	F	NA	11751	8	722.0108963	330.1487767	0.045609217	0.01779202	42465	5	15251.4943	1944.685852	0.346227199	0.03605707
Mid	51	10	PN	11M	M1	Brn01	B-0.46	202308920	WT	1	sec02	F	NA	nan	nan	nan	nan	nan	nan	36499	6	12463.73555	2488.967442	0.323338687	0.042542152
Mid	51	11	PN	11M	M1	Brn01	B-0.46	202308920	WT	1	sec02	F	NA	nan	nan	nan	nan	nan	nan	28623	6	10481.52404	2978.084186	0.344892055	0.048279546
Mid	51	12	PN	11M	M1	Brn01	B-0.46	202308920	WT	1	sec02	F	NA	nan	nan	nan	nan	nan	nan	16429	0	1089.613216	511.7357462	0.050598916	0.027496757
Mid	52	1	PN	11M	M1	Brn01	B-0.46	202308920	WT	1	sec02	F	NA	67276	60	10220.42991	6314.055823	0.133119702	0.051026169	24891	5	3938.7554	3895.280645	0.142618448	0.066895552
Mid	52	2	PN	11M	M1	Brn01	B-0.46	202308920	WT	1	sec02	F	NA	23809	21	3210.055499	894.2419804	0.114839397	0.028381782	34121	12	5491.594356	3641.871096	0.141733423	0.06053254
Mid	52	3	PN	11M	M1	Brn01	B-0.46	202308920	WT	1	sec02	F	NA	46757	65	5045.888324	1921.237756	0.089051649	0.025818266	32948	1	6544.340004	1512.698744	0.179110393	0.038559549
Mid	52	4	PN	11M	M1	Brn01	B-0.46	202308920	WT	1	sec02	F	NA	nan	nan	nan	nan	nan	nan	59390	8	9355.48805	3526.598283	0.139177546	0.039887082
Mid	53	1	PN	11M	M1	Brn01	B-0.46	202308920	WT	1	sec02	F	NA	48115	111	8071.928593	4407.149269	0.141435876	0.053665981	77907	7	16972.03702	4201.0131	0.193659872	0.045975432
Mid	53	2	PN	11M	M1	Brn01	B-0.46	202308920	WT	1	sec02	F	NA	58258	93	7219.436579	2444.49951	0.104798965	0.025543602	52518	9	14176.43432	3075.167352	0.244769976	0.041809719
Mid	53	3	PN	11M	M1	Brn01	B-0.46	202308920	WT	1	sec02	F	NA	27172	37	4925.641796	1036.198431	0.154650182	0.027634088	29043	8	7288.213917	2309.143513	0.22772564	0.062027924
Mid	53	4	PN	11M	M1	Brn01	B-0.46	202308920	WT	1	sec02	F	NA	39307	87	8613.218389	3132.804093	0.191439688	0.047730222	29472	2	8916.192051	1495.688841	0.28114748	0.036942091
Mid	53	5	PN	11M	M1	Brn01	B-0.46	202308920	WT	1	sec02	F	NA	29953	45	4201.091923	1188.463145	0.122468911	0.027542535	38847	9	10421.60824	3848.140784	0.246929124	0.058625162
Mid	53	6	PN	11M	M1	Brn01	B-0.46	202308920	WT	1	sec02	F	NA	41353	59	6490.057208	1668.556013	0.128038451	0.026977951	43827	4	11039.73338	2277.688339	0.231471732	0.041489281
Mid	53	7	PN	11M	M1	Brn01	B-0.46	202308920	WT	1	sec02	F	NA	nan	nan	nan	nan	nan	nan	10831	1	2895.929442	1032.530786	0.246044099	0.059922177
Mid	53	8	PN	11M	M1	Brn01	B-0.46	202308920	WT	1	sec02	F	NA	nan	nan	nan	nan	nan	nan	32222	5	9909.535757	1654.509472	0.286137193	0.038010225
Mid	53	9	PN	11M	M1	Brn01	B-0.46	202308920	WT	1	sec02	F	NA	nan	nan	nan	nan	nan	nan	60546	9	17487.7402	3136.288997	0.268009454	0.03854429
Mid	54	1	PN	11M	M1	Brn01	B-0.46	202308920	WT	1	sec02	F	NA	63209	109	5811.229196	4612.539	0.07009995	0.040665295	38496	4	3394.04256	2080.657774	0.073426411	0.041947052
Mid	54	2	PN	11M	M1	Brn01	B-0.46	202308920	WT	1	sec02	F	NA	23845	61	2833.122303	2234.914339	0.097245745	0.051071946	47038	9	4714.237145	3461.958684	0.084748611	0.044068057
Mid	54	3	PN	11M	M1	Brn01	B-0.46	202308920	WT	1	sec02	F	NA	60235	133	5133.465909	5194.954487	0.064591438	0.053543907	40717	6	3736.614118	2348.35702	0.073685817	0.041535057
Mid	54	4	PN	11M	M1	Brn01	B-0.46	202308920	WT	1	sec02	F	NA	22291	5	1034.4152	546.2328093	0.03369192	0.017593652	26225	2	1701.073505	1143.04987	0.047959104	0.032059204
Mid	54	5	PN	11M	M1	Brn01	B-0.46	202308920	WT	1	sec02	F	NA	66346	31	4211.651689	2054.930395	0.048874646	0.023346303	26016	10	3003.926819	2574.079257	0.101472497	0.066758223
Mid	54	6	PN	11M	M1	Brn01	B-0.46	202308920	WT	1	sec02	F	NA	47959	60	4736.606902	3394.919697	0.082719155	0.046799421	37614	7	4365.906679	2866.593014	0.09623865	0.045410849
Mid	54	7	PN	11M	M1	Brn01	B-0.46	202308920	WT	1	sec02	F	NA	35089	26	3380.999256	2202.654159	0.079270616	0.043503471	23348	3	2234.741285	1644.030399	0.080994889	0.048371099
Mid	55	1	PN	11M	M1	Brn01	B-0.46	202308920	WT	1	sec02	F	NA	60911	75	12658.61461	2789.636888	0.189593345	0.032211795	61935	5	15775.61294	4224.991293	0.234943166	0.039169908
Mid	55	2	PN	11M	M1	Brn01	B-0.46	202308920	WT	1	sec02	F	NA	1473	0	127.5238576	37.81643411	0.068322271	0.021873808	42958	15	11336.53472	5060.08141	0.244129092	0.054474708
Mid	55	3	PN	11M	M1	Brn01	B-0.46	202308920	WT	1	sec02	F	NA	89194	88	18632.6852	7991.214245	0.192751959	0.047547113	507	1	130.7125657	23.56401922	0.248165101	0.042542154
Mid	55	4	PN	11M	M1	Brn01	B-0.46	202308920	WT	1	sec02	F	NA	nan	nan	nan	nan	nan	nan	31809	8	7880.84329	4607.812652	0.233028159	0.059411
Mid	56	1	PN	11M	M1	Brn01	B-0.46	202308920	WT	1	sec02	F	NA	16124	49	4285.313833	1182.708661	0.238406956	0.044480048	18694	1	7262.461298	1207.530298	0.354802787	0.050080109
Mid	56	2	PN	11M	M1	Brn01	B-0.46	202308920	WT	1	sec02	F	NA	35574	47	7417.716657	1595.235801	0.183901727	0.033157855	14723	4	4064.577447	1782.291051	0.26189822	0.051651791
Mid	56	3	PN	11M	M1	Brn01	B-0.46	202308920	WT	1	sec02	F	NA	21676	17	2222.016024	904.589275	0.083619438	0.025238423	9450	0	858.5236755	411.3953471	0.07566949	0.038330663
Mid	56	4	PN	11M	M1	Brn01	B-0.46	202308920	WT	1	sec02	F	NA	30857	137	14396.43238	2572.039691	0.383855969	0.065590903	29387	5	18516.36446	2743.341119	0.602037072	0.076050967
Mid	56	5	PN	11M	M1	Brn01	B-0.46	202308920	WT	1	sec02	F	NA	22773	71	6671.462973	1791.005785	0.25963226	0.055848021	18964	0	8210.103746	1221.706387	0.396414131	0.053772792
Mid	56	6	PN	11M	M1	Brn01	B-0.46	202308920	WT	1	sec02	F	NA	12204	21	4466.853667	812.9678808	0.333684295	0.04103151	25090	7	11120.56539	4094.335394	0.42537576	0.059632257
Mid	56	7	PN	11M	M1	Brn01	B-0.46	202308920	WT	1	sec02	F	NA	2465	11	772.8568093	155.0621654	0.240550846	0.056382086	34808	6	13202.30418	3184.879091	0.356984824	0.060425729
Mid	56	8	PN	11M	M1	Brn01	B-0.46	202308920	WT	1	sec02	F	NA	29179	59	7962.922544	1586.751022	0.224879831	0.036438543	63433	6	25757.86338	3896.192516	0.355603874	0.041306172
Mid	57	1	PN	11M	M1	Brn01	B-0.46	202308920	WT	1	sec02	F	NA	26724	74	10250.73266	1432.653348	0.337102324	0.034546427	19844	3	11940.15769	1153.964464	0.624139786	0.044098575
Mid	57	2	PN	11M	M1	Brn01	B-0.46	202308920	WT	1	sec02	F	NA	47632	73	14003.38213	1744.439419	0.259906918	0.02214084	41570	9	34505.10167	2977.59715	0.98942548	0.056092165
Mid	57	3	PN	11M	M1	Brn01	B-0.46	202308920	WT	1	sec02	F	NA	28665	82	18550.36137	1797.669386	0.645113289	0.037689783	6086	4	3510.463292	2220.471168	0.565285742	0.222995341
Mid	57	4	PN	11M	M1	Brn01	B-0.46	202308920	WT	1	sec02	F	NA	33708	110	10571.71037	3908.189856	0.282932788	0.070267797	20339	1	12930.73312	1372.075687	0.616136432	0.057114519
Mid	57	5	PN	11M	M1	Brn01	B-0.46	202308920	WT	1	sec02	F	NA	30389	56	6769.614421	1431.515514	0.194583043	0.024643321	20330	3	14336.04501	1282.232778	0.718135357	0.04351873
Mid	57	6	PN	11M	M1	Brn01	B-0.46	202308920	WT	1	sec02	F	NA	35441	85	9458.252859	1687.425715	0.23621729	0.029419394	33623	5	23014.98518	1980.681853	0.700129688	0.045456626
Mid	57	7	PN	11M	M1	Brn01	B-0.46	202308920	WT	1	sec02	F	NA	20177	48	6565.081896	1331.796325	0.294354171	0.042648967	30895	9	14898.43737	2223.142766	0.44348821	0.056351569
Mid	57	8	PN	11M	M1	Brn01	B-0.46	202308920	WT	1	sec02	F	NA	45959	52	8913.605817	1216.423794	0.163714051	0.015701534	27135	5	20661.10148	2093.133564	0.870489061	0.045738917
Mid	57	9	PN	11M	M1	Brn01	B-0.46	202308920	WT	1	sec02	F	NA	37404	62	7077.023471	1378.893236	0.158007175	0.022964828	36677	12	23004.17127	2582.159765	0.600511193	0.051270314
Mid	57	10	PN	11M	M1	Brn01	B-0.46	202308920	WT	1	sec02	F	NA	nan	nan	nan	nan	nan	nan	42637	1	26810.35285	2808.544598	0.622178972	0.046494238
Mid	57	11	PN	11M	M1	Brn01	B-0.46	202308920	WT	1	sec02	F	NA	nan	nan	nan	nan	nan	nan	34849	8	15309.29164	2013.221335	0.403028905	0.039475091
Mid	58	1	PN	11M	M1	Brn01	B-0.46	202308920	WT	1	sec02	F	NA	51737	104	11950.5574	3555.22921	0.213717863	0.047837034	48993	4	12109.66819	4157.037374	0.226245522	0.051911194
Mid	58	2	PN	11M	M1	Brn01	B-0.46	202308920	WT	1	sec02	F	NA	39129	80	12477.82892	2785.944202	0.296643019	0.050057221	22862	8	8632.870709	3326.664868	0.352300286	0.06443885
Mid	58	3	PN	11M	M1	Brn01	B-0.46	202308920	WT	1	sec02	F	NA	37198	73	8815.821808	2743.631041	0.213977262	0.045304038	40645	6	9172.629938	2755.797944	0.208499283	0.043503471
Mid	58	4	PN	11M	M1	Brn01	B-0.46	202308920	WT	1	sec02	F	NA	15907	32	3936.800183	992.7871841	0.227145806	0.044480048	53747	8	15372.81901	4574.717881	0.273228049	0.063050278
Mid	58	5	PN	11M	M1	Brn01	B-0.46	202308920	WT	1	sec02	F	NA	48473	51	8080.980654	1683.344004	0.142885476	0.024490731	20335	1	5042.574243	1301.344459	0.230594337	0.048935682
Mid	58	6	PN	11M	M1	Brn01	B-0.46	202308920	WT	1	sec02	F	NA	nan	nan	nan	nan	nan	nan	31294	2	12195.7823	2960.926576	0.372030199	0.03854429
Mid	59	1	PN	11M	M1	Brn01	B-0.46	202308920	WT	1	sec02	F	NA	27641	45	4094.049029	2048.022388	0.130296782	0.046967268	20864	6	3179.131748	2370.892411	0.138078883	0.05993744
Mid	59	2	PN	11M	M1	Brn01	B-0.46	202308920	WT	1	sec02	F	NA	25072	17	4716.781324	1166.179235	0.171541929	0.034805831	33133	3	7082.571773	2158.517178	0.199816898	0.041824978
Mid	59	3	PN	11M	M1	Brn01	B-0.46	202308920	WT	1	sec02	F	NA	5338	3	338.6675067	225.9255213	0.05349813	0.034851607	14630	0	642.5641275	570.0629756	0.034287021	0.034042876
Mid	59	4	PN	11M	M1	Brn01	B-0.46	202308920	WT	1	sec02	F	NA	42552	75	7498.491054	4029.017886	0.154238194	0.05958648	52460	9	9198.847824	4878.370876	0.158556491	0.048905164
Mid	59	5	PN	11M	M1	Brn01	B-0.46	202308920	WT	1	sec02	F	NA	40586	59	6659.72711	3019.115972	0.140917063	0.046189059	41723	4	8157.130971	3100.736633	0.181445032	0.048386358
Mid	59	6	PN	11M	M1	Brn01	B-0.46	202308920	WT	1	sec02	F	NA	43482	75	6784.072453	3940.465586	0.133913174	0.05131609	36013	9	5075.185384	4072.196952	0.124795914	0.0552224
Mid	59	7	PN	11M	M1	Brn01	B-0.46	202308920	WT	1	sec02	F	NA	17236	7	1061.028124	472.9882065	0.045716029	0.018616008	8714	0	485.2148478	302.1049831	0.04711986	0.030579081
Mid	59	8	PN	11M	M1	Brn01	B-0.46	202308920	WT	1	sec02	F	NA	51792	95	8342.26719	4871.06864	0.141054392	0.06065461	29075	5	5357.482935	2936.999317	0.177019909	0.048249029
Mid	60	1	PN	11M	M1	Brn0	B-0.94	202308920	WT	2	sec03	F	NA	43064	102	4259.345742	2250.244073	0.078522928	0.026672771	37804	1	7159.580652	1591.570783	0.1669337	0.033234149
Mid	60	2	PN	11M	M1	Brn0	B-0.94	202308920	WT	2	sec03	F	NA	63480	113	7307.301524	2802.214945	0.076173037	0.023819333	18544	3	3830.336003	1350.076206	0.19211109	0.035370413
Mid	60	3	PN	11M	M1	Brn0	B-0.94	202308920	WT	2	sec03	F	NA	37426	100	3766.852555	2520.981342	0.08406195	0.042710003	24491	4	4107.125767	1242.607572	0.143038064	0.03866636
Mid	61	1	PN	11M	M1	Brn0	B-0.94	202308920	WT	2	sec03	F	NA	19626	25	2696.447076	1072.718046	0.120347902	0.045792326	14730	7	2676.553093	4115.202352	0.172961012	0.117799647
Mid	62	1	PN	11M	M1	Brn0	B-0.94	202308920	WT	2	sec03	F	NA	69802	134	7301.653978	6902.393201	0.087403677	0.061234456	8905	0	886.66003	531.4704058	0.089188986	0.045014113
Mid	62	2	PN	11M	M1	Brn0	B-0.94	202308920	WT	2	sec03	F	NA	23349	49	4165.0864	2875.320288	0.156076908	0.075776301	5277	2	500.2151221	355.0441752	0.078828104	0.042725261
Mid	62	3	PN	11M	M1	Brn0	B-0.94	202308920	WT	2	sec03	F	NA	52491	32	5035.107703	6354.705581	0.077256426	0.05757229	22532	13	2836.966203	5805.809751	0.103364617	0.132967114
Mid	62	4	PN	11M	M1	Brn0	B-0.94	202308920	WT	2	sec03	F	NA	5390	3	484.832502	305.8940725	0.07081712	0.047379263	28088	0	2222.353554	2038.693006	0.065491721	0.060181584
Mid	62	5	PN	11M	M1	Brn0	B-0.94	202308920	WT	2	sec03	F	NA	nan	nan	nan	nan	nan	nan	8817	4	1151.950424	1947.944366	0.12178988	0.129304945
Mid	63	1	PN	11M	M1	Brn0	B-0.94	202308920	WT	2	sec03	F	NA	36832	82	3339.968997	4675.515238	0.077393763	0.076096743	10453	6	664.5521792	922.7534458	0.053910125	0.049897
Mid	63	2	PN	11M	M1	Brn0	B-0.94	202308920	WT	2	sec03	F	NA	68456	152	7573.316171	9177.181984	0.098741129	0.085725188	41219	8	2331.001728	3396.721191	0.042847335	0.048325323
Mid	63	3	PN	11M	M1	Brn0	B-0.94	202308920	WT	2	sec03	F	NA	27184	62	3563.344886	2912.162938	0.116609447	0.069901578	24175	7	1479.510417	1879.788208	0.047371633	0.054886702
Mid	63	4	PN	11M	M1	Brn0	B-0.94	202308920	WT	2	sec03	F	NA	14475	5	353.9819501	539.4194872	0.017868314	0.024368659	27991	2	769.658277	1171.508251	0.019272145	0.031540398
Mid	63	5	PN	11M	M1	Brn0	B-0.94	202308920	WT	2	sec03	F	NA	70272	132	4983.026831	8258.586668	0.055420768	0.076005191	13658	7	686.9457402	1248.791762	0.040436409	0.060288396
Mid	63	6	PN	11M	M1	Brn0	B-0.94	202308920	WT	2	sec03	F	NA	22714	5	226.590801	629.4481137	0.007431144	0.021591516	40695	4	1807.242043	2219.871019	0.035919737	0.043732356
Mid	63	7	PN	11M	M1	Brn0	B-0.94	202308920	WT	2	sec03	F	NA	nan	nan	nan	nan	nan	nan	10727	0	149.9934855	371.5314119	0.012726025	0.030395972
Mid	64	1	PN	11M	M1	Brn0	B-0.94	202308920	WT	2	sec03	F	NA	54338	139	10220.52032	6535.773743	0.175127789	0.067277029	20571	6	2996.693707	2297.469707	0.139322504	0.058808271
Mid	64	2	PN	11M	M1	Brn0	B-0.94	202308920	WT	2	sec03	F	NA	44928	71	3855.372965	2616.089986	0.071580075	0.037506677	24989	3	3380.913942	1762.905519	0.120706491	0.042496376
Mid	64	3	PN	11M	M1	Brn0	B-0.94	202308920	WT	2	sec03	F	NA	140950	226	24192.5671	10329.59197	0.154680699	0.051621269	103144	16	17162.2042	9065.623202	0.15202564	0.054810409
Mid	64	4	PN	11M	M1	Brn0	B-0.94	202308920	WT	2	sec03	F	NA	60743	115	8773.487622	5399.520597	0.132219419	0.057785917	39186	4	3949.296135	2429.11704	0.090318151	0.049317159
Mid	64	5	PN	11M	M1	Brn0	B-0.94	202308920	WT	2	sec03	F	NA	nan	nan	nan	nan	nan	nan	43291	5	6104.036425	2657.415157	0.124452583	0.047501337
Mid	65	1	PN	11M	M1	Brn0	B-0.94	202308920	WT	2	sec03	F	NA	36295	75	2571.47723	4275.337563	0.059861142	0.073075458	4096	3	310.2140691	999.0141451	0.062302586	0.138063625
Mid	65	2	PN	11M	M1	Brn0	B-0.94	202308920	WT	2	sec03	F	NA	22311	55	2057.626217	3182.587581	0.076745249	0.076943621	36972	11	1838.552213	2545.106664	0.039002061	0.046265356
Mid	65	3	PN	11M	M1	Brn0	B-0.94	202308920	WT	2	sec03	F	NA	57456	141	3867.709199	8517.197518	0.053665981	0.094377048	23068	12	1141.553905	2440.049442	0.039826047	0.059647515
Mid	65	4	PN	11M	M1	Brn0	B-0.94	202308920	WT	2	sec03	F	NA	42769	89	3082.79886	5621.729447	0.061058976	0.079514764	19552	1	764.6966985	937.2221125	0.029388877	0.036331732
Mid	65	5	PN	11M	M1	Brn0	B-0.94	202308920	WT	2	sec03	F	NA	31461	53	2648.406426	3372.553722	0.068642713	0.054612041	28858	9	1780.896211	3543.691662	0.049408711	0.062821396
Mid	65	6	PN	11M	M1	Brn0	B-0.94	202308920	WT	2	sec03	F	NA	nan	nan	nan	nan	nan	nan	9551	6	615.1850167	1433.321355	0.052185856	0.086648352
Mid	66	1	PN	11M	M1	Brn0	B-0.94	202308920	WT	2	sec03	F	NA	39459	73	4824.39689	2161.506375	0.106858931	0.034073398	14605	4	2222.468072	1703.671353	0.141298547	0.046433203
Mid	66	2	PN	11M	M1	Brn0	B-0.94	202308920	WT	2	sec03	F	NA	59541	31	5398.719895	2991.365688	0.07862974	0.041443504	2819	0	219.9183491	78.84965322	0.067635618	0.024742505
Mid	66	3	PN	11M	M1	Brn0	B-0.94	202308920	WT	2	sec03	F	NA	29614	31	2309.803435	1685.881776	0.069764249	0.048294805	32613	11	2739.849015	3531.158316	0.075852595	0.057175554
Mid	66	4	PN	11M	M1	Brn0	B-0.94	202308920	WT	2	sec03	F	NA	18689	48	2355.726728	1443.421121	0.112375066	0.045761805	55048	10	5773.324045	3253.740038	0.091065846	0.041992828
Mid	66	5	PN	11M	M1	Brn0	B-0.94	202308920	WT	2	sec03	F	NA	85071	215	9532.445432	9186.789449	0.098191805	0.070527196	42290	5	3640.369029	3092.132315	0.074586101	0.044419013
Mid	66	6	PN	11M	M1	Brn0	B-0.94	202308920	WT	2	sec03	F	NA	8956	17	766.8238815	713.9279323	0.073121235	0.044174869	43239	4	4402.453212	2452.52165	0.093568325	0.047562372
Mid	66	7	PN	11M	M1	Brn0	B-0.94	202308920	WT	2	sec03	F	NA	nan	nan	nan	nan	nan	nan	32558	4	2651.356271	1951.844179	0.072526135	0.048889905
Mid	67	1	PN	11M	M1	Brn0	B-0.94	202308920	WT	2	sec03	F	NA	119940	208	16455.9991	9133.83648	0.124528877	0.05384909	91451	12	8353.35362	6963.224592	0.080048829	0.04882887
Mid	67	2	PN	11M	M1	Brn0	B-0.94	202308920	WT	2	sec03	F	NA	147295	147	17880.51392	9663.110002	0.105729766	0.048798352	37824	15	4884.69693	9974.303842	0.113160908	0.130601972
Mid	67	3	PN	11M	M1	Brn0	B-0.94	202308920	WT	2	sec03	F	NA	87061	197	8152.421188	8438.259152	0.082780197	0.058716718	32206	4	2035.208396	2287.888079	0.05380331	0.040527962
Mid	67	4	PN	11M	M1	Brn0	B-0.94	202308920	WT	2	sec03	F	NA	21853	28	2012.34159	1307.168264	0.084634162	0.040192265	28920	5	2971.485133	3187.197989	0.091767758	0.050324254
Mid	67	5	PN	11M	M1	Brn0	B-0.94	202308920	WT	2	sec03	F	NA	47164	93	4761.741668	3688.609084	0.091676205	0.055970091	44026	7	3072.604552	3614.283441	0.05929656	0.059601739
Mid	68	1	PN	11M	M1	Brn0	B-0.94	202308920	WT	2	sec03	F	NA	21137	17	2795.728117	1009.841034	0.117265582	0.035126269	10198	1	1533.990937	507.8575278	0.138673991	0.038345922
Mid	68	2	PN	11M	M1	Brn0	B-0.94	202308920	WT	2	sec03	F	NA	42928	55	5793.961154	2170.444103	0.116243228	0.033859771	40964	3	6751.2488	1873.786867	0.149309531	0.036926832
Mid	68	3	PN	11M	M1	Brn0	B-0.94	202308920	WT	2	sec03	F	NA	24763	85	2824.883149	2266.385278	0.105668724	0.060990311	57790	14	5695.932697	3538.873921	0.084611274	0.043671321
Mid	69	1	PN	11M	M1	Brn01	B0.02	202308920	WT	1	sec01	F	NA	14256	30	1128.897644	787.8456868	0.071793698	0.033600368	202	0	13.88691542	9.18669416	0.060852978	0.045181964
Mid	69	2	PN	11M	M1	Brn01	B0.02	202308920	WT	1	sec01	F	NA	77557	86	7713.047356	3055.598803	0.09092851	0.0280766	32003	2	1493.543042	1166.683455	0.040711071	0.03041123
Mid	69	3	PN	11M	M1	Brn01	B0.02	202308920	WT	1	sec01	F	NA	nan	nan	nan	nan	nan	nan	58295	8	4455.256144	3505.450756	0.067765318	0.031754024
Mid	70	1	PN	11M	M1	Brn01	B0.02	202308920	WT	1	sec01	F	NA	50605	76	3298.058798	1527.340022	0.056229495	0.019111926	21233	4	2311.534998	1311.655301	0.097642481	0.039818417
Mid	70	2	PN	11M	M1	Brn01	B0.02	202308920	WT	1	sec01	F	NA	20702	31	1195.290885	520.0983156	0.051300831	0.01513695	10378	0	1102.946137	331.1555058	0.091798276	0.027420463
Mid	70	3	PN	11M	M1	Brn01	B0.02	202308920	WT	1	sec01	F	NA	15442	32	948.4600607	664.2237601	0.051987488	0.033264667	33452	3	2302.121969	1653.404475	0.060730908	0.039826047
Mid	70	4	PN	11M	M1	Brn01	B0.02	202308920	WT	1	sec01	F	NA	31306	62	2146.494242	1094.760955	0.059510186	0.019714657	11074	3	670.4339829	602.7083097	0.049683377	0.038162813
Mid	70	5	PN	11M	M1	Brn01	B0.02	202308920	WT	1	sec01	F	NA	nan	nan	nan	nan	nan	nan	30290	3	2590.98096	1306.076435	0.07768368	0.030090792
Mid	70	6	PN	11M	M1	Brn01	B0.02	202308920	WT	1	sec01	F	NA	nan	nan	nan	nan	nan	nan	3	0	0.446585789	0.139467463	0.165568016	0.0497673
Mid	71	1	PN	11M	M1	Brn01	B0.02	202308920	WT	1	sec01	F	NA	35325	13	828.3155758	747.551068	0.017181659	0.01248188	27137	1	478.589932	626.4610237	0.014221408	0.018921187
Mid	71	2	PN	11M	M1	Brn01	B0.02	202308920	WT	1	sec01	F	NA	18281	6	878.0397517	612.8447871	0.040466927	0.025543602	48526	11	2609.095054	2848.942814	0.045639735	0.032898452
Mid	71	3	PN	11M	M1	Brn01	B0.02	202308920	WT	1	sec01	F	NA	45519	82	6331.36503	3529.156944	0.127901122	0.041474022	34146	9	3379.099904	2191.544919	0.090730146	0.034561686
Mid	71	4	PN	11M	M1	Brn01	B0.02	202308920	WT	1	sec01	F	NA	34979	41	4508.572659	1255.032963	0.118547343	0.024567025	26360	10	2806.024554	2700.056034	0.101655602	0.066468298
Mid	71	5	PN	11M	M1	Brn01	B0.02	202308920	WT	1	sec01	F	NA	nan	nan	nan	nan	nan	nan	26045	3	4332.851944	1045.263801	0.156801715	0.029182879
Mid	72	1	PN	11M	M1	Brn01	B0.02	202308920	WT	1	sec01	F	NA	51667	56	4247.983571	1850.477598	0.074402988	0.023804074	44861	2	3970.464366	1484.678207	0.080399789	0.027725643
Mid	72	2	PN	11M	M1	Brn01	B0.02	202308920	WT	1	sec01	F	NA	42545	106	4117.270684	4210.806504	0.085572593	0.061203938	27482	6	1629.877992	1658.171529	0.051926453	0.046372168
Mid	72	3	PN	11M	M1	Brn01	B0.02	202308920	WT	1	sec01	F	NA	32582	38	1643.461879	1216.774536	0.044312201	0.024444953	16047	3	935.9828355	1013.123645	0.052185856	0.039826047
Mid	72	4	PN	11M	M1	Brn01	B0.02	202308920	WT	1	sec01	F	NA	66474	168	7316.312403	7422.455412	0.097199969	0.059845883	12496	3	720.3909223	1053.988817	0.051621269	0.038406957
Mid	72	5	PN	11M	M1	Brn01	B0.02	202308920	WT	1	sec01	F	NA	30059	28	1999.486766	1307.497371	0.051239796	0.033234149	53582	7	3398.607497	2379.333354	0.054566264	0.031952392
Mid	72	6	PN	11M	M1	Brn01	B0.02	202308920	WT	1	sec01	F	NA	nan	nan	nan	nan	nan	nan	24124	9	1515.650785	4045.20986	0.051880676	0.076325625
Mid	73	1	PN	11M	M1	Brn01	B0.02	202308920	WT	1	sec01	F	NA	24450	70	3321.235753	1844.129719	0.123140305	0.042420082	9419	0	1582.368445	424.4016032	0.154207677	0.032425422
Mid	73	2	PN	11M	M1	Brn01	B0.02	202308920	WT	1	sec01	F	NA	38830	58	3838.996005	1464.085882	0.085908294	0.024093995	18282	2	2288.20522	1338.561061	0.113725491	0.040115967
Mid	73	3	PN	11M	M1	Brn01	B0.02	202308920	WT	1	sec01	F	NA	65861	111	8504.664184	3548.253138	0.116700999	0.029526208	16141	4	2176.153905	3642.02756	0.127962157	0.08394751
Mid	73	4	PN	11M	M1	Brn01	B0.02	202308920	WT	1	sec01	F	NA	nan	nan	nan	nan	nan	nan	30017	5	4687.063602	1562.357354	0.147966743	0.037811857
Mid	74	1	PN	11M	M1	Brn01	B0.02	202308920	WT	1	sec01	F	NA	19243	23	1332.75772	726.0321524	0.056244753	0.027916381	50278	7	3074.311243	2248.35461	0.053604946	0.031372551
Mid	74	2	PN	11M	M1	Brn01	B0.02	202308920	WT	1	sec01	F	NA	62190	20	3461.909337	1682.37045	0.04788281	0.022186618	32228	3	2323.094396	1706.577116	0.062363621	0.025848784
Mid	74	3	PN	11M	M1	Brn01	B0.02	202308920	WT	1	sec01	F	NA	62485	52	2774.60962	2881.766925	0.035721369	0.031876098	9401	1	404.7908303	406.7213255	0.035553522	0.026535438
Mid	75	1	PN	11M	M1	Brn03	B0.02	202308920	WT	3	sec02	F	NA	49689	120	16793.40122	4818.175529	0.324147403	0.069489583	16958	3	6159.269657	1324.06174	0.342488736	0.059403371
Mid	75	2	PN	11M	M1	Brn03	B0.02	202308920	WT	3	sec02	F	NA	8565	7	2228.969649	674.0130626	0.255237669	0.063256279	15844	8	4853.014542	2698.268453	0.29498741	0.092423894
Mid	75	3	PN	11M	M1	Brn03	B0.02	202308920	WT	3	sec02	F	NA	35417	92	13692.94269	3518.27781	0.373357743	0.073487453	11909	2	4330.633479	1014.234013	0.351552606	0.067948423
Mid	75	4	PN	11M	M1	Brn03	B0.02	202308920	WT	3	sec02	F	NA	74039	189	26893.6325	7311.944495	0.347325861	0.069108114	38064	12	13951.06546	4117.569851	0.349828333	0.080689706
Mid	76	1	PN	11M	M1	Brn03	B0.02	202308920	WT	3	sec02	F	NA	46861	50	5057.936969	4471.595472	0.095216297	0.071503773	10395	2	951.6763877	839.037859	0.08193332	0.065949492
Mid	76	2	PN	11M	M1	Brn03	B0.02	202308920	WT	3	sec02	F	NA	45894	53	7031.03902	4353.118994	0.137392238	0.067170218	18025	3	2390.057314	1313.88086	0.122560464	0.051102463
Mid	76	3	PN	11M	M1	Brn03	B0.02	202308920	WT	3	sec02	F	NA	56039	141	10031.95023	9903.355401	0.159853518	0.122056916	17879	1	1792.368339	1258.777647	0.084916458	0.056763563
Mid	76	4	PN	11M	M1	Brn03	B0.02	202308920	WT	3	sec02	F	NA	55341	122	7493.50842	9419.810351	0.11870756	0.099839777	8701	6	1038.254597	1322.702572	0.107904173	0.113427937
Mid	76	5	PN	11M	M1	Brn03	B0.02	202308920	WT	3	sec02	F	NA	25681	83	4806.958252	5664.911179	0.161745638	0.149652854	12579	7	1473.346991	1365.353736	0.09954223	0.074135959
Mid	76	6	PN	11M	M1	Brn03	B0.02	202308920	WT	3	sec02	F	NA	63845	138	10208.38871	11571.18032	0.139574274	0.12230869	13872	10	1727.244221	2051.749111	0.110612653	0.100221254
Mid	76	7	PN	11M	M1	Brn03	B0.02	202308920	WT	3	sec02	F	NA	9445	21	1312.357398	1409.099992	0.126642257	0.117799647	21260	15	3086.844222	4974.835633	0.137224391	0.152590215
Mid	77	1	PN	11M	M1	Brn03	B0.02	202308920	WT	3	sec02	F	NA	87318	216	32114.89154	6627.738941	0.353948265	0.053452354	43691	3	16265.47652	3157.248756	0.377843887	0.044861525
Mid	77	2	PN	11M	M1	Brn03	B0.02	202308920	WT	3	sec02	F	NA	49105	131	15419.0401	4696.602217	0.299305707	0.068436712	25601	6	6781.780698	2500.020892	0.253627837	0.079575799
Mid	77	3	PN	11M	M1	Brn03	B0.02	202308920	WT	3	sec02	F	NA	44921	83	18796.79776	3981.817507	0.407141209	0.071183339	52447	7	13635.81552	4060.047734	0.246822312	0.058548868
Mid	77	4	PN	11M	M1	Brn03	B0.02	202308920	WT	3	sec02	F	NA	17779	27	6306.915648	1017.484231	0.345265895	0.046883345	17636	13	6406.073304	5152.630428	0.347753108	0.200564578
Mid	77	5	PN	11M	M1	Brn03	B0.02	202308920	WT	3	sec02	F	NA	51165	92	16621.72954	4740.110068	0.306095988	0.070283055	40501	11	15790.17295	5525.439401	0.376752883	0.06301976
Mid	77	6	PN	11M	M1	Brn03	B0.02	202308920	WT	3	sec02	F	NA	nan	nan	nan	nan	nan	nan	13429	2	5518.003297	1834.656475	0.398916602	0.09646754
Mid	78	1	PN	11M	M1	Brn03	B0.02	202308920	WT	3	sec02	F	NA	92134	232	37618.57694	7167.200313	0.394232094	0.055634394	28273	2	10307.97398	2363.363106	0.361226827	0.055283435
Mid	78	2	PN	11M	M1	Brn03	B0.02	202308920	WT	3	sec02	F	NA	43889	105	13123.07462	2868.961079	0.278789967	0.045166705	16279	5	7287.06003	1623.09868	0.441649497	0.07283894
Mid	78	3	PN	11M	M1	Brn03	B0.02	202308920	WT	3	sec02	F	NA	47919	115	14682.30962	3066.110435	0.287266344	0.043289844	34354	4	14106.593	3267.759659	0.397085518	0.059525445
Mid	78	4	PN	11M	M1	Brn03	B0.02	202308920	WT	3	sec02	F	NA	nan	nan	nan	nan	nan	nan	30201	2	13436.17014	1831.507061	0.43858245	0.047730222
Mid	79	1	PN	11M	M1	Brn03	B0.02	202308920	WT	3	sec02	F	NA	64048	142	17120.97051	8802.772479	0.249897003	0.09907683	69976	10	11977.40008	6739.199564	0.158556491	0.068955518
Mid	79	2	PN	11M	M1	Brn03	B0.02	202308920	WT	3	sec02	F	NA	69443	259	19381.17611	19099.61662	0.262073696	0.213115126	68944	21	9930.449644	7358.36465	0.128786147	0.074860759
Mid	79	3	PN	11M	M1	Brn03	B0.02	202308920	WT	3	sec02	F	NA	29741	176	8931.917678	10964.30469	0.289906144	0.303517193	65483	20	8673.726611	7724.841356	0.114290074	0.090028226
Mid	79	4	PN	11M	M1	Brn03	B0.02	202308920	WT	3	sec02	F	NA	78420	140	16992.99332	9775.447677	0.203143358	0.08476387	34518	19	5968.143528	7211.573435	0.153505757	0.103517205
Mid	80	1	PN	11M	M1	Brn03	B0.02	202308920	WT	3	sec02	F	NA	44344	112	16132.40851	2475.539747	0.34319067	0.043961242	27161	5	10462.87878	2630.908739	0.382757306	0.061249714
Mid	80	2	PN	11M	M1	Brn03	B0.02	202308920	WT	3	sec02	F	NA	19575	39	6949.401587	1093.394326	0.338742644	0.0433814	42243	4	15717.20638	2695.429958	0.357015342	0.048569467
Mid	80	3	PN	11M	M1	Brn03	B0.02	202308920	WT	3	sec02	F	NA	31108	90	10352.8725	1820.422769	0.310872048	0.037781339	34800	6	12699.32326	2448.041127	0.343739986	0.049118791
Mid	80	4	PN	11M	M1	Brn03	B0.02	202308920	WT	3	sec02	F	NA	51324	119	13298.71296	2471.358226	0.243015185	0.030991074	27064	2	11270.98862	1805.89853	0.413565278	0.046005949
Mid	81	1	PN	11M	M1	Brn03	B0.02	202308920	WT	3	sec02	F	NA	77709	170	27630.53349	7690.162546	0.338582426	0.069520101	24974	7	7660.74226	2297.434732	0.296940565	0.064866103
Mid	81	2	PN	11M	M1	Brn03	B0.02	202308920	WT	3	sec02	F	NA	18788	44	3605.629511	1779.266775	0.178042263	0.07249561	26224	8	6350.748943	3107.507457	0.229037926	0.069596402
Mid	81	3	PN	11M	M1	Brn03	B0.02	202308920	WT	3	sec02	F	NA	21855	73	6752.408164	2825.642254	0.298710614	0.086091399	36238	8	7368.432152	4119.012165	0.19588007	0.07048142
Mid	81	4	PN	11M	M1	Brn03	B0.02	202308920	WT	3	sec02	F	NA	17582	36	4449.710581	1847.158223	0.241260394	0.091569394	18379	6	3846.051638	1764.151875	0.198374912	0.076195925
Mid	81	5	PN	11M	M1	Brn03	B0.02	202308920	WT	3	sec02	F	NA	nan	nan	nan	nan	nan	nan	17960	3	4323.190921	1640.917603	0.232501715	0.067597464
Mid	81	6	PN	11M	M1	Brn03	B0.02	202308920	WT	3	sec02	F	NA	nan	nan	nan	nan	nan	nan	26086	8	6373.658505	2302.50387	0.23501946	0.072190434
Mid	81	7	PN	11M	M1	Brn03	B0.02	202308920	WT	3	sec02	F	NA	nan	nan	nan	nan	nan	nan	5143	3	1328.704845	606.9628448	0.255695432	0.102166779
Mid	82	1	PN	11M	M1	Brn03	B0.02	202308920	WT	3	sec02	F	NA	35956	34	11410.3626	2365.023594	0.304905772	0.052460518	23212	9	7680.278569	4427.105106	0.318699926	0.093644619
Mid	82	2	PN	11M	M1	Brn03	B0.02	202308920	WT	3	sec02	F	NA	28862	38	8521.238821	1650.980349	0.280292988	0.042053863	22322	4	7973.451513	1801.335991	0.353353173	0.058670938
Mid	82	3	PN	11M	M1	Brn03	B0.02	202308920	WT	3	sec02	F	NA	63957	98	20275.29464	5716.331294	0.305386424	0.069428548	18586	7	5804.157853	3866.331564	0.302281231	0.101243608
Mid	82	4	PN	11M	M1	Brn03	B0.02	202308920	WT	3	sec02	F	NA	39419	97	12790.39225	6530.567302	0.304722667	0.103974976	37462	12	8967.560864	4809.666792	0.217181653	0.082291909
Mid	82	5	PN	11M	M1	Brn03	B0.02	202308920	WT	3	sec02	F	NA	46120	96	12989.96796	5695.161383	0.256565183	0.069123372	25845	5	6897.851837	1897.779036	0.252689391	0.051132981
Mid	83	1	PN	11M	M1	Brn03	B0.02	202308920	WT	3	sec02	F	NA	84978	173	12910.98434	12480.14478	0.134645611	0.091599911	18849	7	2049.870269	2383.51565	0.096147098	0.072190434
Mid	83	2	PN	11M	M1	Brn03	B0.02	202308920	WT	3	sec02	F	NA	31992	117	6196.2927	5842.161322	0.176775768	0.134584576	23145	6	2565.938935	4697.814223	0.098443583	0.098153658
Mid	83	3	PN	11M	M1	Brn03	B0.02	202308920	WT	3	sec02	F	NA	68936	160	10429.67787	11376.88407	0.132341504	0.110795759	4889	0	564.6605631	419.3952241	0.10391394	0.06130312
Mid	83	4	PN	11M	M1	Brn03	B0.02	202308920	WT	3	sec02	F	NA	62148	157	10012.16148	9792.785999	0.139559016	0.106507972	6573	4	946.8446333	1876.968673	0.137575343	0.198001072
Mid	83	5	PN	11M	M1	Brn03	B0.02	202308920	WT	3	sec02	F	NA	44417	30	8294.602109	2765.807665	0.172739759	0.047669183	8517	3	1554.799924	2213.903044	0.169192031	0.130342565
Mid	83	6	PN	11M	M1	Brn03	B0.02	202308920	WT	3	sec02	F	NA	2076	3	414.5768981	277.3034259	0.190142676	0.100404367	11580	4	2567.825804	1745.469459	0.215442136	0.096284427
Mid	83	7	PN	11M	M1	Brn03	B0.02	202308920	WT	3	sec02	F	NA	24397	17	5486.201878	1643.357827	0.209018081	0.053269245	32660	3	6515.877914	2270.231513	0.185732812	0.048004884
Mid	83	8	PN	11M	M1	Brn03	B0.02	202308920	WT	3	sec02	F	NA	69627	185	14656.43701	12164.76315	0.190157935	0.11999695	98853	23	12152.39247	9542.763235	0.109147787	0.071549557
Mid	83	9	PN	11M	M1	Brn03	B0.02	202308920	WT	3	sec02	F	NA	44836	115	10339.49841	7252.051961	0.208850235	0.099290453	6565	1	1029.934188	499.2809493	0.149721518	0.057602808
Mid	83	10	PN	11M	M1	Brn03	B0.02	202308920	WT	3	sec02	F	NA	18764	34	2260.521692	1964.417504	0.108232245	0.073563747	14299	1	1596.115603	1108.659893	0.097093157	0.052864883
Mid	84	1	PN	11M	M1	Brn03	B0.02	202308920	WT	3	sec02	F	NA	75600	142	21233.2664	9079.937003	0.262180507	0.081757836	36838	6	7416.444284	4263.329003	0.192935079	0.067978941
Mid	84	2	PN	11M	M1	Brn03	B0.02	202308920	WT	3	sec02	F	NA	19341	37	4070.275213	2598.616268	0.198893726	0.089906156	13902	7	2884.299338	2340.712948	0.196108952	0.120805673
Mid	84	3	PN	11M	M1	Brn03	B0.02	202308920	WT	3	sec02	F	NA	79498	207	24637.83821	16202.58308	0.296711683	0.131609067	46238	8	9866.136143	5923.681745	0.202029452	0.083375297
Mid	84	4	PN	11M	M1	Brn03	B0.02	202308920	WT	3	sec02	F	NA	29918	24	4281.206549	2673.577892	0.132310972	0.078233004	19630	10	3251.894439	2847.188573	0.154589146	0.107179374
Mid	84	5	PN	11M	M1	Brn03	B0.02	202308920	WT	3	sec02	F	NA	42984	63	9356.896622	3873.571042	0.203204393	0.065781645	14100	1	3209.34014	1079.074923	0.213717863	0.061280232
Mid	84	6	PN	11M	M1	Brn03	B0.02	202308920	WT	3	sec02	F	NA	57478	163	19284.20447	12626.00332	0.315144569	0.148928061	44960	17	9479.770749	5755.61183	0.196871907	0.097383074
Mid	84	7	PN	11M	M1	Brn03	B0.02	202308920	WT	3	sec02	F	NA	61441	130	16577.23275	7533.424327	0.257694364	0.082459755	41691	2	10242.62947	3179.133383	0.233066306	0.063225757
Mid	85	1	PN	11M	M1	Brn03	B1.78	202308920	WT	3	sec01	F	NA	33106	98	6987.977265	4956.371437	0.210391387	0.126710922	32071	19	6144.233084	4888.738813	0.189547569	0.132600904
Mid	85	2	PN	11M	M1	Brn03	B1.78	202308920	WT	3	sec01	F	NA	40456	170	12631.68394	8664.274543	0.310231179	0.179140911	56463	37	15527.66151	6634.665557	0.275181204	0.090005338
Mid	85	3	PN	11M	M1	Brn03	B1.78	202308920	WT	3	sec01	F	NA	30056	106	3008.943193	5891.222127	0.098115511	0.149919897	32661	28	2294.998492	3603.181431	0.067856871	0.086869612
Mid	86	1	PN	11M	M1	Brn03	B1.78	202308920	WT	3	sec01	F	NA	22669	27	920.3151929	2635.951952	0.037499048	0.100404367	22898	7	1424.47938	2234.002032	0.059388112	0.070603497
Mid	86	2	PN	11M	M1	Brn03	B1.78	202308920	WT	3	sec01	F	NA	28844	99	4177.777968	7133.910126	0.143160149	0.197314411	40837	6	2000.414302	2999.869554	0.043656062	0.057190813
Mid	86	3	PN	11M	M1	Brn03	B1.78	202308920	WT	3	sec01	F	NA	nan	nan	nan	nan	nan	nan	25367	21	2637.958955	3829.309501	0.098382544	0.116273746
Mid	87	1	PN	11M	M1	Brn03	B1.78	202308920	WT	3	sec01	F	NA	40688	133	8720.796064	10643.00836	0.212726027	0.204089418	21106	14	3572.71684	2998.775984	0.165590912	0.095445178
Mid	87	2	PN	11M	M1	Brn03	B1.78	202308920	WT	3	sec01	F	NA	76783	263	35639.57776	23321.25068	0.467612714	0.246021211	66273	39	29203.14896	8685.195017	0.446784168	0.088258184
Mid	87	3	PN	11M	M1	Brn03	B1.78	202308920	WT	3	sec01	F	NA	79146	250	18792.84444	19439.5524	0.235553518	0.187930107	72237	36	16043.39358	9706.937552	0.218738079	0.093705654
Mid	87	4	PN	11M	M1	Brn03	B1.78	202308920	WT	3	sec01	F	NA	41824	73	5651.09519	6501.737853	0.131212324	0.114503704	19471	14	2684.985323	4676.533197	0.135912105	0.207392991
Mid	87	5	PN	11M	M1	Brn03	B1.78	202308920	WT	3	sec01	F	NA	6763	8	1303.053514	804.4127878	0.188761726	0.101182573	40748	4	3252.146993	2803.136344	0.068955518	0.05586328
Mid	87	6	PN	11M	M1	Brn03	B1.78	202308920	WT	3	sec01	F	NA	29486	79	3641.146093	5718.629863	0.121614404	0.137590602	34834	16	6450.356743	4018.605878	0.183413446	0.095506221
Mid	87	7	PN	11M	M1	Brn03	B1.78	202308920	WT	3	sec01	F	NA	nan	nan	nan	nan	nan	nan	20396	20	2184.409844	2990.015733	0.102067597	0.098847941
Mid	88	1	PN	11M	M1	Brn0	B1.98	202308920	WT	2	sec01	F	NA	43282	121	3164.189475	3147.037235	0.06657511	0.049210347	28553	9	1840.100087	2100.942308	0.056366827	0.038849469
Mid	88	2	PN	11M	M1	Brn0	B1.98	202308920	WT	2	sec01	F	NA	14796	50	685.1398658	1087.338156	0.040604256	0.052658886	30615	4	1048.039722	1503.006244	0.0299382	0.040672924
Mid	88	3	PN	11M	M1	Brn0	B1.98	202308920	WT	2	sec01	F	NA	28855	119	1207.072865	2472.037204	0.038300145	0.061417565	18714	6	488.3990866	1225.348594	0.022278173	0.045548182
Mid	88	4	PN	11M	M1	Brn0	B1.98	202308920	WT	2	sec01	F	NA	42008	151	1802.697845	3768.311151	0.038178071	0.056290533	47170	7	1095.407528	1957.307031	0.01933318	0.032654308
Mid	88	5	PN	11M	M1	Brn0	B1.98	202308920	WT	2	sec01	F	NA	33811	114	1448.50439	2470.49525	0.037811857	0.05728237	31110	5	827.7111656	1446.570264	0.022659648	0.035095751
Mid	88	6	PN	11M	M1	Brn0	B1.98	202308920	WT	2	sec01	F	NA	nan	nan	nan	nan	nan	nan	28436	12	1437.217658	3401.735135	0.041138325	0.06927596
Mid	88	7	PN	11M	M1	Brn0	B1.98	202308920	WT	2	sec01	F	NA	nan	nan	nan	nan	nan	nan	30684	3	1002.555127	1478.886064	0.028671702	0.040573739
Mid	89	1	PN	11M	M1	Brn0	B1.98	202308920	WT	2	sec01	F	NA	22201	59	997.6395995	1200.024371	0.037651636	0.040321965	17325	2	880.1490978	729.9014591	0.044617381	0.035553522
Mid	89	2	PN	11M	M1	Brn0	B1.98	202308920	WT	2	sec01	F	NA	20142	56	1656.959367	1334.768569	0.075516902	0.048004884	42363	6	2712.764802	2175.593062	0.055359732	0.038467996
Mid	89	3	PN	11M	M1	Brn0	B1.98	202308920	WT	2	sec01	F	NA	89973	201	8216.076136	5127.881996	0.083909363	0.038223851	43788	11	4112.587339	2990.65808	0.087861449	0.035263598
Mid	90	1	PN	11M	M1	Brn0	B1.98	202308920	WT	2	sec01	F	NA	38893	29	735.2100599	628.8948237	0.013992523	0.010955978	35517	0	649.4445598	641.7985086	0.012985428	0.015014878
Mid	90	2	PN	11M	M1	Brn0	B1.98	202308920	WT	2	sec01	F	NA	22688	21	912.7659439	490.3554001	0.030319676	0.014633402	15306	3	1294.401939	1374.403602	0.077073321	0.0402533
Mid	90	3	PN	11M	M1	Brn0	B1.98	202308920	WT	2	sec01	F	NA	50651	37	1137.88657	788.837542	0.014373999	0.00935378	23339	1	836.2292385	539.221075	0.026550699	0.014236667
Mid	90	4	PN	11M	M1	Brn0	B1.98	202308920	WT	2	sec01	F	NA	72863	147	3688.752338	2680.271786	0.040527962	0.024444953	45198	4	3640.183875	3724.603103	0.068360418	0.037094682
Mid	90	5	PN	11M	M1	Brn0	B1.98	202308920	WT	2	sec01	F	NA	40822	51	1919.966938	1454.860919	0.039353017	0.029388877	39850	2	2025.801041	1948.026554	0.044144351	0.029724576
Mid	91	1	PN	11M	M1	Brn0	B1.98	202308920	WT	2	sec01	F	NA	34598	34	1166.475505	2260.657438	0.02713054	0.044907302	24786	5	855.7836753	1399.738615	0.026886396	0.043305103
Mid	91	2	PN	11M	M1	Brn0	B1.98	202308920	WT	2	sec01	F	NA	36239	55	1471.665312	1908.676635	0.034302283	0.039749753	46149	13	2285.124626	5200.017261	0.039047837	0.065568015
Mid	91	3	PN	11M	M1	Brn0	B1.98	202308920	WT	2	sec01	F	NA	76400	119	3040.764974	4304.963538	0.032837417	0.041000992	38203	2	1287.047322	1559.749192	0.028137637	0.033356223
Mid	91	4	PN	11M	M1	Brn0	B1.98	202308920	WT	2	sec01	F	NA	60455	141	2245.971685	4132.340419	0.03056382	0.046974897	26743	7	904.13944	2400.975298	0.025574122	0.042679485
Mid	91	5	PN	11M	M1	Brn0	B1.98	202308920	WT	2	sec01	F	NA	58860	123	2645.769015	3451.738558	0.037811857	0.042084381	56921	9	2402.950445	4287.123801	0.035889219	0.046356909
Mid	91	6	PN	11M	M1	Brn0	B1.98	202308920	WT	2	sec01	F	NA	14418	6	447.9669809	652.1880385	0.024048219	0.040115967	15506	7	625.3819041	1153.704053	0.033646144	0.059540704
Mid	91	7	PN	11M	M1	Brn0	B1.98	202308920	WT	2	sec01	F	NA	59411	166	3907.75078	8270.313697	0.055848021	0.095437549	81092	12	2474.420441	4398.172526	0.024780652	0.039597161
Mid	91	8	PN	11M	M1	Brn0	B1.98	202308920	WT	2	sec01	F	NA	81260	91	3274.912118	5535.371107	0.032242313	0.043595027	58544	10	2038.517684	3430.852803	0.02839704	0.041306172
Mid	92	1	PN	11M	M1	Brn0	B1.98	202308920	WT	2	sec01	F	NA	45477	82	2462.546812	3573.716599	0.042999923	0.047188524	17626	4	863.0751677	1412.062243	0.042160679	0.041718166
Mid	92	2	PN	11M	M1	Brn0	B1.98	202308920	WT	2	sec01	F	NA	64805	184	3252.929418	7852.835284	0.041763943	0.080811784	23688	6	1030.274527	2687.015886	0.033066299	0.057389181
Mid	92	3	PN	11M	M1	Brn0	B1.98	202308920	WT	2	sec01	F	NA	29666	33	1243.977877	1694.325601	0.034866866	0.043625545	35981	7	1278.914507	2637.105595	0.026626993	0.039444573
Mid	92	4	PN	11M	M1	Brn0	B1.98	202308920	WT	2	sec01	F	NA	63868	93	2475.021919	3236.650804	0.032410163	0.037109941	24501	5	937.3341751	1929.156224	0.031906616	0.034714274
Mid	92	5	PN	11M	M1	Brn0	B1.98	202308920	WT	2	sec01	F	NA	nan	nan	nan	nan	nan	nan	28556	2	855.3723386	1581.203177	0.024338139	0.043976501
Mid	92	6	PN	11M	M1	Brn0	B1.98	202308920	WT	2	sec01	F	NA	nan	nan	nan	nan	nan	nan	44683	5	2146.744034	3674.942569	0.03695735	0.037827116
Mid	93	1	PN	11M	M1	Brn0	B1.98	202308920	WT	2	sec01	F	NA	80995	156	2953.386397	4597.473511	0.030899519	0.039978638	72522	11	2426.74245	5990.683932	0.025925077	0.042008087
Mid	93	2	PN	11M	M1	Brn0	B1.98	202308920	WT	2	sec01	F	NA	30890	11	634.3255851	1138.735244	0.016220341	0.033615626	2693	1	85.72126374	240.3664149	0.022926681	0.049088273
Mid	93	3	PN	11M	M1	Brn0	B1.98	202308920	WT	2	sec01	F	NA	46260	57	1442.903828	2252.935459	0.025345236	0.036255438	21747	3	710.7862235	1539.458201	0.024917983	0.042114902
Mid	93	4	PN	11M	M1	Brn0	B1.98	202308920	WT	2	sec01	F	NA	47945	47	1645.603057	2200.379268	0.028641185	0.035561152	45559	9	1665.797258	3554.304194	0.028046083	0.052750438
Mid	93	5	PN	11M	M1	Brn0	B1.98	202308920	WT	2	sec01	F	NA	41240	125	1859.277917	4102.96651	0.036392767	0.066620886	32063	2	711.5008505	1363.747955	0.018585488	0.035675593
Mid	93	6	PN	11M	M1	Brn0	B1.98	202308920	WT	2	sec01	F	NA	nan	nan	nan	nan	nan	nan	19536	3	694.0556213	1108.636487	0.0280766	0.037445638
Mid	94	1	PN	11M	M1	Brn0	B1.98	202308920	WT	2	sec01	F	NA	17693	14	437.3024663	509.7236459	0.01980621	0.023361562	21022	0	1195.81253	666.6041678	0.048279546	0.027359426
Mid	94	2	PN	11M	M1	Brn0	B1.98	202308920	WT	2	sec01	F	NA	22961	68	1121.271155	1544.189534	0.038162813	0.041351948	14794	1	439.0866422	807.8050526	0.025253681	0.033630885
Mid	94	3	PN	11M	M1	Brn0	B1.98	202308920	WT	2	sec01	F	NA	5792	5	305.3606781	208.7116049	0.047913328	0.031830318	18353	2	982.0127279	801.3095461	0.044380866	0.033295184
Mid	94	4	PN	11M	M1	Brn0	B1.98	202308920	WT	2	sec01	F	NA	47846	43	1924.402889	2590.630644	0.03257801	0.033676662	73098	10	4570.585084	4879.396986	0.053757533	0.045548182
Mid	94	5	PN	11M	M1	Brn0	B1.98	202308920	WT	2	sec01	F	NA	91275	170	4286.212613	4758.432969	0.039642937	0.037140459	21865	9	1445.339698	4111.485405	0.05243	0.089814603
Mid	94	6	PN	11M	M1	Brn0	B1.98	202308920	WT	2	sec01	F	NA	26598	56	1257.968096	1209.801178	0.04008545	0.040924698	43959	7	2598.92371	2887.905535	0.052353702	0.039566644
Mid	94	7	PN	11M	M1	Brn0	B1.98	202308920	WT	2	sec01	F	NA	67205	121	3214.047813	2587.020607	0.039230946	0.023224231	36932	1	1950.198707	1628.739502	0.045014113	0.038223851
Mid	94	8	PN	11M	M1	Brn0	B1.98	202308920	WT	2	sec01	F	NA	nan	nan	nan	nan	nan	nan	41071	6	2673.408565	2263.143576	0.056137942	0.03257801
Mid	95	1	PN	11M	M1	Brn0	B1.98	202308920	WT	2	sec01	F	NA	32739	99	1596.117956	1582.434534	0.038467996	0.035660334	59579	4	3457.290797	2281.327892	0.051758602	0.029831387
Mid	95	2	PN	11M	M1	Brn0	B1.98	202308920	WT	2	sec01	F	NA	55029	96	1451.40672	1789.192056	0.019134814	0.020828566	9784	3	828.3882362	1800.022677	0.072404057	0.084840164
Mid	95	3	PN	11M	M1	Brn0	B1.98	202308920	WT	2	sec01	F	NA	68172	141	3177.221964	2627.552628	0.036972608	0.025864042	55341	6	3315.714753	3391.82889	0.050904099	0.029037919
Mid	95	4	PN	11M	M1	Brn0	B1.98	202308920	WT	2	sec01	F	NA	28235	86	1060.193365	1308.550228	0.028595407	0.028038453	11043	4	860.0074629	1361.381553	0.067238882	0.049034867
Mid	95	5	PN	11M	M1	Brn0	B1.98	202308920	WT	2	sec01	F	NA	nan	nan	nan	nan	nan	nan	23202	1	1697.541225	898.7711781	0.062607765	0.026306555
Mid	95	6	PN	11M	M1	Brn0	B1.98	202308920	WT	2	sec01	F	NA	nan	nan	nan	nan	nan	nan	34237	2	1886.873949	1263.722641	0.046143282	0.023285268
Mid	96	1	PN	11M	M1	Brn0	B1.98	202308920	WT	2	sec01	F	NA	53869	93	2199.85178	3149.405346	0.03352407	0.041245136	48762	11	2581.226373	3550.446239	0.044983596	0.043106738
Mid	96	2	PN	11M	M1	Brn0	B1.98	202308920	WT	2	sec01	F	NA	25023	28	1107.38923	1134.297538	0.036591135	0.032913711	25136	4	1192.864578	1792.129185	0.039734494	0.041275654
Mid	96	3	PN	11M	M1	Brn0	B1.98	202308920	WT	2	sec01	F	NA	73014	83	3208.498154	5085.586701	0.036911573	0.051575493	29310	10	1345.090917	2254.625714	0.03949035	0.048004884
Mid	97	1	PN	11M	M1	Brn0	B1.98	202308920	WT	2	sec02	F	NA	30749	123	2684.423762	4873.641644	0.078385599	0.124513619	23600	2	1627.153234	2143.993914	0.057618067	0.063721679
Mid	97	2	PN	11M	M1	Brn0	B1.98	202308920	WT	2	sec02	F	NA	29461	138	2455.144078	5468.771666	0.074998096	0.147852287	19340	4	975.2539577	2287.603404	0.040833142	0.108705275
Mid	97	3	PN	11M	M1	Brn0	B1.98	202308920	WT	2	sec02	F	NA	15772	63	744.1404303	2133.99283	0.036499582	0.113344014	18455	1	1032.393731	1215.154087	0.045319296	0.053490501
Mid	97	4	PN	11M	M1	Brn0	B1.98	202308920	WT	2	sec02	F	NA	13169	1	157.6454732	405.0360585	0.008712902	0.027573053	425	0	38.0872969	33.93926913	0.066262301	0.07986572
Mid	97	5	PN	11M	M1	Brn0	B1.98	202308920	WT	2	sec02	F	NA	29081	139	1874.550594	4910.334373	0.054932479	0.136980236	51055	14	2430.603652	9043.783982	0.031754024	0.131624326
Mid	97	6	PN	11M	M1	Brn0	B1.98	202308920	WT	2	sec02	F	NA	25949	115	1748.27323	4021.418466	0.061898224	0.1228275	26843	2	790.3087692	2759.041309	0.021927215	0.072541393
Mid	97	7	PN	11M	M1	Brn0	B1.98	202308920	WT	2	sec02	F	NA	9376	54	353.6399949	1477.516839	0.028274968	0.118593119	58906	14	3326.880268	9608.94379	0.040634774	0.119920656
Mid	97	8	PN	11M	M1	Brn0	B1.98	202308920	WT	2	sec02	F	NA	21857	68	1418.558238	2286.32354	0.055947203	0.089173727	43848	12	2281.844454	6610.642929	0.03823911	0.125978485
Mid	97	9	PN	11M	M1	Brn0	B1.98	202308920	WT	2	sec02	F	NA	31934	141	1724.208106	4542.553066	0.047699701	0.110048063	26250	7	1120.389153	4780.389946	0.029129473	0.129396513
Mid	97	10	PN	11M	M1	Brn0	B1.98	202308920	WT	2	sec02	F	NA	17768	79	1255.311759	2893.461404	0.060761426	0.128343627	19266	5	893.600002	2496.546153	0.036087587	0.113710232
Mid	97	11	PN	11M	M1	Brn0	B1.98	202308920	WT	2	sec02	F	NA	25973	39	1252.718856	2893.883912	0.034836348	0.089234762	29450	1	1453.964541	2309.997424	0.039917603	0.066392004
Mid	97	12	PN	11M	M1	Brn0	B1.98	202308920	WT	2	sec02	F	NA	nan	nan	nan	nan	nan	nan	46394	15	2728.753922	8358.569316	0.042191196	0.113603421
Mid	97	13	PN	11M	M1	Brn0	B1.98	202308920	WT	2	sec02	F	NA	nan	nan	nan	nan	nan	nan	18041	6	1030.243643	2928.714612	0.042420082	0.103028916
Mid	97	14	PN	11M	M1	Brn0	B1.98	202308920	WT	2	sec02	F	NA	nan	nan	nan	nan	nan	nan	17374	2	800.8112938	2156.649135	0.034622721	0.098329134
Mid	97	15	PN	11M	M1	Brn0	B1.98	202308920	WT	2	sec02	F	NA	nan	nan	nan	nan	nan	nan	28411	5	1568.184683	3789.338936	0.041237507	0.090012968
Mid	98	1	PN	11M	M1	Brn0	B1.98	202308920	WT	2	sec02	F	NA	29441	149	514.9808378	2939.349587	0.013763638	0.080537118	26250	2	711.7704159	1936.877717	0.017837796	0.062592506
Mid	98	2	PN	11M	M1	Brn0	B1.98	202308920	WT	2	sec02	F	NA	26681	137	1652.617001	3491.541545	0.052841991	0.104089417	39157	8	1603.826173	2608.150565	0.032272831	0.052674145
Mid	98	3	PN	11M	M1	Brn0	B1.98	202308920	WT	2	sec02	F	NA	26381	124	583.3807918	3081.425775	0.017212177	0.093171589	23926	1	590.29824	1924.451929	0.017517358	0.059769589
Mid	98	4	PN	11M	M1	Brn0	B1.98	202308920	WT	2	sec02	F	NA	10242	46	248.7210356	1002.460503	0.021026932	0.074326694	28213	2	880.5248372	1770.703932	0.022827497	0.050431069
Mid	98	5	PN	11M	M1	Brn0	B1.98	202308920	WT	2	sec02	F	NA	20881	92	460.0561403	2257.559138	0.017914092	0.084817275	29094	5	691.4738567	2444.04163	0.017059587	0.055100329
Mid	98	6	PN	11M	M1	Brn0	B1.98	202308920	WT	2	sec02	F	NA	9551	12	252.8167096	529.8476703	0.020920118	0.050759137	20954	3	570.7370133	1574.593272	0.018783856	0.061692227
Mid	98	7	PN	11M	M1	Brn0	B1.98	202308920	WT	2	sec02	F	NA	23897	70	416.5970271	1983.101216	0.011932556	0.060112916	16326	4	436.766264	1595.648067	0.017929351	0.060547799
Mid	98	8	PN	11M	M1	Brn0	B1.98	202308920	WT	2	sec02	F	NA	25575	60	474.8969737	1677.131138	0.013550011	0.047669183	27480	4	630.5599785	1628.988665	0.017059587	0.048966203
Mid	98	9	PN	11M	M1	Brn0	B1.98	202308920	WT	2	sec02	F	NA	7662	31	162.7929663	625.8705129	0.016235599	0.063416496	21109	5	942.0298943	3706.659328	0.025726711	0.076478221
Mid	98	10	PN	11M	M1	Brn0	B1.98	202308920	WT	2	sec02	F	NA	31155	136	523.980075	3167.970782	0.013015945	0.078187227	33812	5	769.0359692	2532.210776	0.01528954	0.058579385
Mid	98	11	PN	11M	M1	Brn0	B1.98	202308920	WT	2	sec02	F	NA	32672	117	851.2551191	2582.194419	0.021728847	0.060944535	29566	1	566.7579645	1728.305275	0.0140383	0.05119402
Mid	98	12	PN	11M	M1	Brn0	B1.98	202308920	WT	2	sec02	F	NA	23547	76	561.8578342	1768.67291	0.019699397	0.055168994	29050	2	821.4586283	1764.014132	0.021438926	0.0433814
Mid	98	13	PN	11M	M1	Brn0	B1.98	202308920	WT	2	sec02	F	NA	16474	78	199.2188617	1554.38726	0.009094377	0.076752879	69294	11	1994.342358	5172.183436	0.018051423	0.047455557
Mid	98	14	PN	11M	M1	Brn0	B1.98	202308920	WT	2	sec02	F	NA	26281	88	838.0176426	2235.962953	0.025574122	0.061631188	25491	6	571.3575216	2490.113513	0.014900435	0.065148391
Mid	98	15	PN	11M	M1	Brn0	B1.98	202308920	WT	2	sec02	F	NA	nan	nan	nan	nan	nan	nan	13658	6	554.057467	1185.022737	0.030975815	0.066468298
Mid	100	1	PN	11M	M1	Brn0	B1.98	202308920	WT	2	sec02	F	NA	59692	102	8130.84743	6053.300502	0.112397954	0.057785917	3271	0	167.116335	118.1534146	0.042023346	0.030510414
Mid	100	2	PN	11M	M1	Brn0	B1.98	202308920	WT	2	sec02	F	NA	99527	134	7811.929207	5246.280533	0.062302586	0.030914778	23411	2	1045.547999	970.9052894	0.022415504	0.033279926
Mid	100	3	PN	11M	M1	Brn0	B1.98	202308920	WT	2	sec02	F	NA	81245	76	7017.106013	3458.546495	0.07057298	0.028595407	42444	4	6436.071445	1511.124853	0.1342794	0.025116351
Mid	100	4	PN	11M	M1	Brn0	B1.98	202308920	WT	2	sec02	F	NA	21013	37	351.7685072	1133.337883	0.009140154	0.038925763	32630	8	3535.50503	2684.39631	0.091798276	0.035553522
Mid	100	5	PN	11M	M1	Brn0	B1.98	202308920	WT	2	sec02	F	NA	72239	106	9131.728288	3656.410276	0.107896544	0.031555656	43785	12	4273.941135	2239.944812	0.0805066	0.031738766
Mid	100	6	PN	11M	M1	Brn0	B1.98	202308920	WT	2	sec02	F	NA	79088	122	6117.235423	4157.138042	0.060746167	0.032867935	64078	18	6476.117423	3191.121545	0.08180362	0.031082628
Mid	100	7	PN	11M	M1	Brn0	B1.98	202308920	WT	2	sec02	F	NA	6356	17	650.5021597	400.1018545	0.085709929	0.039322499	38539	17	3707.512692	2852.247031	0.079758905	0.037903409
Mid	100	8	PN	11M	M1	Brn0	B1.98	202308920	WT	2	sec02	F	NA	52960	144	5737.175055	7633.70955	0.087098494	0.080827042	42778	4	4465.108509	1507.464703	0.08725109	0.023498895
Mid	100	9	PN	11M	M1	Brn0	B1.98	202308920	WT	2	sec02	F	NA	51062	89	6621.452221	4565.288568	0.100877397	0.047180895	43462	17	5191.75299	2972.812288	0.103166245	0.03759823
Mid	100	10	PN	11M	M1	Brn0	B1.98	202308920	WT	2	sec02	F	NA	33873	72	3185.128972	1991.005222	0.077409022	0.032791637	22908	6	1608.084461	1088.361824	0.057053484	0.035568781
Mid	100	11	PN	11M	M1	Brn0	B1.98	202308920	WT	2	sec02	F	NA	38975	106	4681.337288	5427.113789	0.096375979	0.076676585	42735	3	3268.527462	1503.227852	0.060456246	0.024444953
Mid	100	12	PN	11M	M1	Brn0	B1.98	202308920	WT	2	sec02	F	NA	46316	126	3934.058492	3987.210059	0.072526135	0.044953078	43226	11	3753.766343	2190.0996	0.073334858	0.03416495
Mid	100	13	PN	11M	M1	Brn0	B1.98	202308920	WT	2	sec02	F	NA	63222	111	4020.108894	3882.937306	0.049347676	0.03558404	28848	0	2310.935579	823.5828977	0.062577248	0.023056382
Mid	100	14	PN	11M	M1	Brn0	B1.98	202308920	WT	2	sec02	F	NA	44574	104	5429.803285	4780.417567	0.100373849	0.058258947	nan	nan	nan	nan	nan	nan
Mid	101	1	PN	11M	M1	Brn0	B1.98	202308920	WT	2	sec02	F	NA	56771	19	6922.202752	3239.489637	0.102258332	0.047432669	44368	6	5443.055791	3079.274515	0.110063322	0.042343784
Mid	101	2	PN	11M	M1	Brn0	B1.98	202308920	WT	2	sec02	F	NA	76474	78	9877.808077	5201.293743	0.111024641	0.044998854	40590	4	4525.013995	3003.057927	0.095017932	0.04055848
Mid	101	3	PN	11M	M1	Brn0	B1.98	202308920	WT	2	sec02	F	NA	80456	225	12893.69663	13324.09868	0.138292521	0.097398333	64115	14	6663.484327	3996.692552	0.089524679	0.03961242
Mid	101	4	PN	11M	M1	Brn0	B1.98	202308920	WT	2	sec02	F	NA	63607	180	7067.174888	10893.49353	0.091844052	0.103883423	42704	13	3330.70137	3728.195595	0.064667732	0.044129092
Mid	101	5	PN	11M	M1	Brn0	B1.98	202308920	WT	2	sec02	F	NA	16739	3	544.0582913	566.7812025	0.023971923	0.024841689	15954	0	465.8087144	612.6113391	0.024887465	0.034332801
Mid	101	6	PN	11M	M1	Brn0	B1.98	202308920	WT	2	sec02	F	NA	44740	125	5341.232322	5715.480038	0.104570076	0.084138244	48645	9	6012.535671	3505.452983	0.109727629	0.04351873
Mid	101	7	PN	11M	M1	Brn0	B1.98	202308920	WT	2	sec02	F	NA	65414	191	10282.56706	12397.04861	0.135698482	0.117875941	85060	43	10190.05138	8481.136164	0.096559092	0.053788051
Mid	101	8	PN	11M	M1	Brn0	B1.98	202308920	WT	2	sec02	F	NA	33784	9	1500.356546	902.7214039	0.02822919	0.008773938	18261	1	1431.229161	503.1729323	0.053986419	0.016754406
[truncated: 6,977 more rows]
