# Supplementary material for: An altered cell-specific subcellular distribution of translesion synthesis DNA polymerase kappa (POLK) in aging mouse neurons
Source: eLife. 2026 May 13;13:RP101533. doi: 10.7554/eLife.101533 (PMC13171111; doi:10.7554/eLife.101533)
Supplement: Figure 2—source data 1. [file elife-101533-fig2-data1.zip › Figure2/Fig2_C2.R]

# --- Packages ---
pkgs <- c("dplyr","ggplot2","geepack","sandwich","lmtest","purrr","scales")
to_install <- pkgs[!pkgs %in% installed.packages()[,"Package"]]
if (length(to_install)) install.packages(to_install, dependencies = TRUE)
invisible(lapply(pkgs, library, character.only = TRUE))

# --- Inputs ---
setwd("path/to/your/project/folder")
csv_path <- "Figure2C_data_Combo_Flt.Nan_allAge_INPNNN_gH2AX-PolK_intensities.csv"  # set path
x_col <- "NucSpec_IntegratedIntensity_polk"
y_col <- "NucSpec_IntegratedIntensity_gH2AX"
age_levels  <- c("Mid","EarlyOld","LateOld")
cell_levels <- c("IN","PN","NN")

# Format axes
x_max <- 50000; y_max <- 50000
axis_breaks <- seq(0, 50000, by = 10000)
axis_labels <- c("0","10K","20K","30K","40K", "50K")

# Colors (IN red, PN green, NN blue)
pal <- c(IN = "#D55E00", PN = "#009E73", NN = "#0072B2")

# --- Data ---
df <- read.csv(csv_path, check.names = FALSE) |>
  transmute(
    Age_Grp   = factor(Age_Grp,   levels = age_levels),
    Cell_type = factor(Cell_type, levels = cell_levels),
    Age_Grp_Rep = paste(Age_Grp, Replicate, sep = "-"),
    x = pmin(as.numeric(.data[[x_col]]), x_max),
    y = pmin(as.numeric(.data[[y_col]]), y_max)
  ) |>
  filter(!is.na(x), !is.na(y), is.finite(x), is.finite(y))

# --- Per-panel fit: GEE -> cluster-robust OLS -> HC1 ---
fit_one <- function(d) {
  n_cells <- nrow(d)
  n_clusters <- dplyr::n_distinct(d$Age_Grp_Rep)
  r_val <- if (n_cells >= 3 && sd(d$x) > 0 && sd(d$y) > 0) cor(d$x, d$y) else NA_real_
  
  slope <- NA_real_; p_raw <- NA_real_; method <- NA_character_
  
  if (n_clusters >= 2) {
    # Use numeric id to avoid coercion warnings inside geepack
    id_num <- as.numeric(factor(d$Age_Grp_Rep))
    gee_ok <- FALSE
    res <- try(geepack::geeglm(y ~ x, id = id_num, data = d,
                               family = gaussian(), corstr = "exchangeable"),
               silent = TRUE)
    if (!inherits(res, "try-error")) {
      summ <- summary(res)$coefficients
      if ("x" %in% rownames(summ)) {
        slope_ge <- unname(summ["x","Estimate"])
        p_ge     <- unname(summ["x","Pr(>|W|)"])
        if (is.finite(p_ge)) {
          slope <- slope_ge; p_raw <- p_ge; method <- "GEE"; gee_ok <- TRUE
        }
      }
    }
    if (!gee_ok) {
      lmfit <- lm(y ~ x, data = d)
      vc <- sandwich::vcovCL(lmfit, cluster = d$Age_Grp_Rep, type = "HC1")
      ct <- lmtest::coeftest(lmfit, vcov. = vc)
      slope <- unname(ct["x","Estimate"])
      p_raw <- unname(ct["x","Pr(>|t|)"])
      method <- "OLS (cluster-robust)"
    }
  } else {
    lmfit <- lm(y ~ x, data = d)
    vc <- sandwich::vcovHC(lmfit, type = "HC1")
    ct <- lmtest::coeftest(lmfit, vcov. = vc)
    slope <- unname(ct["x","Estimate"])
    p_raw <- unname(ct["x","Pr(>|t|)"])
    method <- "OLS (HC1)"
  }
  
  tibble::tibble(n_cells = n_cells, n_clusters = n_clusters,
                 Pearson_r = r_val, p_raw = p_raw, slope = slope, Method = method)
}

stats <- df |>
  dplyr::group_by(Cell_type, Age_Grp) |>
  dplyr::group_modify(~fit_one(.x)) |>
  dplyr::ungroup() |>
  dplyr::mutate(p_Bonf = p.adjust(p_raw, method = "bonferroni"))

# Vectorized p formatter
p_fmt <- function(p) {
  ifelse(is.na(p), "NA",
         ifelse(p < 1e-16, "<2.2e-16", format(p, scientific = TRUE, digits = 2)))
}

ann_df <- df |>
  dplyr::group_by(Cell_type, Age_Grp) |>
  dplyr::summarise(x0 = min(x, na.rm = TRUE),
                   y0 = max(y, na.rm = TRUE), .groups = "drop") |>
  dplyr::left_join(stats, by = c("Cell_type","Age_Grp")) |>
  dplyr::mutate(
    r_txt = ifelse(is.na(Pearson_r), "NA", sprintf("%.2f", Pearson_r)),
    p_txt = p_fmt(p_Bonf),
    lab_expr = paste0("italic(R)==", r_txt, "*','~~italic(p)[Bonf]==", shQuote(p_txt)),
    x = x0 + 0.02 * x_max,
    y = y0 - 0.06 * y_max
  )

age_labeller <- as_labeller(c(Mid="middle", EarlyOld="early old", LateOld="late old"))

p <- ggplot(df, aes(x = x, y = y, color = Cell_type)) +
  geom_point(alpha = 0.25, size = 1.5, show.legend = FALSE) +
  stat_smooth(method = "lm", se = TRUE, size = 1.2, show.legend = FALSE) +
  scale_color_manual(values = pal, drop = FALSE) +
  scale_x_continuous(limits = c(0, x_max), breaks = axis_breaks, labels = axis_labels, expand = c(0,0)) +
  scale_y_continuous(limits = c(0, y_max), breaks = axis_breaks, labels = axis_labels, expand = c(0,0)) +
  facet_grid(rows = vars(Cell_type), cols = vars(Age_Grp), labeller = labeller(Age_Grp = age_labeller)) +
  labs(x = "Intensity Polk (A.U.)", y = "Intensity gH2AX (A.U.)") +
  geom_text(data = ann_df,
            aes(x = x, y = y, label = lab_expr, color = Cell_type),
            hjust = 0, vjust = 1, size = 4, parse = TRUE, show.legend = FALSE) +
  theme_bw(base_size = 14) +
  theme(
    panel.grid.minor = element_blank(),
    panel.grid.major = element_line(color = "grey85", linewidth = 0.4),
    strip.text = element_text(face = "bold", size = 12),
    axis.title = element_text(face = "bold"),
    axis.text = element_text(color = "grey20")
  )

print(p)
