# Supplementary material for: An altered cell-specific subcellular distribution of translesion synthesis DNA polymerase kappa (POLK) in aging mouse neurons
Source: eLife. 2026 May 13;13:RP101533. doi: 10.7554/eLife.101533 (PMC13171111; doi:10.7554/eLife.101533)
Supplement: Figure 2—source data 1. [file elife-101533-fig2-data1.zip › Figure2/Fig2F_analyze_polk_markers.py]

#!/usr/bin/env python3
# -*- coding: utf-8 -*-

# ---------- USER CONFIG ----------
INPUT_CSV = r"Figure2F_data_Ape1_DNApkc_Ku70_Xrcc1_Xrcc4_LIG3.csv"  # <- change me
WORKDIR   = r"."
SAVE_AFTER_SHOW = False
SAVE_PATH       = "scatter_IN_PN"   # filename without extension
SAVE_FORMAT     = "png"       # png | pdf | svg | jpg
SAVE_DPI        = 300
FIGSIZE_INCH    = (6, 9)      # 2-panel portrait; adjust if you prefer
YMIN, YMAX      = 0, 40000  # e.g., (0, 45000); leave None for auto
XMIN, XMAX      = 0, 40000    # Polk axis limits
# Set which marker(s) to export
EXPORT_ALL      = True        # <- set True to export all present markers
MARKER_TO_PLOT  = "Ape1"      # used only if EXPORT_ALL=False
# ---------------------------------

import os
import numpy as np
import pandas as pd
from pathlib import Path

from scipy.stats import pearsonr
from statsmodels.stats.multitest import multipletests
from statsmodels.genmod.generalized_estimating_equations import GEE
from statsmodels.genmod.families import Gaussian
from statsmodels.genmod.cov_struct import Exchangeable
from statsmodels.tools import add_constant
import statsmodels.api as sm

import matplotlib.pyplot as plt
plt.rcParams.update({
    "figure.dpi": SAVE_DPI,
    "font.size": 14,
    "axes.spines.top": False,
    "axes.spines.right": False
})

# Column names (edit here if your headers differ)
CELLTYPE_COL = "Cell_type"
MARKER_NAME_COL = "Marker"
POLK_COL     = "Channel_2:488"   # x-axis
MARKER_COL   = "Channel_1:647"   # y-axis
CELL_ID_COL  = "Cell_ID"
SCAN_COL     = "Line_scan"       # e.g., A/B/C

WANTED_MARKERS = ["Ape1","DNAPKC","KU70","XRCC1","XRCC4","LIG3"]

def compute_correlations(df: pd.DataFrame) -> pd.DataFrame:
    df = df.copy()
    df["scan_id"] = df[CELL_ID_COL].astype(str) + ":" + df[SCAN_COL].astype(str)

    present = {m.upper() for m in df[MARKER_NAME_COL].astype(str).str.upper().unique()}
    name_map = {w: w.upper() for w in WANTED_MARKERS if w.upper() in present}

    rows = []
    for ct in ["IN","PN"]:
        sub_ct = df[df[CELLTYPE_COL].astype(str).str.upper()==ct]
        for disp, up in name_map.items():
            sub = sub_ct[sub_ct[MARKER_NAME_COL].astype(str).str.upper()==up].copy()
            sub.replace([np.inf,-np.inf], np.nan, inplace=True)
            sub.dropna(subset=[POLK_COL, MARKER_COL, "scan_id"], inplace=True)
            if sub.empty or sub["scan_id"].nunique() < 2:
                continue

            r, r_p = pearsonr(sub[POLK_COL], sub[MARKER_COL])

            endog = sub[MARKER_COL].to_numpy()
            exog = add_constant(sub[POLK_COL].to_numpy())
            groups = sub["scan_id"].to_numpy()
            try:
                gee_mod = GEE(endog, exog, groups=groups, family=Gaussian(), cov_struct=Exchangeable())
                gee_fit = gee_mod.fit()
                slope = gee_fit.params[1]
                p_val = gee_fit.pvalues[1]
            except Exception:
                slope, p_val = np.nan, np.nan

            rows.append({
                "Cell_Type": ct,
                "Marker": disp,
                "N_depths": int(len(sub)),
                "N_scans": int(sub["scan_id"].nunique()),
                "Pearson_R": float(r),
                "Pearson_p": float(r_p),
                "GEE_slope": float(slope) if pd.notna(slope) else np.nan,
                "GEE_p": float(p_val) if pd.notna(p_val) else np.nan
            })

    res = pd.DataFrame(rows).sort_values(["Marker","Cell_Type"]).reset_index(drop=True)
    return res

def _fit_line_and_ci(x, y):
    X = sm.add_constant(x)
    model = sm.OLS(y, X).fit()
    xgrid = np.linspace(np.nanmin(x), np.nanmax(x), 200)
    Xg = sm.add_constant(xgrid)
    pred = model.get_prediction(Xg)
    mean = pred.predicted_mean
    lo, hi = pred.conf_int(alpha=0.05).T
    return xgrid, mean, lo, hi

def gee_p_for_subset(sub_df: pd.DataFrame) -> float:
    sub = sub_df.copy()
    sub["scan_id"] = sub[CELL_ID_COL].astype(str) + ":" + sub[SCAN_COL].astype(str)
    endog = sub[MARKER_COL].to_numpy()
    exog = add_constant(sub[POLK_COL].to_numpy())
    groups = sub["scan_id"].to_numpy()
    try:
        gee_mod = GEE(endog, exog, groups=groups, family=Gaussian(), cov_struct=Exchangeable())
        gee_fit = gee_mod.fit()
        return float(gee_fit.pvalues[1])
    except Exception:
        return np.nan

def format_p_gee(p: float) -> str:
    """Format p-value: use exponent only if p < 0.001, keep 3 decimals otherwise.
       Preserve the 'p < 2.2e-16' floor convention.
    """
    if not np.isfinite(p):
        return "p = NA"
    if p < 2.2e-16:
        return "p < 2.2e-16"
    if p < 1e-3:
        return f"p = {p:.2e}"
    return f"p = {p:.3f}"

def make_scatter(df: pd.DataFrame, marker_to_plot: str, out_path: Path):
    fig, axes = plt.subplots(nrows=2, ncols=1, figsize=FIGSIZE_INCH, sharex=True)

    panel_specs = [
        ("IN", "#e15759"),   # red
        ("PN", "#59a14f"),   # green
    ]

    for ax, (ct, color_hex) in zip(axes, panel_specs):
        mask = (df[MARKER_NAME_COL].astype(str).str.upper()==marker_to_plot.upper()) & \
               (df[CELLTYPE_COL].astype(str).str.upper()==ct)
        sub = df[mask].replace([np.inf,-np.inf], np.nan).dropna(subset=[POLK_COL, MARKER_COL, CELL_ID_COL, SCAN_COL])

        ax.scatter(sub[POLK_COL], sub[MARKER_COL], s=18, alpha=0.35, color=color_hex, edgecolors="none")

        if len(sub) >= 3:
            try:
                xg, mean, lo, hi = _fit_line_and_ci(sub[POLK_COL].to_numpy(), sub[MARKER_COL].to_numpy())
                ax.plot(xg, mean, color=color_hex, linewidth=2)
                ax.fill_between(xg, lo, hi, alpha=0.15, color=color_hex)
            except Exception:
                pass

            # Pearson R and GEE p-value
            r, _ = pearsonr(sub[POLK_COL], sub[MARKER_COL])
            p_gee = gee_p_for_subset(sub)
            atxt = f"R = {r:.2f}    {format_p_gee(p_gee)}"
            ax.text(0.02, 0.93, atxt, transform=ax.transAxes, color=color_hex,
                    fontstyle="italic", fontsize=16, weight="bold")

        ax.grid(True, color="#d9d9d9", linestyle="-", linewidth=1, alpha=0.6)
        if YMIN is not None or YMAX is not None:
            ax.set_ylim(YMIN if YMIN is not None else ax.get_ylim()[0],
                        YMAX if YMAX is not None else ax.get_ylim()[1])
        if XMIN is not None or XMAX is not None:
            ax.set_xlim(XMIN if XMIN is not None else ax.get_xlim()[0],
                        XMAX if XMAX is not None else ax.get_xlim()[1])
        ax.set_ylabel("marker intensity (A.U.)", fontsize=16)

    axes[-1].set_xlabel("Intensity Polk (A.U.)", fontsize=18)
    plt.tight_layout()

    out_path.parent.mkdir(parents=True, exist_ok=True)
    if SAVE_AFTER_SHOW:
        plt.show()
    fig = axes[0].get_figure()
    fig.savefig(out_path, bbox_inches="tight", dpi=SAVE_DPI)
    plt.close(fig)

def main():
    in_path = Path(INPUT_CSV)
    workdir = Path(WORKDIR)
    workdir.mkdir(parents=True, exist_ok=True)
    os.chdir(workdir)

    df = pd.read_csv(in_path)

    # Save correlations once
    res = compute_correlations(df)
    out_csv = workdir / "correlation_by_scan.csv"
    res.to_csv(out_csv, index=False)
    print(f"[Saved] {out_csv}")

    # Determine which markers to plot/export
    if EXPORT_ALL:
        present = [m for m in WANTED_MARKERS if (df[MARKER_NAME_COL].astype(str).str.upper()==m.upper()).any()]
    else:
        present = [MARKER_TO_PLOT]

    for mk in present:
        out_fig = workdir / f"{SAVE_PATH}_{mk}.{SAVE_FORMAT}"
        make_scatter(df, mk, out_fig)
        print(f"[Saved] {out_fig}")

if __name__ == "__main__":
    main()
