# Supplementary material for: An altered cell-specific subcellular distribution of translesion synthesis DNA polymerase kappa (POLK) in aging mouse neurons
Source: eLife. 2026 May 13;13:RP101533. doi: 10.7554/eLife.101533 (PMC13171111; doi:10.7554/eLife.101533)
Supplement: Figure 4—source data 1. [file elife-101533-fig4-data1.zip]

Archive with 9 entries (8 files):
- Figure4/
- Figure4/.Rhistory
- __MACOSX/Figure4/._.Rhistory
- Figure4/.DS_Store
- __MACOSX/Figure4/._.DS_Store
- Figure4/Fig4_data.csv
- __MACOSX/Figure4/._Fig4_data.csv
- Figure4/Fig4_script.R
- __MACOSX/Figure4/._Fig4_script.R
