# Supplementary material for: An altered cell-specific subcellular distribution of translesion synthesis DNA polymerase kappa (POLK) in aging mouse neurons
Source: eLife. 2026 May 13;13:RP101533. doi: 10.7554/eLife.101533 (PMC13171111; doi:10.7554/eLife.101533)
Supplement: Figure 4—source data 1. [file elife-101533-fig4-data1.zip › Figure4/Fig4_data.csv]

ImageNumber	ObjectNumber	age	age_bracket	area	brain	bregma	date	genotype	Replicate	section	sex	Cell-type	Nuc_Area	Nuc_PolkCount	Cyto_Area	Cyto_PolkCount	NucPolk_perArea	CytoPolk_perArea
4	1	1M	YNG	M1	Brn03	B-0.58	20221116	WT	Rep03	Sec02	F	IN	30745	177	15510	1	57.57033664	0.644745326
5	1	1M	YNG	M1	Brn03	B-0.58	20221116	WT	Rep03	Sec02	F	IN	60296	87	19890	7	14.42881783	3.519356461
6	1	1M	YNG	M1	Brn03	B-0.58	20221116	WT	Rep03	Sec02	F	IN	53084	178	64752	37	33.53176098	5.714109217
6	2	1M	YNG	M1	Brn03	B-0.58	20221116	WT	Rep03	Sec02	F	IN	48946	140	61736	51	28.60295019	8.260982247
7	1	1M	YNG	M1	Brn03	B-0.58	20221116	WT	Rep03	Sec02	F	IN	53084	178	64752	37	33.53176098	5.714109217
7	2	1M	YNG	M1	Brn03	B-0.58	20221116	WT	Rep03	Sec02	F	IN	48946	140	61736	51	28.60295019	8.260982247
9	1	1M	YNG	M1	Brn03	B0.14	20221116	WT	Rep03	Sec01	F	IN	31751	14	13077	6	4.409309943	4.588208305
10	1	1M	YNG	M1	Brn03	B0.14	20221116	WT	Rep03	Sec01	F	IN	47243	140	47617	40	29.63401985	8.400361216
15	1	1M	YNG	M1	Brn03	B0.14	20221116	WT	Rep03	Sec01	F	IN	58171	124	50731	10	21.31646353	1.971181329
28	1	1M	YNG	S1	Brn03	B-0.58	20221116	WT	Rep03	Sec02	F	IN	53379	236	53835	213	44.21214335	39.56533853
28	2	1M	YNG	S1	Brn03	B-0.58	20221116	WT	Rep03	Sec02	F	IN	49341	227	44606	166	46.00636388	37.21472448
28	3	1M	YNG	S1	Brn03	B-0.58	20221116	WT	Rep03	Sec02	F	IN	47564	234	49921	219	49.19687158	43.86931352
29	1	1M	YNG	S1	Brn03	B-0.58	20221116	WT	Rep03	Sec02	F	IN	38835	206	47354	72	53.04493369	15.20462896
33	1	1M	YNG	S1	Brn03	B-0.58	20221116	WT	Rep03	Sec02	F	IN	33800	93	37168	50	27.5147929	13.4524322
33	2	1M	YNG	S1	Brn03	B-0.58	20221116	WT	Rep03	Sec02	F	IN	16572	10	39265	26	6.03427468	6.621673246
34	1	1M	YNG	S1	Brn03	B-0.58	20221116	WT	Rep03	Sec02	F	IN	35386	143	29066	139	40.41146216	47.82219776
35	1	1M	YNG	S1	Brn03	B0.14	20221116	WT	Rep03	Sec01	F	IN	17989	41	36289	39	22.79170604	10.74705834
37	1	1M	YNG	S1	Brn03	B0.14	20221116	WT	Rep03	Sec01	F	IN	74078	336	73331	127	45.35759605	17.31873287
39	1	1M	YNG	S1	Brn03	B0.14	20221116	WT	Rep03	Sec01	F	IN	35939	212	63222	33	58.9888422	5.219702002
40	1	1M	YNG	S1	Brn03	B0.14	20221116	WT	Rep03	Sec01	F	IN	34798	203	36260	21	58.33668602	5.791505792
53	1	1M	YNG	M1	Brn02	B-0.22	20221116	WT	Rep02	Sec01	M	IN	51173	183	22770	24	35.76104586	10.54018445
53	2	1M	YNG	M1	Brn02	B-0.22	20221116	WT	Rep02	Sec01	M	IN	42329	177	47124	20	41.81530393	4.244121891
53	3	1M	YNG	M1	Brn02	B-0.22	20221116	WT	Rep02	Sec01	M	IN	21341	99	28314	42	46.38957875	14.8336512
54	1	1M	YNG	M1	Brn02	B-0.22	20221116	WT	Rep02	Sec01	M	IN	46233	116	54160	30	25.09030346	5.539143279
54	2	1M	YNG	M1	Brn02	B-0.22	20221116	WT	Rep02	Sec01	M	IN	44638	175	56025	19	39.20426542	3.39134315
55	1	1M	YNG	M1	Brn02	B-0.22	20221116	WT	Rep02	Sec01	M	IN	38819	102	20639	15	26.27579278	7.267793982
56	1	1M	YNG	M1	Brn02	B-0.22	20221116	WT	Rep02	Sec01	M	IN	33841	129	37175	85	38.11944091	22.86482851
57	1	1M	YNG	M1	Brn02	B-0.22	20221116	WT	Rep02	Sec01	M	IN	36286	12	3120	9	3.307060574	28.84615385
57	2	1M	YNG	M1	Brn02	B-0.22	20221116	WT	Rep02	Sec01	M	IN	31402	134	5351	5	42.67244125	9.344047842
58	1	1M	YNG	M1	Brn02	B-0.22	20221116	WT	Rep02	Sec01	M	IN	21751	96	21634	6	44.1359018	2.773412222
58	2	1M	YNG	M1	Brn02	B-0.22	20221116	WT	Rep02	Sec01	M	IN	29612	139	34398	101	46.94042956	29.36217222
58	3	1M	YNG	M1	Brn02	B-0.22	20221116	WT	Rep02	Sec01	M	IN	22491	52	37355	21	23.12035925	5.621737385
60	1	1M	YNG	M1	Brn02	B-0.22	20221116	WT	Rep02	Sec01	M	IN	38888	149	30564	37	38.31516149	12.10574532
60	2	1M	YNG	M1	Brn02	B-0.22	20221116	WT	Rep02	Sec01	M	IN	26629	126	38987	49	47.31683503	12.56829199
60	3	1M	YNG	M1	Brn02	B-0.22	20221116	WT	Rep02	Sec01	M	IN	23508	52	20027	21	22.12012932	10.48584411
61	1	1M	YNG	M1	Brn02	B-0.22	20221116	WT	Rep02	Sec01	M	IN	31131	67	36060	24	21.52195561	6.655574043
62	1	1M	YNG	M1	Brn02	B-0.22	20221116	WT	Rep02	Sec01	M	IN	37118	150	35340	25	40.41166011	7.074136955
63	1	1M	YNG	M1	Brn02	B0.14	20221116	WT	Rep02	Sec02	M	IN	68306	118	17188	6	17.27520276	3.49080754
64	1	1M	YNG	M1	Brn02	B0.14	20221116	WT	Rep02	Sec02	M	IN	39252	72	17703	19	18.34301437	10.73264418
64	2	1M	YNG	M1	Brn02	B0.14	20221116	WT	Rep02	Sec02	M	IN	52295	164	17522	17	31.36055072	9.702088803
65	1	1M	YNG	M1	Brn02	B0.14	20221116	WT	Rep02	Sec02	M	IN	20262	57	35116	39	28.13147764	11.10604852
66	1	1M	YNG	M1	Brn02	B0.14	20221116	WT	Rep02	Sec02	M	IN	37371	101	63622	46	27.02630382	7.230203389
66	2	1M	YNG	M1	Brn02	B0.14	20221116	WT	Rep02	Sec02	M	IN	67341	201	62432	40	29.8480866	6.406970784
66	3	1M	YNG	M1	Brn02	B0.14	20221116	WT	Rep02	Sec02	M	IN	30556	55	16588	21	17.99973819	12.65975404
68	1	1M	YNG	M1	Brn02	B0.14	20221116	WT	Rep02	Sec02	M	IN	22687	90	36629	25	39.67029576	6.825193153
69	1	1M	YNG	M1	Brn02	B0.14	20221116	WT	Rep02	Sec02	M	IN	39898	100	30057	31	25.06391298	10.31373723
70	1	1M	YNG	M1	Brn02	B0.14	20221116	WT	Rep02	Sec02	M	IN	30891	109	30997	44	35.28535819	14.19492209
73	1	1M	YNG	M1	Brn01	B0.38	20221116	WT	Rep01	Sec01	M	IN	19058	85	9751	15	44.60069262	15.38303764
74	1	1M	YNG	M1	Brn01	B0.38	20221116	WT	Rep01	Sec01	M	IN	15287	86	43566	221	56.25695035	50.72763164
74	2	1M	YNG	M1	Brn01	B0.38	20221116	WT	Rep01	Sec01	M	IN	48448	255	29577	156	52.63375165	52.74368597
76	1	1M	YNG	M1	Brn01	B0.38	20221116	WT	Rep01	Sec01	M	IN	38266	216	32316	207	56.44697643	64.0549573
76	2	1M	YNG	M1	Brn01	B0.38	20221116	WT	Rep01	Sec01	M	IN	25896	118	35829	313	45.56688292	87.3594016
76	3	1M	YNG	M1	Brn01	B0.38	20221116	WT	Rep01	Sec01	M	IN	31048	166	25535	89	53.46560165	34.85412179
77	1	1M	YNG	M1	Brn01	B0.38	20221116	WT	Rep01	Sec01	M	IN	28903	223	47118	258	77.15462063	54.75614415
78	1	1M	YNG	M1	Brn01	B0.38	20221116	WT	Rep01	Sec01	M	IN	31123	163	18832	60	52.37284323	31.8606627
78	2	1M	YNG	M1	Brn01	B0.38	20221116	WT	Rep01	Sec01	M	IN	15635	99	13172	68	63.31947554	51.62465837
78	3	1M	YNG	M1	Brn01	B0.38	20221116	WT	Rep01	Sec01	M	IN	19128	89	7920	34	46.5286491	42.92929293
78	4	1M	YNG	M1	Brn01	B0.38	20221116	WT	Rep01	Sec01	M	IN	15706	66	25962	53	42.02215714	20.41445189
79	1	1M	YNG	M1	Brn01	B0.38	20221116	WT	Rep01	Sec01	M	IN	20117	114	33473	29	56.66848934	8.663699101
79	2	1M	YNG	M1	Brn01	B0.38	20221116	WT	Rep01	Sec01	M	IN	44538	142	48723	66	31.88288652	13.54596392
80	1	1M	YNG	M1	Brn01	B0.38	20221116	WT	Rep01	Sec01	M	IN	42511	163	18691	11	38.3430171	5.885185383
102	1	1M	YNG	S1	Brn02	B-0.22	20221116	WT	Rep02	Sec01	M	IN	17165	45	36193	66	26.21613749	18.23557041
102	2	1M	YNG	S1	Brn02	B-0.22	20221116	WT	Rep02	Sec01	M	IN	21901	139	42096	31	63.46742158	7.364120106
102	3	1M	YNG	S1	Brn02	B-0.22	20221116	WT	Rep02	Sec01	M	IN	77004	296	19021	5	38.43956158	2.628673571
102	4	1M	YNG	S1	Brn02	B-0.22	20221116	WT	Rep02	Sec01	M	IN	57111	161	44120	6	28.19071632	1.359927471
103	1	1M	YNG	S1	Brn02	B-0.22	20221116	WT	Rep02	Sec01	M	IN	54283	199	78649	36	36.65972772	4.577299139
105	1	1M	YNG	S1	Brn02	B-0.22	20221116	WT	Rep02	Sec01	M	IN	26383	96	35196	9	36.38706743	2.557108762
105	2	1M	YNG	S1	Brn02	B-0.22	20221116	WT	Rep02	Sec01	M	IN	20442	128	36027	29	62.61618237	8.049518417
105	3	1M	YNG	S1	Brn02	B-0.22	20221116	WT	Rep02	Sec01	M	IN	24521	66	12890	3	26.91570491	2.32738557
105	4	1M	YNG	S1	Brn02	B-0.22	20221116	WT	Rep02	Sec01	M	IN	44973	171	37138	15	38.02281369	4.038989714
105	5	1M	YNG	S1	Brn02	B-0.22	20221116	WT	Rep02	Sec01	M	IN	43693	154	10306	3	35.2459204	2.910925674
106	1	1M	YNG	S1	Brn02	B-0.22	20221116	WT	Rep02	Sec01	M	IN	35449	195	69174	6	55.00860391	0.867377917
109	1	1M	YNG	S1	Brn02	B-0.22	20221116	WT	Rep02	Sec01	M	IN	46732	253	44072	18	54.13849183	4.084225812
110	1	1M	YNG	S1	Brn02	B-0.22	20221116	WT	Rep02	Sec01	M	IN	53574	57	8528	5	10.6394893	5.8630394
111	1	1M	YNG	S1	Brn02	B-0.22	20221116	WT	Rep02	Sec01	M	IN	65408	256	65685	52	39.13894325	7.916571516
112	1	1M	YNG	S1	Brn02	B-0.22	20221116	WT	Rep02	Sec01	M	IN	54597	285	75907	17	52.20067037	2.239582647
112	2	1M	YNG	S1	Brn02	B-0.22	20221116	WT	Rep02	Sec01	M	IN	43520	206	43242	2	47.33455882	0.462513297
113	1	1M	YNG	S1	Brn02	B-0.22	20221116	WT	Rep02	Sec01	M	IN	24987	48	10774	2	19.20998919	1.856320772
117	1	1M	YNG	S1	Brn02	B0.14	20221116	WT	Rep02	Sec02	M	IN	54905	166	16518	8	30.23404062	4.843201356
117	2	1M	YNG	S1	Brn02	B0.14	20221116	WT	Rep02	Sec02	M	IN	17797	64	64762	34	35.96111704	5.249992279
117	3	1M	YNG	S1	Brn02	B0.14	20221116	WT	Rep02	Sec02	M	IN	48917	148	63955	63	30.25533046	9.850676257
118	1	1M	YNG	S1	Brn02	B0.14	20221116	WT	Rep02	Sec02	M	IN	29456	117	37544	24	39.72026073	6.392499467
119	1	1M	YNG	S1	Brn02	B0.14	20221116	WT	Rep02	Sec02	M	IN	41008	186	40770	8	45.35700351	1.962227128
120	1	1M	YNG	S1	Brn02	B0.14	20221116	WT	Rep02	Sec02	M	IN	28874	59	12973	15	20.43360809	11.56247591
122	1	1M	YNG	S1	Brn02	B0.14	20221116	WT	Rep02	Sec02	M	IN	51996	98	27278	2	18.84760366	0.733191583
122	2	1M	YNG	S1	Brn02	B0.14	20221116	WT	Rep02	Sec02	M	IN	54655	151	24118	2	27.62784741	0.829256157
122	3	1M	YNG	S1	Brn02	B0.14	20221116	WT	Rep02	Sec02	M	IN	36165	68	20126	0	18.8027098	0
122	4	1M	YNG	S1	Brn02	B0.14	20221116	WT	Rep02	Sec02	M	IN	37449	141	27466	5	37.65120564	1.820432535
123	1	1M	YNG	S1	Brn02	B0.14	20221116	WT	Rep02	Sec02	M	IN	22219	57	40353	66	25.65371979	16.35566129
124	1	1M	YNG	S1	Brn02	B0.14	20221116	WT	Rep02	Sec02	M	IN	38187	134	48633	62	35.09047582	12.74854523
125	1	1M	YNG	S1	Brn02	B0.14	20221116	WT	Rep02	Sec02	M	IN	52414	114	43879	60	21.74991415	13.67396705
126	1	1M	YNG	S1	Brn02	B0.14	20221116	WT	Rep02	Sec02	M	IN	41244	131	17750	3	31.76219571	1.690140845
128	1	1M	YNG	S1	Brn02	B0.14	20221116	WT	Rep02	Sec02	M	IN	25783	75	32892	42	29.08893457	12.76906239
129	1	1M	YNG	S1	Brn01	B0.38	20221116	WT	Rep01	Sec01	M	IN	18828	55	28644	55	29.21181219	19.20122888
129	2	1M	YNG	S1	Brn01	B0.38	20221116	WT	Rep01	Sec01	M	IN	17843	9	26637	32	5.043994844	12.01336487
129	3	1M	YNG	S1	Brn01	B0.38	20221116	WT	Rep01	Sec01	M	IN	34014	22	22458	31	6.467924972	13.80354439
129	4	1M	YNG	S1	Brn01	B0.38	20221116	WT	Rep01	Sec01	M	IN	33193	93	38655	66	28.01795559	17.07411719
130	1	1M	YNG	S1	Brn01	B0.38	20221116	WT	Rep01	Sec01	M	IN	16276	53	36884	26	32.56328336	7.049126993
131	1	1M	YNG	S1	Brn01	B0.38	20221116	WT	Rep01	Sec01	M	IN	47250	117	38329	81	24.76190476	21.13282371
131	2	1M	YNG	S1	Brn01	B0.38	20221116	WT	Rep01	Sec01	M	IN	41625	97	37497	195	23.3033033	52.00416033
131	3	1M	YNG	S1	Brn01	B0.38	20221116	WT	Rep01	Sec01	M	IN	46428	133	14454	56	28.64650642	38.74360039
132	1	1M	YNG	S1	Brn01	B0.38	20221116	WT	Rep01	Sec01	M	IN	27764	92	36192	42	33.13643567	11.60477454
134	1	1M	YNG	S1	Brn01	B0.38	20221116	WT	Rep01	Sec01	M	IN	17207	87	24892	157	50.56081827	63.07247308
134	2	1M	YNG	S1	Brn01	B0.38	20221116	WT	Rep01	Sec01	M	IN	24224	82	29579	160	33.85072655	54.09243044
136	1	1M	YNG	S1	Brn01	B0.38	20221116	WT	Rep01	Sec01	M	IN	21041	90	47661	309	42.77363243	64.83288223
136	2	1M	YNG	S1	Brn01	B0.38	20221116	WT	Rep01	Sec01	M	IN	50420	231	56366	215	45.81515272	38.14356172
137	1	1M	YNG	S1	Brn01	B0.38	20221116	WT	Rep01	Sec01	M	IN	29097	116	33181	37	39.86665292	11.15095989
137	2	1M	YNG	S1	Brn01	B0.38	20221116	WT	Rep01	Sec01	M	IN	31252	161	30836	51	51.51670293	16.53911013
139	1	1M	YNG	S1	Brn01	B0.38	20221116	WT	Rep01	Sec01	M	IN	47539	84	38761	60	17.66970277	15.47947679
139	2	1M	YNG	S1	Brn01	B0.38	20221116	WT	Rep01	Sec01	M	IN	36808	102	31643	174	27.71136709	54.98846506
148	1	19M	OLD	M1	Brn01	B0.02	20221018	WT	Rep01	Sec01	F	IN	33176	114	25333	66	34.36218953	26.05297438
148	2	19M	OLD	M1	Brn01	B0.02	20221018	WT	Rep01	Sec01	F	IN	28844	38	16639	39	13.17431702	23.43890859
148	3	19M	OLD	M1	Brn01	B0.02	20221018	WT	Rep01	Sec01	F	IN	30494	87	26612	81	28.53020266	30.43739666
149	1	19M	OLD	M1	Brn01	B0.02	20221018	WT	Rep01	Sec01	F	IN	59443	413	38884	31	69.47832377	7.97243082
150	1	19M	OLD	M1	Brn01	B0.02	20221018	WT	Rep01	Sec01	F	IN	33029	71	35676	84	21.49626086	23.5452405
150	2	19M	OLD	M1	Brn01	B0.02	20221018	WT	Rep01	Sec01	F	IN	30534	59	24049	89	19.32272221	37.00777579
151	1	19M	OLD	M1	Brn01	B0.02	20221018	WT	Rep01	Sec01	F	IN	38921	112	44550	100	28.77623905	22.44668911
151	2	19M	OLD	M1	Brn01	B0.02	20221018	WT	Rep01	Sec01	F	IN	19593	80	43970	168	40.830909	38.207869
151	3	19M	OLD	M1	Brn01	B0.02	20221018	WT	Rep01	Sec01	F	IN	17136	54	27636	163	31.51260504	58.98103922
152	1	19M	OLD	M1	Brn01	B0.02	20221018	WT	Rep01	Sec01	F	IN	33937	192	18557	10	56.57541916	5.388802069
153	1	19M	OLD	M1	Brn01	B0.02	20221018	WT	Rep01	Sec01	F	IN	27648	145	56944	108	52.44502315	18.96600169
153	2	19M	OLD	M1	Brn01	B0.02	20221018	WT	Rep01	Sec01	F	IN	28966	103	12666	26	35.55893116	20.52739618
153	3	19M	OLD	M1	Brn01	B0.02	20221018	WT	Rep01	Sec01	F	IN	18901	45	11696	13	23.80826411	11.11491108
154	1	19M	OLD	M1	Brn01	B0.02	20221018	WT	Rep01	Sec01	F	IN	16863	106	27712	41	62.85951491	14.79503464
154	2	19M	OLD	M1	Brn01	B0.02	20221018	WT	Rep01	Sec01	F	IN	23134	129	35074	58	55.76208178	16.53646576
154	3	19M	OLD	M1	Brn01	B0.02	20221018	WT	Rep01	Sec01	F	IN	45262	151	39181	43	33.36131855	10.97470713
154	4	19M	OLD	M1	Brn01	B0.02	20221018	WT	Rep01	Sec01	F	IN	17656	92	23864	70	52.10693249	29.33288636
156	1	19M	OLD	M1	Brn01	B0.02	20221018	WT	Rep01	Sec02	F	IN	51856	207	45732	43	39.91823511	9.40260649
158	1	19M	OLD	M1	Brn01	B1.98	20221018	WT	Rep01	Sec02	F	IN	39923	245	33734	159	61.36813366	47.13345586
159	1	19M	OLD	M1	Brn01	B1.98	20221018	WT	Rep01	Sec02	F	IN	36611	71	72499	70	19.39307858	9.65530559
159	2	19M	OLD	M1	Brn01	B1.98	20221018	WT	Rep01	Sec02	F	IN	15883	46	23958	19	28.96178304	7.930545121
159	3	19M	OLD	M1	Brn01	B1.98	20221018	WT	Rep01	Sec02	F	IN	25358	191	33117	24	75.32139759	7.247033246
160	1	19M	OLD	M1	Brn01	B1.98	20221018	WT	Rep01	Sec02	F	IN	62066	308	24195	45	49.62459318	18.59888407
161	1	19M	OLD	M1	Brn01	B1.98	20221018	WT	Rep01	Sec02	F	IN	21105	159	18500	42	75.33759773	22.7027027
163	1	19M	OLD	M1	Brn01	B1.98	20221018	WT	Rep01	Sec02	F	IN	24088	185	34296	133	76.801727	38.78003266
165	1	19M	OLD	M1	Brn01	B1.98	20221018	WT	Rep01	Sec02	F	IN	44680	339	21991	15	75.87287377	6.820972216
165	2	19M	OLD	M1	Brn01	B1.98	20221018	WT	Rep01	Sec02	F	IN	25261	182	47961	27	72.04782075	5.629574029
166	1	19M	OLD	M1	Brn01	B1.98	20221018	WT	Rep01	Sec02	F	IN	46994	75	24398	15	15.95948419	6.148044922
167	1	19M	OLD	M1	Brn01	B1.98	20221018	WT	Rep01	Sec02	F	IN	52518	376	36207	17	71.59450093	4.69522468
167	2	19M	OLD	M1	Brn01	B1.98	20221018	WT	Rep01	Sec02	F	IN	18514	156	38574	28	84.26055958	7.258775341
167	3	19M	OLD	M1	Brn01	B1.98	20221018	WT	Rep01	Sec02	F	IN	17949	133	18920	14	74.09883559	7.399577167
168	1	19M	OLD	M1	Brn01	B1.98	20221018	WT	Rep01	Sec02	F	IN	15530	92	24006	19	59.2401803	7.914687995
197	1	19M	OLD	S1	Brn01	B-1.70	20221018	WT	Rep01	Sec03	F	IN	44960	96	33813	37	21.35231317	10.94253689
198	1	19M	OLD	S1	Brn01	B-1.70	20221018	WT	Rep01	Sec03	F	IN	39083	83	34919	49	21.2368549	14.03247516
198	2	19M	OLD	S1	Brn01	B-1.70	20221018	WT	Rep01	Sec03	F	IN	21858	51	35588	41	23.33241834	11.52073733
200	1	19M	OLD	S1	Brn01	B-1.70	20221018	WT	Rep01	Sec03	F	IN	32374	166	40235	25	51.27571508	6.213495713
202	1	19M	OLD	S1	Brn01	B-1.70	20221018	WT	Rep01	Sec03	F	IN	22345	120	38897	63	53.70328933	16.19662185
204	1	19M	OLD	S1	Brn01	B-1.70	20221018	WT	Rep01	Sec03	F	IN	24148	153	16729	37	63.35928441	22.11728137
205	1	19M	OLD	S1	Brn01	B-1.70	20221018	WT	Rep01	Sec03	F	IN	47055	128	10215	18	27.20221018	17.62114537
206	1	19M	OLD	S1	Brn01	B-1.70	20221018	WT	Rep01	Sec03	F	IN	44775	105	19318	11	23.45058626	5.694171239
206	2	19M	OLD	S1	Brn01	B-1.70	20221018	WT	Rep01	Sec03	F	IN	41902	134	54692	67	31.97938046	12.25042054
206	3	19M	OLD	S1	Brn01	B-1.70	20221018	WT	Rep01	Sec03	F	IN	46407	99	43963	41	21.33298856	9.326024157
207	1	19M	OLD	S1	Brn01	B0.02	20221018	WT	Rep01	Sec01	F	IN	18325	101	44195	117	55.1159618	26.47358298
208	1	19M	OLD	S1	Brn01	B0.02	20221018	WT	Rep01	Sec01	F	IN	44173	190	15227	21	43.01270007	13.79129178
208	2	19M	OLD	S1	Brn01	B0.02	20221018	WT	Rep01	Sec01	F	IN	36405	224	41780	214	61.53000961	51.22067975
209	1	19M	OLD	S1	Brn01	B0.02	20221018	WT	Rep01	Sec01	F	IN	17571	132	49781	87	75.12378351	17.47654728
209	2	19M	OLD	S1	Brn01	B0.02	20221018	WT	Rep01	Sec01	F	IN	16776	69	708	0	41.13018598	0
212	1	19M	OLD	S1	Brn01	B0.02	20221018	WT	Rep01	Sec01	F	IN	40043	156	35696	268	38.95812002	75.07844016
212	2	19M	OLD	S1	Brn01	B0.02	20221018	WT	Rep01	Sec01	F	IN	41667	120	10999	74	28.7997696	67.27884353
213	1	19M	OLD	S1	Brn01	B0.02	20221018	WT	Rep01	Sec01	F	IN	48633	238	55228	92	48.93796393	16.65821685
213	2	19M	OLD	S1	Brn01	B0.02	20221018	WT	Rep01	Sec01	F	IN	52176	162	14799	14	31.04875805	9.460098655
214	1	19M	OLD	S1	Brn01	B0.02	20221018	WT	Rep01	Sec01	F	IN	28798	196	26906	46	68.06028196	17.09655839
214	2	19M	OLD	S1	Brn01	B0.02	20221018	WT	Rep01	Sec01	F	IN	20677	140	13454	27	67.70808144	20.06838115
215	1	19M	OLD	S1	Brn01	B0.02	20221018	WT	Rep01	Sec01	F	IN	36606	215	37910	51	58.73354095	13.4529148
215	2	19M	OLD	S1	Brn01	B0.02	20221018	WT	Rep01	Sec01	F	IN	45312	241	47427	70	53.18679379	14.75952516
216	1	19M	OLD	S1	Brn01	B0.02	20221018	WT	Rep01	Sec01	F	IN	33646	130	45533	86	38.6375795	18.88740035
217	1	19M	OLD	S1	Brn01	B0.02	20221018	WT	Rep01	Sec01	F	IN	21473	160	31102	167	74.51217808	53.69429619
219	1	19M	OLD	S1	Brn01	B1.98	20221018	WT	Rep01	Sec02	F	IN	44383	258	15773	57	58.13036523	36.13770367
219	2	19M	OLD	S1	Brn01	B1.98	20221018	WT	Rep01	Sec02	F	IN	32284	159	20396	38	49.25040268	18.63110414
221	1	19M	OLD	S1	Brn01	B1.98	20221018	WT	Rep01	Sec02	F	IN	26330	157	44085	99	59.62780099	22.4566179
223	1	19M	OLD	S1	Brn01	B1.98	20221018	WT	Rep01	Sec02	F	IN	44506	128	42180	53	28.76016717	12.56519678
224	1	19M	OLD	S1	Brn01	B1.98	20221018	WT	Rep01	Sec02	F	IN	29657	170	19796	20	57.32204876	10.10305112
224	2	19M	OLD	S1	Brn01	B1.98	20221018	WT	Rep01	Sec02	F	IN	21011	132	29462	28	62.82423492	9.503767565
226	1	19M	OLD	S1	Brn01	B1.98	20221018	WT	Rep01	Sec02	F	IN	31480	236	25361	17	74.9682338	6.70320571
228	1	19M	OLD	S1	Brn01	B1.98	20221018	WT	Rep01	Sec02	F	IN	29681	214	18978	17	72.09999663	8.957740542
229	1	19M	OLD	S1	Brn01	B1.98	20221018	WT	Rep01	Sec02	F	IN	20057	44	23311	20	21.93747819	8.579640513
229	2	19M	OLD	S1	Brn01	B1.98	20221018	WT	Rep01	Sec02	F	IN	62319	202	59779	70	32.41387057	11.70979776
229	3	19M	OLD	S1	Brn01	B1.98	20221018	WT	Rep01	Sec02	F	IN	84513	132	12238	13	15.61889887	10.62265076
230	1	19M	OLD	S1	Brn01	B1.98	20221018	WT	Rep01	Sec02	F	IN	23757	40	21184	17	16.83714274	8.024924471
231	1	24M	OLD	M1	Brn02	B-0.58	20221121	WT	Rep02	Sec02	F	IN	38848	81	13278	40	20.85049423	30.12501883
232	1	24M	OLD	M1	Brn02	B-0.58	20221121	WT	Rep02	Sec02	F	IN	45900	153	54573	135	33.33333333	24.73750756
233	1	24M	OLD	M1	Brn02	B-0.58	20221121	WT	Rep02	Sec02	F	IN	16915	55	9343	31	32.51551877	33.1799208
234	1	24M	OLD	M1	Brn02	B-0.58	20221121	WT	Rep02	Sec02	F	IN	44486	131	10870	44	29.44746662	40.47838086
235	1	24M	OLD	M1	Brn02	B-0.58	20221121	WT	Rep02	Sec02	F	IN	32558	104	41445	96	31.94299404	23.16322837
236	1	24M	OLD	M1	Brn02	B-0.58	20221121	WT	Rep02	Sec02	F	IN	32323	101	27001	81	31.24709959	29.99888893
237	1	24M	OLD	M1	Brn02	B0.14	20221121	WT	Rep02	Sec01	F	IN	16991	72	25004	118	42.3753752	47.19244921
240	1	24M	OLD	M1	Brn02	B0.14	20221121	WT	Rep02	Sec01	F	IN	42502	163	46971	99	38.35113642	21.07683464
240	2	24M	OLD	M1	Brn02	B0.14	20221121	WT	Rep02	Sec01	F	IN	31540	69	26612	56	21.87698161	21.04313843
241	1	24M	OLD	M1	Brn02	B0.14	20221121	WT	Rep02	Sec01	F	IN	37000	83	24064	46	22.43243243	19.11569149
241	2	24M	OLD	M1	Brn02	B0.14	20221121	WT	Rep02	Sec01	F	IN	16168	38	28241	63	23.50321623	22.30799193
241	3	24M	OLD	M1	Brn02	B0.14	20221121	WT	Rep02	Sec01	F	IN	28194	59	27514	75	20.92643825	27.25885004
242	1	24M	OLD	M1	Brn02	B0.14	20221121	WT	Rep02	Sec01	F	IN	34135	231	30289	147	67.67247693	48.53247053
243	1	24M	OLD	M1	Brn02	B0.14	20221121	WT	Rep02	Sec01	F	IN	25301	213	45199	84	84.18639579	18.58448196
260	1	24M	OLD	S1	Brn02	B0.14	20221121	WT	Rep02	Sec01	F	IN	37179	137	33449	4	36.84875871	1.195850399
260	2	24M	OLD	S1	Brn02	B0.14	20221121	WT	Rep02	Sec01	F	IN	34902	223	19949	12	63.89318664	6.015339115
264	1	24M	OLD	S1	Brn02	B0.14	20221121	WT	Rep02	Sec01	F	IN	20937	27	45174	9	12.89583035	1.992296454
264	2	24M	OLD	S1	Brn02	B0.14	20221121	WT	Rep02	Sec01	F	IN	25091	110	19101	15	43.84042087	7.85299199
264	3	24M	OLD	S1	Brn02	B0.14	20221121	WT	Rep02	Sec01	F	IN	18846	91	21179	37	48.28610846	17.47013551
266	1	24M	OLD	S1	Brn02	B0.14	20221121	WT	Rep02	Sec01	F	IN	63777	177	67251	194	27.75295169	28.84715469
266	2	24M	OLD	S1	Brn02	B0.14	20221121	WT	Rep02	Sec01	F	IN	30235	53	62612	376	17.5293534	60.05238612
268	1	24M	OLD	S1	Brn02	B0.14	20221121	WT	Rep02	Sec01	F	IN	47518	238	12573	23	50.08628309	18.2931679
268	2	24M	OLD	S1	Brn02	B0.14	20221121	WT	Rep02	Sec01	F	IN	55420	154	59901	124	27.78780224	20.70082302
271	1	24M	OLD	S1	Brn02	B0.14	20221121	WT	Rep02	Sec01	F	IN	38131	107	52379	102	28.06115759	19.4734531
4	1	1M	YNG	M1	Brn03	B-0.58	20221116	WT	Rep03	Sec02	F	PN	34074	118	35445	3	34.63051007	0.846381718
4	2	1M	YNG	M1	Brn03	B-0.58	20221116	WT	Rep03	Sec02	F	PN	43646	143	31111	1	32.76359804	0.321429719
4	3	1M	YNG	M1	Brn03	B-0.58	20221116	WT	Rep03	Sec02	F	PN	34413	178	34346	8	51.72463894	2.329237757
4	4	1M	YNG	M1	Brn03	B-0.58	20221116	WT	Rep03	Sec02	F	PN	30896	213	35068	13	68.94096323	3.707083381
4	5	1M	YNG	M1	Brn03	B-0.58	20221116	WT	Rep03	Sec02	F	PN	27158	174	36336	12	64.06951911	3.302509908
5	1	1M	YNG	M1	Brn03	B-0.58	20221116	WT	Rep03	Sec02	F	PN	39857	79	31473	6	19.82085957	1.906395958
5	2	1M	YNG	M1	Brn03	B-0.58	20221116	WT	Rep03	Sec02	F	PN	31735	95	32180	4	29.93540255	1.24300808
5	3	1M	YNG	M1	Brn03	B-0.58	20221116	WT	Rep03	Sec02	F	PN	27913	166	13662	11	59.47049762	8.051529791
5	4	1M	YNG	M1	Brn03	B-0.58	20221116	WT	Rep03	Sec02	F	PN	33335	47	9031	0	14.09929504	0
5	5	1M	YNG	M1	Brn03	B-0.58	20221116	WT	Rep03	Sec02	F	PN	21864	143	15759	6	65.4043176	3.807348182
5	6	1M	YNG	M1	Brn03	B-0.58	20221116	WT	Rep03	Sec02	F	PN	41473	51	33343	21	12.29715719	6.29817353
6	1	1M	YNG	M1	Brn03	B-0.58	20221116	WT	Rep03	Sec02	F	PN	31605	24	24612	12	7.593735168	4.875670405
6	2	1M	YNG	M1	Brn03	B-0.58	20221116	WT	Rep03	Sec02	F	PN	24052	133	19350	15	55.29685681	7.751937984
6	3	1M	YNG	M1	Brn03	B-0.58	20221116	WT	Rep03	Sec02	F	PN	38950	75	21812	12	19.25545571	5.501558775
6	4	1M	YNG	M1	Brn03	B-0.58	20221116	WT	Rep03	Sec02	F	PN	34429	19	42826	40	5.518603503	9.340120488
6	5	1M	YNG	M1	Brn03	B-0.58	20221116	WT	Rep03	Sec02	F	PN	40608	112	27364	12	27.58077226	4.385323783
7	1	1M	YNG	M1	Brn03	B-0.58	20221116	WT	Rep03	Sec02	F	PN	31605	24	24612	12	7.593735168	4.875670405
7	2	1M	YNG	M1	Brn03	B-0.58	20221116	WT	Rep03	Sec02	F	PN	24052	133	19350	15	55.29685681	7.751937984
7	3	1M	YNG	M1	Brn03	B-0.58	20221116	WT	Rep03	Sec02	F	PN	38950	75	21812	12	19.25545571	5.501558775
7	4	1M	YNG	M1	Brn03	B-0.58	20221116	WT	Rep03	Sec02	F	PN	34429	19	42826	40	5.518603503	9.340120488
7	5	1M	YNG	M1	Brn03	B-0.58	20221116	WT	Rep03	Sec02	F	PN	40608	112	27364	12	27.58077226	4.385323783
8	1	1M	YNG	M1	Brn03	B0.14	20221116	WT	Rep03	Sec01	F	PN	58660	19	49316	3	3.239004432	0.608321843
8	2	1M	YNG	M1	Brn03	B0.14	20221116	WT	Rep03	Sec01	F	PN	56674	212	21115	13	37.40692381	6.156760597
8	3	1M	YNG	M1	Brn03	B0.14	20221116	WT	Rep03	Sec01	F	PN	37897	11	21587	1	2.902604428	0.463241766
8	4	1M	YNG	M1	Brn03	B0.14	20221116	WT	Rep03	Sec01	F	PN	119061	491	67392	2	41.2393647	0.29677113
9	1	1M	YNG	M1	Brn03	B0.14	20221116	WT	Rep03	Sec01	F	PN	32191	8	31453	23	2.485166661	7.312498013
9	2	1M	YNG	M1	Brn03	B0.14	20221116	WT	Rep03	Sec01	F	PN	56244	240	21897	3	42.67121826	1.370050692
9	3	1M	YNG	M1	Brn03	B0.14	20221116	WT	Rep03	Sec01	F	PN	77355	364	62517	35	47.05578179	5.598477214
10	1	1M	YNG	M1	Brn03	B0.14	20221116	WT	Rep03	Sec01	F	PN	66485	307	45373	98	46.17582913	21.59874815
10	2	1M	YNG	M1	Brn03	B0.14	20221116	WT	Rep03	Sec01	F	PN	52167	20	66443	85	3.833841317	12.79292025
10	3	1M	YNG	M1	Brn03	B0.14	20221116	WT	Rep03	Sec01	F	PN	75397	300	51135	62	39.78938154	12.12476777
11	1	1M	YNG	M1	Brn03	B0.14	20221116	WT	Rep03	Sec01	F	PN	54146	233	46936	1	43.0318029	0.213056076
11	2	1M	YNG	M1	Brn03	B0.14	20221116	WT	Rep03	Sec01	F	PN	110555	443	29996	5	40.07055312	1.666888919
11	3	1M	YNG	M1	Brn03	B0.14	20221116	WT	Rep03	Sec01	F	PN	57812	169	78144	9	29.23268526	1.151719902
11	4	1M	YNG	M1	Brn03	B0.14	20221116	WT	Rep03	Sec01	F	PN	80721	319	42859	2	39.51883649	0.466646445
11	5	1M	YNG	M1	Brn03	B0.14	20221116	WT	Rep03	Sec01	F	PN	35708	4	28625	1	1.120197155	0.349344978
11	6	1M	YNG	M1	Brn03	B0.14	20221116	WT	Rep03	Sec01	F	PN	39822	76	72981	6	19.08492793	0.822131788
12	1	1M	YNG	M1	Brn03	B0.14	20221116	WT	Rep03	Sec01	F	PN	31041	212	53983	55	68.29676879	10.18839264
12	2	1M	YNG	M1	Brn03	B0.14	20221116	WT	Rep03	Sec01	F	PN	41561	247	47766	35	59.4307163	7.327387682
12	3	1M	YNG	M1	Brn03	B0.14	20221116	WT	Rep03	Sec01	F	PN	55264	79	36207	6	14.29502027	1.657138122
12	4	1M	YNG	M1	Brn03	B0.14	20221116	WT	Rep03	Sec01	F	PN	41224	12	21527	15	2.910925674	6.967993682
12	5	1M	YNG	M1	Brn03	B0.14	20221116	WT	Rep03	Sec01	F	PN	18359	52	33615	10	28.32398279	2.974862413
12	6	1M	YNG	M1	Brn03	B0.14	20221116	WT	Rep03	Sec01	F	PN	46093	257	47497	55	55.75683943	11.57967872
14	1	1M	YNG	M1	Brn03	B0.14	20221116	WT	Rep03	Sec01	F	PN	37973	87	37984	4	22.91101572	1.053074979
14	2	1M	YNG	M1	Brn03	B0.14	20221116	WT	Rep03	Sec01	F	PN	37538	121	33373	16	32.23400288	4.794294789
14	3	1M	YNG	M1	Brn03	B0.14	20221116	WT	Rep03	Sec01	F	PN	48830	244	47059	49	49.96928118	10.41246095
15	1	1M	YNG	M1	Brn03	B0.14	20221116	WT	Rep03	Sec01	F	PN	44065	128	40261	15	29.04799728	3.725689874
15	2	1M	YNG	M1	Brn03	B0.14	20221116	WT	Rep03	Sec01	F	PN	20954	103	38396	11	49.15529255	2.864881759
15	3	1M	YNG	M1	Brn03	B0.14	20221116	WT	Rep03	Sec01	F	PN	41770	152	42196	11	36.38975341	2.606882169
15	4	1M	YNG	M1	Brn03	B0.14	20221116	WT	Rep03	Sec01	F	PN	32515	149	45268	16	45.82500384	3.534505611
15	5	1M	YNG	M1	Brn03	B0.14	20221116	WT	Rep03	Sec01	F	PN	35136	44	30674	3	12.52276867	0.978026994
15	6	1M	YNG	M1	Brn03	B0.14	20221116	WT	Rep03	Sec01	F	PN	16952	31	11328	6	18.2869278	5.296610169
15	7	1M	YNG	M1	Brn03	B0.14	20221116	WT	Rep03	Sec01	F	PN	38743	145	38363	4	37.42611569	1.042671324
15	8	1M	YNG	M1	Brn03	B0.14	20221116	WT	Rep03	Sec01	F	PN	51748	213	24187	9	41.16101105	3.721007153
15	9	1M	YNG	M1	Brn03	B0.14	20221116	WT	Rep03	Sec01	F	PN	26855	102	31460	11	37.98175386	3.496503497
15	10	1M	YNG	M1	Brn03	B0.14	20221116	WT	Rep03	Sec01	F	PN	30921	2	57091	8	0.646809612	1.401271654
28	1	1M	YNG	S1	Brn03	B-0.58	20221116	WT	Rep03	Sec02	F	PN	37861	182	36862	82	48.07057394	22.24513049
28	2	1M	YNG	S1	Brn03	B-0.58	20221116	WT	Rep03	Sec02	F	PN	45932	183	23111	51	39.84150483	22.06741379
28	3	1M	YNG	S1	Brn03	B-0.58	20221116	WT	Rep03	Sec02	F	PN	48711	228	44540	97	46.80667611	21.77817692
28	4	1M	YNG	S1	Brn03	B-0.58	20221116	WT	Rep03	Sec02	F	PN	40294	175	44001	88	43.43078374	19.99954546
28	5	1M	YNG	S1	Brn03	B-0.58	20221116	WT	Rep03	Sec02	F	PN	62706	170	32009	55	27.11064332	17.18266737
28	6	1M	YNG	S1	Brn03	B-0.58	20221116	WT	Rep03	Sec02	F	PN	29660	95	23003	53	32.02966959	23.04047298
28	7	1M	YNG	S1	Brn03	B-0.58	20221116	WT	Rep03	Sec02	F	PN	21090	58	15918	39	27.5011854	24.5005654
28	8	1M	YNG	S1	Brn03	B-0.58	20221116	WT	Rep03	Sec02	F	PN	69090	216	44176	63	31.26356926	14.26113727
29	1	1M	YNG	S1	Brn03	B-0.58	20221116	WT	Rep03	Sec02	F	PN	44667	129	42436	30	28.88038149	7.069469319
29	2	1M	YNG	S1	Brn03	B-0.58	20221116	WT	Rep03	Sec02	F	PN	49100	242	58638	55	49.28716904	9.379583205
30	1	1M	YNG	S1	Brn03	B-0.58	20221116	WT	Rep03	Sec02	F	PN	42508	30	46245	40	7.05749506	8.649583739
30	2	1M	YNG	S1	Brn03	B-0.58	20221116	WT	Rep03	Sec02	F	PN	25790	36	49075	41	13.9588988	8.354559348
30	3	1M	YNG	S1	Brn03	B-0.58	20221116	WT	Rep03	Sec02	F	PN	25816	57	27607	33	22.07933065	11.95349006
30	4	1M	YNG	S1	Brn03	B-0.58	20221116	WT	Rep03	Sec02	F	PN	55629	121	28169	31	21.75124485	11.0050055
30	5	1M	YNG	S1	Brn03	B-0.58	20221116	WT	Rep03	Sec02	F	PN	33406	111	33662	39	33.22756391	11.58576436
30	6	1M	YNG	S1	Brn03	B-0.58	20221116	WT	Rep03	Sec02	F	PN	33851	71	23587	22	20.97426959	9.327171747
31	1	1M	YNG	S1	Brn03	B-0.58	20221116	WT	Rep03	Sec02	F	PN	58469	127	10426	20	21.72091194	19.1828122
31	2	1M	YNG	S1	Brn03	B-0.58	20221116	WT	Rep03	Sec02	F	PN	45700	212	40282	65	46.38949672	16.13623951
31	3	1M	YNG	S1	Brn03	B-0.58	20221116	WT	Rep03	Sec02	F	PN	29025	124	36935	97	42.72179156	26.26235278
31	4	1M	YNG	S1	Brn03	B-0.58	20221116	WT	Rep03	Sec02	F	PN	59757	245	44862	61	40.99938083	13.5972538
31	5	1M	YNG	S1	Brn03	B-0.58	20221116	WT	Rep03	Sec02	F	PN	17091	69	20520	45	40.37212568	21.92982456
31	6	1M	YNG	S1	Brn03	B-0.58	20221116	WT	Rep03	Sec02	F	PN	61443	217	35468	53	35.31728594	14.94304725
31	7	1M	YNG	S1	Brn03	B-0.58	20221116	WT	Rep03	Sec02	F	PN	53860	214	41787	61	39.73264018	14.59784143
33	1	1M	YNG	S1	Brn03	B-0.58	20221116	WT	Rep03	Sec02	F	PN	27514	61	34749	61	22.17053137	17.554462
33	2	1M	YNG	S1	Brn03	B-0.58	20221116	WT	Rep03	Sec02	F	PN	16075	7	15939	14	4.354587869	8.783487044
33	3	1M	YNG	S1	Brn03	B-0.58	20221116	WT	Rep03	Sec02	F	PN	52984	115	37961	71	21.70466556	18.70340613
33	4	1M	YNG	S1	Brn03	B-0.58	20221116	WT	Rep03	Sec02	F	PN	39604	120	29256	53	30.2999697	18.11594203
33	5	1M	YNG	S1	Brn03	B-0.58	20221116	WT	Rep03	Sec02	F	PN	40040	17	21102	17	4.245754246	8.056108426
33	6	1M	YNG	S1	Brn03	B-0.58	20221116	WT	Rep03	Sec02	F	PN	50105	107	50885	45	21.35515418	8.843470571
33	7	1M	YNG	S1	Brn03	B-0.58	20221116	WT	Rep03	Sec02	F	PN	27336	87	28136	39	31.8261633	13.86124538
33	8	1M	YNG	S1	Brn03	B-0.58	20221116	WT	Rep03	Sec02	F	PN	35093	122	43326	54	34.7647679	12.46364769
33	9	1M	YNG	S1	Brn03	B-0.58	20221116	WT	Rep03	Sec02	F	PN	41272	119	38918	61	28.83310719	15.67398119
33	10	1M	YNG	S1	Brn03	B-0.58	20221116	WT	Rep03	Sec02	F	PN	17089	64	28593	45	37.45099187	15.73811772
33	11	1M	YNG	S1	Brn03	B-0.58	20221116	WT	Rep03	Sec02	F	PN	15411	5	25581	9	3.244435793	3.518236191
33	12	1M	YNG	S1	Brn03	B-0.58	20221116	WT	Rep03	Sec02	F	PN	31479	116	36851	86	36.84996347	23.33722287
33	13	1M	YNG	S1	Brn03	B-0.58	20221116	WT	Rep03	Sec02	F	PN	47896	146	52834	57	30.48271254	10.7885074
34	1	1M	YNG	S1	Brn03	B-0.58	20221116	WT	Rep03	Sec02	F	PN	34602	95	33379	52	27.4550604	15.57865724
34	2	1M	YNG	S1	Brn03	B-0.58	20221116	WT	Rep03	Sec02	F	PN	44445	48	33936	32	10.799865	9.42951438
34	3	1M	YNG	S1	Brn03	B-0.58	20221116	WT	Rep03	Sec02	F	PN	15179	13	28096	16	8.564464062	5.69476082
34	4	1M	YNG	S1	Brn03	B-0.58	20221116	WT	Rep03	Sec02	F	PN	34724	81	31837	29	23.32680567	9.108898451
34	5	1M	YNG	S1	Brn03	B-0.58	20221116	WT	Rep03	Sec02	F	PN	22208	33	25174	28	14.85951009	11.1225868
34	6	1M	YNG	S1	Brn03	B-0.58	20221116	WT	Rep03	Sec02	F	PN	31594	105	31635	31	33.23415838	9.799272957
34	7	1M	YNG	S1	Brn03	B-0.58	20221116	WT	Rep03	Sec02	F	PN	41347	113	35102	29	27.32967325	8.261637514
34	8	1M	YNG	S1	Brn03	B-0.58	20221116	WT	Rep03	Sec02	F	PN	33496	38	31271	24	11.34463817	7.674842506
34	9	1M	YNG	S1	Brn03	B-0.58	20221116	WT	Rep03	Sec02	F	PN	24654	24	10484	10	9.734728644	9.538344143
35	1	1M	YNG	S1	Brn03	B0.14	20221116	WT	Rep03	Sec01	F	PN	55912	193	86555	41	34.51852912	4.736872509
35	2	1M	YNG	S1	Brn03	B0.14	20221116	WT	Rep03	Sec01	F	PN	88676	304	49905	21	34.28210564	4.207995191
35	3	1M	YNG	S1	Brn03	B0.14	20221116	WT	Rep03	Sec01	F	PN	65074	171	20913	11	26.27777607	5.259886195
35	4	1M	YNG	S1	Brn03	B0.14	20221116	WT	Rep03	Sec01	F	PN	46260	156	30695	39	33.72243839	12.70565239
36	1	1M	YNG	S1	Brn03	B0.14	20221116	WT	Rep03	Sec01	F	PN	39067	148	43452	32	37.88363581	7.364448127
36	2	1M	YNG	S1	Brn03	B0.14	20221116	WT	Rep03	Sec01	F	PN	36361	163	44233	34	44.82825005	7.686568851
36	3	1M	YNG	S1	Brn03	B0.14	20221116	WT	Rep03	Sec01	F	PN	36243	89	27286	12	24.55646608	4.397859708
37	1	1M	YNG	S1	Brn03	B0.14	20221116	WT	Rep03	Sec01	F	PN	47414	8	21543	6	1.687265365	2.78512742
37	2	1M	YNG	S1	Brn03	B0.14	20221116	WT	Rep03	Sec01	F	PN	33721	28	36577	28	8.303431096	7.655083796
37	3	1M	YNG	S1	Brn03	B0.14	20221116	WT	Rep03	Sec01	F	PN	20213	115	39122	11	56.89407807	2.811717192
38	1	1M	YNG	S1	Brn03	B0.14	20221116	WT	Rep03	Sec01	F	PN	33632	126	43308	33	37.4643197	7.619839291
38	2	1M	YNG	S1	Brn03	B0.14	20221116	WT	Rep03	Sec01	F	PN	25357	68	32713	26	26.81705249	7.947910617
38	3	1M	YNG	S1	Brn03	B0.14	20221116	WT	Rep03	Sec01	F	PN	27355	133	41749	58	48.61999634	13.89254832
38	4	1M	YNG	S1	Brn03	B0.14	20221116	WT	Rep03	Sec01	F	PN	34657	114	35457	17	32.89378769	4.794539865
38	5	1M	YNG	S1	Brn03	B0.14	20221116	WT	Rep03	Sec01	F	PN	26078	75	31747	17	28.75987422	5.354836677
38	6	1M	YNG	S1	Brn03	B0.14	20221116	WT	Rep03	Sec01	F	PN	18831	23	13896	0	12.21390261	0
38	7	1M	YNG	S1	Brn03	B0.14	20221116	WT	Rep03	Sec01	F	PN	37309	49	40131	23	13.13356027	5.731230221
38	8	1M	YNG	S1	Brn03	B0.14	20221116	WT	Rep03	Sec01	F	PN	24921	104	42964	5	41.73187272	1.163765013
38	9	1M	YNG	S1	Brn03	B0.14	20221116	WT	Rep03	Sec01	F	PN	49391	170	46789	26	34.41922617	5.556861656
38	10	1M	YNG	S1	Brn03	B0.14	20221116	WT	Rep03	Sec01	F	PN	56435	194	45090	22	34.3758306	4.879130628
38	11	1M	YNG	S1	Brn03	B0.14	20221116	WT	Rep03	Sec01	F	PN	45879	8	47132	13	1.743717169	2.758210982
39	1	1M	YNG	S1	Brn03	B0.14	20221116	WT	Rep03	Sec01	F	PN	54415	147	14336	14	27.01460994	9.765625
39	2	1M	YNG	S1	Brn03	B0.14	20221116	WT	Rep03	Sec01	F	PN	49849	21	38776	43	4.212722422	11.08933361
39	3	1M	YNG	S1	Brn03	B0.14	20221116	WT	Rep03	Sec01	F	PN	54051	255	57644	63	47.17766554	10.92915134
39	4	1M	YNG	S1	Brn03	B0.14	20221116	WT	Rep03	Sec01	F	PN	47807	150	42945	36	31.3761583	8.382815229
39	5	1M	YNG	S1	Brn03	B0.14	20221116	WT	Rep03	Sec01	F	PN	33559	55	47267	22	16.38904616	4.654410054
40	1	1M	YNG	S1	Brn03	B0.14	20221116	WT	Rep03	Sec01	F	PN	47336	165	59835	31	34.85719114	5.180914181
40	2	1M	YNG	S1	Brn03	B0.14	20221116	WT	Rep03	Sec01	F	PN	35108	23	33956	8	6.551213399	2.355990105
41	1	1M	YNG	S1	Brn03	B0.14	20221116	WT	Rep03	Sec01	F	PN	34541	87	67747	8	25.18745838	1.180864097
41	2	1M	YNG	S1	Brn03	B0.14	20221116	WT	Rep03	Sec01	F	PN	61721	45	20418	1	7.290873447	0.489763934
41	3	1M	YNG	S1	Brn03	B0.14	20221116	WT	Rep03	Sec01	F	PN	37106	84	43245	8	22.63784833	1.849924847
41	4	1M	YNG	S1	Brn03	B0.14	20221116	WT	Rep03	Sec01	F	PN	35701	28	14186	3	7.842917565	2.114761032
41	5	1M	YNG	S1	Brn03	B0.14	20221116	WT	Rep03	Sec01	F	PN	36078	70	21090	4	19.4024059	1.896633476
41	6	1M	YNG	S1	Brn03	B0.14	20221116	WT	Rep03	Sec01	F	PN	46061	79	41453	6	17.1511691	1.447422382
41	7	1M	YNG	S1	Brn03	B0.14	20221116	WT	Rep03	Sec01	F	PN	26056	4	35673	6	1.535155051	1.681944328
42	1	1M	YNG	S1	Brn03	B0.14	20221116	WT	Rep03	Sec01	F	PN	45416	13	56250	28	2.862427338	4.977777778
42	2	1M	YNG	S1	Brn03	B0.14	20221116	WT	Rep03	Sec01	F	PN	57713	193	76648	35	33.44133904	4.566329193
42	3	1M	YNG	S1	Brn03	B0.14	20221116	WT	Rep03	Sec01	F	PN	85149	298	28365	17	34.99747501	5.993301604
42	4	1M	YNG	S1	Brn03	B0.14	20221116	WT	Rep03	Sec01	F	PN	37174	54	12426	6	14.52628181	4.828585225
42	5	1M	YNG	S1	Brn03	B0.14	20221116	WT	Rep03	Sec01	F	PN	32116	21	61085	5	6.538796861	0.818531554
52	1	1M	YNG	M1	Brn02	B-0.22	20221116	WT	Rep02	Sec01	M	PN	37411	179	30197	71	47.84688995	23.51226943
52	2	1M	YNG	M1	Brn02	B-0.22	20221116	WT	Rep02	Sec01	M	PN	42712	171	31568	88	40.03558719	27.87633046
52	3	1M	YNG	M1	Brn02	B-0.22	20221116	WT	Rep02	Sec01	M	PN	16502	44	22713	24	26.66343474	10.56663585
52	4	1M	YNG	M1	Brn02	B-0.22	20221116	WT	Rep02	Sec01	M	PN	34346	165	29807	90	48.04052874	30.19424967
52	5	1M	YNG	M1	Brn02	B-0.22	20221116	WT	Rep02	Sec01	M	PN	81574	375	30051	92	45.97052983	30.61462181
52	6	1M	YNG	M1	Brn02	B-0.22	20221116	WT	Rep02	Sec01	M	PN	49578	239	65566	161	48.20686595	24.55540982
53	1	1M	YNG	M1	Brn02	B-0.22	20221116	WT	Rep02	Sec01	M	PN	33944	67	42638	21	19.73839265	4.925184108
53	2	1M	YNG	M1	Brn02	B-0.22	20221116	WT	Rep02	Sec01	M	PN	33505	76	39245	27	22.68318161	6.879857307
53	3	1M	YNG	M1	Brn02	B-0.22	20221116	WT	Rep02	Sec01	M	PN	33729	101	33690	28	29.9445581	8.311071535
53	4	1M	YNG	M1	Brn02	B-0.22	20221116	WT	Rep02	Sec01	M	PN	43082	191	27270	30	44.33406063	11.00110011
53	5	1M	YNG	M1	Brn02	B-0.22	20221116	WT	Rep02	Sec01	M	PN	36347	163	29211	37	44.84551682	12.66646126
54	1	1M	YNG	M1	Brn02	B-0.22	20221116	WT	Rep02	Sec01	M	PN	57952	160	27220	8	27.60905577	2.93901543
54	2	1M	YNG	M1	Brn02	B-0.22	20221116	WT	Rep02	Sec01	M	PN	63162	178	40035	18	28.18150154	4.496065942
54	3	1M	YNG	M1	Brn02	B-0.22	20221116	WT	Rep02	Sec01	M	PN	23974	94	35799	13	39.20914324	3.631386352
54	4	1M	YNG	M1	Brn02	B-0.22	20221116	WT	Rep02	Sec01	M	PN	40218	171	30484	7	42.5182754	2.296286577
54	5	1M	YNG	M1	Brn02	B-0.22	20221116	WT	Rep02	Sec01	M	PN	26463	139	41632	16	52.52616861	3.84319754
55	1	1M	YNG	M1	Brn02	B-0.22	20221116	WT	Rep02	Sec01	M	PN	19772	104	14057	39	52.59963585	27.74418439
55	2	1M	YNG	M1	Brn02	B-0.22	20221116	WT	Rep02	Sec01	M	PN	58548	234	30699	37	39.96720639	12.05250985
55	3	1M	YNG	M1	Brn02	B-0.22	20221116	WT	Rep02	Sec01	M	PN	58885	235	19910	41	39.90829583	20.592667
55	4	1M	YNG	M1	Brn02	B-0.22	20221116	WT	Rep02	Sec01	M	PN	66367	68	43432	54	10.24605602	12.43322896
55	5	1M	YNG	M1	Brn02	B-0.22	20221116	WT	Rep02	Sec01	M	PN	50002	139	45098	58	27.79888804	12.86088075
55	6	1M	YNG	M1	Brn02	B-0.22	20221116	WT	Rep02	Sec01	M	PN	27953	57	10749	10	20.39137123	9.303190995
55	7	1M	YNG	M1	Brn02	B-0.22	20221116	WT	Rep02	Sec01	M	PN	57207	257	17747	25	44.92457217	14.08688792
55	8	1M	YNG	M1	Brn02	B-0.22	20221116	WT	Rep02	Sec01	M	PN	53561	210	19054	34	39.20763242	17.84402225
56	1	1M	YNG	M1	Brn02	B-0.22	20221116	WT	Rep02	Sec01	M	PN	35190	139	42633	94	39.49985791	22.04864776
56	2	1M	YNG	M1	Brn02	B-0.22	20221116	WT	Rep02	Sec01	M	PN	52000	243	44246	68	46.73076923	15.36862089
56	3	1M	YNG	M1	Brn02	B-0.22	20221116	WT	Rep02	Sec01	M	PN	88569	344	59426	81	38.83977464	13.63039747
56	4	1M	YNG	M1	Brn02	B-0.22	20221116	WT	Rep02	Sec01	M	PN	52952	266	43480	91	50.23417435	20.92916283
56	5	1M	YNG	M1	Brn02	B-0.22	20221116	WT	Rep02	Sec01	M	PN	27308	114	39137	78	41.7460085	19.92998952
56	6	1M	YNG	M1	Brn02	B-0.22	20221116	WT	Rep02	Sec01	M	PN	33919	34	34159	75	10.02388042	21.95614626
57	1	1M	YNG	M1	Brn02	B-0.22	20221116	WT	Rep02	Sec01	M	PN	55957	116	47315	84	20.73020355	17.75335517
57	2	1M	YNG	M1	Brn02	B-0.22	20221116	WT	Rep02	Sec01	M	PN	39653	187	44317	92	47.15910524	20.75952795
57	3	1M	YNG	M1	Brn02	B-0.22	20221116	WT	Rep02	Sec01	M	PN	48239	217	51838	91	44.98434876	17.55468961
57	4	1M	YNG	M1	Brn02	B-0.22	20221116	WT	Rep02	Sec01	M	PN	43842	249	39603	64	56.79485425	16.16039189
58	1	1M	YNG	M1	Brn02	B-0.22	20221116	WT	Rep02	Sec01	M	PN	65623	149	12006	22	22.70545388	18.32417125
58	2	1M	YNG	M1	Brn02	B-0.22	20221116	WT	Rep02	Sec01	M	PN	38486	179	29091	38	46.51041937	13.06245918
58	3	1M	YNG	M1	Brn02	B-0.22	20221116	WT	Rep02	Sec01	M	PN	28461	69	27555	30	24.24370191	10.88731628
58	4	1M	YNG	M1	Brn02	B-0.22	20221116	WT	Rep02	Sec01	M	PN	51913	189	27713	4	36.40706567	1.443365929
58	5	1M	YNG	M1	Brn02	B-0.22	20221116	WT	Rep02	Sec01	M	PN	46621	260	8416	19	55.76885953	22.57604563
59	1	1M	YNG	M1	Brn02	B-0.22	20221116	WT	Rep02	Sec01	M	PN	29099	102	25054	26	35.05275095	10.37758442
59	2	1M	YNG	M1	Brn02	B-0.22	20221116	WT	Rep02	Sec01	M	PN	31966	141	11916	10	44.1093662	8.392077878
59	3	1M	YNG	M1	Brn02	B-0.22	20221116	WT	Rep02	Sec01	M	PN	36569	106	12129	17	28.98629987	14.01599472
59	4	1M	YNG	M1	Brn02	B-0.22	20221116	WT	Rep02	Sec01	M	PN	37454	77	25563	32	20.55855182	12.51809256
59	5	1M	YNG	M1	Brn02	B-0.22	20221116	WT	Rep02	Sec01	M	PN	33598	174	36123	35	51.78879695	9.689117737
60	1	1M	YNG	M1	Brn02	B-0.22	20221116	WT	Rep02	Sec01	M	PN	62741	88	13353	9	14.02591607	6.740058414
60	2	1M	YNG	M1	Brn02	B-0.22	20221116	WT	Rep02	Sec01	M	PN	16232	83	36492	100	51.13356333	27.40326647
60	3	1M	YNG	M1	Brn02	B-0.22	20221116	WT	Rep02	Sec01	M	PN	72592	293	78174	109	40.36257439	13.94325479
60	4	1M	YNG	M1	Brn02	B-0.22	20221116	WT	Rep02	Sec01	M	PN	44269	184	17266	29	41.56407418	16.79601529
60	5	1M	YNG	M1	Brn02	B-0.22	20221116	WT	Rep02	Sec01	M	PN	58419	183	45898	43	31.32542495	9.368599939
60	6	1M	YNG	M1	Brn02	B-0.22	20221116	WT	Rep02	Sec01	M	PN	161803	271	15974	12	16.74876238	7.512207337
61	1	1M	YNG	M1	Brn02	B-0.22	20221116	WT	Rep02	Sec01	M	PN	28017	113	31371	14	40.33265517	4.462720347
61	2	1M	YNG	M1	Brn02	B-0.22	20221116	WT	Rep02	Sec01	M	PN	71653	328	79178	31	45.77617127	3.915228978
61	3	1M	YNG	M1	Brn02	B-0.22	20221116	WT	Rep02	Sec01	M	PN	114316	338	94945	53	29.5671647	5.582179156
62	1	1M	YNG	M1	Brn02	B-0.22	20221116	WT	Rep02	Sec01	M	PN	40466	23	8212	4	5.683783917	4.870920604
62	2	1M	YNG	M1	Brn02	B-0.22	20221116	WT	Rep02	Sec01	M	PN	19595	24	19550	18	12.24802245	9.207161125
62	3	1M	YNG	M1	Brn02	B-0.22	20221116	WT	Rep02	Sec01	M	PN	57326	191	49622	30	33.31821512	6.045705534
62	4	1M	YNG	M1	Brn02	B-0.22	20221116	WT	Rep02	Sec01	M	PN	54929	165	59537	26	30.03877733	4.367032266
62	5	1M	YNG	M1	Brn02	B-0.22	20221116	WT	Rep02	Sec01	M	PN	37383	107	27996	23	28.62263596	8.215459351
62	6	1M	YNG	M1	Brn02	B-0.22	20221116	WT	Rep02	Sec01	M	PN	44462	160	30580	15	35.98578561	4.905166776
62	7	1M	YNG	M1	Brn02	B-0.22	20221116	WT	Rep02	Sec01	M	PN	46786	109	45098	29	23.29756765	6.430440374
62	8	1M	YNG	M1	Brn02	B-0.22	20221116	WT	Rep02	Sec01	M	PN	36736	95	41766	17	25.86019164	4.070296413
62	9	1M	YNG	M1	Brn02	B-0.22	20221116	WT	Rep02	Sec01	M	PN	50154	110	13700	20	21.93244806	14.59854015
63	1	1M	YNG	M1	Brn02	B0.14	20221116	WT	Rep02	Sec02	M	PN	34143	77	28655	10	22.55220689	3.489792357
63	2	1M	YNG	M1	Brn02	B0.14	20221116	WT	Rep02	Sec02	M	PN	43920	204	32772	20	46.44808743	6.102770658
63	3	1M	YNG	M1	Brn02	B0.14	20221116	WT	Rep02	Sec02	M	PN	53029	237	28297	24	44.69252673	8.481464466
63	4	1M	YNG	M1	Brn02	B0.14	20221116	WT	Rep02	Sec02	M	PN	55378	213	45290	37	38.46292752	8.169573857
63	5	1M	YNG	M1	Brn02	B0.14	20221116	WT	Rep02	Sec02	M	PN	69343	257	42490	21	37.06214037	4.942339374
63	6	1M	YNG	M1	Brn02	B0.14	20221116	WT	Rep02	Sec02	M	PN	29193	76	37776	34	26.0336382	9.000423549
63	7	1M	YNG	M1	Brn02	B0.14	20221116	WT	Rep02	Sec02	M	PN	36610	102	39757	24	27.8612401	6.036672787
63	8	1M	YNG	M1	Brn02	B0.14	20221116	WT	Rep02	Sec02	M	PN	47843	188	33274	30	39.2951947	9.016048566
63	9	1M	YNG	M1	Brn02	B0.14	20221116	WT	Rep02	Sec02	M	PN	40738	153	35955	22	37.55707202	6.118759561
64	1	1M	YNG	M1	Brn02	B0.14	20221116	WT	Rep02	Sec02	M	PN	44336	130	38152	36	29.32154457	9.435940449
64	2	1M	YNG	M1	Brn02	B0.14	20221116	WT	Rep02	Sec02	M	PN	63427	225	43445	30	35.47385183	6.905282541
64	3	1M	YNG	M1	Brn02	B0.14	20221116	WT	Rep02	Sec02	M	PN	56679	116	19379	31	20.46613384	15.99669746
64	4	1M	YNG	M1	Brn02	B0.14	20221116	WT	Rep02	Sec02	M	PN	79833	251	38209	46	31.44063232	12.03904839
64	5	1M	YNG	M1	Brn02	B0.14	20221116	WT	Rep02	Sec02	M	PN	74602	153	10152	7	20.50883354	6.895193065
65	1	1M	YNG	M1	Brn02	B0.14	20221116	WT	Rep02	Sec02	M	PN	29823	68	10712	7	22.80119371	6.534727409
65	2	1M	YNG	M1	Brn02	B0.14	20221116	WT	Rep02	Sec02	M	PN	24934	33	36937	17	13.23494024	4.602431167
65	3	1M	YNG	M1	Brn02	B0.14	20221116	WT	Rep02	Sec02	M	PN	22482	42	27915	24	18.68161196	8.597528211
65	4	1M	YNG	M1	Brn02	B0.14	20221116	WT	Rep02	Sec02	M	PN	55952	221	38733	22	39.49814126	5.679911187
66	1	1M	YNG	M1	Brn02	B0.14	20221116	WT	Rep02	Sec02	M	PN	19438	29	28471	18	14.91923037	6.322222612
66	2	1M	YNG	M1	Brn02	B0.14	20221116	WT	Rep02	Sec02	M	PN	30421	12	35056	30	3.944643503	8.557736194
66	3	1M	YNG	M1	Brn02	B0.14	20221116	WT	Rep02	Sec02	M	PN	50037	193	26238	32	38.57145712	12.19605153
66	4	1M	YNG	M1	Brn02	B0.14	20221116	WT	Rep02	Sec02	M	PN	34293	107	44282	24	31.20170297	5.419809403
66	5	1M	YNG	M1	Brn02	B0.14	20221116	WT	Rep02	Sec02	M	PN	37754	45	22198	10	11.91926683	4.504910352
66	6	1M	YNG	M1	Brn02	B0.14	20221116	WT	Rep02	Sec02	M	PN	61656	165	42268	28	26.76138575	6.624396707
67	1	1M	YNG	M1	Brn02	B0.14	20221116	WT	Rep02	Sec02	M	PN	37926	135	38518	83	35.5956336	21.548367
67	2	1M	YNG	M1	Brn02	B0.14	20221116	WT	Rep02	Sec02	M	PN	39322	128	17724	27	32.5517522	15.23358158
67	3	1M	YNG	M1	Brn02	B0.14	20221116	WT	Rep02	Sec02	M	PN	45685	153	22592	42	33.49020466	18.59065156
67	4	1M	YNG	M1	Brn02	B0.14	20221116	WT	Rep02	Sec02	M	PN	45918	194	54828	113	42.24922688	20.60990735
67	5	1M	YNG	M1	Brn02	B0.14	20221116	WT	Rep02	Sec02	M	PN	77781	259	36395	101	33.29862049	27.75106471
67	6	1M	YNG	M1	Brn02	B0.14	20221116	WT	Rep02	Sec02	M	PN	57497	237	55052	86	41.21954189	15.62159413
67	7	1M	YNG	M1	Brn02	B0.14	20221116	WT	Rep02	Sec02	M	PN	50091	185	58101	115	36.93278234	19.79311888
68	1	1M	YNG	M1	Brn02	B0.14	20221116	WT	Rep02	Sec02	M	PN	67902	173	51852	24	25.47789461	4.628558204
68	2	1M	YNG	M1	Brn02	B0.14	20221116	WT	Rep02	Sec02	M	PN	76402	227	60380	26	29.7112641	4.30606161
68	3	1M	YNG	M1	Brn02	B0.14	20221116	WT	Rep02	Sec02	M	PN	64063	86	73914	20	13.42428547	2.705847336
68	4	1M	YNG	M1	Brn02	B0.14	20221116	WT	Rep02	Sec02	M	PN	17877	13	49721	9	7.271913632	1.81010036
68	5	1M	YNG	M1	Brn02	B0.14	20221116	WT	Rep02	Sec02	M	PN	56304	162	62052	44	28.77237852	7.090827048
68	6	1M	YNG	M1	Brn02	B0.14	20221116	WT	Rep02	Sec02	M	PN	40507	65	23033	3	16.04660923	1.302479052
69	1	1M	YNG	M1	Brn02	B0.14	20221116	WT	Rep02	Sec02	M	PN	53635	160	54868	58	29.8312669	10.57082452
69	2	1M	YNG	M1	Brn02	B0.14	20221116	WT	Rep02	Sec02	M	PN	97063	272	17775	8	28.02303658	4.500703235
69	3	1M	YNG	M1	Brn02	B0.14	20221116	WT	Rep02	Sec02	M	PN	49329	33	71117	77	6.689776805	10.82722837
69	4	1M	YNG	M1	Brn02	B0.14	20221116	WT	Rep02	Sec02	M	PN	43264	28	18303	19	6.471893491	10.38081189
69	5	1M	YNG	M1	Brn02	B0.14	20221116	WT	Rep02	Sec02	M	PN	16922	19	35819	44	11.22798724	12.28398336
69	6	1M	YNG	M1	Brn02	B0.14	20221116	WT	Rep02	Sec02	M	PN	56400	146	35994	17	25.88652482	4.72300939
70	1	1M	YNG	M1	Brn02	B0.14	20221116	WT	Rep02	Sec02	M	PN	26730	24	45180	26	8.978675645	5.754758743
70	2	1M	YNG	M1	Brn02	B0.14	20221116	WT	Rep02	Sec02	M	PN	47021	181	78908	98	38.4934391	12.41952654
70	3	1M	YNG	M1	Brn02	B0.14	20221116	WT	Rep02	Sec02	M	PN	66583	174	45201	66	26.13279666	14.60144687
70	4	1M	YNG	M1	Brn02	B0.14	20221116	WT	Rep02	Sec02	M	PN	64239	117	55391	33	18.21323495	5.957646549
70	5	1M	YNG	M1	Brn02	B0.14	20221116	WT	Rep02	Sec02	M	PN	34565	118	57039	29	34.13857949	5.084240607
70	6	1M	YNG	M1	Brn02	B0.14	20221116	WT	Rep02	Sec02	M	PN	71344	154	34981	33	21.5855573	9.433692576
70	7	1M	YNG	M1	Brn02	B0.14	20221116	WT	Rep02	Sec02	M	PN	37423	70	64394	52	18.70507442	8.075286517
70	8	1M	YNG	M1	Brn02	B0.14	20221116	WT	Rep02	Sec02	M	PN	39177	97	25409	16	24.75942517	6.296981385
70	9	1M	YNG	M1	Brn02	B0.14	20221116	WT	Rep02	Sec02	M	PN	36080	92	23753	31	25.49889135	13.05098303
72	1	1M	YNG	M1	Brn02	B0.14	20221116	WT	Rep02	Sec02	M	PN	47447	52	34602	16	10.95959702	4.624010173
72	2	1M	YNG	M1	Brn02	B0.14	20221116	WT	Rep02	Sec02	M	PN	39710	66	28087	11	16.62049861	3.916402606
72	3	1M	YNG	M1	Brn02	B0.14	20221116	WT	Rep02	Sec02	M	PN	26673	70	29137	19	26.24376711	6.52091842
72	4	1M	YNG	M1	Brn02	B0.14	20221116	WT	Rep02	Sec02	M	PN	32487	127	36961	32	39.0925601	8.657774411
72	5	1M	YNG	M1	Brn02	B0.14	20221116	WT	Rep02	Sec02	M	PN	51494	87	31708	33	16.89517225	10.40746815
72	6	1M	YNG	M1	Brn02	B0.14	20221116	WT	Rep02	Sec02	M	PN	26268	78	24473	15	29.69392417	6.129203612
72	7	1M	YNG	M1	Brn02	B0.14	20221116	WT	Rep02	Sec02	M	PN	40748	145	38772	31	35.58456857	7.995460642
72	8	1M	YNG	M1	Brn02	B0.14	20221116	WT	Rep02	Sec02	M	PN	36286	74	34952	44	20.39354021	12.58869306
72	9	1M	YNG	M1	Brn02	B0.14	20221116	WT	Rep02	Sec02	M	PN	44497	59	29655	32	13.25932085	10.79076041
73	1	1M	YNG	M1	Brn01	B0.38	20221116	WT	Rep01	Sec01	M	PN	26614	54	36032	24	20.29007289	6.660746004
73	2	1M	YNG	M1	Brn01	B0.38	20221116	WT	Rep01	Sec01	M	PN	35557	74	20777	17	20.81165453	8.182124465
73	3	1M	YNG	M1	Brn01	B0.38	20221116	WT	Rep01	Sec01	M	PN	40564	139	46125	48	34.26683759	10.40650407
73	4	1M	YNG	M1	Brn01	B0.38	20221116	WT	Rep01	Sec01	M	PN	79350	245	45024	45	30.87586641	9.99466951
73	5	1M	YNG	M1	Brn01	B0.38	20221116	WT	Rep01	Sec01	M	PN	110404	309	51725	51	27.98811637	9.859835669
73	6	1M	YNG	M1	Brn01	B0.38	20221116	WT	Rep01	Sec01	M	PN	23160	99	26547	26	42.74611399	9.793950352
73	7	1M	YNG	M1	Brn01	B0.38	20221116	WT	Rep01	Sec01	M	PN	22328	67	25745	24	30.00716589	9.322198485
73	8	1M	YNG	M1	Brn01	B0.38	20221116	WT	Rep01	Sec01	M	PN	41391	131	23749	35	31.64939238	14.73746263
73	9	1M	YNG	M1	Brn01	B0.38	20221116	WT	Rep01	Sec01	M	PN	48220	161	53572	50	33.38863542	9.333233779
74	1	1M	YNG	M1	Brn01	B0.38	20221116	WT	Rep01	Sec01	M	PN	29053	74	33590	37	25.47069149	11.01518309
74	2	1M	YNG	M1	Brn01	B0.38	20221116	WT	Rep01	Sec01	M	PN	34044	103	26912	17	30.25496416	6.316884661
74	3	1M	YNG	M1	Brn01	B0.38	20221116	WT	Rep01	Sec01	M	PN	29331	99	16978	20	33.75268487	11.77995052
74	4	1M	YNG	M1	Brn01	B0.38	20221116	WT	Rep01	Sec01	M	PN	42619	149	12230	10	34.96093292	8.176614881
74	5	1M	YNG	M1	Brn01	B0.38	20221116	WT	Rep01	Sec01	M	PN	58713	177	17760	27	30.14664555	15.2027027
74	6	1M	YNG	M1	Brn01	B0.38	20221116	WT	Rep01	Sec01	M	PN	48294	101	36506	67	20.91357104	18.35314743
76	1	1M	YNG	M1	Brn01	B0.38	20221116	WT	Rep01	Sec01	M	PN	48450	136	27085	23	28.07017544	8.491785121
76	2	1M	YNG	M1	Brn01	B0.38	20221116	WT	Rep01	Sec01	M	PN	36963	126	25077	26	34.0881422	10.36806636
76	3	1M	YNG	M1	Brn01	B0.38	20221116	WT	Rep01	Sec01	M	PN	22267	46	17399	7	20.65837338	4.023219725
76	4	1M	YNG	M1	Brn01	B0.38	20221116	WT	Rep01	Sec01	M	PN	51860	124	44787	24	23.91052835	5.358697836
76	5	1M	YNG	M1	Brn01	B0.38	20221116	WT	Rep01	Sec01	M	PN	25891	55	21899	13	21.24290294	5.936344125
76	6	1M	YNG	M1	Brn01	B0.38	20221116	WT	Rep01	Sec01	M	PN	37249	84	32767	27	22.55094096	8.239997559
76	7	1M	YNG	M1	Brn01	B0.38	20221116	WT	Rep01	Sec01	M	PN	33946	113	24648	25	33.28816355	10.14281078
76	8	1M	YNG	M1	Brn01	B0.38	20221116	WT	Rep01	Sec01	M	PN	44971	141	36739	20	31.35353895	5.443806309
76	9	1M	YNG	M1	Brn01	B0.38	20221116	WT	Rep01	Sec01	M	PN	45614	107	23782	19	23.45771035	7.989235556
77	1	1M	YNG	M1	Brn01	B0.38	20221116	WT	Rep01	Sec01	M	PN	46559	93	11065	9	19.97465581	8.133755084
77	2	1M	YNG	M1	Brn01	B0.38	20221116	WT	Rep01	Sec01	M	PN	28748	81	12503	8	28.1758731	6.398464369
77	3	1M	YNG	M1	Brn01	B0.38	20221116	WT	Rep01	Sec01	M	PN	30578	69	18858	23	22.56524299	12.19641531
77	4	1M	YNG	M1	Brn01	B0.38	20221116	WT	Rep01	Sec01	M	PN	38264	89	18243	20	23.25946059	10.96310914
77	5	1M	YNG	M1	Brn01	B0.38	20221116	WT	Rep01	Sec01	M	PN	42326	93	27493	25	21.97231016	9.09322373
77	6	1M	YNG	M1	Brn01	B0.38	20221116	WT	Rep01	Sec01	M	PN	32680	103	22464	36	31.51774786	16.02564103
77	7	1M	YNG	M1	Brn01	B0.38	20221116	WT	Rep01	Sec01	M	PN	30588	95	9813	22	31.05793121	22.41923978
77	8	1M	YNG	M1	Brn01	B0.38	20221116	WT	Rep01	Sec01	M	PN	39113	132	25870	27	33.74837011	10.43679938
77	9	1M	YNG	M1	Brn01	B0.38	20221116	WT	Rep01	Sec01	M	PN	34730	96	27362	31	27.64180823	11.32958117
77	10	1M	YNG	M1	Brn01	B0.38	20221116	WT	Rep01	Sec01	M	PN	33921	95	10753	11	28.00624982	10.22970334
77	11	1M	YNG	M1	Brn01	B0.38	20221116	WT	Rep01	Sec01	M	PN	39324	122	30276	27	31.02431085	8.917954816
77	12	1M	YNG	M1	Brn01	B0.38	20221116	WT	Rep01	Sec01	M	PN	51192	156	29933	32	30.47351149	10.69054221
77	13	1M	YNG	M1	Brn01	B0.38	20221116	WT	Rep01	Sec01	M	PN	35731	108	23486	36	30.2258543	15.32828068
77	14	1M	YNG	M1	Brn01	B0.38	20221116	WT	Rep01	Sec01	M	PN	38471	116	22590	21	30.15258246	9.296148738
78	1	1M	YNG	M1	Brn01	B0.38	20221116	WT	Rep01	Sec01	M	PN	27402	73	21575	24	26.64039121	11.1239861
78	2	1M	YNG	M1	Brn01	B0.38	20221116	WT	Rep01	Sec01	M	PN	22212	22	32658	32	9.904556096	9.798517974
78	3	1M	YNG	M1	Brn01	B0.38	20221116	WT	Rep01	Sec01	M	PN	19689	72	20249	16	36.56864239	7.901624772
78	4	1M	YNG	M1	Brn01	B0.38	20221116	WT	Rep01	Sec01	M	PN	46961	161	34657	48	34.28376738	13.85001587
78	5	1M	YNG	M1	Brn01	B0.38	20221116	WT	Rep01	Sec01	M	PN	29939	48	17538	12	16.03259962	6.842285323
78	6	1M	YNG	M1	Brn01	B0.38	20221116	WT	Rep01	Sec01	M	PN	38992	100	31497	45	25.64628642	14.28707496
78	7	1M	YNG	M1	Brn01	B0.38	20221116	WT	Rep01	Sec01	M	PN	31622	103	11677	17	32.57225982	14.55853387
78	8	1M	YNG	M1	Brn01	B0.38	20221116	WT	Rep01	Sec01	M	PN	47143	127	38683	45	26.93931231	11.63301709
78	9	1M	YNG	M1	Brn01	B0.38	20221116	WT	Rep01	Sec01	M	PN	26110	69	21631	16	26.42665645	7.396791642
78	10	1M	YNG	M1	Brn01	B0.38	20221116	WT	Rep01	Sec01	M	PN	30567	52	17566	11	17.01181012	6.262097233
78	11	1M	YNG	M1	Brn01	B0.38	20221116	WT	Rep01	Sec01	M	PN	50666	145	35193	57	28.61879762	16.19640269
78	12	1M	YNG	M1	Brn01	B0.38	20221116	WT	Rep01	Sec01	M	PN	34436	89	33238	29	25.84504588	8.724953367
79	1	1M	YNG	M1	Brn01	B0.38	20221116	WT	Rep01	Sec01	M	PN	30469	73	11173	7	23.95877777	6.265103374
79	2	1M	YNG	M1	Brn01	B0.38	20221116	WT	Rep01	Sec01	M	PN	54257	194	41940	27	35.75575502	6.43776824
79	3	1M	YNG	M1	Brn01	B0.38	20221116	WT	Rep01	Sec01	M	PN	30000	102	14129	6	34	4.246585038
79	4	1M	YNG	M1	Brn01	B0.38	20221116	WT	Rep01	Sec01	M	PN	38105	126	66541	34	33.0665267	5.109631656
79	5	1M	YNG	M1	Brn01	B0.38	20221116	WT	Rep01	Sec01	M	PN	57472	185	52358	38	32.18958797	7.257725658
79	6	1M	YNG	M1	Brn01	B0.38	20221116	WT	Rep01	Sec01	M	PN	30668	85	32858	15	27.71618625	4.565098302
80	1	1M	YNG	M1	Brn01	B0.38	20221116	WT	Rep01	Sec01	M	PN	34258	56	33348	15	16.34654679	4.498020871
80	2	1M	YNG	M1	Brn01	B0.38	20221116	WT	Rep01	Sec01	M	PN	33683	79	38480	23	23.45396788	5.977130977
80	3	1M	YNG	M1	Brn01	B0.38	20221116	WT	Rep01	Sec01	M	PN	21020	40	33569	24	19.02949572	7.149453365
80	4	1M	YNG	M1	Brn01	B0.38	20221116	WT	Rep01	Sec01	M	PN	43869	71	36007	28	16.18454945	7.776265726
102	1	1M	YNG	S1	Brn02	B-0.22	20221116	WT	Rep02	Sec01	M	PN	39233	67	14447	15	17.0774603	10.38277843
102	2	1M	YNG	S1	Brn02	B-0.22	20221116	WT	Rep02	Sec01	M	PN	25886	37	36691	15	14.29344047	4.088196015
102	3	1M	YNG	S1	Brn02	B-0.22	20221116	WT	Rep02	Sec01	M	PN	29192	19	13471	10	6.508632502	7.423353871
102	4	1M	YNG	S1	Brn02	B-0.22	20221116	WT	Rep02	Sec01	M	PN	16164	2	24211	5	1.237317496	2.065176986
103	1	1M	YNG	S1	Brn02	B-0.22	20221116	WT	Rep02	Sec01	M	PN	39212	154	28389	8	39.27369173	2.817992885
103	2	1M	YNG	S1	Brn02	B-0.22	20221116	WT	Rep02	Sec01	M	PN	22110	40	33026	24	18.09136137	7.267001756
103	3	1M	YNG	S1	Brn02	B-0.22	20221116	WT	Rep02	Sec01	M	PN	24795	37	30483	19	14.92236338	6.232982318
103	4	1M	YNG	S1	Brn02	B-0.22	20221116	WT	Rep02	Sec01	M	PN	59539	226	27280	21	37.95831304	7.697947214
103	5	1M	YNG	S1	Brn02	B-0.22	20221116	WT	Rep02	Sec01	M	PN	31555	26	53877	34	8.239581683	6.310670602
103	6	1M	YNG	S1	Brn02	B-0.22	20221116	WT	Rep02	Sec01	M	PN	32883	17	10448	4	5.169844601	3.82848392
103	7	1M	YNG	S1	Brn02	B-0.22	20221116	WT	Rep02	Sec01	M	PN	71814	180	18066	6	25.06475061	3.321155762
103	8	1M	YNG	S1	Brn02	B-0.22	20221116	WT	Rep02	Sec01	M	PN	20440	50	26885	25	24.46183953	9.298865538
103	9	1M	YNG	S1	Brn02	B-0.22	20221116	WT	Rep02	Sec01	M	PN	32173	19	48397	49	5.905572996	10.1245945
103	10	1M	YNG	S1	Brn02	B-0.22	20221116	WT	Rep02	Sec01	M	PN	30787	27	9090	3	8.769935362	3.300330033
103	11	1M	YNG	S1	Brn02	B-0.22	20221116	WT	Rep02	Sec01	M	PN	40805	135	20260	13	33.08418086	6.416584403
103	12	1M	YNG	S1	Brn02	B-0.22	20221116	WT	Rep02	Sec01	M	PN	72810	157	51850	37	21.56297212	7.135969142
103	13	1M	YNG	S1	Brn02	B-0.22	20221116	WT	Rep02	Sec01	M	PN	165935	218	40698	28	13.13767439	6.87994496
104	1	1M	YNG	S1	Brn02	B-0.22	20221116	WT	Rep02	Sec01	M	PN	56062	220	52268	30	39.24226749	5.739649499
104	2	1M	YNG	S1	Brn02	B-0.22	20221116	WT	Rep02	Sec01	M	PN	42452	103	52099	22	24.26269669	4.222729803
104	3	1M	YNG	S1	Brn02	B-0.22	20221116	WT	Rep02	Sec01	M	PN	84901	214	71563	27	25.20582796	3.772899403
104	4	1M	YNG	S1	Brn02	B-0.22	20221116	WT	Rep02	Sec01	M	PN	41028	187	25191	10	45.57862923	3.969671708
104	5	1M	YNG	S1	Brn02	B-0.22	20221116	WT	Rep02	Sec01	M	PN	35434	118	37201	37	33.30134899	9.945969194
104	6	1M	YNG	S1	Brn02	B-0.22	20221116	WT	Rep02	Sec01	M	PN	32139	47	33264	26	14.6239771	7.816257816
104	7	1M	YNG	S1	Brn02	B-0.22	20221116	WT	Rep02	Sec01	M	PN	37403	66	30780	14	17.6456434	4.548408057
105	1	1M	YNG	S1	Brn02	B-0.22	20221116	WT	Rep02	Sec01	M	PN	77246	173	40872	12	22.39598167	2.935995302
105	2	1M	YNG	S1	Brn02	B-0.22	20221116	WT	Rep02	Sec01	M	PN	29410	48	43260	4	16.32097926	0.924641701
105	3	1M	YNG	S1	Brn02	B-0.22	20221116	WT	Rep02	Sec01	M	PN	81421	234	65542	11	28.73951438	1.678313143
105	4	1M	YNG	S1	Brn02	B-0.22	20221116	WT	Rep02	Sec01	M	PN	60651	191	40047	7	31.49164894	1.747946163
105	5	1M	YNG	S1	Brn02	B-0.22	20221116	WT	Rep02	Sec01	M	PN	44105	86	36049	6	19.49892302	1.664401232
105	6	1M	YNG	S1	Brn02	B-0.22	20221116	WT	Rep02	Sec01	M	PN	49397	174	44513	12	35.22481122	2.695841664
106	1	1M	YNG	S1	Brn02	B-0.22	20221116	WT	Rep02	Sec01	M	PN	39686	112	20696	1	28.22153908	0.483185157
106	2	1M	YNG	S1	Brn02	B-0.22	20221116	WT	Rep02	Sec01	M	PN	46403	199	9372	6	42.88515829	6.402048656
106	3	1M	YNG	S1	Brn02	B-0.22	20221116	WT	Rep02	Sec01	M	PN	32325	67	51448	20	20.72699149	3.887420308
106	4	1M	YNG	S1	Brn02	B-0.22	20221116	WT	Rep02	Sec01	M	PN	46823	101	41129	4	21.57059565	0.972549782
107	1	1M	YNG	S1	Brn02	B-0.22	20221116	WT	Rep02	Sec01	M	PN	47984	178	50381	26	37.09569857	5.160675652
107	2	1M	YNG	S1	Brn02	B-0.22	20221116	WT	Rep02	Sec01	M	PN	24500	37	16867	9	15.10204082	5.335862928
107	3	1M	YNG	S1	Brn02	B-0.22	20221116	WT	Rep02	Sec01	M	PN	42210	78	41250	15	18.4790334	3.636363636
107	4	1M	YNG	S1	Brn02	B-0.22	20221116	WT	Rep02	Sec01	M	PN	43020	160	43637	16	37.19200372	3.666613195
108	1	1M	YNG	S1	Brn02	B-0.22	20221116	WT	Rep02	Sec01	M	PN	36218	143	22485	7	39.48312994	3.113186569
108	2	1M	YNG	S1	Brn02	B-0.22	20221116	WT	Rep02	Sec01	M	PN	42141	168	34510	9	39.86616359	2.607939728
108	3	1M	YNG	S1	Brn02	B-0.22	20221116	WT	Rep02	Sec01	M	PN	32106	86	28015	8	26.78627048	2.855613064
108	4	1M	YNG	S1	Brn02	B-0.22	20221116	WT	Rep02	Sec01	M	PN	42010	156	27495	6	37.13401571	2.182214948
108	5	1M	YNG	S1	Brn02	B-0.22	20221116	WT	Rep02	Sec01	M	PN	68009	341	31810	6	50.14042259	1.886199308
109	1	1M	YNG	S1	Brn02	B-0.22	20221116	WT	Rep02	Sec01	M	PN	31151	142	44342	10	45.58441142	2.255198232
109	2	1M	YNG	S1	Brn02	B-0.22	20221116	WT	Rep02	Sec01	M	PN	59276	269	35237	11	45.38092989	3.121718648
109	3	1M	YNG	S1	Brn02	B-0.22	20221116	WT	Rep02	Sec01	M	PN	48664	172	36965	11	35.34440243	2.975787907
109	4	1M	YNG	S1	Brn02	B-0.22	20221116	WT	Rep02	Sec01	M	PN	53994	183	45671	14	33.89265474	3.065402553
109	5	1M	YNG	S1	Brn02	B-0.22	20221116	WT	Rep02	Sec01	M	PN	48026	165	29727	7	34.35639029	2.354761664
109	6	1M	YNG	S1	Brn02	B-0.22	20221116	WT	Rep02	Sec01	M	PN	45637	151	32472	10	33.08718803	3.07957625
109	7	1M	YNG	S1	Brn02	B-0.22	20221116	WT	Rep02	Sec01	M	PN	39264	162	27654	3	41.2591687	1.08483402
110	1	1M	YNG	S1	Brn02	B-0.22	20221116	WT	Rep02	Sec01	M	PN	77300	298	70430	21	38.55109961	2.981683942
110	2	1M	YNG	S1	Brn02	B-0.22	20221116	WT	Rep02	Sec01	M	PN	35253	108	26851	17	30.63569058	6.331235336
110	3	1M	YNG	S1	Brn02	B-0.22	20221116	WT	Rep02	Sec01	M	PN	17271	20	45057	11	11.58010538	2.441352065
110	4	1M	YNG	S1	Brn02	B-0.22	20221116	WT	Rep02	Sec01	M	PN	38465	21	38210	14	5.459508644	3.663962314
110	5	1M	YNG	S1	Brn02	B-0.22	20221116	WT	Rep02	Sec01	M	PN	61171	96	43603	19	15.69371107	4.357498337
110	6	1M	YNG	S1	Brn02	B-0.22	20221116	WT	Rep02	Sec01	M	PN	47149	106	45823	18	22.48191902	3.928158348
110	7	1M	YNG	S1	Brn02	B-0.22	20221116	WT	Rep02	Sec01	M	PN	53385	174	42142	19	32.59342512	4.508566276
111	1	1M	YNG	S1	Brn02	B-0.22	20221116	WT	Rep02	Sec01	M	PN	63051	202	27554	16	32.0375569	5.806779415
112	1	1M	YNG	S1	Brn02	B-0.22	20221116	WT	Rep02	Sec01	M	PN	54114	169	45904	8	31.23036552	1.742767515
112	2	1M	YNG	S1	Brn02	B-0.22	20221116	WT	Rep02	Sec01	M	PN	29098	64	78632	15	21.99463881	1.907620307
112	3	1M	YNG	S1	Brn02	B-0.22	20221116	WT	Rep02	Sec01	M	PN	88020	375	46354	8	42.60395365	1.725848902
112	4	1M	YNG	S1	Brn02	B-0.22	20221116	WT	Rep02	Sec01	M	PN	53894	153	17770	4	28.38906001	2.250984806
113	1	1M	YNG	S1	Brn02	B-0.22	20221116	WT	Rep02	Sec01	M	PN	54922	229	73211	37	41.69549543	5.053885345
113	2	1M	YNG	S1	Brn02	B-0.22	20221116	WT	Rep02	Sec01	M	PN	31823	75	36920	13	23.56785972	3.521126761
113	3	1M	YNG	S1	Brn02	B-0.22	20221116	WT	Rep02	Sec01	M	PN	60513	208	77699	37	34.3727794	4.761966048
116	1	1M	YNG	S1	Brn02	B0.14	20221116	WT	Rep02	Sec02	M	PN	53227	172	30893	60	32.31442689	19.42187551
116	2	1M	YNG	S1	Brn02	B0.14	20221116	WT	Rep02	Sec02	M	PN	63903	234	40569	41	36.61799915	10.10623875
116	3	1M	YNG	S1	Brn02	B0.14	20221116	WT	Rep02	Sec02	M	PN	72530	283	55838	63	39.01833724	11.28263906
116	4	1M	YNG	S1	Brn02	B0.14	20221116	WT	Rep02	Sec02	M	PN	58264	270	45919	72	46.34079363	15.67978397
116	5	1M	YNG	S1	Brn02	B0.14	20221116	WT	Rep02	Sec02	M	PN	59601	254	49552	105	42.61673462	21.18986116
117	1	1M	YNG	S1	Brn02	B0.14	20221116	WT	Rep02	Sec02	M	PN	33247	35	21335	27	10.52726562	12.65526131
117	2	1M	YNG	S1	Brn02	B0.14	20221116	WT	Rep02	Sec02	M	PN	24356	10	39624	23	4.105764493	5.804562891
117	3	1M	YNG	S1	Brn02	B0.14	20221116	WT	Rep02	Sec02	M	PN	39657	157	33311	9	39.58947979	2.701810213
117	4	1M	YNG	S1	Brn02	B0.14	20221116	WT	Rep02	Sec02	M	PN	49096	143	36921	41	29.12660909	11.10479131
117	5	1M	YNG	S1	Brn02	B0.14	20221116	WT	Rep02	Sec02	M	PN	60215	157	49315	26	26.07323757	5.272229545
117	6	1M	YNG	S1	Brn02	B0.14	20221116	WT	Rep02	Sec02	M	PN	47830	175	52997	25	36.58791553	4.717248146
118	1	1M	YNG	S1	Brn02	B0.14	20221116	WT	Rep02	Sec02	M	PN	43372	32	66480	22	7.37803191	3.309265945
118	2	1M	YNG	S1	Brn02	B0.14	20221116	WT	Rep02	Sec02	M	PN	49890	130	33570	30	26.05732612	8.936550492
118	3	1M	YNG	S1	Brn02	B0.14	20221116	WT	Rep02	Sec02	M	PN	47995	176	41693	46	36.67048651	11.03302713
118	4	1M	YNG	S1	Brn02	B0.14	20221116	WT	Rep02	Sec02	M	PN	40086	142	39781	46	35.42383875	11.56330912
118	5	1M	YNG	S1	Brn02	B0.14	20221116	WT	Rep02	Sec02	M	PN	33887	57	46724	25	16.82060967	5.350569301
118	6	1M	YNG	S1	Brn02	B0.14	20221116	WT	Rep02	Sec02	M	PN	39133	115	40735	49	29.38696241	12.02896772
119	1	1M	YNG	S1	Brn02	B0.14	20221116	WT	Rep02	Sec02	M	PN	25072	34	89842	15	13.56094448	1.669597738
119	2	1M	YNG	S1	Brn02	B0.14	20221116	WT	Rep02	Sec02	M	PN	31869	105	28370	2	32.94737833	0.704970039
119	3	1M	YNG	S1	Brn02	B0.14	20221116	WT	Rep02	Sec02	M	PN	31711	77	69307	9	24.28179496	1.29857013
120	1	1M	YNG	S1	Brn02	B0.14	20221116	WT	Rep02	Sec02	M	PN	36690	129	34443	45	35.15944399	13.06506402
120	2	1M	YNG	S1	Brn02	B0.14	20221116	WT	Rep02	Sec02	M	PN	20747	53	18348	12	25.54586205	6.540222368
120	3	1M	YNG	S1	Brn02	B0.14	20221116	WT	Rep02	Sec02	M	PN	25167	98	23392	36	38.93988159	15.38987688
120	4	1M	YNG	S1	Brn02	B0.14	20221116	WT	Rep02	Sec02	M	PN	29201	121	28861	57	41.43693709	19.74983542
120	5	1M	YNG	S1	Brn02	B0.14	20221116	WT	Rep02	Sec02	M	PN	48363	128	37797	50	26.46651366	13.22856311
120	6	1M	YNG	S1	Brn02	B0.14	20221116	WT	Rep02	Sec02	M	PN	17718	73	30973	44	41.20103849	14.20592129
120	7	1M	YNG	S1	Brn02	B0.14	20221116	WT	Rep02	Sec02	M	PN	34216	144	36295	81	42.085574	22.31712357
120	8	1M	YNG	S1	Brn02	B0.14	20221116	WT	Rep02	Sec02	M	PN	37678	100	29963	54	26.54068687	18.02222741
120	9	1M	YNG	S1	Brn02	B0.14	20221116	WT	Rep02	Sec02	M	PN	44859	145	20746	29	32.32350253	13.97859828
120	10	1M	YNG	S1	Brn02	B0.14	20221116	WT	Rep02	Sec02	M	PN	58471	161	28534	31	27.53501736	10.86423214
122	1	1M	YNG	S1	Brn02	B0.14	20221116	WT	Rep02	Sec02	M	PN	18202	65	20022	2	35.7103615	0.998901209
122	2	1M	YNG	S1	Brn02	B0.14	20221116	WT	Rep02	Sec02	M	PN	45839	14	14736	0	3.054167848	0
122	3	1M	YNG	S1	Brn02	B0.14	20221116	WT	Rep02	Sec02	M	PN	51865	173	32704	1	33.35582763	0.305772994
122	4	1M	YNG	S1	Brn02	B0.14	20221116	WT	Rep02	Sec02	M	PN	53502	97	31264	0	18.13016336	0
122	5	1M	YNG	S1	Brn02	B0.14	20221116	WT	Rep02	Sec02	M	PN	32724	20	47369	1	6.111722283	0.211108531
123	1	1M	YNG	S1	Brn02	B0.14	20221116	WT	Rep02	Sec02	M	PN	33869	100	10233	16	29.52552482	15.63568846
123	2	1M	YNG	S1	Brn02	B0.14	20221116	WT	Rep02	Sec02	M	PN	46932	139	18447	24	29.61731867	13.01024557
123	3	1M	YNG	S1	Brn02	B0.14	20221116	WT	Rep02	Sec02	M	PN	27350	78	29597	42	28.51919561	14.19062743
123	4	1M	YNG	S1	Brn02	B0.14	20221116	WT	Rep02	Sec02	M	PN	38923	101	23889	23	25.94866788	9.627862196
123	5	1M	YNG	S1	Brn02	B0.14	20221116	WT	Rep02	Sec02	M	PN	40784	111	17605	26	27.21655551	14.76853167
123	6	1M	YNG	S1	Brn02	B0.14	20221116	WT	Rep02	Sec02	M	PN	40334	174	15837	31	43.13978281	19.57441435
123	7	1M	YNG	S1	Brn02	B0.14	20221116	WT	Rep02	Sec02	M	PN	22765	27	38789	67	11.86031188	17.2729382
123	8	1M	YNG	S1	Brn02	B0.14	20221116	WT	Rep02	Sec02	M	PN	41355	139	19644	16	33.61141337	8.144980656
123	9	1M	YNG	S1	Brn02	B0.14	20221116	WT	Rep02	Sec02	M	PN	32489	123	28225	34	37.85896765	12.04605846
123	10	1M	YNG	S1	Brn02	B0.14	20221116	WT	Rep02	Sec02	M	PN	38628	96	43662	82	24.85243865	18.78063304
123	11	1M	YNG	S1	Brn02	B0.14	20221116	WT	Rep02	Sec02	M	PN	60029	209	18377	36	34.81650536	19.58970452
123	12	1M	YNG	S1	Brn02	B0.14	20221116	WT	Rep02	Sec02	M	PN	36130	111	16944	9	30.72239136	5.311614731
124	1	1M	YNG	S1	Brn02	B0.14	20221116	WT	Rep02	Sec02	M	PN	48523	135	16747	16	27.82185768	9.553949961
124	2	1M	YNG	S1	Brn02	B0.14	20221116	WT	Rep02	Sec02	M	PN	18617	14	20001	10	7.520008594	4.999750012
124	3	1M	YNG	S1	Brn02	B0.14	20221116	WT	Rep02	Sec02	M	PN	85360	279	33829	50	32.68509841	14.78021816
124	4	1M	YNG	S1	Brn02	B0.14	20221116	WT	Rep02	Sec02	M	PN	40845	31	30722	13	7.589668258	4.231495345
125	1	1M	YNG	S1	Brn02	B0.14	20221116	WT	Rep02	Sec02	M	PN	53122	174	45499	66	32.75479086	14.50581331
125	2	1M	YNG	S1	Brn02	B0.14	20221116	WT	Rep02	Sec02	M	PN	45207	127	18496	22	28.09299445	11.89446367
125	3	1M	YNG	S1	Brn02	B0.14	20221116	WT	Rep02	Sec02	M	PN	30145	102	30756	38	33.83645712	12.35531278
125	4	1M	YNG	S1	Brn02	B0.14	20221116	WT	Rep02	Sec02	M	PN	35449	103	19563	24	29.05582668	12.26805705
125	5	1M	YNG	S1	Brn02	B0.14	20221116	WT	Rep02	Sec02	M	PN	20563	82	31237	50	39.87744979	16.00665877
125	6	1M	YNG	S1	Brn02	B0.14	20221116	WT	Rep02	Sec02	M	PN	39371	79	11509	6	20.06553047	5.213311322
125	7	1M	YNG	S1	Brn02	B0.14	20221116	WT	Rep02	Sec02	M	PN	34813	122	40864	49	35.04437997	11.99099452
125	8	1M	YNG	S1	Brn02	B0.14	20221116	WT	Rep02	Sec02	M	PN	27344	104	31629	38	38.03393798	12.01429068
125	9	1M	YNG	S1	Brn02	B0.14	20221116	WT	Rep02	Sec02	M	PN	35235	102	23336	34	28.94848872	14.56976346
126	1	1M	YNG	S1	Brn02	B0.14	20221116	WT	Rep02	Sec02	M	PN	59852	200	50317	26	33.41575887	5.1672397
126	2	1M	YNG	S1	Brn02	B0.14	20221116	WT	Rep02	Sec02	M	PN	45801	85	37502	28	18.55854676	7.466268466
126	3	1M	YNG	S1	Brn02	B0.14	20221116	WT	Rep02	Sec02	M	PN	19841	54	34140	21	27.21637014	6.151142355
126	4	1M	YNG	S1	Brn02	B0.14	20221116	WT	Rep02	Sec02	M	PN	49302	157	34128	50	31.84454992	14.65072668
126	5	1M	YNG	S1	Brn02	B0.14	20221116	WT	Rep02	Sec02	M	PN	42203	139	42300	42	32.9360472	9.929078014
126	6	1M	YNG	S1	Brn02	B0.14	20221116	WT	Rep02	Sec02	M	PN	50507	161	65581	35	31.87676956	5.336911605
127	1	1M	YNG	S1	Brn02	B0.14	20221116	WT	Rep02	Sec02	M	PN	103771	420	84604	56	40.47373544	6.619072384
128	1	1M	YNG	S1	Brn02	B0.14	20221116	WT	Rep02	Sec02	M	PN	33882	83	20028	22	24.49678295	10.98462153
128	2	1M	YNG	S1	Brn02	B0.14	20221116	WT	Rep02	Sec02	M	PN	27125	93	24731	29	34.28571429	11.72617363
128	3	1M	YNG	S1	Brn02	B0.14	20221116	WT	Rep02	Sec02	M	PN	36852	117	25903	62	31.74861609	23.93545149
128	4	1M	YNG	S1	Brn02	B0.14	20221116	WT	Rep02	Sec02	M	PN	39860	120	28948	43	30.10536879	14.85422136
128	5	1M	YNG	S1	Brn02	B0.14	20221116	WT	Rep02	Sec02	M	PN	47520	105	31626	38	22.0959596	12.01543034
128	6	1M	YNG	S1	Brn02	B0.14	20221116	WT	Rep02	Sec02	M	PN	43060	103	15696	29	23.92011147	18.47604485
128	7	1M	YNG	S1	Brn02	B0.14	20221116	WT	Rep02	Sec02	M	PN	36912	96	31302	51	26.00780234	16.29288863
129	1	1M	YNG	S1	Brn01	B0.38	20221116	WT	Rep01	Sec01	M	PN	39014	123	29914	58	31.5271441	19.38891489
129	2	1M	YNG	S1	Brn01	B0.38	20221116	WT	Rep01	Sec01	M	PN	45460	149	41867	74	32.77606687	17.67501851
129	3	1M	YNG	S1	Brn01	B0.38	20221116	WT	Rep01	Sec01	M	PN	55899	186	39613	39	33.27429829	9.845252821
129	4	1M	YNG	S1	Brn01	B0.38	20221116	WT	Rep01	Sec01	M	PN	24741	60	35418	51	24.25124288	14.3994579
129	5	1M	YNG	S1	Brn01	B0.38	20221116	WT	Rep01	Sec01	M	PN	37544	75	37422	45	19.97656084	12.02501203
129	6	1M	YNG	S1	Brn01	B0.38	20221116	WT	Rep01	Sec01	M	PN	56493	151	33763	74	26.72897527	21.91748364
129	7	1M	YNG	S1	Brn01	B0.38	20221116	WT	Rep01	Sec01	M	PN	43934	102	34356	45	23.21664315	13.09814879
129	8	1M	YNG	S1	Brn01	B0.38	20221116	WT	Rep01	Sec01	M	PN	30729	89	38110	55	28.96286895	14.43190764
129	9	1M	YNG	S1	Brn01	B0.38	20221116	WT	Rep01	Sec01	M	PN	72878	185	49605	42	25.38488982	8.466888419
130	1	1M	YNG	S1	Brn01	B0.38	20221116	WT	Rep01	Sec01	M	PN	15426	10	21569	14	6.482561908	6.490796977
130	2	1M	YNG	S1	Brn01	B0.38	20221116	WT	Rep01	Sec01	M	PN	41107	92	26525	21	22.38061644	7.917059378
130	3	1M	YNG	S1	Brn01	B0.38	20221116	WT	Rep01	Sec01	M	PN	50286	113	38466	43	22.47146323	11.17870327
130	4	1M	YNG	S1	Brn01	B0.38	20221116	WT	Rep01	Sec01	M	PN	31601	87	38153	31	27.53077434	8.125180196
130	5	1M	YNG	S1	Brn01	B0.38	20221116	WT	Rep01	Sec01	M	PN	39674	79	29797	20	19.91228512	6.712085109
130	6	1M	YNG	S1	Brn01	B0.38	20221116	WT	Rep01	Sec01	M	PN	51695	102	41652	26	19.73111519	6.242197253
130	7	1M	YNG	S1	Brn01	B0.38	20221116	WT	Rep01	Sec01	M	PN	24397	48	56756	32	19.67455015	5.638170414
130	8	1M	YNG	S1	Brn01	B0.38	20221116	WT	Rep01	Sec01	M	PN	31348	74	53571	38	23.60597167	7.09339008
131	1	1M	YNG	S1	Brn01	B0.38	20221116	WT	Rep01	Sec01	M	PN	35744	61	30476	47	17.06580125	15.42197139
131	2	1M	YNG	S1	Brn01	B0.38	20221116	WT	Rep01	Sec01	M	PN	28302	81	27324	39	28.61988552	14.27316645
131	3	1M	YNG	S1	Brn01	B0.38	20221116	WT	Rep01	Sec01	M	PN	30735	86	21295	35	27.98112901	16.43578305
131	4	1M	YNG	S1	Brn01	B0.38	20221116	WT	Rep01	Sec01	M	PN	40005	116	36613	43	28.99637545	11.74446235
131	5	1M	YNG	S1	Brn01	B0.38	20221116	WT	Rep01	Sec01	M	PN	52597	138	20414	30	26.23723787	14.695797
131	6	1M	YNG	S1	Brn01	B0.38	20221116	WT	Rep01	Sec01	M	PN	53056	103	52100	46	19.41344994	8.829174664
131	7	1M	YNG	S1	Brn01	B0.38	20221116	WT	Rep01	Sec01	M	PN	22435	36	33667	31	16.04635614	9.207829625
132	1	1M	YNG	S1	Brn01	B0.38	20221116	WT	Rep01	Sec01	M	PN	52796	161	37919	49	30.49473445	12.92228171
132	2	1M	YNG	S1	Brn01	B0.38	20221116	WT	Rep01	Sec01	M	PN	21377	45	16278	18	21.05066193	11.05786952
132	3	1M	YNG	S1	Brn01	B0.38	20221116	WT	Rep01	Sec01	M	PN	29000	58	30836	35	20	11.3503697
132	4	1M	YNG	S1	Brn01	B0.38	20221116	WT	Rep01	Sec01	M	PN	38852	123	26503	23	31.65860187	8.678262838
132	5	1M	YNG	S1	Brn01	B0.38	20221116	WT	Rep01	Sec01	M	PN	22604	75	33114	28	33.17996815	8.455638099
132	6	1M	YNG	S1	Brn01	B0.38	20221116	WT	Rep01	Sec01	M	PN	30594	60	23204	22	19.61168857	9.481123944
132	7	1M	YNG	S1	Brn01	B0.38	20221116	WT	Rep01	Sec01	M	PN	68796	205	43990	36	29.79824408	8.183678109
132	8	1M	YNG	S1	Brn01	B0.38	20221116	WT	Rep01	Sec01	M	PN	16420	9	33146	13	5.481120585	3.922041875
132	9	1M	YNG	S1	Brn01	B0.38	20221116	WT	Rep01	Sec01	M	PN	37055	62	38232	26	16.73188504	6.800585897
132	10	1M	YNG	S1	Brn01	B0.38	20221116	WT	Rep01	Sec01	M	PN	41308	101	14317	4	24.45046964	2.7938814
132	11	1M	YNG	S1	Brn01	B0.38	20221116	WT	Rep01	Sec01	M	PN	58851	146	44404	31	24.80841447	6.981353031
132	12	1M	YNG	S1	Brn01	B0.38	20221116	WT	Rep01	Sec01	M	PN	34471	60	30777	22	17.40593542	7.148195081
133	1	1M	YNG	S1	Brn01	B0.38	20221116	WT	Rep01	Sec01	M	PN	49478	124	34248	21	25.06164356	6.131744919
133	2	1M	YNG	S1	Brn01	B0.38	20221116	WT	Rep01	Sec01	M	PN	29792	75	28436	17	25.1745435	5.978337319
133	3	1M	YNG	S1	Brn01	B0.38	20221116	WT	Rep01	Sec01	M	PN	36207	86	23453	19	23.75231309	8.101309001
133	4	1M	YNG	S1	Brn01	B0.38	20221116	WT	Rep01	Sec01	M	PN	37251	92	30326	24	24.69732356	7.914001187
133	5	1M	YNG	S1	Brn01	B0.38	20221116	WT	Rep01	Sec01	M	PN	60776	140	31205	14	23.03540871	4.486460503
133	6	1M	YNG	S1	Brn01	B0.38	20221116	WT	Rep01	Sec01	M	PN	30234	81	37766	29	26.79102997	7.678864587
133	7	1M	YNG	S1	Brn01	B0.38	20221116	WT	Rep01	Sec01	M	PN	35626	77	21872	25	21.61342839	11.43013899
133	8	1M	YNG	S1	Brn01	B0.38	20221116	WT	Rep01	Sec01	M	PN	30147	69	28103	29	22.88784954	10.31918301
133	9	1M	YNG	S1	Brn01	B0.38	20221116	WT	Rep01	Sec01	M	PN	35806	77	31373	34	21.50477574	10.83734421
133	10	1M	YNG	S1	Brn01	B0.38	20221116	WT	Rep01	Sec01	M	PN	39693	71	25882	31	17.88728491	11.97743606
133	11	1M	YNG	S1	Brn01	B0.38	20221116	WT	Rep01	Sec01	M	PN	32804	56	25136	24	17.07108889	9.548058561
133	12	1M	YNG	S1	Brn01	B0.38	20221116	WT	Rep01	Sec01	M	PN	51039	86	28392	22	16.84985991	7.748661595
133	13	1M	YNG	S1	Brn01	B0.38	20221116	WT	Rep01	Sec01	M	PN	37801	79	32254	28	20.89891802	8.681093818
133	14	1M	YNG	S1	Brn01	B0.38	20221116	WT	Rep01	Sec01	M	PN	32536	82	18876	17	25.20285223	9.00614537
134	1	1M	YNG	S1	Brn01	B0.38	20221116	WT	Rep01	Sec01	M	PN	35911	77	33883	34	21.44189803	10.03453059
134	2	1M	YNG	S1	Brn01	B0.38	20221116	WT	Rep01	Sec01	M	PN	16227	47	26395	22	28.96407223	8.334911915
134	3	1M	YNG	S1	Brn01	B0.38	20221116	WT	Rep01	Sec01	M	PN	58666	122	21307	38	20.79569086	17.83451448
134	4	1M	YNG	S1	Brn01	B0.38	20221116	WT	Rep01	Sec01	M	PN	27380	91	27313	55	33.23593864	20.13693113
134	5	1M	YNG	S1	Brn01	B0.38	20221116	WT	Rep01	Sec01	M	PN	49439	89	12247	17	18.00198224	13.88095044
134	6	1M	YNG	S1	Brn01	B0.38	20221116	WT	Rep01	Sec01	M	PN	45375	150	31061	60	33.05785124	19.31682818
135	1	1M	YNG	S1	Brn01	B0.38	20221116	WT	Rep01	Sec01	M	PN	17418	19	37431	55	10.90825583	14.69370308
135	2	1M	YNG	S1	Brn01	B0.38	20221116	WT	Rep01	Sec01	M	PN	37515	142	12362	2	37.85152606	1.617861188
135	3	1M	YNG	S1	Brn01	B0.38	20221116	WT	Rep01	Sec01	M	PN	35096	141	33490	46	40.17551858	13.73544342
136	1	1M	YNG	S1	Brn01	B0.38	20221116	WT	Rep01	Sec01	M	PN	32402	63	20290	23	19.44324424	11.33563332
136	2	1M	YNG	S1	Brn01	B0.38	20221116	WT	Rep01	Sec01	M	PN	22030	68	24731	19	30.86699955	7.682665481
136	3	1M	YNG	S1	Brn01	B0.38	20221116	WT	Rep01	Sec01	M	PN	30370	78	20402	12	25.68324004	5.881776296
136	4	1M	YNG	S1	Brn01	B0.38	20221116	WT	Rep01	Sec01	M	PN	40847	84	26651	17	20.56454574	6.378747514
136	5	1M	YNG	S1	Brn01	B0.38	20221116	WT	Rep01	Sec01	M	PN	36134	57	21852	14	15.7746167	6.406736226
136	6	1M	YNG	S1	Brn01	B0.38	20221116	WT	Rep01	Sec01	M	PN	33953	81	22662	15	23.85650753	6.619009796
136	7	1M	YNG	S1	Brn01	B0.38	20221116	WT	Rep01	Sec01	M	PN	25066	109	25989	17	43.48519907	6.541228981
136	8	1M	YNG	S1	Brn01	B0.38	20221116	WT	Rep01	Sec01	M	PN	36895	101	37234	51	27.37498306	13.69715851
136	9	1M	YNG	S1	Brn01	B0.38	20221116	WT	Rep01	Sec01	M	PN	35231	72	28628	24	20.43654736	8.383400866
136	10	1M	YNG	S1	Brn01	B0.38	20221116	WT	Rep01	Sec01	M	PN	41816	83	25235	17	19.84886168	6.736675253
136	11	1M	YNG	S1	Brn01	B0.38	20221116	WT	Rep01	Sec01	M	PN	38637	83	33025	36	21.48199912	10.9008327
136	12	1M	YNG	S1	Brn01	B0.38	20221116	WT	Rep01	Sec01	M	PN	34830	96	33745	24	27.56244617	7.112164765
137	1	1M	YNG	S1	Brn01	B0.38	20221116	WT	Rep01	Sec01	M	PN	45501	109	34312	30	23.95551746	8.743296806
137	2	1M	YNG	S1	Brn01	B0.38	20221116	WT	Rep01	Sec01	M	PN	23276	22	20253	19	9.451795841	9.381326223
137	3	1M	YNG	S1	Brn01	B0.38	20221116	WT	Rep01	Sec01	M	PN	15141	36	33438	24	23.77650089	7.177462767
137	4	1M	YNG	S1	Brn01	B0.38	20221116	WT	Rep01	Sec01	M	PN	17656	5	28465	7	2.831898505	2.459160372
137	5	1M	YNG	S1	Brn01	B0.38	20221116	WT	Rep01	Sec01	M	PN	44697	103	34237	30	23.04405217	8.762449981
137	6	1M	YNG	S1	Brn01	B0.38	20221116	WT	Rep01	Sec01	M	PN	34993	104	27781	25	29.72022976	8.998956121
137	7	1M	YNG	S1	Brn01	B0.38	20221116	WT	Rep01	Sec01	M	PN	43773	115	24619	29	26.27190277	11.77951988
137	8	1M	YNG	S1	Brn01	B0.38	20221116	WT	Rep01	Sec01	M	PN	58371	178	38802	27	30.49459492	6.958404206
139	1	1M	YNG	S1	Brn01	B0.38	20221116	WT	Rep01	Sec01	M	PN	22336	33	40025	33	14.7743553	8.244846971
139	2	1M	YNG	S1	Brn01	B0.38	20221116	WT	Rep01	Sec01	M	PN	22483	109	17600	33	48.48107459	18.75
139	3	1M	YNG	S1	Brn01	B0.38	20221116	WT	Rep01	Sec01	M	PN	41030	139	36707	56	33.8776505	15.25594573
139	4	1M	YNG	S1	Brn01	B0.38	20221116	WT	Rep01	Sec01	M	PN	46548	118	34442	29	25.35017616	8.419952384
139	5	1M	YNG	S1	Brn01	B0.38	20221116	WT	Rep01	Sec01	M	PN	34241	16	31592	16	4.672760725	5.06457331
139	6	1M	YNG	S1	Brn01	B0.38	20221116	WT	Rep01	Sec01	M	PN	37981	39	30174	27	10.26829204	8.948101014
139	7	1M	YNG	S1	Brn01	B0.38	20221116	WT	Rep01	Sec01	M	PN	16060	4	18818	25	2.490660025	13.28515251
139	8	1M	YNG	S1	Brn01	B0.38	20221116	WT	Rep01	Sec01	M	PN	38196	76	29747	29	19.89737145	9.74888224
148	1	19M	OLD	M1	Brn01	B0.02	20221018	WT	Rep01	Sec01	F	PN	43504	122	14947	19	28.04339831	12.71158092
148	2	19M	OLD	M1	Brn01	B0.02	20221018	WT	Rep01	Sec01	F	PN	27749	65	31036	61	23.42426754	19.65459466
148	3	19M	OLD	M1	Brn01	B0.02	20221018	WT	Rep01	Sec01	F	PN	39508	62	20727	22	15.6930242	10.61417475
148	4	19M	OLD	M1	Brn01	B0.02	20221018	WT	Rep01	Sec01	F	PN	49655	160	7646	14	32.22233411	18.31022757
148	5	19M	OLD	M1	Brn01	B0.02	20221018	WT	Rep01	Sec01	F	PN	44818	103	30689	45	22.98183765	14.66323438
148	6	19M	OLD	M1	Brn01	B0.02	20221018	WT	Rep01	Sec01	F	PN	34275	93	26782	46	27.13347921	17.17571503
148	7	19M	OLD	M1	Brn01	B0.02	20221018	WT	Rep01	Sec01	F	PN	25327	62	29482	36	24.47980416	12.21084051
148	8	19M	OLD	M1	Brn01	B0.02	20221018	WT	Rep01	Sec01	F	PN	25754	25	32169	38	9.707229945	11.81261463
148	9	19M	OLD	M1	Brn01	B0.02	20221018	WT	Rep01	Sec01	F	PN	43891	89	19813	25	20.27750564	12.6179781
148	10	19M	OLD	M1	Brn01	B0.02	20221018	WT	Rep01	Sec01	F	PN	41372	117	13744	17	28.27999613	12.36903376
148	11	19M	OLD	M1	Brn01	B0.02	20221018	WT	Rep01	Sec01	F	PN	62828	151	26761	41	24.03387025	15.32080266
148	12	19M	OLD	M1	Brn01	B0.02	20221018	WT	Rep01	Sec01	F	PN	38099	93	23350	27	24.4100895	11.56316916
149	1	19M	OLD	M1	Brn01	B0.02	20221018	WT	Rep01	Sec01	F	PN	29565	80	13722	10	27.05902249	7.28756741
149	2	19M	OLD	M1	Brn01	B0.02	20221018	WT	Rep01	Sec01	F	PN	31672	90	32676	8	28.41626673	2.448280083
149	3	19M	OLD	M1	Brn01	B0.02	20221018	WT	Rep01	Sec01	F	PN	32062	72	13818	4	22.45649055	2.894774931
149	4	19M	OLD	M1	Brn01	B0.02	20221018	WT	Rep01	Sec01	F	PN	22272	50	22926	34	22.44971264	14.83032365
149	5	19M	OLD	M1	Brn01	B0.02	20221018	WT	Rep01	Sec01	F	PN	18453	50	31596	31	27.09586517	9.811368528
149	6	19M	OLD	M1	Brn01	B0.02	20221018	WT	Rep01	Sec01	F	PN	55385	127	20851	6	22.93039632	2.877559829
149	7	19M	OLD	M1	Brn01	B0.02	20221018	WT	Rep01	Sec01	F	PN	32729	92	26515	16	28.10962755	6.034320196
150	1	19M	OLD	M1	Brn01	B0.02	20221018	WT	Rep01	Sec01	F	PN	19819	37	39340	51	18.66895403	12.96390442
150	2	19M	OLD	M1	Brn01	B0.02	20221018	WT	Rep01	Sec01	F	PN	54030	172	22485	32	31.8341662	14.23171003
150	3	19M	OLD	M1	Brn01	B0.02	20221018	WT	Rep01	Sec01	F	PN	15440	40	42822	64	25.90673575	14.94558872
150	4	19M	OLD	M1	Brn01	B0.02	20221018	WT	Rep01	Sec01	F	PN	33910	80	20913	24	23.59186081	11.47611533
150	5	19M	OLD	M1	Brn01	B0.02	20221018	WT	Rep01	Sec01	F	PN	61337	173	34970	47	28.20483558	13.44009151
151	1	19M	OLD	M1	Brn01	B0.02	20221018	WT	Rep01	Sec01	F	PN	28808	64	28634	48	22.2160511	16.7632884
151	2	19M	OLD	M1	Brn01	B0.02	20221018	WT	Rep01	Sec01	F	PN	17239	35	31180	41	20.30280179	13.14945478
151	3	19M	OLD	M1	Brn01	B0.02	20221018	WT	Rep01	Sec01	F	PN	16034	20	31931	23	12.47349383	7.203031537
151	4	19M	OLD	M1	Brn01	B0.02	20221018	WT	Rep01	Sec01	F	PN	47678	134	9503	11	28.10520576	11.57529201
151	5	19M	OLD	M1	Brn01	B0.02	20221018	WT	Rep01	Sec01	F	PN	40218	87	15765	16	21.63210503	10.14906438
151	6	19M	OLD	M1	Brn01	B0.02	20221018	WT	Rep01	Sec01	F	PN	38490	55	23832	30	14.28942582	12.58811682
152	1	19M	OLD	M1	Brn01	B0.02	20221018	WT	Rep01	Sec01	F	PN	40629	133	31408	26	32.73523838	8.278145695
152	2	19M	OLD	M1	Brn01	B0.02	20221018	WT	Rep01	Sec01	F	PN	43365	87	46685	72	20.06226219	15.42251258
152	3	19M	OLD	M1	Brn01	B0.02	20221018	WT	Rep01	Sec01	F	PN	36626	71	46205	30	19.38513624	6.492803809
153	1	19M	OLD	M1	Brn01	B0.02	20221018	WT	Rep01	Sec01	F	PN	56393	139	48277	46	24.64844928	9.528346832
153	2	19M	OLD	M1	Brn01	B0.02	20221018	WT	Rep01	Sec01	F	PN	18170	38	31592	21	20.91359384	6.647252469
153	3	19M	OLD	M1	Brn01	B0.02	20221018	WT	Rep01	Sec01	F	PN	17384	41	22675	19	23.58490566	8.379272326
153	4	19M	OLD	M1	Brn01	B0.02	20221018	WT	Rep01	Sec01	F	PN	22973	33	15315	9	14.36468898	5.876591577
153	5	19M	OLD	M1	Brn01	B0.02	20221018	WT	Rep01	Sec01	F	PN	22465	47	11634	5	20.92143334	4.29774798
154	1	19M	OLD	M1	Brn01	B0.02	20221018	WT	Rep01	Sec01	F	PN	29675	95	26601	31	32.01347936	11.65369723
154	2	19M	OLD	M1	Brn01	B0.02	20221018	WT	Rep01	Sec01	F	PN	23690	41	25511	26	17.30688054	10.19168202
154	3	19M	OLD	M1	Brn01	B0.02	20221018	WT	Rep01	Sec01	F	PN	27660	76	20444	24	27.47650036	11.73938564
154	4	19M	OLD	M1	Brn01	B0.02	20221018	WT	Rep01	Sec01	F	PN	15777	47	26397	21	29.79020093	7.955449483
154	5	19M	OLD	M1	Brn01	B0.02	20221018	WT	Rep01	Sec01	F	PN	38537	84	31431	41	21.79723383	13.04444657
154	6	19M	OLD	M1	Brn01	B0.02	20221018	WT	Rep01	Sec01	F	PN	31504	101	17504	10	32.05942103	5.71297989
154	7	19M	OLD	M1	Brn01	B0.02	20221018	WT	Rep01	Sec01	F	PN	31861	76	22164	16	23.85361414	7.218913554
155	1	19M	OLD	M1	Brn01	B0.02	20221018	WT	Rep01	Sec01	F	PN	47192	110	41959	27	23.30903543	6.434853071
155	2	19M	OLD	M1	Brn01	B0.02	20221018	WT	Rep01	Sec01	F	PN	35033	89	33252	28	25.4046185	8.420546133
155	3	19M	OLD	M1	Brn01	B0.02	20221018	WT	Rep01	Sec01	F	PN	41942	85	29088	6	20.26608173	2.062706271
155	4	19M	OLD	M1	Brn01	B0.02	20221018	WT	Rep01	Sec01	F	PN	19705	56	31160	22	28.41918295	7.060333761
155	5	19M	OLD	M1	Brn01	B0.02	20221018	WT	Rep01	Sec01	F	PN	38942	84	24139	28	21.5705408	11.59948631
155	6	19M	OLD	M1	Brn01	B0.02	20221018	WT	Rep01	Sec01	F	PN	32194	76	19679	22	23.60688327	11.17942985
155	7	19M	OLD	M1	Brn01	B0.02	20221018	WT	Rep01	Sec01	F	PN	33792	49	31820	36	14.50047348	11.31363922
156	1	19M	OLD	M1	Brn01	B0.02	20221018	WT	Rep01	Sec01	F	PN	24284	56	29087	18	23.06045133	6.188331557
156	2	19M	OLD	M1	Brn01	B0.02	20221018	WT	Rep01	Sec01	F	PN	24067	58	21967	15	24.09938921	6.828424455
156	3	19M	OLD	M1	Brn01	B0.02	20221018	WT	Rep01	Sec01	F	PN	36349	89	30900	22	24.48485515	7.1197411
156	4	19M	OLD	M1	Brn01	B0.02	20221018	WT	Rep01	Sec01	F	PN	24349	69	10368	7	28.33791942	6.75154321
156	5	19M	OLD	M1	Brn01	B0.02	20221018	WT	Rep01	Sec01	F	PN	39104	92	36110	25	23.52700491	6.923289947
156	6	19M	OLD	M1	Brn01	B0.02	20221018	WT	Rep01	Sec01	F	PN	25451	48	19218	9	18.85976975	4.683109585
156	7	19M	OLD	M1	Brn01	B0.02	20221018	WT	Rep01	Sec01	F	PN	38057	113	22983	9	29.69230365	3.915937867
156	8	19M	OLD	M1	Brn01	B0.02	20221018	WT	Rep01	Sec01	F	PN	23231	46	23344	19	19.8011278	8.139136395
156	9	19M	OLD	M1	Brn01	B0.02	20221018	WT	Rep01	Sec01	F	PN	17706	53	22617	13	29.93335592	5.747888756
157	1	19M	OLD	M1	Brn01	B0.02	20221018	WT	Rep01	Sec01	F	PN	16378	36	20690	8	21.98070582	3.866602223
157	2	19M	OLD	M1	Brn01	B0.02	20221018	WT	Rep01	Sec01	F	PN	26685	84	30169	27	31.47835863	8.94958401
157	3	19M	OLD	M1	Brn01	B0.02	20221018	WT	Rep01	Sec01	F	PN	27649	66	18456	10	23.8706644	5.418292154
157	4	19M	OLD	M1	Brn01	B0.02	20221018	WT	Rep01	Sec01	F	PN	27696	81	30803	17	29.24610052	5.51894296
157	5	19M	OLD	M1	Brn01	B0.02	20221018	WT	Rep01	Sec01	F	PN	38836	130	32195	35	33.4740962	10.8712533
157	6	19M	OLD	M1	Brn01	B0.02	20221018	WT	Rep01	Sec01	F	PN	27516	75	27687	37	27.25686873	13.36367248
158	1	19M	OLD	M1	Brn01	B1.98	20221018	WT	Rep01	Sec02	F	PN	35663	116	31654	31	32.52670835	9.793391041
158	2	19M	OLD	M1	Brn01	B1.98	20221018	WT	Rep01	Sec02	F	PN	71966	125	33212	21	17.36931329	6.323015777
158	3	19M	OLD	M1	Brn01	B1.98	20221018	WT	Rep01	Sec02	F	PN	52554	130	32770	25	24.73646154	7.628928898
158	4	19M	OLD	M1	Brn01	B1.98	20221018	WT	Rep01	Sec02	F	PN	36016	142	16224	12	39.42692137	7.396449704
159	1	19M	OLD	M1	Brn01	B1.98	20221018	WT	Rep01	Sec02	F	PN	39859	100	46141	30	25.08843674	6.50180967
159	2	19M	OLD	M1	Brn01	B1.98	20221018	WT	Rep01	Sec02	F	PN	38973	115	14020	11	29.50760783	7.845934379
159	3	19M	OLD	M1	Brn01	B1.98	20221018	WT	Rep01	Sec02	F	PN	43733	97	28156	8	22.1800471	2.841312686
159	4	19M	OLD	M1	Brn01	B1.98	20221018	WT	Rep01	Sec02	F	PN	17870	47	27172	11	26.30106323	4.048284999
159	5	19M	OLD	M1	Brn01	B1.98	20221018	WT	Rep01	Sec02	F	PN	53397	114	17899	3	21.34951402	1.676071289
159	6	19M	OLD	M1	Brn01	B1.98	20221018	WT	Rep01	Sec02	F	PN	85639	172	30594	8	20.08430738	2.614891809
160	1	19M	OLD	M1	Brn01	B1.98	20221018	WT	Rep01	Sec02	F	PN	21703	68	20267	17	31.33207391	8.388019934
160	2	19M	OLD	M1	Brn01	B1.98	20221018	WT	Rep01	Sec02	F	PN	44401	99	26544	16	22.29679512	6.027727547
160	3	19M	OLD	M1	Brn01	B1.98	20221018	WT	Rep01	Sec02	F	PN	30760	107	33432	30	34.78543563	8.973438622
160	4	19M	OLD	M1	Brn01	B1.98	20221018	WT	Rep01	Sec02	F	PN	45689	106	26971	30	23.20033268	11.1230581
160	5	19M	OLD	M1	Brn01	B1.98	20221018	WT	Rep01	Sec02	F	PN	36906	91	25968	12	24.65723731	4.621072089
160	6	19M	OLD	M1	Brn01	B1.98	20221018	WT	Rep01	Sec02	F	PN	17191	42	9932	4	24.43138852	4.027386226
161	1	19M	OLD	M1	Brn01	B1.98	20221018	WT	Rep01	Sec02	F	PN	82028	143	54693	48	17.43307163	8.776260216
161	2	19M	OLD	M1	Brn01	B1.98	20221018	WT	Rep01	Sec02	F	PN	45388	121	42236	24	26.65902882	5.682356284
161	3	19M	OLD	M1	Brn01	B1.98	20221018	WT	Rep01	Sec02	F	PN	59638	115	38519	33	19.28300748	8.567200602
161	4	19M	OLD	M1	Brn01	B1.98	20221018	WT	Rep01	Sec02	F	PN	39018	110	28830	24	28.19211646	8.324661811
161	5	19M	OLD	M1	Brn01	B1.98	20221018	WT	Rep01	Sec02	F	PN	26512	48	27783	19	18.10500905	6.838714322
162	1	19M	OLD	M1	Brn01	B1.98	20221018	WT	Rep01	Sec02	F	PN	49445	114	33531	24	23.05592072	7.157555695
162	2	19M	OLD	M1	Brn01	B1.98	20221018	WT	Rep01	Sec02	F	PN	28580	89	33156	33	31.1406578	9.952949692
162	3	19M	OLD	M1	Brn01	B1.98	20221018	WT	Rep01	Sec02	F	PN	46606	105	34700	28	22.52928807	8.069164265
162	4	19M	OLD	M1	Brn01	B1.98	20221018	WT	Rep01	Sec02	F	PN	46600	124	32947	31	26.60944206	9.4090509
163	1	19M	OLD	M1	Brn01	B1.98	20221018	WT	Rep01	Sec02	F	PN	47695	140	44853	31	29.35318168	6.911466346
163	2	19M	OLD	M1	Brn01	B1.98	20221018	WT	Rep01	Sec02	F	PN	55597	138	41788	38	24.82148317	9.093519671
163	3	19M	OLD	M1	Brn01	B1.98	20221018	WT	Rep01	Sec02	F	PN	65743	156	45644	34	23.728762	7.448952765
163	4	19M	OLD	M1	Brn01	B1.98	20221018	WT	Rep01	Sec02	F	PN	65978	120	26357	16	18.18788081	6.070493607
163	5	19M	OLD	M1	Brn01	B1.98	20221018	WT	Rep01	Sec02	F	PN	67086	176	42004	39	26.23498196	9.284830016
164	1	19M	OLD	M1	Brn01	B1.98	20221018	WT	Rep01	Sec02	F	PN	72870	232	50929	43	31.83751887	8.443126706
165	1	19M	OLD	M1	Brn01	B1.98	20221018	WT	Rep01	Sec02	F	PN	84465	184	35582	17	21.78417096	4.777696588
165	2	19M	OLD	M1	Brn01	B1.98	20221018	WT	Rep01	Sec02	F	PN	46824	83	2966	2	17.7259525	6.743088334
165	3	19M	OLD	M1	Brn01	B1.98	20221018	WT	Rep01	Sec02	F	PN	85946	197	57611	44	22.92136923	7.637430352
165	4	19M	OLD	M1	Brn01	B1.98	20221018	WT	Rep01	Sec02	F	PN	17662	110	51818	53	62.28060242	10.22810606
165	5	19M	OLD	M1	Brn01	B1.98	20221018	WT	Rep01	Sec02	F	PN	30497	114	50381	37	37.38072597	7.344038427
166	1	19M	OLD	M1	Brn01	B1.98	20221018	WT	Rep01	Sec02	F	PN	83218	124	20815	29	14.90062246	13.93226039
166	2	19M	OLD	M1	Brn01	B1.98	20221018	WT	Rep01	Sec02	F	PN	16880	34	43194	29	20.14218009	6.713895448
166	3	19M	OLD	M1	Brn01	B1.98	20221018	WT	Rep01	Sec02	F	PN	87873	154	44876	67	17.52529218	14.93002941
166	4	19M	OLD	M1	Brn01	B1.98	20221018	WT	Rep01	Sec02	F	PN	31352	37	66133	46	11.80147997	6.95568022
167	1	19M	OLD	M1	Brn01	B1.98	20221018	WT	Rep01	Sec02	F	PN	30942	125	54918	62	40.39816431	11.28955898
167	2	19M	OLD	M1	Brn01	B1.98	20221018	WT	Rep01	Sec02	F	PN	52542	88	12037	2	16.74850596	1.661543574
167	3	19M	OLD	M1	Brn01	B1.98	20221018	WT	Rep01	Sec02	F	PN	96744	198	38286	41	20.46638551	10.70887531
167	4	19M	OLD	M1	Brn01	B1.98	20221018	WT	Rep01	Sec02	F	PN	50223	146	29151	8	29.07034626	2.744331241
167	5	19M	OLD	M1	Brn01	B1.98	20221018	WT	Rep01	Sec02	F	PN	30236	71	29155	15	23.48194206	5.144915109
168	1	19M	OLD	M1	Brn01	B1.98	20221018	WT	Rep01	Sec02	F	PN	51807	102	39464	13	19.68845909	3.294141496
168	2	19M	OLD	M1	Brn01	B1.98	20221018	WT	Rep01	Sec02	F	PN	39627	50	27049	12	12.61765968	4.436393212
168	3	19M	OLD	M1	Brn01	B1.98	20221018	WT	Rep01	Sec02	F	PN	28321	70	37792	15	24.71664136	3.969093988
168	4	19M	OLD	M1	Brn01	B1.98	20221018	WT	Rep01	Sec02	F	PN	48564	90	14176	4	18.53224611	2.821670429
168	5	19M	OLD	M1	Brn01	B1.98	20221018	WT	Rep01	Sec02	F	PN	23473	55	18845	20	23.43117625	10.61289467
168	6	19M	OLD	M1	Brn01	B1.98	20221018	WT	Rep01	Sec02	F	PN	58047	136	42427	27	23.42929006	6.363872063
168	7	19M	OLD	M1	Brn01	B1.98	20221018	WT	Rep01	Sec02	F	PN	86165	149	58186	43	17.29240411	7.390093837
168	8	19M	OLD	M1	Brn01	B1.98	20221018	WT	Rep01	Sec02	F	PN	40240	87	34076	28	21.62027833	8.216926869
197	1	19M	OLD	S1	Brn01	B-1.70	20221018	WT	Rep01	Sec03	F	PN	38061	52	36335	33	13.66227897	9.082152195
198	1	19M	OLD	S1	Brn01	B-1.70	20221018	WT	Rep01	Sec03	F	PN	27041	42	23438	26	15.53196997	11.09309668
198	2	19M	OLD	S1	Brn01	B-1.70	20221018	WT	Rep01	Sec03	F	PN	39566	111	30091	36	28.05439013	11.96371008
198	3	19M	OLD	S1	Brn01	B-1.70	20221018	WT	Rep01	Sec03	F	PN	22978	45	29391	22	19.58394987	7.485284611
198	4	19M	OLD	S1	Brn01	B-1.70	20221018	WT	Rep01	Sec03	F	PN	15623	28	19944	21	17.92229405	10.52948255
198	5	19M	OLD	S1	Brn01	B-1.70	20221018	WT	Rep01	Sec03	F	PN	24911	52	32076	33	20.87431255	10.28806584
198	6	19M	OLD	S1	Brn01	B-1.70	20221018	WT	Rep01	Sec03	F	PN	15692	15	24710	25	9.559010961	10.11736139
199	1	19M	OLD	S1	Brn01	B-1.70	20221018	WT	Rep01	Sec03	F	PN	43371	70	17893	12	16.13981693	6.706533281
199	2	19M	OLD	S1	Brn01	B-1.70	20221018	WT	Rep01	Sec03	F	PN	51686	84	32212	14	16.25198313	4.346206383
199	3	19M	OLD	S1	Brn01	B-1.70	20221018	WT	Rep01	Sec03	F	PN	38747	62	43024	41	16.00123881	9.529564894
200	1	19M	OLD	S1	Brn01	B-1.70	20221018	WT	Rep01	Sec03	F	PN	41589	119	47491	26	28.61333526	5.474721526
200	2	19M	OLD	S1	Brn01	B-1.70	20221018	WT	Rep01	Sec03	F	PN	20789	76	29979	35	36.55779499	11.67483905
200	3	19M	OLD	S1	Brn01	B-1.70	20221018	WT	Rep01	Sec03	F	PN	53624	117	11564	11	21.81858869	9.512279488
200	4	19M	OLD	S1	Brn01	B-1.70	20221018	WT	Rep01	Sec03	F	PN	40174	58	11979	4	14.43719819	3.339176893
200	5	19M	OLD	S1	Brn01	B-1.70	20221018	WT	Rep01	Sec03	F	PN	42587	93	20685	6	21.83764999	2.900652647
201	1	19M	OLD	S1	Brn01	B-1.70	20221018	WT	Rep01	Sec03	F	PN	28108	27	17527	13	9.605806176	7.41712786
201	2	19M	OLD	S1	Brn01	B-1.70	20221018	WT	Rep01	Sec03	F	PN	48176	94	30273	14	19.5117901	4.624582962
201	3	19M	OLD	S1	Brn01	B-1.70	20221018	WT	Rep01	Sec03	F	PN	41594	96	12830	18	23.08025196	14.02961808
201	4	19M	OLD	S1	Brn01	B-1.70	20221018	WT	Rep01	Sec03	F	PN	40888	96	10438	10	23.47877128	9.580379383
202	1	19M	OLD	S1	Brn01	B-1.70	20221018	WT	Rep01	Sec03	F	PN	45823	103	31679	26	22.47779499	8.207329777
202	2	19M	OLD	S1	Brn01	B-1.70	20221018	WT	Rep01	Sec03	F	PN	39767	75	25639	21	18.85985868	8.190647061
202	3	19M	OLD	S1	Brn01	B-1.70	20221018	WT	Rep01	Sec03	F	PN	23298	54	43623	25	23.17795519	5.730921761
202	4	19M	OLD	S1	Brn01	B-1.70	20221018	WT	Rep01	Sec03	F	PN	36371	79	11349	12	21.72060158	10.57361882
202	5	19M	OLD	S1	Brn01	B-1.70	20221018	WT	Rep01	Sec03	F	PN	36571	74	17996	16	20.23461212	8.890864637
202	6	19M	OLD	S1	Brn01	B-1.70	20221018	WT	Rep01	Sec03	F	PN	33919	84	24504	19	24.76488104	7.753836108
202	7	19M	OLD	S1	Brn01	B-1.70	20221018	WT	Rep01	Sec03	F	PN	42592	108	18344	13	25.35687453	7.08678587
202	8	19M	OLD	S1	Brn01	B-1.70	20221018	WT	Rep01	Sec03	F	PN	37874	78	13236	12	20.59460316	9.066183137
203	1	19M	OLD	S1	Brn01	B-1.70	20221018	WT	Rep01	Sec03	F	PN	46458	55	46031	32	11.83864996	6.951836806
203	2	19M	OLD	S1	Brn01	B-1.70	20221018	WT	Rep01	Sec03	F	PN	36346	65	28387	24	17.88367358	8.454574277
203	3	19M	OLD	S1	Brn01	B-1.70	20221018	WT	Rep01	Sec03	F	PN	28205	89	26658	21	31.55468888	7.877560207
204	1	19M	OLD	S1	Brn01	B-1.70	20221018	WT	Rep01	Sec03	F	PN	52702	152	27781	16	28.84141019	5.759331917
204	2	19M	OLD	S1	Brn01	B-1.70	20221018	WT	Rep01	Sec03	F	PN	24245	97	10482	2	40.00824912	1.908032818
204	3	19M	OLD	S1	Brn01	B-1.70	20221018	WT	Rep01	Sec03	F	PN	47455	149	37941	32	31.39816668	8.434147756
204	4	19M	OLD	S1	Brn01	B-1.70	20221018	WT	Rep01	Sec03	F	PN	34165	107	14463	22	31.31860091	15.21122865
205	1	19M	OLD	S1	Brn01	B-1.70	20221018	WT	Rep01	Sec03	F	PN	79953	217	58617	92	27.14094531	15.69510552
205	2	19M	OLD	S1	Brn01	B-1.70	20221018	WT	Rep01	Sec03	F	PN	31405	65	35864	42	20.69734119	11.71090787
205	3	19M	OLD	S1	Brn01	B-1.70	20221018	WT	Rep01	Sec03	F	PN	57263	105	10549	8	18.33644762	7.583657219
206	1	19M	OLD	S1	Brn01	B-1.70	20221018	WT	Rep01	Sec03	F	PN	44665	108	35392	22	24.18000672	6.216094033
206	2	19M	OLD	S1	Brn01	B-1.70	20221018	WT	Rep01	Sec03	F	PN	34525	57	28313	20	16.50977552	7.063892911
206	3	19M	OLD	S1	Brn01	B-1.70	20221018	WT	Rep01	Sec03	F	PN	26172	41	8298	3	15.66559682	3.615328995
207	1	19M	OLD	S1	Brn01	B0.02	20221018	WT	Rep01	Sec01	F	PN	30194	56	15579	17	18.54673114	10.9121253
207	2	19M	OLD	S1	Brn01	B0.02	20221018	WT	Rep01	Sec01	F	PN	31186	45	24257	25	14.42955172	10.30630334
207	3	19M	OLD	S1	Brn01	B0.02	20221018	WT	Rep01	Sec01	F	PN	28771	62	25211	24	21.5494769	9.519654119
207	4	19M	OLD	S1	Brn01	B0.02	20221018	WT	Rep01	Sec01	F	PN	33777	73	24479	24	21.61233976	9.804322072
207	5	19M	OLD	S1	Brn01	B0.02	20221018	WT	Rep01	Sec01	F	PN	38664	94	38197	47	24.31202152	12.30463125
207	6	19M	OLD	S1	Brn01	B0.02	20221018	WT	Rep01	Sec01	F	PN	31254	78	29310	33	24.95680553	11.25895599
207	7	19M	OLD	S1	Brn01	B0.02	20221018	WT	Rep01	Sec01	F	PN	23839	69	20792	29	28.94416712	13.94767218
207	8	19M	OLD	S1	Brn01	B0.02	20221018	WT	Rep01	Sec01	F	PN	41388	111	34209	59	26.81936793	17.24692332
207	9	19M	OLD	S1	Brn01	B0.02	20221018	WT	Rep01	Sec01	F	PN	30505	90	29167	36	29.5033601	12.34271608
207	10	19M	OLD	S1	Brn01	B0.02	20221018	WT	Rep01	Sec01	F	PN	36852	78	40820	54	21.16574406	13.22880941
207	11	19M	OLD	S1	Brn01	B0.02	20221018	WT	Rep01	Sec01	F	PN	31914	77	30877	46	24.12734223	14.89782038
208	1	19M	OLD	S1	Brn01	B0.02	20221018	WT	Rep01	Sec01	F	PN	65534	172	19904	13	26.24591815	6.531350482
208	2	19M	OLD	S1	Brn01	B0.02	20221018	WT	Rep01	Sec01	F	PN	25506	82	51385	60	32.1492982	11.67655931
208	3	19M	OLD	S1	Brn01	B0.02	20221018	WT	Rep01	Sec01	F	PN	61511	143	36774	34	23.24787436	9.245662696
209	1	19M	OLD	S1	Brn01	B0.02	20221018	WT	Rep01	Sec01	F	PN	64467	238	37337	28	36.91811314	7.499263465
209	2	19M	OLD	S1	Brn01	B0.02	20221018	WT	Rep01	Sec01	F	PN	59307	126	47752	41	21.24538419	8.58602781
209	3	19M	OLD	S1	Brn01	B0.02	20221018	WT	Rep01	Sec01	F	PN	61865	199	40074	48	32.16681484	11.97784099
209	4	19M	OLD	S1	Brn01	B0.02	20221018	WT	Rep01	Sec01	F	PN	32085	79	39845	29	24.62209755	7.278203037
209	5	19M	OLD	S1	Brn01	B0.02	20221018	WT	Rep01	Sec01	F	PN	52023	164	44391	21	31.524518	4.730688653
210	1	19M	OLD	S1	Brn01	B0.02	20221018	WT	Rep01	Sec01	F	PN	20670	55	22066	29	26.60861151	13.14239101
210	2	19M	OLD	S1	Brn01	B0.02	20221018	WT	Rep01	Sec01	F	PN	26220	81	33892	16	30.89244851	4.720878083
211	1	19M	OLD	S1	Brn01	B0.02	20221018	WT	Rep01	Sec01	F	PN	41290	106	30224	49	25.67207556	16.21228163
211	2	19M	OLD	S1	Brn01	B0.02	20221018	WT	Rep01	Sec01	F	PN	29669	55	13452	17	18.53786781	12.63752602
211	3	19M	OLD	S1	Brn01	B0.02	20221018	WT	Rep01	Sec01	F	PN	30585	60	27592	27	19.61745954	9.785445057
211	4	19M	OLD	S1	Brn01	B0.02	20221018	WT	Rep01	Sec01	F	PN	42144	98	29278	35	23.25360668	11.95436847
211	5	19M	OLD	S1	Brn01	B0.02	20221018	WT	Rep01	Sec01	F	PN	35110	76	28604	34	21.64625463	11.88644945
211	6	19M	OLD	S1	Brn01	B0.02	20221018	WT	Rep01	Sec01	F	PN	37231	64	26572	25	17.1899761	9.408399819
211	7	19M	OLD	S1	Brn01	B0.02	20221018	WT	Rep01	Sec01	F	PN	33985	54	24916	31	15.88936295	12.44180446
211	8	19M	OLD	S1	Brn01	B0.02	20221018	WT	Rep01	Sec01	F	PN	27893	57	13814	15	20.43523465	10.8585493
211	9	19M	OLD	S1	Brn01	B0.02	20221018	WT	Rep01	Sec01	F	PN	44950	100	31497	40	22.24694105	12.69962219
212	1	19M	OLD	S1	Brn01	B0.02	20221018	WT	Rep01	Sec01	F	PN	54248	197	24931	58	36.31470285	23.26420922
212	2	19M	OLD	S1	Brn01	B0.02	20221018	WT	Rep01	Sec01	F	PN	42667	127	50472	110	29.76539246	21.79426217
212	3	19M	OLD	S1	Brn01	B0.02	20221018	WT	Rep01	Sec01	F	PN	36830	142	34699	68	38.55552539	19.59710654
212	4	19M	OLD	S1	Brn01	B0.02	20221018	WT	Rep01	Sec01	F	PN	36347	104	33056	51	28.61309049	15.42836399
212	5	19M	OLD	S1	Brn01	B0.02	20221018	WT	Rep01	Sec01	F	PN	32791	88	31947	64	26.836632	20.03317995
212	6	19M	OLD	S1	Brn01	B0.02	20221018	WT	Rep01	Sec01	F	PN	39652	94	28988	60	23.70624433	20.69821995
212	7	19M	OLD	S1	Brn01	B0.02	20221018	WT	Rep01	Sec01	F	PN	34378	135	29728	50	39.26930013	16.81916039
212	8	19M	OLD	S1	Brn01	B0.02	20221018	WT	Rep01	Sec01	F	PN	31339	72	32467	65	22.97456843	20.02032833
213	1	19M	OLD	S1	Brn01	B0.02	20221018	WT	Rep01	Sec01	F	PN	36140	64	27724	20	17.7089098	7.213966239
213	2	19M	OLD	S1	Brn01	B0.02	20221018	WT	Rep01	Sec01	F	PN	15069	25	25387	24	16.59035105	9.453657384
213	3	19M	OLD	S1	Brn01	B0.02	20221018	WT	Rep01	Sec01	F	PN	57205	131	39465	36	22.90009615	9.122006842
214	1	19M	OLD	S1	Brn01	B0.02	20221018	WT	Rep01	Sec01	F	PN	30815	69	20217	27	22.39169236	13.3550972
214	2	19M	OLD	S1	Brn01	B0.02	20221018	WT	Rep01	Sec01	F	PN	35657	80	30008	37	22.43598732	12.33004532
214	3	19M	OLD	S1	Brn01	B0.02	20221018	WT	Rep01	Sec01	F	PN	36762	85	16847	16	23.12170176	9.497239865
214	4	19M	OLD	S1	Brn01	B0.02	20221018	WT	Rep01	Sec01	F	PN	34339	67	10182	11	19.51134279	10.80337851
214	5	19M	OLD	S1	Brn01	B0.02	20221018	WT	Rep01	Sec01	F	PN	15188	49	25528	30	32.26231235	11.75180194
215	1	19M	OLD	S1	Brn01	B0.02	20221018	WT	Rep01	Sec01	F	PN	27411	97	36731	18	35.38725329	4.900492772
215	2	19M	OLD	S1	Brn01	B0.02	20221018	WT	Rep01	Sec01	F	PN	32655	86	27902	23	26.3359363	8.243136693
215	3	19M	OLD	S1	Brn01	B0.02	20221018	WT	Rep01	Sec01	F	PN	72168	263	66377	44	36.44274471	6.628802145
215	4	19M	OLD	S1	Brn01	B0.02	20221018	WT	Rep01	Sec01	F	PN	38072	70	25523	13	18.38621559	5.093445128
216	1	19M	OLD	S1	Brn01	B0.02	20221018	WT	Rep01	Sec01	F	PN	30504	60	24382	12	19.66955153	4.921663522
216	2	19M	OLD	S1	Brn01	B0.02	20221018	WT	Rep01	Sec01	F	PN	44018	100	40020	30	22.71797901	7.496251874
216	3	19M	OLD	S1	Brn01	B0.02	20221018	WT	Rep01	Sec01	F	PN	43682	73	37407	25	16.71168903	6.683241105
216	4	19M	OLD	S1	Brn01	B0.02	20221018	WT	Rep01	Sec01	F	PN	24040	62	28671	21	25.79034942	7.324474207
216	5	19M	OLD	S1	Brn01	B0.02	20221018	WT	Rep01	Sec01	F	PN	20801	61	18682	21	29.3255132	11.24076651
216	6	19M	OLD	S1	Brn01	B0.02	20221018	WT	Rep01	Sec01	F	PN	31762	50	27937	24	15.74208173	8.590757776
216	7	19M	OLD	S1	Brn01	B0.02	20221018	WT	Rep01	Sec01	F	PN	22678	49	36364	34	21.60684364	9.349906501
216	8	19M	OLD	S1	Brn01	B0.02	20221018	WT	Rep01	Sec01	F	PN	15472	45	32746	22	29.08479835	6.718377817
216	9	19M	OLD	S1	Brn01	B0.02	20221018	WT	Rep01	Sec01	F	PN	46323	75	44530	24	16.19066123	5.389624972
216	10	19M	OLD	S1	Brn01	B0.02	20221018	WT	Rep01	Sec01	F	PN	27725	59	29634	31	21.28043282	10.46095701
217	1	19M	OLD	S1	Brn01	B0.02	20221018	WT	Rep01	Sec01	F	PN	34591	96	17372	22	27.7528837	12.6640571
217	2	19M	OLD	S1	Brn01	B0.02	20221018	WT	Rep01	Sec01	F	PN	18597	72	30637	55	38.71592192	17.95214936
217	3	19M	OLD	S1	Brn01	B0.02	20221018	WT	Rep01	Sec01	F	PN	31283	64	16609	39	20.45839593	23.48124511
217	4	19M	OLD	S1	Brn01	B0.02	20221018	WT	Rep01	Sec01	F	PN	32022	81	26342	31	25.29510961	11.76827879
217	5	19M	OLD	S1	Brn01	B0.02	20221018	WT	Rep01	Sec01	F	PN	29222	69	19577	32	23.61234686	16.3457118
217	6	19M	OLD	S1	Brn01	B0.02	20221018	WT	Rep01	Sec01	F	PN	23239	52	20935	26	22.37617798	12.41939336
217	7	19M	OLD	S1	Brn01	B0.02	20221018	WT	Rep01	Sec01	F	PN	32854	56	18049	30	17.04510866	16.62141947
219	1	19M	OLD	S1	Brn01	B1.98	20221018	WT	Rep01	Sec02	F	PN	40499	107	25931	18	26.42040544	6.941498592
219	2	19M	OLD	S1	Brn01	B1.98	20221018	WT	Rep01	Sec02	F	PN	42258	103	17692	15	24.37408301	8.47840832
219	3	19M	OLD	S1	Brn01	B1.98	20221018	WT	Rep01	Sec02	F	PN	66417	123	18646	18	18.51935498	9.653544996
219	4	19M	OLD	S1	Brn01	B1.98	20221018	WT	Rep01	Sec02	F	PN	62556	173	39077	26	27.65522092	6.65353021
219	5	19M	OLD	S1	Brn01	B1.98	20221018	WT	Rep01	Sec02	F	PN	36602	166	741	0	45.35271297	0
219	6	19M	OLD	S1	Brn01	B1.98	20221018	WT	Rep01	Sec02	F	PN	58386	194	38786	60	33.22714349	15.4694993
219	7	19M	OLD	S1	Brn01	B1.98	20221018	WT	Rep01	Sec02	F	PN	58063	146	26590	14	25.14510101	5.26513727
220	1	19M	OLD	S1	Brn01	B1.98	20221018	WT	Rep01	Sec02	F	PN	52386	75	38669	29	14.3168022	7.499547441
220	2	19M	OLD	S1	Brn01	B1.98	20221018	WT	Rep01	Sec02	F	PN	54537	82	35738	35	15.03566386	9.793497118
220	3	19M	OLD	S1	Brn01	B1.98	20221018	WT	Rep01	Sec02	F	PN	52583	105	43085	57	19.96843086	13.2296623
221	1	19M	OLD	S1	Brn01	B1.98	20221018	WT	Rep01	Sec02	F	PN	16322	63	24544	17	38.598211	6.926336375
221	2	19M	OLD	S1	Brn01	B1.98	20221018	WT	Rep01	Sec02	F	PN	83889	204	40291	34	24.31784859	8.438609119
221	3	19M	OLD	S1	Brn01	B1.98	20221018	WT	Rep01	Sec02	F	PN	39025	115	55116	27	29.46828956	4.898758981
221	4	19M	OLD	S1	Brn01	B1.98	20221018	WT	Rep01	Sec02	F	PN	47669	95	45450	26	19.92909438	5.720572057
221	5	19M	OLD	S1	Brn01	B1.98	20221018	WT	Rep01	Sec02	F	PN	70305	154	44686	34	21.90455871	7.608647004
221	6	19M	OLD	S1	Brn01	B1.98	20221018	WT	Rep01	Sec02	F	PN	29676	90	36065	29	30.3275374	8.041037016
221	7	19M	OLD	S1	Brn01	B1.98	20221018	WT	Rep01	Sec02	F	PN	28281	156	32665	53	55.1607086	16.22531762
221	8	19M	OLD	S1	Brn01	B1.98	20221018	WT	Rep01	Sec02	F	PN	40431	114	51334	63	28.19618609	12.27256789
222	1	19M	OLD	S1	Brn01	B1.98	20221018	WT	Rep01	Sec02	F	PN	29151	88	55373	67	30.18764365	12.09975981
222	2	19M	OLD	S1	Brn01	B1.98	20221018	WT	Rep01	Sec02	F	PN	53439	147	28379	40	27.50799978	14.09492935
222	3	19M	OLD	S1	Brn01	B1.98	20221018	WT	Rep01	Sec02	F	PN	69862	170	71737	90	24.33368641	12.54582712
222	4	19M	OLD	S1	Brn01	B1.98	20221018	WT	Rep01	Sec02	F	PN	113211	238	57232	45	21.02269214	7.862734135
222	5	19M	OLD	S1	Brn01	B1.98	20221018	WT	Rep01	Sec02	F	PN	58339	164	41672	59	28.11155488	14.15818775
223	1	19M	OLD	S1	Brn01	B1.98	20221018	WT	Rep01	Sec02	F	PN	89687	151	56240	31	16.83633079	5.512091038
224	1	19M	OLD	S1	Brn01	B1.98	20221018	WT	Rep01	Sec02	F	PN	52802	144	45866	47	27.27169425	10.24724197
225	1	19M	OLD	S1	Brn01	B1.98	20221018	WT	Rep01	Sec02	F	PN	46718	82	50908	28	17.55212124	5.50011786
225	2	19M	OLD	S1	Brn01	B1.98	20221018	WT	Rep01	Sec02	F	PN	46493	133	29818	40	28.60645689	13.41471594
225	3	19M	OLD	S1	Brn01	B1.98	20221018	WT	Rep01	Sec02	F	PN	35771	104	42826	34	29.07383076	7.939102414
225	4	19M	OLD	S1	Brn01	B1.98	20221018	WT	Rep01	Sec02	F	PN	34165	80	32493	32	23.41577638	9.848275013
225	5	19M	OLD	S1	Brn01	B1.98	20221018	WT	Rep01	Sec02	F	PN	46544	104	34274	35	22.34444826	10.21182237
226	1	19M	OLD	S1	Brn01	B1.98	20221018	WT	Rep01	Sec02	F	PN	47108	107	37544	26	22.71376412	6.925207756
226	2	19M	OLD	S1	Brn01	B1.98	20221018	WT	Rep01	Sec02	F	PN	37448	138	35491	31	36.85110019	8.734608774
226	3	19M	OLD	S1	Brn01	B1.98	20221018	WT	Rep01	Sec02	F	PN	40972	78	21898	12	19.03739139	5.479952507
226	4	19M	OLD	S1	Brn01	B1.98	20221018	WT	Rep01	Sec02	F	PN	33786	101	28506	14	29.89403895	4.911246755
227	1	19M	OLD	S1	Brn01	B1.98	20221018	WT	Rep01	Sec02	F	PN	49882	106	35335	28	21.25015035	7.924154521
227	2	19M	OLD	S1	Brn01	B1.98	20221018	WT	Rep01	Sec02	F	PN	49869	75	38749	22	15.03940324	5.677565873
227	3	19M	OLD	S1	Brn01	B1.98	20221018	WT	Rep01	Sec02	F	PN	44643	101	72338	67	22.6239276	9.262075258
227	4	19M	OLD	S1	Brn01	B1.98	20221018	WT	Rep01	Sec02	F	PN	41212	104	38463	30	25.23536834	7.799703611
227	5	19M	OLD	S1	Brn01	B1.98	20221018	WT	Rep01	Sec02	F	PN	36495	72	36266	31	19.72872996	8.547951249
227	6	19M	OLD	S1	Brn01	B1.98	20221018	WT	Rep01	Sec02	F	PN	47750	106	35356	16	22.19895288	4.525398801
227	7	19M	OLD	S1	Brn01	B1.98	20221018	WT	Rep01	Sec02	F	PN	41965	84	31852	30	20.01668057	9.418560844
227	8	19M	OLD	S1	Brn01	B1.98	20221018	WT	Rep01	Sec02	F	PN	19242	25	18698	12	12.99241243	6.417798695
228	1	19M	OLD	S1	Brn01	B1.98	20221018	WT	Rep01	Sec02	F	PN	54338	165	37479	37	30.36549008	9.872195096
228	2	19M	OLD	S1	Brn01	B1.98	20221018	WT	Rep01	Sec02	F	PN	48960	147	31145	98	30.0245098	31.46572484
228	3	19M	OLD	S1	Brn01	B1.98	20221018	WT	Rep01	Sec02	F	PN	65187	86	25990	16	13.19281452	6.156213928
228	4	19M	OLD	S1	Brn01	B1.98	20221018	WT	Rep01	Sec02	F	PN	35628	140	50177	15	39.29493657	2.989417462
228	5	19M	OLD	S1	Brn01	B1.98	20221018	WT	Rep01	Sec02	F	PN	79356	148	29964	19	18.65013358	6.340942464
229	1	19M	OLD	S1	Brn01	B1.98	20221018	WT	Rep01	Sec02	F	PN	84189	162	38126	30	19.24241884	7.868646068
230	1	19M	OLD	S1	Brn01	B1.98	20221018	WT	Rep01	Sec02	F	PN	31515	84	40444	32	26.6539743	7.912174859
230	2	19M	OLD	S1	Brn01	B1.98	20221018	WT	Rep01	Sec02	F	PN	27471	99	22837	17	36.03800371	7.444060078
230	3	19M	OLD	S1	Brn01	B1.98	20221018	WT	Rep01	Sec02	F	PN	26741	62	50140	26	23.18537078	5.185480654
230	4	19M	OLD	S1	Brn01	B1.98	20221018	WT	Rep01	Sec02	F	PN	50179	116	43915	31	23.11724028	7.059091427
230	5	19M	OLD	S1	Brn01	B1.98	20221018	WT	Rep01	Sec02	F	PN	50570	97	28166	25	19.18133281	8.875949727
230	6	19M	OLD	S1	Brn01	B1.98	20221018	WT	Rep01	Sec02	F	PN	31968	92	31877	40	28.77877878	12.54823227
231	1	24M	OLD	M1	Brn02	B-0.58	20221121	WT	Rep02	Sec02	F	PN	33300	40	29575	57	12.01201201	19.27303466
231	2	24M	OLD	M1	Brn02	B-0.58	20221121	WT	Rep02	Sec02	F	PN	33490	103	11079	26	30.75544939	23.46782201
231	3	24M	OLD	M1	Brn02	B-0.58	20221121	WT	Rep02	Sec02	F	PN	16901	35	21831	54	20.7088338	24.73546791
231	4	24M	OLD	M1	Brn02	B-0.58	20221121	WT	Rep02	Sec02	F	PN	20733	81	23442	44	39.06815222	18.76972955
231	5	24M	OLD	M1	Brn02	B-0.58	20221121	WT	Rep02	Sec02	F	PN	18268	40	15641	22	21.89621196	14.06559683
231	6	24M	OLD	M1	Brn02	B-0.58	20221121	WT	Rep02	Sec02	F	PN	41294	148	916	0	35.84055795	0
231	7	24M	OLD	M1	Brn02	B-0.58	20221121	WT	Rep02	Sec02	F	PN	31991	46	16151	30	14.37904411	18.57470126
231	8	24M	OLD	M1	Brn02	B-0.58	20221121	WT	Rep02	Sec02	F	PN	18936	85	21152	50	44.88804394	23.63842663
231	9	24M	OLD	M1	Brn02	B-0.58	20221121	WT	Rep02	Sec02	F	PN	31100	78	25099	50	25.08038585	19.92111239
231	10	24M	OLD	M1	Brn02	B-0.58	20221121	WT	Rep02	Sec02	F	PN	34317	140	13375	51	40.79610689	38.13084112
231	11	24M	OLD	M1	Brn02	B-0.58	20221121	WT	Rep02	Sec02	F	PN	31589	93	30440	59	29.44062807	19.38239159
231	12	24M	OLD	M1	Brn02	B-0.58	20221121	WT	Rep02	Sec02	F	PN	35583	118	24461	60	33.16190316	24.52884183
232	1	24M	OLD	M1	Brn02	B-0.58	20221121	WT	Rep02	Sec02	F	PN	43319	129	18701	53	29.77908077	28.34073044
232	2	24M	OLD	M1	Brn02	B-0.58	20221121	WT	Rep02	Sec02	F	PN	94236	240	41721	150	25.46797402	35.95311714
232	3	24M	OLD	M1	Brn02	B-0.58	20221121	WT	Rep02	Sec02	F	PN	44965	149	36414	117	33.13688424	32.13049926
232	4	24M	OLD	M1	Brn02	B-0.58	20221121	WT	Rep02	Sec02	F	PN	39253	129	49200	111	32.86373016	22.56097561
232	5	24M	OLD	M1	Brn02	B-0.58	20221121	WT	Rep02	Sec02	F	PN	40723	89	13454	45	21.85497139	33.44730192
233	1	24M	OLD	M1	Brn02	B-0.58	20221121	WT	Rep02	Sec02	F	PN	34323	77	38336	119	22.43393643	31.04131886
233	2	24M	OLD	M1	Brn02	B-0.58	20221121	WT	Rep02	Sec02	F	PN	41428	147	8173	21	35.48324804	25.69435948
233	3	24M	OLD	M1	Brn02	B-0.58	20221121	WT	Rep02	Sec02	F	PN	29124	109	18261	41	37.42617772	22.45222058
233	4	24M	OLD	M1	Brn02	B-0.58	20221121	WT	Rep02	Sec02	F	PN	39660	155	28560	97	39.08219869	33.96358543
233	5	24M	OLD	M1	Brn02	B-0.58	20221121	WT	Rep02	Sec02	F	PN	27529	58	12348	48	21.0686912	38.87269193
233	6	24M	OLD	M1	Brn02	B-0.58	20221121	WT	Rep02	Sec02	F	PN	30757	87	20574	55	28.28624378	26.73276951
234	1	24M	OLD	M1	Brn02	B-0.58	20221121	WT	Rep02	Sec02	F	PN	34906	101	15483	62	28.93485361	40.04391914
234	2	24M	OLD	M1	Brn02	B-0.58	20221121	WT	Rep02	Sec02	F	PN	24950	31	26679	134	12.4248497	50.22677012
234	3	24M	OLD	M1	Brn02	B-0.58	20221121	WT	Rep02	Sec02	F	PN	122143	269	15801	48	22.02336605	30.37782419
234	4	24M	OLD	M1	Brn02	B-0.58	20221121	WT	Rep02	Sec02	F	PN	48073	146	18422	92	30.37047823	49.94028879
235	1	24M	OLD	M1	Brn02	B-0.58	20221121	WT	Rep02	Sec02	F	PN	41145	28	26975	51	6.805201118	18.90639481
235	2	24M	OLD	M1	Brn02	B-0.58	20221121	WT	Rep02	Sec02	F	PN	66487	183	65946	164	27.52417766	24.86883207
235	3	24M	OLD	M1	Brn02	B-0.58	20221121	WT	Rep02	Sec02	F	PN	15049	20	31882	81	13.2899196	25.40618531
235	4	24M	OLD	M1	Brn02	B-0.58	20221121	WT	Rep02	Sec02	F	PN	56442	95	37459	62	16.83143758	16.55142956
235	5	24M	OLD	M1	Brn02	B-0.58	20221121	WT	Rep02	Sec02	F	PN	54253	147	36812	84	27.09527584	22.81864609
235	6	24M	OLD	M1	Brn02	B-0.58	20221121	WT	Rep02	Sec02	F	PN	52812	143	8033	18	27.07717943	22.40756878
235	7	24M	OLD	M1	Brn02	B-0.58	20221121	WT	Rep02	Sec02	F	PN	38117	118	29517	75	30.95731563	25.40908629
236	1	24M	OLD	M1	Brn02	B-0.58	20221121	WT	Rep02	Sec02	F	PN	33253	73	42216	37	21.9529065	8.764449498
236	2	24M	OLD	M1	Brn02	B-0.58	20221121	WT	Rep02	Sec02	F	PN	15320	38	29969	58	24.80417755	19.35333178
236	3	24M	OLD	M1	Brn02	B-0.58	20221121	WT	Rep02	Sec02	F	PN	25983	64	17580	48	24.63148982	27.30375427
236	4	24M	OLD	M1	Brn02	B-0.58	20221121	WT	Rep02	Sec02	F	PN	38198	87	29467	46	22.77606157	15.61068314
236	5	24M	OLD	M1	Brn02	B-0.58	20221121	WT	Rep02	Sec02	F	PN	31658	71	27568	78	22.4271906	28.29367382
236	6	24M	OLD	M1	Brn02	B-0.58	20221121	WT	Rep02	Sec02	F	PN	36915	114	32951	76	30.88175538	23.06455039
236	7	24M	OLD	M1	Brn02	B-0.58	20221121	WT	Rep02	Sec02	F	PN	31172	92	30675	89	29.51366611	29.01385493
236	8	24M	OLD	M1	Brn02	B-0.58	20221121	WT	Rep02	Sec02	F	PN	18158	54	25856	71	29.73895804	27.45977723
236	9	24M	OLD	M1	Brn02	B-0.58	20221121	WT	Rep02	Sec02	F	PN	33173	82	17517	31	24.7188979	17.69709425
237	1	24M	OLD	M1	Brn02	B0.14	20221121	WT	Rep02	Sec01	F	PN	44573	153	33724	101	34.32571288	29.94899775
237	2	24M	OLD	M1	Brn02	B0.14	20221121	WT	Rep02	Sec01	F	PN	21458	79	36021	93	36.81610588	25.81827267
238	1	24M	OLD	M1	Brn02	B0.14	20221121	WT	Rep02	Sec01	F	PN	61203	207	55258	136	33.82187148	24.61182091
238	2	24M	OLD	M1	Brn02	B0.14	20221121	WT	Rep02	Sec01	F	PN	46528	196	37293	71	42.12517194	19.03842544
238	3	24M	OLD	M1	Brn02	B0.14	20221121	WT	Rep02	Sec01	F	PN	38190	159	39034	121	41.63393559	30.99861659
238	4	24M	OLD	M1	Brn02	B0.14	20221121	WT	Rep02	Sec01	F	PN	44325	129	32611	60	29.10321489	18.39869983
238	5	24M	OLD	M1	Brn02	B0.14	20221121	WT	Rep02	Sec01	F	PN	43145	141	34420	30	32.680496	8.71586287
238	6	24M	OLD	M1	Brn02	B0.14	20221121	WT	Rep02	Sec01	F	PN	40798	116	30943	46	28.43276631	14.86604402
238	7	24M	OLD	M1	Brn02	B0.14	20221121	WT	Rep02	Sec01	F	PN	19100	48	12499	37	25.13089005	29.60236819
239	1	24M	OLD	M1	Brn02	B0.14	20221121	WT	Rep02	Sec01	F	PN	71566	271	41738	147	37.86714362	35.21970387
239	2	24M	OLD	M1	Brn02	B0.14	20221121	WT	Rep02	Sec01	F	PN	50860	212	64370	173	41.68305151	26.87587385
239	3	24M	OLD	M1	Brn02	B0.14	20221121	WT	Rep02	Sec01	F	PN	56345	111	62465	132	19.70006212	21.13183383
239	4	24M	OLD	M1	Brn02	B0.14	20221121	WT	Rep02	Sec01	F	PN	29277	80	53475	153	27.32520409	28.6115007
240	1	24M	OLD	M1	Brn02	B0.14	20221121	WT	Rep02	Sec01	F	PN	44409	157	49281	95	35.35319417	19.27720623
240	2	24M	OLD	M1	Brn02	B0.14	20221121	WT	Rep02	Sec01	F	PN	36702	119	30628	75	32.42330118	24.48739715
240	3	24M	OLD	M1	Brn02	B0.14	20221121	WT	Rep02	Sec01	F	PN	38605	71	47854	79	18.39140008	16.50854683
241	1	24M	OLD	M1	Brn02	B0.14	20221121	WT	Rep02	Sec01	F	PN	28166	62	44546	106	22.01235532	23.79562699
241	2	24M	OLD	M1	Brn02	B0.14	20221121	WT	Rep02	Sec01	F	PN	51894	136	28320	38	26.20726866	13.4180791
241	3	24M	OLD	M1	Brn02	B0.14	20221121	WT	Rep02	Sec01	F	PN	43563	123	38126	71	28.23497004	18.62246236
241	4	24M	OLD	M1	Brn02	B0.14	20221121	WT	Rep02	Sec01	F	PN	49735	102	38625	84	20.50869609	21.74757282
241	5	24M	OLD	M1	Brn02	B0.14	20221121	WT	Rep02	Sec01	F	PN	52187	99	36289	81	18.97024163	22.32081347
242	1	24M	OLD	M1	Brn02	B0.14	20221121	WT	Rep02	Sec01	F	PN	76561	261	55479	66	34.09046381	11.89639323
243	1	24M	OLD	M1	Brn02	B0.14	20221121	WT	Rep02	Sec01	F	PN	35462	140	32370	58	39.4788788	17.91782515
243	2	24M	OLD	M1	Brn02	B0.14	20221121	WT	Rep02	Sec01	F	PN	43320	175	56385	102	40.39704524	18.08991753
243	3	24M	OLD	M1	Brn02	B0.14	20221121	WT	Rep02	Sec01	F	PN	81502	96	57120	46	11.77885205	8.053221289
243	4	24M	OLD	M1	Brn02	B0.14	20221121	WT	Rep02	Sec01	F	PN	17292	92	22282	50	53.20379366	22.43963738
243	5	24M	OLD	M1	Brn02	B0.14	20221121	WT	Rep02	Sec01	F	PN	73648	296	51215	72	40.19117967	14.05838133
243	6	24M	OLD	M1	Brn02	B0.14	20221121	WT	Rep02	Sec01	F	PN	68674	78	30640	7	11.35801031	2.2845953
258	1	24M	OLD	S1	Brn02	B0.14	20221121	WT	Rep02	Sec01	F	PN	27049	132	20436	17	48.80032534	8.318653357
258	2	24M	OLD	S1	Brn02	B0.14	20221121	WT	Rep02	Sec01	F	PN	26964	116	23613	8	43.02032339	3.387964257
258	3	24M	OLD	S1	Brn02	B0.14	20221121	WT	Rep02	Sec01	F	PN	27204	80	12133	6	29.40744008	4.945190802
258	4	24M	OLD	S1	Brn02	B0.14	20221121	WT	Rep02	Sec01	F	PN	20642	102	27588	17	49.41381649	6.162099464
258	5	24M	OLD	S1	Brn02	B0.14	20221121	WT	Rep02	Sec01	F	PN	26357	93	9701	21	35.28474409	21.64725286
258	6	24M	OLD	S1	Brn02	B0.14	20221121	WT	Rep02	Sec01	F	PN	17201	107	29289	13	62.20568572	4.438526409
258	7	24M	OLD	S1	Brn02	B0.14	20221121	WT	Rep02	Sec01	F	PN	19552	96	25517	18	49.09983633	7.054120782
258	8	24M	OLD	S1	Brn02	B0.14	20221121	WT	Rep02	Sec01	F	PN	22107	62	33816	33	28.04541548	9.758694109
258	9	24M	OLD	S1	Brn02	B0.14	20221121	WT	Rep02	Sec01	F	PN	26338	84	15678	10	31.89308224	6.378364587
258	10	24M	OLD	S1	Brn02	B0.14	20221121	WT	Rep02	Sec01	F	PN	23087	75	25261	20	32.48581453	7.91734294
258	11	24M	OLD	S1	Brn02	B0.14	20221121	WT	Rep02	Sec01	F	PN	23725	69	28507	7	29.08324552	2.455537236
258	12	24M	OLD	S1	Brn02	B0.14	20221121	WT	Rep02	Sec01	F	PN	23817	89	14710	16	37.36826636	10.87695445
259	1	24M	OLD	S1	Brn02	B0.14	20221121	WT	Rep02	Sec01	F	PN	60814	187	22758	9	30.74949847	3.954653309
259	2	24M	OLD	S1	Brn02	B0.14	20221121	WT	Rep02	Sec01	F	PN	29581	128	23278	21	43.27101856	9.021393591
259	3	24M	OLD	S1	Brn02	B0.14	20221121	WT	Rep02	Sec01	F	PN	19039	118	23600	13	61.97804507	5.508474576
259	4	24M	OLD	S1	Brn02	B0.14	20221121	WT	Rep02	Sec01	F	PN	28481	127	26214	21	44.59113093	8.010986496
259	5	24M	OLD	S1	Brn02	B0.14	20221121	WT	Rep02	Sec01	F	PN	19511	113	28008	16	57.91604736	5.712653528
259	6	24M	OLD	S1	Brn02	B0.14	20221121	WT	Rep02	Sec01	F	PN	23854	100	31559	24	41.92169028	7.604803701
259	7	24M	OLD	S1	Brn02	B0.14	20221121	WT	Rep02	Sec01	F	PN	22534	59	24856	15	26.18265732	6.034760219
259	8	24M	OLD	S1	Brn02	B0.14	20221121	WT	Rep02	Sec01	F	PN	23255	86	11948	1	36.98129435	0.836960161
259	9	24M	OLD	S1	Brn02	B0.14	20221121	WT	Rep02	Sec01	F	PN	22558	103	16412	26	45.66007625	15.84206678
259	10	24M	OLD	S1	Brn02	B0.14	20221121	WT	Rep02	Sec01	F	PN	42520	146	17845	7	34.33678269	3.922667414
259	11	24M	OLD	S1	Brn02	B0.14	20221121	WT	Rep02	Sec01	F	PN	30258	82	21659	9	27.100271	4.155316497
260	1	24M	OLD	S1	Brn02	B0.14	20221121	WT	Rep02	Sec01	F	PN	22480	119	9972	1	52.93594306	1.002807862
260	2	24M	OLD	S1	Brn02	B0.14	20221121	WT	Rep02	Sec01	F	PN	35582	112	31830	17	31.47658929	5.34087339
260	3	24M	OLD	S1	Brn02	B0.14	20221121	WT	Rep02	Sec01	F	PN	23165	92	16741	3	39.71508742	1.792007646
260	4	24M	OLD	S1	Brn02	B0.14	20221121	WT	Rep02	Sec01	F	PN	17349	41	23229	21	23.63248602	9.040423608
260	5	24M	OLD	S1	Brn02	B0.14	20221121	WT	Rep02	Sec01	F	PN	40116	115	21885	0	28.66686609	0
260	6	24M	OLD	S1	Brn02	B0.14	20221121	WT	Rep02	Sec01	F	PN	36251	176	15173	7	48.55038482	4.613458116
260	7	24M	OLD	S1	Brn02	B0.14	20221121	WT	Rep02	Sec01	F	PN	26303	91	21278	11	34.59681405	5.169658803
261	1	24M	OLD	S1	Brn02	B0.14	20221121	WT	Rep02	Sec01	F	PN	29947	90	9005	13	30.0530938	14.43642421
261	2	24M	OLD	S1	Brn02	B0.14	20221121	WT	Rep02	Sec01	F	PN	45550	137	18095	77	30.07683864	42.55319149
261	3	24M	OLD	S1	Brn02	B0.14	20221121	WT	Rep02	Sec01	F	PN	47747	116	18648	34	24.29472009	18.23251823
261	4	24M	OLD	S1	Brn02	B0.14	20221121	WT	Rep02	Sec01	F	PN	32728	70	13158	35	21.38841359	26.5997872
261	5	24M	OLD	S1	Brn02	B0.14	20221121	WT	Rep02	Sec01	F	PN	38951	131	19222	29	33.63199918	15.08687962
261	6	24M	OLD	S1	Brn02	B0.14	20221121	WT	Rep02	Sec01	F	PN	33837	69	28233	62	20.39187871	21.96011759
261	7	24M	OLD	S1	Brn02	B0.14	20221121	WT	Rep02	Sec01	F	PN	31826	120	20898	55	37.70502105	26.31830797
261	8	24M	OLD	S1	Brn02	B0.14	20221121	WT	Rep02	Sec01	F	PN	43007	180	44297	39	41.85365173	8.80420796
261	9	24M	OLD	S1	Brn02	B0.14	20221121	WT	Rep02	Sec01	F	PN	27240	35	37642	148	12.84875184	39.31778333
261	10	24M	OLD	S1	Brn02	B0.14	20221121	WT	Rep02	Sec01	F	PN	51209	180	49686	100	35.15007128	20.12639375
261	11	24M	OLD	S1	Brn02	B0.14	20221121	WT	Rep02	Sec01	F	PN	49150	160	14688	41	32.55340793	27.91394336
263	1	24M	OLD	S1	Brn02	B0.14	20221121	WT	Rep02	Sec01	F	PN	33184	136	46409	64	40.98360656	13.79042858
263	2	24M	OLD	S1	Brn02	B0.14	20221121	WT	Rep02	Sec01	F	PN	41914	17	9372	3	4.055924035	3.201024328
263	3	24M	OLD	S1	Brn02	B0.14	20221121	WT	Rep02	Sec01	F	PN	53079	173	43468	34	32.59292752	7.821845956
263	4	24M	OLD	S1	Brn02	B0.14	20221121	WT	Rep02	Sec01	F	PN	51250	130	16996	4	25.36585366	2.35349494
263	5	24M	OLD	S1	Brn02	B0.14	20221121	WT	Rep02	Sec01	F	PN	29580	56	45098	27	18.93171062	5.986961728
263	6	24M	OLD	S1	Brn02	B0.14	20221121	WT	Rep02	Sec01	F	PN	38265	124	17639	21	32.40559258	11.90543682
264	1	24M	OLD	S1	Brn02	B0.14	20221121	WT	Rep02	Sec01	F	PN	27891	80	14518	18	28.68308773	12.39840198
264	2	24M	OLD	S1	Brn02	B0.14	20221121	WT	Rep02	Sec01	F	PN	67892	211	26780	8	31.07877217	2.987303958
264	3	24M	OLD	S1	Brn02	B0.14	20221121	WT	Rep02	Sec01	F	PN	47421	128	14551	4	26.99226081	2.748951962
264	4	24M	OLD	S1	Brn02	B0.14	20221121	WT	Rep02	Sec01	F	PN	51850	133	17077	35	25.6509161	20.49540317
264	5	24M	OLD	S1	Brn02	B0.14	20221121	WT	Rep02	Sec01	F	PN	39358	105	22693	5	26.67818487	2.20332261
264	6	24M	OLD	S1	Brn02	B0.14	20221121	WT	Rep02	Sec01	F	PN	35292	55	39693	25	15.58426839	6.298339758
264	7	24M	OLD	S1	Brn02	B0.14	20221121	WT	Rep02	Sec01	F	PN	42723	179	11048	7	41.8978068	6.335988414
264	8	24M	OLD	S1	Brn02	B0.14	20221121	WT	Rep02	Sec01	F	PN	46263	136	24746	35	29.39714242	14.14369999
266	1	24M	OLD	S1	Brn02	B0.14	20221121	WT	Rep02	Sec01	F	PN	17806	18	20494	89	10.10895204	43.42734459
266	2	24M	OLD	S1	Brn02	B0.14	20221121	WT	Rep02	Sec01	F	PN	68133	250	57133	183	36.69293881	32.03052527
266	3	24M	OLD	S1	Brn02	B0.14	20221121	WT	Rep02	Sec01	F	PN	85306	243	59587	171	28.48568682	28.6975347
266	4	24M	OLD	S1	Brn02	B0.14	20221121	WT	Rep02	Sec01	F	PN	39908	48	5342	25	12.02766363	46.7989517
266	5	24M	OLD	S1	Brn02	B0.14	20221121	WT	Rep02	Sec01	F	PN	36309	92	16718	74	25.33807045	44.2636679
266	6	24M	OLD	S1	Brn02	B0.14	20221121	WT	Rep02	Sec01	F	PN	77090	273	54816	136	35.41315346	24.81027437
266	7	24M	OLD	S1	Brn02	B0.14	20221121	WT	Rep02	Sec01	F	PN	53144	233	18769	89	43.84314316	47.4186158
266	8	24M	OLD	S1	Brn02	B0.14	20221121	WT	Rep02	Sec01	F	PN	25117	31	51584	177	12.34223832	34.31296526
266	9	24M	OLD	S1	Brn02	B0.14	20221121	WT	Rep02	Sec01	F	PN	38984	85	22106	108	21.80381695	48.85551434
266	10	24M	OLD	S1	Brn02	B0.14	20221121	WT	Rep02	Sec01	F	PN	50485	135	70023	238	26.74061602	33.98883224
267	1	24M	OLD	S1	Brn02	B0.14	20221121	WT	Rep02	Sec01	F	PN	20150	65	35041	111	32.25806452	31.67717816
267	2	24M	OLD	S1	Brn02	B0.14	20221121	WT	Rep02	Sec01	F	PN	43174	175	51316	126	40.53365451	24.55374542
267	3	24M	OLD	S1	Brn02	B0.14	20221121	WT	Rep02	Sec01	F	PN	34314	120	16460	47	34.9711488	28.55407047
267	4	24M	OLD	S1	Brn02	B0.14	20221121	WT	Rep02	Sec01	F	PN	25168	79	57120	168	31.38906548	29.41176471
267	5	24M	OLD	S1	Brn02	B0.14	20221121	WT	Rep02	Sec01	F	PN	53530	122	10328	11	22.79095834	10.6506584
268	1	24M	OLD	S1	Brn02	B0.14	20221121	WT	Rep02	Sec01	F	PN	32619	184	52299	47	56.40884147	8.98678751
268	2	24M	OLD	S1	Brn02	B0.14	20221121	WT	Rep02	Sec01	F	PN	71563	363	39425	101	50.72453642	25.61826252
268	3	24M	OLD	S1	Brn02	B0.14	20221121	WT	Rep02	Sec01	F	PN	32264	238	9277	23	73.76642698	24.79249757
269	1	24M	OLD	S1	Brn02	B0.14	20221121	WT	Rep02	Sec01	F	PN	33200	51	12222	52	15.36144578	42.54622811
269	2	24M	OLD	S1	Brn02	B0.14	20221121	WT	Rep02	Sec01	F	PN	34850	52	8962	24	14.92109039	26.77973667
269	3	24M	OLD	S1	Brn02	B0.14	20221121	WT	Rep02	Sec01	F	PN	37028	118	18151	56	31.86777574	30.85229464
269	4	24M	OLD	S1	Brn02	B0.14	20221121	WT	Rep02	Sec01	F	PN	19882	84	24778	94	42.2492707	37.93687949
269	5	24M	OLD	S1	Brn02	B0.14	20221121	WT	Rep02	Sec01	F	PN	25131	37	22418	91	14.72285225	40.59238112
269	6	24M	OLD	S1	Brn02	B0.14	20221121	WT	Rep02	Sec01	F	PN	30937	113	26556	89	36.52584284	33.51408345
269	7	24M	OLD	S1	Brn02	B0.14	20221121	WT	Rep02	Sec01	F	PN	38456	126	23460	102	32.76471812	43.47826087
269	8	24M	OLD	S1	Brn02	B0.14	20221121	WT	Rep02	Sec01	F	PN	27257	102	21723	89	37.42157978	40.97040004
269	9	24M	OLD	S1	Brn02	B0.14	20221121	WT	Rep02	Sec01	F	PN	35122	124	18248	55	35.30550652	30.14028935
271	1	24M	OLD	S1	Brn02	B0.14	20221121	WT	Rep02	Sec01	F	PN	43401	117	28393	33	26.9579042	11.62258303
272	1	24M	OLD	S1	Brn02	B0.14	20221121	WT	Rep02	Sec01	F	PN	71336	176	31966	68	24.67197488	21.27260214
272	2	24M	OLD	S1	Brn02	B0.14	20221121	WT	Rep02	Sec01	F	PN	17560	65	10002	30	37.01594533	29.9940012
272	3	24M	OLD	S1	Brn02	B0.14	20221121	WT	Rep02	Sec01	F	PN	51227	139	25699	85	27.13412849	33.07521693
4	1	1M	YNG	M1	Brn03	B-0.58	20221116	WT	Rep03	Sec02	F	NN	24325	3	1	0	1.233299075	0
4	2	1M	YNG	M1	Brn03	B-0.58	20221116	WT	Rep03	Sec02	F	NN	38239	1	1	0	0.261513115	0
4	3	1M	YNG	M1	Brn03	B-0.58	20221116	WT	Rep03	Sec02	F	NN	10121	0	1	0	0	0
4	4	1M	YNG	M1	Brn03	B-0.58	20221116	WT	Rep03	Sec02	F	NN	46647	4	1	0	0.857504234	0
4	5	1M	YNG	M1	Brn03	B-0.58	20221116	WT	Rep03	Sec02	F	NN	17245	0	1	0	0	0
4	6	1M	YNG	M1	Brn03	B-0.58	20221116	WT	Rep03	Sec02	F	NN	8708	1	1	0	1.148369316	0
4	7	1M	YNG	M1	Brn03	B-0.58	20221116	WT	Rep03	Sec02	F	NN	43247	6	1	0	1.387379471	0
4	8	1M	YNG	M1	Brn03	B-0.58	20221116	WT	Rep03	Sec02	F	NN	11979	1	1	0	0.834794223	0
4	9	1M	YNG	M1	Brn03	B-0.58	20221116	WT	Rep03	Sec02	F	NN	16883	2	1	0	1.184623586	0
4	10	1M	YNG	M1	Brn03	B-0.58	20221116	WT	Rep03	Sec02	F	NN	7869	1	1	0	1.270809506	0
4	11	1M	YNG	M1	Brn03	B-0.58	20221116	WT	Rep03	Sec02	F	NN	38384	7	1	0	1.823676532	0
4	12	1M	YNG	M1	Brn03	B-0.58	20221116	WT	Rep03	Sec02	F	NN	32335	6	1	0	1.855574455	0
5	1	1M	YNG	M1	Brn03	B-0.58	20221116	WT	Rep03	Sec02	F	NN	24247	0	1	0	0	0
5	2	1M	YNG	M1	Brn03	B-0.58	20221116	WT	Rep03	Sec02	F	NN	19621	5	1	0	2.548290097	0
5	3	1M	YNG	M1	Brn03	B-0.58	20221116	WT	Rep03	Sec02	F	NN	20472	1	1	0	0.488472059	0
5	4	1M	YNG	M1	Brn03	B-0.58	20221116	WT	Rep03	Sec02	F	NN	44060	13	1	0	2.950522015	0
5	5	1M	YNG	M1	Brn03	B-0.58	20221116	WT	Rep03	Sec02	F	NN	16037	2	1	0	1.247116044	0
5	6	1M	YNG	M1	Brn03	B-0.58	20221116	WT	Rep03	Sec02	F	NN	10343	3	1	0	2.900512424	0
5	7	1M	YNG	M1	Brn03	B-0.58	20221116	WT	Rep03	Sec02	F	NN	37373	1	1	0	0.267572847	0
6	1	1M	YNG	M1	Brn03	B-0.58	20221116	WT	Rep03	Sec02	F	NN	11676	7	1	0	5.995203837	0
6	2	1M	YNG	M1	Brn03	B-0.58	20221116	WT	Rep03	Sec02	F	NN	26497	3	1	0	1.132203646	0
6	3	1M	YNG	M1	Brn03	B-0.58	20221116	WT	Rep03	Sec02	F	NN	13765	1	1	0	0.726480203	0
6	4	1M	YNG	M1	Brn03	B-0.58	20221116	WT	Rep03	Sec02	F	NN	13990	9	1	0	6.433166548	0
7	1	1M	YNG	M1	Brn03	B-0.58	20221116	WT	Rep03	Sec02	F	NN	11676	7	1	0	5.995203837	0
7	2	1M	YNG	M1	Brn03	B-0.58	20221116	WT	Rep03	Sec02	F	NN	26497	3	1	0	1.132203646	0
7	3	1M	YNG	M1	Brn03	B-0.58	20221116	WT	Rep03	Sec02	F	NN	13765	1	1	0	0.726480203	0
7	4	1M	YNG	M1	Brn03	B-0.58	20221116	WT	Rep03	Sec02	F	NN	13990	9	1	0	6.433166548	0
8	1	1M	YNG	M1	Brn03	B0.14	20221116	WT	Rep03	Sec01	F	NN	16468	0	1	0	0	0
8	2	1M	YNG	M1	Brn03	B0.14	20221116	WT	Rep03	Sec01	F	NN	27534	0	1	0	0	0
8	3	1M	YNG	M1	Brn03	B0.14	20221116	WT	Rep03	Sec01	F	NN	31484	1	1	0	0.317621649	0
8	4	1M	YNG	M1	Brn03	B0.14	20221116	WT	Rep03	Sec01	F	NN	12672	0	1	0	0	0
8	5	1M	YNG	M1	Brn03	B0.14	20221116	WT	Rep03	Sec01	F	NN	40732	0	1	0	0	0
9	1	1M	YNG	M1	Brn03	B0.14	20221116	WT	Rep03	Sec01	F	NN	26695	4	1	0	1.498407942	0
9	2	1M	YNG	M1	Brn03	B0.14	20221116	WT	Rep03	Sec01	F	NN	15752	3	1	0	1.904520061	0
9	3	1M	YNG	M1	Brn03	B0.14	20221116	WT	Rep03	Sec01	F	NN	12275	1	1	0	0.814663951	0
9	4	1M	YNG	M1	Brn03	B0.14	20221116	WT	Rep03	Sec01	F	NN	27007	14	1	0	5.183841226	0
9	5	1M	YNG	M1	Brn03	B0.14	20221116	WT	Rep03	Sec01	F	NN	31307	6	1	0	1.916504296	0
9	6	1M	YNG	M1	Brn03	B0.14	20221116	WT	Rep03	Sec01	F	NN	12788	1	1	0	0.781983109	0
9	7	1M	YNG	M1	Brn03	B0.14	20221116	WT	Rep03	Sec01	F	NN	25802	2	1	0	0.775133711	0
10	1	1M	YNG	M1	Brn03	B0.14	20221116	WT	Rep03	Sec01	F	NN	13501	5	1	0	3.703429376	0
10	2	1M	YNG	M1	Brn03	B0.14	20221116	WT	Rep03	Sec01	F	NN	11028	1	1	0	0.906782735	0
10	3	1M	YNG	M1	Brn03	B0.14	20221116	WT	Rep03	Sec01	F	NN	17747	5	1	0	2.817377585	0
10	4	1M	YNG	M1	Brn03	B0.14	20221116	WT	Rep03	Sec01	F	NN	8182	3	1	0	3.666585187	0
10	5	1M	YNG	M1	Brn03	B0.14	20221116	WT	Rep03	Sec01	F	NN	17793	3	1	0	1.686056314	0
10	6	1M	YNG	M1	Brn03	B0.14	20221116	WT	Rep03	Sec01	F	NN	39513	7	1	0	1.771568851	0
11	1	1M	YNG	M1	Brn03	B0.14	20221116	WT	Rep03	Sec01	F	NN	9802	0	1	0	0	0
11	2	1M	YNG	M1	Brn03	B0.14	20221116	WT	Rep03	Sec01	F	NN	35686	1	1	0	0.280221936	0
11	3	1M	YNG	M1	Brn03	B0.14	20221116	WT	Rep03	Sec01	F	NN	13798	0	1	0	0	0
11	4	1M	YNG	M1	Brn03	B0.14	20221116	WT	Rep03	Sec01	F	NN	42506	6	1	0	1.411565426	0
11	5	1M	YNG	M1	Brn03	B0.14	20221116	WT	Rep03	Sec01	F	NN	23838	1	1	0	0.41949828	0
11	6	1M	YNG	M1	Brn03	B0.14	20221116	WT	Rep03	Sec01	F	NN	41603	1	1	0	0.240367281	0
12	1	1M	YNG	M1	Brn03	B0.14	20221116	WT	Rep03	Sec01	F	NN	41144	0	1	0	0	0
12	2	1M	YNG	M1	Brn03	B0.14	20221116	WT	Rep03	Sec01	F	NN	15427	0	1	0	0	0
12	3	1M	YNG	M1	Brn03	B0.14	20221116	WT	Rep03	Sec01	F	NN	35501	4	1	0	1.126728825	0
12	4	1M	YNG	M1	Brn03	B0.14	20221116	WT	Rep03	Sec01	F	NN	48305	0	1	0	0	0
14	1	1M	YNG	M1	Brn03	B0.14	20221116	WT	Rep03	Sec01	F	NN	49526	3	1	0	0.605742438	0
14	2	1M	YNG	M1	Brn03	B0.14	20221116	WT	Rep03	Sec01	F	NN	8637	0	1	0	0	0
15	1	1M	YNG	M1	Brn03	B0.14	20221116	WT	Rep03	Sec01	F	NN	43917	1	1	0	0.227702257	0
15	2	1M	YNG	M1	Brn03	B0.14	20221116	WT	Rep03	Sec01	F	NN	24470	0	1	0	0	0
15	3	1M	YNG	M1	Brn03	B0.14	20221116	WT	Rep03	Sec01	F	NN	14546	2	1	0	1.374948439	0
28	1	1M	YNG	S1	Brn03	B-0.58	20221116	WT	Rep03	Sec02	F	NN	9896	12	1	0	12.12611156	0
28	2	1M	YNG	S1	Brn03	B-0.58	20221116	WT	Rep03	Sec02	F	NN	47575	30	1	0	6.305832895	0
28	3	1M	YNG	S1	Brn03	B-0.58	20221116	WT	Rep03	Sec02	F	NN	11369	12	1	0	10.55501803	0
28	4	1M	YNG	S1	Brn03	B-0.58	20221116	WT	Rep03	Sec02	F	NN	26845	40	1	0	14.90035388	0
28	5	1M	YNG	S1	Brn03	B-0.58	20221116	WT	Rep03	Sec02	F	NN	31755	20	1	0	6.298220753	0
28	6	1M	YNG	S1	Brn03	B-0.58	20221116	WT	Rep03	Sec02	F	NN	19868	20	1	0	10.06643849	0
28	7	1M	YNG	S1	Brn03	B-0.58	20221116	WT	Rep03	Sec02	F	NN	11455	27	1	0	23.57049323	0
29	1	1M	YNG	S1	Brn03	B-0.58	20221116	WT	Rep03	Sec02	F	NN	41837	31	1	0	7.409709109	0
29	2	1M	YNG	S1	Brn03	B-0.58	20221116	WT	Rep03	Sec02	F	NN	41007	13	1	0	3.170190455	0
29	3	1M	YNG	S1	Brn03	B-0.58	20221116	WT	Rep03	Sec02	F	NN	9717	6	1	0	6.174745292	0
29	4	1M	YNG	S1	Brn03	B-0.58	20221116	WT	Rep03	Sec02	F	NN	24053	12	1	0	4.988982663	0
29	5	1M	YNG	S1	Brn03	B-0.58	20221116	WT	Rep03	Sec02	F	NN	36378	5	1	0	1.374457089	0
29	6	1M	YNG	S1	Brn03	B-0.58	20221116	WT	Rep03	Sec02	F	NN	13777	11	1	0	7.984321696	0
29	7	1M	YNG	S1	Brn03	B-0.58	20221116	WT	Rep03	Sec02	F	NN	33318	37	1	0	11.10510835	0
29	8	1M	YNG	S1	Brn03	B-0.58	20221116	WT	Rep03	Sec02	F	NN	30234	27	1	0	8.930343322	0
29	9	1M	YNG	S1	Brn03	B-0.58	20221116	WT	Rep03	Sec02	F	NN	28387	23	1	0	8.102300349	0
29	10	1M	YNG	S1	Brn03	B-0.58	20221116	WT	Rep03	Sec02	F	NN	48081	20	1	0	4.159647262	0
29	11	1M	YNG	S1	Brn03	B-0.58	20221116	WT	Rep03	Sec02	F	NN	26389	10	1	0	3.789457729	0
29	12	1M	YNG	S1	Brn03	B-0.58	20221116	WT	Rep03	Sec02	F	NN	8547	5	1	0	5.85000585	0
30	1	1M	YNG	S1	Brn03	B-0.58	20221116	WT	Rep03	Sec02	F	NN	12188	11	1	0	9.025270758	0
30	2	1M	YNG	S1	Brn03	B-0.58	20221116	WT	Rep03	Sec02	F	NN	39605	61	1	0	15.40209569	0
30	3	1M	YNG	S1	Brn03	B-0.58	20221116	WT	Rep03	Sec02	F	NN	26887	26	1	0	9.670100792	0
30	4	1M	YNG	S1	Brn03	B-0.58	20221116	WT	Rep03	Sec02	F	NN	37136	21	1	0	5.654890134	0
30	5	1M	YNG	S1	Brn03	B-0.58	20221116	WT	Rep03	Sec02	F	NN	13884	8	1	0	5.762028234	0
30	6	1M	YNG	S1	Brn03	B-0.58	20221116	WT	Rep03	Sec02	F	NN	24946	8	1	0	3.206926962	0
30	7	1M	YNG	S1	Brn03	B-0.58	20221116	WT	Rep03	Sec02	F	NN	33029	27	1	0	8.174634412	0
30	8	1M	YNG	S1	Brn03	B-0.58	20221116	WT	Rep03	Sec02	F	NN	22446	7	1	0	3.118595741	0
30	9	1M	YNG	S1	Brn03	B-0.58	20221116	WT	Rep03	Sec02	F	NN	20578	8	1	0	3.887647002	0
31	1	1M	YNG	S1	Brn03	B-0.58	20221116	WT	Rep03	Sec02	F	NN	15303	10	1	0	6.534666405	0
31	2	1M	YNG	S1	Brn03	B-0.58	20221116	WT	Rep03	Sec02	F	NN	12389	5	1	0	4.035838244	0
31	3	1M	YNG	S1	Brn03	B-0.58	20221116	WT	Rep03	Sec02	F	NN	10094	8	1	0	7.925500297	0
31	4	1M	YNG	S1	Brn03	B-0.58	20221116	WT	Rep03	Sec02	F	NN	9888	6	1	0	6.067961165	0
33	1	1M	YNG	S1	Brn03	B-0.58	20221116	WT	Rep03	Sec02	F	NN	10358	5	1	0	4.827186716	0
33	2	1M	YNG	S1	Brn03	B-0.58	20221116	WT	Rep03	Sec02	F	NN	15711	5	1	0	3.18248361	0
33	3	1M	YNG	S1	Brn03	B-0.58	20221116	WT	Rep03	Sec02	F	NN	12751	0	1	0	0	0
33	4	1M	YNG	S1	Brn03	B-0.58	20221116	WT	Rep03	Sec02	F	NN	12527	4	1	0	3.193102898	0
33	5	1M	YNG	S1	Brn03	B-0.58	20221116	WT	Rep03	Sec02	F	NN	13602	2	1	0	1.470372004	0
33	6	1M	YNG	S1	Brn03	B-0.58	20221116	WT	Rep03	Sec02	F	NN	41792	19	1	0	4.546324655	0
33	7	1M	YNG	S1	Brn03	B-0.58	20221116	WT	Rep03	Sec02	F	NN	15398	5	1	0	3.247174958	0
33	8	1M	YNG	S1	Brn03	B-0.58	20221116	WT	Rep03	Sec02	F	NN	26539	0	1	0	0	0
34	1	1M	YNG	S1	Brn03	B-0.58	20221116	WT	Rep03	Sec02	F	NN	26466	36	1	0	13.60235774	0
34	2	1M	YNG	S1	Brn03	B-0.58	20221116	WT	Rep03	Sec02	F	NN	40797	40	1	0	9.804642498	0
34	3	1M	YNG	S1	Brn03	B-0.58	20221116	WT	Rep03	Sec02	F	NN	45023	17	1	0	3.7758479	0
34	4	1M	YNG	S1	Brn03	B-0.58	20221116	WT	Rep03	Sec02	F	NN	25134	14	1	0	5.570144028	0
34	5	1M	YNG	S1	Brn03	B-0.58	20221116	WT	Rep03	Sec02	F	NN	22363	11	1	0	4.918839154	0
34	6	1M	YNG	S1	Brn03	B-0.58	20221116	WT	Rep03	Sec02	F	NN	12110	13	1	0	10.73492981	0
34	7	1M	YNG	S1	Brn03	B-0.58	20221116	WT	Rep03	Sec02	F	NN	32441	17	1	0	5.240282359	0
34	8	1M	YNG	S1	Brn03	B-0.58	20221116	WT	Rep03	Sec02	F	NN	18482	18	1	0	9.739205714	0
34	9	1M	YNG	S1	Brn03	B-0.58	20221116	WT	Rep03	Sec02	F	NN	22076	14	1	0	6.341728574	0
35	1	1M	YNG	S1	Brn03	B0.14	20221116	WT	Rep03	Sec01	F	NN	24157	4	1	0	1.655834748	0
35	2	1M	YNG	S1	Brn03	B0.14	20221116	WT	Rep03	Sec01	F	NN	20458	1	1	0	0.488806335	0
35	3	1M	YNG	S1	Brn03	B0.14	20221116	WT	Rep03	Sec01	F	NN	11639	0	1	0	0	0
35	4	1M	YNG	S1	Brn03	B0.14	20221116	WT	Rep03	Sec01	F	NN	41563	11	1	0	2.646584703	0
35	5	1M	YNG	S1	Brn03	B0.14	20221116	WT	Rep03	Sec01	F	NN	19351	3	1	0	1.550307478	0
35	6	1M	YNG	S1	Brn03	B0.14	20221116	WT	Rep03	Sec01	F	NN	12164	0	1	0	0	0
35	7	1M	YNG	S1	Brn03	B0.14	20221116	WT	Rep03	Sec01	F	NN	21002	3	1	0	1.428435387	0
35	8	1M	YNG	S1	Brn03	B0.14	20221116	WT	Rep03	Sec01	F	NN	44285	3	1	0	0.677430281	0
35	9	1M	YNG	S1	Brn03	B0.14	20221116	WT	Rep03	Sec01	F	NN	34504	1	1	0	0.28982147	0
36	1	1M	YNG	S1	Brn03	B0.14	20221116	WT	Rep03	Sec01	F	NN	15892	0	1	0	0	0
36	2	1M	YNG	S1	Brn03	B0.14	20221116	WT	Rep03	Sec01	F	NN	31480	3	1	0	0.952986023	0
36	3	1M	YNG	S1	Brn03	B0.14	20221116	WT	Rep03	Sec01	F	NN	47314	4	1	0	0.845415733	0
36	4	1M	YNG	S1	Brn03	B0.14	20221116	WT	Rep03	Sec01	F	NN	27029	4	1	0	1.479891968	0
36	5	1M	YNG	S1	Brn03	B0.14	20221116	WT	Rep03	Sec01	F	NN	8205	0	1	0	0	0
36	6	1M	YNG	S1	Brn03	B0.14	20221116	WT	Rep03	Sec01	F	NN	34499	4	1	0	1.159453897	0
36	7	1M	YNG	S1	Brn03	B0.14	20221116	WT	Rep03	Sec01	F	NN	43332	4	1	0	0.923105326	0
37	1	1M	YNG	S1	Brn03	B0.14	20221116	WT	Rep03	Sec01	F	NN	13406	10	1	0	7.459346561	0
37	2	1M	YNG	S1	Brn03	B0.14	20221116	WT	Rep03	Sec01	F	NN	13404	21	1	0	15.66696509	0
37	3	1M	YNG	S1	Brn03	B0.14	20221116	WT	Rep03	Sec01	F	NN	16750	10	1	0	5.970149254	0
37	4	1M	YNG	S1	Brn03	B0.14	20221116	WT	Rep03	Sec01	F	NN	49606	33	1	0	6.652421078	0
37	5	1M	YNG	S1	Brn03	B0.14	20221116	WT	Rep03	Sec01	F	NN	16185	18	1	0	11.12140871	0
37	6	1M	YNG	S1	Brn03	B0.14	20221116	WT	Rep03	Sec01	F	NN	21570	10	1	0	4.636068614	0
37	7	1M	YNG	S1	Brn03	B0.14	20221116	WT	Rep03	Sec01	F	NN	21582	11	1	0	5.096839959	0
37	8	1M	YNG	S1	Brn03	B0.14	20221116	WT	Rep03	Sec01	F	NN	30658	24	1	0	7.828299302	0
37	9	1M	YNG	S1	Brn03	B0.14	20221116	WT	Rep03	Sec01	F	NN	48619	56	1	0	11.51813077	0
37	10	1M	YNG	S1	Brn03	B0.14	20221116	WT	Rep03	Sec01	F	NN	42857	48	1	0	11.20003733	0
38	1	1M	YNG	S1	Brn03	B0.14	20221116	WT	Rep03	Sec01	F	NN	18779	1	1	0	0.532509718	0
38	2	1M	YNG	S1	Brn03	B0.14	20221116	WT	Rep03	Sec01	F	NN	20314	1	1	0	0.49227134	0
38	3	1M	YNG	S1	Brn03	B0.14	20221116	WT	Rep03	Sec01	F	NN	25754	0	1	0	0	0
39	1	1M	YNG	S1	Brn03	B0.14	20221116	WT	Rep03	Sec01	F	NN	20479	13	1	0	6.347966209	0
39	2	1M	YNG	S1	Brn03	B0.14	20221116	WT	Rep03	Sec01	F	NN	24794	1	1	0	0.403323385	0
39	3	1M	YNG	S1	Brn03	B0.14	20221116	WT	Rep03	Sec01	F	NN	8012	4	1	0	4.992511233	0
39	4	1M	YNG	S1	Brn03	B0.14	20221116	WT	Rep03	Sec01	F	NN	42680	33	1	0	7.731958763	0
39	5	1M	YNG	S1	Brn03	B0.14	20221116	WT	Rep03	Sec01	F	NN	39059	13	1	0	3.328298216	0
39	6	1M	YNG	S1	Brn03	B0.14	20221116	WT	Rep03	Sec01	F	NN	24945	2	1	0	0.801763881	0
39	7	1M	YNG	S1	Brn03	B0.14	20221116	WT	Rep03	Sec01	F	NN	8399	1	1	0	1.190617931	0
40	1	1M	YNG	S1	Brn03	B0.14	20221116	WT	Rep03	Sec01	F	NN	11358	1	1	0	0.880436697	0
40	2	1M	YNG	S1	Brn03	B0.14	20221116	WT	Rep03	Sec01	F	NN	25135	8	1	0	3.182812811	0
40	3	1M	YNG	S1	Brn03	B0.14	20221116	WT	Rep03	Sec01	F	NN	48050	6	1	0	1.248699272	0
40	4	1M	YNG	S1	Brn03	B0.14	20221116	WT	Rep03	Sec01	F	NN	11221	1	1	0	0.891186169	0
40	5	1M	YNG	S1	Brn03	B0.14	20221116	WT	Rep03	Sec01	F	NN	18909	6	1	0	3.173092178	0
40	6	1M	YNG	S1	Brn03	B0.14	20221116	WT	Rep03	Sec01	F	NN	11497	1	1	0	0.86979212	0
40	7	1M	YNG	S1	Brn03	B0.14	20221116	WT	Rep03	Sec01	F	NN	24328	4	1	0	1.644195988	0
41	1	1M	YNG	S1	Brn03	B0.14	20221116	WT	Rep03	Sec01	F	NN	19297	0	1	0	0	0
41	2	1M	YNG	S1	Brn03	B0.14	20221116	WT	Rep03	Sec01	F	NN	23154	0	1	0	0	0
41	3	1M	YNG	S1	Brn03	B0.14	20221116	WT	Rep03	Sec01	F	NN	8077	1	1	0	1.238083447	0
41	4	1M	YNG	S1	Brn03	B0.14	20221116	WT	Rep03	Sec01	F	NN	11940	0	1	0	0	0
41	5	1M	YNG	S1	Brn03	B0.14	20221116	WT	Rep03	Sec01	F	NN	31579	1	1	0	0.316666139	0
41	6	1M	YNG	S1	Brn03	B0.14	20221116	WT	Rep03	Sec01	F	NN	23383	1	1	0	0.427661121	0
41	7	1M	YNG	S1	Brn03	B0.14	20221116	WT	Rep03	Sec01	F	NN	48316	1	1	0	0.206970776	0
42	1	1M	YNG	S1	Brn03	B0.14	20221116	WT	Rep03	Sec01	F	NN	15864	0	1	0	0	0
42	2	1M	YNG	S1	Brn03	B0.14	20221116	WT	Rep03	Sec01	F	NN	17152	6	1	0	3.498134328	0
42	3	1M	YNG	S1	Brn03	B0.14	20221116	WT	Rep03	Sec01	F	NN	41566	3	1	0	0.721743733	0
52	1	1M	YNG	M1	Brn02	B-0.22	20221116	WT	Rep02	Sec01	M	NN	25028	13	1	0	5.194182516	0
52	2	1M	YNG	M1	Brn02	B-0.22	20221116	WT	Rep02	Sec01	M	NN	38045	58	1	0	15.24510448	0
52	3	1M	YNG	M1	Brn02	B-0.22	20221116	WT	Rep02	Sec01	M	NN	14725	7	1	0	4.753820034	0
52	4	1M	YNG	M1	Brn02	B-0.22	20221116	WT	Rep02	Sec01	M	NN	22102	7	1	0	3.167134196	0
52	5	1M	YNG	M1	Brn02	B-0.22	20221116	WT	Rep02	Sec01	M	NN	18741	26	1	0	13.87332586	0
52	6	1M	YNG	M1	Brn02	B-0.22	20221116	WT	Rep02	Sec01	M	NN	8367	15	1	0	17.92757261	0
52	7	1M	YNG	M1	Brn02	B-0.22	20221116	WT	Rep02	Sec01	M	NN	27760	27	1	0	9.726224784	0
52	8	1M	YNG	M1	Brn02	B-0.22	20221116	WT	Rep02	Sec01	M	NN	20303	18	1	0	8.865684874	0
52	9	1M	YNG	M1	Brn02	B-0.22	20221116	WT	Rep02	Sec01	M	NN	20461	33	1	0	16.12824398	0
52	10	1M	YNG	M1	Brn02	B-0.22	20221116	WT	Rep02	Sec01	M	NN	46431	84	1	0	18.09136137	0
53	1	1M	YNG	M1	Brn02	B-0.22	20221116	WT	Rep02	Sec01	M	NN	14930	7	1	0	4.688546551	0
53	2	1M	YNG	M1	Brn02	B-0.22	20221116	WT	Rep02	Sec01	M	NN	36321	26	1	0	7.158393216	0
53	3	1M	YNG	M1	Brn02	B-0.22	20221116	WT	Rep02	Sec01	M	NN	21413	4	1	0	1.868024098	0
53	4	1M	YNG	M1	Brn02	B-0.22	20221116	WT	Rep02	Sec01	M	NN	21975	16	1	0	7.281001138	0
53	5	1M	YNG	M1	Brn02	B-0.22	20221116	WT	Rep02	Sec01	M	NN	43352	43	1	0	9.918804207	0
54	1	1M	YNG	M1	Brn02	B-0.22	20221116	WT	Rep02	Sec01	M	NN	8638	3	1	0	3.473026163	0
54	2	1M	YNG	M1	Brn02	B-0.22	20221116	WT	Rep02	Sec01	M	NN	15376	5	1	0	3.25182102	0
54	3	1M	YNG	M1	Brn02	B-0.22	20221116	WT	Rep02	Sec01	M	NN	19032	1	1	0	0.525430853	0
54	4	1M	YNG	M1	Brn02	B-0.22	20221116	WT	Rep02	Sec01	M	NN	12374	2	1	0	1.616292226	0
54	5	1M	YNG	M1	Brn02	B-0.22	20221116	WT	Rep02	Sec01	M	NN	38400	13	1	0	3.385416667	0
54	6	1M	YNG	M1	Brn02	B-0.22	20221116	WT	Rep02	Sec01	M	NN	11814	0	1	0	0	0
54	7	1M	YNG	M1	Brn02	B-0.22	20221116	WT	Rep02	Sec01	M	NN	46084	12	1	0	2.60394063	0
54	8	1M	YNG	M1	Brn02	B-0.22	20221116	WT	Rep02	Sec01	M	NN	9204	4	1	0	4.345936549	0
54	9	1M	YNG	M1	Brn02	B-0.22	20221116	WT	Rep02	Sec01	M	NN	13695	3	1	0	2.190580504	0
55	1	1M	YNG	M1	Brn02	B-0.22	20221116	WT	Rep02	Sec01	M	NN	9059	4	1	0	4.415498399	0
55	2	1M	YNG	M1	Brn02	B-0.22	20221116	WT	Rep02	Sec01	M	NN	25243	12	1	0	4.753793131	0
56	1	1M	YNG	M1	Brn02	B-0.22	20221116	WT	Rep02	Sec01	M	NN	17294	10	1	0	5.782352261	0
56	2	1M	YNG	M1	Brn02	B-0.22	20221116	WT	Rep02	Sec01	M	NN	11268	14	1	0	12.42456514	0
56	3	1M	YNG	M1	Brn02	B-0.22	20221116	WT	Rep02	Sec01	M	NN	27797	14	1	0	5.036514732	0
56	4	1M	YNG	M1	Brn02	B-0.22	20221116	WT	Rep02	Sec01	M	NN	34994	28	1	0	8.001371664	0
56	5	1M	YNG	M1	Brn02	B-0.22	20221116	WT	Rep02	Sec01	M	NN	46633	47	1	0	10.07869963	0
56	6	1M	YNG	M1	Brn02	B-0.22	20221116	WT	Rep02	Sec01	M	NN	8336	12	1	0	14.39539347	0
56	7	1M	YNG	M1	Brn02	B-0.22	20221116	WT	Rep02	Sec01	M	NN	47669	73	1	0	15.31393568	0
57	1	1M	YNG	M1	Brn02	B-0.22	20221116	WT	Rep02	Sec01	M	NN	9952	11	1	0	11.05305466	0
57	2	1M	YNG	M1	Brn02	B-0.22	20221116	WT	Rep02	Sec01	M	NN	8756	16	1	0	18.2731841	0
57	3	1M	YNG	M1	Brn02	B-0.22	20221116	WT	Rep02	Sec01	M	NN	9638	12	1	0	12.45071592	0
57	4	1M	YNG	M1	Brn02	B-0.22	20221116	WT	Rep02	Sec01	M	NN	10660	17	1	0	15.94746717	0
57	5	1M	YNG	M1	Brn02	B-0.22	20221116	WT	Rep02	Sec01	M	NN	13271	25	1	0	18.83806797	0
57	6	1M	YNG	M1	Brn02	B-0.22	20221116	WT	Rep02	Sec01	M	NN	11254	27	1	0	23.9914697	0
57	7	1M	YNG	M1	Brn02	B-0.22	20221116	WT	Rep02	Sec01	M	NN	27375	43	1	0	15.70776256	0
57	8	1M	YNG	M1	Brn02	B-0.22	20221116	WT	Rep02	Sec01	M	NN	25628	40	1	0	15.60792883	0
57	9	1M	YNG	M1	Brn02	B-0.22	20221116	WT	Rep02	Sec01	M	NN	46039	51	1	0	11.07756467	0
57	10	1M	YNG	M1	Brn02	B-0.22	20221116	WT	Rep02	Sec01	M	NN	11512	21	1	0	18.24183461	0
57	11	1M	YNG	M1	Brn02	B-0.22	20221116	WT	Rep02	Sec01	M	NN	9278	4	1	0	4.311273981	0
58	1	1M	YNG	M1	Brn02	B-0.22	20221116	WT	Rep02	Sec01	M	NN	7958	8	1	0	10.05277708	0
58	2	1M	YNG	M1	Brn02	B-0.22	20221116	WT	Rep02	Sec01	M	NN	24558	30	1	0	12.2159785	0
58	3	1M	YNG	M1	Brn02	B-0.22	20221116	WT	Rep02	Sec01	M	NN	10593	27	1	0	25.48853016	0
58	4	1M	YNG	M1	Brn02	B-0.22	20221116	WT	Rep02	Sec01	M	NN	10704	20	1	0	18.68460389	0
58	5	1M	YNG	M1	Brn02	B-0.22	20221116	WT	Rep02	Sec01	M	NN	7984	21	1	0	26.30260521	0
58	6	1M	YNG	M1	Brn02	B-0.22	20221116	WT	Rep02	Sec01	M	NN	17971	15	1	0	8.346780925	0
58	7	1M	YNG	M1	Brn02	B-0.22	20221116	WT	Rep02	Sec01	M	NN	36919	41	1	0	11.10539289	0
58	8	1M	YNG	M1	Brn02	B-0.22	20221116	WT	Rep02	Sec01	M	NN	30983	22	1	0	7.100668108	0
58	9	1M	YNG	M1	Brn02	B-0.22	20221116	WT	Rep02	Sec01	M	NN	9634	25	1	0	25.94976126	0
59	1	1M	YNG	M1	Brn02	B-0.22	20221116	WT	Rep02	Sec01	M	NN	45393	68	1	0	14.9802833	0
59	2	1M	YNG	M1	Brn02	B-0.22	20221116	WT	Rep02	Sec01	M	NN	30884	17	1	0	5.504468333	0
60	1	1M	YNG	M1	Brn02	B-0.22	20221116	WT	Rep02	Sec01	M	NN	8526	5	1	0	5.864414731	0
60	2	1M	YNG	M1	Brn02	B-0.22	20221116	WT	Rep02	Sec01	M	NN	14206	12	1	0	8.447135013	0
60	3	1M	YNG	M1	Brn02	B-0.22	20221116	WT	Rep02	Sec01	M	NN	27332	13	1	0	4.756329577	0
60	4	1M	YNG	M1	Brn02	B-0.22	20221116	WT	Rep02	Sec01	M	NN	13044	13	1	0	9.966268016	0
60	5	1M	YNG	M1	Brn02	B-0.22	20221116	WT	Rep02	Sec01	M	NN	12605	12	1	0	9.520031733	0
60	6	1M	YNG	M1	Brn02	B-0.22	20221116	WT	Rep02	Sec01	M	NN	7948	6	1	0	7.549068948	0
61	1	1M	YNG	M1	Brn02	B-0.22	20221116	WT	Rep02	Sec01	M	NN	14189	1	1	0	0.704771302	0
61	2	1M	YNG	M1	Brn02	B-0.22	20221116	WT	Rep02	Sec01	M	NN	12118	4	1	0	3.300874732	0
61	3	1M	YNG	M1	Brn02	B-0.22	20221116	WT	Rep02	Sec01	M	NN	11924	0	1	0	0	0
61	4	1M	YNG	M1	Brn02	B-0.22	20221116	WT	Rep02	Sec01	M	NN	20764	4	1	0	1.926411096	0
61	5	1M	YNG	M1	Brn02	B-0.22	20221116	WT	Rep02	Sec01	M	NN	20514	4	1	0	1.949887881	0
61	6	1M	YNG	M1	Brn02	B-0.22	20221116	WT	Rep02	Sec01	M	NN	16374	2	1	0	1.221448638	0
61	7	1M	YNG	M1	Brn02	B-0.22	20221116	WT	Rep02	Sec01	M	NN	22971	24	1	0	10.44795612	0
61	8	1M	YNG	M1	Brn02	B-0.22	20221116	WT	Rep02	Sec01	M	NN	11466	12	1	0	10.46572475	0
61	9	1M	YNG	M1	Brn02	B-0.22	20221116	WT	Rep02	Sec01	M	NN	26857	3	1	0	1.117027218	0
62	1	1M	YNG	M1	Brn02	B-0.22	20221116	WT	Rep02	Sec01	M	NN	16830	3	1	0	1.782531194	0
62	2	1M	YNG	M1	Brn02	B-0.22	20221116	WT	Rep02	Sec01	M	NN	32773	5	1	0	1.525646111	0
62	3	1M	YNG	M1	Brn02	B-0.22	20221116	WT	Rep02	Sec01	M	NN	19219	5	1	0	2.601592174	0
62	4	1M	YNG	M1	Brn02	B-0.22	20221116	WT	Rep02	Sec01	M	NN	28752	10	1	0	3.47801892	0
62	5	1M	YNG	M1	Brn02	B-0.22	20221116	WT	Rep02	Sec01	M	NN	26581	14	1	0	5.26691998	0
62	6	1M	YNG	M1	Brn02	B-0.22	20221116	WT	Rep02	Sec01	M	NN	8727	3	1	0	3.437607425	0
62	7	1M	YNG	M1	Brn02	B-0.22	20221116	WT	Rep02	Sec01	M	NN	20336	2	1	0	0.983477577	0
62	8	1M	YNG	M1	Brn02	B-0.22	20221116	WT	Rep02	Sec01	M	NN	36372	14	1	0	3.849114704	0
62	9	1M	YNG	M1	Brn02	B-0.22	20221116	WT	Rep02	Sec01	M	NN	22908	11	1	0	4.801815959	0
63	1	1M	YNG	M1	Brn02	B0.14	20221116	WT	Rep02	Sec02	M	NN	32816	6	1	0	1.828376402	0
63	2	1M	YNG	M1	Brn02	B0.14	20221116	WT	Rep02	Sec02	M	NN	7988	4	1	0	5.007511267	0
63	3	1M	YNG	M1	Brn02	B0.14	20221116	WT	Rep02	Sec02	M	NN	9710	1	1	0	1.029866117	0
63	4	1M	YNG	M1	Brn02	B0.14	20221116	WT	Rep02	Sec02	M	NN	15225	0	1	0	0	0
63	5	1M	YNG	M1	Brn02	B0.14	20221116	WT	Rep02	Sec02	M	NN	17442	14	1	0	8.026602454	0
63	6	1M	YNG	M1	Brn02	B0.14	20221116	WT	Rep02	Sec02	M	NN	47679	53	1	0	11.11600495	0
64	1	1M	YNG	M1	Brn02	B0.14	20221116	WT	Rep02	Sec02	M	NN	15671	7	1	0	4.466849595	0
64	2	1M	YNG	M1	Brn02	B0.14	20221116	WT	Rep02	Sec02	M	NN	10712	7	1	0	6.534727409	0
64	3	1M	YNG	M1	Brn02	B0.14	20221116	WT	Rep02	Sec02	M	NN	33062	12	1	0	3.629544492	0
64	4	1M	YNG	M1	Brn02	B0.14	20221116	WT	Rep02	Sec02	M	NN	9191	3	1	0	3.26406267	0
64	5	1M	YNG	M1	Brn02	B0.14	20221116	WT	Rep02	Sec02	M	NN	26396	4	1	0	1.515381118	0
64	6	1M	YNG	M1	Brn02	B0.14	20221116	WT	Rep02	Sec02	M	NN	34722	10	1	0	2.880018432	0
64	7	1M	YNG	M1	Brn02	B0.14	20221116	WT	Rep02	Sec02	M	NN	11339	4	1	0	3.527647941	0
64	8	1M	YNG	M1	Brn02	B0.14	20221116	WT	Rep02	Sec02	M	NN	8558	0	1	0	0	0
65	1	1M	YNG	M1	Brn02	B0.14	20221116	WT	Rep02	Sec02	M	NN	10599	6	1	0	5.660911407	0
65	2	1M	YNG	M1	Brn02	B0.14	20221116	WT	Rep02	Sec02	M	NN	37532	23	1	0	6.128104018	0
65	3	1M	YNG	M1	Brn02	B0.14	20221116	WT	Rep02	Sec02	M	NN	24751	7	1	0	2.828168559	0
65	4	1M	YNG	M1	Brn02	B0.14	20221116	WT	Rep02	Sec02	M	NN	21437	12	1	0	5.597798199	0
65	5	1M	YNG	M1	Brn02	B0.14	20221116	WT	Rep02	Sec02	M	NN	12672	5	1	0	3.945707071	0
65	6	1M	YNG	M1	Brn02	B0.14	20221116	WT	Rep02	Sec02	M	NN	14189	2	1	0	1.409542603	0
65	7	1M	YNG	M1	Brn02	B0.14	20221116	WT	Rep02	Sec02	M	NN	27341	20	1	0	7.315021396	0
66	1	1M	YNG	M1	Brn02	B0.14	20221116	WT	Rep02	Sec02	M	NN	11285	15	1	0	13.29198051	0
66	2	1M	YNG	M1	Brn02	B0.14	20221116	WT	Rep02	Sec02	M	NN	15128	2	1	0	1.322051824	0
66	3	1M	YNG	M1	Brn02	B0.14	20221116	WT	Rep02	Sec02	M	NN	11433	0	1	0	0	0
66	4	1M	YNG	M1	Brn02	B0.14	20221116	WT	Rep02	Sec02	M	NN	32371	0	1	0	0	0
66	5	1M	YNG	M1	Brn02	B0.14	20221116	WT	Rep02	Sec02	M	NN	12999	16	1	0	12.30863913	0
67	1	1M	YNG	M1	Brn02	B0.14	20221116	WT	Rep02	Sec02	M	NN	38327	57	1	0	14.87202233	0
67	2	1M	YNG	M1	Brn02	B0.14	20221116	WT	Rep02	Sec02	M	NN	7892	8	1	0	10.13684744	0
67	3	1M	YNG	M1	Brn02	B0.14	20221116	WT	Rep02	Sec02	M	NN	19567	38	1	0	19.4204528	0
67	4	1M	YNG	M1	Brn02	B0.14	20221116	WT	Rep02	Sec02	M	NN	7932	8	1	0	10.08572869	0
67	5	1M	YNG	M1	Brn02	B0.14	20221116	WT	Rep02	Sec02	M	NN	12321	28	1	0	22.72542813	0
67	6	1M	YNG	M1	Brn02	B0.14	20221116	WT	Rep02	Sec02	M	NN	25097	36	1	0	14.34434395	0
67	7	1M	YNG	M1	Brn02	B0.14	20221116	WT	Rep02	Sec02	M	NN	11632	13	1	0	11.17606602	0
67	8	1M	YNG	M1	Brn02	B0.14	20221116	WT	Rep02	Sec02	M	NN	37977	31	1	0	8.1628354	0
67	9	1M	YNG	M1	Brn02	B0.14	20221116	WT	Rep02	Sec02	M	NN	29161	50	1	0	17.1461884	0
67	10	1M	YNG	M1	Brn02	B0.14	20221116	WT	Rep02	Sec02	M	NN	10187	18	1	0	17.66957888	0
68	1	1M	YNG	M1	Brn02	B0.14	20221116	WT	Rep02	Sec02	M	NN	41773	3	1	0	0.718167237	0
68	2	1M	YNG	M1	Brn02	B0.14	20221116	WT	Rep02	Sec02	M	NN	18667	16	1	0	8.571275513	0
68	3	1M	YNG	M1	Brn02	B0.14	20221116	WT	Rep02	Sec02	M	NN	8350	6	1	0	7.185628743	0
68	4	1M	YNG	M1	Brn02	B0.14	20221116	WT	Rep02	Sec02	M	NN	20639	6	1	0	2.907117593	0
68	5	1M	YNG	M1	Brn02	B0.14	20221116	WT	Rep02	Sec02	M	NN	20344	14	1	0	6.881635863	0
68	6	1M	YNG	M1	Brn02	B0.14	20221116	WT	Rep02	Sec02	M	NN	26924	9	1	0	3.342742535	0
68	7	1M	YNG	M1	Brn02	B0.14	20221116	WT	Rep02	Sec02	M	NN	9826	1	1	0	1.017708121	0
68	8	1M	YNG	M1	Brn02	B0.14	20221116	WT	Rep02	Sec02	M	NN	13284	5	1	0	3.763926528	0
68	9	1M	YNG	M1	Brn02	B0.14	20221116	WT	Rep02	Sec02	M	NN	11321	11	1	0	9.716456143	0
69	1	1M	YNG	M1	Brn02	B0.14	20221116	WT	Rep02	Sec02	M	NN	10766	5	1	0	4.644250418	0
69	2	1M	YNG	M1	Brn02	B0.14	20221116	WT	Rep02	Sec02	M	NN	33025	27	1	0	8.175624527	0
69	3	1M	YNG	M1	Brn02	B0.14	20221116	WT	Rep02	Sec02	M	NN	9430	11	1	0	11.66489926	0
69	4	1M	YNG	M1	Brn02	B0.14	20221116	WT	Rep02	Sec02	M	NN	16728	15	1	0	8.967001435	0
69	5	1M	YNG	M1	Brn02	B0.14	20221116	WT	Rep02	Sec02	M	NN	14389	13	1	0	9.034679269	0
69	6	1M	YNG	M1	Brn02	B0.14	20221116	WT	Rep02	Sec02	M	NN	44622	22	1	0	4.930303438	0
69	7	1M	YNG	M1	Brn02	B0.14	20221116	WT	Rep02	Sec02	M	NN	13709	8	1	0	5.835582464	0
69	8	1M	YNG	M1	Brn02	B0.14	20221116	WT	Rep02	Sec02	M	NN	19951	2	1	0	1.002456017	0
70	1	1M	YNG	M1	Brn02	B0.14	20221116	WT	Rep02	Sec02	M	NN	43077	32	1	0	7.428558163	0
70	2	1M	YNG	M1	Brn02	B0.14	20221116	WT	Rep02	Sec02	M	NN	28072	21	1	0	7.48076375	0
70	3	1M	YNG	M1	Brn02	B0.14	20221116	WT	Rep02	Sec02	M	NN	11344	8	1	0	7.052186178	0
70	4	1M	YNG	M1	Brn02	B0.14	20221116	WT	Rep02	Sec02	M	NN	27120	11	1	0	4.056047198	0
70	5	1M	YNG	M1	Brn02	B0.14	20221116	WT	Rep02	Sec02	M	NN	32613	29	1	0	8.892159568	0
70	6	1M	YNG	M1	Brn02	B0.14	20221116	WT	Rep02	Sec02	M	NN	13013	19	1	0	14.60078383	0
70	7	1M	YNG	M1	Brn02	B0.14	20221116	WT	Rep02	Sec02	M	NN	34316	8	1	0	2.331274041	0
70	8	1M	YNG	M1	Brn02	B0.14	20221116	WT	Rep02	Sec02	M	NN	20543	16	1	0	7.788541109	0
70	9	1M	YNG	M1	Brn02	B0.14	20221116	WT	Rep02	Sec02	M	NN	21577	21	1	0	9.732585624	0
70	10	1M	YNG	M1	Brn02	B0.14	20221116	WT	Rep02	Sec02	M	NN	40996	24	1	0	5.854229681	0
72	1	1M	YNG	M1	Brn02	B0.14	20221116	WT	Rep02	Sec02	M	NN	10293	1	1	0	0.971534052	0
72	2	1M	YNG	M1	Brn02	B0.14	20221116	WT	Rep02	Sec02	M	NN	14581	8	1	0	5.48659214	0
72	3	1M	YNG	M1	Brn02	B0.14	20221116	WT	Rep02	Sec02	M	NN	40192	15	1	0	3.732085987	0
72	4	1M	YNG	M1	Brn02	B0.14	20221116	WT	Rep02	Sec02	M	NN	8901	2	1	0	2.246938546	0
72	5	1M	YNG	M1	Brn02	B0.14	20221116	WT	Rep02	Sec02	M	NN	8373	8	1	0	9.554520483	0
72	6	1M	YNG	M1	Brn02	B0.14	20221116	WT	Rep02	Sec02	M	NN	39608	19	1	0	4.797010705	0
72	7	1M	YNG	M1	Brn02	B0.14	20221116	WT	Rep02	Sec02	M	NN	39799	46	1	0	11.55807935	0
72	8	1M	YNG	M1	Brn02	B0.14	20221116	WT	Rep02	Sec02	M	NN	44714	39	1	0	8.722100461	0
73	1	1M	YNG	M1	Brn01	B0.38	20221116	WT	Rep01	Sec01	M	NN	10433	6	1	0	5.75098246	0
73	2	1M	YNG	M1	Brn01	B0.38	20221116	WT	Rep01	Sec01	M	NN	38728	32	1	0	8.262755629	0
73	3	1M	YNG	M1	Brn01	B0.38	20221116	WT	Rep01	Sec01	M	NN	19729	32	1	0	16.21977799	0
74	1	1M	YNG	M1	Brn01	B0.38	20221116	WT	Rep01	Sec01	M	NN	14242	27	1	0	18.95801152	0
74	2	1M	YNG	M1	Brn01	B0.38	20221116	WT	Rep01	Sec01	M	NN	18473	36	1	0	19.48790126	0
74	3	1M	YNG	M1	Brn01	B0.38	20221116	WT	Rep01	Sec01	M	NN	31718	42	1	0	13.24169241	0
74	4	1M	YNG	M1	Brn01	B0.38	20221116	WT	Rep01	Sec01	M	NN	8775	24	1	0	27.35042735	0
74	5	1M	YNG	M1	Brn01	B0.38	20221116	WT	Rep01	Sec01	M	NN	30015	50	1	0	16.6583375	0
74	6	1M	YNG	M1	Brn01	B0.38	20221116	WT	Rep01	Sec01	M	NN	15066	18	1	0	11.9474313	0
74	7	1M	YNG	M1	Brn01	B0.38	20221116	WT	Rep01	Sec01	M	NN	16753	10	1	0	5.969080165	0
74	8	1M	YNG	M1	Brn01	B0.38	20221116	WT	Rep01	Sec01	M	NN	37197	53	1	0	14.2484609	0
76	1	1M	YNG	M1	Brn01	B0.38	20221116	WT	Rep01	Sec01	M	NN	21151	25	1	0	11.81977211	0
76	2	1M	YNG	M1	Brn01	B0.38	20221116	WT	Rep01	Sec01	M	NN	8595	3	1	0	3.490401396	0
76	3	1M	YNG	M1	Brn01	B0.38	20221116	WT	Rep01	Sec01	M	NN	30759	18	1	0	5.851945772	0
76	4	1M	YNG	M1	Brn01	B0.38	20221116	WT	Rep01	Sec01	M	NN	32914	27	1	0	8.203196208	0
76	5	1M	YNG	M1	Brn01	B0.38	20221116	WT	Rep01	Sec01	M	NN	14700	6	1	0	4.081632653	0
76	6	1M	YNG	M1	Brn01	B0.38	20221116	WT	Rep01	Sec01	M	NN	11502	2	1	0	1.73882803	0
76	7	1M	YNG	M1	Brn01	B0.38	20221116	WT	Rep01	Sec01	M	NN	14679	12	1	0	8.174943797	0
76	8	1M	YNG	M1	Brn01	B0.38	20221116	WT	Rep01	Sec01	M	NN	15928	16	1	0	10.04520342	0
77	1	1M	YNG	M1	Brn01	B0.38	20221116	WT	Rep01	Sec01	M	NN	39841	50	1	0	12.5498858	0
77	2	1M	YNG	M1	Brn01	B0.38	20221116	WT	Rep01	Sec01	M	NN	19887	22	1	0	11.06250314	0
77	3	1M	YNG	M1	Brn01	B0.38	20221116	WT	Rep01	Sec01	M	NN	21971	30	1	0	13.65436257	0
77	4	1M	YNG	M1	Brn01	B0.38	20221116	WT	Rep01	Sec01	M	NN	24328	35	1	0	14.3867149	0
77	5	1M	YNG	M1	Brn01	B0.38	20221116	WT	Rep01	Sec01	M	NN	12683	22	1	0	17.34605377	0
77	6	1M	YNG	M1	Brn01	B0.38	20221116	WT	Rep01	Sec01	M	NN	9920	11	1	0	11.08870968	0
77	7	1M	YNG	M1	Brn01	B0.38	20221116	WT	Rep01	Sec01	M	NN	41161	67	1	0	16.27754428	0
77	8	1M	YNG	M1	Brn01	B0.38	20221116	WT	Rep01	Sec01	M	NN	14970	4	1	0	2.672010688	0
77	9	1M	YNG	M1	Brn01	B0.38	20221116	WT	Rep01	Sec01	M	NN	10101	8	1	0	7.92000792	0
78	1	1M	YNG	M1	Brn01	B0.38	20221116	WT	Rep01	Sec01	M	NN	19918	5	1	0	2.510292198	0
78	2	1M	YNG	M1	Brn01	B0.38	20221116	WT	Rep01	Sec01	M	NN	37593	57	1	0	15.16239725	0
78	3	1M	YNG	M1	Brn01	B0.38	20221116	WT	Rep01	Sec01	M	NN	39953	48	1	0	12.01411659	0
78	4	1M	YNG	M1	Brn01	B0.38	20221116	WT	Rep01	Sec01	M	NN	26597	20	1	0	7.519645073	0
78	5	1M	YNG	M1	Brn01	B0.38	20221116	WT	Rep01	Sec01	M	NN	10619	23	1	0	21.65928995	0
78	6	1M	YNG	M1	Brn01	B0.38	20221116	WT	Rep01	Sec01	M	NN	17519	22	1	0	12.55779439	0
78	7	1M	YNG	M1	Brn01	B0.38	20221116	WT	Rep01	Sec01	M	NN	9956	15	1	0	15.06629168	0
78	8	1M	YNG	M1	Brn01	B0.38	20221116	WT	Rep01	Sec01	M	NN	15194	25	1	0	16.45386337	0
78	9	1M	YNG	M1	Brn01	B0.38	20221116	WT	Rep01	Sec01	M	NN	20333	21	1	0	10.32803816	0
78	10	1M	YNG	M1	Brn01	B0.38	20221116	WT	Rep01	Sec01	M	NN	29042	25	1	0	8.608222574	0
79	1	1M	YNG	M1	Brn01	B0.38	20221116	WT	Rep01	Sec01	M	NN	8151	2	1	0	2.453686664	0
79	2	1M	YNG	M1	Brn01	B0.38	20221116	WT	Rep01	Sec01	M	NN	13076	8	1	0	6.118078923	0
79	3	1M	YNG	M1	Brn01	B0.38	20221116	WT	Rep01	Sec01	M	NN	15685	12	1	0	7.650621613	0
79	4	1M	YNG	M1	Brn01	B0.38	20221116	WT	Rep01	Sec01	M	NN	34215	12	1	0	3.507233669	0
79	5	1M	YNG	M1	Brn01	B0.38	20221116	WT	Rep01	Sec01	M	NN	13952	8	1	0	5.733944954	0
79	6	1M	YNG	M1	Brn01	B0.38	20221116	WT	Rep01	Sec01	M	NN	15720	7	1	0	4.452926209	0
79	7	1M	YNG	M1	Brn01	B0.38	20221116	WT	Rep01	Sec01	M	NN	16805	15	1	0	8.925914906	0
79	8	1M	YNG	M1	Brn01	B0.38	20221116	WT	Rep01	Sec01	M	NN	22478	10	1	0	4.448794377	0
79	9	1M	YNG	M1	Brn01	B0.38	20221116	WT	Rep01	Sec01	M	NN	35115	18	1	0	5.126014524	0
79	10	1M	YNG	M1	Brn01	B0.38	20221116	WT	Rep01	Sec01	M	NN	9554	4	1	0	4.186728072	0
80	1	1M	YNG	M1	Brn01	B0.38	20221116	WT	Rep01	Sec01	M	NN	11456	2	1	0	1.745810056	0
80	2	1M	YNG	M1	Brn01	B0.38	20221116	WT	Rep01	Sec01	M	NN	15257	9	1	0	5.898931638	0
80	3	1M	YNG	M1	Brn01	B0.38	20221116	WT	Rep01	Sec01	M	NN	13941	13	1	0	9.325012553	0
80	4	1M	YNG	M1	Brn01	B0.38	20221116	WT	Rep01	Sec01	M	NN	13548	14	1	0	10.33362858	0
80	5	1M	YNG	M1	Brn01	B0.38	20221116	WT	Rep01	Sec01	M	NN	8994	5	1	0	5.55926173	0
80	6	1M	YNG	M1	Brn01	B0.38	20221116	WT	Rep01	Sec01	M	NN	9075	9	1	0	9.917355372	0
80	7	1M	YNG	M1	Brn01	B0.38	20221116	WT	Rep01	Sec01	M	NN	23747	15	1	0	6.316587358	0
80	8	1M	YNG	M1	Brn01	B0.38	20221116	WT	Rep01	Sec01	M	NN	27514	27	1	0	9.813186014	0
80	9	1M	YNG	M1	Brn01	B0.38	20221116	WT	Rep01	Sec01	M	NN	26135	22	1	0	8.417830496	0
80	10	1M	YNG	M1	Brn01	B0.38	20221116	WT	Rep01	Sec01	M	NN	22883	21	1	0	9.177118385	0
80	11	1M	YNG	M1	Brn01	B0.38	20221116	WT	Rep01	Sec01	M	NN	34536	13	1	0	3.764188094	0
80	12	1M	YNG	M1	Brn01	B0.38	20221116	WT	Rep01	Sec01	M	NN	19588	7	1	0	3.5736165	0
80	13	1M	YNG	M1	Brn01	B0.38	20221116	WT	Rep01	Sec01	M	NN	17979	14	1	0	7.786862451	0
102	1	1M	YNG	S1	Brn02	B-0.22	20221116	WT	Rep02	Sec01	M	NN	13036	10	1	0	7.671064744	0
102	2	1M	YNG	S1	Brn02	B-0.22	20221116	WT	Rep02	Sec01	M	NN	21012	11	1	0	5.23510375	0
102	3	1M	YNG	S1	Brn02	B-0.22	20221116	WT	Rep02	Sec01	M	NN	25479	12	1	0	4.70976098	0
102	4	1M	YNG	S1	Brn02	B-0.22	20221116	WT	Rep02	Sec01	M	NN	11541	1	1	0	0.866476042	0
102	5	1M	YNG	S1	Brn02	B-0.22	20221116	WT	Rep02	Sec01	M	NN	24822	0	1	0	0	0
103	1	1M	YNG	S1	Brn02	B-0.22	20221116	WT	Rep02	Sec01	M	NN	10387	5	1	0	4.813709444	0
103	2	1M	YNG	S1	Brn02	B-0.22	20221116	WT	Rep02	Sec01	M	NN	14876	7	1	0	4.705566012	0
103	3	1M	YNG	S1	Brn02	B-0.22	20221116	WT	Rep02	Sec01	M	NN	38047	20	1	0	5.256656241	0
104	1	1M	YNG	S1	Brn02	B-0.22	20221116	WT	Rep02	Sec01	M	NN	7856	0	1	0	0	0
104	2	1M	YNG	S1	Brn02	B-0.22	20221116	WT	Rep02	Sec01	M	NN	9393	6	1	0	6.387735548	0
104	3	1M	YNG	S1	Brn02	B-0.22	20221116	WT	Rep02	Sec01	M	NN	25387	3	1	0	1.181707173	0
104	4	1M	YNG	S1	Brn02	B-0.22	20221116	WT	Rep02	Sec01	M	NN	24775	15	1	0	6.054490414	0
104	5	1M	YNG	S1	Brn02	B-0.22	20221116	WT	Rep02	Sec01	M	NN	16767	10	1	0	5.964096141	0
104	6	1M	YNG	S1	Brn02	B-0.22	20221116	WT	Rep02	Sec01	M	NN	10155	7	1	0	6.893156081	0
104	7	1M	YNG	S1	Brn02	B-0.22	20221116	WT	Rep02	Sec01	M	NN	41820	51	1	0	12.19512195	0
104	8	1M	YNG	S1	Brn02	B-0.22	20221116	WT	Rep02	Sec01	M	NN	16213	11	1	0	6.784678961	0
104	9	1M	YNG	S1	Brn02	B-0.22	20221116	WT	Rep02	Sec01	M	NN	49894	7	1	0	1.402974306	0
104	10	1M	YNG	S1	Brn02	B-0.22	20221116	WT	Rep02	Sec01	M	NN	18075	4	1	0	2.213001383	0
104	11	1M	YNG	S1	Brn02	B-0.22	20221116	WT	Rep02	Sec01	M	NN	17630	8	1	0	4.537719796	0
104	12	1M	YNG	S1	Brn02	B-0.22	20221116	WT	Rep02	Sec01	M	NN	14352	7	1	0	4.877369008	0
104	13	1M	YNG	S1	Brn02	B-0.22	20221116	WT	Rep02	Sec01	M	NN	17349	4	1	0	2.305608392	0
104	14	1M	YNG	S1	Brn02	B-0.22	20221116	WT	Rep02	Sec01	M	NN	38428	13	1	0	3.382949932	0
105	1	1M	YNG	S1	Brn02	B-0.22	20221116	WT	Rep02	Sec01	M	NN	8802	2	1	0	2.272210861	0
105	2	1M	YNG	S1	Brn02	B-0.22	20221116	WT	Rep02	Sec01	M	NN	26094	47	1	0	18.01180348	0
105	3	1M	YNG	S1	Brn02	B-0.22	20221116	WT	Rep02	Sec01	M	NN	8990	1	1	0	1.112347052	0
105	4	1M	YNG	S1	Brn02	B-0.22	20221116	WT	Rep02	Sec01	M	NN	18339	3	1	0	1.635858008	0
105	5	1M	YNG	S1	Brn02	B-0.22	20221116	WT	Rep02	Sec01	M	NN	26542	7	1	0	2.637329515	0
105	6	1M	YNG	S1	Brn02	B-0.22	20221116	WT	Rep02	Sec01	M	NN	9556	2	1	0	2.09292591	0
105	7	1M	YNG	S1	Brn02	B-0.22	20221116	WT	Rep02	Sec01	M	NN	13247	7	1	0	5.284215294	0
105	8	1M	YNG	S1	Brn02	B-0.22	20221116	WT	Rep02	Sec01	M	NN	16224	3	1	0	1.849112426	0
105	9	1M	YNG	S1	Brn02	B-0.22	20221116	WT	Rep02	Sec01	M	NN	40673	23	1	0	5.65485703	0
106	1	1M	YNG	S1	Brn02	B-0.22	20221116	WT	Rep02	Sec01	M	NN	8218	24	1	0	29.20418593	0
106	2	1M	YNG	S1	Brn02	B-0.22	20221116	WT	Rep02	Sec01	M	NN	20374	6	1	0	2.944929813	0
106	3	1M	YNG	S1	Brn02	B-0.22	20221116	WT	Rep02	Sec01	M	NN	9019	1	1	0	1.108770374	0
106	4	1M	YNG	S1	Brn02	B-0.22	20221116	WT	Rep02	Sec01	M	NN	44067	0	1	0	0	0
106	5	1M	YNG	S1	Brn02	B-0.22	20221116	WT	Rep02	Sec01	M	NN	15667	1	1	0	0.638284292	0
106	6	1M	YNG	S1	Brn02	B-0.22	20221116	WT	Rep02	Sec01	M	NN	12425	3	1	0	2.414486922	0
107	1	1M	YNG	S1	Brn02	B-0.22	20221116	WT	Rep02	Sec01	M	NN	9614	4	1	0	4.160599126	0
107	2	1M	YNG	S1	Brn02	B-0.22	20221116	WT	Rep02	Sec01	M	NN	13620	6	1	0	4.405286344	0
107	3	1M	YNG	S1	Brn02	B-0.22	20221116	WT	Rep02	Sec01	M	NN	24513	8	1	0	3.26357443	0
107	4	1M	YNG	S1	Brn02	B-0.22	20221116	WT	Rep02	Sec01	M	NN	11287	5	1	0	4.429875078	0
107	5	1M	YNG	S1	Brn02	B-0.22	20221116	WT	Rep02	Sec01	M	NN	13438	3	1	0	2.232475071	0
107	6	1M	YNG	S1	Brn02	B-0.22	20221116	WT	Rep02	Sec01	M	NN	45589	10	1	0	2.193511593	0
107	7	1M	YNG	S1	Brn02	B-0.22	20221116	WT	Rep02	Sec01	M	NN	8957	4	1	0	4.465780953	0
107	8	1M	YNG	S1	Brn02	B-0.22	20221116	WT	Rep02	Sec01	M	NN	38109	7	1	0	1.836836443	0
108	1	1M	YNG	S1	Brn02	B-0.22	20221116	WT	Rep02	Sec01	M	NN	7994	0	1	0	0	0
108	2	1M	YNG	S1	Brn02	B-0.22	20221116	WT	Rep02	Sec01	M	NN	20195	10	1	0	4.951720723	0
108	3	1M	YNG	S1	Brn02	B-0.22	20221116	WT	Rep02	Sec01	M	NN	18266	1	1	0	0.547465236	0
108	4	1M	YNG	S1	Brn02	B-0.22	20221116	WT	Rep02	Sec01	M	NN	13237	2	1	0	1.510916371	0
108	5	1M	YNG	S1	Brn02	B-0.22	20221116	WT	Rep02	Sec01	M	NN	17624	13	1	0	7.376305039	0
108	6	1M	YNG	S1	Brn02	B-0.22	20221116	WT	Rep02	Sec01	M	NN	12042	4	1	0	3.321707358	0
108	7	1M	YNG	S1	Brn02	B-0.22	20221116	WT	Rep02	Sec01	M	NN	10902	6	1	0	5.503577325	0
108	8	1M	YNG	S1	Brn02	B-0.22	20221116	WT	Rep02	Sec01	M	NN	9188	2	1	0	2.176752286	0
108	9	1M	YNG	S1	Brn02	B-0.22	20221116	WT	Rep02	Sec01	M	NN	41186	7	1	0	1.699606662	0
108	10	1M	YNG	S1	Brn02	B-0.22	20221116	WT	Rep02	Sec01	M	NN	11196	8	1	0	7.145409075	0
109	1	1M	YNG	S1	Brn02	B-0.22	20221116	WT	Rep02	Sec01	M	NN	42228	14	1	0	3.315335796	0
109	2	1M	YNG	S1	Brn02	B-0.22	20221116	WT	Rep02	Sec01	M	NN	19672	5	1	0	2.541683611	0
109	3	1M	YNG	S1	Brn02	B-0.22	20221116	WT	Rep02	Sec01	M	NN	26972	13	1	0	4.81981314	0
109	4	1M	YNG	S1	Brn02	B-0.22	20221116	WT	Rep02	Sec01	M	NN	10794	1	1	0	0.926440615	0
109	5	1M	YNG	S1	Brn02	B-0.22	20221116	WT	Rep02	Sec01	M	NN	20919	2	1	0	0.956068646	0
109	6	1M	YNG	S1	Brn02	B-0.22	20221116	WT	Rep02	Sec01	M	NN	10896	8	1	0	7.342143906	0
109	7	1M	YNG	S1	Brn02	B-0.22	20221116	WT	Rep02	Sec01	M	NN	8463	1	1	0	1.181614085	0
110	1	1M	YNG	S1	Brn02	B-0.22	20221116	WT	Rep02	Sec01	M	NN	33994	9	1	0	2.647526034	0
111	1	1M	YNG	S1	Brn02	B-0.22	20221116	WT	Rep02	Sec01	M	NN	38094	48	1	0	12.60040951	0
111	2	1M	YNG	S1	Brn02	B-0.22	20221116	WT	Rep02	Sec01	M	NN	33922	13	1	0	3.832321207	0
111	3	1M	YNG	S1	Brn02	B-0.22	20221116	WT	Rep02	Sec01	M	NN	40229	28	1	0	6.960153123	0
111	4	1M	YNG	S1	Brn02	B-0.22	20221116	WT	Rep02	Sec01	M	NN	44921	17	1	0	3.78442154	0
111	5	1M	YNG	S1	Brn02	B-0.22	20221116	WT	Rep02	Sec01	M	NN	14552	2	1	0	1.374381528	0
111	6	1M	YNG	S1	Brn02	B-0.22	20221116	WT	Rep02	Sec01	M	NN	7982	11	1	0	13.78100727	0
111	7	1M	YNG	S1	Brn02	B-0.22	20221116	WT	Rep02	Sec01	M	NN	8571	13	1	0	15.16742504	0
111	8	1M	YNG	S1	Brn02	B-0.22	20221116	WT	Rep02	Sec01	M	NN	31295	12	1	0	3.834478351	0
111	9	1M	YNG	S1	Brn02	B-0.22	20221116	WT	Rep02	Sec01	M	NN	12586	8	1	0	6.35626887	0
112	1	1M	YNG	S1	Brn02	B-0.22	20221116	WT	Rep02	Sec01	M	NN	26985	0	1	0	0	0
112	2	1M	YNG	S1	Brn02	B-0.22	20221116	WT	Rep02	Sec01	M	NN	26092	2	1	0	0.766518473	0
112	3	1M	YNG	S1	Brn02	B-0.22	20221116	WT	Rep02	Sec01	M	NN	13720	3	1	0	2.186588921	0
112	4	1M	YNG	S1	Brn02	B-0.22	20221116	WT	Rep02	Sec01	M	NN	8531	0	1	0	0	0
112	5	1M	YNG	S1	Brn02	B-0.22	20221116	WT	Rep02	Sec01	M	NN	17824	2	1	0	1.122082585	0
112	6	1M	YNG	S1	Brn02	B-0.22	20221116	WT	Rep02	Sec01	M	NN	28110	6	1	0	2.134471718	0
112	7	1M	YNG	S1	Brn02	B-0.22	20221116	WT	Rep02	Sec01	M	NN	27673	3	1	0	1.084089184	0
112	8	1M	YNG	S1	Brn02	B-0.22	20221116	WT	Rep02	Sec01	M	NN	34209	34	1	0	9.938904967	0
112	9	1M	YNG	S1	Brn02	B-0.22	20221116	WT	Rep02	Sec01	M	NN	17876	26	1	0	14.54464086	0
112	10	1M	YNG	S1	Brn02	B-0.22	20221116	WT	Rep02	Sec01	M	NN	14013	1	1	0	0.713623064	0
112	11	1M	YNG	S1	Brn02	B-0.22	20221116	WT	Rep02	Sec01	M	NN	8063	5	1	0	6.201165819	0
113	1	1M	YNG	S1	Brn02	B-0.22	20221116	WT	Rep02	Sec01	M	NN	9264	0	1	0	0	0
113	2	1M	YNG	S1	Brn02	B-0.22	20221116	WT	Rep02	Sec01	M	NN	22692	3	1	0	1.322051824	0
113	3	1M	YNG	S1	Brn02	B-0.22	20221116	WT	Rep02	Sec01	M	NN	26560	6	1	0	2.259036145	0
113	4	1M	YNG	S1	Brn02	B-0.22	20221116	WT	Rep02	Sec01	M	NN	10014	10	1	0	9.986019573	0
113	5	1M	YNG	S1	Brn02	B-0.22	20221116	WT	Rep02	Sec01	M	NN	25360	6	1	0	2.365930599	0
116	1	1M	YNG	S1	Brn02	B0.14	20221116	WT	Rep02	Sec02	M	NN	31732	11	1	0	3.466532207	0
116	2	1M	YNG	S1	Brn02	B0.14	20221116	WT	Rep02	Sec02	M	NN	8956	4	1	0	4.466279589	0
116	3	1M	YNG	S1	Brn02	B0.14	20221116	WT	Rep02	Sec02	M	NN	10470	19	1	0	18.14708691	0
116	4	1M	YNG	S1	Brn02	B0.14	20221116	WT	Rep02	Sec02	M	NN	13813	5	1	0	3.61977847	0
116	5	1M	YNG	S1	Brn02	B0.14	20221116	WT	Rep02	Sec02	M	NN	27714	7	1	0	2.525799235	0
116	6	1M	YNG	S1	Brn02	B0.14	20221116	WT	Rep02	Sec02	M	NN	8072	16	1	0	19.82160555	0
116	7	1M	YNG	S1	Brn02	B0.14	20221116	WT	Rep02	Sec02	M	NN	8840	6	1	0	6.787330317	0
117	1	1M	YNG	S1	Brn02	B0.14	20221116	WT	Rep02	Sec02	M	NN	27161	12	1	0	4.418099481	0
117	2	1M	YNG	S1	Brn02	B0.14	20221116	WT	Rep02	Sec02	M	NN	23952	1	1	0	0.41750167	0
117	3	1M	YNG	S1	Brn02	B0.14	20221116	WT	Rep02	Sec02	M	NN	8099	5	1	0	6.173601679	0
117	4	1M	YNG	S1	Brn02	B0.14	20221116	WT	Rep02	Sec02	M	NN	19102	20	1	0	10.47010784	0
117	5	1M	YNG	S1	Brn02	B0.14	20221116	WT	Rep02	Sec02	M	NN	11278	5	1	0	4.433410179	0
117	6	1M	YNG	S1	Brn02	B0.14	20221116	WT	Rep02	Sec02	M	NN	12107	3	1	0	2.477905344	0
118	1	1M	YNG	S1	Brn02	B0.14	20221116	WT	Rep02	Sec02	M	NN	28429	9	1	0	3.16578142	0
118	2	1M	YNG	S1	Brn02	B0.14	20221116	WT	Rep02	Sec02	M	NN	16187	11	1	0	6.795576697	0
118	3	1M	YNG	S1	Brn02	B0.14	20221116	WT	Rep02	Sec02	M	NN	27699	8	1	0	2.888190909	0
118	4	1M	YNG	S1	Brn02	B0.14	20221116	WT	Rep02	Sec02	M	NN	30824	46	1	0	14.92343628	0
118	5	1M	YNG	S1	Brn02	B0.14	20221116	WT	Rep02	Sec02	M	NN	41554	1	1	0	0.24065072	0
118	6	1M	YNG	S1	Brn02	B0.14	20221116	WT	Rep02	Sec02	M	NN	15572	16	1	0	10.2748523	0
118	7	1M	YNG	S1	Brn02	B0.14	20221116	WT	Rep02	Sec02	M	NN	33809	20	1	0	5.915584608	0
118	8	1M	YNG	S1	Brn02	B0.14	20221116	WT	Rep02	Sec02	M	NN	23709	8	1	0	3.374246067	0
118	9	1M	YNG	S1	Brn02	B0.14	20221116	WT	Rep02	Sec02	M	NN	15487	12	1	0	7.748434171	0
118	10	1M	YNG	S1	Brn02	B0.14	20221116	WT	Rep02	Sec02	M	NN	44079	21	1	0	4.764173416	0
119	1	1M	YNG	S1	Brn02	B0.14	20221116	WT	Rep02	Sec02	M	NN	12804	3	1	0	2.343017807	0
119	2	1M	YNG	S1	Brn02	B0.14	20221116	WT	Rep02	Sec02	M	NN	11977	1	1	0	0.834933623	0
119	3	1M	YNG	S1	Brn02	B0.14	20221116	WT	Rep02	Sec02	M	NN	13700	3	1	0	2.189781022	0
119	4	1M	YNG	S1	Brn02	B0.14	20221116	WT	Rep02	Sec02	M	NN	33405	7	1	0	2.095494686	0
119	5	1M	YNG	S1	Brn02	B0.14	20221116	WT	Rep02	Sec02	M	NN	26207	7	1	0	2.671042088	0
119	6	1M	YNG	S1	Brn02	B0.14	20221116	WT	Rep02	Sec02	M	NN	9662	1	1	0	1.034982405	0
120	1	1M	YNG	S1	Brn02	B0.14	20221116	WT	Rep02	Sec02	M	NN	8165	1	1	0	1.224739743	0
120	2	1M	YNG	S1	Brn02	B0.14	20221116	WT	Rep02	Sec02	M	NN	14135	13	1	0	9.197028652	0
120	3	1M	YNG	S1	Brn02	B0.14	20221116	WT	Rep02	Sec02	M	NN	16324	11	1	0	6.738544474	0
120	4	1M	YNG	S1	Brn02	B0.14	20221116	WT	Rep02	Sec02	M	NN	46655	29	1	0	6.215839674	0
120	5	1M	YNG	S1	Brn02	B0.14	20221116	WT	Rep02	Sec02	M	NN	11732	7	1	0	5.966587112	0
122	1	1M	YNG	S1	Brn02	B0.14	20221116	WT	Rep02	Sec02	M	NN	24660	1	1	0	0.405515004	0
122	2	1M	YNG	S1	Brn02	B0.14	20221116	WT	Rep02	Sec02	M	NN	16365	0	1	0	0	0
122	3	1M	YNG	S1	Brn02	B0.14	20221116	WT	Rep02	Sec02	M	NN	10328	0	1	0	0	0
122	4	1M	YNG	S1	Brn02	B0.14	20221116	WT	Rep02	Sec02	M	NN	29125	0	1	0	0	0
122	5	1M	YNG	S1	Brn02	B0.14	20221116	WT	Rep02	Sec02	M	NN	37220	0	1	0	0	0
122	6	1M	YNG	S1	Brn02	B0.14	20221116	WT	Rep02	Sec02	M	NN	16152	0	1	0	0	0
122	7	1M	YNG	S1	Brn02	B0.14	20221116	WT	Rep02	Sec02	M	NN	38057	2	1	0	0.525527498	0
122	8	1M	YNG	S1	Brn02	B0.14	20221116	WT	Rep02	Sec02	M	NN	23039	0	1	0	0	0
122	9	1M	YNG	S1	Brn02	B0.14	20221116	WT	Rep02	Sec02	M	NN	11116	0	1	0	0	0
122	10	1M	YNG	S1	Brn02	B0.14	20221116	WT	Rep02	Sec02	M	NN	14609	1	1	0	0.684509549	0
123	1	1M	YNG	S1	Brn02	B0.14	20221116	WT	Rep02	Sec02	M	NN	13450	13	1	0	9.665427509	0
123	2	1M	YNG	S1	Brn02	B0.14	20221116	WT	Rep02	Sec02	M	NN	40240	20	1	0	4.970178926	0
123	3	1M	YNG	S1	Brn02	B0.14	20221116	WT	Rep02	Sec02	M	NN	8422	12	1	0	14.24839706	0
123	4	1M	YNG	S1	Brn02	B0.14	20221116	WT	Rep02	Sec02	M	NN	29413	23	1	0	7.819671574	0
123	5	1M	YNG	S1	Brn02	B0.14	20221116	WT	Rep02	Sec02	M	NN	21386	9	1	0	4.20836061	0
123	6	1M	YNG	S1	Brn02	B0.14	20221116	WT	Rep02	Sec02	M	NN	29705	24	1	0	8.079447904	0
123	7	1M	YNG	S1	Brn02	B0.14	20221116	WT	Rep02	Sec02	M	NN	17754	18	1	0	10.13856032	0
123	8	1M	YNG	S1	Brn02	B0.14	20221116	WT	Rep02	Sec02	M	NN	8028	2	1	0	2.491280518	0
123	9	1M	YNG	S1	Brn02	B0.14	20221116	WT	Rep02	Sec02	M	NN	28232	10	1	0	3.542079909	0
123	10	1M	YNG	S1	Brn02	B0.14	20221116	WT	Rep02	Sec02	M	NN	35609	11	1	0	3.089106687	0
123	11	1M	YNG	S1	Brn02	B0.14	20221116	WT	Rep02	Sec02	M	NN	40796	15	1	0	3.676831062	0
124	1	1M	YNG	S1	Brn02	B0.14	20221116	WT	Rep02	Sec02	M	NN	29156	23	1	0	7.888599259	0
124	2	1M	YNG	S1	Brn02	B0.14	20221116	WT	Rep02	Sec02	M	NN	30160	8	1	0	2.652519894	0
124	3	1M	YNG	S1	Brn02	B0.14	20221116	WT	Rep02	Sec02	M	NN	17506	3	1	0	1.713698161	0
124	4	1M	YNG	S1	Brn02	B0.14	20221116	WT	Rep02	Sec02	M	NN	8011	2	1	0	2.49656722	0
124	5	1M	YNG	S1	Brn02	B0.14	20221116	WT	Rep02	Sec02	M	NN	19870	8	1	0	4.026170106	0
124	6	1M	YNG	S1	Brn02	B0.14	20221116	WT	Rep02	Sec02	M	NN	8899	2	1	0	2.247443533	0
125	1	1M	YNG	S1	Brn02	B0.14	20221116	WT	Rep02	Sec02	M	NN	27454	6	1	0	2.185473884	0
125	2	1M	YNG	S1	Brn02	B0.14	20221116	WT	Rep02	Sec02	M	NN	9489	2	1	0	2.107703657	0
125	3	1M	YNG	S1	Brn02	B0.14	20221116	WT	Rep02	Sec02	M	NN	48623	43	1	0	8.843551406	0
125	4	1M	YNG	S1	Brn02	B0.14	20221116	WT	Rep02	Sec02	M	NN	19360	25	1	0	12.91322314	0
125	5	1M	YNG	S1	Brn02	B0.14	20221116	WT	Rep02	Sec02	M	NN	13080	7	1	0	5.351681957	0
125	6	1M	YNG	S1	Brn02	B0.14	20221116	WT	Rep02	Sec02	M	NN	22056	12	1	0	5.440696409	0
125	7	1M	YNG	S1	Brn02	B0.14	20221116	WT	Rep02	Sec02	M	NN	23439	18	1	0	7.679508511	0
125	8	1M	YNG	S1	Brn02	B0.14	20221116	WT	Rep02	Sec02	M	NN	13232	9	1	0	6.801692866	0
125	9	1M	YNG	S1	Brn02	B0.14	20221116	WT	Rep02	Sec02	M	NN	14483	22	1	0	15.19022302	0
125	10	1M	YNG	S1	Brn02	B0.14	20221116	WT	Rep02	Sec02	M	NN	8116	1	1	0	1.232134056	0
126	1	1M	YNG	S1	Brn02	B0.14	20221116	WT	Rep02	Sec02	M	NN	33976	18	1	0	5.297857311	0
126	2	1M	YNG	S1	Brn02	B0.14	20221116	WT	Rep02	Sec02	M	NN	40687	15	1	0	3.68668125	0
126	3	1M	YNG	S1	Brn02	B0.14	20221116	WT	Rep02	Sec02	M	NN	19743	9	1	0	4.558577724	0
126	4	1M	YNG	S1	Brn02	B0.14	20221116	WT	Rep02	Sec02	M	NN	14840	7	1	0	4.716981132	0
126	5	1M	YNG	S1	Brn02	B0.14	20221116	WT	Rep02	Sec02	M	NN	20477	9	1	0	4.395175074	0
127	1	1M	YNG	S1	Brn02	B0.14	20221116	WT	Rep02	Sec02	M	NN	34820	6	1	0	1.723147616	0
127	2	1M	YNG	S1	Brn02	B0.14	20221116	WT	Rep02	Sec02	M	NN	19704	7	1	0	3.552578157	0
128	1	1M	YNG	S1	Brn02	B0.14	20221116	WT	Rep02	Sec02	M	NN	8093	4	1	0	4.942542938	0
128	2	1M	YNG	S1	Brn02	B0.14	20221116	WT	Rep02	Sec02	M	NN	18299	13	1	0	7.104213345	0
128	3	1M	YNG	S1	Brn02	B0.14	20221116	WT	Rep02	Sec02	M	NN	11448	9	1	0	7.86163522	0
128	4	1M	YNG	S1	Brn02	B0.14	20221116	WT	Rep02	Sec02	M	NN	8707	6	1	0	6.891007236	0
128	5	1M	YNG	S1	Brn02	B0.14	20221116	WT	Rep02	Sec02	M	NN	14893	13	1	0	8.728933056	0
128	6	1M	YNG	S1	Brn02	B0.14	20221116	WT	Rep02	Sec02	M	NN	23133	13	1	0	5.619677517	0
128	7	1M	YNG	S1	Brn02	B0.14	20221116	WT	Rep02	Sec02	M	NN	22824	15	1	0	6.572029443	0
128	8	1M	YNG	S1	Brn02	B0.14	20221116	WT	Rep02	Sec02	M	NN	40556	36	1	0	8.876615051	0
129	1	1M	YNG	S1	Brn01	B0.38	20221116	WT	Rep01	Sec01	M	NN	18252	16	1	0	8.766162612	0
129	2	1M	YNG	S1	Brn01	B0.38	20221116	WT	Rep01	Sec01	M	NN	32771	49	1	0	14.95224436	0
129	3	1M	YNG	S1	Brn01	B0.38	20221116	WT	Rep01	Sec01	M	NN	15532	19	1	0	12.23280968	0
129	4	1M	YNG	S1	Brn01	B0.38	20221116	WT	Rep01	Sec01	M	NN	8166	13	1	0	15.91966691	0
129	5	1M	YNG	S1	Brn01	B0.38	20221116	WT	Rep01	Sec01	M	NN	9498	10	1	0	10.52853232	0
129	6	1M	YNG	S1	Brn01	B0.38	20221116	WT	Rep01	Sec01	M	NN	13690	29	1	0	21.18334551	0
129	7	1M	YNG	S1	Brn01	B0.38	20221116	WT	Rep01	Sec01	M	NN	23499	28	1	0	11.91540066	0
130	1	1M	YNG	S1	Brn01	B0.38	20221116	WT	Rep01	Sec01	M	NN	8855	11	1	0	12.42236025	0
130	2	1M	YNG	S1	Brn01	B0.38	20221116	WT	Rep01	Sec01	M	NN	29003	15	1	0	5.171878771	0
130	3	1M	YNG	S1	Brn01	B0.38	20221116	WT	Rep01	Sec01	M	NN	20752	33	1	0	15.90208173	0
130	4	1M	YNG	S1	Brn01	B0.38	20221116	WT	Rep01	Sec01	M	NN	14332	7	1	0	4.884175272	0
130	5	1M	YNG	S1	Brn01	B0.38	20221116	WT	Rep01	Sec01	M	NN	14920	24	1	0	16.08579088	0
130	6	1M	YNG	S1	Brn01	B0.38	20221116	WT	Rep01	Sec01	M	NN	12986	5	1	0	3.850300323	0
131	1	1M	YNG	S1	Brn01	B0.38	20221116	WT	Rep01	Sec01	M	NN	8854	11	1	0	12.42376327	0
131	2	1M	YNG	S1	Brn01	B0.38	20221116	WT	Rep01	Sec01	M	NN	44968	34	1	0	7.560932218	0
131	3	1M	YNG	S1	Brn01	B0.38	20221116	WT	Rep01	Sec01	M	NN	26158	30	1	0	11.46876673	0
131	4	1M	YNG	S1	Brn01	B0.38	20221116	WT	Rep01	Sec01	M	NN	10423	19	1	0	18.22891682	0
131	5	1M	YNG	S1	Brn01	B0.38	20221116	WT	Rep01	Sec01	M	NN	10310	7	1	0	6.789524733	0
131	6	1M	YNG	S1	Brn01	B0.38	20221116	WT	Rep01	Sec01	M	NN	12706	12	1	0	9.444356997	0
131	7	1M	YNG	S1	Brn01	B0.38	20221116	WT	Rep01	Sec01	M	NN	11796	22	1	0	18.65038996	0
131	8	1M	YNG	S1	Brn01	B0.38	20221116	WT	Rep01	Sec01	M	NN	39618	22	1	0	5.55303145	0
131	9	1M	YNG	S1	Brn01	B0.38	20221116	WT	Rep01	Sec01	M	NN	29020	24	1	0	8.270158511	0
132	1	1M	YNG	S1	Brn01	B0.38	20221116	WT	Rep01	Sec01	M	NN	28953	24	1	0	8.289296446	0
132	2	1M	YNG	S1	Brn01	B0.38	20221116	WT	Rep01	Sec01	M	NN	49115	27	1	0	5.49730225	0
132	3	1M	YNG	S1	Brn01	B0.38	20221116	WT	Rep01	Sec01	M	NN	46878	44	1	0	9.386065958	0
132	4	1M	YNG	S1	Brn01	B0.38	20221116	WT	Rep01	Sec01	M	NN	21238	8	1	0	3.766833035	0
132	5	1M	YNG	S1	Brn01	B0.38	20221116	WT	Rep01	Sec01	M	NN	34069	68	1	0	19.95949397	0
132	6	1M	YNG	S1	Brn01	B0.38	20221116	WT	Rep01	Sec01	M	NN	22846	19	1	0	8.31655432	0
133	1	1M	YNG	S1	Brn01	B0.38	20221116	WT	Rep01	Sec01	M	NN	16120	8	1	0	4.962779156	0
133	2	1M	YNG	S1	Brn01	B0.38	20221116	WT	Rep01	Sec01	M	NN	14702	10	1	0	6.801795674	0
133	3	1M	YNG	S1	Brn01	B0.38	20221116	WT	Rep01	Sec01	M	NN	44727	17	1	0	3.800836184	0
133	4	1M	YNG	S1	Brn01	B0.38	20221116	WT	Rep01	Sec01	M	NN	23967	14	1	0	5.84136521	0
133	5	1M	YNG	S1	Brn01	B0.38	20221116	WT	Rep01	Sec01	M	NN	38530	25	1	0	6.488450558	0
134	1	1M	YNG	S1	Brn01	B0.38	20221116	WT	Rep01	Sec01	M	NN	13451	15	1	0	11.15158724	0
134	2	1M	YNG	S1	Brn01	B0.38	20221116	WT	Rep01	Sec01	M	NN	16617	16	1	0	9.628693507	0
134	3	1M	YNG	S1	Brn01	B0.38	20221116	WT	Rep01	Sec01	M	NN	23621	30	1	0	12.70056306	0
134	4	1M	YNG	S1	Brn01	B0.38	20221116	WT	Rep01	Sec01	M	NN	24664	35	1	0	14.19072332	0
134	5	1M	YNG	S1	Brn01	B0.38	20221116	WT	Rep01	Sec01	M	NN	48602	73	1	0	15.01995803	0
135	1	1M	YNG	S1	Brn01	B0.38	20221116	WT	Rep01	Sec01	M	NN	8242	20	1	0	24.26595487	0
135	2	1M	YNG	S1	Brn01	B0.38	20221116	WT	Rep01	Sec01	M	NN	12648	9	1	0	7.115749526	0
135	3	1M	YNG	S1	Brn01	B0.38	20221116	WT	Rep01	Sec01	M	NN	11654	12	1	0	10.29689377	0
135	4	1M	YNG	S1	Brn01	B0.38	20221116	WT	Rep01	Sec01	M	NN	29314	52	1	0	17.73896432	0
135	5	1M	YNG	S1	Brn01	B0.38	20221116	WT	Rep01	Sec01	M	NN	26036	18	1	0	6.913504379	0
136	1	1M	YNG	S1	Brn01	B0.38	20221116	WT	Rep01	Sec01	M	NN	35724	26	1	0	7.278020378	0
136	2	1M	YNG	S1	Brn01	B0.38	20221116	WT	Rep01	Sec01	M	NN	38697	36	1	0	9.303046748	0
136	3	1M	YNG	S1	Brn01	B0.38	20221116	WT	Rep01	Sec01	M	NN	10901	1	1	0	0.917347032	0
136	4	1M	YNG	S1	Brn01	B0.38	20221116	WT	Rep01	Sec01	M	NN	20276	5	1	0	2.465969619	0
136	5	1M	YNG	S1	Brn01	B0.38	20221116	WT	Rep01	Sec01	M	NN	23198	28	1	0	12.07000604	0
136	6	1M	YNG	S1	Brn01	B0.38	20221116	WT	Rep01	Sec01	M	NN	23141	10	1	0	4.321334428	0
136	7	1M	YNG	S1	Brn01	B0.38	20221116	WT	Rep01	Sec01	M	NN	10774	46	1	0	42.69537776	0
136	8	1M	YNG	S1	Brn01	B0.38	20221116	WT	Rep01	Sec01	M	NN	10514	3	1	0	2.853338406	0
137	1	1M	YNG	S1	Brn01	B0.38	20221116	WT	Rep01	Sec01	M	NN	24050	9	1	0	3.742203742	0
137	2	1M	YNG	S1	Brn01	B0.38	20221116	WT	Rep01	Sec01	M	NN	14075	6	1	0	4.262877442	0
137	3	1M	YNG	S1	Brn01	B0.38	20221116	WT	Rep01	Sec01	M	NN	26215	17	1	0	6.484836925	0
137	4	1M	YNG	S1	Brn01	B0.38	20221116	WT	Rep01	Sec01	M	NN	29451	24	1	0	8.149129062	0
137	5	1M	YNG	S1	Brn01	B0.38	20221116	WT	Rep01	Sec01	M	NN	37637	7	1	0	1.859871935	0
137	6	1M	YNG	S1	Brn01	B0.38	20221116	WT	Rep01	Sec01	M	NN	48119	26	1	0	5.403271057	0
139	1	1M	YNG	S1	Brn01	B0.38	20221116	WT	Rep01	Sec01	M	NN	25379	29	1	0	11.42677016	0
139	2	1M	YNG	S1	Brn01	B0.38	20221116	WT	Rep01	Sec01	M	NN	23277	56	1	0	24.05808309	0
139	3	1M	YNG	S1	Brn01	B0.38	20221116	WT	Rep01	Sec01	M	NN	14579	7	1	0	4.80142671	0
139	4	1M	YNG	S1	Brn01	B0.38	20221116	WT	Rep01	Sec01	M	NN	28611	39	1	0	13.6311209	0
148	1	19M	OLD	M1	Brn01	B0.02	20221018	WT	Rep01	Sec01	F	NN	8991	3	1	0	3.336670003	0
148	2	19M	OLD	M1	Brn01	B0.02	20221018	WT	Rep01	Sec01	F	NN	32954	78	1	0	23.66935729	0
148	3	19M	OLD	M1	Brn01	B0.02	20221018	WT	Rep01	Sec01	F	NN	37979	80	1	0	21.06427236	0
148	4	19M	OLD	M1	Brn01	B0.02	20221018	WT	Rep01	Sec01	F	NN	19394	31	1	0	15.98432505	0
148	5	19M	OLD	M1	Brn01	B0.02	20221018	WT	Rep01	Sec01	F	NN	25014	52	1	0	20.78835852	0
148	6	19M	OLD	M1	Brn01	B0.02	20221018	WT	Rep01	Sec01	F	NN	28772	55	1	0	19.11580703	0
148	7	19M	OLD	M1	Brn01	B0.02	20221018	WT	Rep01	Sec01	F	NN	21398	23	1	0	10.7486681	0
148	8	19M	OLD	M1	Brn01	B0.02	20221018	WT	Rep01	Sec01	F	NN	22928	31	1	0	13.52058618	0
148	9	19M	OLD	M1	Brn01	B0.02	20221018	WT	Rep01	Sec01	F	NN	32453	18	1	0	5.546482606	0
148	10	19M	OLD	M1	Brn01	B0.02	20221018	WT	Rep01	Sec01	F	NN	47036	41	1	0	8.716727613	0
148	11	19M	OLD	M1	Brn01	B0.02	20221018	WT	Rep01	Sec01	F	NN	11850	3	1	0	2.53164557	0
148	12	19M	OLD	M1	Brn01	B0.02	20221018	WT	Rep01	Sec01	F	NN	24597	39	1	0	15.85559215	0
149	1	19M	OLD	M1	Brn01	B0.02	20221018	WT	Rep01	Sec01	F	NN	12488	2	1	0	1.601537476	0
149	2	19M	OLD	M1	Brn01	B0.02	20221018	WT	Rep01	Sec01	F	NN	44106	1	1	0	0.226726522	0
149	3	19M	OLD	M1	Brn01	B0.02	20221018	WT	Rep01	Sec01	F	NN	28911	14	1	0	4.842447511	0
149	4	19M	OLD	M1	Brn01	B0.02	20221018	WT	Rep01	Sec01	F	NN	23350	8	1	0	3.426124197	0
149	5	19M	OLD	M1	Brn01	B0.02	20221018	WT	Rep01	Sec01	F	NN	25023	8	1	0	3.197058706	0
149	6	19M	OLD	M1	Brn01	B0.02	20221018	WT	Rep01	Sec01	F	NN	31884	40	1	0	12.54547736	0
149	7	19M	OLD	M1	Brn01	B0.02	20221018	WT	Rep01	Sec01	F	NN	24807	14	1	0	5.643568348	0
149	8	19M	OLD	M1	Brn01	B0.02	20221018	WT	Rep01	Sec01	F	NN	27188	5	1	0	1.839046638	0
149	9	19M	OLD	M1	Brn01	B0.02	20221018	WT	Rep01	Sec01	F	NN	25535	2	1	0	0.783238692	0
150	1	19M	OLD	M1	Brn01	B0.02	20221018	WT	Rep01	Sec01	F	NN	33867	30	1	0	8.85818053	0
150	2	19M	OLD	M1	Brn01	B0.02	20221018	WT	Rep01	Sec01	F	NN	35981	33	1	0	9.171507184	0
150	3	19M	OLD	M1	Brn01	B0.02	20221018	WT	Rep01	Sec01	F	NN	17141	39	1	0	22.75246485	0
151	1	19M	OLD	M1	Brn01	B0.02	20221018	WT	Rep01	Sec01	F	NN	45090	97	1	0	21.51253049	0
151	2	19M	OLD	M1	Brn01	B0.02	20221018	WT	Rep01	Sec01	F	NN	14553	7	1	0	4.81000481	0
151	3	19M	OLD	M1	Brn01	B0.02	20221018	WT	Rep01	Sec01	F	NN	9107	7	1	0	7.686395081	0
151	4	19M	OLD	M1	Brn01	B0.02	20221018	WT	Rep01	Sec01	F	NN	28149	51	1	0	18.11787275	0
151	5	19M	OLD	M1	Brn01	B0.02	20221018	WT	Rep01	Sec01	F	NN	25673	6	1	0	2.337085654	0
151	6	19M	OLD	M1	Brn01	B0.02	20221018	WT	Rep01	Sec01	F	NN	18486	20	1	0	10.81899816	0
151	7	19M	OLD	M1	Brn01	B0.02	20221018	WT	Rep01	Sec01	F	NN	29746	11	1	0	3.697976198	0
151	8	19M	OLD	M1	Brn01	B0.02	20221018	WT	Rep01	Sec01	F	NN	19029	8	1	0	4.204109517	0
151	9	19M	OLD	M1	Brn01	B0.02	20221018	WT	Rep01	Sec01	F	NN	30625	51	1	0	16.65306122	0
152	1	19M	OLD	M1	Brn01	B0.02	20221018	WT	Rep01	Sec01	F	NN	42900	14	1	0	3.263403263	0
152	2	19M	OLD	M1	Brn01	B0.02	20221018	WT	Rep01	Sec01	F	NN	13825	9	1	0	6.50994575	0
152	3	19M	OLD	M1	Brn01	B0.02	20221018	WT	Rep01	Sec01	F	NN	28450	7	1	0	2.460456942	0
152	4	19M	OLD	M1	Brn01	B0.02	20221018	WT	Rep01	Sec01	F	NN	12762	27	1	0	21.15655853	0
152	5	19M	OLD	M1	Brn01	B0.02	20221018	WT	Rep01	Sec01	F	NN	9646	10	1	0	10.3669915	0
152	6	19M	OLD	M1	Brn01	B0.02	20221018	WT	Rep01	Sec01	F	NN	8953	7	1	0	7.818608288	0
152	7	19M	OLD	M1	Brn01	B0.02	20221018	WT	Rep01	Sec01	F	NN	44856	37	1	0	8.248617799	0
152	8	19M	OLD	M1	Brn01	B0.02	20221018	WT	Rep01	Sec01	F	NN	12738	16	1	0	12.56084158	0
152	9	19M	OLD	M1	Brn01	B0.02	20221018	WT	Rep01	Sec01	F	NN	19579	7	1	0	3.575259206	0
152	10	19M	OLD	M1	Brn01	B0.02	20221018	WT	Rep01	Sec01	F	NN	40633	52	1	0	12.79747988	0
153	1	19M	OLD	M1	Brn01	B0.02	20221018	WT	Rep01	Sec01	F	NN	18645	68	1	0	36.47090373	0
153	2	19M	OLD	M1	Brn01	B0.02	20221018	WT	Rep01	Sec01	F	NN	30631	6	1	0	1.958799909	0
153	3	19M	OLD	M1	Brn01	B0.02	20221018	WT	Rep01	Sec01	F	NN	16643	6	1	0	3.605119269	0
153	4	19M	OLD	M1	Brn01	B0.02	20221018	WT	Rep01	Sec01	F	NN	34350	6	1	0	1.746724891	0
153	5	19M	OLD	M1	Brn01	B0.02	20221018	WT	Rep01	Sec01	F	NN	41056	32	1	0	7.794232268	0
153	6	19M	OLD	M1	Brn01	B0.02	20221018	WT	Rep01	Sec01	F	NN	34712	13	1	0	3.745102558	0
153	7	19M	OLD	M1	Brn01	B0.02	20221018	WT	Rep01	Sec01	F	NN	13380	5	1	0	3.736920777	0
153	8	19M	OLD	M1	Brn01	B0.02	20221018	WT	Rep01	Sec01	F	NN	8253	2	1	0	2.423361202	0
153	9	19M	OLD	M1	Brn01	B0.02	20221018	WT	Rep01	Sec01	F	NN	37152	14	1	0	3.768303187	0
153	10	19M	OLD	M1	Brn01	B0.02	20221018	WT	Rep01	Sec01	F	NN	35258	5	1	0	1.418117874	0
153	11	19M	OLD	M1	Brn01	B0.02	20221018	WT	Rep01	Sec01	F	NN	22936	7	1	0	3.051970701	0
154	1	19M	OLD	M1	Brn01	B0.02	20221018	WT	Rep01	Sec01	F	NN	10986	5	1	0	4.551247042	0
154	2	19M	OLD	M1	Brn01	B0.02	20221018	WT	Rep01	Sec01	F	NN	9315	19	1	0	20.3972088	0
154	3	19M	OLD	M1	Brn01	B0.02	20221018	WT	Rep01	Sec01	F	NN	31766	44	1	0	13.85128754	0
154	4	19M	OLD	M1	Brn01	B0.02	20221018	WT	Rep01	Sec01	F	NN	16054	10	1	0	6.228977202	0
154	5	19M	OLD	M1	Brn01	B0.02	20221018	WT	Rep01	Sec01	F	NN	17134	5	1	0	2.91817439	0
154	6	19M	OLD	M1	Brn01	B0.02	20221018	WT	Rep01	Sec01	F	NN	46968	20	1	0	4.258218361	0
154	7	19M	OLD	M1	Brn01	B0.02	20221018	WT	Rep01	Sec01	F	NN	45814	33	1	0	7.203038373	0
154	8	19M	OLD	M1	Brn01	B0.02	20221018	WT	Rep01	Sec01	F	NN	34259	29	1	0	8.464928924	0
154	9	19M	OLD	M1	Brn01	B0.02	20221018	WT	Rep01	Sec01	F	NN	8649	2	1	0	2.312406059	0
155	1	19M	OLD	M1	Brn01	B0.02	20221018	WT	Rep01	Sec01	F	NN	14906	14	1	0	9.392191064	0
155	2	19M	OLD	M1	Brn01	B0.02	20221018	WT	Rep01	Sec01	F	NN	11918	4	1	0	3.35626783	0
155	3	19M	OLD	M1	Brn01	B0.02	20221018	WT	Rep01	Sec01	F	NN	30683	10	1	0	3.259133722	0
155	4	19M	OLD	M1	Brn01	B0.02	20221018	WT	Rep01	Sec01	F	NN	17693	5	1	0	2.825976375	0
155	5	19M	OLD	M1	Brn01	B0.02	20221018	WT	Rep01	Sec01	F	NN	17467	4	1	0	2.290032633	0
155	6	19M	OLD	M1	Brn01	B0.02	20221018	WT	Rep01	Sec01	F	NN	13677	6	1	0	4.386926958	0
155	7	19M	OLD	M1	Brn01	B0.02	20221018	WT	Rep01	Sec01	F	NN	11370	16	1	0	14.07211961	0
155	8	19M	OLD	M1	Brn01	B0.02	20221018	WT	Rep01	Sec01	F	NN	23166	20	1	0	8.633341967	0
155	9	19M	OLD	M1	Brn01	B0.02	20221018	WT	Rep01	Sec01	F	NN	19474	7	1	0	3.594536305	0
155	10	19M	OLD	M1	Brn01	B0.02	20221018	WT	Rep01	Sec01	F	NN	17085	5	1	0	2.926543752	0
155	11	19M	OLD	M1	Brn01	B0.02	20221018	WT	Rep01	Sec01	F	NN	24883	8	1	0	3.215046417	0
155	12	19M	OLD	M1	Brn01	B0.02	20221018	WT	Rep01	Sec01	F	NN	16425	4	1	0	2.435312024	0
155	13	19M	OLD	M1	Brn01	B0.02	20221018	WT	Rep01	Sec01	F	NN	49689	18	1	0	3.62253215	0
156	1	19M	OLD	M1	Brn01	B0.02	20221018	WT	Rep01	Sec01	F	NN	32701	20	1	0	6.116020917	0
156	2	19M	OLD	M1	Brn01	B0.02	20221018	WT	Rep01	Sec01	F	NN	41299	27	1	0	6.537688564	0
156	3	19M	OLD	M1	Brn01	B0.02	20221018	WT	Rep01	Sec01	F	NN	18673	4	1	0	2.142130349	0
156	4	19M	OLD	M1	Brn01	B0.02	20221018	WT	Rep01	Sec01	F	NN	10232	2	1	0	1.954652072	0
156	5	19M	OLD	M1	Brn01	B0.02	20221018	WT	Rep01	Sec01	F	NN	46481	45	1	0	9.681375186	0
156	6	19M	OLD	M1	Brn01	B0.02	20221018	WT	Rep01	Sec01	F	NN	18290	11	1	0	6.014215418	0
156	7	19M	OLD	M1	Brn01	B0.02	20221018	WT	Rep01	Sec01	F	NN	40147	16	1	0	3.985353825	0
156	8	19M	OLD	M1	Brn01	B0.02	20221018	WT	Rep01	Sec01	F	NN	25382	3	1	0	1.181939957	0
156	9	19M	OLD	M1	Brn01	B0.02	20221018	WT	Rep01	Sec01	F	NN	16591	2	1	0	1.205472847	0
156	10	19M	OLD	M1	Brn01	B0.02	20221018	WT	Rep01	Sec01	F	NN	10296	6	1	0	5.827505828	0
156	11	19M	OLD	M1	Brn01	B0.02	20221018	WT	Rep01	Sec01	F	NN	24460	9	1	0	3.679476697	0
157	1	19M	OLD	M1	Brn01	B0.02	20221018	WT	Rep01	Sec01	F	NN	28024	34	1	0	12.13245789	0
157	2	19M	OLD	M1	Brn01	B0.02	20221018	WT	Rep01	Sec01	F	NN	28824	29	1	0	10.06106023	0
157	3	19M	OLD	M1	Brn01	B0.02	20221018	WT	Rep01	Sec01	F	NN	13692	15	1	0	10.95530237	0
157	4	19M	OLD	M1	Brn01	B0.02	20221018	WT	Rep01	Sec01	F	NN	25031	18	1	0	7.191083057	0
157	5	19M	OLD	M1	Brn01	B0.02	20221018	WT	Rep01	Sec01	F	NN	12232	9	1	0	7.357750164	0
157	6	19M	OLD	M1	Brn01	B0.02	20221018	WT	Rep01	Sec01	F	NN	22303	35	1	0	15.6929561	0
157	7	19M	OLD	M1	Brn01	B0.02	20221018	WT	Rep01	Sec01	F	NN	45464	27	1	0	5.938764737	0
157	8	19M	OLD	M1	Brn01	B0.02	20221018	WT	Rep01	Sec01	F	NN	39885	19	1	0	4.763695625	0
157	9	19M	OLD	M1	Brn01	B0.02	20221018	WT	Rep01	Sec01	F	NN	23336	3	1	0	1.285567364	0
157	10	19M	OLD	M1	Brn01	B0.02	20221018	WT	Rep01	Sec01	F	NN	48430	25	1	0	5.162089614	0
157	11	19M	OLD	M1	Brn01	B0.02	20221018	WT	Rep01	Sec01	F	NN	32219	20	1	0	6.207517303	0
158	1	19M	OLD	M1	Brn01	B1.98	20221018	WT	Rep01	Sec01	F	NN	10019	3	1	0	2.994310809	0
158	2	19M	OLD	M1	Brn01	B1.98	20221018	WT	Rep01	Sec02	F	NN	8919	5	1	0	5.606009642	0
158	3	19M	OLD	M1	Brn01	B1.98	20221018	WT	Rep01	Sec02	F	NN	18585	13	1	0	6.994888351	0
158	4	19M	OLD	M1	Brn01	B1.98	20221018	WT	Rep01	Sec02	F	NN	15788	10	1	0	6.3339245	0
159	1	19M	OLD	M1	Brn01	B1.98	20221018	WT	Rep01	Sec02	F	NN	23770	17	1	0	7.151872108	0
159	2	19M	OLD	M1	Brn01	B1.98	20221018	WT	Rep01	Sec02	F	NN	33125	15	1	0	4.528301887	0
159	3	19M	OLD	M1	Brn01	B1.98	20221018	WT	Rep01	Sec02	F	NN	43413	20	1	0	4.606914979	0
159	4	19M	OLD	M1	Brn01	B1.98	20221018	WT	Rep01	Sec02	F	NN	10772	2	1	0	1.856665429	0
159	5	19M	OLD	M1	Brn01	B1.98	20221018	WT	Rep01	Sec02	F	NN	13461	5	1	0	3.714434292	0
159	6	19M	OLD	M1	Brn01	B1.98	20221018	WT	Rep01	Sec02	F	NN	8039	7	1	0	8.70755069	0
160	1	19M	OLD	M1	Brn01	B1.98	20221018	WT	Rep01	Sec02	F	NN	26192	12	1	0	4.581551619	0
160	2	19M	OLD	M1	Brn01	B1.98	20221018	WT	Rep01	Sec02	F	NN	18344	6	1	0	3.270824248	0
160	3	19M	OLD	M1	Brn01	B1.98	20221018	WT	Rep01	Sec02	F	NN	20875	9	1	0	4.311377246	0
160	4	19M	OLD	M1	Brn01	B1.98	20221018	WT	Rep01	Sec02	F	NN	26418	6	1	0	2.271178742	0
160	5	19M	OLD	M1	Brn01	B1.98	20221018	WT	Rep01	Sec02	F	NN	25506	5	1	0	1.960323061	0
160	6	19M	OLD	M1	Brn01	B1.98	20221018	WT	Rep01	Sec02	F	NN	22286	6	1	0	2.692273176	0
160	7	19M	OLD	M1	Brn01	B1.98	20221018	WT	Rep01	Sec02	F	NN	30656	4	1	0	1.30480167	0
160	8	19M	OLD	M1	Brn01	B1.98	20221018	WT	Rep01	Sec02	F	NN	14905	0	1	0	0	0
161	1	19M	OLD	M1	Brn01	B1.98	20221018	WT	Rep01	Sec02	F	NN	21701	23	1	0	10.59858993	0
162	1	19M	OLD	M1	Brn01	B1.98	20221018	WT	Rep01	Sec02	F	NN	15099	16	1	0	10.59672826	0
162	2	19M	OLD	M1	Brn01	B1.98	20221018	WT	Rep01	Sec02	F	NN	15811	12	1	0	7.589652773	0
162	3	19M	OLD	M1	Brn01	B1.98	20221018	WT	Rep01	Sec02	F	NN	42350	22	1	0	5.194805195	0
162	4	19M	OLD	M1	Brn01	B1.98	20221018	WT	Rep01	Sec02	F	NN	21738	44	1	0	20.24105253	0
162	5	19M	OLD	M1	Brn01	B1.98	20221018	WT	Rep01	Sec02	F	NN	10389	56	1	0	53.90316681	0
163	1	19M	OLD	M1	Brn01	B1.98	20221018	WT	Rep01	Sec02	F	NN	23918	16	1	0	6.689522535	0
163	2	19M	OLD	M1	Brn01	B1.98	20221018	WT	Rep01	Sec02	F	NN	30922	13	1	0	4.204126512	0
163	3	19M	OLD	M1	Brn01	B1.98	20221018	WT	Rep01	Sec02	F	NN	22236	32	1	0	14.39107753	0
163	4	19M	OLD	M1	Brn01	B1.98	20221018	WT	Rep01	Sec02	F	NN	12451	8	1	0	6.425186732	0
164	1	19M	OLD	M1	Brn01	B1.98	20221018	WT	Rep01	Sec02	F	NN	7996	2	1	0	2.501250625	0
164	2	19M	OLD	M1	Brn01	B1.98	20221018	WT	Rep01	Sec02	F	NN	11702	13	1	0	11.1092121	0
164	3	19M	OLD	M1	Brn01	B1.98	20221018	WT	Rep01	Sec02	F	NN	22746	8	1	0	3.517101908	0
164	4	19M	OLD	M1	Brn01	B1.98	20221018	WT	Rep01	Sec02	F	NN	8767	4	1	0	4.562564161	0
164	5	19M	OLD	M1	Brn01	B1.98	20221018	WT	Rep01	Sec02	F	NN	21850	18	1	0	8.23798627	0
164	6	19M	OLD	M1	Brn01	B1.98	20221018	WT	Rep01	Sec02	F	NN	25808	12	1	0	4.649721017	0
164	7	19M	OLD	M1	Brn01	B1.98	20221018	WT	Rep01	Sec02	F	NN	36604	49	1	0	13.38651513	0
164	8	19M	OLD	M1	Brn01	B1.98	20221018	WT	Rep01	Sec02	F	NN	13102	8	1	0	6.105938025	0
164	9	19M	OLD	M1	Brn01	B1.98	20221018	WT	Rep01	Sec02	F	NN	27935	5	1	0	1.78986934	0
165	1	19M	OLD	M1	Brn01	B1.98	20221018	WT	Rep01	Sec02	F	NN	15139	13	1	0	8.587092939	0
165	2	19M	OLD	M1	Brn01	B1.98	20221018	WT	Rep01	Sec02	F	NN	27106	14	1	0	5.164908138	0
165	3	19M	OLD	M1	Brn01	B1.98	20221018	WT	Rep01	Sec02	F	NN	34335	26	1	0	7.572447939	0
165	4	19M	OLD	M1	Brn01	B1.98	20221018	WT	Rep01	Sec02	F	NN	10123	11	1	0	10.86634397	0
166	1	19M	OLD	M1	Brn01	B1.98	20221018	WT	Rep01	Sec02	F	NN	13268	9	1	0	6.783237866	0
166	2	19M	OLD	M1	Brn01	B1.98	20221018	WT	Rep01	Sec02	F	NN	38432	21	1	0	5.464196503	0
166	3	19M	OLD	M1	Brn01	B1.98	20221018	WT	Rep01	Sec02	F	NN	15107	4	1	0	2.647779175	0
166	4	19M	OLD	M1	Brn01	B1.98	20221018	WT	Rep01	Sec02	F	NN	21105	16	1	0	7.58114191	0
166	5	19M	OLD	M1	Brn01	B1.98	20221018	WT	Rep01	Sec02	F	NN	27551	14	1	0	5.081485246	0
167	1	19M	OLD	M1	Brn01	B1.98	20221018	WT	Rep01	Sec02	F	NN	10130	5	1	0	4.935834156	0
167	2	19M	OLD	M1	Brn01	B1.98	20221018	WT	Rep01	Sec02	F	NN	25003	30	1	0	11.99856017	0
167	3	19M	OLD	M1	Brn01	B1.98	20221018	WT	Rep01	Sec02	F	NN	10730	7	1	0	6.523765144	0
167	4	19M	OLD	M1	Brn01	B1.98	20221018	WT	Rep01	Sec02	F	NN	32984	10	1	0	3.031772981	0
167	5	19M	OLD	M1	Brn01	B1.98	20221018	WT	Rep01	Sec02	F	NN	20613	20	1	0	9.702614855	0
167	6	19M	OLD	M1	Brn01	B1.98	20221018	WT	Rep01	Sec02	F	NN	12194	13	1	0	10.66098081	0
167	7	19M	OLD	M1	Brn01	B1.98	20221018	WT	Rep01	Sec02	F	NN	29138	38	1	0	13.04138925	0
167	8	19M	OLD	M1	Brn01	B1.98	20221018	WT	Rep01	Sec02	F	NN	26679	9	1	0	3.373439784	0
167	9	19M	OLD	M1	Brn01	B1.98	20221018	WT	Rep01	Sec02	F	NN	26065	21	1	0	8.056781124	0
168	1	19M	OLD	M1	Brn01	B1.98	20221018	WT	Rep01	Sec02	F	NN	8389	5	1	0	5.960185958	0
168	2	19M	OLD	M1	Brn01	B1.98	20221018	WT	Rep01	Sec02	F	NN	19833	4	1	0	2.016840619	0
197	1	19M	OLD	S1	Brn01	B-1.70	20221018	WT	Rep01	Sec03	F	NN	11068	11	1	0	9.938561619	0
197	2	19M	OLD	S1	Brn01	B-1.70	20221018	WT	Rep01	Sec03	F	NN	25459	34	1	0	13.35480577	0
197	3	19M	OLD	S1	Brn01	B-1.70	20221018	WT	Rep01	Sec03	F	NN	19636	13	1	0	6.620492972	0
197	4	19M	OLD	S1	Brn01	B-1.70	20221018	WT	Rep01	Sec03	F	NN	16950	15	1	0	8.849557522	0
198	1	19M	OLD	S1	Brn01	B-1.70	20221018	WT	Rep01	Sec03	F	NN	16891	6	1	0	3.552187556	0
198	2	19M	OLD	S1	Brn01	B-1.70	20221018	WT	Rep01	Sec03	F	NN	16698	1	1	0	0.598874117	0
198	3	19M	OLD	S1	Brn01	B-1.70	20221018	WT	Rep01	Sec03	F	NN	19110	14	1	0	7.326007326	0
198	4	19M	OLD	S1	Brn01	B-1.70	20221018	WT	Rep01	Sec03	F	NN	15505	5	1	0	3.224766204	0
198	5	19M	OLD	S1	Brn01	B-1.70	20221018	WT	Rep01	Sec03	F	NN	46379	37	1	0	7.97774855	0
198	6	19M	OLD	S1	Brn01	B-1.70	20221018	WT	Rep01	Sec03	F	NN	17081	1	1	0	0.585445817	0
198	7	19M	OLD	S1	Brn01	B-1.70	20221018	WT	Rep01	Sec03	F	NN	10140	2	1	0	1.972386588	0
198	8	19M	OLD	S1	Brn01	B-1.70	20221018	WT	Rep01	Sec03	F	NN	39414	8	1	0	2.029735627	0
198	9	19M	OLD	S1	Brn01	B-1.70	20221018	WT	Rep01	Sec03	F	NN	19493	2	1	0	1.026009337	0
199	1	19M	OLD	S1	Brn01	B-1.70	20221018	WT	Rep01	Sec03	F	NN	34092	17	1	0	4.986507098	0
199	2	19M	OLD	S1	Brn01	B-1.70	20221018	WT	Rep01	Sec03	F	NN	12040	7	1	0	5.813953488	0
199	3	19M	OLD	S1	Brn01	B-1.70	20221018	WT	Rep01	Sec03	F	NN	24605	15	1	0	6.096321886	0
199	4	19M	OLD	S1	Brn01	B-1.70	20221018	WT	Rep01	Sec03	F	NN	20675	9	1	0	4.353083434	0
199	5	19M	OLD	S1	Brn01	B-1.70	20221018	WT	Rep01	Sec03	F	NN	16467	5	1	0	3.036375782	0
199	6	19M	OLD	S1	Brn01	B-1.70	20221018	WT	Rep01	Sec03	F	NN	23141	17	1	0	7.346268528	0
199	7	19M	OLD	S1	Brn01	B-1.70	20221018	WT	Rep01	Sec03	F	NN	16813	10	1	0	5.947778505	0
199	8	19M	OLD	S1	Brn01	B-1.70	20221018	WT	Rep01	Sec03	F	NN	23162	11	1	0	4.749158104	0
199	9	19M	OLD	S1	Brn01	B-1.70	20221018	WT	Rep01	Sec03	F	NN	10729	26	1	0	24.23338615	0
199	10	19M	OLD	S1	Brn01	B-1.70	20221018	WT	Rep01	Sec03	F	NN	34253	10	1	0	2.919452311	0
200	1	19M	OLD	S1	Brn01	B-1.70	20221018	WT	Rep01	Sec03	F	NN	17020	4	1	0	2.350176263	0
200	2	19M	OLD	S1	Brn01	B-1.70	20221018	WT	Rep01	Sec03	F	NN	19305	5	1	0	2.59000259	0
200	3	19M	OLD	S1	Brn01	B-1.70	20221018	WT	Rep01	Sec03	F	NN	40719	7	1	0	1.719099192	0
200	4	19M	OLD	S1	Brn01	B-1.70	20221018	WT	Rep01	Sec03	F	NN	12924	9	1	0	6.963788301	0
200	5	19M	OLD	S1	Brn01	B-1.70	20221018	WT	Rep01	Sec03	F	NN	19778	6	1	0	3.033673779	0
200	6	19M	OLD	S1	Brn01	B-1.70	20221018	WT	Rep01	Sec03	F	NN	19821	1	1	0	0.504515413	0
200	7	19M	OLD	S1	Brn01	B-1.70	20221018	WT	Rep01	Sec03	F	NN	34814	12	1	0	3.446889183	0
200	8	19M	OLD	S1	Brn01	B-1.70	20221018	WT	Rep01	Sec03	F	NN	29189	5	1	0	1.712974066	0
200	9	19M	OLD	S1	Brn01	B-1.70	20221018	WT	Rep01	Sec03	F	NN	28821	14	1	0	4.857569134	0
200	10	19M	OLD	S1	Brn01	B-1.70	20221018	WT	Rep01	Sec03	F	NN	36553	35	1	0	9.575137472	0
200	11	19M	OLD	S1	Brn01	B-1.70	20221018	WT	Rep01	Sec03	F	NN	12875	5	1	0	3.883495146	0
200	12	19M	OLD	S1	Brn01	B-1.70	20221018	WT	Rep01	Sec03	F	NN	15913	10	1	0	6.284170175	0
200	13	19M	OLD	S1	Brn01	B-1.70	20221018	WT	Rep01	Sec03	F	NN	28041	4	1	0	1.42648265	0
201	1	19M	OLD	S1	Brn01	B-1.70	20221018	WT	Rep01	Sec03	F	NN	49945	49	1	0	9.810791871	0
201	2	19M	OLD	S1	Brn01	B-1.70	20221018	WT	Rep01	Sec03	F	NN	21221	1	1	0	0.471231327	0
201	3	19M	OLD	S1	Brn01	B-1.70	20221018	WT	Rep01	Sec03	F	NN	12898	12	1	0	9.303768026	0
201	4	19M	OLD	S1	Brn01	B-1.70	20221018	WT	Rep01	Sec03	F	NN	24330	22	1	0	9.042334566	0
201	5	19M	OLD	S1	Brn01	B-1.70	20221018	WT	Rep01	Sec03	F	NN	29593	29	1	0	9.799614774	0
201	6	19M	OLD	S1	Brn01	B-1.70	20221018	WT	Rep01	Sec03	F	NN	8675	1	1	0	1.152737752	0
201	7	19M	OLD	S1	Brn01	B-1.70	20221018	WT	Rep01	Sec03	F	NN	16494	1	1	0	0.606281072	0
201	8	19M	OLD	S1	Brn01	B-1.70	20221018	WT	Rep01	Sec03	F	NN	9271	2	1	0	2.157264589	0
201	9	19M	OLD	S1	Brn01	B-1.70	20221018	WT	Rep01	Sec03	F	NN	33881	25	1	0	7.37876686	0
[truncated: 451 more rows]
