# Supplementary material for: An altered cell-specific subcellular distribution of translesion synthesis DNA polymerase kappa (POLK) in aging mouse neurons
Source: eLife. 2026 May 13;13:RP101533. doi: 10.7554/eLife.101533 (PMC13171111; doi:10.7554/eLife.101533)
Supplement: Figure 4—source data 1. [file elife-101533-fig4-data1.zip › Figure4/Fig4_script.R]

library(dplyr)
library(ggplot2)
library(effsize)

# Set working directory
setwd("/set/path/to/working/directory/")

# Read .csv into a dataframe
# read.csv() converts "Cell-type" -> "Cell.type" by default
data <- read.csv("./Fig4_data.csv", header = TRUE, sep = ",")

# Rearrange factor levels
data$area <- factor(data$area, levels = c("M1", "S1"))
data$Cell.type <- factor(data$Cell.type, levels = c("IN", "PN", "NN"))

# IMPORTANT:
# The raw CSV uses age_bracket values YNG and OLD.
# Create a separate plotting facet variable so ordering is forced explicitly.
data$age_panel <- factor(
  data$age_bracket,
  levels = c("YNG", "OLD"),
  labels = c("Young", "Old (19M - 24M)")
)

# Re-assert factor order after filtering
data$Cell.type <- factor(data$Cell.type, levels = c("IN", "PN", "NN"))
data$age_panel <- factor(
  data$age_panel,
  levels = c("Young", "Old (19M - 24M)")
)

# Pairwise comparisons within each area and age panel
comparisons <- list(
  c("IN", "NN"),
  c("IN", "PN"),
  c("PN", "NN")
)

# Exact p-value formatter
fmt_p <- function(p) {
  if (is.na(p)) return(NA_character_)
  if (p < 1e-4) {
    paste0("p=", format(p, scientific = TRUE, digits = 2))
  } else {
    paste0("p=", sprintf("%.4f", p))
  }
}

# Uncomment if figure-style labels are needed
fmt_p <- function(p) if (p < 0.001) "p<0.001" else paste0("p=", sprintf("%.3f", p))

# Manual x-positions for the three dodged boxes within each area
area_x <- c(M1 = 1, S1 = 2)
cell_offset <- c(IN = -0.26, PN = 0.00, NN = 0.26)

# Build annotation table with Mann-Whitney p-values + Cohen's d
ann_list <- list()
k <- 1
for (age_i in levels(data$age_panel)) {
  for (area_i in c("M1", "S1")) {
    subdat <- data %>% filter(age_panel == age_i, area == area_i)

    y_max <- max(subdat$NucPolk_perArea, na.rm = TRUE)
    y_rng <- diff(range(subdat$NucPolk_perArea, na.rm = TRUE))
    if (y_rng == 0) y_rng <- y_max

    step <- 0.13 * y_rng
    base <- y_max + -0.35 * y_rng
    text_nudge <- 0.025 * y_rng
    tip_drop <- 0.00 * y_rng

    for (i in seq_along(comparisons)) {
      g1 <- comparisons[[i]][1]
      g2 <- comparisons[[i]][2]

      x1 <- subdat %>% filter(Cell.type == g1) %>% pull(NucPolk_perArea)
      x2 <- subdat %>% filter(Cell.type == g2) %>% pull(NucPolk_perArea)

      wt <- wilcox.test(x1, x2, exact = FALSE)
      d_val <- effsize::cohen.d(x1, x2, hedges.correction = FALSE)$estimate

      y_here <- base + (length(comparisons) - i) * step

      ann_list[[k]] <- data.frame(
        age_panel = age_i,
        area = factor(area_i, levels = c("M1", "S1")),
        xstart = area_x[[area_i]] + cell_offset[[g1]],
        xend   = area_x[[area_i]] + cell_offset[[g2]],
        xmid   = area_x[[area_i]] + mean(c(cell_offset[[g1]], cell_offset[[g2]])),
        y      = y_here,
        ytip   = y_here - tip_drop,
        ytext  = y_here + text_nudge,
        label  = paste0(fmt_p(wt$p.value), "\nCohen's d=", sprintf("%.2f", abs(unname(d_val))))
      )
      k <- k + 1
    }
  }
}
ann_df <- do.call(rbind, ann_list)
ann_df$age_panel <- factor(ann_df$age_panel, levels = c("Young", "Old (19M - 24M)"))

# Generate graph
graph <- ggplot(data, aes(x = area, y = NucPolk_perArea, fill = Cell.type)) +
  geom_boxplot(
    notch = FALSE,
    linewidth = 0.25,
    alpha = 0.30,
    position = position_dodge(width = 0.8),
    outlier.size = 1.2
  ) +
  facet_grid(cols = vars(age_panel), scales = "fixed", space = "fixed") +
  geom_segment(
    data = ann_df,
    aes(x = xstart, xend = xend, y = y, yend = y),
    inherit.aes = FALSE,
    linewidth = 0.3
  ) +
  geom_segment(
    data = ann_df,
    aes(x = xstart, xend = xstart, y = y, yend = ytip),
    inherit.aes = FALSE,
    linewidth = 0.3
  ) +
  geom_segment(
    data = ann_df,
    aes(x = xend, xend = xend, y = y, yend = ytip),
    inherit.aes = FALSE,
    linewidth = 0.3
  ) +
  geom_text(
    data = ann_df,
    aes(x = xmid, y = ytext, label = label),
    inherit.aes = FALSE,
    size = 2,
    lineheight = 0.95
  ) +
  labs(x = "brain area", y = "nuclear POLK counts per area") +
  theme_classic() +
  theme(
    axis.title = element_text(size = 10),
    axis.text = element_text(size = 10),
    strip.text = element_text(size = 12),
    panel.grid.major = element_blank(),
    panel.grid.minor = element_blank(),
    legend.position = "none",
    plot.margin = margin(12, 30, 12, 12)
  ) +
  coord_cartesian(clip = "off")

print(graph)

# Optional save lines
# ggsave("Fig4_with_p_and_cohens_d_young_left.png", graph, width = 8.5, height = 5.5, dpi = 300)
# ggsave("Fig4_with_p_and_cohens_d_young_left.pdf", graph, width = 8.5, height = 5.5)
