# Supplementary material for: An altered cell-specific subcellular distribution of translesion synthesis DNA polymerase kappa (POLK) in aging mouse neurons
Source: eLife. 2026 May 13;13:RP101533. doi: 10.7554/eLife.101533 (PMC13171111; doi:10.7554/eLife.101533)
Supplement: Figure 5—source data 1. [file elife-101533-fig5-data1.zip]

Archive with 7 entries (6 files):
- Figure5/
- Figure5/Fig5C+Sup1_data.csv
- __MACOSX/Figure5/._Fig5C+Sup1_data.csv
- Figure5/.DS_Store
- __MACOSX/Figure5/._.DS_Store
- Figure5/Fig5C+Sup1_MWU.R
- __MACOSX/Figure5/._Fig5C+Sup1_MWU.R
