# Supplementary material for: An altered cell-specific subcellular distribution of translesion synthesis DNA polymerase kappa (POLK) in aging mouse neurons
Source: eLife. 2026 May 13;13:RP101533. doi: 10.7554/eLife.101533 (PMC13171111; doi:10.7554/eLife.101533)
Supplement: Figure 5—source data 1. [file elife-101533-fig5-data1.zip › Figure5/Fig5C+Sup1_data.csv]

ImageNumber	ObjectNumber	age	brain_area	brain	bregma	date	genotype	replicate	section	sex	treatment	NucPolkObj_Count	CytoPolkObj_Count	MGOne.MGNo.MGNo.MG_count	MGAdjacent_count	MG100_pct.overlap	MGAdjacent_pct.overlap	NucPolk_Area	CytoPolk_Area	Nuc_Area	NucPolk_intg.Intensity	NucPolk_mean.Intensity	Nuc.Polk_median.intensity	Cyto_Area	CytoPolk_intg.intensity	CytoPolk_mean.intensity	CytoPolk_median.intensity	celltype	Age_Grp	NucPolkperArea	CytoPolkperArea
3	1	19M	Cg1	Brn01	B	20230613	WT	rep	1	F	NA	0	8	No MG	MG free	0	0	35	2	2237	572.1924925	0.255785647	0.248661026	2449	681.8703749	0.278428083	0.249042496	IN	earlyOld	0	326.6639445
3	2	19M	Cg1	Brn01	B	20230613	WT	rep	1	F	NA	29	35	No MG	MG free	0	0	25	1	2961	710.1272599	0.239826835	0.223735407	4446	1903.923186	0.428232835	0.341893643	IN	earlyOld	979.3988517	787.2244714
3	3	19M	Cg1	Brn01	B	20230613	WT	rep	1	F	NA	0	6	No MG	MG free	0	0	10	8	5348	1554.664759	0.290700217	0.280079335	2926	800.5239795	0.273589877	0.24200809	IN	earlyOld	0	205.0580998
3	4	19M	Cg1	Brn01	B	20230613	WT	rep	1	F	NA	25	38	No MG	MG free	0	0	33	4	7628	1147.656153	0.150453088	0.140871286	6769	1987.096986	0.293558426	0.275051504	IN	earlyOld	327.7399056	561.3827744
3	5	19M	Cg1	Brn01	B	20230613	WT	rep	1	F	NA	46	61	One MG	MG tied	96.91056911	33.00813008	20	15	3366	915.2782479	0.271918671	0.251667053	5396	1822.184238	0.337691668	0.32758069	IN	earlyOld	1366.607249	1130.467013
3	6	19M	Cg1	Brn01	B	20230613	WT	rep	1	F	NA	0	32	No MG	MG free	0	0	23	2	8153	1101.928923	0.135156252	0.126787215	9845	3390.344032	0.344372172	0.264873743	IN	earlyOld	0	325.0380904
3	7	19M	Cg1	Brn01	B	20230613	WT	rep	1	F	NA	41	88	No MG	MG free	0	0	18	5	1907	893.3377738	0.4684519	0.435622185	16655	4610.041153	0.276796227	0.255115598	IN	earlyOld	2149.973781	528.3698589
3	8	19M	Cg1	Brn01	B	20230613	WT	rep	1	F	NA	0	3	One MG	MG free	4.339562876	0	23	228	5490	1017.534799	0.185343315	0.172198057	187	56.76856646	0.303575222	0.302250713	IN	earlyOld	0	1604.278075
3	9	19M	Cg1	Brn01	B	20230613	WT	rep	1	F	NA	0	121	No MG	MG free	0	0	28	2	3892	807.281712	0.207420789	0.197726399	17828	6905.267126	0.387327077	0.344899684	IN	earlyOld	0	678.7076509
8	1	19M	M1	Brn01	B	20230613	WT	rep	1	F	NA	0	40	One MG	MG tied	100	77.11386697	9	48	2138	618.0884721	0.289096573	0.277393758	5254	2800.242314	0.532973413	0.479545295	IN	earlyOld	0	761.324705
8	2	19M	M1	Brn01	B	20230613	WT	rep	1	F	NA	0	27	No MG	MG free	0	0	49	66	5045	1021.317098	0.202441447	0.1899672	5428	1919.211612	0.3535762	0.347203791	IN	earlyOld	0	497.4207811
8	3	19M	M1	Brn01	B	20230613	WT	rep	1	F	NA	0	5	One MG	MG tied	88.54824166	8.746618575	29	6	2034	667.159075	0.328003478	0.321538121	637	301.5349812	0.473367317	0.47162585	IN	earlyOld	0	784.9293564
8	4	19M	M1	Brn01	B	20230613	WT	rep	1	F	NA	18	26	No MG	MG free	0	0	43	34	6153	1535.63563	0.249575106	0.232204169	6227	2422.089341	0.388965688	0.324505985	IN	earlyOld	292.5402243	417.5365344
8	5	19M	M1	Brn01	B	20230613	WT	rep	1	F	NA	0	32	No MG	MG free	0	0	20	25	2356	755.1843293	0.320536642	0.316945136	6522	2444.377645	0.374789581	0.354558647	IN	earlyOld	0	490.6470408
8	6	19M	M1	Brn01	B	20230613	WT	rep	1	F	NA	0	31	No MG	MG free	0	0	13	34	1976	411.635508	0.208317565	0.200045779	7454	3179.990859	0.426615355	0.355672538	IN	earlyOld	0	415.8840891
8	7	19M	M1	Brn01	B	20230613	WT	rep	1	F	NA	0	22	No MG	MG free	0	0	23	118	191	62.35234615	0.326452074	0.317608923	6713	2820.429099	0.420144362	0.371099412	IN	earlyOld	0	327.7223298
8	8	19M	M1	Brn01	B	20230613	WT	rep	1	F	NA	14	40	No MG	MG free	0	0	21	36	2493	696.5871672	0.279417235	0.267864496	9595	3061.648371	0.319087897	0.312222481	IN	earlyOld	561.5724027	416.8837936
9	1	19M	M2	Brn01	B0.26	20230613	WT	rep	1	F	NA	11	18	No MG	MG free	0	0	20	5	2094	619.0754404	0.295642522	0.26478982	4940	2377.171282	0.481208762	0.371725023	IN	earlyOld	525.3104107	364.3724696
9	2	19M	M2	Brn01	B0.26	20230613	WT	rep	1	F	NA	19	70	One MG	MG tied	58.76436782	4.885057471	98	2	2290	1163.278585	0.507981915	0.493446261	8606	5308.719525	0.616862599	0.58721292	IN	earlyOld	829.6943231	813.3860098
9	3	19M	M2	Brn01	B0.26	20230613	WT	rep	1	F	NA	0	16	Two MG	MG tied	100	59.11885246	24	22	5906	1339.857802	0.226863834	0.205325395	3579	2499.663645	0.698425159	0.800679028	IN	earlyOld	0	447.0522492
9	4	19M	M2	Brn01	B0.26	20230613	WT	rep	1	F	NA	30	33	No MG	MG free	0	0	120	5	4956	1073.162158	0.216537966	0.203219652	17700	5419.958603	0.30621235	0.263569087	IN	earlyOld	605.3268765	186.440678
9	5	19M	M2	Brn01	B0.26	20230613	WT	rep	1	F	NA	0	25	No MG	MG free	0	0	43	1	3446	1023.69633	0.297068001	0.278339833	8687	2737.961304	0.315179153	0.288334489	IN	earlyOld	0	287.7863474
9	6	19M	M2	Brn01	B0.26	20230613	WT	rep	1	F	NA	24	45	No MG	MG free	0	0	24	71	2002	517.2252835	0.258354287	0.201953158	16239	5624.766232	0.346373929	0.302105755	IN	earlyOld	1198.801199	277.1106595
9	7	19M	M2	Brn01	B0.26	20230613	WT	rep	1	F	NA	0	72	No MG	MG free	0	0	9	24	4635	1707.885497	0.368475835	0.324048221	14042	5456.648235	0.388594804	0.356710166	IN	earlyOld	0	512.7474719
12	1	19M	M2	Brn01	B	20230613	WT	rep	1	F	NA	0	22	No MG	MG free	0	0	19	2	7224	1008.067262	0.139544195	0.127626464	11241	3401.965347	0.302639031	0.265972376	IN	earlyOld	0	195.7121253
12	2	19M	M2	Brn01	B	20230613	WT	rep	1	F	NA	18	16	No MG	MG free	0	0	35	4	2627	609.6470584	0.232069683	0.226665139	9423	2426.563318	0.257514944	0.242534518	IN	earlyOld	685.1922345	169.7973045
12	3	19M	M2	Brn01	B	20230613	WT	rep	1	F	NA	28	31	No MG	MG free	0	0	25	4	735	287.145968	0.390674786	0.388258189	8632	3120.056947	0.36145238	0.320622563	IN	earlyOld	3809.52381	359.128823
12	4	19M	M2	Brn01	B	20230613	WT	rep	1	F	NA	17	28	No MG	MG free	0	0	8	3	3318	574.8780045	0.173260399	0.160143435	4876	1426.018631	0.292456651	0.289845109	IN	earlyOld	512.3568415	574.2411813
12	5	19M	M2	Brn01	B	20230613	WT	rep	1	F	NA	0	7	One MG	MG tied	100	38.90020367	8	29	7588	1289.929976	0.169996043	0.155703053	462	170.374655	0.368776309	0.354406029	IN	earlyOld	0	1515.151515
12	6	19M	M2	Brn01	B	20230613	WT	rep	1	F	NA	0	45	One MG	MG free	52.0609319	0	48	6	93	30.04287788	0.323041698	0.332433045	7509	2808.372045	0.374000805	0.336293578	IN	earlyOld	0	599.280863
12	7	19M	M2	Brn01	B	20230613	WT	rep	1	F	NA	0	7	No MG	MG free	0	0	18	4	5678	1019.403968	0.179535746	0.167025253	2279	685.0731515	0.300602524	0.294422835	IN	earlyOld	0	307.1522598
13	1	19M	M2	Brn01	B	20230613	WT	rep	1	F	NA	0	40	One MG	MG tied	100	77.11386697	9	48	2138	618.0884721	0.289096573	0.277393758	5254	2800.242314	0.532973413	0.479545295	IN	earlyOld	0	761.324705
13	2	19M	M2	Brn01	B	20230613	WT	rep	1	F	NA	0	27	No MG	MG free	0	0	49	66	5045	1021.317098	0.202441447	0.1899672	5428	1919.211612	0.3535762	0.347203791	IN	earlyOld	0	497.4207811
13	3	19M	M2	Brn01	B	20230613	WT	rep	1	F	NA	0	5	One MG	MG tied	88.54824166	8.746618575	29	6	2034	667.159075	0.328003478	0.321538121	637	301.5349812	0.473367317	0.47162585	IN	earlyOld	0	784.9293564
13	4	19M	M2	Brn01	B	20230613	WT	rep	1	F	NA	18	26	No MG	MG free	0	0	43	34	6153	1535.63563	0.249575106	0.232204169	6227	2422.089341	0.388965688	0.324505985	IN	earlyOld	292.5402243	417.5365344
13	5	19M	M2	Brn01	B	20230613	WT	rep	1	F	NA	0	32	No MG	MG free	0	0	20	25	2356	755.1843293	0.320536642	0.316945136	6522	2444.377645	0.374789581	0.354558647	IN	earlyOld	0	490.6470408
13	6	19M	M2	Brn01	B	20230613	WT	rep	1	F	NA	0	31	No MG	MG free	0	0	13	34	1976	411.635508	0.208317565	0.200045779	7454	3179.990859	0.426615355	0.355672538	IN	earlyOld	0	415.8840891
13	7	19M	M2	Brn01	B	20230613	WT	rep	1	F	NA	0	22	No MG	MG free	0	0	23	118	191	62.35234615	0.326452074	0.317608923	6713	2820.429099	0.420144362	0.371099412	IN	earlyOld	0	327.7223298
13	8	19M	M2	Brn01	B	20230613	WT	rep	1	F	NA	14	40	No MG	MG free	0	0	21	36	2493	696.5871672	0.279417235	0.267864496	9595	3061.648371	0.319087897	0.312222481	IN	earlyOld	561.5724027	416.8837936
15	1	19M	S1	Brn01	B-1.46	20230613	WT	rep	1	F	NA	15	44	No MG	MG free	0	0	18	35	4837	1191.573327	0.24634553	0.224849313	13483	3645.032076	0.270342808	0.251812011	IN	earlyOld	310.109572	326.3368686
15	2	19M	S1	Brn01	B-1.46	20230613	WT	rep	1	F	NA	0	23	No MG	MG free	0	0	16	28	3156	870.0023507	0.275666144	0.251865417	4992	1514.447426	0.303374885	0.292515457	IN	earlyOld	0	460.7371795
15	3	19M	S1	Brn01	B-1.46	20230613	WT	rep	1	F	NA	0	7	No MG	MG free	0	0	9	22	5768	1267.584971	0.219761611	0.192248419	3018	872.7777833	0.289190783	0.239810795	IN	earlyOld	0	231.9416832
15	4	19M	S1	Brn01	B-1.46	20230613	WT	rep	1	F	NA	22	39	No MG	MG free	0	0	13	19	3964	966.4713359	0.243812143	0.239887089	9859	2787.732341	0.282760152	0.268520623	IN	earlyOld	554.9949546	395.5776448
15	5	19M	S1	Brn01	B-1.46	20230613	WT	rep	1	F	NA	14	35	One MG	MG free	25.61307902	0	10	17	649	143.1524835	0.220573935	0.214435034	10600	3573.196521	0.337094011	0.276966512	IN	earlyOld	2157.164869	330.1886792
15	6	19M	S1	Brn01	B-1.46	20230613	WT	rep	1	F	NA	0	22	One MG	MG tied	100	25.35885167	9	69	6180	1378.464058	0.223052437	0.202609286	4276	1344.71162	0.314478863	0.29901579	IN	earlyOld	0	514.4995323
15	7	19M	S1	Brn01	B-1.46	20230613	WT	rep	1	F	NA	12	39	One MG	MG free	1.094890511	0	22	34	4448	1048.287649	0.23567618	0.214038298	9965	3232.809675	0.324416425	0.291111618	IN	earlyOld	269.7841727	391.3697943
15	8	19M	S1	Brn01	B-1.46	20230613	WT	rep	1	F	NA	2	59	No MG	MG free	0	0	22	10	631	171.226032	0.271356628	0.262027919	11622	3521.084337	0.30296716	0.288532853	IN	earlyOld	316.9572108	507.6578902
15	9	19M	S1	Brn01	B-1.46	20230613	WT	rep	1	F	NA	0	12	No MG	MG free	0	0	28	4	2727	653.8770735	0.239778905	0.227023728	3778	1077.746517	0.285269062	0.277088583	IN	earlyOld	0	317.6283748
15	10	19M	S1	Brn01	B-1.46	20230613	WT	rep	1	F	NA	19	34	No MG	MG free	0	0	21	13	2492	638.4493782	0.25619959	0.247699708	12595	3453.806988	0.274220483	0.258251309	IN	earlyOld	762.4398074	269.9483922
15	11	19M	S1	Brn01	B-1.46	20230613	WT	rep	1	F	NA	19	27	No MG	MG free	0	0	16	35	4874	957.4646984	0.196443311	0.184481576	10337	3252.134417	0.314611049	0.252491027	IN	earlyOld	389.8235535	261.1976395
15	12	19M	S1	Brn01	B-1.46	20230613	WT	rep	1	F	NA	5	12	No MG	MG free	0	0	41	5	3741	706.5652406	0.188870687	0.172335394	3839	1074.289753	0.27983583	0.269558251	IN	earlyOld	133.6541032	312.5814014
16	1	19M	S1	Brn01	B-1.46	20230613	WT	rep	1	F	NA	14	3	No MG	MG free	0	0	36	3	3058	883.3431908	0.288863045	0.279209584	2643	787.3230638	0.297889922	0.295613021	IN	earlyOld	457.8155657	113.507378
16	2	19M	S1	Brn01	B-1.46	20230613	WT	rep	1	F	NA	0	76	No MG	MG free	0	0	8	8	6385	1810.088121	0.2834907	0.272144645	10178	3963.660716	0.389434144	0.369787127	IN	earlyOld	0	746.7085871
16	3	19M	S1	Brn01	B-1.46	20230613	WT	rep	1	F	NA	34	9	No MG	MG free	0	0	22	1	2020	742.7050893	0.367675787	0.34256503	4141	1152.594309	0.278337191	0.26994735	IN	earlyOld	1683.168317	217.3388071
16	4	19M	S1	Brn01	B-1.46	20230613	WT	rep	1	F	NA	25	38	No MG	MG free	0	0	6	10	2695	789.5131153	0.292954774	0.283932239	6171	2262.872756	0.366694661	0.343076229	IN	earlyOld	927.6437848	615.7835035
16	5	19M	S1	Brn01	B-1.46	20230613	WT	rep	1	F	NA	28	10	No MG	MG free	0	0	9	22	3257	1428.4383	0.438574854	0.375524521	1892	626.1498438	0.330946006	0.316166937	IN	earlyOld	859.6868284	528.5412262
16	6	19M	S1	Brn01	B-1.46	20230613	WT	rep	1	F	NA	0	14	No MG	MG free	0	0	53	8	4073	1217.093492	0.29881991	0.281658649	3657	1192.831617	0.326177637	0.321629673	IN	earlyOld	0	382.8274542
16	7	19M	S1	Brn01	B-1.46	20230613	WT	rep	1	F	NA	19	52	No MG	MG free	0	0	6	53	79	20.55754931	0.260222143	0.252567336	6128	2756.314457	0.449790218	0.407095432	IN	earlyOld	24050.63291	848.5639687
20	1	19M	S1	Brn01	B	20230613	WT	rep	1	F	NA	0	137	No MG	MG free	0	0	31	172	2434	705.2878311	0.289764926	0.270893425	9402	4180.184556	0.444605888	0.439291984	IN	earlyOld	0	1457.136779
20	2	19M	S1	Brn01	B	20230613	WT	rep	1	F	NA	0	35	No MG	MG free	0	0	37	14	2629	1401.781445	0.533199485	0.433463037	2424	933.3359281	0.385039574	0.381612867	IN	earlyOld	0	1443.894389
20	3	19M	S1	Brn01	B	20230613	WT	rep	1	F	NA	0	35	No MG	MG free	0	0	28	7	5880	1198.5973	0.203843078	0.186129555	2909	1457.407752	0.500999571	0.483840704	IN	earlyOld	0	1203.162599
20	4	19M	S1	Brn01	B	20230613	WT	rep	1	F	NA	0	27	No MG	MG free	0	0	26	4	4390	1143.610514	0.260503534	0.261661708	1899	933.1245904	0.491376825	0.482246131	IN	earlyOld	0	1421.800948
20	5	19M	S1	Brn01	B	20230613	WT	rep	1	F	NA	19	139	One MG	MG free	5.540166205	0	57	5	2783	872.057587	0.31335163	0.308827341	17281	7536.316701	0.436104201	0.408598453	IN	earlyOld	682.716493	804.3516
20	6	19M	S1	Brn01	B	20230613	WT	rep	1	F	NA	30	16	No MG	MG free	0	0	17	51	6633	1162.426078	0.175248919	0.16208896	1046	392.2441905	0.374994446	0.368123889	IN	earlyOld	452.2840344	1529.636711
20	7	19M	S1	Brn01	B	20230613	WT	rep	1	F	NA	36	110	No MG	MG free	0	0	28	87	4786	893.3486689	0.186658727	0.17744717	14252	5893.568522	0.413525717	0.398245215	IN	earlyOld	752.1938989	771.8214987
20	8	19M	S1	Brn01	B	20230613	WT	rep	1	F	NA	30	52	No MG	MG free	0	0	12	40	5326	1167.986984	0.219299096	0.198870838	6992	2674.285541	0.382477909	0.342946529	IN	earlyOld	563.2745024	743.7070938
20	9	19M	S1	Brn01	B	20230613	WT	rep	1	F	NA	0	47	One MG	MG free	54.30579965	0	14	6	1806	820.7174946	0.454439366	0.430579066	5151	1918.213047	0.372396243	0.349477381	IN	earlyOld	0	912.4441856
20	10	19M	S1	Brn01	B	20230613	WT	rep	1	F	NA	0	26	No MG	MG free	0	0	15	32	7855	774.3466703	0.098580098	0.088212408	2001	704.335256	0.351991632	0.351026177	IN	earlyOld	0	1299.350325
21	1	19M	S1	Brn01	B	20230613	WT	rep	1	F	NA	33	113	No MG	MG free	0	0	46	3	4759	851.5527275	0.178935223	0.167162582	13554	4496.071519	0.331715473	0.322026402	IN	earlyOld	693.422988	833.7022281
21	2	19M	S1	Brn01	B	20230613	WT	rep	1	F	NA	0	101	No MG	MG free	0	0	39	8	8480	835.7973911	0.098561013	0.089143209	11423	6088.493752	0.533003042	0.502105772	IN	earlyOld	0	884.1810383
21	3	19M	S1	Brn01	B	20230613	WT	rep	1	F	NA	0	6	One MG	MG free	13.38851022	0	7	6	7712	1090.411796	0.141391571	0.129091322	879	274.0043186	0.311722774	0.303974986	IN	earlyOld	0	682.5938567
25	1	18M	Cg1	Brn01	B0.02	20231116	WT	rep	1	F	NA	0	3	No MG	MG free	0	0	27	68	7487	2438.865644	0.325746714	0.249614716	256	49.31332872	0.19263019	0.177538723	IN	earlyOld	0	1171.875
25	2	18M	Cg1	Brn01	B0.02	20231116	WT	rep	1	F	NA	57	113	No MG	MG free	0	0	7	38	3632	1440.422065	0.396591978	0.353688866	19635	3380.980134	0.172191502	0.12390326	IN	earlyOld	1569.38326	575.5029284
25	3	18M	Cg1	Brn01	B0.02	20231116	WT	rep	1	F	NA	0	39	No MG	MG free	0	0	10	34	33	2.470054179	0.074850127	0.07755398	5455	1092.607294	0.200294646	0.16826123	IN	earlyOld	0	714.9404216
25	4	18M	Cg1	Brn01	B0.02	20231116	WT	rep	1	F	NA	33	95	No MG	MG free	0	0	46	26	4064	768.8271008	0.189179897	0.136858165	11635	2629.39611	0.225990211	0.17556268	IN	earlyOld	812.007874	816.5019338
25	5	18M	Cg1	Brn01	B0.02	20231116	WT	rep	1	F	NA	0	53	One MG	MG tied	66.58338538	2.248594628	11	5	9153	2235.152727	0.244198921	0.173434049	10450	2571.540476	0.246080428	0.163485155	IN	earlyOld	0	507.1770335
25	6	18M	Cg1	Brn01	B0.02	20231116	WT	rep	1	F	NA	14	41	No MG	MG free	0	0	24	37	15334	3337.782849	0.217672026	0.154833302	8703	1533.371634	0.176188858	0.112092778	IN	earlyOld	91.30037824	471.1019189
25	7	18M	Cg1	Brn01	B0.02	20231116	WT	rep	1	F	NA	34	59	No MG	MG free	0	0	36	30	1963	180.0099491	0.091701451	0.082154572	13405	2299.982438	0.171576459	0.113252461	IN	earlyOld	1732.042792	440.1342783
25	8	18M	Cg1	Brn01	B0.02	20231116	WT	rep	1	F	NA	64	116	No MG	MG free	0	0	16	40	7840	1973.073078	0.251667484	0.202807665	26565	3646.569454	0.137269695	0.096871898	IN	earlyOld	816.3265306	436.6647845
27	1	18M	Cg1	Brn01	B0.02	20231116	WT	rep	1	F	NA	0	12	No MG	MG free	0	0	30	16	5	0.382696275	0.076539255	0.079354543	4960	376.4873736	0.075904712	0.063920043	IN	earlyOld	0	241.9354839
27	2	18M	Cg1	Brn01	B0.02	20231116	WT	rep	1	F	NA	0	35	No MG	MG free	0	0	9	11	8974	947.2323353	0.105552968	0.078095675	9200	1409.71986	0.15323042	0.086655982	IN	earlyOld	0	380.4347826
27	3	18M	Cg1	Brn01	B0.02	20231116	WT	rep	1	F	NA	0	31	No MG	MG free	0	0	47	15	4812	477.8845047	0.099310994	0.077698939	7024	1042.806012	0.148463271	0.083009079	IN	earlyOld	0	441.3439636
42	1	18M	M1	Brn01	B0.02	20231116	WT	rep	1	F	NA	0	30	No MG	MG free	0	0	26	11	7873	2483.447731	0.315438553	0.254695952	7150	2459.89102	0.344040702	0.228519112	IN	earlyOld	0	419.5804196
42	2	18M	M1	Brn01	B0.02	20231116	WT	rep	1	F	NA	54	88	No MG	MG free	0	0	27	31	254	44.4390173	0.174956761	0.132753491	19634	3317.235755	0.168953639	0.134111539	IN	earlyOld	21259.84252	448.2020984
42	3	18M	M1	Brn01	B0.02	20231116	WT	rep	1	F	NA	0	36	No MG	MG free	0	0	30	2	24	3.396902449	0.141537602	0.143495843	7676	1296.13695	0.168855778	0.139589533	IN	earlyOld	0	468.9942678
42	4	18M	M1	Brn01	B0.02	20231116	WT	rep	1	F	NA	0	27	One MG	MG tied	86.8385346	0.271370421	22	5	6344	1568.033571	0.247167965	0.182955667	8376	2415.070405	0.288332188	0.159884036	IN	earlyOld	0	322.3495702
42	5	18M	M1	Brn01	B0.02	20231116	WT	rep	1	F	NA	0	53	One MG	MG free	2.803738318	0	7	3	6960	1296.653331	0.186300766	0.145967796	12673	2336.579615	0.184374624	0.161768526	IN	earlyOld	0	418.2119467
44	1	18M	M1	Brn01	B0.02	20231116	WT	rep	1	F	NA	40	69	No MG	MG free	0	0	32	2	6025	1413.955291	0.234681376	0.170946822	17844	2720.995943	0.152488004	0.115785457	IN	earlyOld	663.9004149	386.6845999
44	2	18M	M1	Brn01	B0.02	20231116	WT	rep	1	F	NA	0	97	One MG	MG free	18.92417369	0	12	37	4656	992.8827657	0.213248017	0.166582748	24827	4393.592478	0.17696832	0.134050503	IN	earlyOld	0	390.7036694
44	3	18M	M1	Brn01	B0.02	20231116	WT	rep	1	F	NA	32	81	No MG	MG free	0	0	28	38	4421	869.5539485	0.196687163	0.16564431	23237	3813.771834	0.164124966	0.12059968	IN	earlyOld	723.8181407	348.5820028
44	4	18M	M1	Brn01	B0.02	20231116	WT	rep	1	F	NA	0	53	No MG	MG free	0	0	18	14	4946	1124.845213	0.227425235	0.192889303	14754	2263.854812	0.153440071	0.118806742	IN	earlyOld	0	359.2246171
44	5	18M	M1	Brn01	B0.02	20231116	WT	rep	1	F	NA	32	52	No MG	MG free	0	0	13	5	53	4.844098561	0.091398086	0.06868086	18605	2504.265997	0.134601774	0.112939648	IN	earlyOld	60377.35849	279.4947595
44	6	18M	M1	Brn01	B0.02	20231116	WT	rep	1	F	NA	0	10	No MG	MG free	0	0	14	14	403	33.21695276	0.0824242	0.078744184	4964	686.827573	0.138361719	0.097108416	IN	earlyOld	0	201.4504432
44	7	18M	M1	Brn01	B0.02	20231116	WT	rep	1	F	NA	0	12	No MG	MG free	0	0	29	1	244	22.05178919	0.090376185	0.079148546	5009	1058.878081	0.211395105	0.136369884	IN	earlyOld	0	239.5687762
44	8	18M	M1	Brn01	B0.02	20231116	WT	rep	1	F	NA	29	61	No MG	MG free	0	0	22	28	3615	305.9714962	0.084639418	0.067025252	20799	3134.346397	0.150696976	0.121461816	IN	earlyOld	802.2130014	293.2833309
48	1	18M	M1	Brn01	B0.02	20231116	WT	rep	1	F	NA	45	53	No MG	MG free	0	0	15	4	8316	2036.03563	0.244833529	0.183642328	12894	2010.710217	0.15594154	0.119111925	IN	earlyOld	541.1255411	411.0438964
48	2	18M	M1	Brn01	B0.02	20231116	WT	rep	1	F	NA	0	23	No MG	MG free	0	0	14	3	8311	1854.104891	0.223090469	0.162165254	5394	1834.580515	0.340115038	0.182009608	IN	earlyOld	0	426.3997034
48	3	18M	M1	Brn01	B0.02	20231116	WT	rep	1	F	NA	37	49	No MG	MG free	0	0	26	119	5076	1214.503884	0.239263965	0.203189135	13229	2250.864028	0.170146196	0.124040589	IN	earlyOld	728.9204098	370.3983672
48	4	18M	M1	Brn01	B0.02	20231116	WT	rep	1	F	NA	0	7	No MG	MG free	0	0	28	10	6784	1369.733471	0.201906467	0.155260548	2927	421.2440227	0.143916646	0.133600369	IN	earlyOld	0	239.1527161
48	5	18M	M1	Brn01	B0.02	20231116	WT	rep	1	F	NA	0	17	No MG	MG free	0	0	23	1	33	5.55562675	0.168352326	0.145311661	5955	2156.628016	0.362154159	0.21139849	IN	earlyOld	0	285.4743913
57	1	18M	M1	Brn02	B0.26	20231116	WT	rep	2	F	NA	5	5	No MG	MG free	0	0	27	33	2687	548.711803	0.204209826	0.149622336	911	152.6846416	0.167601143	0.133607998	IN	earlyOld	186.0811314	548.8474204
57	2	18M	M1	Brn02	B0.26	20231116	WT	rep	2	F	NA	19	34	No MG	MG free	0	0	21	14	4781	1324.000718	0.276929663	0.221820399	15554	2817.682277	0.181154833	0.14189364	IN	earlyOld	397.4064003	218.5932879
57	3	18M	M1	Brn02	B0.26	20231116	WT	rep	2	F	NA	0	16	No MG	MG free	0	0	62	8	3501	1302.292073	0.37197717	0.33790341	10016	2135.854385	0.213244248	0.121477075	IN	earlyOld	0	159.7444089
57	4	18M	M1	Brn02	B0.26	20231116	WT	rep	2	F	NA	0	11	No MG	MG free	0	0	39	4	2	0.353353173	0.176676586	0.176699474	4352	688.0296944	0.158095058	0.140230417	IN	earlyOld	0	252.7573529
57	5	18M	M1	Brn02	B0.26	20231116	WT	rep	2	F	NA	0	26	No MG	MG free	0	0	33	16	3	0.510811016	0.170270339	0.174189366	9331	1849.135912	0.198171248	0.15857175	IN	earlyOld	0	278.6410888
57	6	18M	M1	Brn02	B0.26	20231116	WT	rep	2	F	NA	0	73	No MG	MG free	0	0	14	21	2673	691.528145	0.258708621	0.227550164	20937	3989.372383	0.190541739	0.160135806	IN	earlyOld	0	348.6650427
61	1	18M	M1	Brn02	B1.98	20231116	WT	rep	2	F	NA	0	58	One MG	MG tied	100	10.34897714	16	13	2474	1115.65562	0.45095215	0.427359432	8232	3154.170811	0.383159719	0.326314181	IN	earlyOld	0	704.5675413
61	2	18M	M1	Brn02	B1.98	20231116	WT	rep	2	F	NA	0	16	One MG	MG tied	80.10928962	5.245901639	9	32	4627	2571.521904	0.555764406	0.538681626	1991	695.9282218	0.349537028	0.265644312	IN	earlyOld	0	803.6162732
70	1	18M	M2	Brn01	B0.02	20231116	WT	rep	1	F	NA	0	15	No MG	MG free	0	0	18	20	4441	1839.406272	0.414187407	0.342984676	6067	666.4087285	0.109841557	0.085252158	IN	earlyOld	0	247.2391627
70	2	18M	M2	Brn01	B0.02	20231116	WT	rep	1	F	NA	28	65	No MG	MG free	0	0	29	12	3800	1659.838514	0.436799609	0.380575269	10350	2237.638835	0.216196989	0.164980546	IN	earlyOld	736.8421053	628.0193237
70	3	18M	M2	Brn01	B0.02	20231116	WT	rep	1	F	NA	26	56	No MG	MG free	0	0	29	15	7428	2247.850478	0.302618535	0.226718545	9154	1912.633769	0.208939673	0.149614707	IN	earlyOld	350.0269251	611.7544243
70	4	18M	M2	Brn01	B0.02	20231116	WT	rep	1	F	NA	46	103	No MG	MG free	0	0	17	12	8324	2919.811353	0.350770225	0.292240798	17436	3976.738461	0.228076305	0.147829399	IN	earlyOld	552.6189332	590.7318192
70	5	18M	M2	Brn01	B0.02	20231116	WT	rep	1	F	NA	49	87	No MG	MG free	0	0	6	19	3779	982.2399178	0.259920592	0.211131454	16304	3696.146898	0.226701846	0.168184936	IN	earlyOld	1296.639323	533.6113837
70	6	18M	M2	Brn01	B0.02	20231116	WT	rep	1	F	NA	0	47	No MG	MG free	0	0	31	142	3148	632.3516442	0.200874093	0.177691311	7912	2437.95076	0.308133311	0.252765685	IN	earlyOld	0	594.0343782
70	7	18M	M2	Brn01	B0.02	20231116	WT	rep	1	F	NA	0	65	No MG	MG free	0	0	17	32	262	38.44281689	0.146728309	0.139208063	10219	2374.426932	0.232354138	0.18267338	IN	earlyOld	0	636.0700656
82	1	18M	M2	Brn02	B0.26	20231116	WT	rep	2	F	NA	0	27	No MG	MG free	0	0	16	10	2559	677.5431448	0.264768716	0.22452125	7508	1707.347464	0.227403764	0.174822614	IN	earlyOld	0	359.6164092
82	2	18M	M2	Brn02	B0.26	20231116	WT	rep	2	F	NA	0	79	No MG	MG free	0	0	36	42	88	27.50525666	0.312559735	0.250995666	12077	3751.714534	0.310649543	0.23942931	IN	earlyOld	0	654.1359609
101	1	18M	S1	Brn01	B0.02	20231116	WT	rep	1	F	NA	3	28	No MG	MG free	0	0	28	42	623	96.82520793	0.155417669	0.148867011	6775	2457.126879	0.362675554	0.248859391	IN	earlyOld	481.540931	413.2841328
101	2	18M	S1	Brn01	B0.02	20231116	WT	rep	1	F	NA	14	22	No MG	MG free	0	0	15	143	5990	717.8938435	0.119848722	0.108186468	6384	900.315343	0.141026839	0.126176849	IN	earlyOld	233.7228715	344.6115288
101	3	18M	S1	Brn01	B0.02	20231116	WT	rep	1	F	NA	0	43	No MG	MG free	0	0	15	76	1348	185.6255897	0.137704443	0.126268402	10625	2181.014619	0.205271964	0.147173271	IN	earlyOld	0	404.7058824
101	4	18M	S1	Brn01	B0.02	20231116	WT	rep	1	F	NA	2	47	One MG	MG tied	65.36934075	5.798252581	24	117	3626	355.1626921	0.097948895	0.089372091	10814	4657.357671	0.430678534	0.364309162	IN	earlyOld	55.15719801	434.6217866
101	5	18M	S1	Brn01	B0.02	20231116	WT	rep	1	F	NA	4	58	No MG	MG free	0	0	23	1	4630	1116.658197	0.241178876	0.188067451	15335	3060.42733	0.199571394	0.138071254	IN	earlyOld	86.39308855	378.2197587
101	6	18M	S1	Brn01	B0.02	20231116	WT	rep	1	F	NA	25	77	No MG	MG free	0	0	10	132	5275	1358.213854	0.257481299	0.188952468	22452	3856.053362	0.171746542	0.134645611	IN	earlyOld	473.9336493	342.9538571
106	1	18M	S1	Brn02	B0.02	20231116	WT	rep	2	F	NA	0	52	No MG	MG free	0	0	17	11	2426	777.4953852	0.320484495	0.279804677	13420	2482.685008	0.184998883	0.154741734	IN	earlyOld	0	387.4813711
106	2	18M	S1	Brn02	B0.02	20231116	WT	rep	2	F	NA	0	21	No MG	MG free	0	0	26	9	5050	643.2859542	0.127383357	0.114961468	10406	1611.307669	0.154844097	0.135896847	IN	earlyOld	0	201.80665
106	3	18M	S1	Brn02	B0.02	20231116	WT	rep	2	F	NA	22	53	No MG	MG free	0	0	8	2	4775	1484.06894	0.310799778	0.260822475	10023	2035.586024	0.203091492	0.156145573	IN	earlyOld	460.7329843	528.7837973
106	4	18M	S1	Brn02	B0.02	20231116	WT	rep	2	F	NA	0	47	One MG	MG free	2.434542949	0	13	1	56	11.7859007	0.210462512	0.201007098	12845	2733.10895	0.212776096	0.16247043	IN	earlyOld	0	365.9011288
106	5	18M	S1	Brn02	B0.02	20231116	WT	rep	2	F	NA	0	27	No MG	MG free	0	0	18	18	3933	726.391516	0.184691461	0.14176394	6769	2782.19707	0.411020397	0.314915687	IN	earlyOld	0	398.8772345
106	6	18M	S1	Brn02	B0.02	20231116	WT	rep	2	F	NA	0	68	No MG	MG free	0	0	9	30	2413	473.5012592	0.196229283	0.177477688	19402	3731.470361	0.192324006	0.160311282	IN	earlyOld	0	350.479332
108	1	18M	S1	Brn02	B0.26	20231116	WT	rep	2	F	NA	0	68	One MG	MG free	48.32929782	0	6	64	3768	1692.885404	0.449279566	0.401327521	9696	2151.47065	0.2218926	0.191317618	IN	earlyOld	0	701.320132
108	2	18M	S1	Brn02	B0.26	20231116	WT	rep	2	F	NA	25	47	No MG	MG free	0	0	8	7	3957	1420.993209	0.359108721	0.304493785	5203	2353.406683	0.452317256	0.424551755	IN	earlyOld	631.7917614	903.3250048
108	3	18M	S1	Brn02	B0.26	20231116	WT	rep	2	F	NA	29	142	No MG	MG free	0	0	27	1	201	34.24521245	0.170374191	0.153864346	22093	5472.713649	0.247712563	0.189074546	IN	earlyOld	14427.8607	642.7375187
129	1	19M	M1	Brn03	B0.14	20231116	WT	rep	3	M	NA	0	77	No MG	MG free	0	0	18	2	5083	2263.465629	0.445301127	0.398573279	10578	3604.651301	0.340768699	0.282505542	IN	earlyOld	0	727.9258839
129	2	19M	M1	Brn03	B0.14	20231116	WT	rep	3	M	NA	0	38	No MG	MG free	0	0	7	35	3605	1293.450293	0.358793424	0.27497521	6505	1514.646006	0.232843352	0.199671924	IN	earlyOld	0	584.1660261
129	3	19M	M1	Brn03	B0.14	20231116	WT	rep	3	M	NA	40	147	No MG	MG free	0	0	14	8	131	21.46509507	0.163855688	0.158518352	17771	6880.695048	0.387186711	0.319890141	IN	earlyOld	30534.35115	827.1903663
129	4	19M	M1	Brn03	B0.14	20231116	WT	rep	3	M	NA	14	45	No MG	MG free	0	0	14	13	6859	2908.925703	0.42410347	0.35791561	5069	1451.321585	0.286313195	0.231715873	IN	earlyOld	204.1113865	887.7490629
129	5	19M	M1	Brn03	B0.14	20231116	WT	rep	3	M	NA	0	48	No MG	MG free	0	0	16	24	6913	2694.009003	0.389701866	0.328259706	7756	2518.453666	0.324710375	0.262180507	IN	earlyOld	0	618.8757091
135	1	19M	M1	Brn03	B0.26	20231116	WT	rep	3	M	NA	0	49	No MG	MG free	0	0	20	28	1793	610.3840081	0.340426106	0.288685441	9520	5034.426687	0.528826333	0.440878928	IN	earlyOld	0	514.7058824
136	1	19M	M1	Brn03	B0.26	20231116	WT	rep	3	M	NA	0	121	No MG	MG free	0	0	23	6	1392	726.0899377	0.521616335	0.483985662	14248	5942.148607	0.417051418	0.356313407	IN	earlyOld	0	849.2419989
136	2	19M	M1	Brn03	B0.26	20231116	WT	rep	3	M	NA	0	58	No MG	MG free	0	0	33	73	2284	1682.044739	0.736446909	0.805676341	6145	2873.948195	0.467688884	0.410826266	IN	earlyOld	0	943.8567941
137	1	19M	M1	Brn03	B0.26	20231116	WT	rep	3	M	NA	0	166	No MG	MG free	0	0	30	17	1863	662.5124289	0.355615904	0.273998618	23144	9575.11429	0.413719076	0.339971006	IN	earlyOld	0	717.2485309
137	2	19M	M1	Brn03	B0.26	20231116	WT	rep	3	M	NA	0	87	No MG	MG free	0	0	22	32	4362	1483.869154	0.340180916	0.275928885	9558	3944.527794	0.412693847	0.353078514	IN	earlyOld	0	910.2322662
151	1	19M	M2	Brn03	B2.46	20231116	WT	rep	3	M	NA	0	73	No MG	MG free	0	0	7	9	2880	1707.241244	0.592792098	0.559212625	8764	3040.871718	0.346973039	0.306919962	IN	earlyOld	0	832.9529895
151	2	19M	M2	Brn03	B2.46	20231116	WT	rep	3	M	NA	0	45	No MG	MG free	0	0	38	78	4665	2873.428152	0.615954588	0.576867342	7452	3402.333487	0.45656649	0.385397106	IN	earlyOld	0	603.8647343
151	3	19M	M2	Brn03	B2.46	20231116	WT	rep	3	M	NA	20	121	No MG	MG free	0	0	26	11	798	394.9293054	0.494898879	0.445120931	14162	6123.518744	0.432390817	0.374731064	IN	earlyOld	2506.265664	854.3990962
154	1	19M	S1	Brn03	B0.14	20231116	WT	rep	3	M	NA	0	6	No MG	MG free	0	0	14	19	3232	661.0822309	0.204542769	0.178927287	744	160.6218662	0.215889605	0.184405282	IN	earlyOld	0	806.4516129
3	1	19M	Cg1	Brn01	B	20230613	WT	rep	1	F	NA	0	5	No MG	MG free	0	0	8	1	3114	382.2707711	0.122758758	0.112886243	2723	569.8205079	0.20926203	0.199443042	PN	earlyOld	0	183.6210062
3	2	19M	Cg1	Brn01	B	20230613	WT	rep	1	F	NA	0	19	No MG	MG free	0	0	6	2	5023	788.7932408	0.157036281	0.14592202	10826	2612.467705	0.241314216	0.21237506	PN	earlyOld	0	175.5034177
3	3	19M	Cg1	Brn01	B	20230613	WT	rep	1	F	NA	0	16	No MG	MG free	0	0	35	10	4287	781.699489	0.182341845	0.175692379	5437	1308.957595	0.240749972	0.236194402	PN	earlyOld	0	294.2799338
3	4	19M	Cg1	Brn01	B	20230613	WT	rep	1	F	NA	0	7	No MG	MG free	0	0	25	4	10920	1507.976242	0.138093062	0.125352859	9648	2014.633631	0.208813602	0.177111462	PN	earlyOld	0	72.55389718
3	5	19M	Cg1	Brn01	B	20230613	WT	rep	1	F	NA	0	11	No MG	MG free	0	0	118	2	3896	486.169162	0.124786746	0.1170367	5441	1254.024873	0.230476911	0.196551457	PN	earlyOld	0	202.168719
3	6	19M	Cg1	Brn01	B	20230613	WT	rep	1	F	NA	0	14	No MG	MG free	0	0	8	2	5646	687.0439768	0.121686854	0.114061192	4747	976.1736784	0.205640126	0.193171591	PN	earlyOld	0	294.9231093
3	7	19M	Cg1	Brn01	B	20230613	WT	rep	1	F	NA	0	22	One MG	MG tied	85.04249292	24.30594901	13	10	8074	1294.379401	0.160314516	0.137758449	8046	2294.543162	0.285178121	0.247592896	PN	earlyOld	0	273.4277902
3	8	19M	Cg1	Brn01	B	20230613	WT	rep	1	F	NA	11	21	No MG	MG free	0	0	20	13	7814	1554.404778	0.198925618	0.176943615	8795	1862.976669	0.211822248	0.190890357	PN	earlyOld	140.7729716	238.7720296
3	9	19M	Cg1	Brn01	B	20230613	WT	rep	1	F	NA	19	28	No MG	MG free	0	0	9	88	8474	704.7819034	0.08316992	0.072312504	13701	3359.989992	0.245236843	0.212130919	PN	earlyOld	224.2152466	204.3646449
3	10	19M	Cg1	Brn01	B	20230613	WT	rep	1	F	NA	0	6	No MG	MG free	0	0	10	20	1042	267.6032657	0.256816954	0.250812531	4796	1272.919264	0.265412691	0.205539018	PN	earlyOld	0	125.1042535
3	11	19M	Cg1	Brn01	B	20230613	WT	rep	1	F	NA	0	26	No MG	MG free	0	0	10	1	2772	852.8819872	0.307677485	0.309498727	7408	3062.810695	0.413446368	0.299122602	PN	earlyOld	0	350.9719222
3	12	19M	Cg1	Brn01	B	20230613	WT	rep	1	F	NA	0	23	No MG	MG free	0	0	46	8	9147	1625.989822	0.177762088	0.148538947	5127	1497.937805	0.292166531	0.241710536	PN	earlyOld	0	448.6054223
3	13	19M	Cg1	Brn01	B	20230613	WT	rep	1	F	NA	0	16	No MG	MG free	0	0	28	3	3261	506.6004273	0.15535125	0.144609749	7394	1907.041763	0.257917469	0.210833907	PN	earlyOld	0	216.3916689
3	14	19M	Cg1	Brn01	B	20230613	WT	rep	1	F	NA	36	3	No MG	MG free	0	0	18	66	7937	1364.411902	0.171905242	0.14378576	3848	790.2383463	0.205363396	0.201403826	PN	earlyOld	453.5718785	77.96257796
3	15	19M	Cg1	Brn01	B	20230613	WT	rep	1	F	NA	47	77	No MG	MG free	0	0	64	1	10333	1282.799635	0.124145905	0.106507972	30945	6687.402536	0.216106076	0.199588001	PN	earlyOld	454.8533824	248.8285668
3	16	19M	Cg1	Brn01	B	20230613	WT	rep	1	F	NA	0	2	No MG	MG free	0	0	14	2	9209	1793.62942	0.194769184	0.165957123	1952	360.7507134	0.184810816	0.177187756	PN	earlyOld	0	102.4590164
3	17	19M	Cg1	Brn01	B	20230613	WT	rep	1	F	NA	0	2	No MG	MG free	0	0	6	77	8250	806.2735187	0.097730123	0.086655982	2333	490.5108264	0.210248961	0.207896546	PN	earlyOld	0	85.72653236
3	18	19M	Cg1	Brn01	B	20230613	WT	rep	1	F	NA	0	29	No MG	MG free	0	0	59	9	2980	677.2673384	0.227270919	0.189608604	9871	3230.901733	0.327312505	0.234966055	PN	earlyOld	0	293.7898896
3	19	19M	Cg1	Brn01	B	20230613	WT	rep	1	F	NA	0	50	No MG	MG free	0	0	9	50	4075	491.8982686	0.120711232	0.107782103	6238	1780.658183	0.28545338	0.277805746	PN	earlyOld	0	801.5389548
3	20	19M	Cg1	Brn01	B	20230613	WT	rep	1	F	NA	14	23	No MG	MG free	0	0	16	1	4586	576.5564047	0.125720978	0.109147787	10138	2000.635737	0.197340278	0.191866934	PN	earlyOld	305.2769298	226.869205
3	21	19M	Cg1	Brn01	B	20230613	WT	rep	1	F	NA	19	39	No MG	MG free	0	0	7	2	8590	1395.636943	0.162472287	0.136324108	21188	4603.254613	0.217257628	0.187441826	PN	earlyOld	221.1874272	184.0664527
3	22	19M	Cg1	Brn01	B	20230613	WT	rep	1	F	NA	0	35	No MG	MG free	0	0	14	1	7660	959.6804314	0.125284652	0.111802854	3853	1139.461418	0.295733563	0.292774856	PN	earlyOld	0	908.3830781
3	23	19M	Cg1	Brn01	B	20230613	WT	rep	1	F	NA	0	29	No MG	MG free	0	0	15	43	6110	1069.233708	0.174997333	0.149340048	4564	1228.21027	0.269108297	0.265674829	PN	earlyOld	0	635.4075372
3	24	19M	Cg1	Brn01	B	20230613	WT	rep	1	F	NA	0	31	No MG	MG free	0	0	25	66	6648	1170.94606	0.176135087	0.148653388	4409	1368.413595	0.310368246	0.286610216	PN	earlyOld	0	703.1072806
3	25	19M	Cg1	Brn01	B	20230613	WT	rep	1	F	NA	0	18	No MG	MG free	0	0	11	149	2176	628.3763025	0.288775874	0.270252526	2626	893.8543685	0.340386279	0.302067608	PN	earlyOld	0	685.4531607
3	26	19M	Cg1	Brn01	B	20230613	WT	rep	1	F	NA	0	11	No MG	MG free	0	0	10	13	8151	840.0968348	0.10306672	0.093003739	3869	826.4486458	0.213607817	0.199328601	PN	earlyOld	0	284.3111915
3	27	19M	Cg1	Brn01	B	20230613	WT	rep	1	F	NA	0	21	No MG	MG free	0	0	48	10	3235	605.9959406	0.187324866	0.168642715	5517	2141.745432	0.388208344	0.28957808	PN	earlyOld	0	380.6416531
3	28	19M	Cg1	Brn01	B	20230613	WT	rep	1	F	NA	0	34	No MG	MG free	0	0	34	4	8728	1200.735959	0.137572864	0.121461816	8512	1973.5028	0.231849483	0.22061494	PN	earlyOld	0	399.4360902
3	29	19M	Cg1	Brn01	B	20230613	WT	rep	1	F	NA	0	44	No MG	MG free	0	0	10	11	4616	802.4113073	0.173832606	0.13208209	7665	1863.201022	0.243079064	0.233592734	PN	earlyOld	0	574.0378343
3	30	19M	Cg1	Brn01	B	20230613	WT	rep	1	F	NA	37	55	No MG	MG free	0	0	9	5	9068	1299.937942	0.143354427	0.118913561	9767	2495.267995	0.255479471	0.243610278	PN	earlyOld	408.0282311	563.1207126
3	31	19M	Cg1	Brn01	B	20230613	WT	rep	1	F	NA	0	22	No MG	MG free	0	0	17	7	1217	379.6282908	0.31193779	0.300617993	3032	1067.494911	0.352076158	0.297398329	PN	earlyOld	0	725.5936675
3	32	19M	Cg1	Brn01	B	20230613	WT	rep	1	F	NA	41	135	No MG	MG free	0	0	24	9	7385	985.2607775	0.133413782	0.117685206	24916	7601.501061	0.305085128	0.262485683	PN	earlyOld	555.1794177	541.8205169
3	33	19M	Cg1	Brn01	B	20230613	WT	rep	1	F	NA	8	33	No MG	MG free	0	0	17	14	7256	831.49331	0.114593896	0.105271995	15970	3260.025545	0.204134348	0.174914166	PN	earlyOld	110.2535832	206.6374452
3	34	19M	Cg1	Brn01	B	20230613	WT	rep	1	F	NA	0	51	No MG	MG free	0	0	29	2	5024	782.666423	0.155785514	0.141008615	5848	2019.646495	0.345356788	0.329610139	PN	earlyOld	0	872.0930233
3	35	19M	Cg1	Brn01	B	20230613	WT	rep	1	F	NA	0	32	No MG	MG free	0	0	14	1	2596	832.9832464	0.320871821	0.278461903	5166	1256.986145	0.243319037	0.237125203	PN	earlyOld	0	619.4347658
8	1	19M	M1	Brn01	B	20230613	WT	rep	1	F	NA	24	24	No MG	MG free	0	0	9	18	5154	1125.878432	0.218447503	0.207080185	8798	2677.718166	0.304355327	0.286915392	PN	earlyOld	465.6577416	272.7892703
8	2	19M	M1	Brn01	B	20230613	WT	rep	1	F	NA	3	0	No MG	MG free	0	0	46	17	177	67.43802524	0.381005792	0.396665901	710	206.2143283	0.290442716	0.281452656	PN	earlyOld	1694.915254	0
8	3	19M	M1	Brn01	B	20230613	WT	rep	1	F	NA	0	1	No MG	MG free	0	0	13	14	3479	1696.730998	0.487706524	0.440421149	5605	1937.246129	0.345628212	0.296841383	PN	earlyOld	0	17.8412132
8	4	19M	M1	Brn01	B	20230613	WT	rep	1	F	NA	0	18	No MG	MG free	0	0	62	24	2521	933.974915	0.370477951	0.365125507	6953	2792.402228	0.401611136	0.363431752	PN	earlyOld	0	258.8810585
8	5	19M	M1	Brn01	B	20230613	WT	rep	1	F	NA	0	45	No MG	MG free	0	0	9	71	582	196.2863663	0.337261798	0.335576415	2065	862.6459441	0.41774622	0.394262612	PN	earlyOld	0	2179.176755
8	6	19M	M1	Brn01	B	20230613	WT	rep	1	F	NA	0	0	No MG	MG free	0	0	19	25	1323	425.1017009	0.321316478	0.30908674	126	56.30667594	0.44687838	0.442710012	PN	earlyOld	0	0
8	7	19M	M1	Brn01	B	20230613	WT	rep	1	F	NA	18	24	No MG	MG free	0	0	25	3	911	291.5080184	0.319986848	0.318913549	1227	451.1246051	0.367664715	0.359525442	PN	earlyOld	1975.850714	1955.99022
8	8	19M	M1	Brn01	B	20230613	WT	rep	1	F	NA	0	3	No MG	MG free	0	0	14	5	4469	1133.171237	0.253562595	0.248363465	2471	860.8972609	0.348400348	0.334515899	PN	earlyOld	0	121.4083367
8	9	19M	M1	Brn01	B	20230613	WT	rep	1	F	NA	0	8	No MG	MG free	0	0	25	155	4177	1090.364783	0.261040168	0.23861295	4834	1444.353978	0.298790645	0.285236895	PN	earlyOld	0	165.4944146
8	10	19M	M1	Brn01	B	20230613	WT	rep	1	F	NA	0	12	No MG	MG free	0	0	14	5	4202	1030.929748	0.245342634	0.241580829	2110	832.2479897	0.394430327	0.378988326	PN	earlyOld	0	568.7203791
8	11	19M	M1	Brn01	B	20230613	WT	rep	1	F	NA	0	17	No MG	MG free	0	0	6	4	3683	1641.894118	0.445803453	0.363271534	133	59.82008085	0.449775044	0.446112767	PN	earlyOld	0	12781.95489
8	12	19M	M1	Brn01	B	20230613	WT	rep	1	F	NA	0	14	No MG	MG free	0	0	32	13	481	133.6805526	0.277922147	0.264095515	2704	1234.834241	0.456669468	0.375112534	PN	earlyOld	0	517.7514793
8	13	19M	M1	Brn01	B	20230613	WT	rep	1	F	NA	0	2	No MG	MG free	0	0	21	6	1129	267.0702528	0.236554697	0.232806891	2994	1030.070695	0.344044988	0.331654847	PN	earlyOld	0	66.8002672
8	14	19M	M1	Brn01	B	20230613	WT	rep	1	F	NA	0	0	No MG	MG free	0	0	24	2	3960	1220.211446	0.308134203	0.301258862	1428	539.3456323	0.37769302	0.37050432	PN	earlyOld	0	0
8	15	19M	M1	Brn01	B	20230613	WT	rep	1	F	NA	0	15	No MG	MG free	0	0	14	15	10845	1778.367515	0.163980407	0.141161218	5074	1700.014787	0.335044302	0.331593812	PN	earlyOld	0	295.6247536
8	16	19M	M1	Brn01	B	20230613	WT	rep	1	F	NA	0	11	No MG	MG free	0	0	39	76	11137	2209.948777	0.198433041	0.169596404	2	0.729213417	0.364606708	0.386144817	PN	earlyOld	0	550000
8	17	19M	M1	Brn01	B	20230613	WT	rep	1	F	NA	40	14	No MG	MG free	0	0	9	12	9921	1723.133822	0.173685498	0.149523154	2333	924.6691849	0.396343414	0.348760217	PN	earlyOld	403.1851628	600.0857265
8	18	19M	M1	Brn01	B	20230613	WT	rep	1	F	NA	14	27	No MG	MG free	0	0	11	11	3865	810.7338526	0.209762963	0.205584809	7291	2747.378072	0.37681773	0.369718462	PN	earlyOld	362.225097	370.3195721
8	19	19M	M1	Brn01	B	20230613	WT	rep	1	F	NA	0	0	One MG	MG tied	37.91469194	2.437373053	6	6	1	0.370992601	0.370992601	0.370992601	1127	393.2569313	0.348941376	0.338521391	PN	earlyOld	0	0
8	20	19M	M1	Brn01	B	20230613	WT	rep	1	F	NA	19	17	No MG	MG free	0	0	27	12	2600	588.1283591	0.226203215	0.217227429	7403	2796.611932	0.377767382	0.355558097	PN	earlyOld	730.7692308	229.6366338
8	21	19M	M1	Brn01	B	20230613	WT	rep	1	F	NA	13	50	No MG	MG free	0	0	22	8	4832	893.588296	0.184931353	0.172075987	7818	3067.623437	0.392379565	0.365545124	PN	earlyOld	269.0397351	639.549757
8	22	19M	M1	Brn01	B	20230613	WT	rep	1	F	NA	0	8	One MG	MG tied	52.17054264	10.15503876	5	3	5150	3108.198229	0.603533637	0.549065411	725	271.3221177	0.374237404	0.367490649	PN	earlyOld	0	1103.448276
9	1	19M	M2	Brn01	B0.26	20230613	WT	rep	1	F	NA	0	15	No MG	MG free	0	0	38	1	8266	1600.745572	0.193654194	0.172655836	5275	1791.200031	0.339563987	0.292309463	PN	earlyOld	0	284.3601896
9	2	19M	M2	Brn01	B0.26	20230613	WT	rep	1	F	NA	0	14	No MG	MG free	0	0	38	62	429	123.189746	0.287155585	0.280727863	6995	2494.486244	0.356609899	0.307492167	PN	earlyOld	0	200.1429593
9	3	19M	M2	Brn01	B0.26	20230613	WT	rep	1	F	NA	43	107	No MG	MG free	0	0	9	19	6147	689.8016939	0.112217617	0.097131304	20094	8258.437279	0.41099021	0.374425888	PN	earlyOld	699.5282252	532.4972629
9	4	19M	M2	Brn01	B0.26	20230613	WT	rep	1	F	NA	0	1	No MG	MG free	0	0	32	62	3	0.433432519	0.144477506	0.151995115	2593	701.885252	0.270684632	0.267643243	PN	earlyOld	0	38.5653683
9	5	19M	M2	Brn01	B0.26	20230613	WT	rep	1	F	NA	0	0	No MG	MG free	0	0	12	6	8916	856.1015807	0.096018571	0.082825974	204	54.02713051	0.264838875	0.258274198	PN	earlyOld	0	0
9	6	19M	M2	Brn01	B0.26	20230613	WT	rep	1	F	NA	0	4	One MG	MG tied	70.02314815	28.81944444	13	37	2436	538.1008773	0.22089527	0.213611051	1759	489.7706879	0.278437003	0.243541613	PN	earlyOld	0	227.4019329
9	7	19M	M2	Brn01	B0.26	20230613	WT	rep	1	F	NA	0	0	No MG	MG free	0	0	12	40	5083	1259.089616	0.247706004	0.235988408	623	140.5660946	0.22562776	0.221820399	PN	earlyOld	0	0
9	8	19M	M2	Brn01	B0.26	20230613	WT	rep	1	F	NA	0	11	No MG	MG free	0	0	53	2	261	56.34853128	0.215894756	0.209269859	1587	581.1153887	0.366172268	0.367635608	PN	earlyOld	0	693.131695
12	1	19M	M2	Brn01	B	20230613	WT	rep	1	F	NA	15	13	No MG	MG free	0	0	9	2	602	144.639658	0.240265213	0.232272834	8441	2864.015199	0.339298093	0.251247436	PN	earlyOld	2491.694352	154.0101884
12	2	19M	M2	Brn01	B	20230613	WT	rep	1	F	NA	0	32	No MG	MG free	0	0	20	2	9115	1515.800642	0.166297383	0.138262004	10215	3660.360297	0.358331894	0.303265423	PN	earlyOld	0	313.2648067
12	3	19M	M2	Brn01	B	20230613	WT	rep	1	F	NA	0	31	No MG	MG free	0	0	18	10	6885	1328.834669	0.193004309	0.166758224	9597	2644.663615	0.275571909	0.261036098	PN	earlyOld	0	323.0176097
12	4	19M	M2	Brn01	B	20230613	WT	rep	1	F	NA	40	14	No MG	MG free	0	0	10	22	5933	862.6162668	0.145392932	0.132356763	12765	2954.621715	0.231462727	0.222529948	PN	earlyOld	674.1951795	109.6748923
12	5	19M	M2	Brn01	B	20230613	WT	rep	1	F	NA	42	92	No MG	MG free	0	0	82	7	3839	656.9585415	0.171127518	0.160639353	28581	7723.565076	0.270234249	0.261539638	PN	earlyOld	1094.034905	321.8921661
12	6	19M	M2	Brn01	B	20230613	WT	rep	1	F	NA	0	17	No MG	MG free	0	0	42	5	362	105.0759595	0.290265081	0.289478898	7177	2011.880675	0.280323349	0.251407653	PN	earlyOld	0	236.867772
12	7	19M	M2	Brn01	B	20230613	WT	rep	1	F	NA	0	8	No MG	MG free	0	0	23	146	4770	615.712414	0.129080171	0.120881975	1248	374.1791713	0.299823054	0.296345472	PN	earlyOld	0	641.025641
12	8	19M	M2	Brn01	B	20230613	WT	rep	1	F	NA	0	38	No MG	MG free	0	0	35	38	7896	1459.569773	0.184849262	0.165224686	9745	2835.068131	0.290925411	0.288281083	PN	earlyOld	0	389.9435608
12	9	19M	M2	Brn01	B	20230613	WT	rep	1	F	NA	0	19	No MG	MG free	0	0	21	119	17	6.4281376	0.378125741	0.389967188	2319	969.6648362	0.418139214	0.386541545	PN	earlyOld	0	819.3186718
12	10	19M	M2	Brn01	B	20230613	WT	rep	1	F	NA	0	5	No MG	MG free	0	0	19	14	8056	1138.090822	0.141272446	0.122163728	678	209.4943008	0.308988644	0.308018625	PN	earlyOld	0	737.4631268
12	11	19M	M2	Brn01	B	20230613	WT	rep	1	F	NA	0	1	No MG	MG free	0	0	21	88	7569	973.3265588	0.128593811	0.116716258	193	58.44893581	0.302844227	0.302594036	PN	earlyOld	0	518.134715
12	12	19M	M2	Brn01	B	20230613	WT	rep	1	F	NA	0	12	No MG	MG free	0	0	20	60	6255	985.0341809	0.157479485	0.132143125	6551	1620.724514	0.247401086	0.238712132	PN	earlyOld	0	183.1781407
12	13	19M	M2	Brn01	B	20230613	WT	rep	1	F	NA	18	55	One MG	MG free	3.806343907	0	21	124	2626	482.6082552	0.183780752	0.175356686	21516	5864.86719	0.272581669	0.25433737	PN	earlyOld	685.4531607	255.6237219
12	14	19M	M2	Brn01	B	20230613	WT	rep	1	F	NA	0	17	No MG	MG free	0	0	19	30	7430	945.4745105	0.127250944	0.11244373	3542	1060.916488	0.2995247	0.295277327	PN	earlyOld	0	479.9548278
12	15	19M	M2	Brn01	B	20230613	WT	rep	1	F	NA	0	45	No MG	MG free	0	0	12	3	6469	1088.763836	0.168304813	0.132845044	9623	2844.594675	0.295603728	0.286083758	PN	earlyOld	0	467.6296373
12	16	19M	M2	Brn01	B	20230613	WT	rep	1	F	NA	0	13	No MG	MG free	0	0	26	61	4834	1454.058962	0.300798296	0.294193953	2822	1180.627344	0.418365466	0.323048741	PN	earlyOld	0	460.6661942
12	17	19M	M2	Brn01	B	20230613	WT	rep	1	F	NA	0	18	One MG	MG tied	74.89878543	14.73684211	13	44	8002	1279.310018	0.159873784	0.135469601	5171	1395.783337	0.269925225	0.261440456	PN	earlyOld	0	348.095146
12	18	19M	M2	Brn01	B	20230613	WT	rep	1	F	NA	0	0	No MG	MG free	0	0	28	66	13278	2099.479897	0.158117179	0.139147013	124	35.2170901	0.284008791	0.285847247	PN	earlyOld	0	0
12	19	19M	M2	Brn01	B	20230613	WT	rep	1	F	NA	0	19	No MG	MG free	0	0	11	114	2954	1154.157519	0.390710061	0.382528424	4862	1900.215397	0.390829987	0.321553379	PN	earlyOld	0	390.7856849
12	20	19M	M2	Brn01	B	20230613	WT	rep	1	F	NA	0	21	No MG	MG free	0	0	8	26	2733	822.4432898	0.300930585	0.290981919	2198	814.8367892	0.370717375	0.336552978	PN	earlyOld	0	955.4140127
12	21	19M	M2	Brn01	B	20230613	WT	rep	1	F	NA	0	20	No MG	MG free	0	0	7	65	5488	834.7109486	0.152097476	0.125352859	6816	2109.989319	0.309564161	0.279987782	PN	earlyOld	0	293.42723
12	22	19M	M2	Brn01	B	20230613	WT	rep	1	F	NA	28	28	No MG	MG free	0	0	7	9	7745	1074.327154	0.13871235	0.121477075	10756	3255.898694	0.302705345	0.256702513	PN	earlyOld	361.5235636	260.3198215
12	23	19M	M2	Brn01	B	20230613	WT	rep	1	F	NA	9	7	No MG	MG free	0	0	51	8	3258	653.2408024	0.200503623	0.17341879	2791	740.7089943	0.265391972	0.256916165	PN	earlyOld	276.2430939	250.8061627
12	24	19M	M2	Brn01	B	20230613	WT	rep	1	F	NA	17	35	No MG	MG free	0	0	28	74	11046	1226.387107	0.111025449	0.10263218	15028	4381.494711	0.291555411	0.244052798	PN	earlyOld	153.9018649	232.8985893
12	25	19M	M2	Brn01	B	20230613	WT	rep	1	F	NA	49	63	No MG	MG free	0	0	40	79	2193	674.0172886	0.307349425	0.301617444	19640	5764.705487	0.293518609	0.269459069	PN	earlyOld	2234.382125	320.7739308
12	26	19M	M2	Brn01	B	20230613	WT	rep	1	F	NA	3	70	No MG	MG free	0	0	6	60	5546	743.3330592	0.134030483	0.125551239	12293	4142.721554	0.336998418	0.30215916	PN	earlyOld	54.09304003	569.4297568
13	1	19M	M2	Brn01	B	20230613	WT	rep	1	F	NA	24	24	No MG	MG free	0	0	9	18	5154	1125.878432	0.218447503	0.207080185	8798	2677.718166	0.304355327	0.286915392	PN	earlyOld	465.6577416	272.7892703
13	2	19M	M2	Brn01	B	20230613	WT	rep	1	F	NA	3	0	No MG	MG free	0	0	46	17	177	67.43802524	0.381005792	0.396665901	710	206.2143283	0.290442716	0.281452656	PN	earlyOld	1694.915254	0
13	3	19M	M2	Brn01	B	20230613	WT	rep	1	F	NA	0	1	No MG	MG free	0	0	13	14	3479	1696.730998	0.487706524	0.440421149	5605	1937.246129	0.345628212	0.296841383	PN	earlyOld	0	17.8412132
13	4	19M	M2	Brn01	B	20230613	WT	rep	1	F	NA	0	18	No MG	MG free	0	0	62	24	2521	933.974915	0.370477951	0.365125507	6953	2792.402228	0.401611136	0.363431752	PN	earlyOld	0	258.8810585
13	5	19M	M2	Brn01	B	20230613	WT	rep	1	F	NA	0	45	No MG	MG free	0	0	9	71	582	196.2863663	0.337261798	0.335576415	2065	862.6459441	0.41774622	0.394262612	PN	earlyOld	0	2179.176755
13	6	19M	M2	Brn01	B	20230613	WT	rep	1	F	NA	0	0	No MG	MG free	0	0	19	25	1323	425.1017009	0.321316478	0.30908674	126	56.30667594	0.44687838	0.442710012	PN	earlyOld	0	0
13	7	19M	M2	Brn01	B	20230613	WT	rep	1	F	NA	18	24	No MG	MG free	0	0	25	3	911	291.5080184	0.319986848	0.318913549	1227	451.1246051	0.367664715	0.359525442	PN	earlyOld	1975.850714	1955.99022
13	8	19M	M2	Brn01	B	20230613	WT	rep	1	F	NA	0	3	No MG	MG free	0	0	14	5	4469	1133.171237	0.253562595	0.248363465	2471	860.8972609	0.348400348	0.334515899	PN	earlyOld	0	121.4083367
13	9	19M	M2	Brn01	B	20230613	WT	rep	1	F	NA	0	8	No MG	MG free	0	0	25	155	4177	1090.364783	0.261040168	0.23861295	4834	1444.353978	0.298790645	0.285236895	PN	earlyOld	0	165.4944146
13	10	19M	M2	Brn01	B	20230613	WT	rep	1	F	NA	0	12	No MG	MG free	0	0	14	5	4202	1030.929748	0.245342634	0.241580829	2110	832.2479897	0.394430327	0.378988326	PN	earlyOld	0	568.7203791
13	11	19M	M2	Brn01	B	20230613	WT	rep	1	F	NA	0	17	No MG	MG free	0	0	6	4	3683	1641.894118	0.445803453	0.363271534	133	59.82008085	0.449775044	0.446112767	PN	earlyOld	0	12781.95489
13	12	19M	M2	Brn01	B	20230613	WT	rep	1	F	NA	0	14	No MG	MG free	0	0	32	13	481	133.6805526	0.277922147	0.264095515	2704	1234.834241	0.456669468	0.375112534	PN	earlyOld	0	517.7514793
13	13	19M	M2	Brn01	B	20230613	WT	rep	1	F	NA	0	2	No MG	MG free	0	0	21	6	1129	267.0702528	0.236554697	0.232806891	2994	1030.070695	0.344044988	0.331654847	PN	earlyOld	0	66.8002672
13	14	19M	M2	Brn01	B	20230613	WT	rep	1	F	NA	0	0	No MG	MG free	0	0	24	2	3960	1220.211446	0.308134203	0.301258862	1428	539.3456323	0.37769302	0.37050432	PN	earlyOld	0	0
13	15	19M	M2	Brn01	B	20230613	WT	rep	1	F	NA	0	15	No MG	MG free	0	0	14	15	10845	1778.367515	0.163980407	0.141161218	5074	1700.014787	0.335044302	0.331593812	PN	earlyOld	0	295.6247536
13	16	19M	M2	Brn01	B	20230613	WT	rep	1	F	NA	0	11	No MG	MG free	0	0	39	76	11137	2209.948777	0.198433041	0.169596404	2	0.729213417	0.364606708	0.386144817	PN	earlyOld	0	550000
13	17	19M	M2	Brn01	B	20230613	WT	rep	1	F	NA	40	14	No MG	MG free	0	0	9	12	9921	1723.133822	0.173685498	0.149523154	2333	924.6691849	0.396343414	0.348760217	PN	earlyOld	403.1851628	600.0857265
13	18	19M	M2	Brn01	B	20230613	WT	rep	1	F	NA	14	27	No MG	MG free	0	0	11	11	3865	810.7338526	0.209762963	0.205584809	7291	2747.378072	0.37681773	0.369718462	PN	earlyOld	362.225097	370.3195721
13	19	19M	M2	Brn01	B	20230613	WT	rep	1	F	NA	0	0	One MG	MG tied	37.91469194	2.437373053	6	6	1	0.370992601	0.370992601	0.370992601	1127	393.2569313	0.348941376	0.338521391	PN	earlyOld	0	0
13	20	19M	M2	Brn01	B	20230613	WT	rep	1	F	NA	19	17	No MG	MG free	0	0	27	12	2600	588.1283591	0.226203215	0.217227429	7403	2796.611932	0.377767382	0.355558097	PN	earlyOld	730.7692308	229.6366338
13	21	19M	M2	Brn01	B	20230613	WT	rep	1	F	NA	13	50	No MG	MG free	0	0	22	8	4832	893.588296	0.184931353	0.172075987	7818	3067.623437	0.392379565	0.365545124	PN	earlyOld	269.0397351	639.549757
13	22	19M	M2	Brn01	B	20230613	WT	rep	1	F	NA	0	8	One MG	MG tied	52.17054264	10.15503876	5	3	5150	3108.198229	0.603533637	0.549065411	725	271.3221177	0.374237404	0.367490649	PN	earlyOld	0	1103.448276
15	1	19M	S1	Brn01	B-1.46	20230613	WT	rep	1	F	NA	0	4	No MG	MG free	0	0	17	10	3510	756.0965903	0.215412134	0.209246963	4092	972.4254219	0.237640621	0.233371481	PN	earlyOld	0	97.75171065
15	2	19M	S1	Brn01	B-1.46	20230613	WT	rep	1	F	NA	4	4	No MG	MG free	0	0	19	2	332	57.17207618	0.172205049	0.171358809	5301	1221.34992	0.23039991	0.223559931	PN	earlyOld	1204.819277	75.45746086
15	3	19M	S1	Brn01	B-1.46	20230613	WT	rep	1	F	NA	1	4	No MG	MG free	0	0	8	8	221	45.09980927	0.204071535	0.202853441	9575	1766.001939	0.184438845	0.178095669	PN	earlyOld	452.4886878	41.77545692
15	4	19M	S1	Brn01	B-1.46	20230613	WT	rep	1	F	NA	1	18	No MG	MG free	0	0	7	1	1159	215.2102692	0.185686168	0.178614482	12562	2807.312169	0.22347653	0.215152204	PN	earlyOld	86.28127696	143.2892851
15	5	19M	S1	Brn01	B-1.46	20230613	WT	rep	1	F	NA	0	1	No MG	MG free	0	0	9	19	397	76.45734344	0.192587767	0.184779122	3218	699.319875	0.217315064	0.213275343	PN	earlyOld	0	31.07520199
15	6	19M	S1	Brn01	B-1.46	20230613	WT	rep	1	F	NA	0	1	One MG	MG tied	70.07654836	5.427974948	8	22	323	63.21734938	0.195719348	0.170916304	1000	196.791516	0.196791516	0.191851676	PN	earlyOld	0	100
15	7	19M	S1	Brn01	B-1.46	20230613	WT	rep	1	F	NA	0	3	No MG	MG free	0	0	8	4	881	173.3009079	0.196709317	0.188609138	1330	366.0068515	0.275193121	0.253665984	PN	earlyOld	0	225.5639098
15	8	19M	S1	Brn01	B-1.46	20230613	WT	rep	1	F	NA	1	19	No MG	MG free	0	0	39	4	485	103.9750822	0.214381613	0.201571673	27467	5825.716963	0.212098772	0.203616396	PN	earlyOld	206.185567	69.17391779
15	9	19M	S1	Brn01	B-1.46	20230613	WT	rep	1	F	NA	1	21	No MG	MG free	0	0	6	12	2417	593.9026479	0.245718928	0.224292368	12593	2938.563166	0.233348937	0.222682536	PN	earlyOld	41.37360364	166.7593107
15	10	19M	S1	Brn01	B-1.46	20230613	WT	rep	1	F	NA	2	44	No MG	MG free	0	0	18	16	2150	468.8459298	0.218067874	0.202029452	40774	9124.397822	0.223779806	0.216266111	PN	earlyOld	93.02325581	107.9119046
16	1	19M	S1	Brn01	B-1.46	20230613	WT	rep	1	F	NA	0	20	No MG	MG free	0	0	24	12	41	15.70534825	0.383057274	0.362310216	3338	1105.085985	0.331062308	0.316700995	PN	earlyOld	0	599.1611744
16	2	19M	S1	Brn01	B-1.46	20230613	WT	rep	1	F	NA	0	61	No MG	MG free	0	0	17	55	70	22.36375982	0.319482283	0.313969642	8724	3335.349249	0.382318804	0.358678579	PN	earlyOld	0	699.220541
16	3	19M	S1	Brn01	B-1.46	20230613	WT	rep	1	F	NA	0	3	One MG	MG free	28.17540323	0	18	2	8235	2014.799345	0.244662944	0.221988246	492	164.4203101	0.334187622	0.325932711	PN	earlyOld	0	609.7560976
16	4	19M	S1	Brn01	B-1.46	20230613	WT	rep	1	F	NA	0	11	No MG	MG free	0	0	8	10	6719	1266.106691	0.188436775	0.176935986	1791	710.7174796	0.39682718	0.342038602	PN	earlyOld	0	614.1820212
20	1	19M	S1	Brn01	B	20230613	WT	rep	1	F	NA	18	33	No MG	MG free	0	0	10	18	2394	1341.662899	0.560427276	0.511757076	3831	1487.618739	0.388310817	0.344022274	PN	earlyOld	751.8796992	861.3938919
20	2	19M	S1	Brn01	B	20230613	WT	rep	1	F	NA	41	116	No MG	MG free	0	0	14	17	9043	1595.044678	0.176384461	0.15951781	15310	5767.550408	0.376717858	0.360845357	PN	earlyOld	453.3893619	757.6747224
20	3	19M	S1	Brn01	B	20230613	WT	rep	1	F	NA	0	62	No MG	MG free	0	0	21	3	4352	1679.845793	0.385993978	0.362478077	7775	3365.556161	0.43286896	0.388975352	PN	earlyOld	0	797.4276527
20	4	19M	S1	Brn01	B	20230613	WT	rep	1	F	NA	0	46	No MG	MG free	0	0	28	4	5530	793.3100335	0.143455702	0.13220416	3596	1528.587807	0.425080035	0.418890655	PN	earlyOld	0	1279.19911
20	5	19M	S1	Brn01	B	20230613	WT	rep	1	F	NA	0	75	One MG	MG tied	100	13.91678623	54	14	8903	1108.108172	0.124464582	0.112146184	8038	5206.399024	0.647723193	0.6141451	PN	earlyOld	0	933.0679273
20	6	19M	S1	Brn01	B	20230613	WT	rep	1	F	NA	0	71	No MG	MG free	0	0	13	2	12008	1555.168797	0.129511059	0.116792552	7505	4143.39609	0.552084756	0.552216351	PN	earlyOld	0	946.035976
20	7	19M	S1	Brn01	B	20230613	WT	rep	1	F	NA	27	32	No MG	MG free	0	0	30	6	2266	900.3515535	0.397330783	0.38446632	2452	999.5547879	0.407648772	0.400564581	PN	earlyOld	1191.52692	1305.057096
20	8	19M	S1	Brn01	B	20230613	WT	rep	1	F	NA	0	7	No MG	MG free	0	0	18	4	13646	1898.671719	0.139137602	0.124086365	448	165.5826199	0.369604062	0.371206224	PN	earlyOld	0	1562.5
20	9	19M	S1	Brn01	B	20230613	WT	rep	1	F	NA	9	59	No MG	MG free	0	0	121	34	7164	990.1403229	0.138210542	0.124544136	19593	5231.77734	0.267022781	0.251812011	PN	earlyOld	125.6281407	301.1279539
20	10	19M	S1	Brn01	B	20230613	WT	rep	1	F	NA	0	11	No MG	MG free	0	0	10	4	2872	1079.49041	0.375867134	0.305836588	730	311.3906465	0.426562529	0.427038997	PN	earlyOld	0	1506.849315
20	11	19M	S1	Brn01	B	20230613	WT	rep	1	F	NA	15	95	No MG	MG free	0	0	6	12	3841	603.1779968	0.157036708	0.148409247	15160	4969.927885	0.327831655	0.309681863	PN	earlyOld	390.5233012	626.6490765
20	12	19M	S1	Brn01	B	20230613	WT	rep	1	F	NA	0	137	No MG	MG free	0	0	8	9	10220	1390.484978	0.136055282	0.119432367	27757	11232.10752	0.404658555	0.338712126	PN	earlyOld	0	493.5691898
20	13	19M	S1	Brn01	B	20230613	WT	rep	1	F	NA	0	112	No MG	MG free	0	0	12	9	8440	961.078203	0.113871825	0.100251772	13556	4902.387855	0.361639706	0.338765532	PN	earlyOld	0	826.2024196
20	14	19M	S1	Brn01	B	20230613	WT	rep	1	F	NA	22	109	No MG	MG free	0	0	282	10	9182	1113.539667	0.121274196	0.108720534	17784	6373.235221	0.358369052	0.326161593	PN	earlyOld	239.5992159	612.9104813
20	15	19M	S1	Brn01	B	20230613	WT	rep	1	F	NA	0	51	No MG	MG free	0	0	12	6	5813	892.4664078	0.153529401	0.138071254	6089	2291.324789	0.376305598	0.370107576	PN	earlyOld	0	837.5759566
20	16	19M	S1	Brn01	B	20230613	WT	rep	1	F	NA	0	171	One MG	MG free	34.80427046	0	9	15	10660	1202.26743	0.112783061	0.098390177	21619	9384.43177	0.434082602	0.382398725	PN	earlyOld	0	790.9709052
20	17	19M	S1	Brn01	B	20230613	WT	rep	1	F	NA	22	125	No MG	MG free	0	0	253	2	11744	1145.217824	0.097515142	0.080766	12397	4834.73759	0.389992546	0.358487844	PN	earlyOld	187.3297003	1008.308462
20	18	19M	S1	Brn01	B	20230613	WT	rep	1	F	NA	0	147	No MG	MG free	0	0	291	23	11728	1220.231938	0.104044333	0.089341573	20135	8407.126741	0.417537956	0.381773084	PN	earlyOld	0	730.0720139
20	19	19M	S1	Brn01	B	20230613	WT	rep	1	F	NA	0	67	No MG	MG free	0	0	8	35	10799	1245.888595	0.115370738	0.099710077	8343	2981.054124	0.357312013	0.339307249	PN	earlyOld	0	803.0684406
20	20	19M	S1	Brn01	B	20230613	WT	rep	1	F	NA	0	9	No MG	MG free	0	0	27	113	12272	1076.619532	0.087729753	0.07591363	1269	461.0114898	0.363287226	0.341603726	PN	earlyOld	0	709.2198582
20	21	19M	S1	Brn01	B	20230613	WT	rep	1	F	NA	0	35	No MG	MG free	0	0	15	16	5234	816.2334022	0.1559483	0.143007547	2953	1477.436623	0.500317177	0.475371927	PN	earlyOld	0	1185.235354
20	22	19M	S1	Brn01	B	20230613	WT	rep	1	F	NA	0	36	No MG	MG free	0	0	28	1	3497	791.2490428	0.226265097	0.216388196	6091	2381.377143	0.390966531	0.347882807	PN	earlyOld	0	591.0359547
20	23	19M	S1	Brn01	B	20230613	WT	rep	1	F	NA	0	44	No MG	MG free	0	0	12	44	6303	790.7446105	0.125455277	0.115465019	6764	2611.572825	0.38609888	0.34558633	PN	earlyOld	0	650.5026611
21	1	19M	S1	Brn01	B	20230613	WT	rep	1	F	NA	0	64	One MG	MG free	29.16093535	0	11	83	3658	1300.902603	0.355632204	0.294529647	7357	2905.427435	0.394920135	0.377431899	PN	earlyOld	0	869.9198043
21	2	19M	S1	Brn01	B	20230613	WT	rep	1	F	NA	29	84	No MG	MG free	0	0	6	1	10920	1377.194248	0.126116689	0.109895475	13668	6210.826367	0.454406377	0.398336768	PN	earlyOld	265.5677656	614.5741879
21	3	19M	S1	Brn01	B	20230613	WT	rep	1	F	NA	48	100	No MG	MG free	0	0	14	1	9379	948.8594949	0.101168514	0.089204244	16020	6416.197882	0.400511728	0.355168998	PN	earlyOld	511.7816398	624.2197253
21	4	19M	S1	Brn01	B	20230613	WT	rep	1	F	NA	0	40	No MG	MG free	0	0	11	8	9917	1019.079745	0.10276089	0.092729077	6080	2183.928588	0.359198781	0.303868175	PN	earlyOld	0	657.8947368
21	5	19M	S1	Brn01	B	20230613	WT	rep	1	F	NA	21	57	No MG	MG free	0	0	39	7	6404	874.6257575	0.136574915	0.121934846	15428	5124.389929	0.332148686	0.266590357	PN	earlyOld	327.92005	369.4581281
21	6	19M	S1	Brn01	B	20230613	WT	rep	1	F	NA	20	98	No MG	MG free	0	0	25	1	11954	1190.38842	0.099580761	0.086442359	18955	5132.026551	0.270747906	0.253131926	PN	earlyOld	167.3080141	517.0139805
21	7	19M	S1	Brn01	B	20230613	WT	rep	1	F	NA	34	51	No MG	MG free	0	0	9	6	11597	968.7018865	0.083530386	0.069367513	12689	3185.606592	0.251052612	0.241199359	PN	earlyOld	293.1792705	401.9229254
21	8	19M	S1	Brn01	B	20230613	WT	rep	1	F	NA	0	44	No MG	MG free	0	0	7	92	11487	961.3468999	0.083689989	0.0730602	3729	1431.862364	0.383980253	0.356382072	PN	earlyOld	0	1179.941003
21	9	19M	S1	Brn01	B	20230613	WT	rep	1	F	NA	31	110	No MG	MG free	0	0	6	1	11591	1294.303717	0.111664543	0.095056079	24470	8657.587014	0.353804128	0.281345844	PN	earlyOld	267.4488828	449.5300368
21	10	19M	S1	Brn01	B	20230613	WT	rep	1	F	NA	0	43	No MG	MG free	0	0	21	18	12340	981.507974	0.079538734	0.06915389	6518	2073.146868	0.318064877	0.290897995	PN	earlyOld	0	659.711568
21	11	19M	S1	Brn01	B	20230613	WT	rep	1	F	NA	0	23	No MG	MG free	0	0	9	2	4213	562.8595869	0.133600662	0.121423669	2792	957.5367662	0.342957294	0.319829106	PN	earlyOld	0	823.782235
21	12	19M	S1	Brn01	B	20230613	WT	rep	1	F	NA	20	59	No MG	MG free	0	0	18	23	3989	801.4678113	0.200919481	0.189944305	15017	3641.82556	0.242513522	0.210788131	PN	earlyOld	501.3787917	392.8880602
21	13	19M	S1	Brn01	B	20230613	WT	rep	1	F	NA	0	36	No MG	MG free	0	0	14	28	6302	742.6735336	0.117847276	0.106782638	6375	2224.558344	0.348950329	0.290089279	PN	earlyOld	0	564.7058824
21	14	19M	S1	Brn01	B	20230613	WT	rep	1	F	NA	0	36	No MG	MG free	0	0	6	4	6983	765.2046089	0.10958107	0.093537807	8730	2242.981293	0.256927983	0.24509041	PN	earlyOld	0	412.371134
21	15	19M	S1	Brn01	B	20230613	WT	rep	1	F	NA	20	63	No MG	MG free	0	0	10	32	3186	811.2820782	0.254639698	0.244052798	21382	5624.57815	0.263052013	0.207980469	PN	earlyOld	627.7463905	294.6403517
21	16	19M	S1	Brn01	B	20230613	WT	rep	1	F	NA	46	112	No MG	MG free	0	0	15	28	8360	1096.557474	0.131167162	0.116899364	19545	6768.578622	0.346307425	0.288235307	PN	earlyOld	550.2392344	573.0365822
21	17	19M	S1	Brn01	B	20230613	WT	rep	1	F	NA	0	19	No MG	MG free	0	0	240	106	5882	1062.226108	0.180589274	0.166384369	2967	886.2452576	0.298700795	0.280666828	PN	earlyOld	0	640.3774857
21	18	19M	S1	Brn01	B	20230613	WT	rep	1	F	NA	0	32	No MG	MG free	0	0	42	2	2958	797.3246051	0.269548548	0.249530792	7319	1724.942749	0.235680113	0.224490732	PN	earlyOld	0	437.2181992
21	19	19M	S1	Brn01	B	20230613	WT	rep	1	F	NA	0	24	No MG	MG free	0	0	15	25	5600	798.7685212	0.142637236	0.130647749	4812	1666.087847	0.346236045	0.278156698	PN	earlyOld	0	498.7531172
21	20	19M	S1	Brn01	B	20230613	WT	rep	1	F	NA	19	93	No MG	MG free	0	0	169	13	6976	1117.666057	0.160215891	0.152376592	18013	5019.611826	0.278666065	0.246005952	PN	earlyOld	272.3623853	516.2937878
21	21	19M	S1	Brn01	B	20230613	WT	rep	1	F	NA	16	56	No MG	MG free	0	0	8	33	13156	1488.877471	0.113170984	0.103746086	10586	2929.998764	0.276780537	0.239795536	PN	earlyOld	121.6175129	529.0005668
21	22	19M	S1	Brn01	B	20230613	WT	rep	1	F	NA	0	63	No MG	MG free	0	0	57	14	11842	1346.761014	0.113727497	0.099687189	7257	3156.829298	0.435004726	0.395307839	PN	earlyOld	0	868.1273253
21	23	19M	S1	Brn01	B	20230613	WT	rep	1	F	NA	0	32	No MG	MG free	0	0	17	69	11974	1527.480004	0.127566394	0.114412144	8589	2026.394446	0.235929031	0.211596861	PN	earlyOld	0	372.5695657
21	24	19M	S1	Brn01	B	20230613	WT	rep	1	F	NA	36	36	No MG	MG free	0	0	9	98	3383	1028.491357	0.304017546	0.264919519	7204	2179.812498	0.302583634	0.275440603	PN	earlyOld	1064.144251	499.7223765
21	25	19M	S1	Brn01	B	20230613	WT	rep	1	F	NA	25	76	No MG	MG free	0	0	90	4	7991	2002.936309	0.250649019	0.217463955	21008	5636.604274	0.268307515	0.242999926	PN	earlyOld	312.8519585	361.7669459
21	26	19M	S1	Brn01	B	20230613	WT	rep	1	F	NA	0	109	No MG	MG free	0	0	213	21	29	7.891462609	0.2721194	0.279736027	16373	8116.207233	0.495706788	0.458800644	PN	earlyOld	0	665.7301655
25	1	18M	Cg1	Brn01	B0.02	20231116	WT	rep	1	F	NA	0	40	No MG	MG free	0	0	10	9	10451	2398.376471	0.22948775	0.167147323	7644	1504.279103	0.196792138	0.151827261	PN	earlyOld	0	523.2862376
25	2	18M	Cg1	Brn01	B0.02	20231116	WT	rep	1	F	NA	42	84	No MG	MG free	0	0	30	7	4388	1446.737439	0.329703154	0.305577159	20469	2931.220586	0.143202921	0.099427789	PN	earlyOld	957.1558797	410.3766672
25	3	18M	Cg1	Brn01	B0.02	20231116	WT	rep	1	F	NA	38	68	No MG	MG free	0	0	40	10	7506	1883.343419	0.250911726	0.229556724	14484	2422.500419	0.16725355	0.116594188	PN	earlyOld	506.2616573	469.4835681
25	4	18M	Cg1	Brn01	B0.02	20231116	WT	rep	1	F	NA	0	18	No MG	MG free	0	0	31	9	13978	4729.651546	0.338363968	0.269275963	4769	661.9855812	0.138810145	0.115297168	PN	earlyOld	0	377.4376179
25	5	18M	Cg1	Brn01	B0.02	20231116	WT	rep	1	F	NA	0	0	No MG	MG free	0	0	30	19	2760	121.1152364	0.043882332	0.040543221	53	3.102418574	0.0585362	0.055786984	PN	earlyOld	0	0
25	6	18M	Cg1	Brn01	B0.02	20231116	WT	rep	1	F	NA	43	60	No MG	MG free	0	0	12	232	8487	2936.836928	0.346039464	0.25685513	10942	1549.760007	0.141634071	0.111299306	PN	earlyOld	506.6572405	548.3458234
25	7	18M	Cg1	Brn01	B0.02	20231116	WT	rep	1	F	NA	0	16	No MG	MG free	0	0	20	8	9604	4188.10666	0.436079411	0.36949721	6483	1216.982483	0.187719032	0.121171892	PN	earlyOld	0	246.7993213
25	8	18M	Cg1	Brn01	B0.02	20231116	WT	rep	1	F	NA	70	97	No MG	MG free	0	0	47	22	12963	3851.676723	0.297128498	0.227801934	17216	2731.273458	0.15864739	0.11635004	PN	earlyOld	539.9984571	563.429368
25	9	18M	Cg1	Brn01	B0.02	20231116	WT	rep	1	F	NA	0	21	No MG	MG free	0	0	12	68	2826	218.6540631	0.07737228	0.071229115	4754	827.4028544	0.174043512	0.123521782	PN	earlyOld	0	441.7332772
25	10	18M	Cg1	Brn01	B0.02	20231116	WT	rep	1	F	NA	0	26	No MG	MG free	0	0	42	25	9370	3530.007614	0.376735071	0.293400466	13918	1335.8347	0.095978927	0.073731594	PN	earlyOld	0	186.8084495
25	11	18M	Cg1	Brn01	B0.02	20231116	WT	rep	1	F	NA	53	102	No MG	MG free	0	0	20	37	8940	4493.208315	0.502596008	0.439276725	17918	3337.585964	0.186270006	0.124773026	PN	earlyOld	592.8411633	569.259962
25	12	18M	Cg1	Brn01	B0.02	20231116	WT	rep	1	F	NA	55	63	No MG	MG free	0	0	10	52	10074	4441.487465	0.440886189	0.36748302	10947	2018.159702	0.184357331	0.128557265	PN	earlyOld	545.9598968	575.500137
25	13	18M	Cg1	Brn01	B0.02	20231116	WT	rep	1	F	NA	51	51	No MG	MG free	0	0	35	48	2892	1215.226642	0.42020285	0.386846721	12364	1653.07593	0.133700738	0.089570455	PN	earlyOld	1763.485477	412.487868
25	14	18M	Cg1	Brn01	B0.02	20231116	WT	rep	1	F	NA	0	13	No MG	MG free	0	0	50	7	9639	3751.990813	0.389251044	0.324742496	2213	368.511391	0.166521189	0.107713439	PN	earlyOld	0	587.4378671
25	15	18M	Cg1	Brn01	B0.02	20231116	WT	rep	1	F	NA	0	22	No MG	MG free	0	0	34	10	10673	1461.712704	0.136954249	0.100068666	11795	1233.332633	0.104564021	0.073670559	PN	earlyOld	0	186.5197117
25	16	18M	Cg1	Brn01	B0.02	20231116	WT	rep	1	F	NA	0	33	No MG	MG free	0	0	37	26	11183	4490.476692	0.401544907	0.328618288	10609	1806.923737	0.170319892	0.103997864	PN	earlyOld	0	311.05665
25	17	18M	Cg1	Brn01	B0.02	20231116	WT	rep	1	F	NA	60	122	No MG	MG free	0	0	7	16	10159	3401.682383	0.334844215	0.261730373	21275	4642.445412	0.2182113	0.13937591	PN	earlyOld	590.6093119	573.4430082
25	18	18M	Cg1	Brn01	B0.02	20231116	WT	rep	1	F	NA	75	72	One MG	MG free	10.4140527	0	25	5	2837	743.3363395	0.262014924	0.200625613	10567	2288.233036	0.216545191	0.15926604	PN	earlyOld	2643.637645	681.3665184
25	19	18M	Cg1	Brn01	B0.02	20231116	WT	rep	1	F	NA	58	71	No MG	MG free	0	0	21	15	3400	641.7457239	0.188748742	0.140123591	11878	2028.415916	0.17077083	0.125841156	PN	earlyOld	1705.882353	597.7437279
25	20	18M	Cg1	Brn01	B0.02	20231116	WT	rep	1	F	NA	0	0	No MG	MG free	0	0	22	56	943	141.0928054	0.149621215	0.104402229	696	41.03610291	0.058959918	0.051651791	PN	earlyOld	0	0
25	21	18M	Cg1	Brn01	B0.02	20231116	WT	rep	1	F	NA	0	33	No MG	MG free	0	0	11	27	6269	1672.259036	0.266750524	0.194522008	5320	798.4207069	0.15007908	0.117174029	PN	earlyOld	0	620.3007519
25	22	18M	Cg1	Brn01	B0.02	20231116	WT	rep	1	F	NA	0	43	No MG	MG free	0	0	27	6	5054	1193.436393	0.236136999	0.193011373	12644	2294.703519	0.181485568	0.107560843	PN	earlyOld	0	340.0822525
25	23	18M	Cg1	Brn01	B0.02	20231116	WT	rep	1	F	NA	25	67	No MG	MG free	0	0	7	29	11052	4301.352498	0.389192227	0.3199054	14389	2319.455162	0.161196411	0.117700465	PN	earlyOld	226.2034021	465.63347
25	24	18M	Cg1	Brn01	B0.02	20231116	WT	rep	1	F	NA	0	4	No MG	MG free	0	0	9	55	8617	4272.213855	0.495789005	0.433577478	495	59.79359107	0.120795133	0.098702982	PN	earlyOld	0	808.0808081
25	25	18M	Cg1	Brn01	B0.02	20231116	WT	rep	1	F	NA	56	84	One MG	MG free	39.30722892	0	16	40	2195	354.5013658	0.161504039	0.129037917	13635	2637.123827	0.193408422	0.135584041	PN	earlyOld	2551.252847	616.0616062
25	26	18M	Cg1	Brn01	B0.02	20231116	WT	rep	1	F	NA	23	189	No MG	MG free	0	0	14	4	4905	1183.624705	0.241309828	0.172564283	48898	9149.267539	0.187109238	0.124193177	PN	earlyOld	468.9092762	386.518876
25	27	18M	Cg1	Brn01	B0.02	20231116	WT	rep	1	F	NA	59	137	No MG	MG free	0	0	14	2	2364	954.3366448	0.403695704	0.360128164	22701	4214.575588	0.185655944	0.136461437	PN	earlyOld	2495.769882	603.4976433
25	28	18M	Cg1	Brn01	B0.02	20231116	WT	rep	1	F	NA	50	55	No MG	MG free	0	0	15	34	6526	2364.681636	0.362347784	0.277927816	11033	1802.602458	0.163382802	0.109567404	PN	earlyOld	766.1661048	498.5044865
25	29	18M	Cg1	Brn01	B0.02	20231116	WT	rep	1	F	NA	0	7	No MG	MG free	0	0	18	14	4844	1116.166843	0.230422552	0.167025253	4118	253.9827119	0.061676229	0.050354771	PN	earlyOld	0	169.9854298
25	30	18M	Cg1	Brn01	B0.02	20231116	WT	rep	1	F	NA	21	42	No MG	MG free	0	0	13	59	7376	1864.407905	0.252766798	0.182223246	7049	1490.925338	0.211508773	0.154322118	PN	earlyOld	284.7071584	595.8291956
25	31	18M	Cg1	Brn01	B0.02	20231116	WT	rep	1	F	NA	15	34	One MG	MG free	34.82490272	0	9	14	6411	1408.406989	0.219686007	0.195559621	3809	1011.809659	0.265636561	0.19047074	PN	earlyOld	233.9728591	892.6227356
25	32	18M	Cg1	Brn01	B0.02	20231116	WT	rep	1	F	NA	3	30	One MG	MG tied	70.62937063	2.097902098	23	5	15217	4281.997024	0.281395612	0.220096126	5794	910.7675442	0.157191499	0.134309918	PN	earlyOld	19.71479267	517.7770107
25	33	18M	Cg1	Brn01	B0.02	20231116	WT	rep	1	F	NA	35	79	No MG	MG free	0	0	9	16	21	2.131563269	0.101503013	0.095361259	12029	2931.601206	0.243711132	0.176569775	PN	earlyOld	166666.6667	656.7461967
25	34	18M	Cg1	Brn01	B0.02	20231116	WT	rep	1	F	NA	0	20	One MG	MG tied	100	27.4705349	21	105	9549	4310.461218	0.451404463	0.397726417	3692	821.1899599	0.222424149	0.149263754	PN	earlyOld	0	541.7118093
25	35	18M	Cg1	Brn01	B0.02	20231116	WT	rep	1	F	NA	25	42	No MG	MG free	0	0	38	23	2220	284.1736782	0.128006161	0.099031053	10124	1278.848525	0.126318503	0.085923553	PN	earlyOld	1126.126126	414.8557882
25	36	18M	Cg1	Brn01	B0.02	20231116	WT	rep	1	F	NA	0	15	No MG	MG free	0	0	8	7	11941	4874.446298	0.408210895	0.332196534	6331	582.2101631	0.091961801	0.077630274	PN	earlyOld	0	236.929395
25	37	18M	Cg1	Brn01	B0.02	20231116	WT	rep	1	F	NA	61	80	No MG	MG free	0	0	7	31	7297	3041.686167	0.416840642	0.354482338	14569	2408.007935	0.165282994	0.113374531	PN	earlyOld	835.9599836	549.1111264
25	38	18M	Cg1	Brn01	B0.02	20231116	WT	rep	1	F	NA	69	58	No MG	MG free	0	0	10	9	1871	778.5087508	0.416092331	0.320096135	8471	1542.720517	0.182117875	0.128076598	PN	earlyOld	3687.867451	684.6889387
25	39	18M	Cg1	Brn01	B0.02	20231116	WT	rep	1	F	NA	6	95	No MG	MG free	0	0	24	3	3925	1242.20943	0.316486479	0.217967495	22479	4481.747068	0.199374842	0.146791786	PN	earlyOld	152.866242	422.6166644
25	40	18M	Cg1	Brn01	B0.02	20231116	WT	rep	1	F	NA	22	27	No MG	MG free	0	0	41	55	360	139.5989319	0.387774811	0.297947675	6692	999.7337906	0.149392378	0.097199969	PN	earlyOld	6111.111111	403.4668261
25	41	18M	Cg1	Brn01	B0.02	20231116	WT	rep	1	F	NA	20	89	No MG	MG free	0	0	10	3	6871	1186.941222	0.172746503	0.14447242	13737	3584.741894	0.260955223	0.188029304	PN	earlyOld	291.0784456	647.8852733
25	42	18M	Cg1	Brn01	B0.02	20231116	WT	rep	1	F	NA	39	71	No MG	MG free	0	0	13	1	2362	630.6363779	0.266992539	0.191927984	8693	1569.695477	0.180570054	0.145143822	PN	earlyOld	1651.143099	816.7491085
25	43	18M	Cg1	Brn01	B0.02	20231116	WT	rep	1	F	NA	26	27	One MG	MG free	0.49689441	0	21	1	4298	1583.789227	0.368494469	0.306706339	7652	1095.268362	0.143134914	0.091157399	PN	earlyOld	604.9325268	352.8489284
25	44	18M	Cg1	Brn01	B0.02	20231116	WT	rep	1	F	NA	20	45	No MG	MG free	0	0	26	2	1	0.22331579	0.22331579	0.22331579	9700	1264.535013	0.130364434	0.092576489	PN	earlyOld	2e+06	463.9175258
25	45	18M	Cg1	Brn01	B0.02	20231116	WT	rep	1	F	NA	0	55	No MG	MG free	0	0	9	12	6260	2497.060564	0.398891464	0.336308837	19440	3053.612758	0.157078846	0.10263218	PN	earlyOld	0	282.9218107
25	46	18M	Cg1	Brn01	B0.02	20231116	WT	rep	1	F	NA	32	70	One MG	MG free	1.595214357	0	17	16	8304	3391.187992	0.408380057	0.325154483	20793	3323.441017	0.159834609	0.107263297	PN	earlyOld	385.3564547	336.6517578
25	47	18M	Cg1	Brn01	B0.02	20231116	WT	rep	1	F	NA	75	80	No MG	MG free	0	0	8	3	9400	2451.799665	0.260829752	0.194781408	19403	2768.071307	0.142662027	0.092523079	PN	earlyOld	797.8723404	412.3073751
25	48	18M	Cg1	Brn01	B0.02	20231116	WT	rep	1	F	NA	0	27	No MG	MG free	0	0	9	23	11425	3791.559838	0.331865194	0.258129239	4690	673.8837573	0.143685236	0.124635689	PN	earlyOld	0	575.6929638
25	49	18M	Cg1	Brn01	B0.02	20231116	WT	rep	1	F	NA	0	16	No MG	MG free	0	0	6	33	12025	4392.325186	0.365266128	0.301052868	6617	730.7282672	0.110431958	0.086106658	PN	earlyOld	0	241.8014206
25	50	18M	Cg1	Brn01	B0.02	20231116	WT	rep	1	F	NA	53	67	No MG	MG free	0	0	22	14	7250	2592.424583	0.357575804	0.316350043	10037	2063.148899	0.205554339	0.138033107	PN	earlyOld	731.0344828	667.5301385
25	51	18M	Cg1	Brn01	B0.02	20231116	WT	rep	1	F	NA	0	37	No MG	MG free	0	0	18	6	7602	2579.045699	0.33925884	0.260334164	6251	1075.59791	0.172068135	0.12248417	PN	earlyOld	0	591.9052952
25	52	18M	Cg1	Brn01	B0.02	20231116	WT	rep	1	F	NA	4	10	No MG	MG free	0	0	14	1	9892	3382.017852	0.341894243	0.260364681	5084	535.3603424	0.105302978	0.08831922	PN	earlyOld	40.43671654	196.6955153
25	53	18M	Cg1	Brn01	B0.02	20231116	WT	rep	1	F	NA	72	83	No MG	MG free	0	0	46	72	14929	3220.409095	0.215714991	0.146654457	13846	2541.008714	0.183519335	0.124574654	PN	earlyOld	482.2828053	599.451105
25	54	18M	Cg1	Brn01	B0.02	20231116	WT	rep	1	F	NA	0	62	No MG	MG free	0	0	30	8	6410	2401.782666	0.374693084	0.308522165	9879	1517.427665	0.153601343	0.127069503	PN	earlyOld	0	627.593886
25	55	18M	Cg1	Brn01	B0.02	20231116	WT	rep	1	F	NA	48	68	No MG	MG free	0	0	24	9	9490	3227.922728	0.340139381	0.254230559	12501	2133.865737	0.170695603	0.11455711	PN	earlyOld	505.7955743	543.9564835
25	56	18M	Cg1	Brn01	B0.02	20231116	WT	rep	1	F	NA	21	21	No MG	MG free	0	0	38	4	8695	2811.659436	0.323365088	0.254299223	3062	607.8689712	0.198520239	0.147631034	PN	earlyOld	241.5181139	685.8262573
25	57	18M	Cg1	Brn01	B0.02	20231116	WT	rep	1	F	NA	33	53	No MG	MG free	0	0	21	20	3581	333.6439308	0.093170603	0.074273288	10914	2095.510094	0.192002024	0.121248186	PN	earlyOld	921.5302988	485.6148067
25	58	18M	Cg1	Brn01	B0.02	20231116	WT	rep	1	F	NA	0	38	No MG	MG free	0	0	18	1	10458	4777.603525	0.456837208	0.398809791	8034	1567.618709	0.195123066	0.133501187	PN	earlyOld	0	472.9897934
25	59	18M	Cg1	Brn01	B0.02	20231116	WT	rep	1	F	NA	4	75	No MG	MG free	0	0	28	9	10975	4349.147753	0.3962777	0.328389406	10995	2675.322728	0.243321758	0.193659872	PN	earlyOld	36.44646925	682.1282401
25	60	18M	Cg1	Brn01	B0.02	20231116	WT	rep	1	F	NA	17	82	One MG	MG free	29.82120051	0	18	8	3695	282.1652554	0.076364075	0.065987639	22429	3120.484475	0.139127223	0.087945372	PN	earlyOld	460.0811908	365.5981096
25	61	18M	Cg1	Brn01	B0.02	20231116	WT	rep	1	F	NA	14	36	No MG	MG free	0	0	9	6	6907	1998.339178	0.28932086	0.209529266	8392	1241.231023	0.147906461	0.09623865	PN	earlyOld	202.6929202	428.9799809
25	62	18M	Cg1	Brn01	B0.02	20231116	WT	rep	1	F	NA	0	4	No MG	MG free	0	0	13	24	10223	3473.496528	0.339772721	0.283405811	1140	162.9962157	0.142979137	0.094163425	PN	earlyOld	0	350.877193
25	63	18M	Cg1	Brn01	B0.02	20231116	WT	rep	1	F	NA	22	51	No MG	MG free	0	0	26	22	3193	632.048387	0.197948132	0.132555127	7552	1293.454415	0.171273095	0.127611205	PN	earlyOld	689.0072033	675.3177966
25	64	18M	Cg1	Brn01	B0.02	20231116	WT	rep	1	F	NA	0	22	One MG	MG free	29.44785276	0	36	9	4179	382.3955599	0.091504082	0.059006639	6964	1145.423973	0.164477882	0.093812466	PN	earlyOld	0	315.9103963
25	65	18M	Cg1	Brn01	B0.02	20231116	WT	rep	1	F	NA	0	66	No MG	MG free	0	0	23	19	2647	122.949615	0.046448665	0.040222783	9593	1999.995163	0.20848485	0.162615404	PN	earlyOld	0	688.0016679
25	66	18M	Cg1	Brn01	B0.02	20231116	WT	rep	1	F	NA	0	52	No MG	MG free	0	0	10	17	10789	2394.416511	0.221931274	0.147325858	20936	2262.826034	0.108083017	0.08419928	PN	earlyOld	0	248.3760031
25	67	18M	Cg1	Brn01	B0.02	20231116	WT	rep	1	F	NA	40	79	No MG	MG free	0	0	55	112	12619	2915.133747	0.231011471	0.172915235	11844	2901.241368	0.244954523	0.18254368	PN	earlyOld	316.9823282	667.0043904
25	68	18M	Cg1	Brn01	B0.02	20231116	WT	rep	1	F	NA	0	21	No MG	MG free	0	0	9	44	12291	3668.064623	0.298435003	0.212191954	9111	1009.334143	0.110781928	0.090852216	PN	earlyOld	0	230.4906157
25	69	18M	Cg1	Brn01	B0.02	20231116	WT	rep	1	F	NA	65	55	No MG	MG free	0	0	32	60	6636	2031.120836	0.306076075	0.234485388	9076	1744.315557	0.192189903	0.119935915	PN	earlyOld	979.5057263	605.9938299
25	70	18M	Cg1	Brn01	B0.02	20231116	WT	rep	1	F	NA	0	24	No MG	MG free	0	0	8	13	8266	2287.799877	0.276772305	0.182818338	5617	784.2061499	0.139612987	0.089799345	PN	earlyOld	0	427.2743457
25	71	18M	Cg1	Brn01	B0.02	20231116	WT	rep	1	F	NA	0	45	One MG	MG free	14.64497041	0	15	24	9860	2859.932357	0.290053992	0.207385361	10095	1784.139072	0.176734925	0.11420615	PN	earlyOld	0	445.7652303
25	72	18M	Cg1	Brn01	B0.02	20231116	WT	rep	1	F	NA	44	52	No MG	MG free	0	0	20	11	2352	384.1425042	0.163325895	0.128313109	12105	1617.808042	0.133647918	0.095841914	PN	earlyOld	1870.748299	429.574556
25	73	18M	Cg1	Brn01	B0.02	20231116	WT	rep	1	F	NA	62	79	No MG	MG free	0	0	15	11	6990	1362.123706	0.194867483	0.148271918	17836	2935.73657	0.16459613	0.122224763	PN	earlyOld	886.981402	442.9244225
25	74	18M	Cg1	Brn01	B0.02	20231116	WT	rep	1	F	NA	60	111	No MG	MG free	0	0	21	9	11272	3857.837524	0.342249603	0.270038903	20236	4118.263846	0.203511754	0.150576025	PN	earlyOld	532.292406	548.527377
25	75	18M	Cg1	Brn01	B0.02	20231116	WT	rep	1	F	NA	64	158	No MG	MG free	0	0	8	4	7368	1567.894591	0.212797854	0.155123219	29991	6495.305044	0.216575141	0.151232168	PN	earlyOld	868.6210641	526.8247141
25	76	18M	Cg1	Brn01	B0.02	20231116	WT	rep	1	F	NA	54	71	No MG	MG free	0	0	13	3	8256	877.4058449	0.106274933	0.083512627	12527	2486.911635	0.198524119	0.133867398	PN	earlyOld	654.0697674	566.7757643
25	77	18M	Cg1	Brn01	B0.02	20231116	WT	rep	1	F	NA	55	55	No MG	MG free	0	0	35	42	3470	1231.206425	0.354814532	0.322468907	12705	1596.370994	0.125649035	0.083581291	PN	earlyOld	1585.014409	432.9004329
25	78	18M	Cg1	Brn01	B0.02	20231116	WT	rep	1	F	NA	66	71	No MG	MG free	0	0	24	4	2351	467.1941867	0.198721475	0.167055771	15903	2278.838424	0.143296134	0.104135193	PN	earlyOld	2807.316036	446.4566434
25	79	18M	Cg1	Brn01	B0.02	20231116	WT	rep	1	F	NA	38	50	No MG	MG free	0	0	11	4	10921	2506.696759	0.229529966	0.150713354	8371	1535.352972	0.183413328	0.138605326	PN	earlyOld	347.9534841	597.3002031
25	80	18M	Cg1	Brn01	B0.02	20231116	WT	rep	1	F	NA	0	34	Two MG	MG tied	88.88130969	8.594815825	16	4	11063	2615.874769	0.236452569	0.168772414	8778	1346.271795	0.153368853	0.109117262	PN	earlyOld	0	387.3319663
25	81	18M	Cg1	Brn01	B0.02	20231116	WT	rep	1	F	NA	59	59	No MG	MG free	0	0	21	7	10380	3343.488061	0.322108676	0.24924086	9939	1832.286244	0.184353179	0.121995881	PN	earlyOld	568.4007707	593.6210886
25	82	18M	Cg1	Brn01	B0.02	20231116	WT	rep	1	F	NA	43	150	One MG	MG tied	56.65236052	21.10157368	54	15	9109	2187.181888	0.240112184	0.176523998	33098	6035.593962	0.182355247	0.120088503	PN	earlyOld	472.0605994	453.1995891
25	83	18M	Cg1	Brn01	B0.02	20231116	WT	rep	1	F	NA	0	32	No MG	MG free	0	0	30	4	10427	2873.892242	0.27562024	0.204272524	4841	1028.624308	0.212481782	0.147920951	PN	earlyOld	0	661.0204503
25	84	18M	Cg1	Brn01	B0.02	20231116	WT	rep	1	F	NA	0	32	No MG	MG free	0	0	30	1	12732	4226.224218	0.331937183	0.263447016	7357	1190.798795	0.16185929	0.122934312	PN	earlyOld	0	434.9599021
25	85	18M	Cg1	Brn01	B0.02	20231116	WT	rep	1	F	NA	0	20	Two MG	MG free	32.96921549	0	31	5	11140	4043.124621	0.362937578	0.288639665	4929	681.1681554	0.138196014	0.116845958	PN	earlyOld	0	405.7618178
25	86	18M	Cg1	Brn01	B0.02	20231116	WT	rep	1	F	NA	0	25	No MG	MG free	0	0	20	7	3258	241.820249	0.074223526	0.061554894	6057	756.0067607	0.124815381	0.098084994	PN	earlyOld	0	412.7455836
25	87	18M	Cg1	Brn01	B0.02	20231116	WT	rep	1	F	NA	0	16	No MG	MG free	0	0	17	14	5392	1586.711055	0.294271338	0.26366064	5951	596.0696425	0.100162938	0.077363238	PN	earlyOld	0	268.8623761
25	88	18M	Cg1	Brn01	B0.02	20231116	WT	rep	1	F	NA	0	3	No MG	MG free	0	0	14	35	3252	361.2663466	0.111090512	0.085862517	1522	167.0183415	0.109736098	0.092362858	PN	earlyOld	0	197.109067
25	89	18M	Cg1	Brn01	B0.02	20231116	WT	rep	1	F	NA	3	103	One MG	MG tied	50.95477387	17.28643216	33	54	4156	331.9553066	0.07987375	0.057206072	18001	4236.894088	0.235369929	0.165423051	PN	earlyOld	72.18479307	572.1904339
25	90	18M	Cg1	Brn01	B0.02	20231116	WT	rep	1	F	NA	58	92	No MG	MG free	0	0	23	50	10997	2906.298437	0.264281025	0.190943778	13238	2698.985369	0.203881656	0.146272987	PN	earlyOld	527.4165682	694.9690286
25	91	18M	Cg1	Brn01	B0.02	20231116	WT	rep	1	F	NA	57	75	No MG	MG free	0	0	54	19	3629	495.9697115	0.136668424	0.104966812	12869	2236.991471	0.173827918	0.120546274	PN	earlyOld	1570.680628	582.795866
25	92	18M	Cg1	Brn01	B0.02	20231116	WT	rep	1	F	NA	0	38	One MG	MG free	39.3111639	0	44	69	11365	931.2889459	0.081943594	0.059708554	6564	1292.035097	0.196836547	0.141344324	PN	earlyOld	0	578.9152956
25	93	18M	Cg1	Brn01	B0.02	20231116	WT	rep	1	F	NA	1	25	One MG	MG tied	100	12.82271945	15	13	10696	847.4268108	0.079228385	0.06036469	6736	851.7489593	0.126447292	0.098863199	PN	earlyOld	9.349289454	371.1401425
25	94	18M	Cg1	Brn01	B0.02	20231116	WT	rep	1	F	NA	0	93	No MG	MG free	0	0	16	21	10457	2971.178639	0.284132986	0.214648664	24234	4326.806504	0.178542812	0.117006183	PN	earlyOld	0	383.758356
25	95	18M	Cg1	Brn01	B0.02	20231116	WT	rep	1	F	NA	0	43	No MG	MG free	0	0	8	15	2306	299.2365455	0.12976433	0.106691085	8351	1548.26038	0.185398201	0.129724577	PN	earlyOld	0	514.9083942
27	1	18M	Cg1	Brn01	B0.02	20231116	WT	rep	1	F	NA	16	53	No MG	MG free	0	0	20	14	3756	287.5049977	0.076545527	0.051224537	18214	1617.096668	0.088783171	0.057770658	PN	earlyOld	425.9850905	290.9849566
27	2	18M	Cg1	Brn01	B0.02	20231116	WT	rep	1	F	NA	9	24	No MG	MG free	0	0	10	6	2723	168.0005801	0.061696871	0.04539559	8043	739.3333187	0.091922581	0.067330435	PN	earlyOld	330.5178112	298.3961209
27	3	18M	Cg1	Brn01	B0.02	20231116	WT	rep	1	F	NA	29	41	No MG	MG free	0	0	9	7	5980	448.2403455	0.07495658	0.053131916	11984	988.1682167	0.082457294	0.057297628	PN	earlyOld	484.9498328	342.1228304
27	4	18M	Cg1	Brn01	B0.02	20231116	WT	rep	1	F	NA	0	10	No MG	MG free	0	0	24	71	2587	147.3485315	0.056957299	0.05084306	2697	322.037446	0.119405801	0.102288853	PN	earlyOld	0	370.7823508
27	5	18M	Cg1	Brn01	B0.02	20231116	WT	rep	1	F	NA	5	11	No MG	MG free	0	0	11	1	7182	984.2836965	0.137048691	0.088426031	6440	425.4247051	0.066059737	0.053788051	PN	earlyOld	69.61849067	170.8074534
27	6	18M	Cg1	Brn01	B0.02	20231116	WT	rep	1	F	NA	49	46	No MG	MG free	0	0	26	13	6699	708.4284588	0.105751375	0.073266193	7918	1285.897703	0.162401832	0.105378807	PN	earlyOld	731.4524556	580.9547866
27	7	18M	Cg1	Brn01	B0.02	20231116	WT	rep	1	F	NA	0	11	No MG	MG free	0	0	22	2	2772	455.3152819	0.164255152	0.13170062	10838	799.5243466	0.073770469	0.06195163	PN	earlyOld	0	101.4947407
27	8	18M	Cg1	Brn01	B0.02	20231116	WT	rep	1	F	NA	0	5	No MG	MG free	0	0	8	138	2797	679.3687345	0.242891932	0.194285497	4685	331.5893494	0.070776809	0.060601205	PN	earlyOld	0	106.7235859
27	9	18M	Cg1	Brn01	B0.02	20231116	WT	rep	1	F	NA	38	22	No MG	MG free	0	0	10	4	7196	593.5682617	0.082485862	0.059281301	11185	945.8882896	0.084567572	0.055329215	PN	earlyOld	528.0711506	196.6919982
27	10	18M	Cg1	Brn01	B0.02	20231116	WT	rep	1	F	NA	23	96	No MG	MG free	0	0	10	9	3252	326.6916765	0.100458695	0.084107727	19554	3538.488779	0.180959843	0.120317385	PN	earlyOld	707.2570726	490.9481436
27	11	18M	Cg1	Brn01	B0.02	20231116	WT	rep	1	F	NA	0	8	No MG	MG free	0	0	10	3	8395	1182.836287	0.140897711	0.099244677	7873	527.1545749	0.066957268	0.054329749	PN	earlyOld	0	101.6131081
27	12	18M	Cg1	Brn01	B0.02	20231116	WT	rep	1	F	NA	23	38	No MG	MG free	0	0	25	6	2224	88.75600854	0.039908277	0.034683757	8242	960.3838258	0.116523153	0.091889828	PN	earlyOld	1034.172662	461.0531424
27	13	18M	Cg1	Brn01	B0.02	20231116	WT	rep	1	F	NA	32	29	No MG	MG free	0	0	13	1	10044	1012.493783	0.100805833	0.065751128	9821	834.7475703	0.084996189	0.065651938	PN	earlyOld	318.5981681	295.2856125
27	14	18M	Cg1	Brn01	B0.02	20231116	WT	rep	1	F	NA	12	12	No MG	MG free	0	0	12	217	8480	724.8214856	0.085474232	0.061783779	6726	443.8164959	0.065985206	0.049164567	PN	earlyOld	141.509434	178.412132
27	15	18M	Cg1	Brn01	B0.02	20231116	WT	rep	1	F	NA	0	21	No MG	MG free	0	0	27	4	8177	731.6441602	0.089475866	0.059349965	8157	604.6054784	0.074121059	0.055764094	PN	earlyOld	0	257.447591
27	16	18M	Cg1	Brn01	B0.02	20231116	WT	rep	1	F	NA	45	45	No MG	MG free	0	0	10	34	2116	141.3342947	0.066793145	0.043106738	12911	1295.17992	0.100316003	0.0679942	PN	earlyOld	2126.654064	348.5400046
27	17	18M	Cg1	Brn01	B0.02	20231116	WT	rep	1	F	NA	0	11	No MG	MG free	0	0	14	44	3807	270.6268102	0.071086633	0.049584191	2835	328.0894642	0.115728206	0.095193408	PN	earlyOld	0	388.0070547
27	18	18M	Cg1	Brn01	B0.02	20231116	WT	rep	1	F	NA	0	19	No MG	MG free	0	0	23	44	6098	589.2025643	0.096622264	0.070450902	5473	495.3661409	0.090510897	0.080842301	PN	earlyOld	0	347.1587795
27	19	18M	Cg1	Brn01	B0.02	20231116	WT	rep	1	F	NA	1	9	No MG	MG free	0	0	16	8	20202	1373.238149	0.067975356	0.048538949	9598	634.5113918	0.066108709	0.052658886	PN	earlyOld	4.95000495	93.76953532
27	20	18M	Cg1	Brn01	B0.02	20231116	WT	rep	1	F	NA	0	15	No MG	MG free	0	0	8	33	2238	243.5576565	0.108828265	0.08097963	5583	461.7995581	0.082715307	0.062119476	PN	earlyOld	0	268.6727566
27	21	18M	Cg1	Brn01	B0.02	20231116	WT	rep	1	F	NA	0	1	No MG	MG free	0	0	6	16	9209	840.2758684	0.091245072	0.063675895	586	53.15748848	0.090712438	0.054184787	PN	earlyOld	0	170.6484642
27	22	18M	Cg1	Brn01	B0.02	20231116	WT	rep	1	F	NA	0	6	No MG	MG free	0	0	13	13	2766	417.3319605	0.150879234	0.132494092	5393	369.6368052	0.068540109	0.050408179	PN	earlyOld	0	111.255331
27	23	18M	Cg1	Brn01	B0.02	20231116	WT	rep	1	F	NA	42	47	No MG	MG free	0	0	8	27	8793	1046.618357	0.119028586	0.092172123	13619	1256.510583	0.092261589	0.068757154	PN	earlyOld	477.6526783	345.1061018
27	24	18M	Cg1	Brn01	B0.02	20231116	WT	rep	1	F	NA	39	29	No MG	MG free	0	0	39	21	5511	977.1683375	0.177312346	0.156565189	9368	657.9530796	0.070234103	0.049835965	PN	earlyOld	707.675558	309.5644748
27	25	18M	Cg1	Brn01	B0.02	20231116	WT	rep	1	F	NA	32	29	One MG	MG tied	73.03370787	27.30337079	22	21	2181	267.3091937	0.122562675	0.0922179	12789	1855.961747	0.145121725	0.082375832	PN	earlyOld	1467.216873	226.7573696
27	26	18M	Cg1	Brn01	B0.02	20231116	WT	rep	1	F	NA	0	8	No MG	MG free	0	0	7	1	5354	448.5366605	0.083775992	0.070237279	3334	325.9113454	0.097753853	0.084214538	PN	earlyOld	0	239.9520096
27	27	18M	Cg1	Brn01	B0.02	20231116	WT	rep	1	F	NA	7	25	One MG	MG free	31.36915078	0	26	24	9575	805.6203718	0.084137898	0.061097123	6576	570.6317851	0.086774906	0.060944535	PN	earlyOld	73.10704961	380.1703163
27	28	18M	Cg1	Brn01	B0.02	20231116	WT	rep	1	F	NA	6	26	No MG	MG free	0	0	16	18	2776	280.0709851	0.100890124	0.082124054	11599	1210.347862	0.104349329	0.059159227	PN	earlyOld	216.1383285	224.1572549
27	29	18M	Cg1	Brn01	B0.02	20231116	WT	rep	1	F	NA	0	5	No MG	MG free	0	0	17	17	5508	799.3678343	0.14512851	0.124422066	2512	333.6453812	0.132820614	0.07768368	PN	earlyOld	0	199.044586
27	30	18M	Cg1	Brn01	B0.02	20231116	WT	rep	1	F	NA	33	33	No MG	MG free	0	0	16	4	4226	246.0814988	0.058230359	0.050217442	10526	1331.578272	0.126503731	0.074830242	PN	earlyOld	780.880265	313.5094053
27	31	18M	Cg1	Brn01	B0.02	20231116	WT	rep	1	F	NA	0	13	Two MG	MG free	94.22572178	0	19	8	4487	328.1695434	0.073137852	0.061318379	4621	452.4173651	0.097904645	0.088578619	PN	earlyOld	0	281.3243887
27	32	18M	Cg1	Brn01	B0.02	20231116	WT	rep	1	F	NA	0	43	No MG	MG free	0	0	6	15	2924	83.64905809	0.028607749	0.02589456	12721	2531.043337	0.198965752	0.110688947	PN	earlyOld	0	338.0237403
27	33	18M	Cg1	Brn01	B0.02	20231116	WT	rep	1	F	NA	55	54	No MG	MG free	0	0	13	21	4638	506.9523157	0.109304078	0.089372091	15054	1188.611446	0.07895652	0.053696498	PN	earlyOld	1185.855972	358.7086489
27	34	18M	Cg1	Brn01	B0.02	20231116	WT	rep	1	F	NA	14	11	No MG	MG free	0	0	22	8	7564	705.3819345	0.093255147	0.067597464	4737	431.6655838	0.091126363	0.069741361	PN	earlyOld	185.0872554	232.2144817
27	35	18M	Cg1	Brn01	B0.02	20231116	WT	rep	1	F	NA	41	51	One MG	MG free	6.77352637	0	16	2	251	21.71444268	0.086511724	0.070702679	10361	1130.203602	0.109082483	0.071732663	PN	earlyOld	16334.66135	492.2304797
27	36	18M	Cg1	Brn01	B0.02	20231116	WT	rep	1	F	NA	21	24	No MG	MG free	0	0	8	119	14462	1936.073398	0.133873143	0.103822388	8191	720.5172509	0.087964504	0.075410083	PN	earlyOld	145.2081317	293.0045172
27	37	18M	Cg1	Brn01	B0.02	20231116	WT	rep	1	F	NA	52	44	No MG	MG free	0	0	8	34	5221	611.6922869	0.117159986	0.085503928	10872	1105.608302	0.101693185	0.081742577	PN	earlyOld	995.977782	404.7093451
27	38	18M	Cg1	Brn01	B0.02	20231116	WT	rep	1	F	NA	43	91	One MG	MG free	25.90405904	0	7	3	9157	1153.123339	0.12592807	0.096017398	26093	2661.586452	0.10200385	0.083863586	PN	earlyOld	469.586109	348.752539
27	39	18M	Cg1	Brn01	B0.02	20231116	WT	rep	1	F	NA	13	27	No MG	MG free	0	0	14	40	4604	383.5497828	0.083307946	0.056321051	5257	761.6348675	0.144880135	0.092851147	PN	earlyOld	282.3631625	513.6009131
27	40	18M	Cg1	Brn01	B0.02	20231116	WT	rep	1	F	NA	23	22	One MG	MG tied	73.65145228	13.48547718	10	4	10994	1157.933594	0.10532414	0.076752879	13472	1203.823393	0.089357437	0.061722744	PN	earlyOld	209.2050209	163.3016627
27	41	18M	Cg1	Brn01	B0.02	20231116	WT	rep	1	F	NA	30	43	No MG	MG free	0	0	11	21	5939	647.3479974	0.108999494	0.083291374	11784	1843.03142	0.156401173	0.086167693	PN	earlyOld	505.1355447	364.9015614
27	42	18M	Cg1	Brn01	B0.02	20231116	WT	rep	1	F	NA	11	9	No MG	MG free	0	0	13	6	8634	902.93132	0.104578564	0.078034639	1915	247.8410162	0.129420896	0.086480506	PN	earlyOld	127.4032893	469.9738903
27	43	18M	Cg1	Brn01	B0.02	20231116	WT	rep	1	F	NA	37	29	One MG	MG free	10.38154392	0	11	10	14081	1299.398673	0.092280284	0.068558782	7745	706.0596788	0.09116329	0.07507439	PN	earlyOld	262.7654286	374.4351194
27	44	18M	Cg1	Brn01	B0.02	20231116	WT	rep	1	F	NA	5	59	No MG	MG free	0	0	8	12	6567	1007.956208	0.153488078	0.113511864	21561	2955.176304	0.137061189	0.078675516	PN	earlyOld	76.13826709	273.6422244
27	45	18M	Cg1	Brn01	B0.02	20231116	WT	rep	1	F	NA	11	14	No MG	MG free	0	0	26	7	7479	1117.135898	0.149369688	0.113580532	5099	425.993912	0.083544599	0.071213856	PN	earlyOld	147.0784864	274.5636399
27	46	18M	Cg1	Brn01	B0.02	20231116	WT	rep	1	F	NA	0	38	No MG	MG free	0	0	14	6	3683	695.0036016	0.188705838	0.137758449	11390	2344.848555	0.205869057	0.131410703	PN	earlyOld	0	333.6259877
27	47	18M	Cg1	Brn01	B0.02	20231116	WT	rep	1	F	NA	1	12	No MG	MG free	0	0	17	12	14461	2518.262701	0.174141671	0.121484704	8490	580.0786916	0.068324934	0.053116657	PN	earlyOld	6.915151096	141.3427562
27	48	18M	Cg1	Brn01	B0.02	20231116	WT	rep	1	F	NA	0	8	No MG	MG free	0	0	14	1	9069	759.6506456	0.083763441	0.05662623	4724	626.2049594	0.132558205	0.077836268	PN	earlyOld	0	169.3480102
27	49	18M	Cg1	Brn01	B0.02	20231116	WT	rep	1	F	NA	30	11	No MG	MG free	0	0	13	43	4830	418.5046468	0.086646925	0.061066605	5739	559.8359354	0.097549388	0.080621041	PN	earlyOld	621.1180124	191.6710228
27	50	18M	Cg1	Brn01	B0.02	20231116	WT	rep	1	F	NA	0	25	No MG	MG free	0	0	8	8	7818	829.2427563	0.106068401	0.081513695	6830	779.1510341	0.11407775	0.095231555	PN	earlyOld	0	366.0322108
27	51	18M	Cg1	Brn01	B0.02	20231116	WT	rep	1	F	NA	48	47	No MG	MG free	0	0	53	2	4912	1263.835233	0.257295447	0.176226437	9432	1014.461876	0.10755533	0.081391625	PN	earlyOld	977.1986971	498.3036472
27	52	18M	Cg1	Brn01	B0.02	20231116	WT	rep	1	F	NA	1	12	No MG	MG free	0	0	45	14	8929	914.1288169	0.102377513	0.075272754	9016	1323.266225	0.146768659	0.08476387	PN	earlyOld	11.19946243	133.0967169
27	53	18M	Cg1	Brn01	B0.02	20231116	WT	rep	1	F	NA	84	93	No MG	MG free	0	0	43	2	3812	424.0613877	0.111243806	0.085893035	22425	2266.888443	0.101087556	0.076661326	PN	earlyOld	2203.567681	414.7157191
27	54	18M	Cg1	Brn01	B0.02	20231116	WT	rep	1	F	NA	29	23	No MG	MG free	0	0	16	27	3549	341.5970703	0.09625164	0.084924087	5948	656.8511182	0.110432266	0.078507669	PN	earlyOld	817.1315864	386.6845999
27	55	18M	Cg1	Brn01	B0.02	20231116	WT	rep	1	F	NA	59	48	No MG	MG free	0	0	22	28	2445	240.1097432	0.098204394	0.087525748	19860	2067.284276	0.104092864	0.062989242	PN	earlyOld	2413.087935	241.6918429
27	56	18M	Cg1	Brn01	B0.02	20231116	WT	rep	1	F	NA	0	7	No MG	MG free	0	0	38	14	6523	1393.629222	0.213648509	0.13302815	3942	306.3888768	0.07772422	0.055024032	PN	earlyOld	0	177.5748351
27	57	18M	Cg1	Brn01	B0.02	20231116	WT	rep	1	F	NA	0	16	No MG	MG free	0	0	41	4	4128	272.0555737	0.065904935	0.056717783	6352	1258.467262	0.19812142	0.094300754	PN	earlyOld	0	251.8891688
27	58	18M	Cg1	Brn01	B0.02	20231116	WT	rep	1	F	NA	21	21	No MG	MG free	0	0	9	76	9786	929.4790579	0.094980488	0.068497747	4759	405.7627533	0.085262188	0.05912108	PN	earlyOld	214.5922747	441.2691742
27	59	18M	Cg1	Brn01	B0.02	20231116	WT	rep	1	F	NA	58	43	No MG	MG free	0	0	9	9	2471	406.1201648	0.164354579	0.121705957	8528	1204.581018	0.141250119	0.088868544	PN	earlyOld	2347.227843	504.2213884
27	60	18M	Cg1	Brn01	B0.02	20231116	WT	rep	1	F	NA	32	37	No MG	MG free	0	0	29	19	2330	149.0695357	0.063978341	0.04728771	8777	1269.987365	0.144694926	0.089051649	PN	earlyOld	1373.390558	421.5563404
27	61	18M	Cg1	Brn01	B0.02	20231116	WT	rep	1	F	NA	45	43	No MG	MG free	0	0	19	12	8452	715.4943629	0.084653853	0.061295491	10294	904.5079285	0.087867489	0.068253607	PN	earlyOld	532.4183625	417.7190596
27	62	18M	Cg1	Brn01	B0.02	20231116	WT	rep	1	F	NA	71	61	No MG	MG free	0	0	10	2	8644	1232.874861	0.142627818	0.099580377	19810	2148.950532	0.108478068	0.066285193	PN	earlyOld	821.3789912	307.9252903
27	63	18M	Cg1	Brn01	B0.02	20231116	WT	rep	1	F	NA	0	12	No MG	MG free	0	0	22	4	14791	1033.637828	0.06988289	0.04942397	5115	653.9484858	0.127849166	0.06130312	PN	earlyOld	0	234.6041056
27	64	18M	Cg1	Brn01	B0.02	20231116	WT	rep	1	F	NA	0	15	No MG	MG free	0	0	46	3	3298	369.3076525	0.111979276	0.079774164	3998	320.142062	0.080075553	0.064362556	PN	earlyOld	0	375.1875938
27	65	18M	Cg1	Brn01	B0.02	20231116	WT	rep	1	F	NA	47	40	No MG	MG free	0	0	21	5	4534	407.6213021	0.089903243	0.073472187	8324	862.9502107	0.103670136	0.080125123	PN	earlyOld	1036.612263	480.5382028
27	66	18M	Cg1	Brn01	B0.02	20231116	WT	rep	1	F	NA	47	35	No MG	MG free	0	0	39	13	9036	912.2789666	0.100960488	0.073731594	9200	1294.203388	0.140674281	0.082001984	PN	earlyOld	520.1416556	380.4347826
27	67	18M	Cg1	Brn01	B0.02	20231116	WT	rep	1	F	NA	0	22	No MG	MG free	0	0	15	20	6733	330.1644017	0.049036745	0.034134433	5130	847.1444731	0.165135375	0.090424962	PN	earlyOld	0	428.8499025
27	68	18M	Cg1	Brn01	B0.02	20231116	WT	rep	1	F	NA	0	20	No MG	MG free	0	0	33	11	7855	355.0886404	0.045205428	0.035141528	5035	580.7824068	0.115349038	0.097680628	PN	earlyOld	0	397.2194638
27	69	18M	Cg1	Brn01	B0.02	20231116	WT	rep	1	F	NA	0	34	No MG	MG free	0	0	50	29	5876	540.7243919	0.092022531	0.067902647	13998	1614.826384	0.115361222	0.067643248	PN	earlyOld	0	242.8918417
27	70	18M	Cg1	Brn01	B0.02	20231116	WT	rep	1	F	NA	25	18	No MG	MG free	0	0	17	6	5728	376.2696886	0.065689541	0.04977493	4386	502.6860306	0.114611498	0.090104528	PN	earlyOld	436.452514	410.3967168
27	71	18M	Cg1	Brn01	B0.02	20231116	WT	rep	1	F	NA	0	35	No MG	MG free	0	0	22	40	3168	281.4572066	0.088843815	0.069474325	10363	1059.694088	0.102257463	0.074464031	PN	earlyOld	0	337.7400367
27	72	18M	Cg1	Brn01	B0.02	20231116	WT	rep	1	F	NA	93	93	No MG	MG free	0	0	38	20	8840	1088.684201	0.123154321	0.090791181	17630	1734.512018	0.098384119	0.074174106	PN	earlyOld	1052.036199	527.5099263
27	73	18M	Cg1	Brn01	B0.02	20231116	WT	rep	1	F	NA	41	35	No MG	MG free	0	0	10	1	8866	898.4750755	0.101339395	0.076997027	8610	878.7518747	0.102061774	0.067414358	PN	earlyOld	462.440785	406.504065
27	74	18M	Cg1	Brn01	B0.02	20231116	WT	rep	1	F	NA	25	20	No MG	MG free	0	0	34	34	8131	655.4469223	0.080610862	0.055931944	4911	387.2621961	0.078856077	0.05709926	PN	earlyOld	307.4652564	407.2490328
27	75	18M	Cg1	Brn01	B0.02	20231116	WT	rep	1	F	NA	37	42	No MG	MG free	0	0	55	21	5950	737.2074931	0.123900419	0.085038528	11813	1857.050905	0.157204005	0.085420005	PN	earlyOld	621.8487395	355.5405062
27	76	18M	Cg1	Brn01	B0.02	20231116	WT	rep	1	F	NA	27	30	No MG	MG free	0	0	23	24	6324	1812.25185	0.286567339	0.235523	7673	895.047883	0.116649014	0.084939346	PN	earlyOld	426.9449715	390.9813632
27	77	18M	Cg1	Brn01	B0.02	20231116	WT	rep	1	F	NA	39	29	No MG	MG free	0	0	33	20	3266	282.6046544	0.086529288	0.066254675	10031	905.6855737	0.090288663	0.072701611	PN	earlyOld	1194.121249	289.1037783
27	78	18M	Cg1	Brn01	B0.02	20231116	WT	rep	1	F	NA	19	32	No MG	MG free	0	0	31	29	5871	497.0641187	0.084664302	0.065865569	10007	1659.987397	0.165882622	0.094483864	PN	earlyOld	323.6245955	319.7761567
27	79	18M	Cg1	Brn01	B0.02	20231116	WT	rep	1	F	NA	0	14	No MG	MG free	0	0	8	63	6493	593.2300914	0.091364561	0.072701611	9353	700.8424365	0.074932368	0.060242619	PN	earlyOld	0	149.6845932
27	80	18M	Cg1	Brn01	B0.02	20231116	WT	rep	1	F	NA	0	30	No MG	MG free	0	0	17	11	9860	451.4551775	0.045786529	0.033981841	7262	991.3405968	0.136510685	0.092423894	PN	earlyOld	0	413.1093363
27	81	18M	Cg1	Brn01	B0.02	20231116	WT	rep	1	F	NA	0	35	No MG	MG free	0	0	6	23	3	0.116533153	0.038844384	0.03995575	16211	2492.504876	0.153753925	0.086152434	PN	earlyOld	0	215.9027821
42	1	18M	M1	Brn01	B0.02	20231116	WT	rep	1	F	NA	0	0	No MG	MG free	0	0	21	10	7827	1517.853452	0.193925316	0.139574274	112	11.22493326	0.100222618	0.099351488	PN	earlyOld	0	0
42	2	18M	M1	Brn01	B0.02	20231116	WT	rep	1	F	NA	0	21	No MG	MG free	0	0	16	1	5663	718.9923708	0.126963159	0.116044864	9712	1185.937485	0.122110532	0.108613715	PN	earlyOld	0	216.2273476
42	3	18M	M1	Brn01	B0.02	20231116	WT	rep	1	F	NA	0	18	No MG	MG free	0	0	28	40	5891	1610.940506	0.273457903	0.195094228	10590	1197.232594	0.113053125	0.093568325	PN	earlyOld	0	169.9716714
42	4	18M	M1	Brn01	B0.02	20231116	WT	rep	1	F	NA	0	6	One MG	MG free	22.28618421	0	23	19	19075	4328.786619	0.226935078	0.158518344	2584	290.3086599	0.112348553	0.099595636	PN	earlyOld	0	232.1981424
42	5	18M	M1	Brn01	B0.02	20231116	WT	rep	1	F	NA	25	31	No MG	MG free	0	0	43	8	4286	574.368658	0.13401042	0.110582128	13234	1761.644756	0.133115064	0.094377048	PN	earlyOld	583.294447	234.2451262
42	6	18M	M1	Brn01	B0.02	20231116	WT	rep	1	F	NA	0	0	No MG	MG free	0	0	12	3	11953	2125.990036	0.177862464	0.132051572	6074	777.9194939	0.128073674	0.111329824	PN	earlyOld	0	0
42	7	18M	M1	Brn01	B0.02	20231116	WT	rep	1	F	NA	0	11	No MG	MG free	0	0	13	8	4766	1382.024216	0.289975706	0.212909132	8839	2632.039262	0.297775683	0.16731517	PN	earlyOld	0	124.448467
42	8	18M	M1	Brn01	B0.02	20231116	WT	rep	1	F	NA	0	19	One MG	MG tied	100	1.337295691	26	21	4104	524.7023577	0.127851452	0.096314944	6906	1058.726223	0.153305274	0.128587782	PN	earlyOld	0	275.1230814
42	9	18M	M1	Brn01	B0.02	20231116	WT	rep	1	F	NA	6	24	No MG	MG free	0	0	13	4	11139	1728.978182	0.155218438	0.111589231	8223	1081.914428	0.131571741	0.103990234	PN	earlyOld	53.86479935	291.8642831
42	10	18M	M1	Brn01	B0.02	20231116	WT	rep	1	F	NA	26	23	No MG	MG free	0	0	9	4	4877	1387.658442	0.284531155	0.211276412	42171	8222.90004	0.194989449	0.124719612	PN	earlyOld	533.1146196	54.53984966
42	11	18M	M1	Brn01	B0.02	20231116	WT	rep	1	F	NA	88	148	No MG	MG free	0	0	10	3	6078	1451.227512	0.238767277	0.177767605	28266	4739.66212	0.167680681	0.128648818	PN	earlyOld	1447.844686	523.5972547
42	12	18M	M1	Brn01	B0.02	20231116	WT	rep	1	F	NA	10	96	No MG	MG free	0	0	17	3	13122	1915.451272	0.14597251	0.107057296	28193	5335.981935	0.189266199	0.12106508	PN	earlyOld	76.20789514	340.5100557
42	13	18M	M1	Brn01	B0.02	20231116	WT	rep	1	F	NA	45	86	No MG	MG free	0	0	30	4	5742	1704.270879	0.296807886	0.211291671	11837	2164.501656	0.182858972	0.118738078	PN	earlyOld	783.6990596	726.5354397
42	14	18M	M1	Brn01	B0.02	20231116	WT	rep	1	F	NA	34	43	No MG	MG free	0	0	28	2	12988	3699.677698	0.284853534	0.217364773	6855	720.4790115	0.1051027	0.079301134	PN	earlyOld	261.7801047	627.2793581
42	15	18M	M1	Brn01	B0.02	20231116	WT	rep	1	F	NA	0	15	No MG	MG free	0	0	32	19	7076	1961.920073	0.277264001	0.1972076	13741	1737.414864	0.126440205	0.109811552	PN	earlyOld	0	109.1623608
42	16	18M	M1	Brn01	B0.02	20231116	WT	rep	1	F	NA	0	24	No MG	MG free	0	0	73	109	971	105.3527123	0.108499189	0.096086062	16032	2812.37043	0.175422307	0.129701689	PN	earlyOld	0	149.7005988
42	17	18M	M1	Brn01	B0.02	20231116	WT	rep	1	F	NA	11	48	No MG	MG free	0	0	9	6	3599	463.9475397	0.128910125	0.095811397	11060	1492.636028	0.13495805	0.105058365	PN	earlyOld	305.6404557	433.9963834
42	18	18M	M1	Brn01	B0.02	20231116	WT	rep	1	F	NA	26	36	No MG	MG free	0	0	41	17	9381	2230.338767	0.237750641	0.162409395	9481	1347.314459	0.142106788	0.114633404	PN	earlyOld	277.1559535	379.706782
42	19	18M	M1	Brn01	B0.02	20231116	WT	rep	1	F	NA	32	42	No MG	MG free	0	0	30	7	1312	158.3437858	0.120688861	0.109330893	30147	4672.01308	0.154974395	0.115228504	PN	earlyOld	2439.02439	139.317345
42	20	18M	M1	Brn01	B0.02	20231116	WT	rep	1	F	NA	36	95	No MG	MG free	0	0	14	18	12281	2215.534387	0.180403419	0.140733957	18682	2409.809081	0.128990958	0.100862138	PN	earlyOld	293.1357381	508.5108661
42	21	18M	M1	Brn01	B0.02	20231116	WT	rep	1	F	NA	31	57	No MG	MG free	0	0	32	28	8774	2828.858122	0.322413736	0.23930724	4568	916.248234	0.200579736	0.128313109	PN	earlyOld	353.3166173	1247.810858
42	22	18M	M1	Brn01	B0.02	20231116	WT	rep	1	F	NA	0	15	No MG	MG free	0	0	14	1	10831	1520.463814	0.140380742	0.09907683	12299	2557.769849	0.207965676	0.154802784	PN	earlyOld	0	121.9611351
42	23	18M	M1	Brn01	B0.02	20231116	WT	rep	1	F	NA	32	54	No MG	MG free	0	0	25	39	5781	681.1565885	0.117826775	0.084863052	21666	3674.630565	0.169603552	0.119722284	PN	earlyOld	553.5374503	249.2384381
42	24	18M	M1	Brn01	B0.02	20231116	WT	rep	1	F	NA	68	78	No MG	MG free	0	0	10	1	3976	946.6824751	0.238099214	0.165712982	30150	5027.360344	0.166744953	0.132997632	PN	earlyOld	1710.261569	258.7064677
42	25	18M	M1	Brn01	B0.02	20231116	WT	rep	1	F	NA	47	122	No MG	MG free	0	0	35	28	13145	2689.905456	0.204633355	0.136362255	6645	901.5431306	0.135672405	0.123483635	PN	earlyOld	357.5503994	1835.966892
42	26	18M	M1	Brn01	B0.02	20231116	WT	rep	1	F	NA	0	16	No MG	MG free	0	0	10	40	2844	310.9108266	0.109321669	0.10438697	13299	2919.856505	0.219554591	0.140177011	PN	earlyOld	0	120.3097977
42	27	18M	M1	Brn01	B0.02	20231116	WT	rep	1	F	NA	0	40	No MG	MG free	0	0	46	6	5319	1439.510781	0.270635605	0.208865494	1466	180.034272	0.122806461	0.110643171	PN	earlyOld	0	2728.51296
42	28	18M	M1	Brn01	B0.02	20231116	WT	rep	1	F	NA	0	2	No MG	MG free	0	0	39	10	4364	730.3914703	0.167367431	0.124406807	19995	3306.752499	0.16537897	0.110986494	PN	earlyOld	0	10.00250063
42	29	18M	M1	Brn01	B0.02	20231116	WT	rep	1	F	NA	8	60	No MG	MG free	0	0	134	13	9973	3056.312107	0.306458649	0.233318076	14501	2378.127613	0.163997491	0.11184863	PN	earlyOld	80.21658478	413.764568
42	30	18M	M1	Brn01	B0.02	20231116	WT	rep	1	F	NA	42	51	No MG	MG free	0	0	42	22	10822	2907.668102	0.268681214	0.176409557	9621	1089.945725	0.113288195	0.095185779	PN	earlyOld	388.0983182	530.0904272
42	31	18M	M1	Brn01	B0.02	20231116	WT	rep	1	F	NA	1	20	No MG	MG free	0	0	9	8	7687	2299.174991	0.299099127	0.226314187	21899	3190.674008	0.14569953	0.114778362	PN	earlyOld	13.00897619	91.32837116
42	32	18M	M1	Brn01	B0.02	20231116	WT	rep	1	F	NA	45	69	No MG	MG free	0	0	9	13	11530	2846.566965	0.246883518	0.174349591	5313	830.9210962	0.156393958	0.136690319	PN	earlyOld	390.2862099	1298.701299
42	33	18M	M1	Brn01	B0.02	20231116	WT	rep	1	F	NA	0	23	No MG	MG free	0	0	29	39	4325	965.9166092	0.22333332	0.151621267	140	14.02638293	0.10018845	0.094819561	PN	earlyOld	0	16428.57143
42	34	18M	M1	Brn01	B0.02	20231116	WT	rep	1	F	NA	0	0	No MG	MG free	0	0	11	3	6257	1041.306325	0.166422619	0.112260625	14512	2707.931778	0.186599489	0.142092019	PN	earlyOld	0	0
42	35	18M	M1	Brn01	B0.02	20231116	WT	rep	1	F	NA	53	71	No MG	MG free	0	0	73	56	7902	1392.808819	0.176260291	0.123796448	33724	4802.799742	0.14241489	0.108232245	PN	earlyOld	670.7162744	210.5325584
42	36	18M	M1	Brn01	B0.02	20231116	WT	rep	1	F	NA	37	91	No MG	MG free	0	0	8	4	5868	894.7865114	0.152485772	0.104005493	9320	1344.267079	0.144234665	0.129640654	PN	earlyOld	630.538514	976.3948498
42	37	18M	M1	Brn01	B0.02	20231116	WT	rep	1	F	NA	0	27	No MG	MG free	0	0	22	1	7309	1643.487085	0.224857995	0.152460515	4096	619.5080041	0.151247071	0.12578012	PN	earlyOld	0	659.1796875
42	38	18M	M1	Brn01	B0.02	20231116	WT	rep	1	F	NA	0	13	No MG	MG free	0	0	25	21	11806	3060.962876	0.2592718	0.179812312	15334	2305.580164	0.150357386	0.109559774	PN	earlyOld	0	84.77892266
42	39	18M	M1	Brn01	B0.02	20231116	WT	rep	1	F	NA	8	44	No MG	MG free	0	0	8	51	12609	2166.729184	0.171839891	0.117204547	21808	3298.333762	0.151244211	0.12817578	PN	earlyOld	63.44674439	201.7608217
42	40	18M	M1	Brn01	B0.02	20231116	WT	rep	1	F	NA	0	76	No MG	MG free	0	0	15	58	6146	1176.849959	0.191482258	0.135439083	16841	3462.446144	0.205596232	0.148935691	PN	earlyOld	0	451.2796152
42	41	18M	M1	Brn01	B0.02	20231116	WT	rep	1	F	NA	22	80	No MG	MG free	0	0	11	3	8852	2412.254491	0.272509545	0.199847415	21001	4020.90384	0.191462494	0.12509346	PN	earlyOld	248.5314053	380.9342412
42	42	18M	M1	Brn01	B0.02	20231116	WT	rep	1	F	NA	61	54	No MG	MG free	0	0	45	21	6856	900.3714965	0.131326064	0.107850768	10076	1212.654232	0.120350757	0.105943389	PN	earlyOld	889.7316219	535.9269551
42	43	18M	M1	Brn01	B0.02	20231116	WT	rep	1	F	NA	1	19	No MG	MG free	0	0	13	20	3763	411.9989785	0.10948684	0.077317461	2352	271.6354166	0.115491249	0.103608757	PN	earlyOld	26.57454159	807.8231293
42	44	18M	M1	Brn01	B0.02	20231116	WT	rep	1	F	NA	0	7	No MG	MG free	0	0	8	7	14098	3223.724713	0.228665393	0.155321583	9265	1783.954681	0.192547726	0.127603576	PN	earlyOld	0	75.55315704
42	45	18M	M1	Brn01	B0.02	20231116	WT	rep	1	F	NA	37	31	No MG	MG free	0	0	17	7	3259	587.3959569	0.180238097	0.127817199	7281	857.2137945	0.117732975	0.107042037	PN	earlyOld	1135.317582	425.7656915
42	46	18M	M1	Brn01	B0.02	20231116	WT	rep	1	F	NA	0	7	No MG	MG free	0	0	42	31	10958	2867.001146	0.261635439	0.179720759	7994	1220.851377	0.152720963	0.121568628	PN	earlyOld	0	87.56567426
42	47	18M	M1	Brn01	B0.02	20231116	WT	rep	1	F	NA	0	0	No MG	MG free	0	0	33	5	2202	227.4096593	0.103274141	0.080567636	19865	2981.896608	0.15010806	0.11480888	PN	earlyOld	0	0
42	48	18M	M1	Brn01	B0.02	20231116	WT	rep	1	F	NA	0	28	No MG	MG free	0	0	33	20	3370	665.6006257	0.197507604	0.133089185	18273	3412.148913	0.186731731	0.139177546	PN	earlyOld	0	153.2315438
42	49	18M	M1	Brn01	B0.02	20231116	WT	rep	1	F	NA	16	56	No MG	MG free	0	0	25	198	10235	2821.47396	0.275669171	0.192172125	3438	331.1933929	0.096333157	0.084870681	PN	earlyOld	156.3263312	1628.853985
42	50	18M	M1	Brn01	B0.02	20231116	WT	rep	1	F	NA	65	73	No MG	MG free	0	0	41	26	5831	575.2539873	0.098654431	0.077111468	17248	3087.198856	0.178988802	0.114442661	PN	earlyOld	1114.731607	423.2374768
42	51	18M	M1	Brn01	B0.02	20231116	WT	rep	1	F	NA	0	2	No MG	MG free	0	0	9	93	6112	981.839597	0.160641295	0.11609064	2085	199.912093	0.0958811	0.084145874	PN	earlyOld	0	95.92326139
42	52	18M	M1	Brn01	B0.02	20231116	WT	rep	1	F	NA	55	45	No MG	MG free	0	0	40	20	248	20.20152593	0.081457766	0.075440608	16791	2579.684031	0.153634925	0.11480125	PN	earlyOld	22177.41935	268.0007147
42	53	18M	M1	Brn01	B0.02	20231116	WT	rep	1	F	NA	0	3	No MG	MG free	0	0	17	24	13484	3641.975204	0.270096055	0.207690552	16350	2417.625713	0.147867016	0.107896544	PN	earlyOld	0	18.34862385
42	54	18M	M1	Brn01	B0.02	20231116	WT	rep	1	F	NA	42	53	No MG	MG free	0	0	42	21	1986	280.6917374	0.141335215	0.121690698	5467	889.3730379	0.16268027	0.118638895	PN	earlyOld	2114.803625	969.4530821
42	55	18M	M1	Brn01	B0.02	20231116	WT	rep	1	F	NA	46	47	No MG	MG free	0	0	22	9	2481	459.0216829	0.185014786	0.142092012	19430	4039.492272	0.207899757	0.1300679	PN	earlyOld	1854.091092	241.8939784
42	56	18M	M1	Brn01	B0.02	20231116	WT	rep	1	F	NA	15	13	No MG	MG free	0	0	35	1	7591	1442.76904	0.190063106	0.134973675	7189	1676.784299	0.233243052	0.158915088	PN	earlyOld	197.6024239	180.8318264
42	57	18M	M1	Brn01	B0.02	20231116	WT	rep	1	F	NA	22	59	No MG	MG free	0	0	41	20	10391	845.4444044	0.081363142	0.071068898	15918	2025.843001	0.127267433	0.103013657	PN	earlyOld	211.7216822	370.6495791
42	58	18M	M1	Brn01	B0.02	20231116	WT	rep	1	F	NA	0	27	No MG	MG free	0	0	48	31	2828	352.7485016	0.124734265	0.097642481	12757	1837.276341	0.144021035	0.107408255	PN	earlyOld	0	211.6485067
42	59	18M	M1	Brn01	B0.02	20231116	WT	rep	1	F	NA	29	39	No MG	MG free	0	0	8	2	16724	4153.95114	0.248382632	0.179674983	14874	1825.59573	0.122737376	0.103715569	PN	earlyOld	173.403492	262.202501
42	60	18M	M1	Brn01	B0.02	20231116	WT	rep	1	F	NA	20	32	No MG	MG free	0	0	15	11	4236	426.9328757	0.100786798	0.073044941	12395	2071.006791	0.167084049	0.113916226	PN	earlyOld	472.1435316	258.1686164
42	61	18M	M1	Brn01	B0.02	20231116	WT	rep	1	F	NA	34	36	No MG	MG free	0	0	12	54	5163	405.605509	0.078560044	0.061509117	13687	1956.399558	0.142938523	0.11159686	PN	earlyOld	658.5318613	263.0233068
44	1	18M	M1	Brn01	B0.02	20231116	WT	rep	1	F	NA	6	28	No MG	MG free	0	0	10	4	2727	269.3580531	0.098774497	0.088105589	8890	2895.47042	0.32569971	0.175860226	PN	earlyOld	220.0220022	314.9606299
44	2	18M	M1	Brn01	B0.02	20231116	WT	rep	1	F	NA	0	6	One MG	MG tied	100	41.90938511	24	7	2962	264.9010913	0.089433184	0.051819637	4375	544.5262997	0.124463154	0.081658654	PN	earlyOld	0	137.1428571
44	3	18M	M1	Brn01	B0.02	20231116	WT	rep	1	F	NA	0	16	No MG	MG free	0	0	23	8	4523	469.9755708	0.103907931	0.085557334	9800	1061.831786	0.108350182	0.090760663	PN	earlyOld	0	163.2653061
44	4	18M	M1	Brn01	B0.02	20231116	WT	rep	1	F	NA	0	21	No MG	MG free	0	0	9	80	5525	923.6296029	0.167172779	0.108964674	9053	1067.01317	0.117862937	0.093911648	PN	earlyOld	0	231.9673037
44	5	18M	M1	Brn01	B0.02	20231116	WT	rep	1	F	NA	4	23	No MG	MG free	0	0	59	56	3397	837.6310524	0.246579645	0.174624249	10258	2685.43479	0.261789315	0.124757767	PN	earlyOld	117.7509567	224.2152466
44	6	18M	M1	Brn01	B0.02	20231116	WT	rep	1	F	NA	7	60	No MG	MG free	0	0	17	6	7303	704.4287795	0.096457453	0.068947889	20817	3010.850448	0.144634215	0.104272529	PN	earlyOld	95.85102013	288.2259692
44	7	18M	M1	Brn01	B0.02	20231116	WT	rep	1	F	NA	26	19	No MG	MG free	0	0	46	1	4313	546.9307096	0.12680981	0.089593347	6836	991.6031587	0.14505605	0.092576489	PN	earlyOld	602.8286575	277.940316
44	8	18M	M1	Brn01	B0.02	20231116	WT	rep	1	F	NA	23	58	No MG	MG free	0	0	15	67	9	1.05468832	0.117187591	0.123414967	12456	2208.942902	0.177339668	0.142183572	PN	earlyOld	255555.5556	465.6390495
44	9	18M	M1	Brn01	B0.02	20231116	WT	rep	1	F	NA	13	21	No MG	MG free	0	0	54	11	8616	1716.254827	0.199193921	0.138490885	11186	1377.92749	0.123183219	0.091584653	PN	earlyOld	150.8820799	187.7346683
44	10	18M	M1	Brn01	B0.02	20231116	WT	rep	1	F	NA	11	64	No MG	MG free	0	0	5	27	5567	455.1416345	0.081757075	0.064393073	27746	4094.808746	0.147581949	0.107759215	PN	earlyOld	197.5929585	230.6638795
44	11	18M	M1	Brn01	B0.02	20231116	WT	rep	1	F	NA	0	0	One MG	MG free	14.03269755	0	10	8	11942	2898.230365	0.242692209	0.162172884	14591	2368.01529	0.162292872	0.103013657	PN	earlyOld	0	0
44	12	18M	M1	Brn01	B0.02	20231116	WT	rep	1	F	NA	47	34	No MG	MG free	0	0	9	38	13841	1759.744656	0.127139994	0.087953001	11394	1050.42884	0.092191403	0.078309298	PN	earlyOld	339.5708403	298.4026681
44	13	18M	M1	Brn01	B0.02	20231116	WT	rep	1	F	NA	9	13	No MG	MG free	0	0	32	10	2804	403.9054553	0.144046168	0.110063322	15035	2030.502893	0.135051739	0.100556955	PN	earlyOld	320.9700428	86.4649152
44	14	18M	M1	Brn01	B0.02	20231116	WT	rep	1	F	NA	54	38	No MG	MG free	0	0	21	9	6680	568.85887	0.085158513	0.070466161	20637	3077.630168	0.149131665	0.101426721	PN	earlyOld	808.3832335	184.135291
44	15	18M	M1	Brn01	B0.02	20231116	WT	rep	1	F	NA	46	44	One MG	MG tied	62.62562814	4.271356784	8	113	5667	1566.19968	0.276371922	0.199252307	4565	870.0654617	0.190594844	0.112008847	PN	earlyOld	811.7169578	963.8554217
44	16	18M	M1	Brn01	B0.02	20231116	WT	rep	1	F	NA	12	10	No MG	MG free	0	0	26	250	2597	163.2002445	0.062841835	0.050926987	5943	1134.834944	0.190953213	0.130869001	PN	earlyOld	462.0716211	168.2651859
44	17	18M	M1	Brn01	B0.02	20231116	WT	rep	1	F	NA	0	20	No MG	MG free	0	0	14	3	7746	970.2125127	0.125253358	0.091386281	10598	1288.448784	0.121574711	0.088776991	PN	earlyOld	0	188.7148519
44	18	18M	M1	Brn01	B0.02	20231116	WT	rep	1	F	NA	12	30	No MG	MG free	0	0	5	338	12908	1700.80589	0.131763704	0.097306781	5261	1143.775326	0.217406449	0.153170064	PN	earlyOld	92.96560273	570.2337959
44	19	18M	M1	Brn01	B0.02	20231116	WT	rep	1	F	NA	0	18	No MG	MG free	0	0	37	34	7782	1753.701732	0.225353602	0.157640949	5990	689.0843524	0.115039124	0.103135727	PN	earlyOld	0	300.5008347
44	20	18M	M1	Brn01	B0.02	20231116	WT	rep	1	F	NA	0	14	No MG	MG free	0	0	6	14	10759	2650.554147	0.246356924	0.17392996	21626	3031.398035	0.140173774	0.108094908	PN	earlyOld	0	64.73689078
44	21	18M	M1	Brn01	B0.02	20231116	WT	rep	1	F	NA	39	64	No MG	MG free	0	0	45	273	10500	2362.600489	0.22500957	0.146288246	1643	156.5292897	0.095270414	0.080972001	PN	earlyOld	371.4285714	3895.313451
44	22	18M	M1	Brn01	B0.02	20231116	WT	rep	1	F	NA	0	4	No MG	MG free	0	0	21	68	2433	205.0183566	0.084265662	0.075593196	3497	839.6217287	0.240097721	0.202487215	PN	earlyOld	0	114.3837575
44	23	18M	M1	Brn01	B0.02	20231116	WT	rep	1	F	NA	3	19	One MG	MG tied	100	16.45907473	35	103	10837	1843.109942	0.170075661	0.120172426	30265	5147.080279	0.170067083	0.098382544	PN	earlyOld	27.68293808	62.77878738
44	24	18M	M1	Brn01	B0.02	20231116	WT	rep	1	F	NA	0	0	One MG	MG free	35.27724665	0	18	117	2955	610.6033417	0.206633957	0.135576412	24543	4327.873488	0.176338406	0.121141374	PN	earlyOld	0	0
44	25	18M	M1	Brn01	B0.02	20231116	WT	rep	1	F	NA	22	74	No MG	MG free	0	0	21	43	8543	1720.424232	0.201384084	0.128450453	9741	1492.782697	0.153247377	0.109933622	PN	earlyOld	257.5207772	759.675598
44	26	18M	M1	Brn01	B0.02	20231116	WT	rep	1	F	NA	40	72	No MG	MG free	0	0	23	3	8505	1151.464271	0.135386746	0.096475169	20012	3906.472725	0.195206512	0.13113603	PN	earlyOld	470.3115814	359.7841295
44	27	18M	M1	Brn01	B0.02	20231116	WT	rep	1	F	NA	44	32	No MG	MG free	0	0	25	177	9909	2014.924132	0.203342833	0.124666207	6203	1082.743572	0.1745516	0.110276952	PN	earlyOld	444.040771	515.8794132
44	28	18M	M1	Brn01	B0.02	20231116	WT	rep	1	F	NA	0	67	No MG	MG free	0	0	44	396	8445	1774.45217	0.21011867	0.144968331	16793	1990.759367	0.118546976	0.095613033	PN	earlyOld	0	398.9757637
44	29	18M	M1	Brn01	B0.02	20231116	WT	rep	1	F	NA	0	16	One MG	MG free	31.35135135	0	37	14	4001	1000.91606	0.250166473	0.176150143	12267	1696.288227	0.138280609	0.095544368	PN	earlyOld	0	130.4312383
44	30	18M	M1	Brn01	B0.02	20231116	WT	rep	1	F	NA	40	41	One MG	MG free	19.13580247	0	23	19	9234	917.2324714	0.099332085	0.071076527	10995	1792.075853	0.162990073	0.116746776	PN	earlyOld	433.1817197	372.8967713
44	31	18M	M1	Brn01	B0.02	20231116	WT	rep	1	F	NA	55	30	No MG	MG free	0	0	59	19	11986	1916.319266	0.159879799	0.109636076	24002	3548.167805	0.147828006	0.111177236	PN	earlyOld	458.8686801	124.9895842
44	32	18M	M1	Brn01	B0.02	20231116	WT	rep	1	F	NA	1	43	One MG	MG tied	65.19861831	8.29015544	21	3	6384	694.1297943	0.108729604	0.077714197	9675	2479.192385	0.256247275	0.150553137	PN	earlyOld	15.6641604	444.4444444
44	33	18M	M1	Brn01	B0.02	20231116	WT	rep	1	F	NA	40	65	No MG	MG free	0	0	47	25	4710	851.4228885	0.180769191	0.130342558	7122	1090.688289	0.15314354	0.105714507	PN	earlyOld	849.2569002	912.6649817
44	34	18M	M1	Brn01	B0.02	20231116	WT	rep	1	F	NA	0	27	One MG	MG tied	99.59404601	33.55886333	31	62	3666	191.9556117	0.052361051	0.039536126	1953	207.015015	0.105998472	0.096536204	PN	earlyOld	0	1382.488479
44	35	18M	M1	Brn01	B0.02	20231116	WT	rep	1	F	NA	16	16	No MG	MG free	0	0	22	20	6568	527.7046928	0.080344807	0.067566946	13580	1811.184528	0.133371467	0.107209891	PN	earlyOld	243.6053593	117.820324
44	36	18M	M1	Brn01	B0.02	20231116	WT	rep	1	F	NA	0	4	One MG	MG free	13.41324201	0	16	12	3063	244.5903567	0.079853202	0.067009993	16400	1836.54571	0.111984494	0.095506221	PN	earlyOld	0	24.3902439
44	37	18M	M1	Brn01	B0.02	20231116	WT	rep	1	F	NA	41	45	No MG	MG free	0	0	23	11	9668	887.8367755	0.091832517	0.073563747	16210	2106.471185	0.12994887	0.100587472	PN	earlyOld	424.0794373	277.6064158
44	38	18M	M1	Brn01	B0.02	20231116	WT	rep	1	F	NA	30	22	No MG	MG free	0	0	13	1	4224	325.1167929	0.076968938	0.059861142	27161	4776.680676	0.17586542	0.117959872	PN	earlyOld	710.2272727	80.99849048
44	39	18M	M1	Brn01	B0.02	20231116	WT	rep	1	F	NA	32	33	No MG	MG free	0	0	10	9	6682	558.256642	0.08354634	0.065812163	10630	1938.349632	0.182347096	0.113756008	PN	earlyOld	478.8985334	310.4421449
44	40	18M	M1	Brn01	B0.02	20231116	WT	rep	1	F	NA	39	87	No MG	MG free	0	0	52	12	12497	1015.007981	0.081220131	0.067673765	11131	1249.014604	0.112210458	0.088349737	PN	earlyOld	312.074898	781.6009343
44	41	18M	M1	Brn01	B0.02	20231116	WT	rep	1	F	NA	22	26	No MG	MG free	0	0	17	53	7732	857.6591748	0.110923328	0.082932785	13562	1612.646724	0.118909211	0.091660947	PN	earlyOld	284.5318158	191.7121369
44	42	18M	M1	Brn01	B0.02	20231116	WT	rep	1	F	NA	22	30	No MG	MG free	0	0	30	1	5777	1079.341024	0.186834174	0.13894102	9945	1586.047654	0.159481916	0.101884492	PN	earlyOld	380.8204951	301.6591252
44	43	18M	M1	Brn01	B0.02	20231116	WT	rep	1	F	NA	43	36	No MG	MG free	0	0	15	1	6223	1355.403647	0.217805503	0.153582051	10107	1426.352195	0.14112518	0.103006028	PN	earlyOld	690.9850554	356.1887801
44	44	18M	M1	Brn01	B0.02	20231116	WT	rep	1	F	NA	21	19	No MG	MG free	0	0	20	19	4087	575.6084695	0.140838872	0.100648507	11388	1390.35131	0.122089156	0.082932785	PN	earlyOld	513.824321	166.8422901
44	45	18M	M1	Brn01	B0.02	20231116	WT	rep	1	F	NA	23	22	No MG	MG free	0	0	14	22	4403	919.0579999	0.208734499	0.145830467	10299	1174.652812	0.114055036	0.091729611	PN	earlyOld	522.3711106	213.6129721
44	46	18M	M1	Brn01	B0.02	20231116	WT	rep	1	F	NA	2	17	No MG	MG free	0	0	50	63	3806	311.6814837	0.08189214	0.072144657	10028	1706.300084	0.170153578	0.107118331	PN	earlyOld	52.54860746	169.5253291
44	47	18M	M1	Brn01	B0.02	20231116	WT	rep	1	F	NA	10	20	No MG	MG free	0	0	8	15	5840	1142.060472	0.1955583	0.122163728	12594	1498.031816	0.118948056	0.096757457	PN	earlyOld	171.2328767	158.8057805
44	48	18M	M1	Brn01	B0.02	20231116	WT	rep	1	F	NA	4	23	One MG	MG free	34.54987835	0	33	21	2123	124.7947665	0.058782273	0.049210347	7862	917.4770284	0.116697663	0.080415048	PN	earlyOld	188.4126236	292.5464258
44	49	18M	M1	Brn01	B0.02	20231116	WT	rep	1	F	NA	22	22	No MG	MG free	0	0	21	16	4686	747.1067982	0.159433802	0.131731138	12056	1580.520547	0.131098254	0.09341573	PN	earlyOld	469.4835681	182.4817518
44	50	18M	M1	Brn01	B0.02	20231116	WT	rep	1	F	NA	5	18	No MG	MG free	0	0	25	10	10690	914.9020994	0.085584855	0.070283055	11317	1051.645869	0.092926206	0.080125123	PN	earlyOld	46.77268475	159.0527525
44	51	18M	M1	Brn01	B0.02	20231116	WT	rep	1	F	NA	11	24	No MG	MG free	0	0	9	194	6068	1339.019701	0.220669034	0.153002217	8704	1031.300344	0.118485793	0.09350729	PN	earlyOld	181.2788398	275.7352941
44	52	18M	M1	Brn01	B0.02	20231116	WT	rep	1	F	NA	11	17	No MG	MG free	0	0	38	35	8092	648.4332346	0.080132629	0.061509117	5313	639.507897	0.120366628	0.092233159	PN	earlyOld	135.9367276	319.9698852
44	53	18M	M1	Brn01	B0.02	20231116	WT	rep	1	F	NA	21	19	No MG	MG free	0	0	39	25	5018	437.4393535	0.087174044	0.074296176	20899	2743.936326	0.131295101	0.102944992	PN	earlyOld	418.4934237	90.91344083
44	54	18M	M1	Brn01	B0.02	20231116	WT	rep	1	F	NA	0	6	No MG	MG free	0	0	44	52	3587	315.3165334	0.087905362	0.074387729	13707	1865.879377	0.136126022	0.118226901	PN	earlyOld	0	43.77325454
44	55	18M	M1	Brn01	B0.02	20231116	WT	rep	1	F	NA	29	60	No MG	MG free	0	0	45	9	3844	710.2103923	0.184758167	0.133379117	9527	963.5211723	0.101135843	0.084962234	PN	earlyOld	754.4224766	629.7890207
44	56	18M	M1	Brn01	B0.02	20231116	WT	rep	1	F	NA	26	30	No MG	MG free	0	0	19	2	4509	1199.341695	0.2659884	0.186480507	10803	1658.442223	0.153516822	0.110345617	PN	earlyOld	576.6245287	277.7006387
44	57	18M	M1	Brn01	B0.02	20231116	WT	rep	1	F	NA	11	21	No MG	MG free	0	0	19	13	2997	213.8741437	0.071362744	0.038193332	12357	1435.223134	0.116146567	0.094247349	PN	earlyOld	367.0337004	169.9441612
44	58	18M	M1	Brn01	B0.02	20231116	WT	rep	1	F	NA	27	33	No MG	MG free	0	0	37	8	4492	746.8330363	0.166258468	0.117753871	15721	1633.729261	0.103920187	0.078439005	PN	earlyOld	601.0685663	209.910311
44	59	18M	M1	Brn01	B0.02	20231116	WT	rep	1	F	NA	6	21	One MG	MG free	39.85102421	0	9	37	2622	477.9192033	0.18227277	0.128282592	4307	294.4672012	0.068369445	0.060555428	PN	earlyOld	228.8329519	487.5783608
44	60	18M	M1	Brn01	B0.02	20231116	WT	rep	1	F	NA	29	21	No MG	MG free	0	0	9	8	4720	946.6334477	0.200557934	0.137804225	14620	3465.339285	0.237027311	0.14755474	PN	earlyOld	614.4067797	143.6388509
44	61	18M	M1	Brn01	B0.02	20231116	WT	rep	1	F	NA	0	1	No MG	MG free	0	0	19	28	3298	203.730816	0.06177405	0.040772106	13415	1501.543802	0.111930213	0.08737316	PN	earlyOld	0	7.454342154
44	62	18M	M1	Brn01	B0.02	20231116	WT	rep	1	F	NA	25	60	No MG	MG free	0	0	22	2	2480	254.881956	0.102774982	0.083619438	7527	924.7741825	0.122860925	0.094651714	PN	earlyOld	1008.064516	797.1303308
44	63	18M	M1	Brn01	B0.02	20231116	WT	rep	1	F	NA	14	13	No MG	MG free	0	0	36	6	2755	256.9055926	0.093250669	0.082581826	1915	142.2531933	0.074283652	0.069520101	PN	earlyOld	508.1669691	678.8511749
44	64	18M	M1	Brn01	B0.02	20231116	WT	rep	1	F	NA	35	26	No MG	MG free	0	0	51	39	6498	550.8795763	0.084776789	0.072037846	8852	1072.403953	0.12114821	0.093598843	PN	earlyOld	538.6272699	293.7189336
44	65	18M	M1	Brn01	B0.02	20231116	WT	rep	1	F	NA	0	1	No MG	MG free	0	0	19	137	3785	834.2736245	0.220415753	0.144464791	5879	683.6050821	0.116279143	0.102189668	PN	earlyOld	0	17.00969553
44	66	18M	M1	Brn01	B0.02	20231116	WT	rep	1	F	NA	12	18	No MG	MG free	0	0	13	36	5180	487.5071189	0.094113343	0.076981768	8991	974.0467699	0.108335755	0.093255512	PN	earlyOld	231.6602317	200.2002002
44	67	18M	M1	Brn01	B0.02	20231116	WT	rep	1	F	NA	0	15	No MG	MG free	0	0	17	135	9892	967.8981618	0.097846559	0.074921794	10396	1250.735821	0.120309333	0.097795069	PN	earlyOld	0	144.2862639
44	68	18M	M1	Brn01	B0.02	20231116	WT	rep	1	F	NA	6	18	No MG	MG free	0	0	36	1	6238	841.2438551	0.134857944	0.093766689	6574	835.0893874	0.127029113	0.090119787	PN	earlyOld	96.18467458	273.805902
44	69	18M	M1	Brn01	B0.02	20231116	WT	rep	1	F	NA	0	30	No MG	MG free	0	0	8	23	4620	1051.615946	0.227622499	0.158388644	8129	1423.38758	0.175099961	0.122896165	PN	earlyOld	0	369.0490835
44	70	18M	M1	Brn01	B0.02	20231116	WT	rep	1	F	NA	4	11	No MG	MG free	0	0	29	36	4902	424.9238426	0.08668377	0.072877087	9227	1246.905288	0.135136587	0.10251011	PN	earlyOld	81.59934721	119.2153463
44	71	18M	M1	Brn01	B0.02	20231116	WT	rep	1	F	NA	13	23	No MG	MG free	0	0	14	166	5616	521.7922187	0.09291172	0.069443807	4557	486.1500121	0.10668203	0.074349582	PN	earlyOld	231.4814815	504.7180162
44	72	18M	M1	Brn01	B0.02	20231116	WT	rep	1	F	NA	25	19	No MG	MG free	0	0	36	16	4472	1203.834302	0.269193717	0.191058218	7549	1497.105287	0.198318358	0.128038451	PN	earlyOld	559.0339893	251.6889654
44	73	18M	M1	Brn01	B0.02	20231116	WT	rep	1	F	NA	3	6	No MG	MG free	0	0	12	41	4419	349.3793546	0.07906299	0.064263374	2942	247.8567637	0.08424771	0.076462962	PN	earlyOld	67.88866259	203.942896
44	74	18M	M1	Brn01	B0.02	20231116	WT	rep	1	F	NA	15	22	No MG	MG free	0	0	17	4	4286	629.756268	0.146933334	0.113282979	7698	1908.475656	0.247918376	0.151781484	PN	earlyOld	349.9766682	285.7885165
44	75	18M	M1	Brn01	B0.02	20231116	WT	rep	1	F	NA	0	1	One MG	MG tied	100	8.794788274	23	51	7822	747.9530183	0.09562171	0.073197529	6476	987.4007643	0.152470779	0.092179753	PN	earlyOld	0	15.44163064
44	76	18M	M1	Brn01	B0.02	20231116	WT	rep	1	F	NA	11	29	No MG	MG free	0	0	57	2	5298	412.8559246	0.077926751	0.066422522	8356	1281.337134	0.153343362	0.105195694	PN	earlyOld	207.6255191	347.0560077
44	77	18M	M1	Brn01	B0.02	20231116	WT	rep	1	F	NA	0	12	No MG	MG free	0	0	9	8	5374	448.6106821	0.083477983	0.065491721	4644	807.0448471	0.173782267	0.123308159	PN	earlyOld	0	258.3979328
44	78	18M	M1	Brn01	B0.02	20231116	WT	rep	1	F	NA	26	28	No MG	MG free	0	0	9	157	3502	614.3395136	0.175425332	0.111482412	9204	1969.430519	0.213975502	0.118028536	PN	earlyOld	742.4328955	304.2155585
44	79	18M	M1	Brn01	B0.02	20231116	WT	rep	1	F	NA	4	16	No MG	MG free	0	0	82	109	6334	605.5028007	0.095595643	0.074464031	5290	1519.587779	0.287256669	0.139162287	PN	earlyOld	63.15124724	302.4574669
44	80	18M	M1	Brn01	B0.02	20231116	WT	rep	1	F	NA	0	25	No MG	MG free	0	0	11	9	5636	910.3902955	0.16153128	0.112046994	1124	86.44885952	0.076911797	0.070389867	PN	earlyOld	0	2224.199288
44	81	18M	M1	Brn01	B0.02	20231116	WT	rep	1	F	NA	7	14	No MG	MG free	0	0	20	10	4843	397.1241477	0.081999618	0.067093916	3732	371.6780652	0.099592193	0.086533912	PN	earlyOld	144.5385092	375.1339764
44	82	18M	M1	Brn01	B0.02	20231116	WT	rep	1	F	NA	0	2	One MG	MG free	47.78481013	0	49	6	6646	519.6095068	0.078183796	0.066941328	5800	923.6126201	0.159243555	0.120927751	PN	earlyOld	0	34.48275862
44	83	18M	M1	Brn01	B0.02	20231116	WT	rep	1	F	NA	0	7	No MG	MG free	0	0	5	33	6806	596.9709323	0.08771245	0.067383841	10369	1665.600353	0.160632689	0.097283892	PN	earlyOld	0	67.50892082
44	84	18M	M1	Brn01	B0.02	20231116	WT	rep	1	F	NA	5	25	No MG	MG free	0	0	7	3	1688	211.4104072	0.125243132	0.089478903	9373	1920.685421	0.204916827	0.123346306	PN	earlyOld	296.2085308	266.7235677
44	85	18M	M1	Brn01	B0.02	20231116	WT	rep	1	F	NA	5	21	No MG	MG free	0	0	6	16	6743	725.9754484	0.107663569	0.082391091	6727	832.1210504	0.123698684	0.102738991	PN	earlyOld	74.15097138	312.1748179
44	86	18M	M1	Brn01	B0.02	20231116	WT	rep	1	F	NA	0	30	No MG	MG free	0	0	22	5	4534	925.1911352	0.204056272	0.152162969	10975	1355.735012	0.123529386	0.092286564	PN	earlyOld	0	273.3485194
44	87	18M	M1	Brn01	B0.02	20231116	WT	rep	1	F	NA	22	21	No MG	MG free	0	0	9	165	5518	1486.055803	0.269310584	0.196169987	9983	962.3268799	0.096396562	0.081422143	PN	earlyOld	398.6951794	210.3576079
44	88	18M	M1	Brn01	B0.02	20231116	WT	rep	1	F	NA	13	34	No MG	MG free	0	0	42	31	7611	618.8493944	0.081309867	0.064316779	8513	858.1854281	0.100808813	0.08582437	PN	earlyOld	170.8054132	399.3891695
44	89	18M	M1	Brn01	B0.02	20231116	WT	rep	1	F	NA	21	19	No MG	MG free	0	0	9	8	5099	772.9900211	0.151596396	0.115190357	6090	1088.114138	0.178672272	0.092957959	PN	earlyOld	411.8454599	311.9868637
44	90	18M	M1	Brn01	B0.02	20231116	WT	rep	1	F	NA	25	12	No MG	MG free	0	0	6	20	6954	591.1275663	0.085005402	0.07249561	8876	1252.0524	0.141060433	0.101670861	PN	earlyOld	359.5053207	135.1960342
44	91	18M	M1	Brn01	B0.02	20231116	WT	rep	1	F	NA	0	11	No MG	MG free	0	0	44	57	3189	271.8380866	0.085242423	0.073121235	7593	1273.837966	0.167764779	0.113282979	PN	earlyOld	0	144.8702753
44	92	18M	M1	Brn01	B0.02	20231116	WT	rep	1	F	NA	27	27	No MG	MG free	0	0	49	16	7675	637.0074008	0.082997707	0.066407263	4420	494.4850081	0.111874436	0.098939501	PN	earlyOld	351.7915309	610.8597285
44	93	18M	M1	Brn01	B0.02	20231116	WT	rep	1	F	NA	7	19	No MG	MG free	0	0	9	26	6052	1255.74548	0.207492644	0.148485541	8360	755.2388202	0.090339572	0.079179063	PN	earlyOld	115.6642432	227.2727273
48	1	18M	M1	Brn01	B0.02	20231116	WT	rep	1	F	NA	0	16	No MG	MG free	0	0	19	29	11834	3475.573663	0.293693904	0.214908063	3330	465.3604946	0.139747896	0.097276263	PN	earlyOld	0	480.4804805
48	2	18M	M1	Brn01	B0.02	20231116	WT	rep	1	F	NA	68	72	No MG	MG free	0	0	23	31	6180	1536.533791	0.248630063	0.183596551	18875	3426.148548	0.181517804	0.127168685	PN	earlyOld	1100.323625	381.4569536
48	3	18M	M1	Brn01	B0.02	20231116	WT	rep	1	F	NA	0	7	No MG	MG free	0	0	7	5	7651	2293.645182	0.299783712	0.212886244	3103	323.237095	0.104169222	0.089188986	PN	earlyOld	0	225.5881405
48	4	18M	M1	Brn01	B0.02	20231116	WT	rep	1	F	NA	30	15	No MG	MG free	0	0	23	35	16844	4897.195408	0.290738269	0.217944607	4910	703.7336692	0.143326613	0.10284581	PN	earlyOld	178.1049632	305.4989817
48	5	18M	M1	Brn01	B0.02	20231116	WT	rep	1	F	NA	42	39	No MG	MG free	0	0	46	149	7065	1431.716076	0.202649126	0.133371487	10462	1550.449868	0.148198229	0.107988097	PN	earlyOld	594.4798301	372.7776716
48	6	18M	M1	Brn01	B0.02	20231116	WT	rep	1	F	NA	0	22	One MG	MG free	70.99841521	0	39	155	10933	1950.2215	0.178379356	0.128915846	5581	970.8652939	0.173959021	0.152567327	PN	earlyOld	0	394.1945888
48	7	18M	M1	Brn01	B0.02	20231116	WT	rep	1	F	NA	83	63	No MG	MG free	0	0	41	8	124	31.88569458	0.257142698	0.166994736	15024	2485.332816	0.165424176	0.123109788	PN	earlyOld	66935.48387	419.3290735
48	8	18M	M1	Brn01	B0.02	20231116	WT	rep	1	F	NA	27	22	No MG	MG free	0	0	13	11	7400	1057.155917	0.142858908	0.110643171	5955	1046.455269	0.175727165	0.122194245	PN	earlyOld	364.8648649	369.4374475
48	9	18M	M1	Brn01	B0.02	20231116	WT	rep	1	F	NA	50	158	No MG	MG free	0	0	66	29	10793	3524.217227	0.326528048	0.244785234	36917	6113.903108	0.165612133	0.128267333	PN	earlyOld	463.2632262	427.9871062
48	10	18M	M1	Brn01	B0.02	20231116	WT	rep	1	F	NA	2	37	No MG	MG free	0	0	17	8	9998	2572.048464	0.257256298	0.173113599	8365	1124.348654	0.134411076	0.106477454	PN	earlyOld	20.0040008	442.3191871
48	11	18M	M1	Brn01	B0.02	20231116	WT	rep	1	F	NA	18	43	No MG	MG free	0	0	21	53	6318	1660.55462	0.262829158	0.193881139	13372	2245.438927	0.167920949	0.109636076	PN	earlyOld	284.9002849	321.5674544
48	12	18M	M1	Brn01	B0.02	20231116	WT	rep	1	F	NA	68	112	No MG	MG free	0	0	32	60	8441	3342.66859	0.396003861	0.320958257	25954	5269.690945	0.203039645	0.150041968	PN	earlyOld	805.5917545	431.5327117
48	13	18M	M1	Brn01	B0.02	20231116	WT	rep	1	F	NA	43	42	No MG	MG free	0	0	53	33	2822	396.7534908	0.140593016	0.118318453	10775	1640.797132	0.152278156	0.106858931	PN	earlyOld	1523.742027	389.7911833
48	14	18M	M1	Brn01	B0.02	20231116	WT	rep	1	F	NA	0	6	No MG	MG free	0	0	6	3	5380	1301.0262	0.241826431	0.147951484	1432	254.3408713	0.17761234	0.12660411	PN	earlyOld	0	418.9944134
48	15	18M	M1	Brn01	B0.02	20231116	WT	rep	1	F	NA	0	30	No MG	MG free	0	0	18	11	10119	3226.584085	0.318863928	0.233562216	7765	1410.639262	0.181666357	0.147913322	PN	earlyOld	0	386.3490019
48	16	18M	M1	Brn01	B0.02	20231116	WT	rep	1	F	NA	30	60	One MG	MG tied	60.04169562	23.69701181	13	107	10181	3215.443061	0.315827822	0.239543751	17832	2997.262716	0.168083373	0.128191039	PN	earlyOld	294.6665357	336.473755
48	17	18M	M1	Brn01	B0.02	20231116	WT	rep	1	F	NA	66	124	No MG	MG free	0	0	54	118	15502	3549.961135	0.229000202	0.164385438	21836	4301.607509	0.196996131	0.157335773	PN	earlyOld	425.7515159	567.8695732
48	18	18M	M1	Brn01	B0.02	20231116	WT	rep	1	F	NA	11	20	No MG	MG free	0	0	8	43	8109	1578.402274	0.194648202	0.135797665	4316	667.1380181	0.15457322	0.125566497	PN	earlyOld	135.651745	463.3920297
48	19	18M	M1	Brn01	B0.02	20231116	WT	rep	1	F	NA	27	18	No MG	MG free	0	0	14	16	6663	867.1415742	0.130142815	0.106607154	4263	834.4133821	0.195733845	0.134111539	PN	earlyOld	405.2228726	422.2378607
48	20	18M	M1	Brn01	B0.02	20231116	WT	rep	1	F	NA	57	43	No MG	MG free	0	0	32	29	2558	285.7901123	0.111724047	0.102052338	14716	2214.180729	0.150460773	0.122835129	PN	earlyOld	2228.303362	292.1989671
48	21	18M	M1	Brn01	B0.02	20231116	WT	rep	1	F	NA	63	105	No MG	MG free	0	0	27	13	10717	3038.32378	0.283505065	0.200030521	21465	4091.165043	0.19059702	0.135790035	PN	earlyOld	587.8510777	489.1684137
48	22	18M	M1	Brn01	B0.02	20231116	WT	rep	1	F	NA	0	20	No MG	MG free	0	0	15	27	4620	411.7218893	0.089117292	0.074860759	3676	920.3743655	0.250373875	0.164248109	PN	earlyOld	0	544.0696409
48	23	18M	M1	Brn01	B0.02	20231116	WT	rep	1	F	NA	57	55	No MG	MG free	0	0	23	16	17026	5956.549356	0.349850191	0.268955529	17725	2801.332633	0.158044154	0.113855191	PN	earlyOld	334.782098	310.2961918
48	24	18M	M1	Brn01	B0.02	20231116	WT	rep	1	F	NA	38	64	No MG	MG free	0	0	41	23	4311	441.2988939	0.102365784	0.091859311	16710	3009.868499	0.180123788	0.129304945	PN	earlyOld	881.4660172	383.0041891
48	25	18M	M1	Brn01	B0.02	20231116	WT	rep	1	F	NA	0	20	No MG	MG free	0	0	45	44	3270	466.1806675	0.142562895	0.111116201	6231	795.8218507	0.127719764	0.107713439	PN	earlyOld	0	320.9757663
48	26	18M	M1	Brn01	B0.02	20231116	WT	rep	1	F	NA	0	23	No MG	MG free	0	0	35	45	11114	2906.035921	0.261475249	0.173968107	6076	1144.679699	0.18839363	0.126817733	PN	earlyOld	0	378.5385122
48	27	18M	M1	Brn01	B0.02	20231116	WT	rep	1	F	NA	21	28	No MG	MG free	0	0	29	12	2954	495.268681	0.167660352	0.127168685	9059	1231.648342	0.135958532	0.117647059	PN	earlyOld	710.9004739	309.084888
48	28	18M	M1	Brn01	B0.02	20231116	WT	rep	1	F	NA	0	40	No MG	MG free	0	0	53	1	11093	3869.54812	0.34882792	0.267093927	11224	1682.218128	0.149876882	0.124788284	PN	earlyOld	0	356.3791875
48	29	18M	M1	Brn01	B0.02	20231116	WT	rep	1	F	NA	0	5	No MG	MG free	0	0	35	8	9546	2089.974442	0.218937193	0.16731517	3066	323.036332	0.105360839	0.092759594	PN	earlyOld	0	163.0789302
48	30	18M	M1	Brn01	B0.02	20231116	WT	rep	1	F	NA	48	42	No MG	MG free	0	0	18	40	14108	4149.853117	0.294148931	0.220157161	10347	1480.87596	0.143121287	0.097489893	PN	earlyOld	340.2324922	405.9147579
48	31	18M	M1	Brn01	B0.02	20231116	WT	rep	1	F	NA	4	17	No MG	MG free	0	0	13	1	14475	3937.31423	0.272007892	0.192256048	8127	941.7544066	0.11587971	0.096810862	PN	earlyOld	27.63385147	209.1792789
48	32	18M	M1	Brn01	B0.02	20231116	WT	rep	1	F	NA	85	108	No MG	MG free	0	0	8	17	2885	368.3331047	0.127671787	0.113328755	25501	4950.704145	0.194137647	0.147966743	PN	earlyOld	2946.27383	423.5128034
48	33	18M	M1	Brn01	B0.02	20231116	WT	rep	1	F	NA	6	45	No MG	MG free	0	0	8	79	9844	2488.482628	0.252791815	0.175005719	12480	2076.889708	0.166417445	0.132143125	PN	earlyOld	60.95083299	360.5769231
48	34	18M	M1	Brn01	B0.02	20231116	WT	rep	1	F	NA	6	48	No MG	MG free	0	0	24	15	16528	4869.8533	0.294642625	0.224246591	11010	2207.93573	0.200539122	0.141741052	PN	earlyOld	36.30203291	435.9673025
48	35	18M	M1	Brn01	B0.02	20231116	WT	rep	1	F	NA	53	76	No MG	MG free	0	0	8	4	6448	1113.45649	0.172682458	0.126588851	17784	3149.196355	0.177080317	0.118394747	PN	earlyOld	821.9602978	427.3504274
48	36	18M	M1	Brn01	B0.02	20231116	WT	rep	1	F	NA	15	100	No MG	MG free	0	0	12	6	8524	1601.185657	0.187844399	0.145311669	24713	6388.407982	0.258503945	0.167551696	PN	earlyOld	175.9737213	404.6453284
48	37	18M	M1	Brn01	B0.02	20231116	WT	rep	1	F	NA	0	28	No MG	MG free	0	0	34	12	6974	757.7443357	0.108652758	0.086228736	6449	1140.253026	0.176810827	0.153490499	PN	earlyOld	0	434.1758412
48	38	18M	M1	Brn01	B0.02	20231116	WT	rep	1	F	NA	0	1	No MG	MG free	0	0	23	68	7223	1611.942139	0.223167955	0.159571216	406	56.32924382	0.13874198	0.128847182	PN	earlyOld	0	246.3054187
48	39	18M	M1	Brn01	B0.02	20231116	WT	rep	1	F	NA	0	24	No MG	MG free	0	0	24	36	5111	535.3284969	0.104740461	0.092912182	5550	1005.800015	0.181225228	0.136720836	PN	earlyOld	0	432.4324324
48	40	18M	M1	Brn01	B0.02	20231116	WT	rep	1	F	NA	55	59	No MG	MG free	0	0	11	11	5736	1145.062501	0.199627354	0.141374841	14496	2358.578013	0.162705437	0.113344014	PN	earlyOld	958.8563459	407.00883
48	41	18M	M1	Brn01	B0.02	20231116	WT	rep	1	F	NA	46	60	No MG	MG free	0	0	9	14	3370	356.1997866	0.105697266	0.09469749	15021	2733.981324	0.182010607	0.126359954	PN	earlyOld	1364.985163	399.4407829
48	42	18M	M1	Brn01	B0.02	20231116	WT	rep	1	F	NA	69	79	No MG	MG free	0	0	36	37	11846	2888.057405	0.24380022	0.181963831	20622	3383.06122	0.164051073	0.118638895	PN	earlyOld	582.4750971	383.0860246
48	43	18M	M1	Brn01	B0.02	20231116	WT	rep	1	F	NA	68	53	No MG	MG free	0	0	36	36	9401	2641.560067	0.280987136	0.212291136	16781	2715.329077	0.16180973	0.103044175	PN	earlyOld	723.3273056	315.833383
48	44	18M	M1	Brn01	B0.02	20231116	WT	rep	1	F	NA	0	35	No MG	MG free	0	0	29	31	6788	861.2895712	0.126884144	0.099473566	6855	1485.581949	0.216715091	0.144426644	PN	earlyOld	0	510.5762217
48	45	18M	M1	Brn01	B0.02	20231116	WT	rep	1	F	NA	0	5	No MG	MG free	0	0	22	12	2572	184.3513239	0.071676253	0.063447013	3344	267.2572979	0.079921441	0.068741895	PN	earlyOld	0	149.5215311
48	46	18M	M1	Brn01	B0.02	20231116	WT	rep	1	F	NA	11	17	No MG	MG free	0	0	9	9	15823	3975.446267	0.251244787	0.176958874	4494	1034.410605	0.230175925	0.1413901	PN	earlyOld	69.51905454	378.282154
48	47	18M	M1	Brn01	B0.02	20231116	WT	rep	1	F	NA	45	38	No MG	MG free	0	0	14	2	13509	2468.834532	0.182754795	0.125696197	10708	1488.486047	0.139006915	0.104066528	PN	earlyOld	333.1112592	354.8748599
48	48	18M	M1	Brn01	B0.02	20231116	WT	rep	1	F	NA	0	7	No MG	MG free	0	0	25	51	13628	2508.068895	0.184037929	0.138872355	2433	366.4577251	0.150619698	0.126787215	PN	earlyOld	0	287.7106453
48	49	18M	M1	Brn01	B0.02	20231116	WT	rep	1	F	NA	80	82	No MG	MG free	0	0	49	1	11503	1929.545663	0.16774282	0.12235447	19255	3400.776885	0.17661786	0.125810638	PN	earlyOld	695.4707468	425.8634121
48	50	18M	M1	Brn01	B0.02	20231116	WT	rep	1	F	NA	24	50	No MG	MG free	0	0	15	28	4613	614.2205241	0.133149908	0.0991989	12889	1994.905471	0.154775814	0.119096667	PN	earlyOld	520.2688055	387.9276903
48	51	18M	M1	Brn01	B0.02	20231116	WT	rep	1	F	NA	28	56	No MG	MG free	0	0	14	29	9761	3289.309087	0.336984847	0.256908536	11958	2022.523614	0.169135609	0.13359274	PN	earlyOld	286.8558549	468.3057367
48	52	18M	M1	Brn01	B0.02	20231116	WT	rep	1	F	NA	0	11	No MG	MG free	0	0	40	8	5584	1608.494926	0.288054249	0.223102152	5203	613.0164959	0.117819815	0.108033873	PN	earlyOld	0	211.4164905
48	53	18M	M1	Brn01	B0.02	20231116	WT	rep	1	F	NA	0	33	No MG	MG free	0	0	37	5	8631	2173.26711	0.251797835	0.195201039	13239	1676.331015	0.126620667	0.101045243	PN	earlyOld	0	249.2635395
48	54	18M	M1	Brn01	B0.02	20231116	WT	rep	1	F	NA	12	35	No MG	MG free	0	0	15	50	8986	1051.702023	0.117037839	0.094422825	12185	1941.073748	0.159300267	0.120607309	PN	earlyOld	133.5410639	287.2384079
48	55	18M	M1	Brn01	B0.02	20231116	WT	rep	1	F	NA	34	49	No MG	MG free	0	0	14	3	4795	435.4615099	0.090815748	0.074006259	10347	1871.548258	0.180878347	0.125322342	PN	earlyOld	709.0719499	473.5672176
48	56	18M	M1	Brn01	B0.02	20231116	WT	rep	1	F	NA	10	10	No MG	MG free	0	0	13	36	5355	1037.446098	0.193734099	0.143747613	3912	505.3138481	0.129170207	0.107972838	PN	earlyOld	186.7413632	255.6237219
48	57	18M	M1	Brn01	B0.02	20231116	WT	rep	1	F	NA	0	14	No MG	MG free	0	0	15	8	3728	268.4112005	0.071998713	0.058533609	2868	1051.461631	0.366618421	0.242420077	PN	earlyOld	0	488.1450488
48	58	18M	M1	Brn01	B0.02	20231116	WT	rep	1	F	NA	21	78	No MG	MG free	0	0	24	22	8728	1007.137195	0.115391521	0.085252158	16769	2589.476084	0.154420424	0.127939269	PN	earlyOld	240.6049496	465.1440157
48	59	18M	M1	Brn01	B0.02	20231116	WT	rep	1	F	NA	2	40	No MG	MG free	0	0	58	35	11908	3410.098727	0.2863704	0.214831769	12589	2313.571543	0.18377723	0.116273746	PN	earlyOld	16.79543164	317.7377075
48	60	18M	M1	Brn01	B0.02	20231116	WT	rep	1	F	NA	53	60	No MG	MG free	0	0	9	12	16847	2031.126574	0.120563102	0.088036925	14399	2228.503763	0.154767954	0.114686809	PN	earlyOld	314.5960705	416.6956039
48	61	18M	M1	Brn01	B0.02	20231116	WT	rep	1	F	NA	0	19	No MG	MG free	0	0	26	11	8312	884.7714048	0.106445068	0.084931716	6223	1643.410622	0.264086553	0.173899442	PN	earlyOld	0	305.318978
48	62	18M	M1	Brn01	B0.02	20231116	WT	rep	1	F	NA	52	42	No MG	MG free	0	0	18	41	8138	767.0728164	0.094258149	0.066773482	12852	1770.719021	0.137777702	0.117189288	PN	earlyOld	638.9776358	326.7973856
48	63	18M	M1	Brn01	B0.02	20231116	WT	rep	1	F	NA	14	22	No MG	MG free	0	0	31	15	11598	1863.480263	0.160672552	0.11433585	10951	1257.415626	0.114821991	0.096314944	PN	earlyOld	120.7104673	200.8948954
48	64	18M	M1	Brn01	B0.02	20231116	WT	rep	1	F	NA	2	32	No MG	MG free	0	0	28	20	12980	3084.397835	0.237626952	0.207263291	11480	1750.424141	0.15247597	0.135240704	PN	earlyOld	15.40832049	278.7456446
48	65	18M	M1	Brn01	B0.02	20231116	WT	rep	1	F	NA	59	43	No MG	MG free	0	0	18	1	12375	1196.243916	0.096666175	0.072259098	14447	2159.854659	0.149501949	0.11940185	PN	earlyOld	476.7676768	297.6396484
48	66	18M	M1	Brn01	B0.02	20231116	WT	rep	1	F	NA	0	26	One MG	MG tied	84.23913043	30.97826087	15	211	16475	1947.319937	0.118198479	0.086274512	10184	2452.934524	0.240861599	0.13333334	PN	earlyOld	0	255.3024352
48	67	18M	M1	Brn01	B0.02	20231116	WT	rep	1	F	NA	0	0	No MG	MG free	0	0	33	30	3151	300.1202107	0.095246021	0.088296331	16987	3610.216907	0.212528222	0.128084227	PN	earlyOld	0	0
48	68	18M	M1	Brn01	B0.02	20231116	WT	rep	1	F	NA	62	49	No MG	MG free	0	0	21	4	13965	4319.361853	0.309299094	0.234676123	19217	2661.626706	0.138503757	0.108751051	PN	earlyOld	443.9670605	254.9825675
48	69	18M	M1	Brn01	B0.02	20231116	WT	rep	1	F	NA	47	61	No MG	MG free	0	0	54	19	4764	475.9078509	0.099896694	0.085557334	13952	1935.594875	0.138732431	0.110276952	PN	earlyOld	986.565911	437.2133028
48	70	18M	M1	Brn01	B0.02	20231116	WT	rep	1	F	NA	37	35	No MG	MG free	0	0	21	1	15161	2188.934251	0.144379279	0.104585335	12061	2536.725964	0.21032468	0.132288083	PN	earlyOld	244.0472264	290.1915264
48	71	18M	M1	Brn01	B0.02	20231116	WT	rep	1	F	NA	0	32	No MG	MG free	0	0	50	21	13068	1687.318105	0.129118312	0.095216297	6107	723.2836505	0.118435181	0.096818492	PN	earlyOld	0	523.9888652
48	72	18M	M1	Brn01	B0.02	20231116	WT	rep	1	F	NA	16	13	No MG	MG free	0	0	9	11	17687	1696.863281	0.095938445	0.069459066	13750	2121.741559	0.154308477	0.114778362	PN	earlyOld	90.46192119	94.54545455
57	1	18M	M1	Brn02	B0.26	20231116	WT	rep	2	F	NA	0	10	No MG	MG free	0	0	31	13	4790	1818.414084	0.379627157	0.287922472	5019	706.4873891	0.14076258	0.123926148	PN	earlyOld	0	199.2428771
57	2	18M	M1	Brn02	B0.26	20231116	WT	rep	2	F	NA	0	0	No MG	MG free	0	0	18	2	5444	1379.426735	0.253384779	0.185458153	10161	1899.234883	0.18691417	0.158342868	PN	earlyOld	0	0
57	3	18M	M1	Brn02	B0.26	20231116	WT	rep	2	F	NA	0	28	No MG	MG free	0	0	22	17	3431	392.398978	0.114368691	0.08513771	13187	2088.593287	0.158382747	0.144068062	PN	earlyOld	0	212.3303253
57	4	18M	M1	Brn02	B0.26	20231116	WT	rep	2	F	NA	0	34	No MG	MG free	0	0	10	4	7291	2135.141787	0.29284622	0.20607309	2674	357.7103382	0.1337735	0.099382013	PN	earlyOld	0	1271.503366
57	5	18M	M1	Brn02	B0.26	20231116	WT	rep	2	F	NA	0	6	No MG	MG free	0	0	18	23	4282	829.0008707	0.193601324	0.152986959	12784	2977.620432	0.232917743	0.171587706	PN	earlyOld	0	46.93366708
57	6	18M	M1	Brn02	B0.26	20231116	WT	rep	2	F	NA	0	52	No MG	MG free	0	0	12	7	6250	1126.898299	0.180303728	0.139909968	20746	3338.711836	0.160932798	0.140016779	PN	earlyOld	0	250.6507279
57	7	18M	M1	Brn02	B0.26	20231116	WT	rep	2	F	NA	0	47	No MG	MG free	0	0	68	23	3702	484.4584114	0.130863969	0.11609064	4511	699.1490202	0.15498759	0.134500653	PN	earlyOld	0	1041.897584
57	8	18M	M1	Brn02	B0.26	20231116	WT	rep	2	F	NA	0	15	No MG	MG free	0	0	32	13	4206	563.1789734	0.133898948	0.116243228	18518	3588.717342	0.193796163	0.155535206	PN	earlyOld	0	81.00226806
57	9	18M	M1	Brn02	B0.26	20231116	WT	rep	2	F	NA	35	73	No MG	MG free	0	0	39	5	5593	789.321173	0.141126618	0.113817044	3718	608.5599907	0.163679395	0.141161218	PN	earlyOld	625.7822278	1963.421194
57	10	18M	M1	Brn02	B0.26	20231116	WT	rep	2	F	NA	0	12	No MG	MG free	0	0	43	3	13243	2222.552011	0.167828438	0.121995881	7020	1149.495948	0.163745862	0.111741818	PN	earlyOld	0	170.9401709
57	11	18M	M1	Brn02	B0.26	20231116	WT	rep	2	F	NA	0	17	No MG	MG free	0	0	25	29	7916	1060.431022	0.133960463	0.103517205	2011	208.2104831	0.103535795	0.090157934	PN	earlyOld	0	845.3505719
57	12	18M	M1	Brn02	B0.26	20231116	WT	rep	2	F	NA	0	2	No MG	MG free	0	0	19	17	11655	2494.838621	0.214057368	0.161463335	9662	2192.805113	0.226951471	0.159182116	PN	earlyOld	0	20.69964811
57	13	18M	M1	Brn02	B0.26	20231116	WT	rep	2	F	NA	0	40	No MG	MG free	0	0	12	27	10210	1562.13483	0.153000473	0.122896165	16298	3426.386068	0.21023353	0.156511784	PN	earlyOld	0	245.428887
57	14	18M	M1	Brn02	B0.26	20231116	WT	rep	2	F	NA	27	65	One MG	MG free	25.78222778	0	31	12	7030	1145.977128	0.163012394	0.1229572	1013	128.6144199	0.126963889	0.110482946	PN	earlyOld	384.0682788	6416.584403
57	15	18M	M1	Brn02	B0.26	20231116	WT	rep	2	F	NA	0	3	No MG	MG free	0	0	9	21	5773	1063.675395	0.184250025	0.146303505	25709	6146.734997	0.23908884	0.182017237	PN	earlyOld	0	11.66906531
57	16	18M	M1	Brn02	B0.26	20231116	WT	rep	2	F	NA	0	115	No MG	MG free	0	0	17	3	6307	1737.244175	0.275446991	0.213275343	4998	1042.633448	0.208610134	0.142275125	PN	earlyOld	0	2300.920368
57	17	18M	M1	Brn02	B0.26	20231116	WT	rep	2	F	NA	0	21	No MG	MG free	0	0	7	18	4738	732.9031056	0.154686177	0.126344696	12208	2106.01529	0.172511082	0.130708784	PN	earlyOld	0	172.0183486
57	18	18M	M1	Brn02	B0.26	20231116	WT	rep	2	F	NA	7	35	No MG	MG free	0	0	9	45	6988	2247.40357	0.321608983	0.223376825	8717	1670.972626	0.19169125	0.155466542	PN	earlyOld	100.171723	401.5142824
57	19	18M	M1	Brn02	B0.26	20231116	WT	rep	2	F	NA	32	30	No MG	MG free	0	0	14	18	2638	382.6766771	0.145063183	0.121828035	13227	2019.001725	0.152642453	0.136446178	PN	earlyOld	1213.040182	226.8088002
57	20	18M	M1	Brn02	B0.26	20231116	WT	rep	2	F	NA	0	27	No MG	MG free	0	0	31	12	2993	484.4955068	0.161876213	0.11978332	10563	1587.97548	0.150333757	0.138849467	PN	earlyOld	0	255.6092019
57	21	18M	M1	Brn02	B0.26	20231116	WT	rep	2	F	NA	0	24	One MG	MG free	6.583760059	0	21	1	7094	1701.465874	0.239845767	0.177523464	7251	1036.707149	0.142974369	0.121011674	PN	earlyOld	0	330.9888291
57	22	18M	M1	Brn02	B0.26	20231116	WT	rep	2	F	NA	0	15	No MG	MG free	0	0	31	29	8462	1486.301809	0.17564427	0.13774319	34604	6786.403222	0.196116149	0.160402834	PN	earlyOld	0	43.34758987
57	23	18M	M1	Brn02	B0.26	20231116	WT	rep	2	F	NA	20	124	One MG	MG free	0.977198697	0	7	15	4756	566.6103153	0.119135895	0.093568325	10414	1951.46792	0.187388892	0.15875487	PN	earlyOld	420.5214466	1190.70482
57	24	18M	M1	Brn02	B0.26	20231116	WT	rep	2	F	NA	0	29	No MG	MG free	0	0	23	24	4086	1191.886595	0.291700097	0.214663923	4905	712.2078431	0.145200376	0.129793242	PN	earlyOld	0	591.2334353
57	25	18M	M1	Brn02	B0.26	20231116	WT	rep	2	F	NA	0	11	No MG	MG free	0	0	27	13	6859	2473.613185	0.360637583	0.267338067	34752	5944.111074	0.171043712	0.142244607	PN	earlyOld	0	31.65285451
57	26	18M	M1	Brn02	B0.26	20231116	WT	rep	2	F	NA	31	125	No MG	MG free	0	0	34	1	9690	1845.962005	0.190501755	0.145784691	10086	1881.643381	0.186559923	0.135393307	PN	earlyOld	319.9174407	1239.341662
57	27	18M	M1	Brn02	B0.26	20231116	WT	rep	2	F	NA	0	14	No MG	MG free	0	0	24	67	6453	1591.905883	0.246692373	0.182261392	4221	611.1958195	0.14479882	0.119737543	PN	earlyOld	0	331.6749585
57	28	18M	M1	Brn02	B0.26	20231116	WT	rep	2	F	NA	5	6	No MG	MG free	0	0	22	105	11823	4881.118196	0.412849378	0.351155877	10270	1622.446311	0.157979193	0.142732888	PN	earlyOld	42.29045082	58.42259007
57	29	18M	M1	Brn02	B0.26	20231116	WT	rep	2	F	NA	0	29	No MG	MG free	0	0	6	11	6262	2725.727001	0.435280581	0.374608994	72	8.278889108	0.114984571	0.109346151	PN	earlyOld	0	40277.77778
57	30	18M	M1	Brn02	B0.26	20231116	WT	rep	2	F	NA	0	0	No MG	MG free	0	0	16	9	4966	584.8970481	0.117780316	0.108430609	19397	3741.163867	0.192873324	0.138506144	PN	earlyOld	0	0
57	31	18M	M1	Brn02	B0.26	20231116	WT	rep	2	F	NA	6	60	No MG	MG free	0	0	43	44	7070	2781.867323	0.393474869	0.29851225	3682	498.6075988	0.135417599	0.122758828	PN	earlyOld	84.86562942	1629.549158
57	32	18M	M1	Brn02	B0.26	20231116	WT	rep	2	F	NA	0	8	No MG	MG free	0	0	8	29	9987	1822.690502	0.182506308	0.117029071	21285	3586.653379	0.168506149	0.136873424	PN	earlyOld	0	37.58515386
57	33	18M	M1	Brn02	B0.26	20231116	WT	rep	2	F	NA	0	0	No MG	MG free	0	0	7	5	6466	2328.523385	0.360118061	0.260074764	13661	2904.984497	0.212648012	0.171847105	PN	earlyOld	0	0
57	34	18M	M1	Brn02	B0.26	20231116	WT	rep	2	F	NA	0	68	No MG	MG free	0	0	16	24	7797	1830.448631	0.234763195	0.161539629	11029	1855.425178	0.168231497	0.135690853	PN	earlyOld	0	616.5563514
57	35	18M	M1	Brn02	B0.26	20231116	WT	rep	2	F	NA	0	39	No MG	MG free	0	0	10	74	6090	1132.808225	0.186011203	0.140367746	40316	6275.544428	0.155658905	0.128557265	PN	earlyOld	0	96.73578728
57	36	18M	M1	Brn02	B0.26	20231116	WT	rep	2	F	NA	15	31	No MG	MG free	0	0	35	9	8964	2723.095095	0.303781247	0.226916909	6138	926.652446	0.15096977	0.12994583	PN	earlyOld	167.3360107	505.0505051
57	37	18M	M1	Brn02	B0.26	20231116	WT	rep	2	F	NA	42	123	No MG	MG free	0	0	50	11	10201	3518.269399	0.344894559	0.256488889	13348	2656.417841	0.199012424	0.143999383	PN	earlyOld	411.7243408	921.486365
57	38	18M	M1	Brn02	B0.26	20231116	WT	rep	2	F	NA	0	15	No MG	MG free	0	0	31	51	4358	1739.082856	0.399055268	0.318837255	10250	1965.571635	0.191763086	0.128831923	PN	earlyOld	0	146.3414634
57	39	18M	M1	Brn02	B0.26	20231116	WT	rep	2	F	NA	0	35	No MG	MG free	0	0	27	3	5137	2339.352285	0.455392697	0.370702684	7398	977.4390786	0.132122071	0.117433436	PN	earlyOld	0	473.1008381
57	40	18M	M1	Brn02	B0.26	20231116	WT	rep	2	F	NA	0	20	No MG	MG free	0	0	53	5	10808	3607.792371	0.333807584	0.251926452	20065	2827.176625	0.140900903	0.121263444	PN	earlyOld	0	99.67605283
57	41	18M	M1	Brn02	B0.26	20231116	WT	rep	2	F	NA	0	7	No MG	MG free	0	0	16	36	6801	2501.869078	0.367867825	0.280537128	11112	1677.46804	0.150960047	0.126451507	PN	earlyOld	0	62.9949604
61	1	18M	M1	Brn02	B1.98	20231116	WT	rep	2	F	NA	17	119	One MG	MG tied	45.62770563	19.74025974	18	69	7315	6542.591806	0.894407629	1	17899	6763.654916	0.377878927	0.30102998	PN	earlyOld	232.3991798	664.8416113
61	2	18M	M1	Brn02	B1.98	20231116	WT	rep	2	F	NA	18	99	One MG	MG tied	98.74879692	15.20692974	25	17	7774	6349.839307	0.816804645	0.919707	15111	5286.216664	0.349825734	0.256015867	PN	earlyOld	231.5410342	655.1518761
61	3	18M	M1	Brn02	B1.98	20231116	WT	rep	2	F	NA	24	90	No MG	MG free	0	0	19	209	3395	2712.259878	0.798898344	0.827107668	10226	5491.778088	0.537040689	0.478934914	PN	earlyOld	706.921944	880.1095247
61	4	18M	M1	Brn02	B1.98	20231116	WT	rep	2	F	NA	0	154	No MG	MG free	0	0	24	22	10206	7910.052873	0.775039474	0.832989991	17511	8186.948193	0.467531734	0.406340122	PN	earlyOld	0	879.4472046
61	5	18M	M1	Brn02	B1.98	20231116	WT	rep	2	F	NA	0	84	No MG	MG free	0	0	9	2	5367	3185.787611	0.593588152	0.558999002	12037	5338.895994	0.443540417	0.380659193	PN	earlyOld	0	697.8483011
61	6	18M	M1	Brn02	B1.98	20231116	WT	rep	2	F	NA	0	20	No MG	MG free	0	0	26	1	2817	645.9177541	0.229292777	0.196093693	11253	1771.71243	0.157443564	0.132051572	PN	earlyOld	0	177.730383
61	7	18M	M1	Brn02	B1.98	20231116	WT	rep	2	F	NA	41	124	No MG	MG free	0	0	18	5	10079	8855.293981	0.878588549	1	20518	7014.115327	0.341851805	0.263553828	PN	earlyOld	406.7863875	604.3474023
61	8	18M	M1	Brn02	B1.98	20231116	WT	rep	2	F	NA	0	54	No MG	MG free	0	0	8	39	5003	3822.797803	0.7641011	0.802906871	6872	2748.083529	0.399895741	0.349019617	PN	earlyOld	0	785.7974389
61	9	18M	M1	Brn02	B1.98	20231116	WT	rep	2	F	NA	29	60	No MG	MG free	0	0	6	1	6217	5655.483665	0.9096805	1	8768	2726.393241	0.310948134	0.254901975	PN	earlyOld	466.4629242	684.3065693
61	10	18M	M1	Brn02	B1.98	20231116	WT	rep	2	F	NA	2	2	No MG	MG free	0	0	16	9	9685	8774.237827	0.905961572	1	572	119.4775463	0.208876829	0.197421223	PN	earlyOld	20.65049045	349.6503497
61	11	18M	M1	Brn02	B1.98	20231116	WT	rep	2	F	NA	31	115	No MG	MG free	0	0	12	6	8238	7291.405204	0.885094101	1	16125	7014.447381	0.435004489	0.344388485	PN	earlyOld	376.3049284	713.1782946
61	12	18M	M1	Brn02	B1.98	20231116	WT	rep	2	F	NA	0	0	No MG	MG free	0	0	12	39	2144	463.9969787	0.216416501	0.198367283	6961	2032.87692	0.292038058	0.26252383	PN	earlyOld	0	0
61	13	18M	M1	Brn02	B1.98	20231116	WT	rep	2	F	NA	0	55	No MG	MG free	0	0	29	14	4447	2634.277105	0.592371735	0.560502023	5708	2178.710858	0.381694264	0.322331578	PN	earlyOld	0	963.5599159
61	14	18M	M1	Brn02	B1.98	20231116	WT	rep	2	F	NA	0	42	No MG	MG free	0	0	9	22	4508	1270.906492	0.281922469	0.260654598	9083	3349.689878	0.368786731	0.320897222	PN	earlyOld	0	462.40229
61	15	18M	M1	Brn02	B1.98	20231116	WT	rep	2	F	NA	0	73	No MG	MG free	0	0	8	41	4871	2574.482522	0.528532647	0.485175848	14363	7221.529808	0.502787009	0.447112232	PN	earlyOld	0	508.2503655
61	16	18M	M1	Brn02	B1.98	20231116	WT	rep	2	F	NA	19	112	No MG	MG free	0	0	9	77	8565	7403.732341	0.864417086	0.960830092	14716	6153.326452	0.418138519	0.32355231	PN	earlyOld	221.8330414	761.0763795
61	17	18M	M1	Brn02	B1.98	20231116	WT	rep	2	F	NA	28	94	No MG	MG free	0	0	29	14	3916	3027.503746	0.773111273	0.823498905	6480	2100.042879	0.324080691	0.294087142	PN	earlyOld	715.0153218	1450.617284
61	18	18M	M1	Brn02	B1.98	20231116	WT	rep	2	F	NA	0	59	One MG	MG free	34.95934959	0	24	6	9824	8562.430854	0.871582945	0.999679565	12634	5267.197833	0.416906588	0.33513391	PN	earlyOld	0	466.9938262
61	19	18M	M1	Brn02	B1.98	20231116	WT	rep	2	F	NA	24	108	No MG	MG free	0	0	38	43	5611	1897.886855	0.338243959	0.283527881	26	15.36037242	0.590783554	0.599633813	PN	earlyOld	427.7312422	415384.6154
61	20	18M	M1	Brn02	B1.98	20231116	WT	rep	2	F	NA	0	1	No MG	MG free	0	0	8	13	6540	5235.18166	0.800486492	0.851194024	4442	1379.214604	0.310494058	0.272236198	PN	earlyOld	0	22.51238181
61	21	18M	M1	Brn02	B1.98	20231116	WT	rep	2	F	NA	0	25	No MG	MG free	0	0	25	37	3563	2306.618111	0.64738089	0.612230122	12168	5176.119371	0.425387851	0.330937654	PN	earlyOld	0	205.4569362
61	22	18M	M1	Brn02	B1.98	20231116	WT	rep	2	F	NA	28	96	No MG	MG free	0	0	17	158	6601	5163.131029	0.782174069	0.862455189	14565	4276.110155	0.293588064	0.247730225	PN	earlyOld	424.1781548	659.1143151
61	23	18M	M1	Brn02	B1.98	20231116	WT	rep	2	F	NA	2	86	No MG	MG free	0	0	8	10	9128	6799.667094	0.74492409	0.758937955	6715	2451.109301	0.36502	0.333340973	PN	earlyOld	21.91060473	1280.714818
61	24	18M	M1	Brn02	B1.98	20231116	WT	rep	2	F	NA	0	56	No MG	MG free	0	0	6	22	10571	7632.933015	0.722063477	0.732043922	11576	3902.273809	0.337100364	0.283115894	PN	earlyOld	0	483.7595024
61	25	18M	M1	Brn02	B1.98	20231116	WT	rep	2	F	NA	32	88	No MG	MG free	0	0	23	1	2653	489.9867405	0.184691572	0.153070882	3483	919.0344999	0.263862906	0.23206684	PN	earlyOld	1206.181681	2526.557565
61	26	18M	M1	Brn02	B1.98	20231116	WT	rep	2	F	NA	8	25	No MG	MG free	0	0	39	8	6893	4767.336017	0.691619907	0.686900139	6871	2263.894607	0.329485462	0.273548484	PN	earlyOld	116.0597708	363.8480571
61	27	18M	M1	Brn02	B1.98	20231116	WT	rep	2	F	NA	39	59	No MG	MG free	0	0	53	13	6161	4254.992006	0.69063334	0.679392695	12522	6324.311176	0.505055996	0.441672385	PN	earlyOld	633.0141211	471.1707395
61	28	18M	M1	Brn02	B1.98	20231116	WT	rep	2	F	NA	0	103	No MG	MG free	0	0	6	16	6077	3712.622339	0.61093012	0.571564794	13236	5113.840405	0.386358447	0.288578629	PN	earlyOld	0	778.1807193
61	29	18M	M1	Brn02	B1.98	20231116	WT	rep	2	F	NA	25	97	No MG	MG free	0	0	12	10	6184	5466.131824	0.883915237	1	18362	3796.075516	0.206735406	0.165835053	PN	earlyOld	404.2690815	528.2648949
61	30	18M	M1	Brn02	B1.98	20231116	WT	rep	2	F	NA	0	28	No MG	MG free	0	0	23	9	7889	4966.006087	0.629484863	0.595292568	10552	4504.366063	0.426873205	0.358403921	PN	earlyOld	0	265.3525398
61	31	18M	M1	Brn02	B1.98	20231116	WT	rep	2	F	NA	27	88	No MG	MG free	0	0	6	22	2380	1041.269856	0.437508343	0.383413434	18300	7980.490027	0.436092351	0.336766601	PN	earlyOld	1134.453782	480.8743169
61	32	18M	M1	Brn02	B1.98	20231116	WT	rep	2	F	NA	39	127	No MG	MG free	0	0	19	33	2320	673.5427787	0.290320163	0.236667424	15148	4147.915117	0.273825925	0.221057445	PN	earlyOld	1681.034483	838.3945075
61	33	18M	M1	Brn02	B1.98	20231116	WT	rep	2	F	NA	19	63	No MG	MG free	0	0	33	7	3804	2899.407187	0.762199576	0.776318014	18696	7772.913208	0.415752739	0.315449774	PN	earlyOld	499.4742376	336.970475
61	34	18M	M1	Brn02	B1.98	20231116	WT	rep	2	F	NA	28	121	No MG	MG free	0	0	28	37	2062	616.4612954	0.298962801	0.288578629	19864	7889.662654	0.397183984	0.312977791	PN	earlyOld	1357.904947	609.1421667
61	35	18M	M1	Brn02	B1.98	20231116	WT	rep	2	F	NA	30	135	No MG	MG free	0	0	25	15	10478	5312.795117	0.507042863	0.468940258	13807	4394.829894	0.318304476	0.247379258	PN	earlyOld	286.3141821	977.7649019
61	36	18M	M1	Brn02	B1.98	20231116	WT	rep	2	F	NA	24	89	No MG	MG free	0	0	19	2	7229	5827.610406	0.806143368	0.874593735	16212	6022.478964	0.371482788	0.27862975	PN	earlyOld	331.9961267	548.9760671
61	37	18M	M1	Brn02	B1.98	20231116	WT	rep	2	F	NA	47	101	No MG	MG free	0	0	39	15	1980	545.1200123	0.275313138	0.236972615	12107	3894.420661	0.321666859	0.284870684	PN	earlyOld	2373.737374	834.2281325
61	38	18M	M1	Brn02	B1.98	20231116	WT	rep	2	F	NA	0	87	One MG	MG tied	52.16706068	9.535066982	16	42	2986	1400.164674	0.468909804	0.424383909	6899	1859.830746	0.269579757	0.226230264	PN	earlyOld	0	1261.052326
61	39	18M	M1	Brn02	B1.98	20231116	WT	rep	2	F	NA	0	41	One MG	MG tied	68.22742475	1.086956522	17	51	5484	2246.586449	0.409662008	0.386083782	21294	7232.886243	0.339667805	0.226733804	PN	earlyOld	0	192.5425002
61	40	18M	M1	Brn02	B1.98	20231116	WT	rep	2	F	NA	56	129	No MG	MG free	0	0	7	9	7691	6558.429649	0.85274082	0.938300133	5453	1568.175754	0.287580369	0.245777071	PN	earlyOld	728.123781	2365.670273
61	41	18M	M1	Brn02	B1.98	20231116	WT	rep	2	F	NA	0	26	No MG	MG free	0	0	13	6	10454	7839.118286	0.749867829	0.777080953	13900	4511.757795	0.324586892	0.254154265	PN	earlyOld	0	187.0503597
61	42	18M	M1	Brn02	B1.98	20231116	WT	rep	2	F	NA	2	63	No MG	MG free	0	0	9	7	5087	1437.901014	0.282661886	0.251873046	6366	1652.93344	0.259650242	0.23244068	PN	earlyOld	39.31590328	989.6324222
61	43	18M	M1	Brn02	B1.98	20231116	WT	rep	2	F	NA	0	32	No MG	MG free	0	0	31	24	8061	6477.017684	0.803500519	0.87112993	15260	5765.002623	0.377785231	0.296391249	PN	earlyOld	0	209.6985583
61	44	18M	M1	Brn02	B1.98	20231116	WT	rep	2	F	NA	0	83	No MG	MG free	0	0	8	14	3419	2137.455481	0.625169781	0.585252166	10150	2826.545831	0.278477422	0.21551843	PN	earlyOld	0	817.7339901
61	45	18M	M1	Brn02	B1.98	20231116	WT	rep	2	F	NA	51	50	No MG	MG free	0	0	8	3	16	2.333150223	0.145821889	0.153490499	14268	5273.4394	0.369599061	0.285786211	PN	earlyOld	318750	350.4345388
61	46	18M	M1	Brn02	B1.98	20231116	WT	rep	2	F	NA	40	93	No MG	MG free	0	0	10	2	2671	1257.300861	0.470722898	0.422117949	13816	3002.572061	0.217325714	0.18310827	PN	earlyOld	1497.566455	673.1325999
61	47	18M	M1	Brn02	B1.98	20231116	WT	rep	2	F	NA	0	63	No MG	MG free	0	0	17	21	4780	3356.79411	0.702258182	0.693461537	8478	2413.955795	0.284731752	0.230197608	PN	earlyOld	0	743.0997877
61	48	18M	M1	Brn02	B1.98	20231116	WT	rep	2	F	NA	34	56	No MG	MG free	0	0	8	32	3688	2854.549691	0.77401022	0.792263687	13031	5443.389199	0.41772613	0.319577336	PN	earlyOld	921.9088937	429.7444555
61	49	18M	M1	Brn02	B1.98	20231116	WT	rep	2	F	NA	29	87	No MG	MG free	0	0	22	100	2441	369.7938507	0.15149277	0.140260935	9251	2527.136538	0.273174418	0.232394904	PN	earlyOld	1188.037689	940.4388715
61	50	18M	M1	Brn02	B1.98	20231116	WT	rep	2	F	NA	0	45	One MG	MG free	17.47638327	0	27	61	2702	471.2602733	0.174411648	0.136171505	17248	5309.471353	0.307831131	0.234363317	PN	earlyOld	0	260.8998145
61	51	18M	M1	Brn02	B1.98	20231116	WT	rep	2	F	NA	48	118	No MG	MG free	0	0	14	7	7653	4893.944684	0.639480555	0.614839375	9988	2678.426979	0.268164495	0.213366896	PN	earlyOld	627.2050176	1181.417701
61	52	18M	M1	Brn02	B1.98	20231116	WT	rep	2	F	NA	0	36	No MG	MG free	0	0	6	9	6880	4160.544929	0.604730368	0.579964876	17949	6416.895675	0.357507141	0.314816505	PN	earlyOld	0	200.5682768
61	53	18M	M1	Brn02	B1.98	20231116	WT	rep	2	F	NA	18	120	One MG	MG free	4.009433962	0	6	3	8858	5091.978272	0.574845142	0.546150923	8653	2615.486366	0.302263535	0.226489663	PN	earlyOld	203.2061413	1386.802265
61	54	18M	M1	Brn02	B1.98	20231116	WT	rep	2	F	NA	11	46	One MG	MG free	45.53339115	0	6	30	8749	6744.290212	0.770864123	0.806660563	18056	8104.831051	0.448871901	0.381963849	PN	earlyOld	125.7286547	254.7629597
61	55	18M	M1	Brn02	B1.98	20231116	WT	rep	2	F	NA	36	154	One MG	MG tied	64.51977401	19.0960452	43	40	9391	5173.945739	0.550947262	0.487823308	5093	1425.332891	0.279861161	0.250400543	PN	earlyOld	383.3457566	3023.758099
61	56	18M	M1	Brn02	B1.98	20231116	WT	rep	2	F	NA	1	24	No MG	MG free	0	0	35	25	4622	3306.852459	0.715459208	0.708308518	19336	5401.827025	0.279366313	0.217700467	PN	earlyOld	21.63565556	124.1208109
61	57	18M	M1	Brn02	B1.98	20231116	WT	rep	2	F	NA	59	95	One MG	MG free	28.57142857	0	6	22	3156	1750.066988	0.554520592	0.485343695	14528	5752.497994	0.395959388	0.315022498	PN	earlyOld	1869.455006	653.9096916
61	58	18M	M1	Brn02	B1.98	20231116	WT	rep	2	F	NA	35	107	No MG	MG free	0	0	39	24	3324	1572.393287	0.473042505	0.422812223	12433	4875.938307	0.392177134	0.337430388	PN	earlyOld	1052.948255	860.6128851
61	59	18M	M1	Brn02	B1.98	20231116	WT	rep	2	F	NA	6	89	No MG	MG free	0	0	51	44	3295	2032.917402	0.61697038	0.581620514	6442	2095.84445	0.325340647	0.265629053	PN	earlyOld	182.0940819	1381.558522
61	60	18M	M1	Brn02	B1.98	20231116	WT	rep	2	F	NA	0	35	No MG	MG free	0	0	23	63	6102	4156.868864	0.681230558	0.694834828	5423	1362.322118	0.251211897	0.217692837	PN	earlyOld	0	645.3992255
61	61	18M	M1	Brn02	B1.98	20231116	WT	rep	2	F	NA	0	24	No MG	MG free	0	0	24	57	3476	2262.208469	0.65080796	0.626932144	8239	2733.127367	0.331730473	0.268673241	PN	earlyOld	0	291.2974876
61	62	18M	M1	Brn02	B1.98	20231116	WT	rep	2	F	NA	17	44	No MG	MG free	0	0	21	2	5227	3375.702784	0.645820315	0.624811172	12355	2672.905014	0.216341968	0.187701225	PN	earlyOld	325.2343601	356.131121
61	63	18M	M1	Brn02	B1.98	20231116	WT	rep	2	F	NA	23	49	No MG	MG free	0	0	11	22	6822	2830.458625	0.414901587	0.350164026	11625	4671.393087	0.401840266	0.341634244	PN	earlyOld	337.1445324	421.5053763
61	64	18M	M1	Brn02	B1.98	20231116	WT	rep	2	F	NA	0	88	No MG	MG free	0	0	18	100	7778	4950.406606	0.636462665	0.60848403	20236	7964.671705	0.393589232	0.301457226	PN	earlyOld	0	434.8685511
61	65	18M	M1	Brn02	B1.98	20231116	WT	rep	2	F	NA	32	150	No MG	MG free	0	0	26	14	4052	2450.405723	0.604739813	0.58129245	4653	884.8165414	0.190160443	0.170733199	PN	earlyOld	789.733465	3223.726628
61	66	18M	M1	Brn02	B1.98	20231116	WT	rep	2	F	NA	0	16	No MG	MG free	0	0	29	4	3025	1767.704004	0.58436496	0.537392259	13908	4381.505488	0.315034907	0.268909752	PN	earlyOld	0	115.0417026
61	67	18M	M1	Brn02	B1.98	20231116	WT	rep	2	F	NA	0	84	No MG	MG free	0	0	12	33	3887	2295.423667	0.590538633	0.53171587	19669	6948.172811	0.353255011	0.271152824	PN	earlyOld	0	427.067975
61	68	18M	M1	Brn02	B1.98	20231116	WT	rep	2	F	NA	53	139	No MG	MG free	0	0	40	66	3600	1880.331471	0.522314298	0.4684062	7362	2011.422844	0.273216903	0.240466923	PN	earlyOld	1472.222222	1888.073893
61	69	18M	M1	Brn02	B1.98	20231116	WT	rep	2	F	NA	11	33	No MG	MG free	0	0	34	18	3598	2041.101059	0.567287676	0.514930964	14102	5407.227439	0.383436919	0.293095291	PN	earlyOld	305.725403	234.0093604
61	70	18M	M1	Brn02	B1.98	20231116	WT	rep	2	F	NA	32	105	No MG	MG free	0	0	9	23	4318	2645.443778	0.612654881	0.588937223	9427	3199.196918	0.339365325	0.282749683	PN	earlyOld	741.0838351	1113.822001
61	71	18M	M1	Brn02	B1.98	20231116	WT	rep	2	F	NA	26	62	No MG	MG free	0	0	12	69	2386	622.7961701	0.261021027	0.237582967	20626	8078.362128	0.391659174	0.302616924	PN	earlyOld	1089.689858	300.5914865
61	72	18M	M1	Brn02	B1.98	20231116	WT	rep	2	F	NA	0	144	No MG	MG free	0	0	14	28	5650	2164.944655	0.383176045	0.323094517	8890	2347.726496	0.26408622	0.224200815	PN	earlyOld	0	1619.797525
61	73	18M	M1	Brn02	B1.98	20231116	WT	rep	2	F	NA	0	51	No MG	MG free	0	0	21	35	6465	3344.232623	0.517282695	0.498405427	7574	2202.459632	0.290792135	0.231967658	PN	earlyOld	0	673.3562186
61	74	18M	M1	Brn02	B1.98	20231116	WT	rep	2	F	NA	20	47	No MG	MG free	0	0	9	16	4403	2432.169587	0.552389186	0.485252142	3506	942.4867176	0.268821083	0.2272221	PN	earlyOld	454.2357484	1340.559042
61	75	18M	M1	Brn02	B1.98	20231116	WT	rep	2	F	NA	0	23	No MG	MG free	0	0	17	47	7951	5993.086563	0.753752555	0.790554643	12952	5069.192081	0.391382959	0.321553379	PN	earlyOld	0	177.5787523
61	76	18M	M1	Brn02	B1.98	20231116	WT	rep	2	F	NA	46	105	No MG	MG free	0	0	50	8	5471	3667.897932	0.670425504	0.652239263	18741	7286.39536	0.388794374	0.312329292	PN	earlyOld	840.7969293	560.2689291
61	77	18M	M1	Brn02	B1.98	20231116	WT	rep	2	F	NA	22	122	No MG	MG free	0	0	14	116	6702	4750.743405	0.708854581	0.711894393	1730	393.5029376	0.227458345	0.179949641	PN	earlyOld	328.2602208	7052.023121
61	78	18M	M1	Brn02	B1.98	20231116	WT	rep	2	F	NA	0	5	No MG	MG free	0	0	6	55	2842	741.1183489	0.260773522	0.243152514	11413	2948.50123	0.258345854	0.217898831	PN	earlyOld	0	43.8096907
61	79	18M	M1	Brn02	B1.98	20231116	WT	rep	2	F	NA	4	51	No MG	MG free	0	0	29	4	2119	927.4941022	0.437703682	0.376134887	214	38.24933241	0.178735198	0.150820166	PN	earlyOld	188.7682869	23831.7757
61	80	18M	M1	Brn02	B1.98	20231116	WT	rep	2	F	NA	0	2	No MG	MG free	0	0	9	23	6393	3772.456092	0.590091677	0.555550456	11731	3765.887421	0.321020153	0.263332576	PN	earlyOld	0	17.04884494
61	81	18M	M1	Brn02	B1.98	20231116	WT	rep	2	F	NA	40	79	No MG	MG free	0	0	12	15	5857	3266.442877	0.557698972	0.516525507	11392	3837.957275	0.336899339	0.273685813	PN	earlyOld	682.9434864	693.4691011
61	82	18M	M1	Brn02	B1.98	20231116	WT	rep	2	F	NA	44	95	No MG	MG free	0	0	18	1	8553	5144.343494	0.601466561	0.567071021	16763	5329.847441	0.317953078	0.247943848	PN	earlyOld	514.439378	566.7243334
61	83	18M	M1	Brn02	B1.98	20231116	WT	rep	2	F	NA	48	109	No MG	MG free	0	0	8	11	4920	2970.217319	0.603702707	0.569237828	18981	7239.921842	0.381429948	0.301350415	PN	earlyOld	975.6097561	574.258469
61	84	18M	M1	Brn02	B1.98	20231116	WT	rep	2	F	NA	40	125	No MG	MG free	0	0	6	43	4238	2626.010453	0.619634368	0.589364469	4635	876.3277031	0.189067466	0.168619826	PN	earlyOld	943.8414346	2696.871629
61	85	18M	M1	Brn02	B1.98	20231116	WT	rep	2	F	NA	0	12	One MG	MG free	5.059203445	0	10	81	10479	7775.655391	0.742022654	0.786411822	8116	2653.346806	0.326927896	0.260227352	PN	earlyOld	0	147.8560867
61	86	18M	M1	Brn02	B1.98	20231116	WT	rep	2	F	NA	78	73	No MG	MG free	0	0	16	148	11587	5968.974319	0.515144068	0.460517287	13397	4947.64828	0.369310165	0.286221117	PN	earlyOld	673.1682057	544.8981115
61	87	18M	M1	Brn02	B1.98	20231116	WT	rep	2	F	NA	32	82	No MG	MG free	0	0	14	19	4176	1481.941817	0.354871125	0.297795057	11607	4257.939117	0.366842347	0.288548112	PN	earlyOld	766.2835249	706.4702335
61	88	18M	M1	Brn02	B1.98	20231116	WT	rep	2	F	NA	20	70	No MG	MG free	0	0	15	29	8133	3624.49363	0.445652727	0.392668039	7865	2210.755932	0.281087849	0.237354085	PN	earlyOld	245.9117177	890.0190718
61	89	18M	M1	Brn02	B1.98	20231116	WT	rep	2	F	NA	25	46	No MG	MG free	0	0	14	80	5109	3265.43328	0.639153118	0.612787068	3281	945.8888541	0.288292854	0.247341111	PN	earlyOld	489.3325504	1402.011582
61	90	18M	M1	Brn02	B1.98	20231116	WT	rep	2	F	NA	0	23	No MG	MG free	0	0	8	44	7317	4220.306021	0.576780924	0.561211586	4644	1122.210895	0.24164748	0.207614258	PN	earlyOld	0	495.2627046
70	1	18M	M2	Brn01	B0.02	20231116	WT	rep	1	F	NA	3	4	No MG	MG free	0	0	26	10	2290	262.7567104	0.114740922	0.08560311	2984	266.5254447	0.089318179	0.072205693	PN	earlyOld	131.0043668	134.0482574
70	2	18M	M2	Brn01	B0.02	20231116	WT	rep	1	F	NA	36	20	No MG	MG free	0	0	24	11	4743	1786.755901	0.376714295	0.327092379	2634	435.257557	0.165245845	0.135500118	PN	earlyOld	759.0132827	759.3014427
70	3	18M	M2	Brn01	B0.02	20231116	WT	rep	1	F	NA	8	14	One MG	MG tied	94.85125858	31.23569794	31	3	3365	533.5134508	0.158547831	0.146623939	2721	800.3515985	0.294138772	0.226604104	PN	earlyOld	237.7414562	514.5167218
70	4	18M	M2	Brn01	B0.02	20231116	WT	rep	1	F	NA	77	70	No MG	MG free	0	0	10	24	10499	4515.865859	0.430123427	0.349080652	12731	2527.41828	0.198524725	0.136453807	PN	earlyOld	733.4031813	549.8389757
70	5	18M	M2	Brn01	B0.02	20231116	WT	rep	1	F	NA	20	28	One MG	MG tied	100	22.42152466	7	82	4089	1125.072053	0.275146015	0.21332112	4909	837.604853	0.170626371	0.135492489	PN	earlyOld	489.1171436	570.380933
70	6	18M	M2	Brn01	B0.02	20231116	WT	rep	1	F	NA	23	28	No MG	MG free	0	0	13	3	3651	1445.298879	0.39586384	0.33979553	4094	954.7294729	0.233202118	0.159502551	PN	earlyOld	629.9643933	683.9276991
70	7	18M	M2	Brn01	B0.02	20231116	WT	rep	1	F	NA	35	69	Two MG	MG tied	81.62729659	33.77077865	23	46	8579	2204.501138	0.256964814	0.203089952	13568	2801.118777	0.206450382	0.146074623	PN	earlyOld	407.9729572	508.5495283
70	8	18M	M2	Brn01	B0.02	20231116	WT	rep	1	F	NA	9	20	No MG	MG free	0	0	54	27	8592	1133.9879	0.131981832	0.106584266	7910	1425.664485	0.180235712	0.1170367	PN	earlyOld	104.7486034	252.8445006
70	9	18M	M2	Brn01	B0.02	20231116	WT	rep	1	F	NA	42	51	No MG	MG free	0	0	16	21	7177	3101.90634	0.432200967	0.372999161	9356	1389.458091	0.148509843	0.116731517	PN	earlyOld	585.2027309	545.1047456
70	10	18M	M2	Brn01	B0.02	20231116	WT	rep	1	F	NA	8	21	No MG	MG free	0	0	7	8	2223	393.763653	0.177131648	0.129655913	4915	727.127383	0.147940465	0.119119555	PN	earlyOld	359.8740441	427.2634791
70	11	18M	M2	Brn01	B0.02	20231116	WT	rep	1	F	NA	45	18	No MG	MG free	0	0	27	2	8349	2892.140076	0.346405567	0.274784476	4004	527.5111009	0.131746029	0.106309608	PN	earlyOld	538.986705	449.5504496
70	12	18M	M2	Brn01	B0.02	20231116	WT	rep	1	F	NA	1	11	No MG	MG free	0	0	24	13	2341	213.1584193	0.091054429	0.081467919	2777	338.7247427	0.12197506	0.099511713	PN	earlyOld	42.7167877	396.1109111
70	13	18M	M2	Brn01	B0.02	20231116	WT	rep	1	F	NA	95	100	One MG	MG free	10.75268817	0	19	4	19385	5971.785978	0.308062212	0.236118108	16914	3118.420999	0.184369221	0.131364927	PN	earlyOld	490.0696415	591.2262031
70	14	18M	M2	Brn01	B0.02	20231116	WT	rep	1	F	NA	113	71	No MG	MG free	0	0	34	5	19327	6080.930878	0.314633977	0.257694364	13884	2108.936066	0.151896864	0.114030674	PN	earlyOld	584.6742899	511.3800058
70	15	18M	M2	Brn01	B0.02	20231116	WT	rep	1	F	NA	0	10	No MG	MG free	0	0	28	6	5629	663.8197765	0.117928544	0.0926833	1831	395.0024413	0.215730443	0.175577939	PN	earlyOld	0	546.149645
70	16	18M	M2	Brn01	B0.02	20231116	WT	rep	1	F	NA	8	12	No MG	MG free	0	0	19	28	12997	5861.91577	0.451020679	0.379293501	3873	531.8686198	0.137327297	0.099534601	PN	earlyOld	61.552666	309.8373354
70	17	18M	M2	Brn01	B0.02	20231116	WT	rep	1	F	NA	0	27	No MG	MG free	0	0	26	33	20556	6787.127961	0.330177465	0.259510189	4849	939.9732212	0.19384888	0.156916156	PN	earlyOld	0	556.8158383
70	18	18M	M2	Brn01	B0.02	20231116	WT	rep	1	F	NA	0	28	No MG	MG free	0	0	9	15	11557	4854.302478	0.420031364	0.345952541	4252	657.543557	0.154643358	0.134065762	PN	earlyOld	0	658.5136406
70	19	18M	M2	Brn01	B0.02	20231116	WT	rep	1	F	NA	73	60	No MG	MG free	0	0	31	14	158	10.38645001	0.065737025	0.059555963	12824	2366.755292	0.184556713	0.122621499	PN	earlyOld	46202.53165	467.8727386
70	20	18M	M2	Brn01	B0.02	20231116	WT	rep	1	F	NA	0	30	No MG	MG free	0	0	32	7	14295	5560.968658	0.389014946	0.315800726	6581	1154.349661	0.175406422	0.13075456	PN	earlyOld	0	455.8577724
70	21	18M	M2	Brn01	B0.02	20231116	WT	rep	1	F	NA	0	4	No MG	MG free	0	0	20	15	13019	3550.213048	0.272694758	0.219897762	1876	246.333837	0.131308015	0.11798276	PN	earlyOld	0	213.2196162
70	22	18M	M2	Brn01	B0.02	20231116	WT	rep	1	F	NA	110	118	No MG	MG free	0	0	23	12	4123	526.3866941	0.127670797	0.112474248	21575	3656.104862	0.169460249	0.124948502	PN	earlyOld	2667.960223	546.9293163
70	23	18M	M2	Brn01	B0.02	20231116	WT	rep	1	F	NA	0	5	No MG	MG free	0	0	53	43	2304	365.1535821	0.158486798	0.13113603	1958	428.9625855	0.219082015	0.170351714	PN	earlyOld	0	255.3626149
70	24	18M	M2	Brn01	B0.02	20231116	WT	rep	1	F	NA	0	6	No MG	MG free	0	0	18	9	11650	4557.65646	0.391215147	0.341725796	2809	515.7888613	0.1836201	0.119119555	PN	earlyOld	0	213.5991456
70	25	18M	M2	Brn01	B0.02	20231116	WT	rep	1	F	NA	54	80	No MG	MG free	0	0	33	28	11724	4017.471977	0.342670759	0.266361475	13641	2775.214131	0.203446531	0.14328222	PN	earlyOld	460.593654	586.4672678
70	26	18M	M2	Brn01	B0.02	20231116	WT	rep	1	F	NA	0	28	No MG	MG free	0	0	29	78	3875	1017.751965	0.262645668	0.217143506	4190	950.5138022	0.226852936	0.150270849	PN	earlyOld	0	668.2577566
70	27	18M	M2	Brn01	B0.02	20231116	WT	rep	1	F	NA	0	13	No MG	MG free	0	0	19	23	9191	2772.813016	0.301687849	0.24547188	4327	599.4952015	0.138547539	0.095628291	PN	earlyOld	0	300.4391033
70	28	18M	M2	Brn01	B0.02	20231116	WT	rep	1	F	NA	98	100	No MG	MG free	0	0	29	2	9758	4461.327124	0.457196877	0.376806289	16658	3035.533716	0.182226781	0.131334394	PN	earlyOld	1004.304161	600.3121623
70	29	18M	M2	Brn01	B0.02	20231116	WT	rep	1	F	NA	67	15	No MG	MG free	0	0	35	20	6536	1495.689188	0.228838615	0.167559326	4811	566.6794544	0.117788288	0.086022735	PN	earlyOld	1025.091799	311.7854916
70	30	18M	M2	Brn01	B0.02	20231116	WT	rep	1	F	NA	0	0	No MG	MG free	0	0	10	218	3421	751.1510337	0.219570603	0.172236204	2551	360.5160145	0.141323408	0.116380557	PN	earlyOld	0	0
70	31	18M	M2	Brn01	B0.02	20231116	WT	rep	1	F	NA	5	13	No MG	MG free	0	0	45	3	8001	1819.933716	0.227463282	0.16800946	3745	644.8207826	0.172181784	0.128137633	PN	earlyOld	62.49218848	347.129506
70	32	18M	M2	Brn01	B0.02	20231116	WT	rep	1	F	NA	5	13	No MG	MG free	0	0	22	36	5028	1246.613749	0.247934318	0.186144814	10913	2126.80084	0.194886909	0.122049287	PN	earlyOld	99.44311854	119.1239806
70	33	18M	M2	Brn01	B0.02	20231116	WT	rep	1	F	NA	73	67	No MG	MG free	0	0	16	134	8859	3372.36028	0.380670536	0.306126505	9925	1291.722073	0.13014832	0.100099184	PN	earlyOld	824.0207698	675.0629723
70	34	18M	M2	Brn01	B0.02	20231116	WT	rep	1	F	NA	63	35	No MG	MG free	0	0	18	1	7773	2868.45974	0.369028656	0.306225687	5160	856.9494782	0.16607548	0.136171505	PN	earlyOld	810.4978773	678.2945736
70	35	18M	M2	Brn01	B0.02	20231116	WT	rep	1	F	NA	23	31	No MG	MG free	0	0	20	4	4644	982.4564125	0.211553922	0.142732888	11406	2111.430031	0.185115731	0.127885863	PN	earlyOld	495.2627046	271.7867789
70	36	18M	M2	Brn01	B0.02	20231116	WT	rep	1	F	NA	46	70	No MG	MG free	0	0	6	99	4439	667.1440147	0.15029151	0.129022658	11833	2031.400352	0.171672471	0.129922941	PN	earlyOld	1036.26943	591.5659596
70	37	18M	M2	Brn01	B0.02	20231116	WT	rep	1	F	NA	65	73	No MG	MG free	0	0	33	38	2303	222.863432	0.096770921	0.079316393	5179	700.2733814	0.135214015	0.112230107	PN	earlyOld	2822.405558	1409.538521
70	38	18M	M2	Brn01	B0.02	20231116	WT	rep	1	F	NA	24	22	No MG	MG free	0	0	31	11	11986	4151.901092	0.346395886	0.274326682	4815	715.5229422	0.148602896	0.129587248	PN	earlyOld	200.2336059	456.9055036
70	39	18M	M2	Brn01	B0.02	20231116	WT	rep	1	F	NA	13	19	No MG	MG free	0	0	35	304	9651	2355.144291	0.244031115	0.183299005	3044	404.7977727	0.132982186	0.09246967	PN	earlyOld	134.7010672	624.1787122
70	40	18M	M2	Brn01	B0.02	20231116	WT	rep	1	F	NA	32	8	No MG	MG free	0	0	13	18	7210	2608.603906	0.361803593	0.27774471	6658	1074.216434	0.16134221	0.134706646	PN	earlyOld	443.8280166	120.1562031
70	41	18M	M2	Brn01	B0.02	20231116	WT	rep	1	F	NA	28	41	No MG	MG free	0	0	14	14	5345	1694.579875	0.317040201	0.227443352	4491	666.8127265	0.148477561	0.11455711	PN	earlyOld	523.8540692	912.9369851
70	42	18M	M2	Brn01	B0.02	20231116	WT	rep	1	F	NA	0	24	No MG	MG free	0	0	10	44	7962	2020.175083	0.253727089	0.195910588	3947	627.9601436	0.159098086	0.14094758	PN	earlyOld	0	608.056752
70	43	18M	M2	Brn01	B0.02	20231116	WT	rep	1	F	NA	0	21	No MG	MG free	0	0	18	20	5337	1537.545876	0.288091789	0.227573052	12179	1818.873595	0.149345069	0.107705809	PN	earlyOld	0	172.4279497
70	44	18M	M2	Brn01	B0.02	20231116	WT	rep	1	F	NA	58	53	No MG	MG free	0	0	8	24	9253	3127.679668	0.338017904	0.267132074	12261	2243.85817	0.183007762	0.128679335	PN	earlyOld	626.8237328	432.264905
70	45	18M	M2	Brn01	B0.02	20231116	WT	rep	1	F	NA	62	73	No MG	MG free	0	0	14	49	2146	303.7288782	0.141532562	0.123445489	6465	664.3423977	0.102759845	0.087006941	PN	earlyOld	2889.095993	1129.156999
70	46	18M	M2	Brn01	B0.02	20231116	WT	rep	1	F	NA	23	12	No MG	MG free	0	0	8	26	2385	285.4087284	0.11966823	0.11201648	3476	592.0649885	0.170329398	0.141176477	PN	earlyOld	964.360587	345.2243959
70	47	18M	M2	Brn01	B0.02	20231116	WT	rep	1	F	NA	8	18	No MG	MG free	0	0	44	34	8708	2671.563394	0.306794143	0.233142599	1461	154.0244603	0.105423997	0.096147098	PN	earlyOld	91.86954525	1232.032854
70	48	18M	M2	Brn01	B0.02	20231116	WT	rep	1	F	NA	2	4	No MG	MG free	0	0	23	93	8038	2110.692959	0.262589321	0.191134512	13598	2124.340629	0.156224491	0.120180055	PN	earlyOld	24.8818114	29.4160906
70	49	18M	M2	Brn01	B0.02	20231116	WT	rep	1	F	NA	77	74	No MG	MG free	0	0	26	19	8678	2522.4206	0.290668426	0.22017242	5350	643.1659575	0.120217936	0.091126882	PN	earlyOld	887.3012215	1383.17757
70	50	18M	M2	Brn01	B0.02	20231116	WT	rep	1	F	NA	27	18	No MG	MG free	0	0	6	17	6609	2374.929289	0.359347751	0.282398731	9975	1964.334691	0.196925784	0.133676663	PN	earlyOld	408.5338175	180.4511278
70	51	18M	M2	Brn01	B0.02	20231116	WT	rep	1	F	NA	43	51	No MG	MG free	0	0	12	33	11444	3271.299611	0.285852815	0.229785606	8169	1619.092898	0.198199645	0.145326927	PN	earlyOld	375.7427473	624.3114212
70	52	18M	M2	Brn01	B0.02	20231116	WT	rep	1	F	NA	31	49	No MG	MG free	0	0	7	63	4640	1676.921355	0.361405464	0.307057291	3205	408.7893342	0.127547374	0.11171893	PN	earlyOld	668.1034483	1528.861154
70	53	18M	M2	Brn01	B0.02	20231116	WT	rep	1	F	NA	0	10	No MG	MG free	0	0	39	19	8885	2386.526834	0.268601782	0.208232239	6468	881.2849311	0.136253081	0.099412531	PN	earlyOld	0	154.6072975
70	54	18M	M2	Brn01	B0.02	20231116	WT	rep	1	F	NA	40	38	No MG	MG free	0	0	9	16	8742	2841.136828	0.324998493	0.251026183	5371	838.5056991	0.156117241	0.129922941	PN	earlyOld	457.5611988	707.5032582
70	55	18M	M2	Brn01	B0.02	20231116	WT	rep	1	F	NA	23	24	No MG	MG free	0	0	17	9	4589	849.7725039	0.185175965	0.143633172	9251	1784.55578	0.192904095	0.130449384	PN	earlyOld	501.1985182	259.4314128
70	56	18M	M2	Brn01	B0.02	20231116	WT	rep	1	F	NA	50	50	No MG	MG free	0	0	30	28	2255	669.1857634	0.296756436	0.238002598	5294	812.0899529	0.153398178	0.127718017	PN	earlyOld	2217.2949	944.4654326
70	57	18M	M2	Brn01	B0.02	20231116	WT	rep	1	F	NA	3	24	No MG	MG free	0	0	15	50	10572	3779.772931	0.357526762	0.287846178	3940	388.8254066	0.098686651	0.08725109	PN	earlyOld	28.37684449	609.1370558
70	58	18M	M2	Brn01	B0.02	20231116	WT	rep	1	F	NA	0	7	No MG	MG free	0	0	23	3	9295	3522.176364	0.378932368	0.3170138	4828	985.4577562	0.20411304	0.157656208	PN	earlyOld	0	144.9875725
70	59	18M	M2	Brn01	B0.02	20231116	WT	rep	1	F	NA	0	28	No MG	MG free	0	0	7	23	2478	864.1670558	0.348735696	0.287678331	5248	1009.945037	0.192443795	0.139024943	PN	earlyOld	0	533.5365854
70	60	18M	M2	Brn01	B0.02	20231116	WT	rep	1	F	NA	0	21	No MG	MG free	0	0	33	24	4219	880.1013501	0.208604255	0.152109563	5776	1324.799542	0.229362802	0.170168608	PN	earlyOld	0	363.5734072
70	61	18M	M2	Brn01	B0.02	20231116	WT	rep	1	F	NA	0	30	No MG	MG free	0	0	22	33	3694	1248.437782	0.337963666	0.270893425	1730	296.8553448	0.171592685	0.147142753	PN	earlyOld	0	1734.104046
70	62	18M	M2	Brn01	B0.02	20231116	WT	rep	1	F	NA	0	7	No MG	MG free	0	0	33	12	4123	485.3458918	0.117716685	0.106492713	11846	1690.973801	0.142746396	0.114641033	PN	earlyOld	0	59.09167652
70	63	18M	M2	Brn01	B0.02	20231116	WT	rep	1	F	NA	48	44	No MG	MG free	0	0	6	6	8050	2642.714946	0.328287571	0.258930355	7745	1303.979507	0.168364042	0.115045398	PN	earlyOld	596.2732919	568.1084571
70	64	18M	M2	Brn01	B0.02	20231116	WT	rep	1	F	NA	39	38	No MG	MG free	0	0	13	27	3638	816.5925238	0.224461936	0.164187074	12701	1984.700894	0.156263357	0.110154882	PN	earlyOld	1072.017592	299.1890402
70	65	18M	M2	Brn01	B0.02	20231116	WT	rep	1	F	NA	55	66	No MG	MG free	0	0	24	7	5044	1619.193773	0.321013833	0.237338826	7972	1262.025666	0.158307284	0.118181124	PN	earlyOld	1090.404441	827.8976417
70	66	18M	M2	Brn01	B0.02	20231116	WT	rep	1	F	NA	38	42	No MG	MG free	0	0	18	31	6294	1170.284138	0.185936469	0.130998701	5002	700.9813685	0.140140218	0.114732586	PN	earlyOld	603.7496028	839.6641343
70	67	18M	M2	Brn01	B0.02	20231116	WT	rep	1	F	NA	0	22	No MG	MG free	0	0	21	5	5978	1809.031982	0.302614918	0.22583352	10580	1288.972443	0.121831044	0.087663084	PN	earlyOld	0	207.9395085
70	68	18M	M2	Brn01	B0.02	20231116	WT	rep	1	F	NA	72	50	No MG	MG free	0	0	26	4	4858	1498.511146	0.308462566	0.221423671	6863	1320.578669	0.19242003	0.153559163	PN	earlyOld	1482.091396	728.5443684
70	69	18M	M2	Brn01	B0.02	20231116	WT	rep	1	F	NA	33	46	No MG	MG free	0	0	43	6	9047	2516.823912	0.278194309	0.195979252	12748	1731.311255	0.135810422	0.093354695	PN	earlyOld	364.7617995	360.8409162
70	70	18M	M2	Brn01	B0.02	20231116	WT	rep	1	F	NA	40	40	One MG	MG tied	51.09261186	15.81685744	11	16	3761	1266.371406	0.336711355	0.249027237	9836	1546.723141	0.157251234	0.108583197	PN	earlyOld	1063.546929	406.6693778
70	71	18M	M2	Brn01	B0.02	20231116	WT	rep	1	F	NA	46	47	One MG	MG free	26.93298969	0	7	74	1533	374.7744571	0.24447127	0.178103298	7873	1668.587855	0.211937998	0.139353022	PN	earlyOld	3000.652316	596.97701
70	72	18M	M2	Brn01	B0.02	20231116	WT	rep	1	F	NA	20	36	One MG	MG free	7.1744907	0	35	119	6347	1953.727672	0.307819076	0.244556338	1345	383.0587318	0.284802031	0.217578396	PN	earlyOld	315.1095006	2676.579926
70	73	18M	M2	Brn01	B0.02	20231116	WT	rep	1	F	NA	12	11	No MG	MG free	0	0	14	21	6572	2022.543802	0.307751644	0.224475473	4427	861.0097208	0.194490563	0.134264126	PN	earlyOld	182.592818	248.4752654
70	74	18M	M2	Brn01	B0.02	20231116	WT	rep	1	F	NA	0	26	No MG	MG free	0	0	26	31	4389	1124.399878	0.256185892	0.195635915	15382	2417.585931	0.157169804	0.107988097	PN	earlyOld	0	169.0287349
70	75	18M	M2	Brn01	B0.02	20231116	WT	rep	1	F	NA	53	65	No MG	MG free	0	0	18	30	3892	548.5665525	0.140947213	0.101457238	11797	1924.158221	0.163105724	0.118516825	PN	earlyOld	1361.767729	550.9875392
70	76	18M	M2	Brn01	B0.02	20231116	WT	rep	1	F	NA	55	61	No MG	MG free	0	0	26	2	5072	1508.708537	0.297458308	0.22111848	6659	1430.769055	0.21486245	0.166796371	PN	earlyOld	1084.384858	916.0534615
70	77	18M	M2	Brn01	B0.02	20231116	WT	rep	1	F	NA	15	40	No MG	MG free	0	0	19	34	3992	1088.602655	0.272696056	0.216159299	9900	2120.959977	0.214238381	0.127870604	PN	earlyOld	375.751503	404.040404
70	78	18M	M2	Brn01	B0.02	20231116	WT	rep	1	F	NA	19	33	One MG	MG free	14.46153846	0	8	1	7355	1582.06502	0.215100614	0.142381936	4537	755.4182192	0.166501701	0.125337601	PN	earlyOld	258.3276683	727.3528764
70	79	18M	M2	Brn01	B0.02	20231116	WT	rep	1	F	NA	20	20	No MG	MG free	0	0	34	29	5593	1601.787732	0.286391513	0.220805675	4353	578.7515836	0.132954648	0.113160908	PN	earlyOld	357.5898444	459.4532506
70	80	18M	M2	Brn01	B0.02	20231116	WT	rep	1	F	NA	3	14	No MG	MG free	0	0	24	17	4689	1702.782132	0.363143982	0.265590906	8192	1079.621317	0.131789712	0.103242539	PN	earlyOld	63.97952655	170.8984375
70	81	18M	M2	Brn01	B0.02	20231116	WT	rep	1	F	NA	50	38	No MG	MG free	0	0	15	16	11886	4036.64886	0.339613735	0.253421843	5779	914.9852754	0.158329343	0.12792401	PN	earlyOld	420.6629648	657.5532099
70	82	18M	M2	Brn01	B0.02	20231116	WT	rep	1	F	NA	12	25	No MG	MG free	0	0	40	44	4215	1211.398765	0.287401842	0.227260247	5214	831.5680177	0.159487537	0.114747845	PN	earlyOld	284.6975089	479.4783276
70	83	18M	M2	Brn01	B0.02	20231116	WT	rep	1	F	NA	33	28	No MG	MG free	0	0	7	31	2189	371.8810253	0.169886261	0.139696345	7482	1077.353339	0.143992694	0.109086744	PN	earlyOld	1507.537688	374.2314889
70	84	18M	M2	Brn01	B0.02	20231116	WT	rep	1	F	NA	21	36	No MG	MG free	0	0	20	14	8995	2930.927947	0.325839683	0.252040893	5515	866.0633864	0.157037785	0.116311893	PN	earlyOld	233.463035	652.7651859
70	85	18M	M2	Brn01	B0.02	20231116	WT	rep	1	F	NA	35	30	No MG	MG free	0	0	37	15	8858	1907.77168	0.215372734	0.155657277	2142	370.6361792	0.173032763	0.141329065	PN	earlyOld	395.1230526	1400.560224
70	86	18M	M2	Brn01	B0.02	20231116	WT	rep	1	F	NA	0	15	No MG	MG free	0	0	12	13	5535	1702.658595	0.307616729	0.232578009	3944	794.3890137	0.201417093	0.148241401	PN	earlyOld	0	380.3245436
70	87	18M	M2	Brn01	B0.02	20231116	WT	rep	1	F	NA	0	20	No MG	MG free	0	0	39	5	9621	2891.259191	0.300515455	0.226970315	4576	843.6544903	0.184365055	0.12390326	PN	earlyOld	0	437.0629371
70	88	18M	M2	Brn01	B0.02	20231116	WT	rep	1	F	NA	34	20	No MG	MG free	0	0	66	22	7676	2052.966476	0.267452641	0.221423671	7037	870.1057608	0.123647259	0.093514916	PN	earlyOld	442.9390307	284.2120222
70	89	18M	M2	Brn01	B0.02	20231116	WT	rep	1	F	NA	40	31	No MG	MG free	0	0	38	13	2548	230.4339668	0.090437193	0.07721065	7405	1218.409553	0.164538765	0.13230335	PN	earlyOld	1569.858713	418.6360567
70	90	18M	M2	Brn01	B0.02	20231116	WT	rep	1	F	NA	20	40	No MG	MG free	0	0	13	1	2462	662.4723275	0.269078931	0.221133739	6514	1322.100466	0.202962921	0.157518879	PN	earlyOld	812.3476848	614.0620203
70	91	18M	M2	Brn01	B0.02	20231116	WT	rep	1	F	NA	8	37	No MG	MG free	0	0	32	43	6892	1543.260563	0.223920569	0.154787526	4643	963.1965667	0.207451339	0.146387428	PN	earlyOld	116.0766106	796.898557
70	92	18M	M2	Brn01	B0.02	20231116	WT	rep	1	F	NA	0	29	No MG	MG free	0	0	21	4	2534	370.3172657	0.14613941	0.118532084	6023	1067.877471	0.177299929	0.11999695	PN	earlyOld	0	481.4876307
70	93	18M	M2	Brn01	B0.02	20231116	WT	rep	1	F	NA	38	39	No MG	MG free	0	0	12	53	6673	2211.168414	0.33136047	0.25950256	5798	1020.981415	0.176092	0.123765923	PN	earlyOld	569.4590139	672.6457399
70	94	18M	M2	Brn01	B0.02	20231116	WT	rep	1	F	NA	37	37	No MG	MG free	0	0	36	17	3800	781.8546429	0.205751222	0.15039292	4207	924.7794924	0.219819228	0.150484473	PN	earlyOld	973.6842105	879.48657
70	95	18M	M2	Brn01	B0.02	20231116	WT	rep	1	F	NA	26	22	No MG	MG free	0	0	17	2	10467	2938.226642	0.280713351	0.213076979	3363	643.4946212	0.191345412	0.150064856	PN	earlyOld	248.3997325	654.1778174
70	96	18M	M2	Brn01	B0.02	20231116	WT	rep	1	F	NA	0	21	No MG	MG free	0	0	23	11	6056	1521.647334	0.25126277	0.179262996	8276	1501.887083	0.181474998	0.141313806	PN	earlyOld	0	253.7457709
70	97	18M	M2	Brn01	B0.02	20231116	WT	rep	1	F	NA	9	38	No MG	MG free	0	0	28	1	3426	208.6525829	0.06090268	0.053955901	5179	950.9861148	0.183623502	0.132784009	PN	earlyOld	262.6970228	733.7323808
70	98	18M	M2	Brn01	B0.02	20231116	WT	rep	1	F	NA	35	33	No MG	MG free	0	0	25	63	8883	2235.067216	0.251611755	0.1798352	4085	754.9578551	0.184812204	0.148737311	PN	earlyOld	394.0110323	807.8335373
70	99	18M	M2	Brn01	B0.02	20231116	WT	rep	1	F	NA	19	26	No MG	MG free	0	0	6	9	4442	784.6633255	0.176646404	0.148577094	11331	1153.750135	0.101822446	0.075585566	PN	earlyOld	427.7352544	229.4590063
70	100	18M	M2	Brn01	B0.02	20231116	WT	rep	1	F	NA	34	28	No MG	MG free	0	0	15	22	9309	2271.865981	0.244050487	0.16744487	7737	1370.74896	0.177168019	0.133607998	PN	earlyOld	365.2379418	361.8973762
70	101	18M	M2	Brn01	B0.02	20231116	WT	rep	1	F	NA	31	41	No MG	MG free	0	0	6	13	17186	4756.262731	0.276752166	0.195956364	5979	944.5920666	0.157984958	0.118532084	PN	earlyOld	180.3793786	685.7334002
70	102	18M	M2	Brn01	B0.02	20231116	WT	rep	1	F	NA	25	33	No MG	MG free	0	0	13	10	5852	884.2828729	0.151107805	0.099748224	4191	669.7587248	0.15980881	0.108209357	PN	earlyOld	427.2043746	787.4015748
70	103	18M	M2	Brn01	B0.02	20231116	WT	rep	1	F	NA	0	17	No MG	MG free	0	0	75	2	3465	369.0023808	0.106494194	0.081673913	9196	1313.521555	0.142836185	0.10464637	PN	earlyOld	0	184.8629839
70	104	18M	M2	Brn01	B0.02	20231116	WT	rep	1	F	NA	57	40	No MG	MG free	0	0	28	5	4879	1329.807126	0.272557312	0.194682226	6480	1161.930999	0.179310339	0.12968643	PN	earlyOld	1168.272187	617.2839506
70	105	18M	M2	Brn01	B0.02	20231116	WT	rep	1	F	NA	26	39	No MG	MG free	0	0	33	5	14115	4056.607263	0.287396901	0.205798432	6012	1049.699001	0.174600632	0.130647749	PN	earlyOld	184.2012044	648.7025948
70	106	18M	M2	Brn01	B0.02	20231116	WT	rep	1	F	NA	10	35	No MG	MG free	0	0	17	29	4418	940.9801012	0.2129878	0.165575653	13043	2233.399314	0.171233559	0.13239491	PN	earlyOld	226.3467632	268.3431726
70	107	18M	M2	Brn01	B0.02	20231116	WT	rep	1	F	NA	33	77	No MG	MG free	0	0	26	10	11333	4094.626901	0.361301235	0.292866409	1669	383.4641191	0.229756812	0.18185702	PN	earlyOld	291.1850349	4613.541043
70	108	18M	M2	Brn01	B0.02	20231116	WT	rep	1	F	NA	0	7	No MG	MG free	0	0	33	16	10028	2609.987685	0.260270012	0.183718622	7700	1237.442818	0.160706859	0.121141374	PN	earlyOld	0	90.90909091
70	109	18M	M2	Brn01	B0.02	20231116	WT	rep	1	F	NA	36	39	No MG	MG free	0	0	10	10	3191	256.803525	0.080477444	0.070336461	8686	1403.195728	0.161546826	0.122331582	PN	earlyOld	1128.172987	448.9983882
82	1	18M	M2	Brn02	B0.26	20231116	WT	rep	2	F	NA	0	44	No MG	MG free	0	0	18	33	2704	373.6503547	0.138184303	0.123064011	9752	3287.95189	0.337156675	0.211505309	PN	earlyOld	0	451.1894996
82	2	18M	M2	Brn02	B0.26	20231116	WT	rep	2	F	NA	0	93	No MG	MG free	0	0	14	15	2031	397.0516213	0.195495628	0.184115365	19764	8350.714704	0.422521489	0.311253518	PN	earlyOld	0	470.5525197
82	3	18M	M2	Brn02	B0.26	20231116	WT	rep	2	F	NA	1	44	No MG	MG free	0	0	10	55	6381	3899.300542	0.611079853	0.58179599	17333	3647.777892	0.210452772	0.134973675	PN	earlyOld	15.67152484	253.8510356
82	4	18M	M2	Brn02	B0.26	20231116	WT	rep	2	F	NA	0	55	No MG	MG free	0	0	21	53	2188	928.4545811	0.424339388	0.191103995	21429	3316.537608	0.15476866	0.12817578	PN	earlyOld	0	256.6615334
82	5	18M	M2	Brn02	B0.26	20231116	WT	rep	2	F	NA	0	38	No MG	MG free	0	0	30	30	2652	1451.689082	0.547394073	0.510643184	13135	2158.397758	0.164324154	0.139955744	PN	earlyOld	0	289.3033879
82	6	18M	M2	Brn02	B0.26	20231116	WT	rep	2	F	NA	1	42	No MG	MG free	0	0	34	20	4507	1129.211261	0.250546098	0.218219265	12401	2663.361807	0.214769922	0.161997408	PN	earlyOld	22.18770801	338.6823643
82	7	18M	M2	Brn02	B0.26	20231116	WT	rep	2	F	NA	0	68	No MG	MG free	0	0	25	89	3272	347.4556042	0.106190588	0.099504083	12622	2617.780133	0.207398204	0.16920729	PN	earlyOld	0	538.7418793
82	8	18M	M2	Brn02	B0.26	20231116	WT	rep	2	F	NA	0	109	No MG	MG free	0	0	60	20	7134	4896.032349	0.686295535	0.679484248	14525	4573.762052	0.314888954	0.247241929	PN	earlyOld	0	750.4302926
82	9	18M	M2	Brn02	B0.26	20231116	WT	rep	2	F	NA	47	77	No MG	MG free	0	0	23	19	2327	313.9220569	0.134904193	0.117784388	12207	3295.015764	0.269928382	0.21602197	PN	earlyOld	2019.767942	630.7856148
82	10	18M	M2	Brn02	B0.26	20231116	WT	rep	2	F	NA	7	57	No MG	MG free	0	0	32	5	6340	4555.861539	0.718590148	0.78152132	12712	3423.63598	0.269323158	0.177126721	PN	earlyOld	110.4100946	448.3952171
82	11	18M	M2	Brn02	B0.26	20231116	WT	rep	2	F	NA	0	35	No MG	MG free	0	0	11	172	3149	2056.994584	0.653221526	0.635309398	6201	1351.499611	0.217948655	0.185664147	PN	earlyOld	0	564.4250927
82	12	18M	M2	Brn02	B0.26	20231116	WT	rep	2	F	NA	24	59	No MG	MG free	0	0	25	37	7526	4612.194842	0.612834818	0.581338227	6516	2119.002304	0.325199863	0.257282376	PN	earlyOld	318.8944991	905.4634745
82	13	18M	M2	Brn02	B0.26	20231116	WT	rep	2	F	NA	15	41	No MG	MG free	0	0	13	3	2846	1955.211168	0.687003221	0.689936697	5142	1248.132219	0.242732831	0.212100402	PN	earlyOld	527.0555165	797.3551147
82	14	18M	M2	Brn02	B0.26	20231116	WT	rep	2	F	NA	0	43	No MG	MG free	0	0	26	1	5446	3356.021026	0.616235958	0.580453217	15161	3147.64329	0.20761449	0.147913322	PN	earlyOld	0	283.6224523
82	15	18M	M2	Brn02	B0.26	20231116	WT	rep	2	F	NA	0	67	No MG	MG free	0	0	26	32	6375	3569.932845	0.559989466	0.513038814	16259	3959.776609	0.243543675	0.158136874	PN	earlyOld	0	412.0794637
82	16	18M	M2	Brn02	B0.26	20231116	WT	rep	2	F	NA	0	50	No MG	MG free	0	0	22	42	5916	933.9662008	0.157871231	0.11338979	21193	3687.240529	0.173983888	0.138773173	PN	earlyOld	0	235.926957
82	17	18M	M2	Brn02	B0.26	20231116	WT	rep	2	F	NA	0	35	No MG	MG free	0	0	7	5	4151	2943.255833	0.709047418	0.733279943	14532	2691.252386	0.185194907	0.135500118	PN	earlyOld	0	240.8477842
82	18	18M	M2	Brn02	B0.26	20231116	WT	rep	2	F	NA	0	60	No MG	MG free	0	0	26	9	2382	466.2088808	0.195721612	0.137560084	23203	4194.683225	0.180781934	0.132677197	PN	earlyOld	0	258.5872516
82	19	18M	M2	Brn02	B0.26	20231116	WT	rep	2	F	NA	0	82	No MG	MG free	0	0	14	20	7946	4155.94078	0.523023003	0.475989938	11413	3980.843305	0.348799028	0.282490283	PN	earlyOld	0	718.4789275
82	20	18M	M2	Brn02	B0.26	20231116	WT	rep	2	F	NA	48	114	No MG	MG free	0	0	6	39	2665	212.5997714	0.079774774	0.072961014	17105	5704.779631	0.333515325	0.242786303	PN	earlyOld	1801.125704	666.4717919
82	21	18M	M2	Brn02	B0.26	20231116	WT	rep	2	F	NA	0	90	No MG	MG free	0	0	10	400	5711	1568.314412	0.274612925	0.210246429	10995	3396.702784	0.308931586	0.248622879	PN	earlyOld	0	818.5538881
82	22	18M	M2	Brn02	B0.26	20231116	WT	rep	2	F	NA	0	27	No MG	MG free	0	0	190	54	6484	2331.33341	0.359551729	0.276249319	8936	1451.981934	0.162486788	0.13762112	PN	earlyOld	0	302.1486124
82	23	18M	M2	Brn02	B0.26	20231116	WT	rep	2	F	NA	0	23	No MG	MG free	0	0	14	14	4327	1978.914734	0.457341052	0.404135197	13951	1940.015672	0.139059255	0.124513619	PN	earlyOld	0	164.8627339
82	24	18M	M2	Brn02	B0.26	20231116	WT	rep	2	F	NA	0	31	No MG	MG free	0	0	44	10	4199	1634.308141	0.389213656	0.33588922	8345	1404.242008	0.168273458	0.140245676	PN	earlyOld	0	371.4799281
82	25	18M	M2	Brn02	B0.26	20231116	WT	rep	2	F	NA	0	41	No MG	MG free	0	0	15	6	4251	2610.571557	0.614107635	0.579049349	15805	2798.869033	0.177087569	0.149408713	PN	earlyOld	0	259.4115786
82	26	18M	M2	Brn02	B0.26	20231116	WT	rep	2	F	NA	0	84	No MG	MG free	0	0	27	13	7945	2877.027252	0.362117968	0.290852219	12421	3146.105974	0.253289266	0.219089031	PN	earlyOld	0	676.274052
82	27	18M	M2	Brn02	B0.26	20231116	WT	rep	2	F	NA	0	33	No MG	MG free	0	0	65	186	7519	3541.86447	0.471055256	0.411505312	6493	1515.577203	0.233417096	0.202815294	PN	earlyOld	0	508.2396427
82	28	18M	M2	Brn02	B0.26	20231116	WT	rep	2	F	NA	2	52	No MG	MG free	0	0	23	65	7440	2866.93463	0.385340676	0.331181824	16386	3480.524957	0.212408456	0.145723656	PN	earlyOld	26.88172043	317.3440742
82	29	18M	M2	Brn02	B0.26	20231116	WT	rep	2	F	NA	29	94	No MG	MG free	0	0	20	85	4350	1378.439552	0.316882656	0.251529723	12403	4722.252841	0.380734729	0.299069196	PN	earlyOld	666.6666667	757.8811578
82	30	18M	M2	Brn02	B0.26	20231116	WT	rep	2	F	NA	0	51	No MG	MG free	0	0	33	11	7261	4135.015135	0.569482872	0.532616138	18396	3813.174854	0.207282825	0.144777596	PN	earlyOld	0	277.2341813
82	31	18M	M2	Brn02	B0.26	20231116	WT	rep	2	F	NA	30	74	No MG	MG free	0	0	7	19	4830	2521.476494	0.522044823	0.441260397	13986	5650.117053	0.403983773	0.290852219	PN	earlyOld	621.1180124	529.1005291
82	32	18M	M2	Brn02	B0.26	20231116	WT	rep	2	F	NA	48	134	No MG	MG free	0	0	50	7	8313	2717.851895	0.326939961	0.26906997	18447	6616.587243	0.358680937	0.265354395	PN	earlyOld	577.4088777	726.4053776
82	33	18M	M2	Brn02	B0.26	20231116	WT	rep	2	F	NA	0	65	No MG	MG free	0	0	18	224	4432	1548.7581	0.34944903	0.293018997	14484	2911.43766	0.201010609	0.167025253	PN	earlyOld	0	448.7710577
82	34	18M	M2	Brn02	B0.26	20231116	WT	rep	2	F	NA	0	32	No MG	MG free	0	0	15	27	4992	2614.481529	0.523734281	0.454993516	12503	2122.382667	0.169749873	0.129526213	PN	earlyOld	0	255.9385747
82	35	18M	M2	Brn02	B0.26	20231116	WT	rep	2	F	NA	0	60	No MG	MG free	0	0	111	36	3477	1509.214268	0.434056448	0.390463114	10644	2437.122132	0.228966754	0.195101857	PN	earlyOld	0	563.6978579
82	36	18M	M2	Brn02	B0.26	20231116	WT	rep	2	F	NA	0	51	No MG	MG free	0	0	39	34	5180	2125.660472	0.410359164	0.311055154	19194	3577.732297	0.186398473	0.132585645	PN	earlyOld	0	265.7080338
82	37	18M	M2	Brn02	B0.26	20231116	WT	rep	2	F	NA	29	123	No MG	MG free	0	0	8	11	3815	1480.545449	0.388085308	0.311551094	21096	5737.766919	0.271983642	0.207263291	PN	earlyOld	760.1572739	583.0489192
82	38	18M	M2	Brn02	B0.26	20231116	WT	rep	2	F	NA	49	113	No MG	MG free	0	0	7	7	4188	1103.356634	0.263456694	0.216906995	16639	5511.16698	0.331219844	0.249919891	PN	earlyOld	1170.009551	679.1273514
82	39	18M	M2	Brn02	B0.26	20231116	WT	rep	2	F	NA	0	37	No MG	MG free	0	0	25	3	8190	3690.38416	0.450596357	0.379201949	10683	2561.054688	0.239731788	0.157839328	PN	earlyOld	0	346.3446597
82	40	18M	M2	Brn02	B0.26	20231116	WT	rep	2	F	NA	0	34	No MG	MG free	0	0	18	28	3186	1390.758541	0.436521827	0.365392536	15006	2699.82263	0.179916209	0.126176849	PN	earlyOld	0	226.5760363
82	41	18M	M2	Brn02	B0.26	20231116	WT	rep	2	F	NA	53	130	No MG	MG free	0	0	8	7	6639	2308.613139	0.347735071	0.282993823	18530	6399.455866	0.345356496	0.249362931	PN	earlyOld	798.3129989	701.5650297
82	42	18M	M2	Brn02	B0.26	20231116	WT	rep	2	F	NA	7	55	No MG	MG free	0	0	81	11	2243	245.1792478	0.109308626	0.091386281	19406	2811.955246	0.144901332	0.118394747	PN	earlyOld	312.082033	283.4174997
82	43	18M	M2	Brn02	B0.26	20231116	WT	rep	2	F	NA	0	34	No MG	MG free	0	0	19	73	4609	1373.179203	0.297934303	0.237987339	16712	2522.696317	0.150951192	0.118760966	PN	earlyOld	0	203.4466252
82	44	18M	M2	Brn02	B0.26	20231116	WT	rep	2	F	NA	0	104	No MG	MG free	0	0	8	52	6140	2087.558511	0.339993243	0.235553518	17902	4507.581295	0.251792051	0.198794544	PN	earlyOld	0	580.940677
82	45	18M	M2	Brn02	B0.26	20231116	WT	rep	2	F	NA	0	67	No MG	MG free	0	0	13	248	7087	2570.077869	0.3626468	0.301174939	12488	3737.580851	0.29929379	0.227313653	PN	earlyOld	0	536.5150545
82	46	18M	M2	Brn02	B0.26	20231116	WT	rep	2	F	NA	34	102	No MG	MG free	0	0	20	15	9187	3911.476708	0.425762132	0.33437857	19819	6969.669169	0.351666036	0.234592199	PN	earlyOld	370.0881681	514.6576517
82	47	18M	M2	Brn02	B0.26	20231116	WT	rep	2	F	NA	6	41	No MG	MG free	0	0	8	2	5574	2244.341116	0.402644621	0.322957188	23559	4406.201206	0.187028363	0.132784009	PN	earlyOld	107.6426265	174.0311558
82	48	18M	M2	Brn02	B0.26	20231116	WT	rep	2	F	NA	0	63	No MG	MG free	0	0	65	29	7943	2771.207736	0.348886785	0.284985125	9226	2700.666101	0.292723401	0.22313267	PN	earlyOld	0	682.8528073
82	49	18M	M2	Brn02	B0.26	20231116	WT	rep	2	F	NA	0	24	No MG	MG free	0	0	6	4	4604	732.5161062	0.15910428	0.118272677	2907	644.5231401	0.221714186	0.177172497	PN	earlyOld	0	825.5933953
82	50	18M	M2	Brn02	B0.26	20231116	WT	rep	2	F	NA	0	67	No MG	MG free	0	0	13	4	5800	1851.359288	0.319199877	0.261799037	29577	4874.761059	0.16481594	0.131364927	PN	earlyOld	0	226.5273692
82	51	18M	M2	Brn02	B0.26	20231116	WT	rep	2	F	NA	69	112	No MG	MG free	0	0	16	14	4216	1094.066911	0.259503537	0.189837486	16560	4368.422142	0.263793608	0.19330129	PN	earlyOld	1636.622391	676.3285024
82	52	18M	M2	Brn02	B0.26	20231116	WT	rep	2	F	NA	1	27	No MG	MG free	0	0	30	2	4427	1138.62266	0.257199607	0.189745933	14776	2371.50155	0.160496856	0.113405049	PN	earlyOld	22.58866049	182.7287493
82	53	18M	M2	Brn02	B0.26	20231116	WT	rep	2	F	NA	0	62	No MG	MG free	0	0	9	2	4193	2034.598428	0.485236925	0.419195861	13557	3848.115771	0.283847147	0.192919821	PN	earlyOld	0	457.3283175
82	54	18M	M2	Brn02	B0.26	20231116	WT	rep	2	F	NA	0	22	No MG	MG free	0	0	14	25	3158	849.3757538	0.268960023	0.212588698	11610	1855.157962	0.159789661	0.146135658	PN	earlyOld	0	189.4918174
101	1	18M	S1	Brn01	B0.02	20231116	WT	rep	1	F	NA	0	31	No MG	MG free	0	0	50	22	5448	1461.430565	0.268250838	0.185976952	4832	1404.852552	0.290739353	0.199206531	PN	earlyOld	0	641.5562914
101	2	18M	S1	Brn01	B0.02	20231116	WT	rep	1	F	NA	0	0	No MG	MG free	0	0	47	8	5644	884.0724965	0.156639351	0.138094142	22	2.336308863	0.106195857	0.108308539	PN	earlyOld	0	0
101	3	18M	S1	Brn01	B0.02	20231116	WT	rep	1	F	NA	0	26	No MG	MG free	0	0	27	14	5705	1624.380499	0.284729272	0.194918752	6436	1064.57165	0.165408895	0.129411772	PN	earlyOld	0	403.9776259
101	4	18M	S1	Brn01	B0.02	20231116	WT	rep	1	F	NA	24	43	No MG	MG free	0	0	7	13	7300	1859.399971	0.254712325	0.182345316	9922	1938.164387	0.195340091	0.140062556	PN	earlyOld	328.7671233	433.3803669
101	5	18M	S1	Brn01	B0.02	20231116	WT	rep	1	F	NA	14	31	No MG	MG free	0	0	23	33	5409	875.3223318	0.161827016	0.125581756	6047	1010.286732	0.167072388	0.145464256	PN	earlyOld	258.8278795	512.6509013
101	6	18M	S1	Brn01	B0.02	20231116	WT	rep	1	F	NA	31	65	No MG	MG free	0	0	13	220	8041	1941.397986	0.241437382	0.146623939	12724	2741.091875	0.2154269	0.155199513	PN	earlyOld	385.5241885	510.845646
101	7	18M	S1	Brn01	B0.02	20231116	WT	rep	1	F	NA	0	30	No MG	MG free	0	0	19	4	16004	3496.980913	0.21850668	0.15605402	7652	1063.580744	0.138993824	0.115861751	PN	earlyOld	0	392.0543649
101	8	18M	S1	Brn01	B0.02	20231116	WT	rep	1	F	NA	0	10	No MG	MG free	0	0	23	13	4739	1279.83972	0.270065356	0.20633249	4935	721.6576483	0.146232553	0.116159305	PN	earlyOld	0	202.6342452
101	9	18M	S1	Brn01	B0.02	20231116	WT	rep	1	F	NA	38	52	No MG	MG free	0	0	19	151	9327	2502.543558	0.268311736	0.184878305	10134	2267.059617	0.223708271	0.153627828	PN	earlyOld	407.4193203	513.1241366
101	10	18M	S1	Brn01	B0.02	20231116	WT	rep	1	F	NA	0	21	No MG	MG free	0	0	11	6	13112	4327.636835	0.33005162	0.251941711	5991	872.5245901	0.145639224	0.126009002	PN	earlyOld	0	350.5257887
101	11	18M	S1	Brn01	B0.02	20231116	WT	rep	1	F	NA	0	35	No MG	MG free	0	0	45	47	2343	458.2374759	0.195577241	0.131845579	10191	1451.362829	0.142416135	0.122682534	PN	earlyOld	0	343.4402905
101	12	18M	S1	Brn01	B0.02	20231116	WT	rep	1	F	NA	0	8	No MG	MG free	0	0	32	83	3366	651.9082779	0.193674474	0.142946512	2888	516.079286	0.178697814	0.150667578	PN	earlyOld	0	277.0083102
101	13	18M	S1	Brn01	B0.02	20231116	WT	rep	1	F	NA	0	0	No MG	MG free	0	0	51	99	16705	3738.810209	0.223813841	0.156122684	146	13.03564513	0.089285241	0.08171206	PN	earlyOld	0	0
101	14	18M	S1	Brn01	B0.02	20231116	WT	rep	1	F	NA	19	38	No MG	MG free	0	0	21	74	2407	459.3921725	0.19085674	0.140833139	11023	1511.374641	0.137111008	0.114717327	PN	earlyOld	789.364354	344.7337385
101	15	18M	S1	Brn01	B0.02	20231116	WT	rep	1	F	NA	31	41	No MG	MG free	0	0	32	41	9329	2111.437949	0.226330577	0.155474171	10774	1406.180912	0.130516142	0.105943389	PN	earlyOld	332.297138	380.5457583
101	16	18M	S1	Brn01	B0.02	20231116	WT	rep	1	F	NA	62	68	No MG	MG free	0	0	37	11	7348	2165.028291	0.294641847	0.220157161	16949	3738.742292	0.220587781	0.137682155	PN	earlyOld	843.7670114	401.2036108
101	17	18M	S1	Brn01	B0.02	20231116	WT	rep	1	F	NA	29	69	No MG	MG free	0	0	29	25	9775	2164.703944	0.221453089	0.167666137	13855	3869.566232	0.279290237	0.199427783	PN	earlyOld	296.6751918	498.015157
101	18	18M	S1	Brn01	B0.02	20231116	WT	rep	1	F	NA	46	44	No MG	MG free	0	0	11	46	4142	485.4167091	0.117193797	0.101625085	11884	1883.566583	0.15849601	0.120271608	PN	earlyOld	1110.574602	370.2457085
101	19	18M	S1	Brn01	B0.02	20231116	WT	rep	1	F	NA	0	1	No MG	MG free	0	0	28	4	11123	3088.732358	0.277688785	0.215503171	1563	112.8502177	0.072201035	0.064583808	PN	earlyOld	0	63.97952655
101	20	18M	S1	Brn01	B0.02	20231116	WT	rep	1	F	NA	0	8	No MG	MG free	0	0	35	9	8127	2196.883071	0.270319069	0.190455481	2000	343.501122	0.171750561	0.133348599	PN	earlyOld	0	400
101	21	18M	S1	Brn01	B0.02	20231116	WT	rep	1	F	NA	0	11	No MG	MG free	0	0	29	16	2412	368.3073019	0.152697886	0.135225445	6510	667.2165413	0.10249102	0.087190054	PN	earlyOld	0	168.9708141
101	22	18M	S1	Brn01	B0.02	20231116	WT	rep	1	F	NA	76	66	No MG	MG free	0	0	17	1	6871	1669.05066	0.242912336	0.175089642	15093	2387.211644	0.158166809	0.122995347	PN	earlyOld	1106.098093	437.2888094
101	23	18M	S1	Brn01	B0.02	20231116	WT	rep	1	F	NA	0	10	No MG	MG free	0	0	34	2	8796	2525.539543	0.287123641	0.207339585	3159	525.9433278	0.166490449	0.120607309	PN	earlyOld	0	316.5558721
101	24	18M	S1	Brn01	B0.02	20231116	WT	rep	1	F	NA	11	19	No MG	MG free	0	0	14	24	8246	1004.545465	0.121822152	0.107667662	4608	760.5082321	0.165040849	0.122087434	PN	earlyOld	133.3980112	412.3263889
101	25	18M	S1	Brn01	B0.02	20231116	WT	rep	1	F	NA	17	19	No MG	MG free	0	0	18	24	8339	2491.878385	0.298822207	0.252391845	6023	899.0423598	0.149268199	0.132265195	PN	earlyOld	203.8613743	315.4574132
101	26	18M	S1	Brn01	B0.02	20231116	WT	rep	1	F	NA	59	71	No MG	MG free	0	0	8	3	1664	192.2296943	0.115522653	0.101182573	16170	3605.186483	0.222955256	0.140901804	PN	earlyOld	3545.673077	439.0847248
101	27	18M	S1	Brn01	B0.02	20231116	WT	rep	1	F	NA	12	62	No MG	MG free	0	0	13	14	10995	1601.52369	0.145659271	0.127687499	14701	3179.020677	0.216245199	0.149637595	PN	earlyOld	109.1405184	421.7400177
101	28	18M	S1	Brn01	B0.02	20231116	WT	rep	1	F	NA	46	43	No MG	MG free	0	0	33	22	2591	328.1192494	0.126638074	0.101670861	14610	2455.879256	0.168095774	0.113069355	PN	earlyOld	1775.376303	294.3189596
101	29	18M	S1	Brn01	B0.02	20231116	WT	rep	1	F	NA	45	48	No MG	MG free	0	0	15	12	2361	504.402045	0.213639155	0.156816974	10115	1788.928863	0.176859008	0.130991071	PN	earlyOld	1905.972046	474.5427583
101	30	18M	S1	Brn01	B0.02	20231116	WT	rep	1	F	NA	39	50	No MG	MG free	0	0	29	2	3619	454.2916	0.125529594	0.115075916	17106	3007.930909	0.175840694	0.131502256	PN	earlyOld	1077.645758	292.2951011
101	31	18M	S1	Brn01	B0.02	20231116	WT	rep	1	F	NA	6	21	No MG	MG free	0	0	32	18	2732	321.8160068	0.117795024	0.108537421	9710	1218.188358	0.125457091	0.108796827	PN	earlyOld	219.6193265	216.2718847
101	32	18M	S1	Brn01	B0.02	20231116	WT	rep	1	F	NA	54	76	No MG	MG free	0	0	18	24	6872	1616.548943	0.235237041	0.169375136	18055	3280.54156	0.181697123	0.132143125	PN	earlyOld	785.7974389	420.9360288
101	33	18M	S1	Brn01	B0.02	20231116	WT	rep	1	F	NA	0	13	No MG	MG free	0	0	76	12	16503	1773.801177	0.107483559	0.081177995	3131	753.5350124	0.240669119	0.170542464	PN	earlyOld	0	415.2028106
101	34	18M	S1	Brn01	B0.02	20231116	WT	rep	1	F	NA	0	24	No MG	MG free	0	0	62	25	406	50.47231247	0.124316041	0.107316703	5766	1160.345251	0.201239204	0.149980932	PN	earlyOld	0	416.2330905
101	35	18M	S1	Brn01	B0.02	20231116	WT	rep	1	F	NA	38	25	No MG	MG free	0	0	33	2	527	56.14879072	0.106544195	0.09422446	6642	917.2786912	0.138102784	0.11398489	PN	earlyOld	7210.626186	376.3926528
101	36	18M	S1	Brn01	B0.02	20231116	WT	rep	1	F	NA	8	49	No MG	MG free	0	0	10	40	6868	1584.560267	0.230716405	0.166002899	13550	2765.131625	0.204068755	0.145281151	PN	earlyOld	116.4822365	361.6236162
101	37	18M	S1	Brn01	B0.02	20231116	WT	rep	1	F	NA	38	26	No MG	MG free	0	0	23	17	19831	5159.68623	0.260182857	0.192881674	6192	1322.161609	0.213527392	0.138719767	PN	earlyOld	191.6191821	419.8966408
101	38	18M	S1	Brn01	B0.02	20231116	WT	rep	1	F	NA	0	22	No MG	MG free	0	0	20	7	7630	1308.542048	0.171499613	0.11883726	4594	785.9790498	0.171088169	0.141680017	PN	earlyOld	0	478.8855028
101	39	18M	S1	Brn01	B0.02	20231116	WT	rep	1	F	NA	59	70	No MG	MG free	0	0	44	3	14734	4268.491113	0.289703483	0.218966961	14133	3160.169406	0.223602166	0.159273669	PN	earlyOld	400.4343695	495.2947003
101	40	18M	S1	Brn01	B0.02	20231116	WT	rep	1	F	NA	11	32	No MG	MG free	0	0	29	4	6628	1566.554589	0.236354042	0.19708553	11003	1659.068606	0.150783296	0.120859087	PN	earlyOld	165.962583	290.8297737
101	41	18M	S1	Brn01	B0.02	20231116	WT	rep	1	F	NA	49	65	No MG	MG free	0	0	26	7	7389	1565.254734	0.211835801	0.132372022	17353	2745.187993	0.158196738	0.132021055	PN	earlyOld	663.1479226	374.5750014
101	42	18M	S1	Brn01	B0.02	20231116	WT	rep	1	F	NA	2	30	No MG	MG free	0	0	9	18	4318	520.2054479	0.120473703	0.105973907	6900	1307.473763	0.189488951	0.136629283	PN	earlyOld	46.31773969	434.7826087
101	43	18M	S1	Brn01	B0.02	20231116	WT	rep	1	F	NA	22	38	No MG	MG free	0	0	20	6	5994	1169.804807	0.19516263	0.109559774	13549	1967.570795	0.145218894	0.127145797	PN	earlyOld	367.0337004	280.4635028
101	44	18M	S1	Brn01	B0.02	20231116	WT	rep	1	F	NA	7	33	No MG	MG free	0	0	13	3	6107	1203.578699	0.197081824	0.138506144	11973	1638.713925	0.136867446	0.118081942	PN	earlyOld	114.6225643	275.6201453
101	45	18M	S1	Brn01	B0.02	20231116	WT	rep	1	F	NA	13	45	No MG	MG free	0	0	18	4	8428	1233.650233	0.146375206	0.108949415	12642	2331.680308	0.184439195	0.136125728	PN	earlyOld	154.2477456	355.956336
101	46	18M	S1	Brn01	B0.02	20231116	WT	rep	1	F	NA	2	26	No MG	MG free	0	0	19	3	9088	2743.243977	0.301853431	0.23187609	6807	1035.128924	0.152068301	0.134645611	PN	earlyOld	22.00704225	381.9597473
101	47	18M	S1	Brn01	B0.02	20231116	WT	rep	1	F	NA	4	9	No MG	MG free	0	0	15	15	9493	2266.387076	0.238742977	0.182505533	4615	611.8662402	0.132582067	0.121713586	PN	earlyOld	42.13631097	195.0162514
101	48	18M	S1	Brn01	B0.02	20231116	WT	rep	1	F	NA	31	37	No MG	MG free	0	0	12	2	2009	614.4299381	0.305838695	0.263080806	11073	1894.096026	0.171055362	0.119508661	PN	earlyOld	1543.056247	334.1461212
101	49	18M	S1	Brn01	B0.02	20231116	WT	rep	1	F	NA	31	25	No MG	MG free	0	0	28	41	8961	2499.097445	0.278886	0.2221561	13994	1605.929916	0.114758462	0.097169451	PN	earlyOld	345.9435331	178.647992
101	50	18M	S1	Brn01	B0.02	20231116	WT	rep	1	F	NA	3	14	No MG	MG free	0	0	54	24	6623	1662.864517	0.251074214	0.207057297	2589	476.4986802	0.184047385	0.123933777	PN	earlyOld	45.29669334	540.7493241
101	51	18M	S1	Brn01	B0.02	20231116	WT	rep	1	F	NA	0	11	No MG	MG free	0	0	9	45	4189	309.5987338	0.073907552	0.063546196	3538	492.8515603	0.139302306	0.122438394	PN	earlyOld	0	310.9101187
101	52	18M	S1	Brn01	B0.02	20231116	WT	rep	1	F	NA	2	15	No MG	MG free	0	0	54	22	13134	3623.278341	0.275870134	0.201907381	4030	727.3269243	0.180478145	0.133852139	PN	earlyOld	15.22765342	372.2084367
101	53	18M	S1	Brn01	B0.02	20231116	WT	rep	1	F	NA	0	35	No MG	MG free	0	0	28	15	11445	3468.576577	0.303064795	0.241016254	6994	1380.154025	0.197334004	0.173708707	PN	earlyOld	0	500.4289391
101	54	18M	S1	Brn01	B0.02	20231116	WT	rep	1	F	NA	34	36	No MG	MG free	0	0	88	26	2627	526.0162967	0.200234601	0.140024409	8216	1226.095294	0.149232631	0.106935225	PN	earlyOld	1294.251998	438.1694255
101	55	18M	S1	Brn01	B0.02	20231116	WT	rep	1	F	NA	92	80	No MG	MG free	0	0	37	29	3423	584.5408866	0.170768591	0.131357297	23425	3328.039249	0.142072113	0.113069355	PN	earlyOld	2687.700847	341.5154749
101	56	18M	S1	Brn01	B0.02	20231116	WT	rep	1	F	NA	27	19	No MG	MG free	0	0	29	8	6291	821.5950107	0.130598476	0.100198366	6001	1214.725139	0.202420453	0.110040434	PN	earlyOld	429.1845494	316.6138977
101	57	18M	S1	Brn01	B0.02	20231116	WT	rep	1	F	NA	70	97	No MG	MG free	0	0	14	4	8121	1376.035859	0.169441677	0.108857863	20501	4142.548501	0.20206568	0.140169382	PN	earlyOld	861.9628125	473.1476513
101	58	18M	S1	Brn01	B0.02	20231116	WT	rep	1	F	NA	27	27	No MG	MG free	0	0	10	3	5962	1221.520302	0.204884318	0.158724353	7060	1027.569742	0.145548122	0.126710922	PN	earlyOld	452.868165	382.4362606
101	59	18M	S1	Brn01	B0.02	20231116	WT	rep	1	F	NA	0	2	No MG	MG free	0	0	48	2	6844	1822.566065	0.266301295	0.193850622	2368	253.2994129	0.106967657	0.098588541	PN	earlyOld	0	84.45945946
101	60	18M	S1	Brn01	B0.02	20231116	WT	rep	1	F	NA	26	25	No MG	MG free	0	0	23	23	9117	1907.755124	0.209252509	0.149103537	7697	1010.840284	0.131329126	0.103593498	PN	earlyOld	285.181529	324.8018709
101	61	18M	S1	Brn01	B0.02	20231116	WT	rep	1	F	NA	4	13	No MG	MG free	0	0	9	4	6238	1418.360571	0.22737425	0.170061797	4426	573.2039218	0.129508342	0.115541317	PN	earlyOld	64.12311638	293.7189336
101	62	18M	S1	Brn01	B0.02	20231116	WT	rep	1	F	NA	25	26	No MG	MG free	0	0	19	9	7902	1845.559762	0.233556032	0.164583817	6193	998.2609149	0.161191816	0.10713359	PN	earlyOld	316.3756011	419.828839
101	63	18M	S1	Brn01	B0.02	20231116	WT	rep	1	F	NA	26	47	No MG	MG free	0	0	13	55	7322	918.4460063	0.125436494	0.085587852	12976	1847.810194	0.142402142	0.120485239	PN	earlyOld	355.0942365	362.2071517
101	64	18M	S1	Brn01	B0.02	20231116	WT	rep	1	F	NA	22	51	One MG	MG free	3.703703704	0	30	2	5299	1384.462166	0.261268573	0.191721976	16578	3130.7424	0.188849222	0.119890139	PN	earlyOld	415.1726741	307.6366269
101	65	18M	S1	Brn01	B0.02	20231116	WT	rep	1	F	NA	62	77	No MG	MG free	0	0	20	7	11343	2825.222935	0.249071933	0.190447852	16928	2701.465386	0.159585621	0.125932708	PN	earlyOld	546.5926122	454.8676749
101	66	18M	S1	Brn01	B0.02	20231116	WT	rep	1	F	NA	49	30	No MG	MG free	0	0	22	23	9063	2153.745082	0.237641519	0.152635992	8575	1043.012956	0.121634164	0.103730828	PN	earlyOld	540.6598257	349.8542274
101	67	18M	S1	Brn01	B0.02	20231116	WT	rep	1	F	NA	15	100	No MG	MG free	0	0	59	24	2562	296.4229192	0.115699812	0.094499126	22490	6347.821486	0.282250844	0.205111772	PN	earlyOld	585.4800937	444.6420631
101	68	18M	S1	Brn01	B0.02	20231116	WT	rep	1	F	NA	53	57	No MG	MG free	0	0	12	29	9274	1937.260792	0.20889161	0.147295341	16841	3338.06055	0.198210353	0.135439083	PN	earlyOld	571.4901876	338.4597114
101	69	18M	S1	Brn01	B0.02	20231116	WT	rep	1	F	NA	46	67	No MG	MG free	0	0	29	23	7710	1055.947601	0.136958184	0.119188219	11478	1998.21581	0.17409094	0.135545895	PN	earlyOld	596.6277562	583.7253877
101	70	18M	S1	Brn01	B0.02	20231116	WT	rep	1	F	NA	4	14	One MG	MG tied	90.61317184	9.008327025	27	19	3898	722.9659115	0.185470988	0.117448695	6126	1387.841825	0.226549433	0.137590602	PN	earlyOld	102.6167265	228.5341169
101	71	18M	S1	Brn01	B0.02	20231116	WT	rep	1	F	NA	72	81	No MG	MG free	0	0	33	33	2779	687.2882734	0.24731496	0.174723431	18642	3713.944122	0.199224553	0.135683224	PN	earlyOld	2590.860022	434.5027358
101	72	18M	S1	Brn01	B0.02	20231116	WT	rep	1	F	NA	69	101	No MG	MG free	0	0	22	111	8773	1860.843901	0.212110327	0.149034873	27531	5881.129216	0.213618438	0.143968865	PN	earlyOld	786.5040465	366.8591769
101	73	18M	S1	Brn01	B0.02	20231116	WT	rep	1	F	NA	13	17	No MG	MG free	0	0	42	15	6757	1826.493921	0.270311369	0.189456016	4554	1407.99823	0.309178355	0.181612879	PN	earlyOld	192.3930738	373.2981994
101	74	18M	S1	Brn01	B0.02	20231116	WT	rep	1	F	NA	0	9	No MG	MG free	0	0	42	78	10356	2334.747202	0.225448745	0.160601199	3616	541.2797438	0.149690195	0.123094529	PN	earlyOld	0	248.8938053
101	75	18M	S1	Brn01	B0.02	20231116	WT	rep	1	F	NA	0	13	No MG	MG free	0	0	17	15	2016	270.8268258	0.134338703	0.106538489	3087	509.7001913	0.165111821	0.14151217	PN	earlyOld	0	421.1208293
101	76	18M	S1	Brn01	B0.02	20231116	WT	rep	1	F	NA	12	9	No MG	MG free	0	0	23	5	2179	357.7835663	0.164196221	0.121698327	2605	584.2517124	0.224280888	0.144319832	PN	earlyOld	550.7113355	345.4894434
101	77	18M	S1	Brn01	B0.02	20231116	WT	rep	1	F	NA	15	33	No MG	MG free	0	0	52	4	6199	1804.108262	0.291032144	0.216990918	7712	1520.029816	0.197099302	0.137041271	PN	earlyOld	241.974512	427.9045643
101	78	18M	S1	Brn01	B0.02	20231116	WT	rep	1	F	NA	30	30	One MG	MG free	18.79964695	0	16	92	6737	1687.462562	0.250476854	0.193644613	8599	1565.806165	0.182091658	0.118028536	PN	earlyOld	445.3020632	348.8777765
101	79	18M	S1	Brn01	B0.02	20231116	WT	rep	1	F	NA	0	12	No MG	MG free	0	0	18	6	6686	1534.525185	0.22951319	0.163469896	4485	537.7691162	0.119903928	0.100091554	PN	earlyOld	0	267.5585284
101	80	18M	S1	Brn01	B0.02	20231116	WT	rep	1	F	NA	28	32	No MG	MG free	0	0	25	12	4049	917.4924545	0.226597297	0.15794614	9509	1380.888762	0.145219136	0.111291677	PN	earlyOld	691.5287725	336.5232937
101	81	18M	S1	Brn01	B0.02	20231116	WT	rep	1	F	NA	36	34	No MG	MG free	0	0	31	1	8073	1891.863739	0.234344573	0.181506068	8859	1637.589487	0.184850377	0.129701689	PN	earlyOld	445.9308807	383.7904955
101	82	18M	S1	Brn01	B0.02	20231116	WT	rep	1	F	NA	38	25	No MG	MG free	0	0	10	46	4587	466.6965592	0.101743309	0.092187382	7745	1116.217899	0.144121097	0.098329134	PN	earlyOld	828.4281666	322.7888961
101	83	18M	S1	Brn01	B0.02	20231116	WT	rep	1	F	NA	29	36	No MG	MG free	0	0	27	13	8588	2463.330816	0.286834049	0.206713974	8910	1386.520852	0.155614013	0.1172961	PN	earlyOld	337.6804844	404.040404
101	84	18M	S1	Brn01	B0.02	20231116	WT	rep	1	F	NA	43	14	No MG	MG free	0	0	7	21	4587	983.14812	0.214333577	0.147455558	4406	638.3214317	0.144875495	0.111421376	PN	earlyOld	937.4318727	317.7485247
101	85	18M	S1	Brn01	B0.02	20231116	WT	rep	1	F	NA	20	25	No MG	MG free	0	0	34	64	3445	374.2724505	0.108642221	0.096971087	7064	1165.366598	0.164972621	0.103044175	PN	earlyOld	580.5515239	353.9071348
101	86	18M	S1	Brn01	B0.02	20231116	WT	rep	1	F	NA	35	29	No MG	MG free	0	0	21	14	4657	786.5079883	0.168887264	0.133928433	4726	732.5308003	0.155000169	0.11433585	PN	earlyOld	751.5567962	613.6267457
101	87	18M	S1	Brn01	B0.02	20231116	WT	rep	1	F	NA	72	78	No MG	MG free	0	0	21	12	16442	2672.45771	0.162538481	0.117158771	15254	2852.777173	0.187018302	0.13371481	PN	earlyOld	437.9029315	511.3412875
101	88	18M	S1	Brn01	B0.02	20231116	WT	rep	1	F	NA	47	41	No MG	MG free	0	0	12	53	2021	188.8975662	0.093467376	0.067811094	9191	1489.324179	0.162041582	0.110719465	PN	earlyOld	2325.581395	446.0885649
101	89	18M	S1	Brn01	B0.02	20231116	WT	rep	1	F	NA	4	5	No MG	MG free	0	0	15	17	3220	343.3704586	0.106636788	0.086457618	1782	312.893828	0.175585762	0.132127866	PN	earlyOld	124.2236025	280.5836139
101	90	18M	S1	Brn01	B0.02	20231116	WT	rep	1	F	NA	36	30	One MG	MG free	32.8358209	0	24	52	11698	2071.894973	0.177115317	0.127946898	10428	1417.084353	0.135892247	0.110536352	PN	earlyOld	307.7449137	287.6869965
106	1	18M	S1	Brn02	B0.02	20231116	WT	rep	2	F	NA	40	80	One MG	MG free	30.10899183	0.136239782	7	6	8529	2451.428503	0.287422735	0.233829245	18817	3500.136051	0.18600925	0.140543222	PN	earlyOld	468.988158	425.147473
106	2	18M	S1	Brn02	B0.02	20231116	WT	rep	2	F	NA	36	153	No MG	MG free	0	0	19	12	5536	2626.474296	0.474435386	0.414816499	37121	7857.815475	0.211681137	0.161959261	PN	earlyOld	650.2890173	412.1656205
106	3	18M	S1	Brn02	B0.02	20231116	WT	rep	2	F	NA	0	68	No MG	MG free	0	0	42	22	4032	1417.961395	0.351676933	0.281391621	16708	4073.15044	0.243784441	0.169451445	PN	earlyOld	0	406.9906632
106	4	18M	S1	Brn02	B0.02	20231116	WT	rep	2	F	NA	32	101	No MG	MG free	0	0	17	2	5888	1711.021423	0.290594671	0.223788813	21155	5230.979035	0.247269158	0.178629741	PN	earlyOld	543.4782609	477.4285039
106	5	18M	S1	Brn02	B0.02	20231116	WT	rep	2	F	NA	34	68	No MG	MG free	0	0	26	2	3144	441.2365301	0.140342408	0.120256349	16224	3278.85536	0.202099073	0.156832233	PN	earlyOld	1081.424936	419.1321499
106	6	18M	S1	Brn02	B0.02	20231116	WT	rep	2	F	NA	0	32	No MG	MG free	0	0	10	24	4638	1413.036135	0.304664971	0.23753719	11722	2396.425469	0.204438276	0.158541232	PN	earlyOld	0	272.9909572
106	7	18M	S1	Brn02	B0.02	20231116	WT	rep	2	F	NA	7	19	No MG	MG free	0	0	22	17	6019	2748.59832	0.45665365	0.399259925	9118	1792.568764	0.196596706	0.148393989	PN	earlyOld	116.2983884	208.3790305
106	8	18M	S1	Brn02	B0.02	20231116	WT	rep	2	F	NA	28	45	No MG	MG free	0	0	17	19	7536	2606.272755	0.345842988	0.278171957	11310	2239.601742	0.198019606	0.150347143	PN	earlyOld	371.5498938	397.8779841
106	9	18M	S1	Brn02	B0.02	20231116	WT	rep	2	F	NA	56	65	No MG	MG free	0	0	17	53	4545	951.5852446	0.209369691	0.160646982	13888	2769.898209	0.199445436	0.150286108	PN	earlyOld	1232.123212	468.0299539
106	10	18M	S1	Brn02	B0.02	20231116	WT	rep	2	F	NA	51	92	No MG	MG free	0	0	25	3	6385	2845.057878	0.445584632	0.357572287	19049	3906.580499	0.205080608	0.154795155	PN	earlyOld	798.7470634	482.964985
106	11	18M	S1	Brn02	B0.02	20231116	WT	rep	2	F	NA	12	50	No MG	MG free	0	0	22	23	8457	3109.152972	0.367642541	0.296345472	25639	3750.50506	0.146281254	0.125696197	PN	earlyOld	141.8942888	195.0154062
106	12	18M	S1	Brn02	B0.02	20231116	WT	rep	2	F	NA	43	113	No MG	MG free	0	0	12	18	2183	349.5447625	0.160121284	0.140230417	28135	5181.857558	0.184178339	0.148477912	PN	earlyOld	1969.766377	401.6349742
106	13	18M	S1	Brn02	B0.02	20231116	WT	rep	2	F	NA	52	85	No MG	MG free	0	0	15	12	10659	4310.630778	0.404412307	0.324727237	16003	3511.622951	0.21943529	0.167849243	PN	earlyOld	487.8506426	531.1504093
106	14	18M	S1	Brn02	B0.02	20231116	WT	rep	2	F	NA	0	48	No MG	MG free	0	0	39	2	4789	1327.397192	0.277176277	0.210017547	14159	2309.745571	0.163129146	0.138406962	PN	earlyOld	0	339.006992
106	15	18M	S1	Brn02	B0.02	20231116	WT	rep	2	F	NA	0	93	No MG	MG free	0	0	23	52	3330	351.9208672	0.105681942	0.077653162	23336	4653.52691	0.199414077	0.156725407	PN	earlyOld	0	398.5258828
106	16	18M	S1	Brn02	B0.02	20231116	WT	rep	2	F	NA	4	9	No MG	MG free	0	0	26	19	2917	459.4538035	0.157509017	0.135324642	4818	692.6808583	0.143769377	0.121400781	PN	earlyOld	137.1271855	186.7995019
106	17	18M	S1	Brn02	B0.02	20231116	WT	rep	2	F	NA	68	99	No MG	MG free	0	0	22	6	2504	258.4476694	0.103213925	0.078248262	20172	3932.84381	0.194965487	0.15146105	PN	earlyOld	2715.654952	490.779298
106	18	18M	S1	Brn02	B0.02	20231116	WT	rep	2	F	NA	0	27	No MG	MG free	0	0	32	14	5036	1926.764569	0.382598207	0.309880227	8707	1351.610254	0.155232601	0.138071254	PN	earlyOld	0	310.0953256
106	19	18M	S1	Brn02	B0.02	20231116	WT	rep	2	F	NA	18	100	No MG	MG free	0	0	18	80	7742	1742.078264	0.225016567	0.165682465	25569	5496.807783	0.214979381	0.161470965	PN	earlyOld	232.4980625	391.098596
106	20	18M	S1	Brn02	B0.02	20231116	WT	rep	2	F	NA	6	47	No MG	MG free	0	0	26	4	2962	750.1501033	0.253257969	0.166063935	15797	3046.240987	0.192836677	0.145021752	PN	earlyOld	202.5658339	297.5248465
106	21	18M	S1	Brn02	B0.02	20231116	WT	rep	2	F	NA	0	47	No MG	MG free	0	0	31	64	9618	3091.639628	0.321443089	0.256321043	16149	2806.231085	0.173771199	0.134637982	PN	earlyOld	0	291.0396929
106	22	18M	S1	Brn02	B0.02	20231116	WT	rep	2	F	NA	0	33	No MG	MG free	0	0	22	32	10701	3590.372062	0.335517434	0.249622345	15081	2316.976884	0.153635494	0.136278331	PN	earlyOld	0	218.8183807
106	23	18M	S1	Brn02	B0.02	20231116	WT	rep	2	F	NA	1	32	No MG	MG free	0	0	8	28	10510	4119.997941	0.392007416	0.315068275	13039	2090.72372	0.16034387	0.13950561	PN	earlyOld	9.514747859	245.4175934
106	24	18M	S1	Brn02	B0.02	20231116	WT	rep	2	F	NA	1	52	No MG	MG free	0	0	37	12	13046	5101.504968	0.39103978	0.316212714	19800	4314.089983	0.217883332	0.135240704	PN	earlyOld	7.665184731	262.6262626
106	25	18M	S1	Brn02	B0.02	20231116	WT	rep	2	F	NA	35	74	No MG	MG free	0	0	8	94	11280	3062.238438	0.271475039	0.218081936	16624	3827.286733	0.230226584	0.164904252	PN	earlyOld	310.2836879	445.1395573
106	26	18M	S1	Brn02	B0.02	20231116	WT	rep	2	F	NA	33	62	No MG	MG free	0	0	43	40	3978	503.3479062	0.126532908	0.113191426	20096	3178.716306	0.158176568	0.115190357	PN	earlyOld	829.5625943	308.5191083
106	27	18M	S1	Brn02	B0.02	20231116	WT	rep	2	F	NA	0	13	No MG	MG free	0	0	23	2	3345	1048.551215	0.313468226	0.269428551	7060	1269.482049	0.179813321	0.133607998	PN	earlyOld	0	184.1359773
106	28	18M	S1	Brn02	B0.02	20231116	WT	rep	2	F	NA	15	57	No MG	MG free	0	0	62	17	2564	500.249821	0.195105234	0.163225755	18238	3619.215826	0.198443679	0.147188529	PN	earlyOld	585.0234009	312.5342691
106	29	18M	S1	Brn02	B0.02	20231116	WT	rep	2	F	NA	0	13	No MG	MG free	0	0	35	4	2479	255.0329595	0.102877354	0.087853819	5470	784.364813	0.143393933	0.121232927	PN	earlyOld	0	237.6599634
106	30	18M	S1	Brn02	B0.02	20231116	WT	rep	2	F	NA	53	84	No MG	MG free	0	0	22	28	7978	2790.527597	0.349777839	0.260730892	20461	4430.206943	0.216519571	0.151789114	PN	earlyOld	664.326899	410.5371194
106	31	18M	S1	Brn02	B0.02	20231116	WT	rep	2	F	NA	0	38	No MG	MG free	0	0	102	85	2313	430.7766539	0.186241528	0.140390635	11223	2079.657756	0.185303195	0.156481266	PN	earlyOld	0	338.5903947
106	32	18M	S1	Brn02	B0.02	20231116	WT	rep	2	F	NA	0	3	One MG	MG tied	100	16.92954784	10	1	2108	276.3992676	0.131119197	0.11741817	2699	831.3015793	0.308003549	0.128923476	PN	earlyOld	0	111.1522786
106	33	18M	S1	Brn02	B0.02	20231116	WT	rep	2	F	NA	54	98	No MG	MG free	0	0	6	6	5261	1694.650448	0.322115653	0.233974218	23430	4643.24195	0.198175073	0.152468145	PN	earlyOld	1026.420833	418.2671788
106	34	18M	S1	Brn02	B0.02	20231116	WT	rep	2	F	NA	0	42	No MG	MG free	0	0	11	93	7174	3434.482155	0.478740194	0.422629118	14051	2175.276662	0.154812943	0.140207529	PN	earlyOld	0	298.9111095
106	35	18M	S1	Brn02	B0.02	20231116	WT	rep	2	F	NA	0	0	No MG	MG free	0	0	48	15	4565	1004.009675	0.219936402	0.200183108	209	26.4007324	0.126319294	0.12556649	PN	earlyOld	0	0
106	36	18M	S1	Brn02	B0.02	20231116	WT	rep	2	F	NA	57	82	No MG	MG free	0	0	35	14	2246	472.8810259	0.210543645	0.19330129	25546	4381.159092	0.171500787	0.134157315	PN	earlyOld	2537.845058	320.9895874
106	37	18M	S1	Brn02	B0.02	20231116	WT	rep	2	F	NA	76	81	No MG	MG free	0	0	38	24	2550	368.229267	0.144403634	0.110505834	21063	3769.177555	0.178947802	0.134775311	PN	earlyOld	2980.392157	384.5606039
106	38	18M	S1	Brn02	B0.02	20231116	WT	rep	2	F	NA	0	1	One MG	MG tied	100	21.3371266	56	6	7108	2507.170353	0.352725148	0.259830624	3143	1524.513955	0.485050574	0.320294499	PN	earlyOld	0	31.8167356
106	39	18M	S1	Brn02	B0.02	20231116	WT	rep	2	F	NA	0	21	One MG	MG free	27.0745429	0	37	14	5178	618.5486074	0.11945705	0.099534601	9107	1385.769086	0.152165267	0.135927364	PN	earlyOld	0	230.5918524
106	40	18M	S1	Brn02	B0.02	20231116	WT	rep	2	F	NA	0	61	No MG	MG free	0	0	56	20	9527	2986.988266	0.313528736	0.248325318	31665	5508.195105	0.173952159	0.143068597	PN	earlyOld	0	192.641718
106	41	18M	S1	Brn02	B0.02	20231116	WT	rep	2	F	NA	0	18	One MG	MG free	24.01709402	0	12	11	3303	585.9833065	0.177409418	0.153040364	8832	1248.311224	0.141339586	0.128099486	PN	earlyOld	0	203.8043478
106	42	18M	S1	Brn02	B0.02	20231116	WT	rep	2	F	NA	53	89	No MG	MG free	0	0	29	17	4491	1626.347021	0.362134718	0.279598683	25331	4823.121069	0.190403895	0.149111167	PN	earlyOld	1180.138054	351.3481505
106	43	18M	S1	Brn02	B0.02	20231116	WT	rep	2	F	NA	0	105	No MG	MG free	0	0	26	1	10323	3132.241368	0.303423556	0.238551915	24867	5719.079928	0.229986726	0.166239411	PN	earlyOld	0	422.2463506
106	44	18M	S1	Brn02	B0.02	20231116	WT	rep	2	F	NA	4	19	No MG	MG free	0	0	19	106	6950	3234.82965	0.465443115	0.39542228	7405	1012.293752	0.136704085	0.118097201	PN	earlyOld	57.55395683	256.5833896
106	45	18M	S1	Brn02	B0.02	20231116	WT	rep	2	F	NA	0	23	No MG	MG free	0	0	19	22	11950	2434.843413	0.203752587	0.137270167	8464	1318.376807	0.155762855	0.141939417	PN	earlyOld	0	271.7391304
106	46	18M	S1	Brn02	B0.02	20231116	WT	rep	2	F	NA	33	71	No MG	MG free	0	0	25	79	2557	1114.357412	0.435806575	0.383955151	13076	2850.256735	0.217976196	0.160234988	PN	earlyOld	1290.574892	542.9795044
106	47	18M	S1	Brn02	B0.02	20231116	WT	rep	2	F	NA	10	29	No MG	MG free	0	0	16	18	7744	2911.613474	0.375983145	0.297398329	8547	1589.554391	0.18597805	0.150308996	PN	earlyOld	129.1322314	339.3003393
106	48	18M	S1	Brn02	B0.02	20231116	WT	rep	2	F	NA	0	87	No MG	MG free	0	0	24	6	2892	557.883818	0.192905885	0.154146641	25787	4680.075183	0.181489711	0.13925384	PN	earlyOld	0	337.3792996
106	49	18M	S1	Brn02	B0.02	20231116	WT	rep	2	F	NA	0	59	No MG	MG free	0	0	13	12	3689	635.7689781	0.172341821	0.127100021	18505	4355.448967	0.235366061	0.151888311	PN	earlyOld	0	318.8327479
106	50	18M	S1	Brn02	B0.02	20231116	WT	rep	2	F	NA	33	46	No MG	MG free	0	0	37	120	1090	82.12425423	0.075343353	0.062912948	10376	2183.536876	0.210441102	0.146532387	PN	earlyOld	3027.522936	443.3307633
106	51	18M	S1	Brn02	B0.02	20231116	WT	rep	2	F	NA	0	10	No MG	MG free	0	0	40	6	12134	2670.228641	0.220061698	0.160875872	3966	537.6155793	0.135556122	0.117433436	PN	earlyOld	0	252.1432173
106	52	18M	S1	Brn02	B0.02	20231116	WT	rep	2	F	NA	4	65	No MG	MG free	0	0	20	7	1181	98.5001602	0.083404031	0.049118791	15735	3414.226186	0.216982916	0.149660483	PN	earlyOld	338.6960203	413.0918335
106	53	18M	S1	Brn02	B0.02	20231116	WT	rep	2	F	NA	5	18	No MG	MG free	0	0	9	72	7023	1051.363288	0.149702875	0.119592585	7003	1067.588541	0.152447314	0.126817733	PN	earlyOld	71.19464616	257.0327003
108	1	18M	S1	Brn02	B0.26	20231116	WT	rep	2	F	NA	0	65	No MG	MG free	0	0	7	32	2510	2165.208789	0.862632984	0.964339674	9342	4326.47982	0.463121368	0.362539113	PN	earlyOld	0	695.7824877
108	2	18M	S1	Brn02	B0.26	20231116	WT	rep	2	F	NA	0	73	No MG	MG free	0	0	26	11	6079	4810.409276	0.791315887	0.872373521	8447	3088.282278	0.365606994	0.31613642	PN	earlyOld	0	864.2121463
108	3	18M	S1	Brn02	B0.26	20231116	WT	rep	2	F	NA	0	57	No MG	MG free	0	0	6	13	7022	5783.457619	0.823619712	0.878202498	8448	2318.918669	0.274493214	0.204562441	PN	earlyOld	0	674.7159091
108	4	18M	S1	Brn02	B0.26	20231116	WT	rep	2	F	NA	7	102	No MG	MG free	0	0	43	3	4250	3366.039766	0.792009357	0.855008781	17214	6955.493675	0.404060281	0.298359662	PN	earlyOld	164.7058824	592.540955
108	5	18M	S1	Brn02	B0.26	20231116	WT	rep	2	F	NA	0	77	No MG	MG free	0	0	16	43	6927	5780.238622	0.834450501	0.901396215	10248	3941.394081	0.384601296	0.27925536	PN	earlyOld	0	751.3661202
108	6	18M	S1	Brn02	B0.26	20231116	WT	rep	2	F	NA	30	78	No MG	MG free	0	0	13	22	2223	1806.562875	0.81266886	0.856847465	8168	3143.266758	0.384826978	0.306080729	PN	earlyOld	1349.527665	954.9461312
108	7	18M	S1	Brn02	B0.26	20231116	WT	rep	2	F	NA	19	87	No MG	MG free	0	0	14	1	6293	4877.091523	0.775002626	0.808117807	11719	3841.050157	0.327762621	0.244251162	PN	earlyOld	301.9227713	742.3841625
108	8	18M	S1	Brn02	B0.26	20231116	WT	rep	2	F	NA	20	145	No MG	MG free	0	0	379	8	7260	6507.016707	0.896283293	1	18136	6183.628396	0.340958778	0.265583277	PN	earlyOld	275.4820937	799.5147772
108	9	18M	S1	Brn02	B0.26	20231116	WT	rep	2	F	NA	33	67	No MG	MG free	0	0	207	34	3631	2296.353994	0.632430183	0.607324332	9356	3489.275288	0.3729452	0.267490655	PN	earlyOld	908.8405398	716.1179991
108	10	18M	S1	Brn02	B0.26	20231116	WT	rep	2	F	NA	0	79	No MG	MG free	0	0	6	22	5818	1710.204059	0.293950509	0.248096436	10733	3211.685466	0.299234647	0.24956131	PN	earlyOld	0	736.0477033
108	11	18M	S1	Brn02	B0.26	20231116	WT	rep	2	F	NA	20	81	No MG	MG free	0	0	1046	36	3181	2503.540826	0.787029496	0.839299619	10874	4495.192631	0.413389059	0.336659789	PN	earlyOld	628.7331028	744.8960824
108	12	18M	S1	Brn02	B0.26	20231116	WT	rep	2	F	NA	35	120	No MG	MG free	0	0	6	9	7697	1522.563609	0.197812603	0.16045624	16391	6100.171451	0.372165911	0.263599604	PN	earlyOld	454.7226192	732.1090843
108	13	18M	S1	Brn02	B0.26	20231116	WT	rep	2	F	NA	0	184	No MG	MG free	0	0	22	3	3465	2135.716014	0.616368258	0.581345856	26495	7723.293494	0.291500038	0.223369196	PN	earlyOld	0	694.4706548
108	14	18M	S1	Brn02	B0.26	20231116	WT	rep	2	F	NA	0	42	No MG	MG free	0	0	304	16	2243	874.7622949	0.389996565	0.337872893	4945	1323.26244	0.267596044	0.209819183	PN	earlyOld	0	849.3427705
108	15	18M	S1	Brn02	B0.26	20231116	WT	rep	2	F	NA	0	42	No MG	MG free	0	0	87	4	8625	5394.494058	0.625448586	0.641779184	4932	1266.498314	0.256792034	0.216311902	PN	earlyOld	0	851.5815085
108	16	18M	S1	Brn02	B0.26	20231116	WT	rep	2	F	NA	17	108	No MG	MG free	0	0	22	13	4757	2016.010469	0.423798711	0.361501485	13828	5750.608439	0.415866968	0.321141362	PN	earlyOld	357.3680891	781.0240093
108	17	18M	S1	Brn02	B0.26	20231116	WT	rep	2	F	NA	34	138	No MG	MG free	0	0	54	95	7657	6893.522133	0.900290209	1	17879	6297.328178	0.352219262	0.26717785	PN	earlyOld	444.038135	771.8552492
108	18	18M	S1	Brn02	B0.26	20231116	WT	rep	2	F	NA	0	23	No MG	MG free	0	0	8	16	4928	1378.406501	0.279709111	0.233142599	1985	743.4631118	0.37454061	0.336888686	PN	earlyOld	0	1158.690176
108	19	18M	S1	Brn02	B0.26	20231116	WT	rep	2	F	NA	0	56	No MG	MG free	0	0	53	81	2219	724.2838023	0.326400992	0.261326015	5461	1986.262441	0.363717715	0.31676966	PN	earlyOld	0	1025.453214
108	20	18M	S1	Brn02	B0.26	20231116	WT	rep	2	F	NA	0	29	No MG	MG free	0	0	18	29	6518	1462.025666	0.224305871	0.176653698	3583	1017.190051	0.2838934	0.228648812	PN	earlyOld	0	809.3776165
108	21	18M	S1	Brn02	B0.26	20231116	WT	rep	2	F	NA	0	38	One MG	MG tied	40.73587385	0.262812089	20	36	2750	1330.390082	0.483778211	0.439536124	4912	2220.35999	0.452027685	0.406561375	PN	earlyOld	0	773.6156352
108	22	18M	S1	Brn02	B0.26	20231116	WT	rep	2	F	NA	0	52	No MG	MG free	0	0	18	13	2017	266.7044788	0.132228299	0.113992523	8340	1867.068025	0.223869068	0.197192341	PN	earlyOld	0	623.501199
108	23	18M	S1	Brn02	B0.26	20231116	WT	rep	2	F	NA	0	5	No MG	MG free	0	0	20	18	5996	3860.6645	0.643873332	0.625253677	383	90.99528506	0.237585601	0.216014341	PN	earlyOld	0	1305.483029
108	24	18M	S1	Brn02	B0.26	20231116	WT	rep	2	F	NA	21	73	No MG	MG free	0	0	26	52	3985	841.8823074	0.211262812	0.166727707	12887	2897.534967	0.224841698	0.169420913	PN	earlyOld	526.9761606	566.4623264
108	25	18M	S1	Brn02	B0.26	20231116	WT	rep	2	F	NA	0	22	No MG	MG free	0	0	144	15	2852	200.4580762	0.070286843	0.057587549	2856	1028.538308	0.360132461	0.29474327	PN	earlyOld	0	770.3081232
108	26	18M	S1	Brn02	B0.26	20231116	WT	rep	2	F	NA	0	78	No MG	MG free	0	0	9	21	2833	678.0241552	0.2393308	0.187403679	9986	3381.047639	0.338578774	0.269138634	PN	earlyOld	0	781.0935309
108	27	18M	S1	Brn02	B0.26	20231116	WT	rep	2	F	NA	0	95	No MG	MG free	0	0	27	48	4089	716.0275886	0.175110684	0.148584723	11555	4117.279164	0.356320135	0.28945601	PN	earlyOld	0	822.1549113
108	28	18M	S1	Brn02	B0.26	20231116	WT	rep	2	F	NA	21	76	One MG	MG free	39.82102908	0	32	1	89	25.17387656	0.282852546	0.122003511	13103	4129.726514	0.315174122	0.233112082	PN	earlyOld	23595.50562	580.0198428
108	29	18M	S1	Brn02	B0.26	20231116	WT	rep	2	F	NA	0	141	One MG	MG free	6.795302013	0	749	53	2867	254.1493862	0.088646455	0.072480351	17748	6048.708601	0.340810717	0.261554897	PN	earlyOld	0	794.4557133
108	30	18M	S1	Brn02	B0.26	20231116	WT	rep	2	F	NA	0	49	No MG	MG free	0	0	16	60	1101	137.7310903	0.125096358	0.110337988	11043	2000.048342	0.181114583	0.125688568	PN	earlyOld	0	443.7200036
108	31	18M	S1	Brn02	B0.26	20231116	WT	rep	2	F	NA	0	52	No MG	MG free	0	0	9	59	5877	935.8046394	0.15923169	0.117494471	5537	1736.443795	0.313607332	0.261882961	PN	earlyOld	0	939.1367166
108	32	18M	S1	Brn02	B0.26	20231116	WT	rep	2	F	NA	19	75	No MG	MG free	0	0	9	76	2416	413.280263	0.171059712	0.130052641	14238	2544.994996	0.178746664	0.139726862	PN	earlyOld	786.4238411	526.7593763
108	33	18M	S1	Brn02	B0.26	20231116	WT	rep	2	F	NA	0	2	No MG	MG free	0	0	36	5	3795	537.7111928	0.141689379	0.117524989	805	113.9505149	0.141553435	0.133623257	PN	earlyOld	0	248.447205
108	34	18M	S1	Brn02	B0.26	20231116	WT	rep	2	F	NA	0	115	No MG	MG free	0	0	173	31	6151	801.4556197	0.1302968	0.118509196	15096	6341.53016	0.420080164	0.347783625	PN	earlyOld	0	761.791203
108	35	18M	S1	Brn02	B0.26	20231116	WT	rep	2	F	NA	0	64	No MG	MG free	0	0	189	66	104	5.130891903	0.049335499	0.049164567	7613	2509.537363	0.329638429	0.284100085	PN	earlyOld	0	840.6672797
108	36	18M	S1	Brn02	B0.26	20231116	WT	rep	2	F	NA	0	60	No MG	MG free	0	0	21	6	400	45.02143894	0.112553597	0.097459376	8316	2512.429999	0.30212001	0.23659113	PN	earlyOld	0	721.5007215
108	37	18M	S1	Brn02	B0.26	20231116	WT	rep	2	F	NA	0	24	No MG	MG free	0	0	13	24	454	50.25806055	0.110700574	0.085938811	4455	677.2111699	0.152011486	0.120981157	PN	earlyOld	0	538.7205387
108	38	18M	S1	Brn02	B0.26	20231116	WT	rep	2	F	NA	0	161	No MG	MG free	0	0	22	11	3052	620.9402614	0.203453559	0.165438309	26285	6408.734524	0.243817178	0.191638052	PN	earlyOld	0	612.5166445
108	39	18M	S1	Brn02	B0.26	20231116	WT	rep	2	F	NA	0	9	No MG	MG free	0	0	30	792	968	120.4047458	0.124385068	0.080231935	3230	478.4380566	0.148123237	0.12805371	PN	earlyOld	0	278.6377709
108	40	18M	S1	Brn02	B0.26	20231116	WT	rep	2	F	NA	36	109	No MG	MG free	0	0	19	96	5283	2459.522211	0.465554081	0.403913945	19160	7081.127321	0.36957867	0.255786985	PN	earlyOld	681.4310051	568.8935282
108	41	18M	S1	Brn02	B0.26	20231116	WT	rep	2	F	NA	0	8	No MG	MG free	0	0	25	20	5254	1093.200336	0.208070106	0.158358127	1440	243.5947206	0.169163	0.143434808	PN	earlyOld	0	555.5555556
108	42	18M	S1	Brn02	B0.26	20231116	WT	rep	2	F	NA	0	49	No MG	MG free	0	0	12	34	77	6.816296646	0.088523333	0.085328449	5021	1654.25571	0.329467379	0.281322956	PN	earlyOld	0	975.9012149
108	43	18M	S1	Brn02	B0.26	20231116	WT	rep	2	F	NA	0	64	No MG	MG free	0	0	107	3	5287	683.8067908	0.129337392	0.105394065	10002	2652.598047	0.265206763	0.200564578	PN	earlyOld	0	639.8720256
108	44	18M	S1	Brn02	B0.26	20231116	WT	rep	2	F	NA	23	101	No MG	MG free	0	0	15	41	4915	1543.193149	0.313976226	0.255970091	16710	4585.046844	0.274389398	0.210208282	PN	earlyOld	467.9552391	604.4284859
108	45	18M	S1	Brn02	B0.26	20231116	WT	rep	2	F	NA	0	71	No MG	MG free	0	0	8	67	3551	725.3412838	0.204263949	0.160349429	8658	2105.110644	0.243140522	0.218570232	PN	earlyOld	0	820.0508201
108	46	18M	S1	Brn02	B0.26	20231116	WT	rep	2	F	NA	59	147	No MG	MG free	0	0	28	34	4609	868.5294125	0.188442051	0.15001145	20844	7145.386863	0.342803054	0.249973297	PN	earlyOld	1280.104144	705.2389177
129	1	19M	M1	Brn03	B0.14	20231116	WT	rep	3	M	NA	39	119	No MG	MG free	0	0	19	46	5298	2536.461892	0.478758379	0.411932558	14925	5304.290852	0.355396372	0.283009082	PN	earlyOld	736.1268403	797.319933
129	2	19M	M1	Brn03	B0.14	20231116	WT	rep	3	M	NA	3	31	No MG	MG free	0	0	9	2	2132	339.4821396	0.159231773	0.121507592	7170	1428.692881	0.199259816	0.164034486	PN	earlyOld	140.7129456	432.3570432
129	3	19M	M1	Brn03	B0.14	20231116	WT	rep	3	M	NA	23	104	No MG	MG free	0	0	18	16	3404	1388.687968	0.407957687	0.344640255	12606	3854.87419	0.305796779	0.256153196	PN	earlyOld	675.6756757	825.0039664
129	4	19M	M1	Brn03	B0.14	20231116	WT	rep	3	M	NA	0	78	No MG	MG free	0	0	36	4	3347	1973.924147	0.589759231	0.545830488	10075	3637.090624	0.361001551	0.306340128	PN	earlyOld	0	774.1935484
129	5	19M	M1	Brn03	B0.14	20231116	WT	rep	3	M	NA	29	117	No MG	MG free	0	0	39	15	2951	1183.108064	0.400917677	0.324406803	15152	5780.898908	0.381527119	0.312764168	PN	earlyOld	982.7177228	772.1752904
129	6	19M	M1	Brn03	B0.14	20231116	WT	rep	3	M	NA	0	91	No MG	MG free	0	0	16	149	1	0.16562143	0.16562143	0.16562143	14287	3456.533945	0.241935602	0.207415879	PN	earlyOld	0	636.9426752
129	7	19M	M1	Brn03	B0.14	20231116	WT	rep	3	M	NA	21	96	No MG	MG free	0	0	8	80	5247	2504.385902	0.477298628	0.420393676	14660	4589.537194	0.313065293	0.247379258	PN	earlyOld	400.2287021	654.8431105
129	8	19M	M1	Brn03	B0.14	20231116	WT	rep	3	M	NA	0	94	No MG	MG free	0	0	24	17	2221	547.8983903	0.246689955	0.224498361	18015	4855.713055	0.269537222	0.218448162	PN	earlyOld	0	521.7873994
129	9	19M	M1	Brn03	B0.14	20231116	WT	rep	3	M	NA	33	82	No MG	MG free	0	0	9	38	6879	2817.253726	0.40954408	0.339971006	10635	3293.469612	0.309682145	0.252635986	PN	earlyOld	479.7208897	771.0390221
129	10	19M	M1	Brn03	B0.14	20231116	WT	rep	3	M	NA	0	3	No MG	MG free	0	0	36	29	9062	4673.08681	0.51567941	0.460547805	424	83.43120468	0.196771709	0.186633095	PN	earlyOld	0	707.5471698
129	11	19M	M1	Brn03	B0.14	20231116	WT	rep	3	M	NA	9	60	No MG	MG free	0	0	30	42	4999	883.5697115	0.176749292	0.143083856	11692	2736.12285	0.234016665	0.198565647	PN	earlyOld	180.0360072	513.1713992
129	12	19M	M1	Brn03	B0.14	20231116	WT	rep	3	M	NA	0	29	No MG	MG free	0	0	22	3	5072	1630.523126	0.32147538	0.24049744	5705	1319.366003	0.231264856	0.200152591	PN	earlyOld	0	508.3260298
129	13	19M	M1	Brn03	B0.14	20231116	WT	rep	3	M	NA	42	89	No MG	MG free	0	0	19	25	5508	2639.178163	0.479153624	0.422735929	17307	5121.777556	0.295936763	0.212001219	PN	earlyOld	762.5272331	514.2427919
129	14	19M	M1	Brn03	B0.14	20231116	WT	rep	3	M	NA	61	96	No MG	MG free	0	0	14	52	7935	4040.65867	0.509219744	0.467437238	14354	4320.495692	0.300995938	0.238712132	PN	earlyOld	768.7460618	668.8031211
129	15	19M	M1	Brn03	B0.14	20231116	WT	rep	3	M	NA	0	0	No MG	MG free	0	0	7	28	3173	938.7302515	0.295849433	0.24319829	6550	1751.616754	0.267422405	0.204013124	PN	earlyOld	0	0
129	16	19M	M1	Brn03	B0.14	20231116	WT	rep	3	M	NA	7	37	No MG	MG free	0	0	29	18	6843	2683.20734	0.392109797	0.319928288	11434	2041.749433	0.178568255	0.15806821	PN	earlyOld	102.2943154	323.5962918
129	17	19M	M1	Brn03	B0.14	20231116	WT	rep	3	M	NA	0	36	No MG	MG free	0	0	41	58	7284	3555.222065	0.4880865	0.411917299	2703	616.3310603	0.22801741	0.190493628	PN	earlyOld	0	1331.853496
129	18	19M	M1	Brn03	B0.14	20231116	WT	rep	3	M	NA	23	20	No MG	MG free	0	0	10	9	9437	4981.133869	0.527830229	0.46488899	8522	2378.603998	0.279113353	0.240863666	PN	earlyOld	243.7215217	234.6866933
129	19	19M	M1	Brn03	B0.14	20231116	WT	rep	3	M	NA	0	54	No MG	MG free	0	0	52	38	14939	6950.54171	0.465261511	0.407476932	16515	4803.392416	0.290850283	0.2228809	PN	earlyOld	0	326.9754768
129	20	19M	M1	Brn03	B0.14	20231116	WT	rep	3	M	NA	49	115	No MG	MG free	0	0	34	40	9043	4631.545648	0.512169153	0.443595022	39182	11210.65933	0.286117588	0.224338144	PN	earlyOld	541.8555789	293.5021183
129	21	19M	M1	Brn03	B0.14	20231116	WT	rep	3	M	NA	0	0	No MG	MG free	0	0	14	2	2988	1501.158084	0.50239561	0.434454858	12364	3157.497735	0.255378335	0.220370799	PN	earlyOld	0	0
129	22	19M	M1	Brn03	B0.14	20231116	WT	rep	3	M	NA	58	249	No MG	MG free	0	0	26	36	2665	847.3823304	0.317967103	0.253635466	13638	3764.971298	0.276064767	0.217639431	PN	earlyOld	2176.360225	1825.780906
129	23	19M	M1	Brn03	B0.14	20231116	WT	rep	3	M	NA	13	71	No MG	MG free	0	0	39	65	5123	2400.443579	0.468562088	0.381918073	14773	3761.978972	0.254652337	0.213473722	PN	earlyOld	253.7575639	480.6065119
129	24	19M	M1	Brn03	B0.14	20231116	WT	rep	3	M	NA	40	91	No MG	MG free	0	0	16	39	8463	4097.547051	0.484171931	0.418852508	7796	2360.005554	0.302720056	0.238117039	PN	earlyOld	472.6456339	1167.265264
129	25	19M	M1	Brn03	B0.14	20231116	WT	rep	3	M	NA	0	77	No MG	MG free	0	0	9	40	4532	2053.937895	0.453207832	0.373189896	36317	10760.12821	0.296283509	0.237644002	PN	earlyOld	0	212.0219181
129	26	19M	M1	Brn03	B0.14	20231116	WT	rep	3	M	NA	50	56	No MG	MG free	0	0	8	9	10496	4035.284123	0.384459234	0.342900753	18984	4449.122486	0.234361699	0.184786752	PN	earlyOld	476.3719512	294.9852507
129	27	19M	M1	Brn03	B0.14	20231116	WT	rep	3	M	NA	0	0	No MG	MG free	0	0	18	4	5941	2765.203648	0.465444142	0.389715433	3326	916.6237735	0.275593438	0.229556724	PN	earlyOld	0	0
129	28	19M	M1	Brn03	B0.14	20231116	WT	rep	3	M	NA	75	254	No MG	MG free	0	0	26	7	10185	5424.416601	0.532588768	0.475417703	4483	1306.606104	0.291457975	0.225932702	PN	earlyOld	736.377025	5665.848762
129	29	19M	M1	Brn03	B0.14	20231116	WT	rep	3	M	NA	0	119	No MG	MG free	0	0	34	113	7834	3763.365393	0.480388741	0.405706882	37870	9551.363716	0.252214516	0.207293808	PN	earlyOld	0	314.232902
129	30	19M	M1	Brn03	B0.14	20231116	WT	rep	3	M	NA	0	23	No MG	MG free	0	0	22	27	9084	4437.248539	0.488468575	0.412756532	8618	2475.912962	0.28729554	0.225513086	PN	earlyOld	0	266.8832676
129	31	19M	M1	Brn03	B0.14	20231116	WT	rep	3	M	NA	0	35	No MG	MG free	0	0	53	31	3678	1480.720241	0.402588429	0.330052644	15430	4328.044953	0.28049546	0.219317928	PN	earlyOld	0	226.830849
129	32	19M	M1	Brn03	B0.14	20231116	WT	rep	3	M	NA	95	231	No MG	MG free	0	0	33	45	2355	449.6346534	0.190927666	0.175547421	11146	3523.774533	0.316147006	0.223407343	PN	earlyOld	4033.970276	2072.492374
129	33	19M	M1	Brn03	B0.14	20231116	WT	rep	3	M	NA	0	45	No MG	MG free	0	0	10	44	11258	5818.828352	0.516861641	0.452384233	35643	11924.68713	0.33455902	0.273182273	PN	earlyOld	0	126.251999
129	34	19M	M1	Brn03	B0.14	20231116	WT	rep	3	M	NA	59	121	No MG	MG free	0	0	24	56	7380	2477.49076	0.335703355	0.267750055	7694	1882.177218	0.24462922	0.191561759	PN	earlyOld	799.4579946	1572.654016
129	35	19M	M1	Brn03	B0.14	20231116	WT	rep	3	M	NA	0	61	No MG	MG free	0	0	18	50	6656	3410.850736	0.512447526	0.456153214	7913	2379.235691	0.300674294	0.233218893	PN	earlyOld	0	770.8833565
129	36	19M	M1	Brn03	B0.14	20231116	WT	rep	3	M	NA	20	238	No MG	MG free	0	0	16	9	2231	1105.921446	0.49570661	0.44147402	22818	7156.002654	0.313612177	0.254123747	PN	earlyOld	896.458987	1043.036199
129	37	19M	M1	Brn03	B0.14	20231116	WT	rep	3	M	NA	17	44	No MG	MG free	0	0	7	1	10463	4622.817989	0.441825288	0.368192583	8764	3249.457953	0.370773386	0.285450518	PN	earlyOld	162.477301	502.0538567
129	38	19M	M1	Brn03	B0.14	20231116	WT	rep	3	M	NA	36	47	No MG	MG free	0	0	17	32	2641	661.7073478	0.250551817	0.215625241	4781	1406.74046	0.294235612	0.239757389	PN	earlyOld	1363.12003	983.0579377
129	39	19M	M1	Brn03	B0.14	20231116	WT	rep	3	M	NA	0	140	No MG	MG free	0	0	76	57	10217	4238.967683	0.414893578	0.350194544	4656	1190.835752	0.255763692	0.199114978	PN	earlyOld	0	3006.872852
129	40	19M	M1	Brn03	B0.14	20231116	WT	rep	3	M	NA	0	64	No MG	MG free	0	0	14	5	6910	3077.020537	0.445299644	0.375448227	10775	2842.691096	0.26382284	0.197116047	PN	earlyOld	0	593.9675174
129	41	19M	M1	Brn03	B0.14	20231116	WT	rep	3	M	NA	0	35	No MG	MG free	0	0	12	3	5389	2507.846724	0.465364024	0.387701243	6351	1557.691769	0.245267166	0.205363542	PN	earlyOld	0	551.0943159
129	42	19M	M1	Brn03	B0.14	20231116	WT	rep	3	M	NA	0	33	No MG	MG free	0	0	22	3	10099	4583.78311	0.453884851	0.374509811	562	103.5259024	0.184209791	0.146303505	PN	earlyOld	0	5871.886121
129	43	19M	M1	Brn03	B0.14	20231116	WT	rep	3	M	NA	59	76	No MG	MG free	0	0	10	8	8955	4689.406973	0.523663537	0.473907083	4536	1977.600427	0.43597893	0.343434811	PN	earlyOld	658.8498046	1675.485009
129	44	19M	M1	Brn03	B0.14	20231116	WT	rep	3	M	NA	0	36	One MG	MG free	21.05263158	0	18	3	13701	6232.042694	0.454860426	0.380552381	20585	8986.35552	0.436548726	0.353856713	PN	earlyOld	0	174.8846247
129	45	19M	M1	Brn03	B0.14	20231116	WT	rep	3	M	NA	0	5	No MG	MG free	0	0	40	91	7165	3663.946122	0.511367219	0.451201648	8343	3310.874465	0.396844596	0.271511406	PN	earlyOld	0	59.93048064
129	46	19M	M1	Brn03	B0.14	20231116	WT	rep	3	M	NA	0	23	No MG	MG free	0	0	34	18	11435	4264.966325	0.372974755	0.283695728	21175	6649.903547	0.314045032	0.249111161	PN	earlyOld	0	108.6186541
129	47	19M	M1	Brn03	B0.14	20231116	WT	rep	3	M	NA	0	145	No MG	MG free	0	0	25	6	14153	6139.693188	0.433808605	0.363302052	11315	3743.924146	0.330881498	0.243801028	PN	earlyOld	0	1281.484755
129	48	19M	M1	Brn03	B0.14	20231116	WT	rep	3	M	NA	37	55	No MG	MG free	0	0	21	27	3802	1020.313726	0.268362369	0.218493938	16055	4124.61674	0.256905434	0.199435413	PN	earlyOld	973.1720147	342.5724073
129	49	19M	M1	Brn03	B0.14	20231116	WT	rep	3	M	NA	49	125	No MG	MG free	0	0	14	1	6395	2389.364203	0.373630055	0.280804157	13489	3897.278126	0.288922687	0.222140841	PN	earlyOld	766.2236122	926.6809993
129	50	19M	M1	Brn03	B0.14	20231116	WT	rep	3	M	NA	0	0	No MG	MG free	0	0	22	49	9981	3115.190128	0.312112026	0.24200809	15262	4092.849928	0.268172581	0.197055012	PN	earlyOld	0	0
129	51	19M	M1	Brn03	B0.14	20231116	WT	rep	3	M	NA	42	74	No MG	MG free	0	0	7	11	5324	1802.382513	0.338539165	0.263462275	8335	2038.087023	0.244521538	0.192286566	PN	earlyOld	788.8805409	887.8224355
129	52	19M	M1	Brn03	B0.14	20231116	WT	rep	3	M	NA	64	108	No MG	MG free	0	0	57	3	10852	4737.124452	0.436520867	0.363866627	13768	3277.076739	0.238021262	0.171969175	PN	earlyOld	589.7530409	784.4276583
129	53	19M	M1	Brn03	B0.14	20231116	WT	rep	3	M	NA	53	82	No MG	MG free	0	0	12	29	5283	1593.068788	0.30154624	0.233379111	7723	2145.216083	0.277769789	0.221492335	PN	earlyOld	1003.217869	1061.763563
129	54	19M	M1	Brn03	B0.14	20231116	WT	rep	3	M	NA	59	96	No MG	MG free	0	0	39	14	3190	545.0496532	0.17086196	0.145983055	13122	3018.081637	0.230001649	0.190493628	PN	earlyOld	1849.529781	731.5957933
129	55	19M	M1	Brn03	B0.14	20231116	WT	rep	3	M	NA	0	54	No MG	MG free	0	0	8	16	3707	936.355276	0.252591118	0.189158469	3607	818.3853521	0.226888093	0.183260858	PN	earlyOld	0	1497.088994
129	56	19M	M1	Brn03	B0.14	20231116	WT	rep	3	M	NA	25	81	No MG	MG free	0	0	16	12	9381	3332.611033	0.355251149	0.278049886	27297	9674.72691	0.354424549	0.274128318	PN	earlyOld	266.4961092	296.735905
133	1	19M	M1	Brn03	B0.26	20231116	WT	rep	3	M	NA	0	99	No MG	MG free	0	0	13	8	2715	2034.735927	0.74944233	0.753055632	18900	12678.02283	0.670794859	0.685954094	PN	earlyOld	0	523.8095238
133	2	19M	M1	Brn03	B0.26	20231116	WT	rep	3	M	NA	0	123	No MG	MG free	0	0	18	22	2079	1651.817868	0.794525189	0.836697936	17357	10054.92174	0.57930067	0.55096513	PN	earlyOld	0	708.6478078
133	3	19M	M1	Brn03	B0.26	20231116	WT	rep	3	M	NA	17	127	No MG	MG free	0	0	36	2	5709	4519.954557	0.791724392	0.827466249	21202	11104.07823	0.523727867	0.464591444	PN	earlyOld	297.7754423	599.0000943
133	4	19M	M1	Brn03	B0.26	20231116	WT	rep	3	M	NA	25	102	No MG	MG free	0	0	10	43	5165	2879.868712	0.557573807	0.517074823	12525	7989.937664	0.637919175	0.62182802	PN	earlyOld	484.0271055	814.3712575
133	5	19M	M1	Brn03	B0.26	20231116	WT	rep	3	M	NA	28	108	No MG	MG free	0	0	16	21	4771	3473.044052	0.727948869	0.748615265	12064	7218.043702	0.598312641	0.576485872	PN	earlyOld	586.879061	895.2254642
133	6	19M	M1	Brn03	B0.26	20231116	WT	rep	3	M	NA	0	124	No MG	MG free	0	0	8	43	3293	2618.182024	0.795075015	0.883703351	15571	8671.496175	0.556900403	0.532150745	PN	earlyOld	0	796.3521932
133	7	19M	M1	Brn03	B0.26	20231116	WT	rep	3	M	NA	0	79	No MG	MG free	0	0	13	22	4576	1974.675945	0.431528834	0.376882583	12434	4308.96341	0.34654684	0.314229041	PN	earlyOld	0	635.3546727
133	8	19M	M1	Brn03	B0.26	20231116	WT	rep	3	M	NA	0	98	No MG	MG free	0	0	6	21	780	228.0173498	0.292329936	0.260288388	15066	9622.763179	0.638707233	0.633005261	PN	earlyOld	0	650.4712598
133	9	19M	M1	Brn03	B0.26	20231116	WT	rep	3	M	NA	0	140	No MG	MG free	0	0	7	7	3530	2739.76141	0.776136377	0.854489982	18150	9985.415899	0.550160656	0.512443721	PN	earlyOld	0	771.3498623
133	10	19M	M1	Brn03	B0.26	20231116	WT	rep	3	M	NA	0	197	No MG	MG free	0	0	14	77	4416	3162.557198	0.716158786	0.751796722	31893	15840.67909	0.496682002	0.398123145	PN	earlyOld	0	617.6904023
133	11	19M	M1	Brn03	B0.26	20231116	WT	rep	3	M	NA	32	113	No MG	MG free	0	0	10	1	2560	1991.742275	0.778024326	0.815259039	12157	6057.549951	0.498276709	0.433104455	PN	earlyOld	1250	929.5056346
133	12	19M	M1	Brn03	B0.26	20231116	WT	rep	3	M	NA	0	126	No MG	MG free	0	0	21	24	5837	4309.622279	0.738328299	0.760242641	17269	9541.249638	0.552507362	0.508964658	PN	earlyOld	0	729.6311309
133	13	19M	M1	Brn03	B0.26	20231116	WT	rep	3	M	NA	0	40	No MG	MG free	0	0	37	15	4663	3821.579431	0.819553813	0.882772565	8036	2247.208224	0.279642636	0.233691916	PN	earlyOld	0	497.7600796
133	14	19M	M1	Brn03	B0.26	20231116	WT	rep	3	M	NA	0	131	No MG	MG free	0	0	15	5	7695	5337.255055	0.693600397	0.714793622	18703	11895.76873	0.636035328	0.617883563	PN	earlyOld	0	700.4223921
133	15	19M	M1	Brn03	B0.26	20231116	WT	rep	3	M	NA	28	122	No MG	MG free	0	0	27	29	3174	2285.144151	0.719957199	0.757915616	20893	12805.9669	0.612930977	0.59048599	PN	earlyOld	882.1676118	583.9276313
133	16	19M	M1	Brn03	B0.26	20231116	WT	rep	3	M	NA	0	6	No MG	MG free	0	0	46	7	2623	2053.233586	0.782780628	0.787716508	10580	966.5002831	0.091351634	0.064744033	PN	earlyOld	0	56.71077505
133	17	19M	M1	Brn03	B0.26	20231116	WT	rep	3	M	NA	0	132	No MG	MG free	0	0	22	5	4255	2261.525017	0.531498241	0.480598152	18242	11401.82213	0.625031363	0.614557087	PN	earlyOld	0	723.6048679
133	18	19M	M1	Brn03	B0.26	20231116	WT	rep	3	M	NA	0	139	No MG	MG free	0	0	13	9	2328	1857.036393	0.797696045	0.874128342	22379	12779.58466	0.571052534	0.53184557	PN	earlyOld	0	621.1180124
133	19	19M	M1	Brn03	B0.26	20231116	WT	rep	3	M	NA	0	78	No MG	MG free	0	0	20	19	6299	5136.487694	0.815444943	0.85590142	9444	4147.77287	0.439196619	0.371999681	PN	earlyOld	0	825.9212198
133	20	19M	M1	Brn03	B0.26	20231116	WT	rep	3	M	NA	0	95	No MG	MG free	0	0	7	27	5375	4449.647685	0.82784143	0.885015666	16335	5652.853147	0.346057738	0.304875255	PN	earlyOld	0	581.5733088
133	21	19M	M1	Brn03	B0.26	20231116	WT	rep	3	M	NA	15	114	No MG	MG free	0	0	14	28	1782	433.9646754	0.243526754	0.209750518	15341	7342.613062	0.478626756	0.403059423	PN	earlyOld	841.7508418	743.1067075
133	22	19M	M1	Brn03	B0.26	20231116	WT	rep	3	M	NA	0	48	No MG	MG free	0	0	25	8	4034	3546.390081	0.879124958	1	5774	1932.022782	0.33460734	0.27800411	PN	earlyOld	0	831.3127814
133	23	19M	M1	Brn03	B0.26	20231116	WT	rep	3	M	NA	0	68	No MG	MG free	0	0	24	1	3295	2901.741908	0.880650048	1	9895	3979.977678	0.402221089	0.366781116	PN	earlyOld	0	687.2157655
133	24	19M	M1	Brn03	B0.26	20231116	WT	rep	3	M	NA	0	129	No MG	MG free	0	0	8	13	3671	2364.696376	0.644155918	0.64397651	21668	13472.79759	0.621783164	0.610421896	PN	earlyOld	0	595.3479786
133	25	19M	M1	Brn03	B0.26	20231116	WT	rep	3	M	NA	0	104	No MG	MG free	0	0	19	7	5078	3037.431356	0.598155052	0.54241246	13180	5590.3429	0.424153483	0.373830765	PN	earlyOld	0	789.0743551
133	26	19M	M1	Brn03	B0.26	20231116	WT	rep	3	M	NA	30	34	No MG	MG free	0	0	31	3	3402	2511.9263	0.738367519	0.755657256	3923	1615.833219	0.411887132	0.354215294	PN	earlyOld	881.8342152	866.6836605
133	27	19M	M1	Brn03	B0.26	20231116	WT	rep	3	M	NA	0	117	No MG	MG free	0	0	19	13	2879	991.5662927	0.34441344	0.286099017	15396	8427.096768	0.547356246	0.486182958	PN	earlyOld	0	759.9376461
133	28	19M	M1	Brn03	B0.26	20231116	WT	rep	3	M	NA	0	198	No MG	MG free	0	0	22	5	3908	2291.367666	0.586327448	0.546547651	32664	20076.39069	0.614633563	0.582955658	PN	earlyOld	0	606.1719324
133	29	19M	M1	Brn03	B0.26	20231116	WT	rep	3	M	NA	17	103	No MG	MG free	0	0	29	50	3110	2342.280736	0.753144931	0.823208988	17517	10749.1583	0.613641508	0.583352387	PN	earlyOld	546.6237942	588.0002283
133	30	19M	M1	Brn03	B0.26	20231116	WT	rep	3	M	NA	24	47	No MG	MG free	0	0	14	4	3943	1799.248815	0.456314688	0.392683297	5059	3084.488779	0.609703257	0.566727698	PN	earlyOld	608.6735988	929.0373592
133	31	19M	M1	Brn03	B0.26	20231116	WT	rep	3	M	NA	0	141	No MG	MG free	0	0	35	24	2361	798.3953608	0.338159831	0.288998246	21672	10157.22936	0.468679834	0.392050058	PN	earlyOld	0	650.6090808
133	32	19M	M1	Brn03	B0.26	20231116	WT	rep	3	M	NA	20	130	No MG	MG free	0	0	13	31	4772	2227.62028	0.46681062	0.370046526	17222	8282.994781	0.48095429	0.411139101	PN	earlyOld	419.1114837	754.8484497
133	33	19M	M1	Brn03	B0.26	20231116	WT	rep	3	M	NA	30	66	No MG	MG free	0	0	27	13	2740	1291.187595	0.471236349	0.426962703	8367	4976.610087	0.594790258	0.547631025	PN	earlyOld	1094.890511	788.8131947
133	34	19M	M1	Brn03	B0.26	20231116	WT	rep	3	M	NA	21	147	No MG	MG free	0	0	24	10	4629	1817.570748	0.392648682	0.30764477	18475	10543.13811	0.570670533	0.527672231	PN	earlyOld	453.661698	795.6698241
133	35	19M	M1	Brn03	B0.26	20231116	WT	rep	3	M	NA	43	125	No MG	MG free	0	0	18	27	2230	1549.101899	0.694664529	0.704615831	16618	8710.338677	0.524150841	0.459205002	PN	earlyOld	1928.251121	752.1964135
133	36	19M	M1	Brn03	B0.26	20231116	WT	rep	3	M	NA	0	77	No MG	MG free	0	0	16	13	2705	973.4069576	0.359854698	0.304394603	12886	4901.066284	0.380340391	0.320302129	PN	earlyOld	0	597.5477262
133	37	19M	M1	Brn03	B0.26	20231116	WT	rep	3	M	NA	0	141	No MG	MG free	0	0	16	9	5920	3240.60795	0.547399991	0.514061213	19496	9974.606532	0.511623232	0.442694753	PN	earlyOld	0	723.225277
133	38	19M	M1	Brn03	B0.26	20231116	WT	rep	3	M	NA	29	172	No MG	MG free	0	0	8	1	2714	1439.64805	0.530452487	0.482780188	23119	12858.85179	0.556202768	0.495414674	PN	earlyOld	1068.53353	743.9768156
133	39	19M	M1	Brn03	B0.26	20231116	WT	rep	3	M	NA	24	143	No MG	MG free	0	0	13	25	5325	4206.338797	0.789922779	0.856961906	19575	11783.68581	0.601976287	0.559647501	PN	earlyOld	450.7042254	730.5236271
133	40	19M	M1	Brn03	B0.26	20231116	WT	rep	3	M	NA	0	133	No MG	MG free	0	0	42	12	3362	156.1785309	0.046454054	0.041916534	17171	10384.94546	0.604795613	0.580560029	PN	earlyOld	0	774.5617611
133	41	19M	M1	Brn03	B0.26	20231116	WT	rep	3	M	NA	0	119	No MG	MG free	0	0	36	19	5673	2607.026872	0.459549951	0.404287785	21103	14038.68276	0.665245831	0.683154047	PN	earlyOld	0	563.9008672
133	42	19M	M1	Brn03	B0.26	20231116	WT	rep	3	M	NA	25	73	No MG	MG free	0	0	28	55	2138	464.4662851	0.217243351	0.185687035	9529	3880.253576	0.407204699	0.349378198	PN	earlyOld	1169.317119	766.082485
133	43	19M	M1	Brn03	B0.26	20231116	WT	rep	3	M	NA	0	55	No MG	MG free	0	0	7	59	25	2.603677433	0.104147097	0.103471428	8971	3841.839324	0.428250956	0.372808427	PN	earlyOld	0	613.0866124
133	44	19M	M1	Brn03	B0.26	20231116	WT	rep	3	M	NA	0	4	No MG	MG free	0	0	23	4	2486	1115.735256	0.448807424	0.349904627	9364	764.5080805	0.081643323	0.06242466	PN	earlyOld	0	42.7167877
133	45	19M	M1	Brn03	B0.26	20231116	WT	rep	3	M	NA	0	57	No MG	MG free	0	0	16	12	2933	435.383032	0.148442902	0.123094529	8637	3491.9039	0.404295924	0.333318084	PN	earlyOld	0	659.951372
133	46	19M	M1	Brn03	B0.26	20231116	WT	rep	3	M	NA	0	102	No MG	MG free	0	0	40	27	3018	559.909163	0.185523248	0.143083856	16928	11001.44576	0.649896371	0.644357979	PN	earlyOld	0	602.5519849
133	47	19M	M1	Brn03	B0.26	20231116	WT	rep	3	M	NA	0	114	No MG	MG free	0	0	19	4	2779	632.5014724	0.227600386	0.192126349	14758	9145.138308	0.619673283	0.58696878	PN	earlyOld	0	772.4623933
135	1	19M	M1	Brn03	B0.26	20231116	WT	rep	3	M	NA	0	11	No MG	MG free	0	0	34	78	4741	2614.768886	0.55152265	0.503601134	6293	1078.571008	0.171392183	0.109407187	PN	earlyOld	0	174.7973939
135	2	19M	M1	Brn03	B0.26	20231116	WT	rep	3	M	NA	0	112	No MG	MG free	0	0	15	94	2347	1164.290913	0.496076231	0.428725109	14188	4888.062166	0.344520874	0.298359662	PN	earlyOld	0	789.3994925
135	3	19M	M1	Brn03	B0.26	20231116	WT	rep	3	M	NA	32	69	No MG	MG free	0	0	22	53	3539	974.4235596	0.275338672	0.190882735	8704	3230.505333	0.371151808	0.304203868	PN	earlyOld	904.2102289	792.7389706
135	4	19M	M1	Brn03	B0.26	20231116	WT	rep	3	M	NA	0	89	No MG	MG free	0	0	9	39	5160	2312.781202	0.448213411	0.379156172	11235	5427.308249	0.483071495	0.423292905	PN	earlyOld	0	792.1673342
135	5	19M	M1	Brn03	B0.26	20231116	WT	rep	3	M	NA	18	132	No MG	MG free	0	0	35	36	5103	2162.068849	0.423685842	0.361104757	17003	6562.157612	0.385941164	0.317151129	PN	earlyOld	352.7336861	776.3335882
135	6	19M	M1	Brn03	B0.26	20231116	WT	rep	3	M	NA	0	112	No MG	MG free	0	0	45	3	2214	1024.751202	0.462850588	0.413885713	15441	6170.92871	0.399645665	0.328336	PN	earlyOld	0	725.341623
135	7	19M	M1	Brn03	B0.26	20231116	WT	rep	3	M	NA	0	132	No MG	MG free	0	0	9	9	5179	2859.903807	0.552211587	0.48918134	18720	7450.394753	0.397991173	0.32443732	PN	earlyOld	0	705.1282051
135	8	19M	M1	Brn03	B0.26	20231116	WT	rep	3	M	NA	16	117	No MG	MG free	0	0	52	48	2205	1111.977951	0.50429839	0.453894854	17115	7034.93907	0.411039385	0.343167782	PN	earlyOld	725.6235828	683.6108677
135	9	19M	M1	Brn03	B0.26	20231116	WT	rep	3	M	NA	0	171	No MG	MG free	0	0	12	32	2190	1028.471367	0.469621629	0.38472572	22205	10159.3023	0.457523184	0.391508341	PN	earlyOld	0	770.096825
135	10	19M	M1	Brn03	B0.26	20231116	WT	rep	3	M	NA	34	160	No MG	MG free	0	0	7	28	221	36.42551308	0.164821326	0.159288928	22416	8023.090227	0.357918015	0.278034627	PN	earlyOld	15384.61538	713.7758744
135	11	19M	M1	Brn03	B0.26	20231116	WT	rep	3	M	NA	28	212	No MG	MG free	0	0	9	76	2088	1056.96408	0.50620885	0.44425115	26362	9159.956328	0.347468186	0.280216664	PN	earlyOld	1340.996169	804.1878461
135	12	19M	M1	Brn03	B0.26	20231116	WT	rep	3	M	NA	0	86	No MG	MG free	0	0	74	3	3981	2573.156145	0.646359243	0.627962172	10499	4404.475426	0.419513804	0.356580466	PN	earlyOld	0	819.125631
135	13	19M	M1	Brn03	B0.26	20231116	WT	rep	3	M	NA	15	100	No MG	MG free	0	0	66	58	6676	3427.432791	0.513396164	0.453772783	11665	5848.880033	0.501404203	0.44953078	PN	earlyOld	224.6854404	857.2653236
135	14	19M	M1	Brn03	B0.26	20231116	WT	rep	3	M	NA	37	75	No MG	MG free	0	0	19	10	4463	1215.251087	0.272294664	0.21824979	9658	3268.952574	0.338470964	0.264942408	PN	earlyOld	829.0387632	776.5582936
135	15	19M	M1	Brn03	B0.26	20231116	WT	rep	3	M	NA	0	51	No MG	MG free	0	0	27	13	3498	1065.935896	0.304727243	0.259494931	5955	2155.469428	0.361959602	0.307461649	PN	earlyOld	0	856.4231738
135	16	19M	M1	Brn03	B0.26	20231116	WT	rep	3	M	NA	0	186	No MG	MG free	0	0	55	7	2147	478.3576417	0.222802814	0.182627603	25321	9207.983582	0.363650076	0.293469131	PN	earlyOld	0	734.568145
135	17	19M	M1	Brn03	B0.26	20231116	WT	rep	3	M	NA	0	102	No MG	MG free	0	0	29	32	6749	2310.30927	0.342318754	0.255642027	17760	5371.765607	0.30246428	0.230655372	PN	earlyOld	0	574.3243243
135	18	19M	M1	Brn03	B0.26	20231116	WT	rep	3	M	NA	0	217	No MG	MG free	0	0	37	11	7126	3001.258442	0.421170143	0.343938351	27767	8532.268882	0.307280905	0.249629974	PN	earlyOld	0	781.5032233
135	19	19M	M1	Brn03	B0.26	20231116	WT	rep	3	M	NA	0	71	No MG	MG free	0	0	25	31	4462	1439.349187	0.322579379	0.274052024	7845	2602.901398	0.331791128	0.283428699	PN	earlyOld	0	905.0350542
135	20	19M	M1	Brn03	B0.26	20231116	WT	rep	3	M	NA	18	36	No MG	MG free	0	0	12	8	2548	783.4383463	0.307471878	0.236484319	3401	1238.127886	0.364048188	0.324116886	PN	earlyOld	706.4364207	1058.512202
135	21	19M	M1	Brn03	B0.26	20231116	WT	rep	3	M	NA	24	127	No MG	MG free	0	0	6	40	2438	1046.081682	0.4290737	0.370336473	15915	6315.243733	0.396810791	0.331601441	PN	earlyOld	984.4134537	797.9893183
135	22	19M	M1	Brn03	B0.26	20231116	WT	rep	3	M	NA	0	120	No MG	MG free	0	0	18	24	2667	1336.069598	0.500963479	0.422583356	15998	7282.009124	0.455182468	0.379293501	PN	earlyOld	0	750.0937617
135	23	19M	M1	Brn03	B0.26	20231116	WT	rep	3	M	NA	1	161	One MG	MG free	40.30037547	0	19	14	3596	2115.014358	0.588157497	0.538780808	23988	10812.85361	0.450760947	0.369939715	PN	earlyOld	27.80867631	671.1689178
135	24	19M	M1	Brn03	B0.26	20231116	WT	rep	3	M	NA	1	65	No MG	MG free	0	0	23	20	8607	3624.946028	0.421162545	0.337193877	12515	3051.850813	0.243855439	0.201525897	PN	earlyOld	11.6184501	519.3767479
135	25	19M	M1	Brn03	B0.26	20231116	WT	rep	3	M	NA	0	181	No MG	MG free	0	0	9	74	2464	469.9520871	0.190727308	0.171175703	25312	10035.00263	0.396452379	0.320103765	PN	earlyOld	0	715.0758534
135	26	19M	M1	Brn03	B0.26	20231116	WT	rep	3	M	NA	0	182	No MG	MG free	0	0	16	32	2540	1094.256764	0.43080975	0.359365225	22416	7259.799817	0.323866873	0.261692226	PN	earlyOld	0	811.9200571
135	27	19M	M1	Brn03	B0.26	20231116	WT	rep	3	M	NA	15	96	No MG	MG free	0	0	10	20	3384	1996.038881	0.589846005	0.549141705	12592	6027.62652	0.478686985	0.404440373	PN	earlyOld	443.2624113	762.3888183
135	28	19M	M1	Brn03	B0.26	20231116	WT	rep	3	M	NA	0	70	No MG	MG free	0	0	21	12	7698	3672.15021	0.477026528	0.403524846	11240	3172.228169	0.282226705	0.24061951	PN	earlyOld	0	622.7758007
135	29	19M	M1	Brn03	B0.26	20231116	WT	rep	3	M	NA	0	43	No MG	MG free	0	0	32	2	5188	1552.975158	0.299339853	0.248126954	6038	1874.996994	0.310532791	0.265018702	PN	earlyOld	0	712.1563432
135	30	19M	M1	Brn03	B0.26	20231116	WT	rep	3	M	NA	0	273	No MG	MG free	0	0	44	60	59	9.340108395	0.158306922	0.137033649	34185	16461.27452	0.481535016	0.403486699	PN	earlyOld	0	798.5958754
135	31	19M	M1	Brn03	B0.26	20231116	WT	rep	3	M	NA	28	249	No MG	MG free	0	0	11	3	3385	1981.273792	0.585309835	0.538628221	32341	12384.53383	0.38293602	0.322133213	PN	earlyOld	827.1787297	769.9205343
135	32	19M	M1	Brn03	B0.26	20231116	WT	rep	3	M	NA	0	163	No MG	MG free	0	0	10	26	2739	444.9181967	0.162438188	0.142168313	22859	6763.244545	0.29586791	0.251033813	PN	earlyOld	0	713.0670633
135	33	19M	M1	Brn03	B0.26	20231116	WT	rep	3	M	NA	46	206	No MG	MG free	0	0	16	8	6389	3416.070344	0.534679972	0.474769205	26171	11161.56069	0.426485831	0.361165792	PN	earlyOld	719.9874785	787.1307936
135	34	19M	M1	Brn03	B0.26	20231116	WT	rep	3	M	NA	18	67	No MG	MG free	0	0	17	3	7190	2842.294209	0.395312129	0.334752411	15229	3306.537683	0.21712113	0.188242927	PN	earlyOld	250.3477051	439.9500952
135	35	19M	M1	Brn03	B0.26	20231116	WT	rep	3	M	NA	0	161	No MG	MG free	0	0	28	12	5087	2241.532906	0.440639455	0.36697948	20413	9423.544946	0.461644293	0.397467017	PN	earlyOld	0	788.713075
135	36	19M	M1	Brn03	B0.26	20231116	WT	rep	3	M	NA	0	29	No MG	MG free	0	0	30	12	5440	2852.067215	0.524277062	0.464805067	9819	2114.376838	0.215335252	0.165972382	PN	earlyOld	0	295.3457582
135	37	19M	M1	Brn03	B0.26	20231116	WT	rep	3	M	NA	22	185	One MG	MG free	0.559552358	0	19	86	3265	599.4480205	0.183598169	0.130205229	25988	8111.361623	0.312119502	0.249759674	PN	earlyOld	673.81317	711.8670155
135	38	19M	M1	Brn03	B0.26	20231116	WT	rep	3	M	NA	7	57	One MG	MG free	32.64201984	0	17	15	7558	4009.042038	0.530436893	0.468299389	10365	2673.399877	0.2579257	0.202059969	PN	earlyOld	92.61709447	549.9276411
135	39	19M	M1	Brn03	B0.26	20231116	WT	rep	3	M	NA	0	175	No MG	MG free	0	0	35	18	5285	3198.014098	0.605111466	0.556672037	22827	10044.7841	0.440039607	0.350385278	PN	earlyOld	0	766.6360012
135	40	19M	M1	Brn03	B0.26	20231116	WT	rep	3	M	NA	37	135	No MG	MG free	0	0	44	30	5266	2873.84004	0.545734911	0.479026467	19477	5285.155032	0.27135365	0.205935761	PN	earlyOld	702.6205849	693.1252246
135	41	19M	M1	Brn03	B0.26	20231116	WT	rep	3	M	NA	0	102	No MG	MG free	0	0	37	32	3350	447.4221255	0.133558843	0.102723733	12974	3419.103549	0.263535035	0.211551085	PN	earlyOld	0	786.1877601
135	42	19M	M1	Brn03	B0.26	20231116	WT	rep	3	M	NA	0	165	No MG	MG free	0	0	38	28	2364	1412.4822	0.597496701	0.54480809	19439	7421.299594	0.381773733	0.327077121	PN	earlyOld	0	848.8090951
135	43	19M	M1	Brn03	B0.26	20231116	WT	rep	3	M	NA	0	22	One MG	MG tied	100	28.49807445	8	29	7084	4007.63511	0.565730535	0.527550161	9628	1590.883987	0.165235146	0.122117952	PN	earlyOld	0	228.5002077
135	44	19M	M1	Brn03	B0.26	20231116	WT	rep	3	M	NA	0	156	One MG	MG free	34.49101796	0	26	50	3013	1653.523659	0.548796435	0.498039216	20776	9901.386936	0.476578116	0.418905914	PN	earlyOld	0	750.8663843
135	45	19M	M1	Brn03	B0.26	20231116	WT	rep	3	M	NA	0	166	No MG	MG free	0	0	24	43	4067	1461.04187	0.359243145	0.301495373	24223	8890.840208	0.36704125	0.296154737	PN	earlyOld	0	685.2990959
136	1	19M	M1	Brn03	B0.26	20231116	WT	rep	3	M	NA	0	145	No MG	MG free	0	0	9	50	2316	1555.011369	0.671421144	0.65076679	16362	7728.306782	0.472332648	0.420767516	PN	earlyOld	0	886.1997311
136	2	19M	M1	Brn03	B0.26	20231116	WT	rep	3	M	NA	0	137	No MG	MG free	0	0	12	11	2750	1509.777478	0.549009992	0.493537813	18338	8199.700252	0.447142559	0.384115368	PN	earlyOld	0	747.0825608
136	3	19M	M1	Brn03	B0.26	20231116	WT	rep	3	M	NA	0	125	No MG	MG free	0	0	21	15	5265	2871.866437	0.545463711	0.484054327	16918	5734.413855	0.338953414	0.28642711	PN	earlyOld	0	738.858021
136	4	19M	M1	Brn03	B0.26	20231116	WT	rep	3	M	NA	22	100	No MG	MG free	0	0	32	4	4681	2925.594218	0.624993424	0.600396752	11343	4755.668132	0.419260172	0.355672538	PN	earlyOld	469.9850459	881.6009874
136	5	19M	M1	Brn03	B0.26	20231116	WT	rep	3	M	NA	0	80	No MG	MG free	0	0	24	11	4925	2483.269262	0.504217109	0.444266409	9741	3480.830441	0.357338101	0.298779279	PN	earlyOld	0	821.2709167
136	6	19M	M1	Brn03	B0.26	20231116	WT	rep	3	M	NA	0	94	No MG	MG free	0	0	49	22	4082	2456.228778	0.601721896	0.5685817	11922	4360.14124	0.365722298	0.308720529	PN	earlyOld	0	788.4583124
136	7	19M	M1	Brn03	B0.26	20231116	WT	rep	3	M	NA	0	164	No MG	MG free	0	0	11	9	3068	1802.965164	0.587667915	0.560418069	21669	10640.58753	0.491051158	0.422613859	PN	earlyOld	0	756.8415709
136	8	19M	M1	Brn03	B0.26	20231116	WT	rep	3	M	NA	0	5	No MG	MG free	0	0	16	42	2229	1335.094774	0.598965803	0.554024577	717	258.1192643	0.359998974	0.297505155	PN	earlyOld	0	697.3500697
136	9	19M	M1	Brn03	B0.26	20231116	WT	rep	3	M	NA	0	135	No MG	MG free	0	0	8	33	3195	1608.353612	0.503397062	0.424956128	20104	6894.68846	0.342951077	0.291432053	PN	earlyOld	0	671.5081576
136	10	19M	M1	Brn03	B0.26	20231116	WT	rep	3	M	NA	0	73	No MG	MG free	0	0	10	22	3127	1982.368519	0.633952197	0.601373315	13210	3483.4551	0.263698342	0.231464103	PN	earlyOld	0	552.6116578
136	11	19M	M1	Brn03	B0.26	20231116	WT	rep	3	M	NA	0	78	No MG	MG free	0	0	12	58	2127	1140.287999	0.536101551	0.491470218	9045	3772.751874	0.417109107	0.368566424	PN	earlyOld	0	862.3548922
136	12	19M	M1	Brn03	B0.26	20231116	WT	rep	3	M	NA	0	93	No MG	MG free	0	0	43	3	2335	860.0722817	0.368339307	0.327161059	13576	4447.090806	0.327570036	0.271015495	PN	earlyOld	0	685.0324101
136	13	19M	M1	Brn03	B0.26	20231116	WT	rep	3	M	NA	0	196	No MG	MG free	0	0	19	50	5023	2074.707851	0.413041579	0.355344474	30602	12263.40545	0.400738692	0.319646001	PN	earlyOld	0	640.4810143
136	14	19M	M1	Brn03	B0.26	20231116	WT	rep	3	M	NA	0	68	No MG	MG free	0	0	13	1	8190	2837.79321	0.346494897	0.274814993	7766	2713.399741	0.349394764	0.300450146	PN	earlyOld	0	875.6116405
136	15	19M	M1	Brn03	B0.26	20231116	WT	rep	3	M	NA	17	58	No MG	MG free	0	0	24	23	2438	1781.53231	0.730735156	0.744106174	7298	2817.168962	0.386019315	0.328297853	PN	earlyOld	697.292863	794.7382845
136	16	19M	M1	Brn03	B0.26	20231116	WT	rep	3	M	NA	33	90	No MG	MG free	0	0	13	18	3711	2403.502616	0.647669797	0.629175246	10695	3909.93341	0.365585172	0.290569931	PN	earlyOld	889.2481811	841.5147265
136	17	19M	M1	Brn03	B0.26	20231116	WT	rep	3	M	NA	0	112	No MG	MG free	0	0	19	69	2057	830.403921	0.403696607	0.346417949	18068	6063.887372	0.335614754	0.254779875	PN	earlyOld	0	619.8804516
136	18	19M	M1	Brn03	B0.26	20231116	WT	rep	3	M	NA	0	189	No MG	MG free	0	0	10	25	2085	1596.966017	0.765930944	0.798298597	24479	10186.63972	0.416137903	0.33664453	PN	earlyOld	0	772.0903632
136	19	19M	M1	Brn03	B0.26	20231116	WT	rep	3	M	NA	0	213	No MG	MG free	0	0	35	11	3975	2028.982879	0.510435944	0.443801016	27974	11661.49902	0.416869201	0.331166565	PN	earlyOld	0	761.4213198
136	20	19M	M1	Brn03	B0.26	20231116	WT	rep	3	M	NA	0	20	No MG	MG free	0	0	35	58	3527	2004.595498	0.568357102	0.528831899	4758	797.183337	0.167545888	0.118425272	PN	earlyOld	0	420.3446826
136	21	19M	M1	Brn03	B0.26	20231116	WT	rep	3	M	NA	36	63	No MG	MG free	0	0	33	31	6218	3901.511956	0.62745448	0.598977625	9286	3011.006469	0.324252258	0.252124816	PN	earlyOld	578.9642972	678.4406634
136	22	19M	M1	Brn03	B0.26	20231116	WT	rep	3	M	NA	0	208	No MG	MG free	0	0	27	7	7453	4578.046738	0.614255567	0.572755039	26371	10765.78753	0.408243432	0.333104461	PN	earlyOld	0	788.7452125
136	23	19M	M1	Brn03	B0.26	20231116	WT	rep	3	M	NA	0	75	No MG	MG free	0	0	60	20	2717	1157.006684	0.425839781	0.363897145	10419	4454.425588	0.42752909	0.358396277	PN	earlyOld	0	719.8387561
136	24	19M	M1	Brn03	B0.26	20231116	WT	rep	3	M	NA	42	243	No MG	MG free	0	0	20	14	2254	1148.542596	0.509557496	0.444739461	30766	10787.53969	0.350631856	0.288105607	PN	earlyOld	1863.354037	789.8329325
136	25	19M	M1	Brn03	B0.26	20231116	WT	rep	3	M	NA	36	129	No MG	MG free	0	0	18	43	2554	1997.464149	0.782092462	0.818783879	18626	7354.894639	0.394872471	0.313847572	PN	earlyOld	1409.553641	692.5802641
136	26	19M	M1	Brn03	B0.26	20231116	WT	rep	3	M	NA	0	67	No MG	MG free	0	0	6	20	2894	1921.780591	0.664056873	0.623804092	12217	4011.159501	0.328326062	0.259151608	PN	earlyOld	0	548.4161414
136	27	19M	M1	Brn03	B0.26	20231116	WT	rep	3	M	NA	31	107	No MG	MG free	0	0	14	44	1979	582.8686504	0.294526857	0.255870908	14033	5045.934281	0.359576304	0.302983135	PN	earlyOld	1566.447701	762.4884202
136	28	19M	M1	Brn03	B0.26	20231116	WT	rep	3	M	NA	0	138	No MG	MG free	0	0	8	25	2616	525.5372245	0.200893434	0.137331203	17994	9202.238926	0.511405965	0.448966205	PN	earlyOld	0	766.9223074
136	29	19M	M1	Brn03	B0.26	20231116	WT	rep	3	M	NA	0	96	No MG	MG free	0	0	10	10	4791	1084.452507	0.226352016	0.172953382	11831	4591.718821	0.388109105	0.319508672	PN	earlyOld	0	811.4276054
136	30	19M	M1	Brn03	B0.26	20231116	WT	rep	3	M	NA	0	74	No MG	MG free	0	0	8	15	6294	2825.469476	0.448914756	0.381795973	9258	4697.485862	0.507397479	0.451895922	PN	earlyOld	0	799.308706
136	31	19M	M1	Brn03	B0.26	20231116	WT	rep	3	M	NA	0	165	No MG	MG free	0	0	19	8	5739	3252.564858	0.566747667	0.513756037	21163	9957.623606	0.470520418	0.37817198	PN	earlyOld	0	779.6626187
136	32	19M	M1	Brn03	B0.26	20231116	WT	rep	3	M	NA	0	147	No MG	MG free	0	0	9	49	3978	1677.497611	0.421693718	0.339726865	21815	8005.60917	0.366977271	0.294949263	PN	earlyOld	0	673.8482695
136	33	19M	M1	Brn03	B0.26	20231116	WT	rep	3	M	NA	0	85	No MG	MG free	0	0	35	51	3318	2118.480767	0.638481244	0.606134117	12515	4199.968141	0.335594738	0.27673763	PN	earlyOld	0	679.184978
136	34	19M	M1	Brn03	B0.26	20231116	WT	rep	3	M	NA	0	63	No MG	MG free	0	0	23	45	2606	1360.753277	0.522161656	0.45909819	10213	2728.375465	0.267147309	0.208293274	PN	earlyOld	0	616.8608636
136	35	19M	M1	Brn03	B0.26	20231116	WT	rep	3	M	NA	0	324	No MG	MG free	0	0	12	13	3656	880.2834365	0.240777745	0.161257342	42948	16895.32163	0.393390184	0.319737554	PN	earlyOld	0	754.4006706
136	36	19M	M1	Brn03	B0.26	20231116	WT	rep	3	M	NA	0	32	No MG	MG free	0	0	23	48	5975	1903.571496	0.318589372	0.240741596	3538	1088.039583	0.30752956	0.262561977	PN	earlyOld	0	904.4657999
136	37	19M	M1	Brn03	B0.26	20231116	WT	rep	3	M	NA	0	68	No MG	MG free	0	0	27	49	5496	1783.534401	0.324514993	0.267582208	14562	3427.701414	0.23538672	0.192797735	PN	earlyOld	0	466.968823
136	38	19M	M1	Brn03	B0.26	20231116	WT	rep	3	M	NA	22	91	No MG	MG free	0	0	7	14	3748	2324.186069	0.620113679	0.576821566	13820	4600.041504	0.332853944	0.249866486	PN	earlyOld	586.9797225	658.4659913
136	39	19M	M1	Brn03	B0.26	20231116	WT	rep	3	M	NA	0	187	No MG	MG free	0	0	9	33	4446	2564.329839	0.576772344	0.51824218	28631	11552.73687	0.403504484	0.325383395	PN	earlyOld	0	653.1382068
136	40	19M	M1	Brn03	B0.26	20231116	WT	rep	3	M	NA	27	126	No MG	MG free	0	0	19	23	3306	2053.971542	0.621286008	0.591470182	17546	6995.690811	0.398705734	0.314427406	PN	earlyOld	816.6969147	718.1123903
136	41	19M	M1	Brn03	B0.26	20231116	WT	rep	3	M	NA	0	203	No MG	MG free	0	0	30	55	5891	2926.33341	0.496746462	0.434607476	30265	10557.90543	0.348848684	0.26604867	PN	earlyOld	0	670.7417809
136	42	19M	M1	Brn03	B0.26	20231116	WT	rep	3	M	NA	0	108	No MG	MG free	0	0	27	37	6717	3230.880812	0.481000568	0.424513608	13601	5461.032167	0.40151696	0.320935369	PN	earlyOld	0	794.0592603
136	43	19M	M1	Brn03	B0.26	20231116	WT	rep	3	M	NA	0	167	No MG	MG free	0	0	6	53	13964	6842.038224	0.489976957	0.41945526	23846	8023.920899	0.336489176	0.272358268	PN	earlyOld	0	700.3270989
137	1	19M	M1	Brn03	B0.26	20231116	WT	rep	3	M	NA	0	180	No MG	MG free	0	0	39	3	8664	5130.122926	0.592119451	0.535057604	24390	13243.30364	0.542980879	0.4826276	PN	earlyOld	0	738.0073801
137	2	19M	M1	Brn03	B0.26	20231116	WT	rep	3	M	NA	63	70	No MG	MG free	0	0	17	2	7256	3902.366244	0.537812327	0.475043863	10047	4361.321049	0.434091873	0.338902891	PN	earlyOld	868.246968	696.7253907
137	3	19M	M1	Brn03	B0.26	20231116	WT	rep	3	M	NA	0	209	No MG	MG free	0	0	20	38	6026	3628.255054	0.602100075	0.554390788	28706	10637.66125	0.370572746	0.311818123	PN	earlyOld	0	728.0707866
137	4	19M	M1	Brn03	B0.26	20231116	WT	rep	3	M	NA	50	158	No MG	MG free	0	0	13	31	4917	2848.106249	0.579236577	0.519279778	18464	7718.939909	0.418053505	0.339986265	PN	earlyOld	1016.880212	855.7192374
137	5	19M	M1	Brn03	B0.26	20231116	WT	rep	3	M	NA	0	148	No MG	MG free	0	0	46	37	7163	3396.178807	0.474127992	0.406401157	18972	9592.113009	0.505593138	0.435599297	PN	earlyOld	0	780.096985
137	6	19M	M1	Brn03	B0.26	20231116	WT	rep	3	M	NA	49	122	No MG	MG free	0	0	8	7	2717	1210.464224	0.445514989	0.368596941	15135	6642.658291	0.438893842	0.35803768	PN	earlyOld	1803.459698	806.0786257
137	7	19M	M1	Brn03	B0.26	20231116	WT	rep	3	M	NA	0	201	No MG	MG free	0	0	44	13	2504	1182.282353	0.472157489	0.38535133	26616	12494.62691	0.469440446	0.394750893	PN	earlyOld	0	755.1848512
137	8	19M	M1	Brn03	B0.26	20231116	WT	rep	3	M	NA	0	203	One MG	MG tied	48.21558631	7.938820102	13	15	2816	1300.572152	0.461850906	0.347829401	26112	12856.70449	0.492367666	0.427862972	PN	earlyOld	0	777.4203431
137	9	19M	M1	Brn03	B0.26	20231116	WT	rep	3	M	NA	0	45	No MG	MG free	0	0	44	29	4236	1974.207707	0.4660547	0.399038672	11339	2372.428154	0.209227282	0.15077439	PN	earlyOld	0	396.8603933
137	10	19M	M1	Brn03	B0.26	20231116	WT	rep	3	M	NA	39	60	No MG	MG free	0	0	17	11	2153	491.6377054	0.228350072	0.198313877	7152	3502.997711	0.489792745	0.419501036	PN	earlyOld	1811.425917	838.9261745
137	11	19M	M1	Brn03	B0.26	20231116	WT	rep	3	M	NA	0	57	No MG	MG free	0	0	9	1	2427	1256.46128	0.517701393	0.445464253	11913	2809.956819	0.235873149	0.187907219	PN	earlyOld	0	478.4688995
137	12	19M	M1	Brn03	B0.26	20231116	WT	rep	3	M	NA	0	74	No MG	MG free	0	0	6	39	3748	979.2801863	0.261280733	0.21255818	16867	4068.429909	0.241206492	0.194399938	PN	earlyOld	0	438.7265074
137	13	19M	M1	Brn03	B0.26	20231116	WT	rep	3	M	NA	0	196	No MG	MG free	0	0	23	4	5270	2478.252429	0.470256628	0.408087283	27517	13087.96008	0.475631794	0.396467537	PN	earlyOld	0	712.2869499
137	14	19M	M1	Brn03	B0.26	20231116	WT	rep	3	M	NA	0	60	No MG	MG free	0	0	32	6	2199	396.5272913	0.180321642	0.108850233	9988	3605.425271	0.360975698	0.273579001	PN	earlyOld	0	600.720865
137	15	19M	M1	Brn03	B0.26	20231116	WT	rep	3	M	NA	0	5	No MG	MG free	0	0	49	4	7369	4393.103669	0.596160085	0.545021772	7253	800.7570155	0.110403559	0.090577558	PN	earlyOld	0	68.93699159
137	16	19M	M1	Brn03	B0.26	20231116	WT	rep	3	M	NA	0	150	No MG	MG free	0	0	41	28	4585	1037.196872	0.226215239	0.179804683	24633	9455.677946	0.383862215	0.275127798	PN	earlyOld	0	608.9392279
137	17	19M	M1	Brn03	B0.26	20231116	WT	rep	3	M	NA	0	217	One MG	MG tied	38.38888889	12.61111111	48	77	3047	696.1592587	0.228473665	0.194674596	37939	16052.71521	0.423119091	0.315060645	PN	earlyOld	0	571.9707952
137	18	19M	M1	Brn03	B0.26	20231116	WT	rep	3	M	NA	0	209	No MG	MG free	0	0	50	69	3294	1171.25214	0.355571384	0.290577561	34310	10680.19353	0.311285151	0.247867554	PN	earlyOld	0	609.1518508
137	19	19M	M1	Brn03	B0.26	20231116	WT	rep	3	M	NA	0	44	No MG	MG free	0	0	14	14	5570	3359.812665	0.603197965	0.529533863	10406	2031.973511	0.195269413	0.158632785	PN	earlyOld	0	422.832981
137	20	19M	M1	Brn03	B0.26	20231116	WT	rep	3	M	NA	0	62	No MG	MG free	0	0	9	18	5093	1650.955826	0.324161757	0.262134731	11888	3207.904189	0.269843892	0.22665751	PN	earlyOld	0	521.5343203
137	21	19M	M1	Brn03	B0.26	20231116	WT	rep	3	M	NA	0	75	No MG	MG free	0	0	7	20	3095	733.5110552	0.236998725	0.20431067	14858	4011.181659	0.269967806	0.217380032	PN	earlyOld	0	504.7785705
137	22	19M	M1	Brn03	B0.26	20231116	WT	rep	3	M	NA	0	55	No MG	MG free	0	0	18	111	5167	2920.372962	0.565197012	0.510559261	11900	2754.226796	0.23144763	0.182436869	PN	earlyOld	0	462.1848739
137	23	19M	M1	Brn03	B0.26	20231116	WT	rep	3	M	NA	0	148	No MG	MG free	0	0	39	24	6682	4232.016891	0.633345838	0.604226768	21696	9468.243963	0.43640505	0.348271906	PN	earlyOld	0	682.1533923
137	24	19M	M1	Brn03	B0.26	20231116	WT	rep	3	M	NA	48	67	No MG	MG free	0	0	42	136	2855	1387.573678	0.486015299	0.417746246	9921	3276.074693	0.330216177	0.250827789	PN	earlyOld	1681.260946	675.3351477
137	25	19M	M1	Brn03	B0.26	20231116	WT	rep	3	M	NA	17	174	No MG	MG free	0	0	23	27	3003	1732.696346	0.57698846	0.524345756	23432	8077.053986	0.34470186	0.278675526	PN	earlyOld	566.1005661	742.5742574
137	26	19M	M1	Brn03	B0.26	20231116	WT	rep	3	M	NA	0	26	No MG	MG free	0	0	16	6	3957	2262.544046	0.571782675	0.520820916	7156	1531.567117	0.214025589	0.17700465	PN	earlyOld	0	363.3314701
137	27	19M	M1	Brn03	B0.26	20231116	WT	rep	3	M	NA	0	197	No MG	MG free	0	0	10	61	4233	2450.419607	0.578884859	0.528282583	27643	10524.32621	0.380723012	0.293537796	PN	earlyOld	0	712.6578157
137	28	19M	M1	Brn03	B0.26	20231116	WT	rep	3	M	NA	0	96	No MG	MG free	0	0	20	46	5829	2785.605813	0.477887427	0.391790658	15478	4599.871732	0.297187733	0.245227739	PN	earlyOld	0	620.2351725
151	1	19M	M2	Brn03	B2.46	20231116	WT	rep	3	M	NA	0	27	No MG	MG free	0	0	29	15	2452	1210.316107	0.493603633	0.466208905	4118	1391.802748	0.337980269	0.292072952	PN	earlyOld	0	655.6580864
151	2	19M	M2	Brn03	B2.46	20231116	WT	rep	3	M	NA	0	40	No MG	MG free	0	0	30	22	7165	4335.661446	0.605116741	0.56343174	5999	2184.592218	0.364159396	0.303707942	PN	earlyOld	0	666.7777963
151	3	19M	M2	Brn03	B2.46	20231116	WT	rep	3	M	NA	17	100	No MG	MG free	0	0	17	16	5012	2341.747311	0.467228115	0.389974833	12255	4595.955519	0.37502697	0.315571845	PN	earlyOld	339.1859537	815.9934721
151	4	19M	M2	Brn03	B2.46	20231116	WT	rep	3	M	NA	35	103	No MG	MG free	0	0	19	65	4305	1007.47718	0.234024897	0.200785846	11899	4276.039979	0.359361289	0.310688943	PN	earlyOld	813.0081301	865.6189596
151	5	19M	M2	Brn03	B2.46	20231116	WT	rep	3	M	NA	9	44	One MG	MG tied	100	1.092353525	30	36	7065	4910.53013	0.695050266	0.678606868	9268	2352.474266	0.253827607	0.19771114	PN	earlyOld	127.388535	474.7518343
151	6	19M	M2	Brn03	B2.46	20231116	WT	rep	3	M	NA	5	11	No MG	MG free	0	0	8	3	4533	2930.763197	0.646539421	0.622919023	1824	423.6589305	0.23226915	0.201998934	PN	earlyOld	110.3022281	603.0701754
151	7	19M	M2	Brn03	B2.46	20231116	WT	rep	3	M	NA	0	66	No MG	MG free	0	0	5	19	2385	627.2164955	0.262983856	0.221896693	9666	2765.867919	0.286144002	0.250354767	PN	earlyOld	0	682.8057107
151	8	19M	M2	Brn03	B2.46	20231116	WT	rep	3	M	NA	51	127	No MG	MG free	0	0	23	3	7650	4835.320151	0.632067994	0.593102932	18534	6511.654139	0.351335607	0.278980702	PN	earlyOld	666.6666667	685.2271501
151	9	19M	M2	Brn03	B2.46	20231116	WT	rep	3	M	NA	0	250	No MG	MG free	0	0	6	28	5193	3101.819241	0.597307768	0.554200053	28511	12347.13846	0.43306578	0.384946972	PN	earlyOld	0	876.8545474
151	10	19M	M2	Brn03	B2.46	20231116	WT	rep	3	M	NA	0	0	No MG	MG free	0	0	10	18	3082	1873.8307	0.607991791	0.561150551	17	2.910505831	0.171206225	0.150423437	PN	earlyOld	0	0
151	11	19M	M2	Brn03	B2.46	20231116	WT	rep	3	M	NA	28	70	No MG	MG free	0	0	24	28	14	5.096513316	0.364036665	0.263553828	9035	3862.811443	0.427538621	0.357122153	PN	earlyOld	2e+05	774.7648035
151	12	19M	M2	Brn03	B2.46	20231116	WT	rep	3	M	NA	0	141	No MG	MG free	0	0	12	4	4855	3367.22835	0.693558877	0.684885919	19357	9125.598397	0.471436607	0.399229407	PN	earlyOld	0	728.4186599
151	13	19M	M2	Brn03	B2.46	20231116	WT	rep	3	M	NA	8	43	No MG	MG free	0	0	23	42	3149	2001.847776	0.635709043	0.613969624	8180	1922.359929	0.235007326	0.195864812	PN	earlyOld	254.0489044	525.6723716
151	14	19M	M2	Brn03	B2.46	20231116	WT	rep	3	M	NA	0	71	No MG	MG free	0	0	38	37	7927	5668.593164	0.715099428	0.714969099	9438	3911.362279	0.414427027	0.35791561	PN	earlyOld	0	752.278025
151	15	19M	M2	Brn03	B2.46	20231116	WT	rep	3	M	NA	0	43	No MG	MG free	0	0	21	66	8877	6190.005842	0.697308307	0.695269704	5640	1613.703472	0.286117637	0.250766754	PN	earlyOld	0	762.4113475
151	16	19M	M2	Brn03	B2.46	20231116	WT	rep	3	M	NA	0	188	No MG	MG free	0	0	40	58	6296	4336.248293	0.688730669	0.683451593	28154	10250.45533	0.364085222	0.297306776	PN	earlyOld	0	667.7559139
151	17	19M	M2	Brn03	B2.46	20231116	WT	rep	3	M	NA	55	85	No MG	MG free	0	0	7	10	7222	5219.732644	0.722754451	0.71973753	10309	3631.292532	0.352244886	0.287914842	PN	earlyOld	761.5618942	824.5222621
151	18	19M	M2	Brn03	B2.46	20231116	WT	rep	3	M	NA	30	106	No MG	MG free	0	0	37	29	3126	1965.749951	0.628838756	0.596719325	11793	4622.400673	0.39196139	0.328130007	PN	earlyOld	959.6928983	898.8382939
151	19	19M	M2	Brn03	B2.46	20231116	WT	rep	3	M	NA	0	21	No MG	MG free	0	0	13	19	2315	1511.175754	0.652775704	0.61426717	4941	1291.764324	0.261437831	0.233913176	PN	earlyOld	0	425.0151791
151	20	19M	M2	Brn03	B2.46	20231116	WT	rep	3	M	NA	23	230	No MG	MG free	0	0	20	5	7168	4465.6094	0.622992383	0.597192347	34697	11331.34912	0.326580083	0.275242239	PN	earlyOld	320.8705357	662.8815171
151	21	19M	M2	Brn03	B2.46	20231116	WT	rep	3	M	NA	0	69	No MG	MG free	0	0	6	38	7783	5835.521997	0.749777977	0.765560389	10398	3339.852949	0.321201476	0.279331654	PN	earlyOld	0	663.5891518
151	22	19M	M2	Brn03	B2.46	20231116	WT	rep	3	M	NA	29	195	No MG	MG free	0	0	11	12	2748	1131.283039	0.411675051	0.356588095	23153	9801.710904	0.423345178	0.358396277	PN	earlyOld	1055.312955	842.22347
151	23	19M	M2	Brn03	B2.46	20231116	WT	rep	3	M	NA	20	106	No MG	MG free	0	0	8	4	6227	4204.247791	0.675164251	0.673571348	13378	5705.466057	0.426481242	0.354543388	PN	earlyOld	321.1819496	792.3456421
151	24	19M	M2	Brn03	B2.46	20231116	WT	rep	3	M	NA	49	158	No MG	MG free	0	0	29	17	2786	1485.219012	0.533100866	0.497016847	18673	8697.182073	0.465762442	0.395330727	PN	earlyOld	1758.79397	846.1414877
151	25	19M	M2	Brn03	B2.46	20231116	WT	rep	3	M	NA	45	178	No MG	MG free	0	0	31	47	8424	6112.668053	0.725625362	0.735988379	23592	10080.93742	0.427303214	0.342336148	PN	earlyOld	534.1880342	754.4930485
151	26	19M	M2	Brn03	B2.46	20231116	WT	rep	3	M	NA	44	116	No MG	MG free	0	0	10	22	3089	1938.486901	0.627545128	0.587563872	14070	6112.878935	0.4344619	0.364263386	PN	earlyOld	1424.409194	824.4491827
151	27	19M	M2	Brn03	B2.46	20231116	WT	rep	3	M	NA	0	65	No MG	MG free	0	0	31	1	8999	6704.433829	0.745019872	0.740741611	12671	3223.519388	0.254401341	0.21803616	PN	earlyOld	0	512.9824008
151	28	19M	M2	Brn03	B2.46	20231116	WT	rep	3	M	NA	35	174	No MG	MG free	0	0	28	15	21	3.451712832	0.164367278	0.171046004	23643	11103.97345	0.469651628	0.400160223	PN	earlyOld	166666.6667	735.9472148
151	29	19M	M2	Brn03	B2.46	20231116	WT	rep	3	M	NA	0	94	No MG	MG free	0	0	56	24	2965	944.7920961	0.318648262	0.260769069	10471	4081.758235	0.389815513	0.337178618	PN	earlyOld	0	897.7175055
151	30	19M	M2	Brn03	B2.46	20231116	WT	rep	3	M	NA	0	35	No MG	MG free	0	0	24	1	11254	7969.335043	0.708133556	0.70865947	6074	1672.943725	0.275427021	0.236194402	PN	earlyOld	0	576.2265393
151	31	19M	M2	Brn03	B2.46	20231116	WT	rep	3	M	NA	24	160	No MG	MG free	0	0	24	64	4311	2680.872466	0.621867888	0.588029325	22319	8049.956879	0.36067731	0.293545425	PN	earlyOld	556.7153793	716.8779963
151	32	19M	M2	Brn03	B2.46	20231116	WT	rep	3	M	NA	17	190	No MG	MG free	0	0	6	47	9684	6025.547113	0.622216761	0.583138764	24773	10884.82864	0.439382741	0.36961928	PN	earlyOld	175.5472945	766.9640334
151	33	19M	M2	Brn03	B2.46	20231116	WT	rep	3	M	NA	60	99	No MG	MG free	0	0	16	2	3695	2475.38381	0.669927959	0.650782049	11006	4925.08432	0.447490852	0.395651191	PN	earlyOld	1623.815968	899.5093585
151	34	19M	M2	Brn03	B2.46	20231116	WT	rep	3	M	NA	45	187	No MG	MG free	0	0	22	13	7160	5240.059464	0.731851881	0.74074924	24599	11575.57297	0.470570876	0.404112309	PN	earlyOld	628.4916201	760.1935038
151	35	19M	M2	Brn03	B2.46	20231116	WT	rep	3	M	NA	13	18	No MG	MG free	0	0	18	34	7694	5342.557474	0.694379708	0.681071162	2040	708.8726175	0.347486577	0.300083935	PN	earlyOld	168.9628282	882.3529412
151	36	19M	M2	Brn03	B2.46	20231116	WT	rep	3	M	NA	0	201	No MG	MG free	0	0	14	31	3998	2694.042192	0.673847472	0.661631167	26171	10030.83011	0.383280353	0.321728855	PN	earlyOld	0	768.0256773
151	37	19M	M2	Brn03	B2.46	20231116	WT	rep	3	M	NA	35	151	No MG	MG free	0	0	9	6	6929	4948.693797	0.714200288	0.723727763	20235	8538.590111	0.421971342	0.331563294	PN	earlyOld	505.1233944	746.2317766
151	38	19M	M2	Brn03	B2.46	20231116	WT	rep	3	M	NA	20	181	No MG	MG free	0	0	24	46	7557	5219.622507	0.690700345	0.688464165	21754	9081.731823	0.417474112	0.358861685	PN	earlyOld	264.6552865	832.0308909
151	39	19M	M2	Brn03	B2.46	20231116	WT	rep	3	M	NA	38	153	No MG	MG free	0	0	29	2	6950	4909.560221	0.706411543	0.699702442	19773	8367.280445	0.423166967	0.359273672	PN	earlyOld	546.7625899	773.7824306
151	40	19M	M2	Brn03	B2.46	20231116	WT	rep	3	M	NA	0	144	No MG	MG free	0	0	29	25	8060	5109.672022	0.633954345	0.59601742	19302	7852.206227	0.406807907	0.351705194	PN	earlyOld	0	746.0366801
151	41	19M	M2	Brn03	B2.46	20231116	WT	rep	3	M	NA	27	180	No MG	MG free	0	0	10	54	8188	4595.924483	0.56130001	0.52063781	24139	10935.70453	0.453030553	0.400885016	PN	earlyOld	329.7508549	745.6812627
151	42	19M	M2	Brn03	B2.46	20231116	WT	rep	3	M	NA	0	158	No MG	MG free	0	0	12	29	8534	5416.20476	0.634661912	0.595239162	24426	9572.359959	0.391892244	0.315846503	PN	earlyOld	0	646.8517154
151	43	19M	M2	Brn03	B2.46	20231116	WT	rep	3	M	NA	0	83	No MG	MG free	0	0	30	36	3146	1259.765881	0.400434164	0.343602657	14887	4157.77661	0.279289085	0.24615854	PN	earlyOld	0	557.5334184
151	44	19M	M2	Brn03	B2.46	20231116	WT	rep	3	M	NA	0	114	No MG	MG free	0	0	9	38	10993	6959.498252	0.633084531	0.604478538	14758	5278.26554	0.357654529	0.308400095	PN	earlyOld	0	772.4623933
151	45	19M	M2	Brn03	B2.46	20231116	WT	rep	3	M	NA	57	202	No MG	MG free	0	0	13	45	10880	7039.396627	0.647003366	0.616510272	22258	10396.67167	0.467098197	0.412542909	PN	earlyOld	523.8970588	907.5388624
151	46	19M	M2	Brn03	B2.46	20231116	WT	rep	3	M	NA	0	87	No MG	MG free	0	0	9	11	4207	2891.899748	0.687401889	0.66888684	13389	5415.05516	0.404440598	0.320225835	PN	earlyOld	0	649.7871387
151	47	19M	M2	Brn03	B2.46	20231116	WT	rep	3	M	NA	0	90	No MG	MG free	0	0	29	30	9711	6137.523675	0.632017678	0.595475674	12654	3859.542002	0.30500569	0.260364681	PN	earlyOld	0	711.2375533
151	48	19M	M2	Brn03	B2.46	20231116	WT	rep	3	M	NA	9	37	No MG	MG free	0	0	9	8	5913	3976.384525	0.672481739	0.654573917	7469	2135.923949	0.285971877	0.227153435	PN	earlyOld	152.2070015	495.3809078
151	49	19M	M2	Brn03	B2.46	20231116	WT	rep	3	M	NA	69	205	No MG	MG free	0	0	7	18	6975	4846.066377	0.694776541	0.683024347	24572	9986.084184	0.406400952	0.338551909	PN	earlyOld	989.2473118	834.2829237
151	50	19M	M2	Brn03	B2.46	20231116	WT	rep	3	M	NA	0	61	No MG	MG free	0	0	19	17	9789	6228.963607	0.636322771	0.603112817	10508	3290.425512	0.313135279	0.256809324	PN	earlyOld	0	580.5100876
151	51	19M	M2	Brn03	B2.46	20231116	WT	rep	3	M	NA	0	21	No MG	MG free	0	0	7	54	4859	2838.039155	0.584078855	0.528557241	4125	968.7189136	0.234840949	0.199717715	PN	earlyOld	0	509.0909091
151	52	19M	M2	Brn03	B2.46	20231116	WT	rep	3	M	NA	0	49	No MG	MG free	0	0	7	50	11456	7199.082585	0.628411538	0.587365508	7041	2083.951842	0.295973845	0.256839857	PN	earlyOld	0	695.9238744
151	53	19M	M2	Brn03	B2.46	20231116	WT	rep	3	M	NA	0	99	No MG	MG free	0	0	66	43	6595	3926.522255	0.595378659	0.541298568	17635	4862.450357	0.275727267	0.233081564	PN	earlyOld	0	561.3836121
151	54	19M	M2	Brn03	B2.46	20231116	WT	rep	3	M	NA	31	128	No MG	MG free	0	0	17	73	6489	2209.133394	0.34044281	0.28908217	19926	7275.910096	0.365146547	0.312672615	PN	earlyOld	477.7315457	642.3767941
151	55	19M	M2	Brn03	B2.46	20231116	WT	rep	3	M	NA	59	141	No MG	MG free	0	0	6	54	4456	3148.411626	0.706555571	0.702677965	17132	6784.218675	0.395996887	0.337453276	PN	earlyOld	1324.057451	823.0212468
151	56	19M	M2	Brn03	B2.46	20231116	WT	rep	3	M	NA	25	140	No MG	MG free	0	0	45	1	3501	798.6332648	0.228115757	0.200846881	20540	6821.742718	0.332119899	0.266651422	PN	earlyOld	714.0816909	681.5968841
151	57	19M	M2	Brn03	B2.46	20231116	WT	rep	3	M	NA	0	39	No MG	MG free	0	0	12	40	9061	5105.474068	0.563455917	0.508705258	7499	2024.36286	0.269951042	0.230907142	PN	earlyOld	0	520.0693426
151	58	19M	M2	Brn03	B2.46	20231116	WT	rep	3	M	NA	43	186	No MG	MG free	0	0	14	54	8499	5810.222645	0.683636033	0.671816587	22561	9781.48261	0.433557139	0.364240468	PN	earlyOld	505.9418755	824.4315412
151	59	19M	M2	Brn03	B2.46	20231116	WT	rep	3	M	NA	57	165	No MG	MG free	0	0	6	50	2495	1445.404899	0.579320601	0.569062352	21103	9611.559079	0.45545937	0.394720376	PN	earlyOld	2284.569138	781.8793536
151	60	19M	M2	Brn03	B2.46	20231116	WT	rep	3	M	NA	0	78	No MG	MG free	0	0	17	11	4666	2745.007019	0.588299833	0.545510054	14423	3700.707501	0.256583755	0.219851986	PN	earlyOld	0	540.8028843
151	61	19M	M2	Brn03	B2.46	20231116	WT	rep	3	M	NA	0	54	No MG	MG free	0	0	8	30	4953	2961.27431	0.597874886	0.556435466	8151	2244.417289	0.275354839	0.239131764	PN	earlyOld	0	662.4953993
151	62	19M	M2	Brn03	B2.46	20231116	WT	rep	3	M	NA	32	165	No MG	MG free	0	0	20	40	5274	3116.907898	0.590995051	0.539284348	25617	8565.038316	0.33434978	0.282253772	PN	earlyOld	606.7500948	644.103525
154	1	19M	S1	Brn03	B0.14	20231116	WT	rep	3	M	NA	28	47	No MG	MG free	0	0	48	57	5548	1753.952301	0.316141366	0.247043565	8617	1871.394613	0.217174726	0.173876554	PN	earlyOld	504.6863735	545.4334455
154	2	19M	S1	Brn03	B0.14	20231116	WT	rep	3	M	NA	0	1	No MG	MG free	0	0	29	28	7888	3945.301198	0.500164959	0.427542537	55	15.01544223	0.273008041	0.240794994	PN	earlyOld	0	1818.181818
154	3	19M	S1	Brn03	B0.14	20231116	WT	rep	3	M	NA	53	156	No MG	MG free	0	0	9	2	6532	1536.401435	0.235211487	0.201419085	22699	6551.84033	0.288640043	0.234279394	PN	earlyOld	811.3900796	687.2549452
154	4	19M	S1	Brn03	B0.14	20231116	WT	rep	3	M	NA	30	29	No MG	MG free	0	0	9	3	6719	2066.771802	0.307601102	0.253604949	6430	1287.012987	0.200157541	0.169115737	PN	earlyOld	446.4950141	451.0108865
154	5	19M	S1	Brn03	B0.14	20231116	WT	rep	3	M	NA	34	61	No MG	MG free	0	0	57	63	372	57.41487764	0.154341069	0.132738233	11286	2515.914306	0.222923472	0.185259789	PN	earlyOld	9139.784946	540.4926458
154	6	19M	S1	Brn03	B0.14	20231116	WT	rep	3	M	NA	1	115	No MG	MG free	0	0	17	1	2715	1011.723367	0.372642124	0.31274128	20913	5831.91179	0.278865385	0.208934158	PN	earlyOld	36.83241252	549.8971931
154	7	19M	S1	Brn03	B0.14	20231116	WT	rep	3	M	NA	20	71	No MG	MG free	0	0	44	16	6570	1755.135134	0.267143856	0.228656441	9874	2455.496544	0.248683061	0.204699785	PN	earlyOld	304.414003	719.060158
154	8	19M	S1	Brn03	B0.14	20231116	WT	rep	3	M	NA	0	47	No MG	MG free	0	0	62	15	6586	2828.708827	0.429503314	0.364675373	7585	2551.274037	0.336357816	0.261921108	PN	earlyOld	0	619.6440343
154	9	19M	S1	Brn03	B0.14	20231116	WT	rep	3	M	NA	0	35	No MG	MG free	0	0	40	29	5124	2064.276677	0.402864301	0.320119023	10319	1763.589151	0.170906982	0.145159081	PN	earlyOld	0	339.1801531
154	10	19M	S1	Brn03	B0.14	20231116	WT	rep	3	M	NA	0	76	No MG	MG free	0	0	18	31	4924	2403.933043	0.48820736	0.427283138	15795	3220.243382	0.20387739	0.178027004	PN	earlyOld	0	481.1649256
154	11	19M	S1	Brn03	B0.14	20231116	WT	rep	3	M	NA	0	66	No MG	MG free	0	0	27	29	3286	1433.689128	0.43630223	0.367452502	11703	3357.975479	0.286932879	0.209933624	PN	earlyOld	0	563.9579595
154	12	19M	S1	Brn03	B0.14	20231116	WT	rep	3	M	NA	36	122	No MG	MG free	0	0	40	35	6100	2534.309224	0.415460529	0.327077121	24365	4864.7001	0.199659352	0.172274351	PN	earlyOld	590.1639344	500.7182434
154	13	19M	S1	Brn03	B0.14	20231116	WT	rep	3	M	NA	35	75	No MG	MG free	0	0	15	36	2682	553.5494468	0.206394275	0.175265118	11094	2861.849347	0.257963705	0.209628448	PN	earlyOld	1304.996271	676.0411033
154	14	19M	S1	Brn03	B0.14	20231116	WT	rep	3	M	NA	36	103	No MG	MG free	0	0	37	42	4414	2247.765789	0.509235566	0.452460527	18179	5231.194904	0.287760323	0.199748233	PN	earlyOld	815.5867694	566.5878211
154	15	19M	S1	Brn03	B0.14	20231116	WT	rep	3	M	NA	37	84	No MG	MG free	0	0	33	46	2811	870.8519727	0.309801484	0.245891511	11347	3612.533364	0.318369028	0.251766235	PN	earlyOld	1316.25756	740.2837754
154	16	19M	S1	Brn03	B0.14	20231116	WT	rep	3	M	NA	0	57	No MG	MG free	0	0	13	34	3429	1140.891524	0.332718438	0.284367144	14907	2486.112765	0.166774855	0.139513239	PN	earlyOld	0	382.3706983
154	17	19M	S1	Brn03	B0.14	20231116	WT	rep	3	M	NA	29	165	No MG	MG free	0	0	14	43	4505	1673.477256	0.371471089	0.290287644	25339	8472.305977	0.33435834	0.255573362	PN	earlyOld	643.7291898	651.170133
154	18	19M	S1	Brn03	B0.14	20231116	WT	rep	3	M	NA	35	97	No MG	MG free	0	0	15	23	6924	2031.827466	0.293447063	0.245655	13118	4164.187899	0.317440761	0.245700777	PN	earlyOld	505.4881571	739.4419881
154	19	19M	S1	Brn03	B0.14	20231116	WT	rep	3	M	NA	0	60	No MG	MG free	0	0	25	85	2564	446.7336845	0.174233106	0.149462119	12135	2310.035217	0.190361369	0.167467758	PN	earlyOld	0	494.4375773
154	20	19M	S1	Brn03	B0.14	20231116	WT	rep	3	M	NA	0	14	No MG	MG free	0	0	22	3	3759	1335.146868	0.355186717	0.288303971	4175	647.5988253	0.155113491	0.12672618	PN	earlyOld	0	335.3293413
154	21	19M	S1	Brn03	B0.14	20231116	WT	rep	3	M	NA	8	35	No MG	MG free	0	0	25	53	5099	2330.799191	0.457109078	0.388021678	6025	1359.118533	0.225579839	0.191157401	PN	earlyOld	156.8935085	580.9128631
154	22	19M	S1	Brn03	B0.14	20231116	WT	rep	3	M	NA	44	134	No MG	MG free	0	0	32	24	2514	961.0854203	0.382293325	0.31184864	18537	6101.73338	0.329165096	0.262302577	PN	earlyOld	1750.198886	722.8785672
154	23	19M	S1	Brn03	B0.14	20231116	WT	rep	3	M	NA	0	13	No MG	MG free	0	0	30	4	3954	1946.180957	0.492205604	0.437109947	2993	551.4676436	0.18425247	0.15321584	PN	earlyOld	0	434.3468092
154	24	19M	S1	Brn03	B0.14	20231116	WT	rep	3	M	NA	17	71	No MG	MG free	0	0	23	8	1849	413.867628	0.223833222	0.187373161	17110	3267.523645	0.190971575	0.163225755	PN	earlyOld	919.4159005	414.9620105
154	25	19M	S1	Brn03	B0.14	20231116	WT	rep	3	M	NA	34	81	No MG	MG free	0	0	8	43	5738	1916.901976	0.334071449	0.265384912	11829	2962.457115	0.250440199	0.197795078	PN	earlyOld	592.540955	684.7577986
154	26	19M	S1	Brn03	B0.14	20231116	WT	rep	3	M	NA	29	74	No MG	MG free	0	0	35	20	8172	2249.828901	0.275309459	0.224826425	10996	2825.317998	0.256940524	0.201724276	PN	earlyOld	354.8702888	672.9719898
154	27	19M	S1	Brn03	B0.14	20231116	WT	rep	3	M	NA	32	36	No MG	MG free	0	0	7	89	653	122.1889981	0.187119446	0.165674835	4812	1362.472251	0.283140534	0.223498896	PN	earlyOld	4900.459418	748.1296758
154	28	19M	S1	Brn03	B0.14	20231116	WT	rep	3	M	NA	4	72	No MG	MG free	0	0	14	49	2465	1155.772579	0.468873257	0.389066905	14759	2921.710186	0.197961257	0.175730526	PN	earlyOld	162.2718053	487.8379294
154	29	19M	S1	Brn03	B0.14	20231116	WT	rep	3	M	NA	0	164	No MG	MG free	0	0	26	32	2940	1242.755352	0.422705902	0.346517116	26392	7741.323158	0.293320823	0.233737692	PN	earlyOld	0	621.4004244
154	30	19M	S1	Brn03	B0.14	20231116	WT	rep	3	M	NA	22	133	No MG	MG free	0	0	26	5	2867	637.8030369	0.222463564	0.187129021	25747	7268.56069	0.282307092	0.208842605	PN	earlyOld	767.3526334	516.5650367
154	31	19M	S1	Brn03	B0.14	20231116	WT	rep	3	M	NA	35	130	No MG	MG free	0	0	62	43	2572	444.9822083	0.17301019	0.154116124	22363	5247.630931	0.234656841	0.187739372	PN	earlyOld	1360.808709	581.3173546
154	32	19M	S1	Brn03	B0.14	20231116	WT	rep	3	M	NA	15	121	No MG	MG free	0	0	23	80	2683	374.9009693	0.139732005	0.103082322	17507	4781.2571	0.273105449	0.213992521	PN	earlyOld	559.0756616	691.1521106
154	33	19M	S1	Brn03	B0.14	20231116	WT	rep	3	M	NA	39	254	No MG	MG free	0	0	16	68	7183	2484.568613	0.345895672	0.281231403	35754	11863.96277	0.331821972	0.259067684	PN	earlyOld	542.9486287	710.4100241
154	34	19M	S1	Brn03	B0.14	20231116	WT	rep	3	M	NA	0	91	No MG	MG free	0	0	14	22	7497	2776.170535	0.370304193	0.305600047	13516	3135.979446	0.232019787	0.196398869	PN	earlyOld	0	673.2761172
154	35	19M	S1	Brn03	B0.14	20231116	WT	rep	3	M	NA	6	163	No MG	MG free	0	0	42	39	5232	2160.07683	0.412858721	0.349401087	24383	6744.783476	0.276618278	0.227939263	PN	earlyOld	114.6788991	668.4985441
154	36	19M	S1	Brn03	B0.14	20231116	WT	rep	3	M	NA	35	50	One MG	MG free	4.341534009	0	53	30	4189	1350.058473	0.322286577	0.257007718	7628	1712.734202	0.224532538	0.177889675	PN	earlyOld	835.5216042	655.4798112
154	37	19M	S1	Brn03	B0.14	20231116	WT	rep	3	M	NA	0	21	No MG	MG free	0	0	30	7	5483	1651.062303	0.301123893	0.243923098	4912	883.7709627	0.179920799	0.155870914	PN	earlyOld	0	427.52443
154	38	19M	S1	Brn03	B0.14	20231116	WT	rep	3	M	NA	0	94	No MG	MG free	0	0	24	43	2988	899.9033951	0.301172488	0.264118403	14780	4842.771223	0.327657052	0.244205385	PN	earlyOld	0	635.9945873
154	39	19M	S1	Brn03	B0.14	20231116	WT	rep	3	M	NA	0	83	No MG	MG free	0	0	19	8	3225	862.4663	0.267431411	0.213946745	11815	3611.992601	0.30571245	0.251911193	PN	earlyOld	0	702.4968261
154	40	19M	S1	Brn03	B0.14	20231116	WT	rep	3	M	NA	0	76	No MG	MG free	0	0	19	19	2076	626.4347451	0.301750841	0.221347377	13589	3102.928391	0.228341187	0.190554664	PN	earlyOld	0	559.2758849
154	41	19M	S1	Brn03	B0.14	20231116	WT	rep	3	M	NA	35	74	No MG	MG free	0	0	42	17	5841	1784.903823	0.305581891	0.254108489	17829	4042.168523	0.226718746	0.166300446	PN	earlyOld	599.2124636	415.0541253
154	42	19M	S1	Brn03	B0.14	20231116	WT	rep	3	M	NA	2	36	No MG	MG free	0	0	14	19	3455	1277.959899	0.369887091	0.300473034	10492	1921.387381	0.183128801	0.165346757	PN	earlyOld	57.88712012	343.1185665
154	43	19M	S1	Brn03	B0.14	20231116	WT	rep	3	M	NA	26	198	No MG	MG free	0	0	46	29	3054	1100.335882	0.360293347	0.289463639	31264	8928.972964	0.285599186	0.22923629	PN	earlyOld	851.3425016	633.3162743
154	44	19M	S1	Brn03	B0.14	20231116	WT	rep	3	M	NA	0	16	No MG	MG free	0	0	17	20	2380	388.3725338	0.163181737	0.116853587	3870	928.7820558	0.239995363	0.199511707	PN	earlyOld	0	413.4366925
154	45	19M	S1	Brn03	B0.14	20231116	WT	rep	3	M	NA	18	136	No MG	MG free	0	0	30	4	3791	1579.526848	0.416651767	0.357763022	15903	5020.609446	0.315702034	0.261127651	PN	earlyOld	474.8087576	855.1845564
154	46	19M	S1	Brn03	B0.14	20231116	WT	rep	3	M	NA	10	40	No MG	MG free	0	0	23	26	2511	933.5685663	0.371791544	0.29990083	8240	1782.376471	0.216307824	0.182894632	PN	earlyOld	398.2477101	485.4368932
154	47	19M	S1	Brn03	B0.14	20231116	WT	rep	3	M	NA	0	36	No MG	MG free	0	0	14	237	3001	1306.160174	0.435241644	0.360456258	12078	2059.318838	0.170501643	0.14233616	PN	earlyOld	0	298.0625931
154	48	19M	S1	Brn03	B0.14	20231116	WT	rep	3	M	NA	3	11	No MG	MG free	0	0	42	8	3158	1135.535501	0.359574256	0.277103841	3876	673.0301827	0.173640398	0.154726475	PN	earlyOld	94.99683344	283.7977296
154	49	19M	S1	Brn03	B0.14	20231116	WT	rep	3	M	NA	0	58	No MG	MG free	0	0	33	5	2330	592.1699095	0.254150176	0.217425808	9598	2143.358756	0.223313061	0.191653311	PN	earlyOld	0	604.292561
154	50	19M	S1	Brn03	B0.14	20231116	WT	rep	3	M	NA	6	124	No MG	MG free	0	0	35	26	2378	711.5296706	0.299213486	0.227817193	22666	6926.853821	0.30560548	0.216906995	PN	earlyOld	252.312868	547.074914
154	51	19M	S1	Brn03	B0.14	20231116	WT	rep	3	M	NA	47	67	No MG	MG free	0	0	20	58	8352	2257.426536	0.270285744	0.221744105	14477	2730.12987	0.188583952	0.154909596	PN	earlyOld	562.7394636	462.8030669
154	52	19M	S1	Brn03	B0.14	20231116	WT	rep	3	M	NA	0	23	No MG	MG free	0	0	58	15	3060	767.689373	0.25087888	0.215777829	8254	1155.341208	0.139973493	0.119127184	PN	earlyOld	0	278.6527744
154	53	19M	S1	Brn03	B0.14	20231116	WT	rep	3	M	NA	0	128	No MG	MG free	0	0	12	33	6700	1798.197453	0.268387679	0.22023347	19017	5451.364294	0.286657427	0.222392619	PN	earlyOld	0	673.0819793
154	54	19M	S1	Brn03	B0.14	20231116	WT	rep	3	M	NA	48	65	No MG	MG free	0	0	39	33	5024	1675.131229	0.333425802	0.27284658	10092	2220.631388	0.220038782	0.177813381	PN	earlyOld	955.4140127	644.0745145
154	55	19M	S1	Brn03	B0.14	20231116	WT	rep	3	M	NA	0	34	No MG	MG free	0	0	28	41	3755	1409.481483	0.375361247	0.314854652	10489	1805.775815	0.172159006	0.142473489	PN	earlyOld	0	324.1491086
154	56	19M	S1	Brn03	B0.14	20231116	WT	rep	3	M	NA	0	47	No MG	MG free	0	0	37	4	2108	721.9298533	0.342471467	0.297550917	9668	1943.066455	0.200979153	0.167833984	PN	earlyOld	0	486.1398428
154	57	19M	S1	Brn03	B0.14	20231116	WT	rep	3	M	NA	0	49	No MG	MG free	0	0	38	4	5209	1974.49813	0.379055122	0.31223011	7391	1631.59315	0.220754045	0.187777519	PN	earlyOld	0	662.9684752
154	58	19M	S1	Brn03	B0.14	20231116	WT	rep	3	M	NA	0	61	No MG	MG free	0	0	40	56	4030	1258.318334	0.3122378	0.262989253	16047	3374.124789	0.210265145	0.173998624	PN	earlyOld	0	380.1333583
154	59	19M	S1	Brn03	B0.14	20231116	WT	rep	3	M	NA	39	90	No MG	MG free	0	0	12	45	3198	1245.239873	0.389380823	0.317677587	14084	3777.667353	0.268224038	0.214847028	PN	earlyOld	1219.512195	639.0230048
154	60	19M	S1	Brn03	B0.14	20231116	WT	rep	3	M	NA	29	54	No MG	MG free	0	0	10	60	7261	2253.439705	0.310348396	0.238460362	10986	2900.268895	0.263996805	0.199847415	PN	earlyOld	399.3940229	491.5346805
154	61	19M	S1	Brn03	B0.14	20231116	WT	rep	3	M	NA	28	42	No MG	MG free	0	0	23	35	3333	830.5207603	0.249181146	0.190897986	10358	2290.700694	0.221152799	0.150469214	PN	earlyOld	840.0840084	405.4836841
154	62	19M	S1	Brn03	B0.14	20231116	WT	rep	3	M	NA	21	87	No MG	MG free	0	0	58	28	5112	2008.739529	0.392945917	0.332768738	14378	3164.735821	0.220109599	0.16894789	PN	earlyOld	410.7981221	605.0911114
154	63	19M	S1	Brn03	B0.14	20231116	WT	rep	3	M	NA	0	58	No MG	MG free	0	0	29	20	3044	651.6571607	0.214079225	0.170000762	12071	2347.877105	0.194505601	0.150988027	PN	earlyOld	0	480.4904316
154	64	19M	S1	Brn03	B0.14	20231116	WT	rep	3	M	NA	0	5	No MG	MG free	0	0	33	71	4216	1845.329838	0.437696831	0.380453199	6443	644.0076452	0.099954624	0.089959562	PN	earlyOld	0	77.60360081
154	65	19M	S1	Brn03	B0.14	20231116	WT	rep	3	M	NA	19	62	No MG	MG free	0	0	15	4	4641	970.8572516	0.209191392	0.173785001	9086	2461.992371	0.270965482	0.204516664	PN	earlyOld	409.394527	682.368479
154	66	19M	S1	Brn03	B0.14	20231116	WT	rep	3	M	NA	11	26	No MG	MG free	0	0	40	31	3402	999.0322271	0.293660267	0.23018235	7255	1742.094195	0.240123252	0.178248271	PN	earlyOld	323.3392122	358.3735355
154	67	19M	S1	Brn03	B0.14	20231116	WT	rep	3	M	NA	0	54	No MG	MG free	0	0	33	39	5376	2112.869657	0.393018909	0.331792176	10156	2426.286047	0.238901738	0.206515595	PN	earlyOld	0	531.7053958
154	68	19M	S1	Brn03	B0.14	20231116	WT	rep	3	M	NA	18	52	No MG	MG free	0	0	6	6	1962	247.9750974	0.126388939	0.112870984	14171	2731.230154	0.192733763	0.152674139	PN	earlyOld	917.4311927	366.946581
154	69	19M	S1	Brn03	B0.14	20231116	WT	rep	3	M	NA	0	67	No MG	MG free	0	0	19	4	5364	1432.144549	0.2669919	0.213244826	11354	2628.623195	0.231515166	0.187319756	PN	earlyOld	0	590.1004051
154	70	19M	S1	Brn03	B0.14	20231116	WT	rep	3	M	NA	27	84	No MG	MG free	0	0	7	30	5043	1485.346121	0.294536213	0.245334551	12482	3436.838101	0.275343543	0.212832838	PN	earlyOld	535.3955979	672.9690755
154	71	19M	S1	Brn03	B0.14	20231116	WT	rep	3	M	NA	18	44	No MG	MG free	0	0	39	53	4	0.411718927	0.102929732	0.108003356	7256	2388.314274	0.329150258	0.220035091	PN	earlyOld	450000	606.3947078
154	72	19M	S1	Brn03	B0.14	20231116	WT	rep	3	M	NA	0	15	No MG	MG free	0	0	29	17	5466	1381.937073	0.252824199	0.20834668	3302	701.2946061	0.212384799	0.19021897	PN	earlyOld	0	454.2701393
154	73	19M	S1	Brn03	B0.14	20231116	WT	rep	3	M	NA	8	20	No MG	MG free	0	0	9	7	6510	1983.923386	0.304750136	0.229587242	4617	736.9850773	0.159624232	0.123682	PN	earlyOld	122.8878648	433.1817197
154	74	19M	S1	Brn03	B0.14	20231116	WT	rep	3	M	NA	0	87	No MG	MG free	0	0	23	2	3178	707.1536437	0.222515306	0.182513162	13420	3453.194996	0.257317064	0.199679554	PN	earlyOld	0	648.2861401
154	75	19M	S1	Brn03	B0.14	20231116	WT	rep	3	M	NA	32	94	No MG	MG free	0	0	71	81	5930	2062.053728	0.347732501	0.285572588	12750	3866.649683	0.303266642	0.240878925	PN	earlyOld	539.6290051	737.254902
154	76	19M	S1	Brn03	B0.14	20231116	WT	rep	3	M	NA	0	103	No MG	MG free	0	0	12	22	6093	1542.464775	0.253153582	0.196719304	14595	3529.495049	0.241829054	0.200389102	PN	earlyOld	0	705.7211374
154	77	19M	S1	Brn03	B0.14	20231116	WT	rep	3	M	NA	19	57	No MG	MG free	0	0	9	21	10778	2478.086305	0.229920793	0.185214013	9548	2635.78889	0.27605665	0.22180514	PN	earlyOld	176.2850251	596.9836615
154	78	19M	S1	Brn03	B0.14	20231116	WT	rep	3	M	NA	22	80	No MG	MG free	0	0	43	37	6898	1371.398353	0.198811011	0.160875872	11831	3402.848676	0.287621391	0.228152901	PN	earlyOld	318.9330241	676.1896712
154	79	19M	S1	Brn03	B0.14	20231116	WT	rep	3	M	NA	0	72	No MG	MG free	0	0	15	42	5077	1718.830595	0.338552412	0.265651941	11963	2835.525903	0.237024651	0.206584275	PN	earlyOld	0	601.8557218
154	80	19M	S1	Brn03	B0.14	20231116	WT	rep	3	M	NA	0	65	No MG	MG free	0	0	10	27	3561	976.8945601	0.274331525	0.22099641	26786	5126.892242	0.191401935	0.163118944	PN	earlyOld	0	242.6640782
154	81	19M	S1	Brn03	B0.14	20231116	WT	rep	3	M	NA	18	63	No MG	MG free	0	0	13	37	3438	1131.02536	0.328977708	0.285481036	9537	2499.945862	0.262131264	0.214869916	PN	earlyOld	523.5602094	660.5850897
154	82	19M	S1	Brn03	B0.14	20231116	WT	rep	3	M	NA	12	103	No MG	MG free	0	0	6	20	2900	714.0856497	0.246236431	0.212664992	21390	4600.597742	0.215081708	0.174502179	PN	earlyOld	413.7931034	481.5334268
154	83	19M	S1	Brn03	B0.14	20231116	WT	rep	3	M	NA	0	47	No MG	MG free	0	0	8	20	3054	387.1017627	0.126752378	0.11502251	9039	2222.062318	0.245830547	0.196345463	PN	earlyOld	0	519.9690231
3	1	27M	Cg1	Brn02	B0.02	20230613	WT	rep	2	F	NA	0	64	One MG	MG tied	70.85590466	10.5092091	91	150	3595	718.678264	0.199910505	0.190119788	8463	4346.523125	0.513591294	0.48715952	IN	lateOld	0	756.2330143
3	2	27M	Cg1	Brn02	B0.02	20230613	WT	rep	2	F	NA	6	84	No MG	MG free	0	0	11	80	6470	854.0574206	0.132002693	0.123888001	12222	5921.916227	0.484529228	0.460059524	IN	lateOld	92.73570325	687.2852234
3	3	27M	Cg1	Brn02	B0.02	20230613	WT	rep	2	F	NA	1	54	One MG	MG free	4.128440367	0	18	5	4383	1172.459312	0.267501554	0.211535826	12562	4972.897733	0.395868312	0.338994443	IN	lateOld	22.81542323	429.8678554
3	4	27M	Cg1	Brn02	B0.02	20230613	WT	rep	2	F	NA	16	129	One MG	MG free	6.847487772	0	6	23	4461	948.2605634	0.212566815	0.192172125	19915	9618.616861	0.482983523	0.456717789	IN	lateOld	358.6639767	647.75295
3	5	27M	Cg1	Brn02	B0.02	20230613	WT	rep	2	F	NA	12	71	No MG	MG free	0	0	8	30	1122	584.5586483	0.520997013	0.512199581	13481	5853.971312	0.434238655	0.399145484	IN	lateOld	1069.518717	526.6671612
3	6	27M	Cg1	Brn02	B0.02	20230613	WT	rep	2	F	NA	15	115	No MG	MG free	0	0	9	14	934	555.9998619	0.595288931	0.567574561	12638	6432.029146	0.508943594	0.484473944	IN	lateOld	1605.995717	909.9541067
3	7	27M	Cg1	Brn02	B0.02	20230613	WT	rep	2	F	NA	12	45	No MG	MG free	0	0	14	22	60	29.47687465	0.491281244	0.488792241	3723	1932.395331	0.519042528	0.515960932	IN	lateOld	20000	1208.702659
3	8	27M	Cg1	Brn02	B0.02	20230613	WT	rep	2	F	NA	0	17	No MG	MG free	0	0	26	103	6805	1299.072115	0.19089965	0.165835053	2627	1267.845426	0.482621022	0.465560377	IN	lateOld	0	647.1259992
3	9	27M	Cg1	Brn02	B0.02	20230613	WT	rep	2	F	NA	0	19	No MG	MG free	0	0	42	123	3396	868.7130086	0.255804773	0.213305861	2937	1206.340063	0.410738871	0.388334483	IN	lateOld	0	646.9186244
3	10	27M	Cg1	Brn02	B0.02	20230613	WT	rep	2	F	NA	0	80	One MG	MG free	42.84609435	0	39	7	220	163.2565653	0.742075297	0.736400425	9652	6395.532385	0.662612141	0.66134125	IN	lateOld	0	828.843763
3	11	27M	Cg1	Brn02	B0.02	20230613	WT	rep	2	F	NA	4	12	No MG	MG free	0	0	27	23	2817	802.5990845	0.284912703	0.247280076	2832	976.9866339	0.344981156	0.331349671	IN	lateOld	141.9950302	423.7288136
3	12	27M	Cg1	Brn02	B0.02	20230613	WT	rep	2	F	NA	12	87	No MG	MG free	0	0	9	3	6437	1494.061067	0.232105184	0.206965744	14047	5979.453178	0.425674748	0.398138404	IN	lateOld	186.4222464	619.3493273
5	1	27M	Cg1	Brn02	B0.02	20230613	WT	rep	2	F	NA	13	24	No MG	MG free	0	0	54	562	8409	6044.927185	0.718863977	0.732722998	5835	5796.972122	0.993482797	1	IN	lateOld	154.5962659	411.311054
5	2	27M	Cg1	Brn02	B0.02	20230613	WT	rep	2	F	NA	5	95	No MG	MG free	0	0	81	202	3074	826.9093458	0.269001088	0.248859391	21166	12734.98621	0.601671842	0.570168614	IN	lateOld	162.6545218	448.8330341
5	3	27M	Cg1	Brn02	B0.02	20230613	WT	rep	2	F	NA	20	41	No MG	MG free	0	0	294	323	2550	1145.18033	0.449090326	0.391302347	7465	3972.3646	0.532131896	0.478873879	IN	lateOld	784.3137255	549.2297388
5	4	27M	Cg1	Brn02	B0.02	20230613	WT	rep	2	F	NA	0	42	No MG	MG free	0	0	10	713	9015	1587.871062	0.176136557	0.164759293	9257	5414.994049	0.584962088	0.544960737	IN	lateOld	0	453.7107054
5	5	27M	Cg1	Brn02	B0.02	20230613	WT	rep	2	F	NA	0	35	No MG	MG free	0	0	81	79	4078	2386.053986	0.585103969	0.529839039	6021	4097.87277	0.680596707	0.688288689	IN	lateOld	0	581.2987876
5	6	27M	Cg1	Brn02	B0.02	20230613	WT	rep	2	F	NA	0	43	One MG	MG free	15.35135135	0	20	510	5073	1207.720227	0.238068249	0.212527663	6650	4001.899992	0.601789472	0.569909215	IN	lateOld	0	646.6165414
5	7	27M	Cg1	Brn02	B0.02	20230613	WT	rep	2	F	NA	0	65	No MG	MG free	0	0	19	102	5029	1203.53544	0.239319038	0.229457542	12579	6998.175355	0.556337972	0.490737766	IN	lateOld	0	516.7342396
5	8	27M	Cg1	Brn02	B0.02	20230613	WT	rep	2	F	NA	0	41	No MG	MG free	0	0	439	605	8059	1487.229511	0.184542687	0.164431214	5895	3493.379173	0.592600369	0.561074257	IN	lateOld	0	695.504665
5	9	27M	Cg1	Brn02	B0.02	20230613	WT	rep	2	F	NA	5	51	One MG	MG free	17.36227045	0	62	163	1584	1185.901229	0.748675019	0.742961764	11303	4830.626201	0.427375582	0.385015637	IN	lateOld	315.6565657	451.207644
5	10	27M	Cg1	Brn02	B0.02	20230613	WT	rep	2	F	NA	0	51	No MG	MG free	0	0	49	485	3750	648.9163813	0.173044368	0.169848174	9801	7010.199328	0.715253477	0.726436257	IN	lateOld	0	520.3550658
6	1	27M	M1	Brn02	B0.02	20230613	WT	rep	2	F	NA	0	14	No MG	MG free	0	0	6	51	2899	555.5756621	0.191643899	0.183321893	7824	2699.03238	0.344968351	0.299870312	IN	lateOld	0	178.9366053
6	2	27M	M1	Brn02	B0.02	20230613	WT	rep	2	F	NA	7	20	No MG	MG free	0	0	19	1	537	123.2076143	0.229436898	0.222049281	12489	3455.172047	0.276657222	0.271313041	IN	lateOld	1303.538175	160.140924
6	3	27M	M1	Brn02	B0.02	20230613	WT	rep	2	F	NA	0	7	No MG	MG free	0	0	27	21	2472	499.3395134	0.201998185	0.186358437	6959	2662.40055	0.382583784	0.29348439	IN	lateOld	0	100.5891651
6	4	27M	M1	Brn02	B0.02	20230613	WT	rep	2	F	NA	0	5	No MG	MG free	0	0	25	84	1018	463.0158231	0.454828903	0.382619977	5200	1469.109378	0.282521034	0.259601742	IN	lateOld	0	96.15384615
6	5	27M	M1	Brn02	B0.02	20230613	WT	rep	2	F	NA	3	19	No MG	MG free	0	0	14	27	4760	916.8065465	0.192606417	0.17581445	10351	3317.644174	0.320514363	0.289852738	IN	lateOld	63.02521008	183.5571442
7	1	27M	M1	Brn02	B0.02	20230613	WT	rep	2	F	NA	11	12	No MG	MG free	0	0	59	9	1414	564.7527576	0.399400819	0.351689935	2664	737.8153049	0.276957697	0.270664543	IN	lateOld	777.9349364	450.4504505
7	2	27M	M1	Brn02	B0.02	20230613	WT	rep	2	F	NA	0	67	No MG	MG free	0	0	12	37	2251	1492.849408	0.663193873	0.670199156	7238	2657.644755	0.367179436	0.352056146	IN	lateOld	0	925.6700746
7	3	27M	M1	Brn02	B0.02	20230613	WT	rep	2	F	NA	0	79	One MG	MG free	8.57449089	0	33	1	3015	647.185352	0.214655175	0.204608224	8464	3171.225528	0.374672203	0.364293903	IN	lateOld	0	933.3648393
7	4	27M	M1	Brn02	B0.02	20230613	WT	rep	2	F	NA	0	39	Two MG	MG tied	100	57.45140389	9	17	179	89.43593499	0.499642095	0.499717712	7453	5292.013427	0.710051446	0.671931028	IN	lateOld	0	523.2792164
7	5	27M	M1	Brn02	B0.02	20230613	WT	rep	2	F	NA	0	39	No MG	MG free	0	0	65	21	3717	894.6161594	0.240682314	0.220798045	10866	3451.445808	0.317637199	0.291035324	IN	lateOld	0	358.917725
7	6	27M	M1	Brn02	B0.02	20230613	WT	rep	2	F	NA	0	103	Two MG	MG tied	78.72340426	15.13002364	24	40	6672	1166.855253	0.174888377	0.159792483	15596	6103.317312	0.391338632	0.364232838	IN	lateOld	0	660.4257502
7	7	27M	M1	Brn02	B0.02	20230613	WT	rep	2	F	NA	0	3	No MG	MG free	0	0	69	6	6916	1812.485314	0.262071329	0.235645071	2638	777.6355539	0.294782242	0.271976799	IN	lateOld	0	113.7225171
8	1	27M	M1	Brn02	B0.02	20230613	WT	rep	2	F	NA	0	25	No MG	MG free	0	0	22	23	4507	1124.626597	0.249528866	0.244075686	3684	1744.113268	0.473429226	0.440909445	IN	lateOld	0	678.6102063
8	2	27M	M1	Brn02	B0.02	20230613	WT	rep	2	F	NA	0	18	No MG	MG free	0	0	9	44	5266	1109.779431	0.21074429	0.195300221	1790	1008.62092	0.563475374	0.549294293	IN	lateOld	0	1005.586592
8	3	27M	M1	Brn02	B0.02	20230613	WT	rep	2	F	NA	0	18	No MG	MG free	0	0	16	8	4020	654.3629204	0.162776846	0.151506826	1875	989.4832224	0.527724385	0.528587759	IN	lateOld	0	960
8	4	27M	M1	Brn02	B0.02	20230613	WT	rep	2	F	NA	0	44	No MG	MG free	0	0	25	83	4090	672.2518208	0.164364748	0.158648044	5982	3239.57844	0.541554403	0.527992666	IN	lateOld	0	735.5399532
9	1	27M	M1	Brn02	B0.02	20230613	WT	rep	2	F	NA	0	44	No MG	MG free	0	0	22	1	3090	1306.121493	0.42269304	0.339406431	3579	2025.334586	0.565893989	0.55210954	IN	lateOld	0	1229.393685
9	2	27M	M1	Brn02	B0.02	20230613	WT	rep	2	F	NA	0	15	No MG	MG free	0	0	14	64	52	36.08514529	0.693945102	0.704035997	865	474.0695046	0.548057231	0.551285565	IN	lateOld	0	1734.104046
12	1	27M	M2	Brn02	B0.02	20230613	WT	rep	2	F	NA	12	10	No MG	MG free	0	0	21	9	3104	514.7288474	0.165827593	0.162508577	7424	1640.500985	0.220972654	0.203524828	IN	lateOld	386.5979381	134.6982759
12	2	27M	M2	Brn02	B0.02	20230613	WT	rep	2	F	NA	0	8	No MG	MG free	0	0	9	27	2159	465.4915995	0.215605187	0.210933089	1498	740.713802	0.494468493	0.460151076	IN	lateOld	0	534.0453939
12	3	27M	M2	Brn02	B0.02	20230613	WT	rep	2	F	NA	0	17	No MG	MG free	0	0	16	1	4501	1066.192492	0.236879025	0.222964823	6337	3224.598673	0.50885256	0.387197673	IN	lateOld	0	268.2657409
12	4	27M	M2	Brn02	B0.02	20230613	WT	rep	2	F	NA	24	10	No MG	MG free	0	0	18	30	7252	1436.710902	0.198112369	0.186312661	2330	976.0357682	0.418899471	0.335774779	IN	lateOld	330.9431881	429.1845494
12	5	27M	M2	Brn02	B0.02	20230613	WT	rep	2	F	NA	0	18	No MG	MG free	0	0	53	6	2986	954.3407336	0.319605068	0.294392318	5243	1774.679178	0.338485443	0.303189129	IN	lateOld	0	343.3148961
12	6	27M	M2	Brn02	B0.02	20230613	WT	rep	2	F	NA	32	18	No MG	MG free	0	0	11	12	5656	1798.34316	0.317953175	0.312321663	7288	2624.035417	0.360048767	0.304142833	IN	lateOld	565.7708628	246.9813392
12	7	27M	M2	Brn02	B0.02	20230613	WT	rep	2	F	NA	0	11	No MG	MG free	0	0	6	55	1	0.249088272	0.249088272	0.249088272	2190	924.8594345	0.422310244	0.36156252	IN	lateOld	0	502.283105
12	8	27M	M2	Brn02	B0.02	20230613	WT	rep	2	F	NA	0	18	No MG	MG free	0	0	11	7	5141	828.2761884	0.161111883	0.14931716	8982	2516.129	0.280130149	0.247653931	IN	lateOld	0	200.4008016
12	9	27M	M2	Brn02	B0.02	20230613	WT	rep	2	F	NA	0	15	No MG	MG free	0	0	15	1	7120	1178.277486	0.165488411	0.152788579	5433	1719.843961	0.316555119	0.300045788	IN	lateOld	0	276.0905577
12	10	27M	M2	Brn02	B0.02	20230613	WT	rep	2	F	NA	37	24	One MG	MG free	5.974842767	0	22	70	2495	1015.867552	0.407161343	0.39328602	10192	2839.07242	0.278558911	0.271717399	IN	lateOld	1482.965932	235.4788069
12	11	27M	M2	Brn02	B0.02	20230613	WT	rep	2	F	NA	23	34	No MG	MG free	0	0	6	64	2179	527.4174719	0.24204565	0.229839012	4010	1473.132387	0.367364685	0.349004358	IN	lateOld	1055.53006	847.8802993
13	1	27M	M2	Brn02	B0.02	20230613	WT	rep	2	F	NA	0	1	No MG	MG free	0	0	9	131	2524	426.2907151	0.168894895	0.162157625	41	27.70586711	0.675752856	0.686449975	IN	lateOld	0	2439.02439
13	2	27M	M2	Brn02	B0.02	20230613	WT	rep	2	F	NA	0	0	No MG	MG free	0	0	27	83	5970	1174.812344	0.196785987	0.185580224	20023	10936.00559	0.546172181	0.531044483	IN	lateOld	0	0
13	3	27M	M2	Brn02	B0.02	20230613	WT	rep	2	F	NA	1	107	No MG	MG free	0	0	14	6	5372	879.8417492	0.163782902	0.15391776	18914	8132.430749	0.429968846	0.388464183	IN	lateOld	18.61504095	565.7185154
13	4	27M	M2	Brn02	B0.02	20230613	WT	rep	2	F	NA	10	89	No MG	MG free	0	0	13	151	5897	1991.899504	0.337781839	0.281086445	15438	7007.101428	0.453886606	0.390753031	IN	lateOld	169.5777514	576.4995466
13	5	27M	M2	Brn02	B0.02	20230613	WT	rep	2	F	NA	6	66	No MG	MG free	0	0	8	44	8029	1269.917998	0.158166397	0.147508964	6800	3437.74647	0.505550951	0.475989938	IN	lateOld	74.72910699	970.5882353
13	6	27M	M2	Brn02	B0.02	20230613	WT	rep	2	F	NA	23	58	One MG	MG free	15.0929368	0	22	10	14	8.503578216	0.607398444	0.59565115	1109	500.14757	0.450989693	0.427977413	IN	lateOld	164285.7143	5229.93688
13	7	27M	M2	Brn02	B0.02	20230613	WT	rep	2	F	NA	0	10	One MG	MG free	25.39021852	0	22	27	2561	1363.143405	0.532269975	0.507614255	6352	4522.741604	0.712018515	0.690699637	IN	lateOld	0	157.4307305
15	1	27M	S1	Brn02	B-1.46	20230613	WT	rep	2	F	NA	26	48	No MG	MG free	0	0	97	34	3731	1317.758953	0.353191893	0.339063108	6375	3901.277608	0.611965115	0.586495757	IN	lateOld	696.8641115	752.9411765
15	2	27M	S1	Brn02	B-1.46	20230613	WT	rep	2	F	NA	2	91	No MG	MG free	0	0	33	60	2529	405.3295495	0.160272657	0.150400549	20354	7878.584772	0.387077959	0.367833972	IN	lateOld	79.08264136	447.0865678
15	3	27M	S1	Brn02	B-1.46	20230613	WT	rep	2	F	NA	0	151	No MG	MG free	0	0	66	99	3961	801.1150689	0.202250712	0.191462576	21332	12181.8858	0.571061588	0.553933024	IN	lateOld	0	707.856741
15	4	27M	S1	Brn02	B-1.46	20230613	WT	rep	2	F	NA	10	63	One MG	MG free	42.93059126	0	15	53	2339	607.7439078	0.259830657	0.237819485	9791	4462.610666	0.455787015	0.408926517	IN	lateOld	427.5331338	643.4480645
15	5	27M	S1	Brn02	B-1.46	20230613	WT	rep	2	F	NA	0	59	No MG	MG free	0	0	7	117	4882	1115.049607	0.228400165	0.200549319	8320	3999.166416	0.48066904	0.459403366	IN	lateOld	0	709.1346154
15	6	27M	S1	Brn02	B-1.46	20230613	WT	rep	2	F	NA	0	42	No MG	MG free	0	0	43	32	7463	1544.197559	0.206913782	0.193652242	5161	2488.784711	0.482229163	0.441397727	IN	lateOld	0	813.795776
15	7	27M	S1	Brn02	B-1.46	20230613	WT	rep	2	F	NA	0	51	No MG	MG free	0	0	44	141	170	92.42563546	0.543680209	0.538216233	6527	2861.352864	0.43838714	0.404150456	IN	lateOld	0	781.3696951
15	8	27M	S1	Brn02	B-1.46	20230613	WT	rep	2	F	NA	0	46	No MG	MG free	0	0	9	23	2827	539.6936294	0.190906837	0.185694665	7119	3025.778513	0.425028587	0.389494151	IN	lateOld	0	646.1581683
16	1	27M	S1	Brn02	B-1.46	20230613	WT	rep	2	F	NA	0	13	No MG	MG free	0	0	7	13	3100	524.1816741	0.169090863	0.162462801	1550	571.8762192	0.3689524	0.362493336	IN	lateOld	0	838.7096774
16	2	27M	S1	Brn02	B-1.46	20230613	WT	rep	2	F	NA	8	140	No MG	MG free	0	0	17	4	5416	2358.005081	0.4353776	0.400869757	21807	8818.578882	0.404392116	0.391103983	IN	lateOld	147.7104874	641.9956895
16	3	27M	S1	Brn02	B-1.46	20230613	WT	rep	2	F	NA	0	111	No MG	MG free	0	0	12	7	2176	693.5739218	0.318738016	0.305912882	24769	8041.609856	0.324664292	0.288052171	IN	lateOld	0	448.1408212
16	4	27M	S1	Brn02	B-1.46	20230613	WT	rep	2	F	NA	0	18	No MG	MG free	0	0	21	10	2522	485.0052342	0.192309768	0.183459222	5459	1447.741024	0.265202606	0.225848779	IN	lateOld	0	329.7307199
16	5	27M	S1	Brn02	B-1.46	20230613	WT	rep	2	F	NA	26	20	No MG	MG free	0	0	9	18	8814	1934.895964	0.219525297	0.193423361	2232	919.6271454	0.41201933	0.367895007	IN	lateOld	294.9852507	896.0573477
16	6	27M	S1	Brn02	B-1.46	20230613	WT	rep	2	F	NA	0	111	No MG	MG free	0	0	7	21	4217	1508.763332	0.357781203	0.345906764	17508	9563.262469	0.546222439	0.516243219	IN	lateOld	0	633.9958876
17	1	27M	S1	Brn02	B0.02	20230613	WT	rep	2	F	NA	15	71	No MG	MG free	0	0	27	9	3423	783.4582437	0.228880585	0.214969099	9894	4093.284046	0.413713771	0.390203714	IN	lateOld	438.2120947	717.6066303
17	2	27M	S1	Brn02	B0.02	20230613	WT	rep	2	F	NA	18	110	No MG	MG free	0	0	17	17	2802	979.9635001	0.349737152	0.33765164	13313	7400.555614	0.555889402	0.550133526	IN	lateOld	642.3982869	826.2600466
17	3	27M	S1	Brn02	B0.02	20230613	WT	rep	2	F	NA	26	73	No MG	MG free	0	0	14	14	5138	1689.493386	0.328823158	0.308720529	8378	4504.46261	0.537653689	0.536064684	IN	lateOld	506.0334761	871.329673
17	4	27M	S1	Brn02	B0.02	20230613	WT	rep	2	F	NA	13	57	No MG	MG free	0	0	31	6	3245	811.0848863	0.249949118	0.22532998	10151	3851.160724	0.379387324	0.362867177	IN	lateOld	400.6163328	561.5210324
17	5	27M	S1	Brn02	B0.02	20230613	WT	rep	2	F	NA	20	111	No MG	MG free	0	0	94	10	8195	1458.367803	0.177958243	0.155085072	20302	8626.723399	0.42491988	0.405294895	IN	lateOld	244.0512508	546.7441631
17	6	27M	S1	Brn02	B0.02	20230613	WT	rep	2	F	NA	0	61	No MG	MG free	0	0	11	2	4957	1150.487327	0.232093469	0.20808728	5913	2683.625496	0.453851767	0.42927444	IN	lateOld	0	1031.625233
17	7	27M	S1	Brn02	B0.02	20230613	WT	rep	2	F	NA	21	99	No MG	MG free	0	0	17	25	7561	1500.100252	0.198399716	0.178439006	16669	7562.69131	0.453697961	0.421820402	IN	lateOld	277.7410395	593.9168516
17	8	27M	S1	Brn02	B0.02	20230613	WT	rep	2	F	NA	0	0	No MG	MG free	0	0	17	17	7521	1475.140903	0.196136272	0.178217746	205	52.70418879	0.257093604	0.242450602	IN	lateOld	0	0
17	9	27M	S1	Brn02	B0.02	20230613	WT	rep	2	F	NA	0	71	No MG	MG free	0	0	18	24	5135	1085.020355	0.211298998	0.190760657	7659	4071.227863	0.531561283	0.496810853	IN	lateOld	0	927.0139705
17	10	27M	S1	Brn02	B0.02	20230613	WT	rep	2	F	NA	21	106	No MG	MG free	0	0	17	36	3702	1561.916259	0.421911469	0.399832159	16141	7063.532312	0.437614294	0.403456181	IN	lateOld	567.26094	656.7127192
17	11	27M	S1	Brn02	B0.02	20230613	WT	rep	2	F	NA	0	53	No MG	MG free	0	0	14	10	326	154.7908295	0.474818495	0.461249709	6779	3100.504784	0.457369049	0.437399864	IN	lateOld	0	781.8262281
18	1	27M	S1	Brn02	B0.02	20230613	WT	rep	2	F	NA	0	47	No MG	MG free	0	0	12	21	2310	959.2982385	0.415280623	0.367345691	3672	1943.803357	0.529358213	0.51862365	IN	lateOld	0	1279.956427
18	2	27M	S1	Brn02	B0.02	20230613	WT	rep	2	F	NA	0	30	No MG	MG free	0	0	15	13	3626	881.5319761	0.243114169	0.223758295	2084	1265.30315	0.607151224	0.59035629	IN	lateOld	0	1439.539347
18	3	27M	S1	Brn02	B0.02	20230613	WT	rep	2	F	NA	17	19	No MG	MG free	0	0	75	26	2600	1848.942168	0.711131603	0.707225144	3052	1177.032975	0.385659559	0.357686728	IN	lateOld	653.8461538	622.542595
18	4	27M	S1	Brn02	B0.02	20230613	WT	rep	2	F	NA	0	65	No MG	MG free	0	0	96	6	188	43.00010692	0.228723973	0.224780649	6664	3844.245473	0.576867568	0.564995825	IN	lateOld	0	975.3901561
18	5	27M	S1	Brn02	B0.02	20230613	WT	rep	2	F	NA	0	7	No MG	MG free	0	0	15	38	2217	1401.440451	0.632133717	0.566109717	499	344.3687643	0.690117764	0.691264212	IN	lateOld	0	1402.805611
18	6	27M	S1	Brn02	B0.02	20230613	WT	rep	2	F	NA	13	97	No MG	MG free	0	0	31	32	17	10.01197839	0.588939905	0.55310905	12677	7820.51844	0.616906085	0.611299306	IN	lateOld	76470.58824	765.1652599
18	7	27M	S1	Brn02	B0.02	20230613	WT	rep	2	F	NA	0	14	No MG	MG free	0	0	41	60	5170	914.7495535	0.17693415	0.17084001	3028	1014.4887	0.335035898	0.300679028	IN	lateOld	0	462.3513871
18	8	27M	S1	Brn02	B0.02	20230613	WT	rep	2	F	NA	0	48	One MG	MG free	55.13720485	0	6	55	3671	827.4525073	0.225402481	0.21280995	3176	1920.719065	0.604760411	0.580224335	IN	lateOld	0	1511.335013
18	9	27M	S1	Brn02	B0.02	20230613	WT	rep	2	F	NA	0	50	One MG	MG tied	43.3349975	0.199700449	13	3	3218	1837.415153	0.57098047	0.561058998	6237	3600.769514	0.577323956	0.565331519	IN	lateOld	0	801.6674683
61	1	26M	M1	Brn04	B-0.34	20230825	WT	rep	4	F	NA	18	22	No MG	MG free	0	0	9	6	5017	750.8643636	0.149664015	0.120546274	11324	1879.041475	0.165934429	0.127000839	IN	lateOld	358.7801475	194.2776404
61	2	26M	M1	Brn04	B-0.34	20230825	WT	rep	4	F	NA	21	23	No MG	MG free	0	0	45	17	3362	730.7058517	0.217342609	0.152162969	7062	1176.56228	0.166604684	0.129198134	IN	lateOld	624.6281975	325.6867743
61	3	26M	M1	Brn04	B-0.34	20230825	WT	rep	4	F	NA	0	12	No MG	MG free	0	0	41	10	474	39.25131622	0.082808684	0.078385599	3758	742.0840475	0.197467815	0.149523154	IN	lateOld	0	319.3187866
61	4	26M	M1	Brn04	B-0.34	20230825	WT	rep	4	F	NA	0	2	No MG	MG free	0	0	17	4	1170	120.2467843	0.102775029	0.089738309	4107	471.3025716	0.114755922	0.099816889	IN	lateOld	0	48.69734599
61	5	26M	M1	Brn04	B-0.34	20230825	WT	rep	4	F	NA	0	9	One MG	MG free	3.669112742	0	7	11	1553	148.9158619	0.095889158	0.089356832	4829	524.2918445	0.108571515	0.092530709	IN	lateOld	0	186.3739905
61	6	26M	M1	Brn04	B-0.34	20230825	WT	rep	4	F	NA	0	16	No MG	MG free	0	0	9	1	3	0.326771952	0.108923984	0.111429006	3248	557.3494319	0.171597732	0.135759518	IN	lateOld	0	492.6108374
61	7	26M	M1	Brn04	B-0.34	20230825	WT	rep	4	F	NA	0	5	One MG	MG free	29.16346892	0	20	4	6921	1532.412742	0.221414932	0.168810561	5495	599.6863209	0.109133088	0.096665904	IN	lateOld	0	90.99181074
62	1	26M	M1	Brn04	B-1.06	20230825	WT	rep	4	F	NA	17	13	No MG	MG free	0	0	31	2	6507	602.6092631	0.092609384	0.062035553	9694	694.7751441	0.071670636	0.055374991	IN	lateOld	261.2571077	134.1035692
62	2	26M	M1	Brn04	B-1.06	20230825	WT	rep	4	F	NA	17	17	No MG	MG free	0	0	22	2	5888	641.2273448	0.108904101	0.075837336	10756	1142.451683	0.106215292	0.081376366	IN	lateOld	288.7228261	158.0513202
62	3	26M	M1	Brn04	B-1.06	20230825	WT	rep	4	F	NA	36	28	No MG	MG free	0	0	21	38	9465	1312.797834	0.138700247	0.102738991	20398	2536.706295	0.12436054	0.087159537	IN	lateOld	380.3486529	137.2683596
62	4	26M	M1	Brn04	B-1.06	20230825	WT	rep	4	F	NA	0	8	No MG	MG free	0	0	10	6	7650	1138.799482	0.148862677	0.104676887	4254	602.8435342	0.141712161	0.091233693	IN	lateOld	0	188.0582981
62	5	26M	M1	Brn04	B-1.06	20230825	WT	rep	4	F	NA	0	12	No MG	MG free	0	0	23	13	3514	414.3605403	0.117917058	0.09140154	10497	1314.631114	0.125238746	0.092050053	IN	lateOld	0	114.3183767
62	6	26M	M1	Brn04	B-1.06	20230825	WT	rep	4	F	NA	31	37	No MG	MG free	0	0	9	3	5257	547.5947974	0.104164884	0.082093537	12581	3004.417259	0.238805918	0.120340273	IN	lateOld	589.6899372	294.0942691
62	7	26M	M1	Brn04	B-1.06	20230825	WT	rep	4	F	NA	12	20	No MG	MG free	0	0	9	5	8166	1378.81436	0.168848195	0.132188901	9826	1739.658458	0.177046454	0.10734722	IN	lateOld	146.9507715	203.5416243
62	8	26M	M1	Brn04	B-1.06	20230825	WT	rep	4	F	NA	0	11	One MG	MG tied	100	39.6484375	15	19	7837	1277.915008	0.163061759	0.122400247	8322	6397.054918	0.768692011	1	IN	lateOld	0	132.1797645
62	9	26M	M1	Brn04	B-1.06	20230825	WT	rep	4	F	NA	15	16	No MG	MG free	0	0	23	4	453	27.11680787	0.059860503	0.058144502	10050	1720.88426	0.171232265	0.091737241	IN	lateOld	3311.258278	159.2039801
62	10	26M	M1	Brn04	B-1.06	20230825	WT	rep	4	F	NA	0	18	No MG	MG free	0	0	27	5	9971	1100.970337	0.110417244	0.079652093	5539	1446.079225	0.261072256	0.171473265	IN	lateOld	0	324.9684058
62	11	26M	M1	Brn04	B-1.06	20230825	WT	rep	4	F	NA	0	21	No MG	MG free	0	0	47	13	4084	670.2852983	0.164124706	0.119829096	12534	5753.767986	0.459052815	0.317158759	IN	lateOld	0	167.5442796
62	12	26M	M1	Brn04	B-1.06	20230825	WT	rep	4	F	NA	0	30	No MG	MG free	0	0	19	60	1633	201.0578317	0.123121759	0.083085373	13248	7360.043259	0.555558821	0.526451528	IN	lateOld	0	226.4492754
115	1	26M	S1	Brn04	B-1.06	20230825	WT	rep	4	F	NA	13	22	No MG	MG free	0	0	46	23	3970	832.6173954	0.209727304	0.153627828	12060	1672.05649	0.138644817	0.118074313	IN	lateOld	327.4559194	182.4212272
115	2	26M	S1	Brn04	B-1.06	20230825	WT	rep	4	F	NA	33	63	No MG	MG free	0	0	22	3	5196	2394.18726	0.460775069	0.411001742	12131	3125.570778	0.257651536	0.176592663	IN	lateOld	635.1039261	519.3306405
115	3	26M	S1	Brn04	B-1.06	20230825	WT	rep	4	F	NA	2	31	No MG	MG free	0	0	25	2	65	13.06712443	0.201032683	0.183573663	8104	1593.70248	0.196656278	0.153749898	IN	lateOld	3076.923077	382.5271471
115	4	26M	S1	Brn04	B-1.06	20230825	WT	rep	4	F	NA	0	22	No MG	MG free	0	0	20	21	4311	633.7306026	0.147003155	0.128908217	6707	1513.898863	0.225719228	0.153803311	IN	lateOld	0	328.0155062
115	5	26M	S1	Brn04	B-1.06	20230825	WT	rep	4	F	NA	0	28	No MG	MG free	0	0	23	12	4156	882.5827571	0.212363512	0.173723966	9257	2341.238285	0.252915446	0.149744406	IN	lateOld	0	302.4738036
115	6	26M	S1	Brn04	B-1.06	20230825	WT	rep	4	F	NA	5	6	No MG	MG free	0	0	25	19	2314	334.4468606	0.144531919	0.132051572	3143	534.5950865	0.170090705	0.150988027	IN	lateOld	216.0760588	190.9004136
3	1	27M	Cg1	Brn02	B0.02	20230613	WT	rep	2	F	NA	0	20	No MG	MG free	0	0	45	309	69	36.75237677	0.532643142	0.545731276	4844	1749.287741	0.361124637	0.315159827	PN	lateOld	0	412.8819158
3	2	27M	Cg1	Brn02	B0.02	20230613	WT	rep	2	F	NA	0	38	One MG	MG free	31.64705882	0	15	93	5998	2603.720593	0.434098131	0.429587245	8848	3651.883635	0.412735492	0.374166489	PN	lateOld	0	429.4755877
3	3	27M	Cg1	Brn02	B0.02	20230613	WT	rep	2	F	NA	9	97	No MG	MG free	0	0	21	8	562	423.2722661	0.753153498	0.746684968	12034	6767.810556	0.562390772	0.551796734	PN	lateOld	1601.423488	806.0495263
3	4	27M	Cg1	Brn02	B0.02	20230613	WT	rep	2	F	NA	0	37	No MG	MG free	0	0	21	41	1663	766.5018689	0.460915135	0.441824973	7224	3692.919721	0.511201512	0.466468304	PN	lateOld	0	512.1816168
3	5	27M	Cg1	Brn02	B0.02	20230613	WT	rep	2	F	NA	0	107	No MG	MG free	0	0	31	76	4215	1242.969634	0.294891965	0.282841235	16680	8363.883726	0.501431878	0.482688636	PN	lateOld	0	641.4868106
3	6	27M	Cg1	Brn02	B0.02	20230613	WT	rep	2	F	NA	59	182	No MG	MG free	0	0	20	3	11779	2217.095934	0.188224462	0.169550627	21263	10894.51729	0.512369717	0.507354856	PN	lateOld	500.8914169	855.9469501
3	7	27M	Cg1	Brn02	B0.02	20230613	WT	rep	2	F	NA	0	24	No MG	MG free	0	0	17	4	5196	953.9762119	0.183598193	0.167818725	5275	2222.660394	0.421357421	0.428488582	PN	lateOld	0	454.9763033
3	8	27M	Cg1	Brn02	B0.02	20230613	WT	rep	2	F	NA	11	111	One MG	MG tied	77.03900709	13.43085106	8	54	1400	533.13962	0.380814014	0.363500416	11799	7855.294449	0.66575934	0.651918828	PN	lateOld	785.7142857	940.7576913
3	9	27M	Cg1	Brn02	B0.02	20230613	WT	rep	2	F	NA	12	103	No MG	MG free	0	0	9	95	668	112.9101549	0.169027178	0.160570681	17405	8455.345571	0.485799803	0.444571614	PN	lateOld	1796.407186	591.7839701
3	10	27M	Cg1	Brn02	B0.02	20230613	WT	rep	2	F	NA	0	97	No MG	MG free	0	0	11	34	5021	970.931625	0.193374154	0.180193797	16222	9536.515664	0.587875457	0.521736503	PN	lateOld	0	597.9533966
3	11	27M	Cg1	Brn02	B0.02	20230613	WT	rep	2	F	NA	0	122	No MG	MG free	0	0	16	6	2036	1354.012512	0.665035615	0.634332776	14053	9135.885283	0.650102134	0.639238596	PN	lateOld	0	868.1420337
3	12	27M	Cg1	Brn02	B0.02	20230613	WT	rep	2	F	NA	0	72	No MG	MG free	0	0	46	17	1441	1127.962661	0.782763818	0.759906948	12468	6159.016907	0.493985957	0.44298467	PN	lateOld	0	577.4783446
3	13	27M	Cg1	Brn02	B0.02	20230613	WT	rep	2	F	NA	0	63	One MG	MG free	23.21428571	0	17	32	4042	996.4508893	0.246524218	0.214190885	6030	3435.526588	0.569739069	0.547280073	PN	lateOld	0	1044.776119
3	14	27M	Cg1	Brn02	B0.02	20230613	WT	rep	2	F	NA	0	45	One MG	MG free	14.82758621	0	17	37	714	474.6668956	0.664799574	0.663767457	5923	3230.994078	0.545499591	0.532440662	PN	lateOld	0	759.7501266
3	15	27M	Cg1	Brn02	B0.02	20230613	WT	rep	2	F	NA	0	33	No MG	MG free	0	0	14	8	3	1.623117387	0.541039129	0.558739603	3962	2144.191182	0.541189092	0.530067921	PN	lateOld	0	832.9126704
3	16	27M	Cg1	Brn02	B0.02	20230613	WT	rep	2	F	NA	0	3	No MG	MG free	0	0	43	63	2024	995.0191961	0.491610275	0.477103829	548	214.9559623	0.392255406	0.385000378	PN	lateOld	0	547.4452555
3	17	27M	Cg1	Brn02	B0.02	20230613	WT	rep	2	F	NA	0	49	No MG	MG free	0	0	7	6	5167	1058.435371	0.204845243	0.183108263	9249	4269.929871	0.46166395	0.407232776	PN	lateOld	0	529.787004
3	18	27M	Cg1	Brn02	B0.02	20230613	WT	rep	2	F	NA	0	20	No MG	MG free	0	0	9	88	7047	1532.847625	0.217517756	0.196040288	3616	1689.590433	0.467253991	0.389578074	PN	lateOld	0	553.0973451
5	1	27M	Cg1	Brn02	B0.02	20230613	WT	rep	2	F	NA	0	130	No MG	MG free	0	0	98	14	6102	658.9778137	0.107993742	0.099763483	20161	11549.83534	0.572880082	0.572068334	PN	lateOld	0	644.8092853
5	2	27M	Cg1	Brn02	B0.02	20230613	WT	rep	2	F	NA	0	28	No MG	MG free	0	0	141	43	3202	1296.831968	0.405006861	0.342046231	2663	1986.905715	0.746115552	0.779102772	PN	lateOld	0	1051.445738
5	3	27M	Cg1	Brn02	B0.02	20230613	WT	rep	2	F	NA	0	109	No MG	MG free	0	0	33	12	6111	639.6127417	0.104665806	0.097581446	22066	11829.76766	0.536108387	0.507209897	PN	lateOld	0	493.9726276
5	4	27M	Cg1	Brn02	B0.02	20230613	WT	rep	2	F	NA	0	6	No MG	MG free	0	0	32	65	323	81.11319147	0.251124432	0.238918133	1052	407.9868613	0.38782021	0.359975576	PN	lateOld	0	570.3422053
5	5	27M	Cg1	Brn02	B0.02	20230613	WT	rep	2	F	NA	0	61	No MG	MG free	0	0	20	15	7662	977.0643331	0.127520795	0.120424204	11767	6723.458611	0.571382562	0.517158747	PN	lateOld	0	518.3989122
5	6	27M	Cg1	Brn02	B0.02	20230613	WT	rep	2	F	NA	15	62	No MG	MG free	0	0	39	17	6214	1333.894163	0.214659505	0.192126349	7218	4841.66453	0.670776466	0.698344409	PN	lateOld	241.3904088	858.9637019
5	7	27M	Cg1	Brn02	B0.02	20230613	WT	rep	2	F	NA	0	26	No MG	MG free	0	0	24	23	3536	1098.327658	0.310613025	0.281727314	3999	3066.870345	0.766909314	0.830617249	PN	lateOld	0	650.1625406
5	8	27M	Cg1	Brn02	B0.02	20230613	WT	rep	2	F	NA	0	69	No MG	MG free	0	0	6	192	2165	1179.634989	0.544866046	0.487838566	9543	6380.383077	0.668593008	0.660440981	PN	lateOld	0	723.0430682
5	9	27M	Cg1	Brn02	B0.02	20230613	WT	rep	2	F	NA	0	48	One MG	MG free	40.81902246	0	23	49	2677	1933.701288	0.72233892	0.708224595	8493	4512.446508	0.531313612	0.493339449	PN	lateOld	0	565.1713176
5	10	27M	Cg1	Brn02	B0.02	20230613	WT	rep	2	F	NA	0	34	One MG	MG tied	80.95238095	21.86588921	35	207	2673	2326.1962	0.870256715	0.893888772	7878	4105.828137	0.521176458	0.457953751	PN	lateOld	0	431.5816197
5	11	27M	Cg1	Brn02	B0.02	20230613	WT	rep	2	F	NA	0	83	One MG	MG tied	64.78873239	14.02048656	12	88	6	6	1	1	16061	10772.43694	0.670720188	0.686495781	PN	lateOld	0	516.7797771
5	12	27M	Cg1	Brn02	B0.02	20230613	WT	rep	2	F	NA	0	70	No MG	MG free	0	0	14	12	2428	1363.764767	0.561682359	0.492118716	14792	8061.973679	0.545022558	0.468711376	PN	lateOld	0	473.2287723
5	13	27M	Cg1	Brn02	B0.02	20230613	WT	rep	2	F	NA	0	31	No MG	MG free	0	0	181	64	4279	627.123263	0.146558369	0.132021055	7311	3646.476859	0.498765813	0.445014119	PN	lateOld	0	424.0186021
5	14	27M	Cg1	Brn02	B0.02	20230613	WT	rep	2	F	NA	0	23	No MG	MG free	0	0	10	73	3571	3052.086763	0.854686856	0.866735339	2827	1880.604533	0.66522976	0.653498113	PN	lateOld	0	813.5833039
5	15	27M	Cg1	Brn02	B0.02	20230613	WT	rep	2	F	NA	1	72	No MG	MG free	0	0	15	174	3852	390.9080493	0.10148184	0.092881665	11121	7317.802074	0.658016552	0.668268859	PN	lateOld	25.96053998	647.4237928
5	16	27M	Cg1	Brn02	B0.02	20230613	WT	rep	2	F	NA	0	94	No MG	MG free	0	0	6	16	1922	1471.337987	0.765524447	0.776394308	20737	13739.95311	0.662581526	0.708628953	PN	lateOld	0	453.2960409
5	17	27M	Cg1	Brn02	B0.02	20230613	WT	rep	2	F	NA	0	8	No MG	MG free	0	0	13	36	7935	1408.517481	0.177506929	0.165850312	1431	899.3641102	0.62848645	0.584580779	PN	lateOld	0	559.0496157
5	18	27M	Cg1	Brn02	B0.02	20230613	WT	rep	2	F	NA	0	27	No MG	MG free	0	0	131	84	3056	2269.780667	0.742729276	0.853864372	2965	2034.950836	0.686324059	0.68599987	PN	lateOld	0	910.623946
5	19	27M	Cg1	Brn02	B0.02	20230613	WT	rep	2	F	NA	0	35	No MG	MG free	0	0	99	46	3412	1414.742975	0.414637449	0.291813523	4723	3756.033723	0.795264392	0.927298367	PN	lateOld	0	741.0544146
5	20	27M	Cg1	Brn02	B0.02	20230613	WT	rep	2	F	NA	12	76	No MG	MG free	0	0	25	116	2027	490.7111925	0.242087416	0.209559783	12741	7509.554539	0.589400717	0.580804169	PN	lateOld	592.0078934	596.4994898
5	21	27M	Cg1	Brn02	B0.02	20230613	WT	rep	2	F	NA	18	27	No MG	MG free	0	0	15	35	3819	716.63943	0.187651068	0.176386669	3853	1978.264257	0.513434793	0.469970256	PN	lateOld	471.3275727	700.7526603
5	22	27M	Cg1	Brn02	B0.02	20230613	WT	rep	2	F	NA	0	50	No MG	MG free	0	0	19	17	5749	877.8842143	0.152702072	0.143984124	6794	4863.570977	0.71586267	0.728114724	PN	lateOld	0	735.9434795
5	23	27M	Cg1	Brn02	B0.02	20230613	WT	rep	2	F	NA	0	9	No MG	MG free	0	0	10	39	2578	729.7174034	0.283055626	0.260105282	1330	749.6868086	0.563674292	0.553627849	PN	lateOld	0	676.6917293
5	24	27M	Cg1	Brn02	B0.02	20230613	WT	rep	2	F	NA	0	116	No MG	MG free	0	0	25	327	5794	1368.443732	0.236182902	0.223147944	24528	17717.30466	0.722329773	0.76427865	PN	lateOld	0	472.9288976
5	25	27M	Cg1	Brn02	B0.02	20230613	WT	rep	2	F	NA	16	17	No MG	MG free	0	0	25	17	1472	1386.796551	0.942117222	1	5086	2273.604242	0.4470319	0.391165018	PN	lateOld	1086.956522	334.2508848
5	26	27M	Cg1	Brn02	B0.02	20230613	WT	rep	2	F	NA	0	11	No MG	MG free	0	0	8	10	2613	1683.029084	0.644098387	0.614747822	727	467.1700009	0.642599726	0.6025635	PN	lateOld	0	1513.0674
5	27	27M	Cg1	Brn02	B0.02	20230613	WT	rep	2	F	NA	0	26	No MG	MG free	0	0	13	4	2932	1164.825329	0.397280126	0.359884024	1768	1459.066605	0.825263917	0.824917972	PN	lateOld	0	1470.588235
6	1	27M	M1	Brn02	B0.02	20230613	WT	rep	2	F	NA	0	11	One MG	MG tied	28.63008585	2.650242628	18	1	2280	513.079759	0.225034982	0.222949564	7321	2101.254139	0.287017366	0.271549553	PN	lateOld	0	150.2526977
6	2	27M	M1	Brn02	B0.02	20230613	WT	rep	2	F	NA	0	24	One MG	MG tied	100	29.77303071	14	3	6	1.029922932	0.171653822	0.196414128	7611	2840.747799	0.373242386	0.332951844	PN	lateOld	0	315.3330706
6	3	27M	M1	Brn02	B0.02	20230613	WT	rep	2	F	NA	10	30	One MG	MG tied	69.37119675	14.94252874	17	6	28	6.115861773	0.218423635	0.226810098	16759	5209.382316	0.31084088	0.281635761	PN	lateOld	35714.28571	179.0082941
6	4	27M	M1	Brn02	B0.02	20230613	WT	rep	2	F	NA	0	13	No MG	MG free	0	0	14	83	4105	2270.691309	0.553152572	0.482429236	7359	2349.713863	0.319297984	0.268993676	PN	lateOld	0	176.6544367
6	5	27M	M1	Brn02	B0.02	20230613	WT	rep	2	F	NA	0	16	One MG	MG tied	84.41971383	2.543720191	12	47	5512	905.7288021	0.164319449	0.147585258	10189	2980.491434	0.292520506	0.271442741	PN	lateOld	0	157.0320934
6	6	27M	M1	Brn02	B0.02	20230613	WT	rep	2	F	NA	0	20	No MG	MG free	0	0	18	10	1848	1011.872846	0.547550242	0.478171974	6900	2068.368353	0.299763529	0.291126877	PN	lateOld	0	289.8550725
6	7	27M	M1	Brn02	B0.02	20230613	WT	rep	2	F	NA	0	10	One MG	MG free	49.66216216	0	15	66	13401	2464.925231	0.183935918	0.150820166	8016	2253.590157	0.281136497	0.26742962	PN	lateOld	0	124.750499
6	8	27M	M1	Brn02	B0.02	20230613	WT	rep	2	F	NA	0	19	No MG	MG free	0	0	21	25	7987	1440.670818	0.180376965	0.152674139	12736	4558.859678	0.357950666	0.280979633	PN	lateOld	0	149.1834171
6	9	27M	M1	Brn02	B0.02	20230613	WT	rep	2	F	NA	0	0	One MG	MG free	53.41959335	0	12	40	3940	916.7201501	0.232670089	0.226626992	331	101.1338828	0.305540431	0.293545425	PN	lateOld	0	0
6	10	27M	M1	Brn02	B0.02	20230613	WT	rep	2	F	NA	0	2	No MG	MG free	0	0	12	4	4286	658.2337226	0.15357763	0.139650568	1832	501.7695427	0.273891672	0.271274894	PN	lateOld	0	109.1703057
6	11	27M	M1	Brn02	B0.02	20230613	WT	rep	2	F	NA	0	31	No MG	MG free	0	0	13	71	2443	510.4560158	0.208946384	0.197741665	12573	4248.150242	0.337878807	0.303593487	PN	lateOld	0	246.5600891
6	12	27M	M1	Brn02	B0.02	20230613	WT	rep	2	F	NA	0	20	No MG	MG free	0	0	17	41	569	139.8207063	0.245730591	0.238300145	11711	3921.212285	0.33483155	0.271755546	PN	lateOld	0	170.7796089
6	13	27M	M1	Brn02	B0.02	20230613	WT	rep	2	F	NA	0	11	No MG	MG free	0	0	14	1	2274	1593.079071	0.700562476	0.660349429	4312	1343.112673	0.311482531	0.301869243	PN	lateOld	0	255.1020408
6	14	27M	M1	Brn02	B0.02	20230613	WT	rep	2	F	NA	0	28	No MG	MG free	0	0	20	29	8388	1649.414985	0.196639841	0.167681396	15880	5805.308947	0.365573611	0.276096731	PN	lateOld	0	176.3224181
6	15	27M	M1	Brn02	B0.02	20230613	WT	rep	2	F	NA	16	28	No MG	MG free	0	0	10	11	2155	461.8771492	0.214328143	0.20312047	6906	2980.024428	0.43151237	0.346761286	PN	lateOld	742.4593968	405.444541
6	16	27M	M1	Brn02	B0.02	20230613	WT	rep	2	F	NA	0	25	One MG	MG free	18.52189781	0	8	6	8562	1042.119708	0.121714519	0.107118331	9320	3515.592384	0.377209483	0.314213783	PN	lateOld	0	268.2403433
7	1	27M	M1	Brn02	B0.02	20230613	WT	rep	2	F	NA	0	4	No MG	MG free	0	0	10	2	11427	1842.712002	0.161259473	0.137712672	1491	391.0580607	0.262279048	0.253307402	PN	lateOld	0	268.2763246
7	2	27M	M1	Brn02	B0.02	20230613	WT	rep	2	F	NA	37	40	No MG	MG free	0	0	7	11	2718	741.953215	0.272977636	0.268619835	19378	5030.560478	0.259601635	0.248477906	PN	lateOld	1361.29507	206.4196512
7	3	27M	M1	Brn02	B0.02	20230613	WT	rep	2	F	NA	0	14	No MG	MG free	0	0	9	13	8250	1295.981507	0.157088668	0.138231486	3278	923.8658429	0.281838268	0.274464041	PN	lateOld	0	427.0896888
7	4	27M	M1	Brn02	B0.02	20230613	WT	rep	2	F	NA	32	76	No MG	MG free	0	0	9	1	8808	1154.521859	0.131076505	0.120317385	11802	4078.128205	0.345545518	0.341878384	PN	lateOld	363.3060854	643.9586511
7	5	27M	M1	Brn02	B0.02	20230613	WT	rep	2	F	NA	26	65	No MG	MG free	0.053504548	0	29	91	3568	538.68127	0.150975692	0.140856028	20104	6170.391991	0.306923597	0.271046013	PN	lateOld	728.6995516	323.3187425
7	6	27M	M1	Brn02	B0.02	20230613	WT	rep	2	F	NA	0	74	One MG	MG free	29.03225806	0	10	16	6894	979.915267	0.142140306	0.131410703	7705	2648.047211	0.343679067	0.336263061	PN	lateOld	0	960.4153147
7	7	27M	M1	Brn02	B0.02	20230613	WT	rep	2	F	NA	0	39	No MG	MG free	0	0	21	15	6884	1322.301686	0.192083336	0.164873734	13690	5390.470238	0.393752391	0.301945537	PN	lateOld	0	284.8794741
7	8	27M	M1	Brn02	B0.02	20230613	WT	rep	2	F	NA	0	11	No MG	MG free	0	0	18	156	10828	1127.411995	0.104120059	0.090485997	2624	769.5555199	0.293275732	0.285526812	PN	lateOld	0	419.2073171
7	9	27M	M1	Brn02	B0.02	20230613	WT	rep	2	F	NA	15	134	One MG	MG free	13.09182209	0	13	1	9477	1161.828001	0.122594492	0.110261694	26520	10517.47076	0.396586378	0.333287567	PN	lateOld	158.2779361	505.2790347
7	10	27M	M1	Brn02	B0.02	20230613	WT	rep	2	F	NA	12	52	No MG	MG free	0	0	10	22	1495	522.5026932	0.349500129	0.348935694	15532	4671.679087	0.30077769	0.270710319	PN	lateOld	802.6755853	334.7926861
7	11	27M	M1	Brn02	B0.02	20230613	WT	rep	2	F	NA	0	65	No MG	MG free	0	0	30	7	8725	1066.47509	0.122232102	0.108857863	5048	1782.844388	0.353178365	0.347783625	PN	lateOld	0	1287.638669
7	12	27M	M1	Brn02	B0.02	20230613	WT	rep	2	F	NA	0	18	No MG	MG free	0	0	6	29	11222	1934.258672	0.172363097	0.1487602	5828	1672.852156	0.287037089	0.270176232	PN	lateOld	0	308.8538092
7	13	27M	M1	Brn02	B0.02	20230613	WT	rep	2	F	NA	0	68	No MG	MG free	0	0	18	28	7208	907.7338373	0.125934217	0.108964674	11506	4427.671397	0.384814131	0.332326233	PN	lateOld	0	590.9960021
7	14	27M	M1	Brn02	B0.02	20230613	WT	rep	2	F	NA	0	9	No MG	MG free	0	0	13	21	843	155.2917068	0.184213175	0.169710845	628	216.1724268	0.34422361	0.338506132	PN	lateOld	0	1433.121019
7	15	27M	M1	Brn02	B0.02	20230613	WT	rep	2	F	NA	0	16	No MG	MG free	0	0	25	5	8179	876.7573366	0.107196153	0.096330203	6004	1693.717998	0.282098268	0.253742278	PN	lateOld	0	266.4890073
7	16	27M	M1	Brn02	B0.02	20230613	WT	rep	2	F	NA	14	61	No MG	MG free	0	0	6	3	4670	719.9903567	0.154173524	0.145128563	20348	5732.547601	0.281725359	0.262851924	PN	lateOld	299.7858672	299.7837625
7	17	27M	M1	Brn02	B0.02	20230613	WT	rep	2	F	NA	0	43	No MG	MG free	0	0	6	122	2880	752.7993288	0.261388656	0.252018005	5334	1965.630533	0.368509661	0.336003661	PN	lateOld	0	806.1492313
7	18	27M	M1	Brn02	B0.02	20230613	WT	rep	2	F	NA	0	55	One MG	MG tied	42.54620123	7.515400411	50	4	8694	765.8877857	0.088093833	0.076050967	14087	3885.879501	0.275848619	0.256595701	PN	lateOld	0	390.4308937
7	19	27M	M1	Brn02	B0.02	20230613	WT	rep	2	F	NA	0	75	No MG	MG free	0	0	41	35	4421	637.5094841	0.14420029	0.131868467	23503	8915.758633	0.379345557	0.295132369	PN	lateOld	0	319.108199
7	20	27M	M1	Brn02	B0.02	20230613	WT	rep	2	F	NA	0	47	One MG	MG tied	83.7512054	19.81677917	10	4	6630	776.7172665	0.117151926	0.107621878	8423	4237.408133	0.50307588	0.430670634	PN	lateOld	0	557.9959634
7	21	27M	M1	Brn02	B0.02	20230613	WT	rep	2	F	NA	0	32	No MG	MG free	0	0	6	1	3409	1378.200015	0.404282785	0.36697948	5638	1737.115482	0.308108457	0.294773787	PN	lateOld	0	567.577155
8	1	27M	M1	Brn02	B0.02	20230613	WT	rep	2	F	NA	0	83	No MG	MG free	0	0	105	57	20	14.63146394	0.731573197	0.747844636	10031	5481.733971	0.546479311	0.531761646	PN	lateOld	0	827.4349516
8	2	27M	M1	Brn02	B0.02	20230613	WT	rep	2	F	NA	0	10	One MG	MG free	28.69822485	0	83	29	9531	1330.993698	0.139648903	0.129335463	1917	752.3030136	0.39243767	0.346135646	PN	lateOld	0	521.648409
8	3	27M	M1	Brn02	B0.02	20230613	WT	rep	2	F	NA	4	9	One MG	MG free	9.701492537	0	8	37	7620	892.5104002	0.117127349	0.109071486	1117	551.685222	0.493899035	0.464690626	PN	lateOld	52.49343832	805.7296329
8	4	27M	M1	Brn02	B0.02	20230613	WT	rep	2	F	NA	0	14	No MG	MG free	0	0	9	8	9861	1108.851485	0.112448178	0.106164642	1534	709.5787743	0.462567649	0.440375358	PN	lateOld	0	912.6466754
8	5	27M	M1	Brn02	B0.02	20230613	WT	rep	2	F	NA	3	105	No MG	MG free	0	0	26	87	3339	2534.190248	0.758966831	0.757915616	19794	8083.472496	0.408379938	0.374380112	PN	lateOld	89.84725966	530.4637769
8	6	27M	M1	Brn02	B0.02	20230613	WT	rep	2	F	NA	0	15	No MG	MG free	0	0	21	29	11215	1156.89096	0.103155681	0.097940035	2168	1299.351583	0.599331911	0.548790693	PN	lateOld	0	691.8819188
8	7	27M	M1	Brn02	B0.02	20230613	WT	rep	2	F	NA	0	70	No MG	MG free	0	0	23	15	10866	1238.205433	0.113952276	0.106294349	10079	5450.829037	0.540810501	0.516723871	PN	lateOld	0	694.5133446
8	8	27M	M1	Brn02	B0.02	20230613	WT	rep	2	F	NA	0	49	No MG	MG free	0	0	8	22	9553	1006.167575	0.105324775	0.098184176	5051	2621.426536	0.518991593	0.501831055	PN	lateOld	0	970.1049297
8	9	27M	M1	Brn02	B0.02	20230613	WT	rep	2	F	NA	0	49	No MG	MG free	0	0	10	56	4221	2465.884412	0.584194364	0.524620414	5528	2940.037461	0.531844693	0.51371026	PN	lateOld	0	886.3965268
8	10	27M	M1	Brn02	B0.02	20230613	WT	rep	2	F	NA	0	22	No MG	MG free	0	0	18	17	9227	1315.597285	0.14258126	0.128770888	3099	1527.462668	0.492888889	0.49660486	PN	lateOld	0	709.9064214
8	11	27M	M1	Brn02	B0.02	20230613	WT	rep	2	F	NA	0	55	No MG	MG free	0	0	12	136	25	6.215503156	0.248620126	0.250194557	11443	8209.4676	0.717422669	0.705401719	PN	lateOld	0	480.643188
8	12	27M	M1	Brn02	B0.02	20230613	WT	rep	2	F	NA	0	4	No MG	MG free	0	0	134	8	6213	825.572092	0.132878174	0.124330513	261	152.0832068	0.582694279	0.555657268	PN	lateOld	0	1532.56705
8	13	27M	M1	Brn02	B0.02	20230613	WT	rep	2	F	NA	0	1	One MG	MG free	3.971486762	0	15	83	10116	1011.324576	0.099972773	0.092988476	175	111.8328375	0.639044786	0.622911394	PN	lateOld	0	571.4285714
8	14	27M	M1	Brn02	B0.02	20230613	WT	rep	2	F	NA	0	119	No MG	MG free	0	0	10	6	612	362.5537651	0.592408113	0.612237751	23167	11320.14957	0.488632519	0.427695125	PN	lateOld	0	513.6616739
8	15	27M	M1	Brn02	B0.02	20230613	WT	rep	2	F	NA	0	56	One MG	MG free	34.07871199	0	24	10	7668	993.6229044	0.129580452	0.122560464	5470	2615.746365	0.478198604	0.479636848	PN	lateOld	0	1023.765996
8	16	27M	M1	Brn02	B0.02	20230613	WT	rep	2	F	NA	0	43	No MG	MG free	0	0	18	14	13531	1504.742428	0.111207038	0.10215915	4098	2313.221532	0.564475728	0.580743134	PN	lateOld	0	1049.292338
8	17	27M	M1	Brn02	B0.02	20230613	WT	rep	2	F	NA	0	31	No MG	MG free	0	0	7	4	1478	743.9834138	0.503371728	0.481925696	6386	2888.068651	0.452250024	0.372487992	PN	lateOld	0	485.4368932
8	18	27M	M1	Brn02	B0.02	20230613	WT	rep	2	F	NA	3	135	No MG	MG free	0	0	22	25	7345	840.7790348	0.114469576	0.107743956	29235	12441.24083	0.425559803	0.392713815	PN	lateOld	40.84411164	461.7752694
8	19	27M	M1	Brn02	B0.02	20230613	WT	rep	2	F	NA	0	64	No MG	MG free	0	0	20	59	6739	1421.719753	0.21096895	0.191752493	8537	4247.821635	0.497577795	0.486114293	PN	lateOld	0	749.6778728
8	20	27M	M1	Brn02	B0.02	20230613	WT	rep	2	F	NA	0	23	No MG	MG free	0	0	13	40	2103	1156.180849	0.549776914	0.499328613	3752	1518.893737	0.404822425	0.340535581	PN	lateOld	0	613.0063966
8	21	27M	M1	Brn02	B0.02	20230613	WT	rep	2	F	NA	1	149	No MG	MG free	0	0	12	30	6441	1607.404532	0.249558226	0.231464103	30000	14237.7648	0.47459216	0.426779598	PN	lateOld	15.52553951	496.6666667
8	22	27M	M1	Brn02	B0.02	20230613	WT	rep	2	F	NA	0	52	No MG	MG free	0	0	18	173	10301	972.316412	0.094390488	0.087739378	4667	2529.433051	0.541982655	0.52655834	PN	lateOld	0	1114.206128
8	23	27M	M1	Brn02	B0.02	20230613	WT	rep	2	F	NA	0	47	No MG	MG free	0	0	70	31	2629	2448.289143	0.931262512	1	5932	3781.623467	0.637495527	0.628229201	PN	lateOld	0	792.3128793
8	24	27M	M1	Brn02	B0.02	20230613	WT	rep	2	F	NA	0	58	No MG	MG free	0	0	75	40	9468	1638.772839	0.173085429	0.154680699	4930	2914.653117	0.591207529	0.588174284	PN	lateOld	0	1176.470588
9	1	27M	M1	Brn02	B0.02	20230613	WT	rep	2	F	NA	0	27	One MG	MG free	41.66666667	0	23	31	3137	1314.803052	0.419127527	0.319501042	2238	1116.984007	0.499099199	0.504936278	PN	lateOld	0	1206.434316
9	2	27M	M1	Brn02	B0.02	20230613	WT	rep	2	F	NA	0	12	One MG	MG free	15.88310038	0	92	35	2875	2113.208835	0.73502916	0.742877841	1137	601.1892268	0.528750419	0.520325005	PN	lateOld	0	1055.408971
9	3	27M	M1	Brn02	B0.02	20230613	WT	rep	2	F	NA	0	30	No MG	MG free	0	0	34	7	231	152.5155719	0.660240571	0.672869444	4108	2486.330083	0.605241013	0.592523098	PN	lateOld	0	730.2823759
9	4	27M	M1	Brn02	B0.02	20230613	WT	rep	2	F	NA	0	4	No MG	MG free	0	0	89	1	8189	1141.57078	0.139402953	0.132562757	728	216.8421757	0.297860132	0.273456931	PN	lateOld	0	549.4505495
9	5	27M	M1	Brn02	B0.02	20230613	WT	rep	2	F	NA	0	47	No MG	MG free	0	0	14	4	5837	1028.02414	0.176122004	0.159449145	8126	3694.60606	0.454664787	0.421210051	PN	lateOld	0	578.390352
9	6	27M	M1	Brn02	B0.02	20230613	WT	rep	2	F	NA	0	94	No MG	MG free	0	0	71	31	7925	944.6652029	0.119200657	0.105226219	10298	5529.937894	0.536991444	0.528969228	PN	lateOld	0	912.7986017
9	7	27M	M1	Brn02	B0.02	20230613	WT	rep	2	F	NA	0	32	No MG	MG free	0	0	70	6	10579	1199.508736	0.113385834	0.107591361	5336	2713.950805	0.50861147	0.456153214	PN	lateOld	0	599.7001499
9	8	27M	M1	Brn02	B0.02	20230613	WT	rep	2	F	NA	0	24	No MG	MG free	0	0	32	6	63	36.63683531	0.581537068	0.578973055	2651	1292.250751	0.487457847	0.480918586	PN	lateOld	0	905.3187476
9	9	27M	M1	Brn02	B0.02	20230613	WT	rep	2	F	NA	0	9	No MG	MG free	0	0	9	137	2274	568.1463797	0.249844494	0.21268025	2094	699.199604	0.33390621	0.305256724	PN	lateOld	0	429.7994269
9	10	27M	M1	Brn02	B0.02	20230613	WT	rep	2	F	NA	16	87	No MG	MG free	0	0	26	29	2233	825.4840008	0.369674877	0.306775004	13213	6871.440926	0.520051535	0.486762792	PN	lateOld	716.5248545	658.442443
9	11	27M	M1	Brn02	B0.02	20230613	WT	rep	2	F	NA	0	107	No MG	MG free	0	0	8	21	2757	520.5522242	0.188811108	0.180926219	20488	12147.05954	0.592886545	0.540688157	PN	lateOld	0	522.2569309
9	12	27M	M1	Brn02	B0.02	20230613	WT	rep	2	F	NA	0	78	No MG	MG free	0	0	16	57	12390	1107.843046	0.089414289	0.082490273	14904	7769.817563	0.521324313	0.468467236	PN	lateOld	0	523.3494364
9	13	27M	M1	Brn02	B0.02	20230613	WT	rep	2	F	NA	12	110	One MG	MG free	43.13901345	0.089686099	17	97	3238	1964.139895	0.606590455	0.564415932	16030	8000.171158	0.499074932	0.494758517	PN	lateOld	370.5991353	686.21335
9	14	27M	M1	Brn02	B0.02	20230613	WT	rep	2	F	NA	0	76	No MG	MG free	0	0	19	16	7855	1034.339116	0.131679073	0.123628594	9849	6763.403386	0.686709654	0.677027524	PN	lateOld	0	771.6519444
9	15	27M	M1	Brn02	B0.02	20230613	WT	rep	2	F	NA	4	4	One MG	MG free	42.24664225	0	17	4	10086	1141.292364	0.113156094	0.104478523	964	421.2298932	0.43696047	0.403906316	PN	lateOld	39.65893317	414.9377593
9	16	27M	M1	Brn02	B0.02	20230613	WT	rep	2	F	NA	0	16	No MG	MG free	0	0	7	138	813	565.5269553	0.695605111	0.687808037	805	487.7725032	0.605928575	0.59526208	PN	lateOld	0	1987.57764
9	17	27M	M1	Brn02	B0.02	20230613	WT	rep	2	F	NA	2	66	No MG	MG free	0	0	14	44	9072	825.5523313	0.091000037	0.081498437	16468	6168.58355	0.374580007	0.346303493	PN	lateOld	22.04585538	400.777265
9	18	27M	M1	Brn02	B0.02	20230613	WT	rep	2	F	NA	6	78	No MG	MG free	0	0	24	127	2109	1545.893568	0.732998373	0.730357826	13662	5602.421714	0.410073321	0.358571768	PN	lateOld	284.4950213	570.9266579
9	19	27M	M1	Brn02	B0.02	20230613	WT	rep	2	F	NA	0	19	No MG	MG free	0	0	31	59	9214	983.4450614	0.106733781	0.100450143	3506	1704.217395	0.486085965	0.438681632	PN	lateOld	0	541.9281232
9	20	27M	M1	Brn02	B0.02	20230613	WT	rep	2	F	NA	3	113	No MG	MG free	0	0	159	61	5106	2879.172931	0.563880323	0.555840373	28102	11871.03241	0.422426603	0.380407423	PN	lateOld	58.75440658	402.1066116
9	21	27M	M1	Brn02	B0.02	20230613	WT	rep	2	F	NA	0	41	No MG	MG free	0	0	7	95	2191	1165.128724	0.531779427	0.51611352	5386	2849.201739	0.529001437	0.522789359	PN	lateOld	0	761.2328258
9	22	27M	M1	Brn02	B0.02	20230613	WT	rep	2	F	NA	0	25	No MG	MG free	0	0	11	33	1949	1250.540215	0.641631717	0.630800307	2169	1145.973342	0.52834179	0.510284603	PN	lateOld	0	1152.604887
9	23	27M	M1	Brn02	B0.02	20230613	WT	rep	2	F	NA	0	13	No MG	MG free	0	0	633	63	3779	802.5882513	0.21238112	0.176974133	2476	1061.956894	0.428900199	0.381628126	PN	lateOld	0	525.0403877
9	24	27M	M1	Brn02	B0.02	20230613	WT	rep	2	F	NA	1	107	No MG	MG free	0	0	8	31	1780	1246.081163	0.700045597	0.6883955	26708	11625.84364	0.43529443	0.378057539	PN	lateOld	56.17977528	400.629025
12	1	27M	M2	Brn02	B0.02	20230613	WT	rep	2	F	NA	0	8	No MG	MG free	0	0	17	12	5363	1133.216877	0.211302793	0.20526436	4486	1131.479896	0.252224676	0.237796605	PN	lateOld	0	178.3325903
12	2	27M	M2	Brn02	B0.02	20230613	WT	rep	2	F	NA	41	19	No MG	MG free	0	0	14	5	4286	678.105364	0.158214037	0.14485389	10494	3135.365271	0.298776946	0.248523682	PN	lateOld	956.6028931	181.0558414
12	3	27M	M2	Brn02	B0.02	20230613	WT	rep	2	F	NA	0	21	No MG	MG free	0	0	37	54	16482	2437.855026	0.147910146	0.128603041	9335	3404.578501	0.364711141	0.258106351	PN	lateOld	0	224.9598286
12	4	27M	M2	Brn02	B0.02	20230613	WT	rep	2	F	NA	0	17	No MG	MG free	0	0	48	6	1515	373.9022202	0.246800145	0.242030978	5863	2441.221469	0.416377532	0.305622935	PN	lateOld	0	289.9539485
12	5	27M	M2	Brn02	B0.02	20230613	WT	rep	2	F	NA	0	1	No MG	MG free	0	0	12	25	3502	643.2052495	0.183667975	0.166140229	2987	608.4190736	0.20368901	0.199458301	PN	lateOld	0	33.47840643
12	6	27M	M2	Brn02	B0.02	20230613	WT	rep	2	F	NA	0	0	No MG	MG free	0	0	22	18	2133	513.9523161	0.240952797	0.234752417	2173	631.5178303	0.290620262	0.277645528	PN	lateOld	0	0
12	7	27M	M2	Brn02	B0.02	20230613	WT	rep	2	F	NA	0	6	No MG	MG free	0	0	10	12	3381	763.8188607	0.225915073	0.219935909	9287	2665.327215	0.286995501	0.229938202	PN	lateOld	0	64.60643911
12	8	27M	M2	Brn02	B0.02	20230613	WT	rep	2	F	NA	20	18	No MG	MG free	0	0	14	44	3756	742.8675519	0.197781563	0.188677803	3851	801.0570539	0.208012738	0.202349886	PN	lateOld	532.4813632	467.4110621
12	9	27M	M2	Brn02	B0.02	20230613	WT	rep	2	F	NA	0	0	No MG	MG free	0	0	35	6	1271	340.2302436	0.267687052	0.264637217	13470	3751.087113	0.278477143	0.211718932	PN	lateOld	0	0
12	10	27M	M2	Brn02	B0.02	20230613	WT	rep	2	F	NA	48	11	No MG	MG free	0	0	8	9	2281	580.546105	0.254513856	0.248378724	9817	4025.118166	0.410015093	0.309201181	PN	lateOld	2104.340202	112.0505246
12	11	27M	M2	Brn02	B0.02	20230613	WT	rep	2	F	NA	0	33	No MG	MG free	0	0	14	1	10069	1770.436211	0.175830391	0.153749898	5957	1796.017105	0.301496912	0.294316024	PN	lateOld	0	553.9701192
12	12	27M	M2	Brn02	B0.02	20230613	WT	rep	2	F	NA	0	17	No MG	MG free	0	0	6	3	132	34.72169074	0.263043112	0.259784847	5991	1183.239384	0.197502818	0.192751959	PN	lateOld	0	283.7589718
12	13	27M	M2	Brn02	B0.02	20230613	WT	rep	2	F	NA	0	1	No MG	MG free	0	0	15	30	3814	652.4963915	0.171079285	0.157061115	6193	1761.795392	0.284481736	0.278110921	PN	lateOld	0	16.14726304
12	14	27M	M2	Brn02	B0.02	20230613	WT	rep	2	F	NA	0	12	No MG	MG free	0	0	7	33	45	13.99678035	0.311039563	0.301815823	12207	5646.735927	0.462581791	0.345983058	PN	lateOld	0	98.30425166
12	15	27M	M2	Brn02	B0.02	20230613	WT	rep	2	F	NA	0	39	No MG	MG free	0	0	89	79	3078	1279.084246	0.415556935	0.406378269	2301	639.8309455	0.278066469	0.276035696	PN	lateOld	0	1694.915254
12	16	27M	M2	Brn02	B0.02	20230613	WT	rep	2	F	NA	16	3	No MG	MG free	0	0	9	4	2679	404.0221871	0.15081082	0.137270167	8355	3764.034974	0.450512863	0.311512917	PN	lateOld	597.2377753	35.90664273
12	17	27M	M2	Brn02	B0.02	20230613	WT	rep	2	F	NA	0	14	No MG	MG free	0	0	22	1	9104	982.5132834	0.107921055	0.095796138	4902	2002.055543	0.408416063	0.31400016	PN	lateOld	0	285.5977152
12	18	27M	M2	Brn02	B0.02	20230613	WT	rep	2	F	NA	0	13	No MG	MG free	0	0	7	19	2654	798.5961088	0.300902829	0.293888748	14147	5142.108537	0.363476959	0.305729777	PN	lateOld	0	91.89227398
12	19	27M	M2	Brn02	B0.02	20230613	WT	rep	2	F	NA	25	44	No MG	MG free	0	0	12	17	10441	1941.03264	0.18590486	0.163759828	4660	1045.57377	0.224372054	0.215686277	PN	lateOld	239.4406666	944.2060086
13	1	27M	M2	Brn02	B0.02	20230613	WT	rep	2	F	NA	0	80	No MG	MG free	0	0	17	73	6991	1153.833784	0.165045599	0.146654457	7229	3961.877425	0.548053317	0.541092575	PN	lateOld	0	1106.653756
13	2	27M	M2	Brn02	B0.02	20230613	WT	rep	2	F	NA	0	47	No MG	MG free	0	0	51	19	13	8.056290507	0.619714654	0.635111034	6191	3599.63737	0.581430685	0.562310219	PN	lateOld	0	759.1665321
13	3	27M	M2	Brn02	B0.02	20230613	WT	rep	2	F	NA	8	119	No MG	MG free	0	0	55	51	4936	843.0548108	0.170797166	0.155031666	19291	8962.60354	0.464600256	0.436377496	PN	lateOld	162.0745543	616.8679695
13	4	27M	M2	Brn02	B0.02	20230613	WT	rep	2	F	NA	0	0	No MG	MG free	0	0	8	205	5354	1008.581002	0.188378969	0.165255204	3758	2002.113177	0.532760292	0.520820916	PN	lateOld	0	0
13	5	27M	M2	Brn02	B0.02	20230613	WT	rep	2	F	NA	0	53	No MG	MG free	0	0	9	8	6262	1045.374686	0.166939426	0.134050503	7674	3259.778851	0.424782232	0.376562148	PN	lateOld	0	690.6437321
13	6	27M	M2	Brn02	B0.02	20230613	WT	rep	2	F	NA	0	48	No MG	MG free	0	0	8	43	8456	1358.041352	0.160600917	0.145372704	4625	2533.298664	0.547740252	0.566048682	PN	lateOld	0	1037.837838
13	7	27M	M2	Brn02	B0.02	20230613	WT	rep	2	F	NA	0	36	No MG	MG free	0	0	28	86	4622	713.0964679	0.154283096	0.13679713	2630	1545.749019	0.58773727	0.607965231	PN	lateOld	0	1368.821293
13	8	27M	M2	Brn02	B0.02	20230613	WT	rep	2	F	NA	0	21	No MG	MG free	0	0	33	115	2	0.449485004	0.224742502	0.230380714	6509	3154.245288	0.484597525	0.431342036	PN	lateOld	0	322.6302043
13	9	27M	M2	Brn02	B0.02	20230613	WT	rep	2	F	NA	0	41	No MG	MG free	0	0	25	72	2537	1645.314	0.648527395	0.640856028	5738	3132.63479	0.545945415	0.539879441	PN	lateOld	0	714.5346811
13	10	27M	M2	Brn02	B0.02	20230613	WT	rep	2	F	NA	0	75	No MG	MG free	0	0	33	3	4222	740.1911806	0.175317665	0.158358127	13211	7253.423726	0.549044261	0.541626632	PN	lateOld	0	567.7087276
13	11	27M	M2	Brn02	B0.02	20230613	WT	rep	2	F	NA	3	137	No MG	MG free	0	0	13	2	5074	902.9421842	0.177954707	0.159273669	10475	4847.280049	0.462747499	0.420439452	PN	lateOld	59.12495073	1307.875895
13	12	27M	M2	Brn02	B0.02	20230613	WT	rep	2	F	NA	0	63	No MG	MG free	0	0	26	19	3854	1503.196109	0.390035316	0.352956444	4464	2407.181993	0.539243278	0.529991627	PN	lateOld	0	1411.290323
13	13	27M	M2	Brn02	B0.02	20230613	WT	rep	2	F	NA	0	31	No MG	MG free	0	0	26	11	3710	1933.024705	0.521030918	0.506950498	10260	5068.499655	0.494005814	0.46312657	PN	lateOld	0	302.1442495
13	14	27M	M2	Brn02	B0.02	20230613	WT	rep	2	F	NA	0	71	No MG	MG free	0	0	7	89	5	3.161348939	0.632269788	0.630952924	417	225.1523003	0.539933574	0.555443645	PN	lateOld	0	17026.3789
13	15	27M	M2	Brn02	B0.02	20230613	WT	rep	2	F	NA	0	4	No MG	MG free	0	0	14	11	6574	1624.213581	0.247066258	0.217257947	6044	2969.246648	0.491271782	0.485160589	PN	lateOld	0	66.18133686
13	16	27M	M2	Brn02	B0.02	20230613	WT	rep	2	F	NA	0	50	No MG	MG free	0	0	11	69	4680	1010.534402	0.215926154	0.198001072	4324	2161.113145	0.499794899	0.482902259	PN	lateOld	0	1156.336725
13	17	27M	M2	Brn02	B0.02	20230613	WT	rep	2	F	NA	0	28	No MG	MG free	0	0	14	34	4253	912.4427562	0.214540973	0.189311057	7170	4036.17473	0.562925346	0.531548023	PN	lateOld	0	390.5160391
13	18	27M	M2	Brn02	B0.02	20230613	WT	rep	2	F	NA	0	46	No MG	MG free	0	0	17	24	3354	1660.396001	0.495049494	0.455405504	2581	1566.116945	0.606786883	0.603677452	PN	lateOld	0	1782.25494
13	19	27M	M2	Brn02	B0.02	20230613	WT	rep	2	F	NA	0	29	No MG	MG free	0	0	28	13	3892	2016.108644	0.518013526	0.521446526	8343	4304.742276	0.515970547	0.47924009	PN	lateOld	0	347.5967877
13	20	27M	M2	Brn02	B0.02	20230613	WT	rep	2	F	NA	0	71	No MG	MG free	0	0	6	10	3785	791.2681775	0.20905368	0.191493094	11943	4578.698267	0.38337924	0.339513242	PN	lateOld	0	594.4904965
13	21	27M	M2	Brn02	B0.02	20230613	WT	rep	2	F	NA	11	64	No MG	MG free	0	0	5	32	3584	617.423957	0.172272309	0.158159763	4749	1894.927764	0.399016164	0.36816968	PN	lateOld	306.9196429	1347.652137
13	22	27M	M2	Brn02	B0.02	20230613	WT	rep	2	F	NA	0	27	No MG	MG free	0	0	20	27	7368	1142.974595	0.155126845	0.140581369	9307	4632.877376	0.497784181	0.473769754	PN	lateOld	0	290.1042226
13	23	27M	M2	Brn02	B0.02	20230613	WT	rep	2	F	NA	6	57	No MG	MG free	0	0	73	95	11181	2294.326864	0.205198718	0.166201264	6470	2899.830882	0.448196427	0.417502105	PN	lateOld	53.66246311	880.9891808
13	24	27M	M2	Brn02	B0.02	20230613	WT	rep	2	F	NA	0	48	No MG	MG free	0	0	18	38	1610	908.4855734	0.564276754	0.540199876	11304	5411.329779	0.478709287	0.474250406	PN	lateOld	0	424.6284501
13	25	27M	M2	Brn02	B0.02	20230613	WT	rep	2	F	NA	0	88	One MG	MG free	28.80490296	0	9	22	7180	1090.140871	0.151830205	0.1369192	8795	5149.983812	0.585558137	0.563820839	PN	lateOld	0	1000.568505
13	26	27M	M2	Brn02	B0.02	20230613	WT	rep	2	F	NA	0	70	No MG	MG free	0	0	18	71	3688	1754.22092	0.475656432	0.433386743	4327	2808.992081	0.64917774	0.635835826	PN	lateOld	0	1617.749018
13	27	27M	M2	Brn02	B0.02	20230613	WT	rep	2	F	NA	0	51	One MG	MG free	45.66160521	0	46	9	3544	634.0915393	0.178919735	0.170336455	7398	3226.121658	0.436080246	0.418539703	PN	lateOld	0	689.3755069
13	28	27M	M2	Brn02	B0.02	20230613	WT	rep	2	F	NA	0	49	No MG	MG free	0	0	45	65	6315	1038.221561	0.164405631	0.15013352	6965	4627.928129	0.664454864	0.625902176	PN	lateOld	0	703.5175879
13	29	27M	M2	Brn02	B0.02	20230613	WT	rep	2	F	NA	0	47	One MG	MG tied	100	49.63768116	17	25	2890	1827.233052	0.632260572	0.620065629	6494	2781.012252	0.42824334	0.384115368	PN	lateOld	0	723.7449954
15	1	27M	S1	Brn02	B-1.46	20230613	WT	rep	2	F	NA	0	16	No MG	MG free	0	0	8	135	3475	426.9918975	0.122875366	0.115785457	2015	802.652674	0.398338796	0.393301278	PN	lateOld	0	794.044665
15	2	27M	S1	Brn02	B-1.46	20230613	WT	rep	2	F	NA	0	4	One MG	MG free	46.86520376	0	6	86	5246	537.2627912	0.102413799	0.092271306	762	279.5051192	0.366804618	0.349889368	PN	lateOld	0	524.9343832
15	3	27M	S1	Brn02	B-1.46	20230613	WT	rep	2	F	NA	0	55	No MG	MG free	0	0	6	7	3550	559.5308162	0.157614314	0.140672922	6249	2545.220723	0.407300484	0.402403295	PN	lateOld	0	880.1408225
15	4	27M	S1	Brn02	B-1.46	20230613	WT	rep	2	F	NA	0	3	No MG	MG free	0	0	8	42	3397	531.559869	0.156479208	0.138132289	89	39.03379878	0.438582009	0.423704892	PN	lateOld	0	3370.786517
15	5	27M	S1	Brn02	B-1.46	20230613	WT	rep	2	F	NA	0	35	No MG	MG free	0	0	8	3	2700	400.5357294	0.148346566	0.141527429	5204	2145.6784	0.412313297	0.387685955	PN	lateOld	0	672.5595696
15	6	27M	S1	Brn02	B-1.46	20230613	WT	rep	2	F	NA	1	71	No MG	MG free	0	0	6	9	6237	734.6573133	0.117790174	0.109407187	17550	6166.537927	0.351369682	0.306416422	PN	lateOld	16.03334937	404.5584046
15	7	27M	S1	Brn02	B-1.46	20230613	WT	rep	2	F	NA	0	8	One MG	MG free	46.18644068	0	17	49	2387	499.6978863	0.209341385	0.20394446	944	333.3645231	0.353140385	0.35187304	PN	lateOld	0	847.4576271
15	8	27M	S1	Brn02	B-1.46	20230613	WT	rep	2	F	NA	4	76	One MG	MG free	4.392764858	0	20	69	5301	2810.036042	0.530095462	0.524002433	13616	5861.281041	0.430470112	0.388738841	PN	lateOld	75.45746086	558.1668625
15	9	27M	S1	Brn02	B-1.46	20230613	WT	rep	2	F	NA	0	125	No MG	MG free	0	0	27	3	4214	612.2824296	0.145297207	0.128862441	31988	12015.74676	0.375632949	0.321736485	PN	lateOld	0	390.7715393
15	10	27M	S1	Brn02	B-1.46	20230613	WT	rep	2	F	NA	0	2	One MG	MG free	2.574002574	0	30	14	7191	1236.542046	0.171956897	0.156366825	108	52.24254206	0.483727241	0.479713142	PN	lateOld	0	1851.851852
15	11	27M	S1	Brn02	B-1.46	20230613	WT	rep	2	F	NA	0	50	No MG	MG free	0	0	7	34	2424	1295.874401	0.534601651	0.523765922	6838	2930.581796	0.428572945	0.392492563	PN	lateOld	0	731.2079555
15	12	27M	S1	Brn02	B-1.46	20230613	WT	rep	2	F	NA	0	44	No MG	MG free	0	0	7	59	74	42.64252689	0.576250363	0.569909215	5578	2310.249515	0.414171659	0.38271153	PN	lateOld	0	788.8131947
15	13	27M	S1	Brn02	B-1.46	20230613	WT	rep	2	F	NA	0	38	No MG	MG free	0	0	22	25	5607	736.75401	0.131398967	0.125993744	2664	1289.145601	0.483913514	0.476066232	PN	lateOld	0	1426.426426
15	14	27M	S1	Brn02	B-1.46	20230613	WT	rep	2	F	NA	0	58	One MG	MG free	10.72386059	0	6	1	7133	931.4799266	0.1305874	0.116250858	13184	5028.167148	0.381384037	0.336675048	PN	lateOld	0	439.9271845
15	15	27M	S1	Brn02	B-1.46	20230613	WT	rep	2	F	NA	0	32	No MG	MG free	0	0	27	29	9589	1362.891326	0.142130705	0.127878234	3770	1430.99498	0.379574265	0.367421985	PN	lateOld	0	848.806366
15	16	27M	S1	Brn02	B-1.46	20230613	WT	rep	2	F	NA	11	104	No MG	MG free	0	0	11	43	5764	845.5797973	0.146700173	0.128450453	19662	9373.882492	0.47675122	0.429739833	PN	lateOld	190.8396947	528.9390703
15	17	27M	S1	Brn02	B-1.46	20230613	WT	rep	2	F	NA	0	13	No MG	MG free	0	0	14	9	9910	1386.337714	0.139892807	0.126283661	1069	442.8197299	0.414237353	0.410688937	PN	lateOld	0	1216.089804
15	18	27M	S1	Brn02	B-1.46	20230613	WT	rep	2	F	NA	0	96	No MG	MG free	0	0	7	6	7145	1112.737667	0.155736552	0.140024409	18488	7207.48687	0.389846758	0.333440155	PN	lateOld	0	519.2557334
15	19	27M	S1	Brn02	B-1.46	20230613	WT	rep	2	F	NA	6	89	No MG	MG free	0	0	36	10	582	251.495872	0.432123491	0.415060669	18202	6667.910476	0.366328452	0.349568933	PN	lateOld	1030.927835	488.9572574
15	20	27M	S1	Brn02	B-1.46	20230613	WT	rep	2	F	NA	0	103	No MG	MG free	0	0	16	13	260	114.6523535	0.44097059	0.413977265	17706	7132.022232	0.402802566	0.358098716	PN	lateOld	0	581.7237095
15	21	27M	S1	Brn02	B-1.46	20230613	WT	rep	2	F	NA	0	36	No MG	MG free	0	0	21	1	12002	1726.339805	0.143837677	0.130785078	5271	2457.37464	0.466206534	0.454001665	PN	lateOld	0	682.9823563
15	22	27M	S1	Brn02	B-1.46	20230613	WT	rep	2	F	NA	0	39	No MG	MG free	0	0	22	9	4729	810.1560696	0.171316572	0.163790345	5897	2258.992616	0.383074888	0.365545124	PN	lateOld	0	661.3532305
16	1	27M	S1	Brn02	B-1.46	20230613	WT	rep	2	F	NA	0	27	No MG	MG free	0	0	9	1	2708	368.6749524	0.136142892	0.122468911	3216	1066.054748	0.331484685	0.299244672	PN	lateOld	0	839.5522388
16	2	27M	S1	Brn02	B-1.46	20230613	WT	rep	2	F	NA	0	17	One MG	MG tied	43.87608069	21.03746398	7	7	9617	994.6984979	0.103431267	0.091821164	3051	960.0656904	0.314672465	0.285160601	PN	lateOld	0	557.1943625
16	3	27M	S1	Brn02	B-1.46	20230613	WT	rep	2	F	NA	1	73	No MG	MG free	0	0	6	63	1454	575.9934843	0.396144075	0.380086988	15545	5298.605679	0.340855946	0.297863752	PN	lateOld	68.77579092	469.6043744
16	4	27M	S1	Brn02	B-1.46	20230613	WT	rep	2	F	NA	0	93	No MG	MG free	0	0	7	44	3276	867.4748297	0.264796957	0.245883882	14068	5315.863995	0.377869206	0.345555812	PN	lateOld	0	661.0747796
16	5	27M	S1	Brn02	B-1.46	20230613	WT	rep	2	F	NA	11	183	No MG	MG free	0	0	17	1	349	209.717311	0.6009092	0.555931926	43773	15036.8522	0.343518886	0.30593577	PN	lateOld	3151.862464	418.0659311
16	6	27M	S1	Brn02	B-1.46	20230613	WT	rep	2	F	NA	24	56	No MG	MG free	0	0	9	7	3609	540.0626688	0.1496433	0.142847329	4305	1719.119753	0.399330953	0.393804848	PN	lateOld	665.0041563	1300.813008
16	7	27M	S1	Brn02	B-1.46	20230613	WT	rep	2	F	NA	28	44	One MG	MG tied	67.01268743	6.574394464	9	16	1774	1103.56846	0.622079177	0.556740701	7325	2451.819533	0.33471939	0.311627388	PN	lateOld	1578.354002	600.6825939
16	8	27M	S1	Brn02	B-1.46	20230613	WT	rep	2	F	NA	0	65	No MG	MG free	0	0	8	2	85	38.73669025	0.455725768	0.450362399	9101	2984.63682	0.32794603	0.303440899	PN	lateOld	0	714.20723
16	9	27M	S1	Brn02	B-1.46	20230613	WT	rep	2	F	NA	4	21	No MG	MG free	0	0	9	9	3049	1404.836773	0.460753287	0.452735186	2923	1307.240925	0.44722577	0.366376758	PN	lateOld	131.1905543	718.4399589
16	10	27M	S1	Brn02	B-1.46	20230613	WT	rep	2	F	NA	0	52	No MG	MG free	0	0	12	82	2354	441.3713594	0.187498453	0.172503248	6273	2192.150102	0.349458011	0.343747616	PN	lateOld	0	828.949466
16	11	27M	S1	Brn02	B-1.46	20230613	WT	rep	2	F	NA	0	53	No MG	MG free	0	0	7	32	3982	617.0903944	0.154969963	0.136064693	4674	2266.992112	0.485021847	0.464454114	PN	lateOld	0	1133.932392
16	12	27M	S1	Brn02	B-1.46	20230613	WT	rep	2	F	NA	0	14	No MG	MG free	0	0	8	77	5364	599.9566494	0.111848741	0.102815293	1750	537.3649653	0.307065694	0.282963306	PN	lateOld	0	800
16	13	27M	S1	Brn02	B-1.46	20230613	WT	rep	2	F	NA	0	91	No MG	MG free	0	0	25	10	4901	679.4631883	0.138637663	0.125688568	8622	4127.78761	0.478750593	0.468116283	PN	lateOld	0	1055.439573
16	14	27M	S1	Brn02	B-1.46	20230613	WT	rep	2	F	NA	0	110	No MG	MG free	0	0	11	9	4461	585.1183186	0.131163039	0.125650421	13124	6710.035067	0.511279722	0.463080794	PN	lateOld	0	838.1590978
16	15	27M	S1	Brn02	B-1.46	20230613	WT	rep	2	F	NA	0	65	No MG	MG free	0	0	9	20	5731	764.7967659	0.133449095	0.121393152	6900	2949.086413	0.427403828	0.416098267	PN	lateOld	0	942.0289855
16	16	27M	S1	Brn02	B-1.46	20230613	WT	rep	2	F	NA	0	52	No MG	MG free	0	0	27	1	2276	751.3414366	0.330114867	0.28227666	7802	2554.439735	0.327408323	0.314030677	PN	lateOld	0	666.4957703
16	17	27M	S1	Brn02	B-1.46	20230613	WT	rep	2	F	NA	7	138	No MG	MG free	0	0	34	25	3119	1339.756451	0.429546794	0.417578399	24592	11223.64909	0.456394319	0.398641944	PN	lateOld	224.4309073	561.1581002
16	18	27M	S1	Brn02	B-1.46	20230613	WT	rep	2	F	NA	0	79	No MG	MG free	0	0	54	2	7383	1044.333043	0.141451042	0.127382308	10028	3817.189991	0.38065317	0.371404588	PN	lateOld	0	787.7941763
16	19	27M	S1	Brn02	B-1.46	20230613	WT	rep	2	F	NA	0	54	No MG	MG free	0	0	9	18	2201	744.4875715	0.338249692	0.330746919	5230	2447.543785	0.467981603	0.451972216	PN	lateOld	0	1032.50478
16	20	27M	S1	Brn02	B-1.46	20230613	WT	rep	2	F	NA	0	2	No MG	MG free	0	0	9	8	7180	1106.488427	0.154107023	0.140718699	66	29.10502782	0.44098527	0.433966577	PN	lateOld	0	3030.30303
16	21	27M	S1	Brn02	B-1.46	20230613	WT	rep	2	F	NA	0	40	No MG	MG free	0	0	13	14	6166	1037.97348	0.168338223	0.136339366	3027	1787.820554	0.590624563	0.574662387	PN	lateOld	0	1321.44037
16	22	27M	S1	Brn02	B-1.46	20230613	WT	rep	2	F	NA	0	10	No MG	MG free	0	0	29	11	2725	1049.640344	0.385189117	0.368581682	805	263.0101626	0.326720699	0.322865635	PN	lateOld	0	1242.236025
16	23	27M	S1	Brn02	B-1.46	20230613	WT	rep	2	F	NA	24	23	One MG	MG tied	41.76381145	4.460212874	7	11	5360	876.3470978	0.163497593	0.148714423	3069	2242.874936	0.730816206	0.743068576	PN	lateOld	447.761194	749.4297817
16	24	27M	S1	Brn02	B-1.46	20230613	WT	rep	2	F	NA	6	4	No MG	MG free	0	0	31	6	4062	582.4248268	0.143383758	0.127946898	310	150.4807964	0.485421924	0.497642487	PN	lateOld	147.7104874	1290.322581
16	25	27M	S1	Brn02	B-1.46	20230613	WT	rep	2	F	NA	0	30	No MG	MG free	0	0	82	2	6913	1001.087252	0.144812274	0.131410703	6453	1672.917571	0.259246486	0.223498896	PN	lateOld	0	464.9000465
16	26	27M	S1	Brn02	B-1.46	20230613	WT	rep	2	F	NA	36	52	No MG	MG free	0	0	13	23	4439	933.5816125	0.210313497	0.146425575	3260	1467.457008	0.450140187	0.438635856	PN	lateOld	810.993467	1595.092025
16	27	27M	S1	Brn02	B-1.46	20230613	WT	rep	2	F	NA	0	44	No MG	MG free	0	0	17	4	6308	837.0783402	0.132701069	0.121248186	3556	1931.528694	0.543174548	0.534920275	PN	lateOld	0	1237.345332
16	28	27M	S1	Brn02	B-1.46	20230613	WT	rep	2	F	NA	11	73	No MG	MG free	0	0	7	52	1927	675.6632482	0.350629605	0.343686581	9843	3506.053726	0.356197676	0.340688169	PN	lateOld	570.8354956	741.6438078
16	29	27M	S1	Brn02	B-1.46	20230613	WT	rep	2	F	NA	11	85	No MG	MG free	0	0	14	3	6177	788.2427256	0.127609313	0.118425272	12417	4597.289691	0.370241579	0.34671551	PN	lateOld	178.0799741	684.5453813
17	1	27M	S1	Brn02	B0.02	20230613	WT	rep	2	F	NA	0	75	No MG	MG free	0	0	18	8	6632	786.200382	0.118546499	0.107484549	11849	5647.770214	0.476645305	0.437926292	PN	lateOld	0	632.9648072
17	2	27M	S1	Brn02	B0.02	20230613	WT	rep	2	F	NA	0	33	No MG	MG free	0	0	46	40	1380	784.152453	0.568226415	0.554772258	4935	2122.270084	0.430044597	0.385786235	PN	lateOld	0	668.6930091
17	3	27M	S1	Brn02	B0.02	20230613	WT	rep	2	F	NA	0	42	One MG	MG tied	78.23033708	1.966292135	8	47	5188	3210.481957	0.618828442	0.590554655	7826	3233.230351	0.41313958	0.372594804	PN	lateOld	0	536.6726297
17	4	27M	S1	Brn02	B0.02	20230613	WT	rep	2	F	NA	5	80	No MG	MG free	0	0	7	7	3035	1097.562524	0.361635099	0.352689415	11325	4555.047533	0.402211703	0.370229661	PN	lateOld	164.7446458	706.401766
17	5	27M	S1	Brn02	B0.02	20230613	WT	rep	2	F	NA	0	35	No MG	MG free	0	0	6	4	2120	524.0226757	0.247180507	0.233554587	5855	2704.034027	0.46183331	0.403562993	PN	lateOld	0	597.7796755
17	6	27M	S1	Brn02	B0.02	20230613	WT	rep	2	F	NA	0	47	No MG	MG free	0	0	158	59	9221	1902.876097	0.206363312	0.164934769	3470	1683.525856	0.485165953	0.48036927	PN	lateOld	0	1354.466859
17	7	27M	S1	Brn02	B0.02	20230613	WT	rep	2	F	NA	0	49	One MG	MG tied	63.77952756	29.92125984	13	5	8156	1395.180911	0.171061907	0.146913856	10959	7246.71513	0.66125697	0.625520706	PN	lateOld	0	447.1210877
17	8	27M	S1	Brn02	B0.02	20230613	WT	rep	2	F	NA	0	41	One MG	MG free	21.82284981	0	150	37	2793	1800.920685	0.644797954	0.622842729	5978	2982.306949	0.498880386	0.452841997	PN	lateOld	0	685.8481097
17	9	27M	S1	Brn02	B0.02	20230613	WT	rep	2	F	NA	0	41	No MG	MG free	0	0	24	1	2381	1011.025467	0.424622204	0.414282441	6066	2897.978286	0.477741227	0.426153958	PN	lateOld	0	675.8984504
17	10	27M	S1	Brn02	B0.02	20230613	WT	rep	2	F	NA	0	13	No MG	MG free	0	0	22	6	6522	1469.640605	0.225335879	0.198596165	1401	541.9243608	0.386812534	0.378126204	PN	lateOld	0	927.9086367
17	11	27M	S1	Brn02	B0.02	20230613	WT	rep	2	F	NA	16	9	No MG	MG free	0	0	12	98	12059	2479.740644	0.20563402	0.176974133	687	267.5984893	0.389517452	0.381658643	PN	lateOld	132.6809852	1310.043668
17	12	27M	S1	Brn02	B0.02	20230613	WT	rep	2	F	NA	21	44	One MG	MG tied	45.27559055	0.918635171	20	28	5219	1202.309835	0.230371687	0.191523612	4297	2425.757534	0.564523513	0.542488754	PN	lateOld	402.3759341	1023.970212
17	13	27M	S1	Brn02	B0.02	20230613	WT	rep	2	F	NA	37	65	No MG	MG free	0	0	10	2	3692	488.0254525	0.132184575	0.122423135	5280	2273.898282	0.430662553	0.423178464	PN	lateOld	1002.166847	1231.060606
17	14	27M	S1	Brn02	B0.02	20230613	WT	rep	2	F	NA	13	21	No MG	MG free	0	0	12	11	10407	1256.437187	0.120730007	0.107904173	6659	2128.2683	0.319607794	0.296101332	PN	lateOld	124.915922	315.3626671
17	15	27M	S1	Brn02	B0.02	20230613	WT	rep	2	F	NA	0	13	One MG	MG tied	39.94889267	3.662691652	8	1	7117	970.0599378	0.136301804	0.123537041	1393	685.854261	0.492357689	0.485206366	PN	lateOld	0	933.2376167
17	16	27M	S1	Brn02	B0.02	20230613	WT	rep	2	F	NA	42	61	No MG	MG free	0	0	92	67	6879	934.9931033	0.135919916	0.12024872	11091	3765.875516	0.33954337	0.321301594	PN	lateOld	610.5538596	549.9954918
17	17	27M	S1	Brn02	B0.02	20230613	WT	rep	2	F	NA	17	59	No MG	MG free	0	0	9	3	133	53.9355152	0.405530189	0.410841525	10217	3522.529366	0.344771397	0.324605167	PN	lateOld	12781.95489	577.4689243
17	18	27M	S1	Brn02	B0.02	20230613	WT	rep	2	F	NA	0	11	One MG	MG free	7.006369427	0	35	73	393	191.3741964	0.486957243	0.432692453	980	428.0950334	0.436831667	0.431418329	PN	lateOld	0	1122.44898
17	19	27M	S1	Brn02	B0.02	20230613	WT	rep	2	F	NA	0	7	No MG	MG free	0	0	45	97	3374	657.9372701	0.195002155	0.179812312	870	342.7298088	0.393942309	0.374593735	PN	lateOld	0	804.5977011
18	1	27M	S1	Brn02	B0.02	20230613	WT	rep	2	F	NA	0	0	One MG	MG free	3.328050713	0	18	3	2308	347.87628	0.150726291	0.121278703	9842	3718.264822	0.377795654	0.357015342	PN	lateOld	0	0
18	2	27M	S1	Brn02	B0.02	20230613	WT	rep	2	F	NA	8	51	One MG	MG tied	88.90543559	13.17944899	26	21	1925	706.1995881	0.366856929	0.34180972	2988	979.1454802	0.327692597	0.320210576	PN	lateOld	415.5844156	1706.827309
18	3	27M	S1	Brn02	B0.02	20230613	WT	rep	2	F	NA	0	9	No MG	MG free	0	0	67	25	44	17.34409094	0.394183885	0.358556509	7873	3231.825437	0.410494784	0.405584812	PN	lateOld	0	114.3147466
18	4	27M	S1	Brn02	B0.02	20230613	WT	rep	2	F	NA	20	59	One MG	MG free	26.67404538	0	6	1	7885	779.4031895	0.098846314	0.090379186	1830	524.5432361	0.286635648	0.245548174	PN	lateOld	253.6461636	3224.043716
18	5	27M	S1	Brn02	B0.02	20230613	WT	rep	2	F	NA	5	2	No MG	MG free	0	0	20	2	5018	1884.004502	0.375449283	0.290547043	5752	2604.810499	0.452853007	0.433966577	PN	lateOld	99.64129135	34.7705146
18	6	27M	S1	Brn02	B0.02	20230613	WT	rep	2	F	NA	0	43	No MG	MG free	0	0	35	22	3469	1472.591547	0.424500302	0.370366991	3272	1422.736354	0.434821624	0.415289551	PN	lateOld	0	1314.180929
18	7	27M	S1	Brn02	B0.02	20230613	WT	rep	2	F	NA	0	27	One MG	MG free	18.13559322	0	18	9	5845	2964.895156	0.507253235	0.485168219	2596	1187.665752	0.457498364	0.455344468	PN	lateOld	0	1040.061633
18	8	27M	S1	Brn02	B0.02	20230613	WT	rep	2	F	NA	0	0	No MG	MG free	0	0	103	4	1900	734.7119862	0.386690519	0.329335481	20412	8601.905547	0.421414146	0.419897765	PN	lateOld	0	0
18	9	27M	S1	Brn02	B0.02	20230613	WT	rep	2	F	NA	0	37	No MG	MG free	0	0	40	4	5285	1259.296986	0.238277575	0.210643172	758	540.2136409	0.712682904	0.702769518	PN	lateOld	0	4881.266491
18	10	27M	S1	Brn02	B0.02	20230613	WT	rep	2	F	NA	1	133	No MG	MG free	0	0	29	40	3278	957.8042872	0.292191668	0.255527586	3708	1894.456579	0.51091062	0.512809932	PN	lateOld	30.50640635	3586.839266
18	11	27M	S1	Brn02	B0.02	20230613	WT	rep	2	F	NA	0	12	No MG	MG free	0	0	33	17	3683	406.5903112	0.1103965	0.103555351	9256	5179.398992	0.559572061	0.536430895	PN	lateOld	0	129.6456353
61	1	26M	M1	Brn04	B-0.34	20230825	WT	rep	4	F	NA	0	14	No MG	MG free	0	0	14	18	16	1.672663473	0.104541467	0.10627909	3448	750.6339207	0.217701253	0.158251315	PN	lateOld	0	406.0324826
61	2	26M	M1	Brn04	B-0.34	20230825	WT	rep	4	F	NA	0	3	No MG	MG free	0	0	27	31	1984	278.8707711	0.140559864	0.118715189	1347	184.1387959	0.136702892	0.103135727	PN	lateOld	0	222.7171492
61	3	26M	M1	Brn04	B-0.34	20230825	WT	rep	4	F	NA	0	2	No MG	MG free	0	0	59	27	16315	4181.867812	0.25632043	0.184596017	3507	547.2110636	0.15603395	0.132433057	PN	lateOld	0	57.02879954
61	4	26M	M1	Brn04	B-0.34	20230825	WT	rep	4	F	NA	0	4	No MG	MG free	0	0	13	1	561	59.89759679	0.106769335	0.095162891	1665	505.931579	0.30386281	0.204371706	PN	lateOld	0	240.2402402
61	5	26M	M1	Brn04	B-0.34	20230825	WT	rep	4	F	NA	0	9	No MG	MG free	0	0	26	13	826	78.28493181	0.094775946	0.091783017	2367	767.1691766	0.324110341	0.220401317	PN	lateOld	0	380.2281369
61	6	26M	M1	Brn04	B-0.34	20230825	WT	rep	4	F	NA	0	0	No MG	MG free	0	0	10	16	3120	385.0572675	0.123415791	0.103730828	247	23.61606777	0.09561161	0.087792784	PN	lateOld	0	0
61	7	26M	M1	Brn04	B-0.34	20230825	WT	rep	4	F	NA	0	0	No MG	MG free	0	0	15	14	882	101.5680783	0.115156551	0.098542765	6056	1863.924804	0.307781507	0.195788503	PN	lateOld	0	0
61	8	26M	M1	Brn04	B-0.34	20230825	WT	rep	4	F	NA	0	16	No MG	MG free	0	0	20	87	5020	617.113207	0.122930918	0.102128632	4724	1842.979995	0.390131244	0.276188284	PN	lateOld	0	338.6960203
61	9	26M	M1	Brn04	B-0.34	20230825	WT	rep	4	F	NA	0	20	No MG	MG free	0	0	20	42	2281	283.7465939	0.124395701	0.102014191	1764	378.9943241	0.21484939	0.161821932	PN	lateOld	0	1133.786848
61	10	26M	M1	Brn04	B-0.34	20230825	WT	rep	4	F	NA	8	8	No MG	MG free	0	0	23	9	9575	2341.982223	0.244593444	0.170481429	16308	3662.425147	0.224578437	0.144319832	PN	lateOld	83.55091384	49.05567819
61	11	26M	M1	Brn04	B-0.34	20230825	WT	rep	4	F	NA	79	49	No MG	MG free	0	0	15	14	3907	467.7259937	0.119714869	0.106630042	1257	139.8896315	0.11128849	0.090157934	PN	lateOld	2022.011774	3898.170247
61	12	26M	M1	Brn04	B-0.34	20230825	WT	rep	4	F	NA	0	4	No MG	MG free	0	0	26	45	8074	1211.280629	0.150022372	0.10876631	6399	1641.6936	0.256554712	0.17058824	PN	lateOld	0	62.50976715
61	13	26M	M1	Brn04	B-0.34	20230825	WT	rep	4	F	NA	0	19	No MG	MG free	0	0	11	124	10985	2810.053057	0.255808198	0.190241858	5168	2283.897109	0.441930555	0.310872048	PN	lateOld	0	367.6470588
61	14	26M	M1	Brn04	B-0.34	20230825	WT	rep	4	F	NA	0	19	No MG	MG free	0	0	9	119	2446	242.8052189	0.099266238	0.088578619	395	46.41278709	0.117500727	0.106004424	PN	lateOld	0	4810.126582
61	15	26M	M1	Brn04	B-0.34	20230825	WT	rep	4	F	NA	0	1	No MG	MG free	0	0	21	54	2129	388.1569084	0.182318886	0.124086365	5327	1055.182498	0.198081941	0.142862588	PN	lateOld	0	18.7722921
61	16	26M	M1	Brn04	B-0.34	20230825	WT	rep	4	F	NA	0	11	No MG	MG free	0	0	38	44	3970	419.520577	0.105672689	0.091935605	9428	1653.952163	0.175429801	0.116502635	PN	lateOld	0	116.6737378
61	17	26M	M1	Brn04	B-0.34	20230825	WT	rep	4	F	NA	5	18	No MG	MG free	0	0	32	82	2824	352.2885632	0.124748075	0.099061571	5507	1854.414527	0.336737702	0.200244144	PN	lateOld	177.0538244	326.8567278
61	18	26M	M1	Brn04	B-0.34	20230825	WT	rep	4	F	NA	0	0	No MG	MG free	0	0	8	2	10174	369.1051053	0.036279252	0.025925077	5141	1569.29427	0.305250782	0.197924778	PN	lateOld	0	0
61	19	26M	M1	Brn04	B-0.34	20230825	WT	rep	4	F	NA	0	17	No MG	MG free	0	0	50	37	15511	4764.132373	0.307145405	0.231952399	6198	1030.002121	0.166182982	0.137727931	PN	lateOld	0	274.2820265
61	20	26M	M1	Brn04	B-0.34	20230825	WT	rep	4	F	NA	0	17	No MG	MG free	0	0	11	169	19661	2974.360206	0.151282244	0.108697645	7486	2163.442451	0.288998457	0.143923089	PN	lateOld	0	227.0905691
61	21	26M	M1	Brn04	B-0.34	20230825	WT	rep	4	F	NA	0	14	No MG	MG free	0	0	17	20	17813	4301.169574	0.241462391	0.170756087	459	74.15352096	0.161554512	0.132661939	PN	lateOld	0	3050.108932
61	22	26M	M1	Brn04	B-0.34	20230825	WT	rep	4	F	NA	0	0	No MG	MG free	0	0	23	39	8974	1577.944214	0.175835103	0.126207367	2369	455.5819036	0.192309795	0.151094839	PN	lateOld	0	0
62	1	26M	M1	Brn04	B-1.06	20230825	WT	rep	4	F	NA	1	12	No MG	MG free	0	0	68	3	413	38.47661563	0.093163718	0.07283131	3894	533.0522775	0.136890672	0.08630503	PN	lateOld	242.1307506	308.1664099
62	2	26M	M1	Brn04	B-1.06	20230825	WT	rep	4	F	NA	0	8	No MG	MG free	0	0	25	7	4914	615.7035177	0.125295791	0.099900819	2832	696.8797438	0.246073356	0.137315944	PN	lateOld	0	282.4858757
62	3	26M	M1	Brn04	B-1.06	20230825	WT	rep	4	F	NA	0	7	No MG	MG free	0	0	15	18	2042	238.4230412	0.11675957	0.101655602	5130	857.0324409	0.167062854	0.106248572	PN	lateOld	0	136.4522417
62	4	26M	M1	Brn04	B-1.06	20230825	WT	rep	4	F	NA	0	5	No MG	MG free	0	0	6	13	2284	246.2615707	0.107820302	0.084931716	5032	489.4148931	0.097260511	0.080994889	PN	lateOld	0	99.36406995
62	5	26M	M1	Brn04	B-1.06	20230825	WT	rep	4	F	NA	0	3	One MG	MG free	21.18577075	0	10	114	15624	3480.164401	0.222744777	0.165239945	4312	499.3165485	0.115796973	0.09350729	PN	lateOld	0	69.57328386
62	6	26M	M1	Brn04	B-1.06	20230825	WT	rep	4	F	NA	0	0	No MG	MG free	0	0	27	105	1582	125.9467614	0.079612365	0.069184408	179	12.32988482	0.068882038	0.062180515	PN	lateOld	0	0
62	7	26M	M1	Brn04	B-1.06	20230825	WT	rep	4	F	NA	0	4	No MG	MG free	0	0	23	5	1313	112.7073168	0.085839541	0.082330056	2236	273.7031512	0.122407492	0.105973907	PN	lateOld	0	178.8908766
62	8	26M	M1	Brn04	B-1.06	20230825	WT	rep	4	F	NA	16	8	No MG	MG free	0	0	30	8	265	28.88966202	0.109017593	0.099610895	5627	693.4276193	0.123232205	0.106942855	PN	lateOld	6037.735849	142.1716723
62	9	26M	M1	Brn04	B-1.06	20230825	WT	rep	4	F	NA	7	4	No MG	MG free	0	0	14	102	20310	4981.913619	0.24529363	0.17071794	1326	414.6872664	0.312735495	0.207431138	PN	lateOld	34.4657804	301.6591252
62	10	26M	M1	Brn04	B-1.06	20230825	WT	rep	4	F	NA	0	7	No MG	MG free	0	0	26	27	510	42.24351879	0.082830429	0.082352944	2980	688.5360653	0.231052371	0.134950787	PN	lateOld	0	234.8993289
62	11	26M	M1	Brn04	B-1.06	20230825	WT	rep	4	F	NA	0	0	No MG	MG free	0	0	22	76	1499	188.007584	0.125422004	0.104211491	178	14.55529109	0.081771298	0.078553446	PN	lateOld	0	0
62	12	26M	M1	Brn04	B-1.06	20230825	WT	rep	4	F	NA	0	4	No MG	MG free	0	0	33	18	368	29.51020068	0.080190763	0.077698939	775	103.6315253	0.133718097	0.10379187	PN	lateOld	0	516.1290323
115	1	26M	S1	Brn04	B-1.06	20230825	WT	rep	4	F	NA	0	12	No MG	MG free	0	0	37	25	8536	3751.098894	0.439444575	0.376531631	5075	773.8306403	0.152478944	0.132616162	PN	lateOld	0	236.453202
115	2	26M	S1	Brn04	B-1.06	20230825	WT	rep	4	F	NA	50	60	No MG	MG free	0	0	33	9	4013	649.4477	0.161835958	0.145136192	12390	2787.122152	0.224949326	0.153994054	PN	lateOld	1245.95066	484.2615012
115	3	26M	S1	Brn04	B-1.06	20230825	WT	rep	4	F	NA	0	9	No MG	MG free	0	0	57	16	2748	481.2446175	0.175125407	0.135545895	5211	817.5454801	0.156888405	0.13987945	PN	lateOld	0	172.7115717
115	4	26M	S1	Brn04	B-1.06	20230825	WT	rep	4	F	NA	5	12	No MG	MG free	0	0	33	35	8944	2639.905852	0.29515942	0.213687345	5172	849.3968108	0.164229855	0.139238581	PN	lateOld	55.90339893	232.0185615
115	5	26M	S1	Brn04	B-1.06	20230825	WT	rep	4	F	NA	7	15	No MG	MG free	0	0	44	15	13037	4676.180133	0.358685291	0.293850601	6039	1302.469612	0.215676372	0.126916915	PN	lateOld	53.69333436	248.3854943
115	6	26M	S1	Brn04	B-1.06	20230825	WT	rep	4	F	NA	40	62	No MG	MG free	0	0	25	37	6344	2602.54554	0.410237317	0.345174342	16901	2977.768949	0.176188921	0.129152358	PN	lateOld	630.517024	366.8421987
115	7	26M	S1	Brn04	B-1.06	20230825	WT	rep	4	F	NA	84	79	No MG	MG free	0	0	42	26	14612	6395.000747	0.437654034	0.374181747	22362	4148.438851	0.185512872	0.142168313	PN	lateOld	574.8699699	353.2778821
115	8	26M	S1	Brn04	B-1.06	20230825	WT	rep	4	F	NA	0	7	No MG	MG free	0	0	8	12	5241	1835.83029	0.350282444	0.258609891	2864	426.0455179	0.14875891	0.122575723	PN	lateOld	0	244.4134078
115	9	26M	S1	Brn04	B-1.06	20230825	WT	rep	4	F	NA	34	44	No MG	MG free	0	0	13	27	2697	687.0938583	0.254762276	0.192759588	8518	1741.708309	0.204473856	0.151003286	PN	lateOld	1260.659993	516.5531815
115	10	26M	S1	Brn04	B-1.06	20230825	WT	rep	4	F	NA	93	109	No MG	MG free	0	0	24	17	6132	2465.689478	0.402102002	0.341023892	23176	5277.49572	0.22771383	0.162050813	PN	lateOld	1516.634051	470.3141181
115	11	26M	S1	Brn04	B-1.06	20230825	WT	rep	4	F	NA	27	41	No MG	MG free	0	0	35	40	6282	2868.169391	0.456569467	0.391973764	12281	2178.519051	0.177389386	0.134966046	PN	lateOld	429.7994269	333.8490351
115	12	26M	S1	Brn04	B-1.06	20230825	WT	rep	4	F	NA	17	36	No MG	MG free	0	0	31	19	5469	2252.53669	0.411873595	0.346601039	7710	1302.005616	0.168872324	0.141542688	PN	lateOld	310.8429329	466.92607
115	13	26M	S1	Brn04	B-1.06	20230825	WT	rep	4	F	NA	43	29	No MG	MG free	0	0	24	39	7914	2429.583537	0.306998172	0.229327843	6679	1416.462487	0.21207703	0.162653551	PN	lateOld	543.3409148	434.196736
115	14	26M	S1	Brn04	B-1.06	20230825	WT	rep	4	F	NA	43	63	No MG	MG free	0	0	35	26	8567	3924.265309	0.458067621	0.390341043	12993	3209.638072	0.247028252	0.165850312	PN	lateOld	501.9259951	484.8764719
115	15	26M	S1	Brn04	B-1.06	20230825	WT	rep	4	F	NA	0	24	No MG	MG free	0	0	19	84	6249	1929.424109	0.308757259	0.239955753	8535	2037.042282	0.238669277	0.151064321	PN	lateOld	0	281.1950791
115	16	26M	S1	Brn04	B-1.06	20230825	WT	rep	4	F	NA	35	45	No MG	MG free	0	0	28	43	5594	1015.245106	0.181488221	0.153887242	10690	2059.293858	0.192637405	0.155214772	PN	lateOld	625.6703611	420.9541628
115	17	26M	S1	Brn04	B-1.06	20230825	WT	rep	4	F	NA	0	6	No MG	MG free	0	0	33	7	6050	2161.360251	0.357249628	0.293049514	2239	312.3792479	0.139517306	0.119279772	PN	lateOld	0	267.9767753
115	18	26M	S1	Brn04	B-1.06	20230825	WT	rep	4	F	NA	0	35	No MG	MG free	0	0	38	18	4605	898.6176095	0.195139546	0.152178228	7097	1618.719127	0.228084983	0.142626077	PN	lateOld	0	493.1661265
[truncated: 1,275 more rows]
