# Supplementary material for: An altered cell-specific subcellular distribution of translesion synthesis DNA polymerase kappa (POLK) in aging mouse neurons
Source: eLife. 2026 May 13;13:RP101533. doi: 10.7554/eLife.101533 (PMC13171111; doi:10.7554/eLife.101533)
Supplement: Figure 5—source data 1. [file elife-101533-fig5-data1.zip › Figure5/Fig5C+Sup1_MWU.R]

library(dplyr)
library(ggplot2)
library(effsize)
library(forcats)

# Set working directory if needed on your local machine
setwd("/set/path/to/directory/")

# Read data
input_file <- "Fig5C+Sup1_data.csv"
data <- read.csv(input_file, header = TRUE)

# Rearrange factor levels
data$brain_area <- factor(data$brain_area, levels = c("Cg1", "M1", "M2", "S1"))
data$celltype <- factor(data$celltype, levels = c("IN", "PN"))
data$Age_Grp <- factor(data$Age_Grp, levels = c("middle", "earlyOld", "lateOld"))
data$MGAdjacent_count <- factor(data$MGAdjacent_count, levels = c("MG free", "MG tied"))

########################
# Helper functions
########################

format_p_value <- function(p) {
  if (is.na(p)) {
    return("p = NA")
  } else if (p < 1e-4) {
    return(paste0("p = ", formatC(p, format = "e", digits = 3)))
  } else {
    return(paste0("p = ", formatC(p, format = "f", digits = 4)))
  }
}

calc_stats_table <- function(df, y_col, y_top) {
  df %>%
    group_by(Age_Grp, celltype) %>%
    group_modify(~{
      g_free <- .x %>%
        filter(MGAdjacent_count == "MG free") %>%
        pull(all_of(y_col)) %>%
        .[!is.na(.)]

      g_tied <- .x %>%
        filter(MGAdjacent_count == "MG tied") %>%
        pull(all_of(y_col)) %>%
        .[!is.na(.)]

      if (length(g_free) < 2 || length(g_tied) < 2) {
        return(data.frame(
          p_value = NA_real_,
          d_value = NA_real_,
          label = "p = NA\nd = NA",
          label_y = y_top * 0.98
        ))
      }

      # Mann-Whitney U test (Wilcoxon rank-sum test in R)
      wt <- wilcox.test(g_free, g_tied, exact = FALSE)

      # add Cohen's d in the plot layout
      d_obj <- cohen.d(g_tied, g_free, hedges.correction = FALSE)
      d_val <- unname(d_obj$estimate)

      data.frame(
        p_value = wt$p.value,
        d_value = d_val,
        label = paste0(
          format_p_value(wt$p.value),
          "\n",
          "d = ", sprintf("%.2f", d_val)
        ),
        label_y = y_top * 0.98
      )
    }) %>%
    ungroup()
}

make_n_table <- function(df, y_col, y_top) {
  df %>%
    group_by(Age_Grp, celltype, MGAdjacent_count) %>%
    summarise(
      n = sum(!is.na(.data[[y_col]])),
      .groups = "drop"
    ) %>%
    mutate(
      label = paste0("n = ", n),
      label_y = y_top * -0.06,
      celltype_num = as.numeric(factor(celltype, levels = c("IN", "PN"))),
      x_pos = case_when(
        MGAdjacent_count == "MG free" ~ celltype_num - 0.22,
        MGAdjacent_count == "MG tied" ~ celltype_num + 0.22,
        TRUE ~ celltype_num
      )
    )
}

make_boxplot <- function(df, y_col, y_label, y_top) {
  stats_df <- calc_stats_table(df, y_col, y_top)
  n_df <- make_n_table(df, y_col, y_top)
  dodge <- position_dodge(width = 0.75)

  ggplot(df, aes(x = celltype, y = .data[[y_col]], fill = MGAdjacent_count)) +
    geom_boxplot(
      color = "black",
      notch = FALSE,
      alpha = 0.25,
      width = 0.6,
      outlier.alpha = 0.25,
      position = dodge
    ) +
    geom_text(
      data = stats_df,
      aes(x = celltype, y = label_y, label = label),
      inherit.aes = FALSE,
      size = 4.5,
      lineheight = 0.9,
      vjust = 1
    ) +
    geom_text(
      data = n_df,
      aes(x = x_pos, y = label_y, label = label),
      inherit.aes = FALSE,
      size = 3.7,
      vjust = 1
    ) +
    facet_grid(Age_Grp ~ .) +
    scale_fill_manual(values = c("MG free" = "cyan", "MG tied" = "purple")) +
    coord_cartesian(ylim = c(-0.10 * y_top, y_top), clip = "off") +
    labs(
      x = "celltype",
      y = y_label,
      fill = "MGAdjacent_count"
    ) +
    theme_minimal() +
    theme(
      axis.title = element_text(size = 16),
      axis.text = element_text(size = 16),
      axis.text.x = element_text(margin = margin(t = 8)),
      strip.text = element_text(size = 18),
      legend.position = "right",
      panel.grid.minor = element_blank(),
      plot.title = element_text(size = 18, hjust = 0.5),
      plot.margin = margin(15, 15, 25, 15)
    )
}

########################
# CytoPolk median intensity
########################

graph1 <- make_boxplot(
  df = data,
  y_col = "CytoPolk_median.intensity",
  y_label = "Cytoplasmic POLK median intensity (A.U.)",
  y_top = 1.0
)

print(graph1)

########################
# Nuc.Polk median intensity
########################

graph2 <- make_boxplot(
  df = data,
  y_col = "Nuc.Polk_median.intensity",
  y_label = "Nuclear POLK median intensity (A.U.)",
  y_top = 1.0
)

print(graph2)

########################
# CytoPolk per area
########################

graph3 <- make_boxplot(
  df = data,
  y_col = "CytoPolkperArea",
  y_label = "Cytoplasmic POLK counts",
  y_top = 1000
)

print(graph3)

########################
# Optional: save plots
########################

# ggsave("graph1_with_MWU_p_d_n.pdf", graph1, width = 7, height = 11)
# ggsave("graph2_with_MWU_p_d_n.pdf", graph2, width = 7, height = 11)
# ggsave("graph3_with_MWU_p_d_n.pdf", graph3, width = 7, height = 11)
