# Supplementary material for: An altered cell-specific subcellular distribution of translesion synthesis DNA polymerase kappa (POLK) in aging mouse neurons
Source: eLife. 2026 May 13;13:RP101533. doi: 10.7554/eLife.101533 (PMC13171111; doi:10.7554/eLife.101533)
Supplement: Figure 6—source data 1. [file elife-101533-fig6-data1.zip]

Archive with 27 entries (23 files):
- Figure6/
- __MACOSX/._Figure6
- Figure6/.DS_Store
- __MACOSX/Figure6/._.DS_Store
- Figure6/Fig6E/
- Figure6/Fig6B/
- Figure6/Fig6C+6D/
- Figure6/Fig6E/Fig6E_data.csv
- __MACOSX/Figure6/Fig6E/._Fig6E_data.csv
- Figure6/Fig6E/.DS_Store
- __MACOSX/Figure6/Fig6E/._.DS_Store
- Figure6/Fig6E/Fig6E_script.py
- __MACOSX/Figure6/Fig6E/._Fig6E_script.py
- Figure6/Fig6B/.DS_Store
- __MACOSX/Figure6/Fig6B/._.DS_Store
- Figure6/Fig6B/Fig6B_data.csv
- __MACOSX/Figure6/Fig6B/._Fig6B_data.csv
- Figure6/Fig6B/Fig6B.py
- __MACOSX/Figure6/Fig6B/._Fig6B.py
- Figure6/Fig6C+6D/.Rhistory
- __MACOSX/Figure6/Fig6C+6D/._.Rhistory
- Figure6/Fig6C+6D/Fig6C_Fig6D_MWU.R
- __MACOSX/Figure6/Fig6C+6D/._Fig6C_Fig6D_MWU.R
- Figure6/Fig6C+6D/.DS_Store
- __MACOSX/Figure6/Fig6C+6D/._.DS_Store
- Figure6/Fig6C+6D/Fig6C+6D_data.csv
- __MACOSX/Figure6/Fig6C+6D/._Fig6C+6D_data.csv
