# Supplementary material for: An altered cell-specific subcellular distribution of translesion synthesis DNA polymerase kappa (POLK) in aging mouse neurons
Source: eLife. 2026 May 13;13:RP101533. doi: 10.7554/eLife.101533 (PMC13171111; doi:10.7554/eLife.101533)
Supplement: Figure 6—source data 1. [file elife-101533-fig6-data1.zip › Figure6/Fig6E/Fig6E_data.csv]

ImageNumber	ObjectNumber	age	age_grp	area	brain	date	exposure	genotype	section	sex	treatment	CytoPolk_Area	IntegratedNeuN	Integratedcfos	IntegratedpolK	MeanIntensityEdge_NeuN	MeanIntensityEdge_cfos	MeanIntensityEdge_polK	MeanNeuN	Meancfos	MeanpolK
1	1	2M	young	M1	Brn01	20240110	160	WT	sec01	F	KA	37	8.537880495	3.019668899	8.760128155	0.235277162	0.081882455	0.219993557	0.230753527	0.081612673	0.23676022
1	2	2M	young	M1	Brn01	20240110	160	WT	sec01	F	KA	25	7.417669907	2.88352792	5.628152862	0.301850155	0.115424012	0.219559204	0.296706796	0.115341117	0.225126114
1	3	2M	young	M1	Brn01	20240110	160	WT	sec01	F	KA	58	21.63430226	6.354451865	13.56025024	0.379284704	0.11276652	0.219285643	0.373005211	0.109559515	0.233797418
1	4	2M	young	M1	Brn01	20240110	160	WT	sec01	F	KA	230	85.46007499	30.17470055	62.62368204	0.369929993	0.127676182	0.227576473	0.371565543	0.13119435	0.272276878
1	5	2M	young	M1	Brn01	20240110	160	WT	sec01	F	KA	40	13.01374841	4.495658815	10.23414975	0.320092992	0.112774046	0.224260949	0.32534371	0.11239147	0.255853744
1	6	2M	young	M1	Brn01	20240110	160	WT	sec01	F	KA	27	10.12898451	3.665369637	7.000381514	0.373352659	0.134889754	0.250769819	0.375147574	0.135754431	0.259273389
1	7	2M	young	M1	Brn01	20240110	160	WT	sec01	F	KA	143	62.72027159	19.21867722	33.97538711	0.419844188	0.140833314	0.230037216	0.438603298	0.134396344	0.23759012
1	8	2M	young	M1	Brn01	20240110	160	WT	sec01	F	KA	34	15.47640195	6.715831265	7.796978682	0.455045015	0.19233902	0.218158236	0.455188293	0.197524449	0.229322902
1	9	2M	young	M1	Brn01	20240110	160	WT	sec01	F	KA	396	145.7950258	54.85384911	114.147982	0.357262702	0.126816442	0.226701784	0.368169257	0.138519821	0.28825248
1	10	2M	young	M1	Brn01	20240110	160	WT	sec01	F	KA	22	9.618692368	4.010238796	4.982650474	0.437868536	0.182572016	0.219360428	0.437213289	0.182283582	0.226484112
1	11	2M	young	M1	Brn01	20240110	160	WT	sec01	F	KA	38	14.79658192	4.628198661	9.042862609	0.389497553	0.127244135	0.220150386	0.389383735	0.121794702	0.237970069
1	12	2M	young	M1	Brn01	20240110	160	WT	sec01	F	KA	163	47.70199138	19.35700012	40.28017083	0.304239872	0.121526818	0.22988449	0.292650254	0.118754602	0.247117612
1	13	2M	young	M1	Brn01	20240110	160	WT	sec01	F	KA	32	10.26471348	3.76847484	7.494972154	0.322585593	0.11771348	0.229652769	0.320772296	0.117764839	0.23421788
1	14	2M	young	M1	Brn01	20240110	160	WT	sec01	F	KA	173	71.29825267	23.33588151	44.46262302	0.392737304	0.137539737	0.216565612	0.412128628	0.134889488	0.257009382
1	15	2M	young	M1	Brn01	20240110	160	WT	sec01	F	KA	129	44.49414819	20.60903332	30.07090859	0.329546774	0.16137643	0.221476741	0.344915877	0.159759948	0.233107819
1	16	2M	young	M1	Brn01	20240110	160	WT	sec01	F	KA	830	306.6452424	123.2149691	223.4554668	0.359956922	0.134301714	0.220800948	0.369452099	0.14845177	0.269223454
1	17	2M	young	M1	Brn01	20240110	160	WT	sec01	F	KA	59	24.90278476	11.72341497	12.98080416	0.427915837	0.19219501	0.21490207	0.422081098	0.198701949	0.22001363
1	18	2M	young	M1	Brn01	20240110	160	WT	sec01	F	KA	207	34.8982529	22.76745254	48.73424874	0.175312845	0.108363193	0.217206905	0.168590594	0.109987693	0.235431153
1	19	2M	young	M1	Brn01	20240110	160	WT	sec01	F	KA	49	19.32263669	6.449042514	11.09712362	0.403788508	0.133868011	0.216785534	0.394339524	0.131613113	0.226471911
1	20	2M	young	M1	Brn01	20240110	160	WT	sec01	F	KA	46	17.51473254	6.472404025	10.36600295	0.380172558	0.139818417	0.215280254	0.380755055	0.140704435	0.22534789
1	21	2M	young	M1	Brn01	20240110	160	WT	sec01	F	KA	29	7.348241419	3.201327525	6.740260914	0.242886435	0.10942626	0.22039273	0.253387635	0.110390604	0.23242279
1	22	2M	young	M1	Brn01	20240110	160	WT	sec01	F	KA	22	1.723369196	2.220782809	4.820935398	0.08237365	0.101239252	0.217986028	0.078334963	0.100944673	0.219133427
1	23	2M	young	M1	Brn01	20240110	160	WT	sec01	F	KA	44	14.96743716	5.411230654	20.3893339	0.340169026	0.122982515	0.463393952	0.340169026	0.122982515	0.463393952
1	24	2M	young	M1	Brn01	20240110	160	WT	sec01	F	KA	24	9.846250176	3.945723698	9.381841689	0.410260424	0.164405154	0.39091007	0.410260424	0.164405154	0.39091007
1	25	2M	young	M1	Brn01	20240110	160	WT	sec01	F	KA	26	3.048172712	1.095246814	3.214801244	0.119223823	0.04310928	0.120159711	0.117237412	0.042124877	0.123646202
1	26	2M	young	M1	Brn01	20240110	160	WT	sec01	F	KA	24	6.669871077	1.72849622	7.478446603	0.277911295	0.072020676	0.311601942	0.277911295	0.072020676	0.311601942
1	27	2M	young	M1	Brn01	20240110	160	WT	sec01	F	KA	42	11.09466702	2.783474501	6.836209655	0.264481183	0.066528844	0.163977387	0.264158739	0.066273202	0.162766897
1	28	2M	young	M1	Brn01	20240110	160	WT	sec01	F	KA	43	8.0467842	4.354787502	14.49788649	0.163681922	0.096337432	0.261373392	0.187134516	0.101274128	0.337160151
1	29	2M	young	M1	Brn01	20240110	160	WT	sec01	F	KA	47	6.1331807	4.338139918	10.36783397	0.132840882	0.090689453	0.195671986	0.130493206	0.092300849	0.220592212
1	30	2M	young	M1	Brn01	20240110	160	WT	sec01	F	KA	20	11.74129865	1.171602979	3.233783469	0.598025487	0.058884566	0.164999873	0.587064932	0.058580149	0.161689173
1	31	2M	young	M1	Brn01	20240110	160	WT	sec01	F	KA	20	2.570687391	1.331517506	3.092225552	0.128243177	0.066624704	0.141402816	0.12853437	0.066575875	0.154611278
1	32	2M	young	M1	Brn01	20240110	160	WT	sec01	F	KA	24	7.066270038	1.781795986	4.380315885	0.294427918	0.074241499	0.182513162	0.294427918	0.074241499	0.182513162
1	33	2M	young	M1	Brn01	20240110	160	WT	sec01	F	KA	260	44.42014199	11.56400402	91.87086298	0.168231243	0.045076993	0.244966759	0.1708467	0.044476939	0.353349473
1	34	2M	young	M1	Brn01	20240110	160	WT	sec01	F	KA	155	26.18944088	7.729991641	37.7008009	0.160745279	0.053626591	0.221948506	0.168964135	0.049870914	0.243230974
1	35	2M	young	M1	Brn01	20240110	160	WT	sec01	F	KA	30	4.374502175	1.57045855	7.644953087	0.148972035	0.050926537	0.239584595	0.145816739	0.052348618	0.25483177
1	36	2M	young	M1	Brn01	20240110	160	WT	sec01	F	KA	28	1.953109045	2.115175102	7.411673158	0.074960454	0.072307419	0.235061163	0.069753894	0.075541968	0.264702613
1	37	2M	young	M1	Brn01	20240110	160	WT	sec01	F	KA	25	1.074860761	0.650614182	3.112855695	0.043335622	0.025452049	0.122955502	0.04299443	0.026024567	0.124514228
1	38	2M	young	M1	Brn01	20240110	160	WT	sec01	F	KA	47	8.075287998	4.138002612	12.54175629	0.164593983	0.089054559	0.230033387	0.171814638	0.088042609	0.266845878
1	39	2M	young	M1	Brn01	20240110	160	WT	sec01	F	KA	50	9.137819491	5.07644771	12.7338216	0.192903791	0.099098955	0.220990309	0.18275639	0.101528954	0.254676432
1	40	2M	young	M1	Brn01	20240110	160	WT	sec01	F	KA	124	23.75849545	11.38966965	28.60572222	0.191851682	0.086246794	0.221743173	0.19160077	0.091852175	0.230691308
1	41	2M	young	M1	Brn01	20240110	160	WT	sec01	F	KA	105	18.15257491	8.025253702	25.53170054	0.166387113	0.07441199	0.215049307	0.172881666	0.076430988	0.243159053
1	42	2M	young	M1	Brn01	20240110	160	WT	sec01	F	KA	26	5.959365234	2.248676285	5.846128032	0.221912973	0.088820732	0.215090156	0.229206355	0.086487549	0.224851078
1	43	2M	young	M1	Brn01	20240110	160	WT	sec01	F	KA	28	5.630045027	3.51358819	6.310887322	0.197231442	0.12205501	0.216246091	0.201073037	0.125485293	0.225388833
1	44	2M	young	M1	Brn01	20240110	160	WT	sec01	F	KA	117	27.45674837	11.8217594	28.35060668	0.241054016	0.103074693	0.214684901	0.234673063	0.101040679	0.242312878
1	45	2M	young	M1	Brn01	20240110	160	WT	sec01	F	KA	59	8.397604309	3.03704891	12.65262836	0.146936469	0.053534866	0.211091613	0.142332276	0.051475405	0.214451328
1	46	2M	young	M1	Brn01	20240110	160	WT	sec01	F	KA	496	96.30313557	51.3964752	132.001297	0.191494474	0.118610032	0.218752235	0.194159548	0.103621926	0.266131647
1	47	2M	young	M1	Brn01	20240110	160	WT	sec01	F	KA	49	11.86527812	9.798184156	11.91610591	0.241975027	0.198465833	0.237564533	0.242148533	0.199962942	0.243185835
1	48	2M	young	M1	Brn01	20240110	160	WT	sec01	F	KA	21	4.472205669	3.749065369	5.059769541	0.21828285	0.174124512	0.235366597	0.212962175	0.178526922	0.240941407
1	49	2M	young	M1	Brn01	20240110	160	WT	sec01	F	KA	42	10.65647364	7.171892866	9.275562629	0.244415962	0.166639199	0.213257036	0.253725563	0.170759354	0.220846729
1	50	2M	young	M1	Brn01	20240110	160	WT	sec01	F	KA	135	33.7318226	16.3854734	31.8137788	0.246282248	0.113705871	0.224416341	0.249865353	0.121373877	0.235657621
1	51	2M	young	M1	Brn01	20240110	160	WT	sec01	F	KA	35	7.44330509	3.410818644	8.022537559	0.207631117	0.101138403	0.218841679	0.21266586	0.097451961	0.229215359
1	52	2M	young	M1	Brn01	20240110	160	WT	sec01	F	KA	58	9.494331263	4.512565829	13.37605867	0.171929502	0.07485649	0.214143894	0.163695367	0.077802859	0.230621701
1	53	2M	young	M1	Brn01	20240110	160	WT	sec01	F	KA	35	9.234103873	4.233630881	7.732616156	0.267161239	0.119882056	0.214611859	0.263831539	0.120960882	0.22093189
1	54	2M	young	M1	Brn01	20240110	160	WT	sec01	F	KA	75	14.64519727	5.735057633	17.05474937	0.186237792	0.082971409	0.213735981	0.195269297	0.076467435	0.227396658
1	55	2M	young	M1	Brn01	20240110	160	WT	sec01	F	KA	25	5.691569433	2.038910493	5.280781269	0.229864452	0.082538592	0.210633844	0.227662777	0.08155642	0.211231251
1	56	2M	young	M1	Brn01	20240110	160	WT	sec01	F	KA	281	53.24859998	22.34554056	74.954101	0.196079818	0.071790369	0.218976119	0.189496797	0.079521497	0.266740573
1	57	2M	young	M1	Brn01	20240110	160	WT	sec01	F	KA	44	18.45549697	6.838452652	10.09150837	0.384891276	0.153111313	0.219804685	0.419443113	0.155419378	0.229352463
1	58	2M	young	M1	Brn01	20240110	160	WT	sec01	F	KA	221	58.7490046	28.43286797	53.0784466	0.26171775	0.123892161	0.217723216	0.2658326	0.128655511	0.240173967
1	59	2M	young	M1	Brn01	20240110	160	WT	sec01	F	KA	116	59.5227434	22.02099639	28.56581976	0.502846229	0.183290523	0.217840339	0.513127098	0.189836176	0.246257067
1	60	2M	young	M1	Brn01	20240110	160	WT	sec01	F	KA	36	8.223361611	5.631769285	9.485893056	0.24841211	0.154845694	0.256928551	0.228426711	0.156438036	0.263497029
1	61	2M	young	M1	Brn01	20240110	160	WT	sec01	F	KA	22	6.54247357	2.197466999	4.763012126	0.292507315	0.100050355	0.213636479	0.297385162	0.099884864	0.216500551
1	62	2M	young	M1	Brn01	20240110	160	WT	sec01	F	KA	996	348.1085678	193.8355687	294.7161668	0.339835676	0.179315711	0.232041946	0.349506594	0.194614025	0.295899766
1	63	2M	young	M1	Brn01	20240110	160	WT	sec01	F	KA	297	124.0517892	51.26279085	81.51505302	0.4112735	0.171600267	0.221145189	0.417682792	0.172601989	0.274461458
1	64	2M	young	M1	Brn01	20240110	160	WT	sec01	F	KA	165	65.53043413	27.47553208	71.92576493	0.379825392	0.170467615	0.216420525	0.397154146	0.166518376	0.435913727
1	65	2M	young	M1	Brn01	20240110	160	WT	sec01	F	KA	31	4.157427333	3.71366442	7.366903141	0.13823507	0.120035544	0.227358527	0.134110559	0.119795626	0.237642037
1	66	2M	young	M1	Brn01	20240110	160	WT	sec01	F	KA	59	11.76327153	3.854291603	17.31056686	0.207537955	0.070156532	0.23772348	0.199377483	0.065326976	0.293399438
1	67	2M	young	M1	Brn01	20240110	160	WT	sec01	F	KA	29	25.16588074	4.082017243	4.509620801	0.858605043	0.142136402	0.157299707	0.867788991	0.140759215	0.155504166
1	68	2M	young	M1	Brn01	20240110	160	WT	sec01	F	KA	20	4.455924347	1.679301135	2.440634795	0.222507862	0.083824232	0.121648136	0.222796217	0.083965057	0.12203174
1	69	2M	young	M1	Brn01	20240110	160	WT	sec01	F	KA	20	9.84521246	2.625391014	14.50251007	0.492260623	0.131269551	0.725125504	0.492260623	0.131269551	0.725125504
1	70	2M	young	M1	Brn01	20240110	160	WT	sec01	F	KA	27	9.744350374	2.522484176	9.910582125	0.360901866	0.09342534	0.367058597	0.360901866	0.09342534	0.367058597
1	71	2M	young	M1	Brn01	20240110	160	WT	sec01	F	KA	45	4.355153725	2.675104905	8.320271581	0.085870146	0.059031815	0.147345693	0.096781194	0.059446776	0.184894924
1	72	2M	young	M1	Brn01	20240110	160	WT	sec01	F	KA	22	1.604135182	1.200762946	3.951293193	0.07281033	0.056237125	0.172229534	0.072915236	0.054580134	0.179604236
1	73	2M	young	M1	Brn01	20240110	160	WT	sec01	F	KA	104	11.25470361	7.50478372	25.9715115	0.112529379	0.077605417	0.222713299	0.108218304	0.072161382	0.249726072
1	74	2M	young	M1	Brn01	20240110	160	WT	sec01	F	KA	128	23.27734798	10.08137639	63.99937439	0.197723353	0.078355513	0.238586143	0.181854281	0.078760753	0.499995112
1	75	2M	young	M1	Brn01	20240110	160	WT	sec01	F	KA	31	7.083482102	3.461737983	7.892042398	0.235491531	0.108370527	0.229263945	0.228499423	0.111668967	0.254582013
1	76	2M	young	M1	Brn01	20240110	160	WT	sec01	F	KA	33	5.552422345	3.643198282	5.377843946	0.170576245	0.108723438	0.164815603	0.168255223	0.110399948	0.162964968
1	77	2M	young	M1	Brn01	20240110	160	WT	sec01	F	KA	48	2.871107023	1.832623802	15.09887847	0.059681086	0.04055314	0.243402761	0.05981473	0.038179663	0.314559968
1	78	2M	young	M1	Brn01	20240110	160	WT	sec01	F	KA	40	8.680888072	6.819073737	11.20169377	0.218560903	0.164651628	0.235553521	0.217022202	0.170476843	0.280042344
1	79	2M	young	M1	Brn01	20240110	160	WT	sec01	F	KA	24	19.86855873	5.58658734	10.83457698	0.827856614	0.232774472	0.451440707	0.827856614	0.232774472	0.451440707
2	1	2M	young	M1	Brn01	20240110	160	WT	sec01	F	KA	78	18.98976123	6.287632547	21.14584571	0.247103426	0.077892612	0.189323379	0.243458477	0.080610674	0.271100586
2	2	2M	young	M1	Brn01	20240110	160	WT	sec01	F	KA	21	6.390218973	2.322835132	4.082642883	0.309174488	0.10997813	0.18254495	0.304296142	0.110611197	0.194411566
2	3	2M	young	M1	Brn01	20240110	160	WT	sec01	F	KA	59	14.072694	3.864835601	14.47383837	0.237828441	0.068309998	0.191623462	0.238520237	0.065505688	0.245319294
2	4	2M	young	M1	Brn01	20240110	160	WT	sec01	F	KA	62	20.96530098	5.728831895	12.86489663	0.350074313	0.093470665	0.182193943	0.338150016	0.092400514	0.207498333
2	5	2M	young	M1	Brn01	20240110	160	WT	sec01	F	KA	43	11.59179066	3.414374001	8.756725371	0.276878767	0.080444037	0.185673304	0.269576527	0.079404047	0.203644776
2	6	2M	young	M1	Brn01	20240110	160	WT	sec01	F	KA	49	18.03852904	6.542671822	9.378698334	0.368877144	0.13428702	0.181248047	0.368133246	0.133523915	0.191402007
2	7	2M	young	M1	Brn01	20240110	160	WT	sec01	F	KA	44	16.82720676	4.432349116	8.180453181	0.382054627	0.101586938	0.178117038	0.382436517	0.100735207	0.18591939
2	8	2M	young	M1	Brn01	20240110	160	WT	sec01	F	KA	84	29.69568914	9.140413545	17.23346305	0.351861468	0.111537663	0.181590253	0.353520109	0.108814447	0.205160274
2	9	2M	young	M1	Brn01	20240110	160	WT	sec01	F	KA	80	27.9367055	8.692683309	16.62772565	0.344559613	0.107333594	0.183127337	0.349208819	0.108658541	0.207846571
2	10	2M	young	M1	Brn01	20240110	160	WT	sec01	F	KA	113	35.89997721	10.67551689	30.53025095	0.329487108	0.104121843	0.185258832	0.317698913	0.094473601	0.270179212
2	11	2M	young	M1	Brn01	20240110	160	WT	sec01	F	KA	88	42.05932707	13.93813987	23.16256964	0.507248774	0.163160291	0.18553494	0.477946898	0.158387953	0.263211019
2	12	2M	young	M1	Brn01	20240110	160	WT	sec01	F	KA	22	7.421835631	2.888929583	4.077714175	0.340358351	0.129315516	0.178362705	0.337356165	0.131314981	0.185350644
2	13	2M	young	M1	Brn01	20240110	160	WT	sec01	F	KA	128	47.84000918	18.93826202	36.11155878	0.369274928	0.146365363	0.185339791	0.373750072	0.147955172	0.282121553
2	14	2M	young	M1	Brn01	20240110	160	WT	sec01	F	KA	25	11.80259401	4.83897154	4.991332874	0.482837411	0.191308077	0.189634356	0.47210376	0.193558862	0.199653315
2	15	2M	young	M1	Brn01	20240110	160	WT	sec01	F	KA	54	22.09588772	9.661509112	11.81713589	0.398234599	0.172354633	0.185190787	0.409183106	0.178916835	0.21883585
2	16	2M	young	M1	Brn01	20240110	160	WT	sec01	F	KA	100	38.78313899	12.44385447	20.82636751	0.382611898	0.12934669	0.181485869	0.38783139	0.124438545	0.208263675
2	17	2M	young	M1	Brn01	20240110	160	WT	sec01	F	KA	53	20.48126951	7.619592525	10.32660408	0.381301064	0.146237157	0.180775622	0.386439047	0.143765897	0.194841586
2	18	2M	young	M1	Brn01	20240110	160	WT	sec01	F	KA	153	56.14222923	16.89350735	37.66239415	0.359902196	0.107580827	0.184896837	0.366942675	0.110415081	0.246159439
2	19	2M	young	M1	Brn01	20240110	160	WT	sec01	F	KA	38	13.14331275	3.868787669	7.795208663	0.34573807	0.101664081	0.185101259	0.345876651	0.101810202	0.20513707
2	20	2M	young	M1	Brn01	20240110	160	WT	sec01	F	KA	25	2.250019073	1.305378802	5.448249042	0.089314326	0.051778221	0.193705652	0.090000763	0.052215152	0.217929962
2	21	2M	young	M1	Brn01	20240110	160	WT	sec01	F	KA	69	6.777477719	4.087861437	23.77767602	0.094109713	0.061757534	0.209369649	0.098224315	0.059244369	0.344604
2	22	2M	young	M1	Brn01	20240110	160	WT	sec01	F	KA	21	4.537621111	1.541069645	5.25340654	0.216077196	0.073384269	0.250162216	0.216077196	0.073384269	0.250162216
2	23	2M	young	M1	Brn01	20240110	160	WT	sec01	F	KA	25	3.911009364	1.771816611	4.793347053	0.156440375	0.070872664	0.191733882	0.156440375	0.070872664	0.191733882
2	24	2M	young	M1	Brn01	20240110	160	WT	sec01	F	KA	23	4.435477212	1.804165725	5.119188204	0.192846835	0.078441988	0.2225734	0.192846835	0.078441988	0.2225734
2	25	2M	young	M1	Brn01	20240110	160	WT	sec01	F	KA	26	5.373617172	2.016067736	6.068543509	0.206677584	0.077541067	0.23340552	0.206677584	0.077541067	0.23340552
2	26	2M	young	M1	Brn01	20240110	160	WT	sec01	F	KA	136	17.46640719	9.124513648	30.86266892	0.121133159	0.06005012	0.186902282	0.128429465	0.067092012	0.226931389
2	27	2M	young	M1	Brn01	20240110	160	WT	sec01	F	KA	22	8.757366359	2.111009389	4.596643001	0.398062107	0.095954972	0.208938318	0.398062107	0.095954972	0.208938318
2	28	2M	young	M1	Brn01	20240110	160	WT	sec01	F	KA	27	9.986221105	2.874418236	9.476066247	0.369860041	0.106459935	0.350965417	0.369860041	0.106459935	0.350965417
2	29	2M	young	M1	Brn01	20240110	160	WT	sec01	F	KA	20	10.42601654	2.641382463	10.11197066	0.521300827	0.132069123	0.505598533	0.521300827	0.132069123	0.505598533
2	30	2M	young	M1	Brn01	20240110	160	WT	sec01	F	KA	21	9.924330503	2.648310013	9.766262263	0.472587167	0.126110001	0.465060108	0.472587167	0.126110001	0.465060108
2	31	2M	young	M1	Brn01	20240110	160	WT	sec01	F	KA	22	6.856900841	1.787899591	5.346761286	0.311677311	0.081268163	0.243034604	0.311677311	0.081268163	0.243034604
2	32	2M	young	M1	Brn01	20240110	160	WT	sec01	F	KA	25	3.705790803	1.220798049	2.409964144	0.13838734	0.047475177	0.092589565	0.148231632	0.048831922	0.096398566
2	33	2M	young	M1	Brn01	20240110	160	WT	sec01	F	KA	27	2.641382486	1.680781279	5.433844477	0.096700237	0.062088325	0.199567659	0.097828981	0.062251158	0.201253499
2	34	2M	young	M1	Brn01	20240110	160	WT	sec01	F	KA	23	6.558556497	1.566628538	4.661295503	0.303882247	0.072098879	0.187109649	0.28515463	0.068114284	0.202665022
2	35	2M	young	M1	Brn01	20240110	160	WT	sec01	F	KA	74	45.28242892	10.76641485	22.22359034	0.589211282	0.145924373	0.200627968	0.611924715	0.145492093	0.300318788
2	36	2M	young	M1	Brn01	20240110	160	WT	sec01	F	KA	119	67.64350364	24.20567641	25.55234623	0.528610049	0.196039254	0.18414629	0.568432804	0.203409045	0.214725599
2	37	2M	young	M1	Brn01	20240110	160	WT	sec01	F	KA	20	13.61028463	3.087556288	3.922819883	0.679409221	0.155965007	0.186012565	0.680514231	0.154377814	0.196140994
2	38	2M	young	M1	Brn01	20240110	160	WT	sec01	F	KA	23	13.44711989	3.731837943	4.464316785	0.585127147	0.163508636	0.18387004	0.584657387	0.162253824	0.19410073
2	39	2M	young	M1	Brn01	20240110	160	WT	sec01	F	KA	183	120.5797209	47.6029146	56.06359966	0.666199534	0.230318637	0.190432593	0.658905578	0.260125216	0.306358468
2	40	2M	young	M1	Brn01	20240110	160	WT	sec01	F	KA	391	233.6629436	65.9220875	120.5086441	0.601416444	0.162683554	0.185522647	0.597603436	0.168598689	0.308206251
2	41	2M	young	M1	Brn01	20240110	160	WT	sec01	F	KA	123	53.38667879	25.90188438	48.47544053	0.421888833	0.192700175	0.201487986	0.434038039	0.210584426	0.394109273
2	42	2M	young	M1	Brn01	20240110	160	WT	sec01	F	KA	26	9.432089686	3.832227066	4.989410222	0.36893372	0.145562349	0.182010703	0.36277268	0.147393349	0.191900393
2	43	2M	young	M1	Brn01	20240110	160	WT	sec01	F	KA	25	11.55002674	6.70525679	5.089005902	0.471387812	0.265316752	0.190463113	0.46200107	0.268210272	0.203560236
2	44	2M	young	M1	Brn01	20240110	160	WT	sec01	F	KA	54	28.46459144	7.636346973	11.41503015	0.513754621	0.1415954	0.184267256	0.527122064	0.141413833	0.211389447
2	45	2M	young	M1	Brn01	20240110	160	WT	sec01	F	KA	103	46.57126734	11.99476621	38.53595792	0.446984565	0.11178912	0.203778642	0.452148227	0.116454041	0.374135514
2	46	2M	young	M1	Brn01	20240110	160	WT	sec01	F	KA	47	12.2757152	4.942977071	10.36929888	0.254958419	0.105875487	0.189549859	0.26118543	0.105169725	0.22062338
2	47	2M	young	M1	Brn01	20240110	160	WT	sec01	F	KA	73	35.68844128	12.59148549	16.216968	0.49423318	0.180346379	0.187755179	0.488882757	0.172486103	0.222150247
2	48	2M	young	M1	Brn01	20240110	160	WT	sec01	F	KA	36	5.585961714	2.013946738	8.85917449	0.165227383	0.057467271	0.199596083	0.155165603	0.055942965	0.24608818
2	49	2M	young	M1	Brn01	20240110	160	WT	sec01	F	KA	39	15.3043716	5.220401295	9.014480889	0.393147091	0.133920403	0.195235973	0.392419784	0.133856443	0.231140536
2	50	2M	young	M1	Brn01	20240110	160	WT	sec01	F	KA	51	14.46305019	2.4335851	11.93434039	0.275607725	0.047372723	0.195007394	0.283589219	0.047717355	0.234006674
2	51	2M	young	M1	Brn01	20240110	160	WT	sec01	F	KA	208	126.7016245	26.50684373	125.8528113	0.514762764	0.133607996	0.201454015	0.609142425	0.127436749	0.605061593
2	52	2M	young	M1	Brn01	20240110	160	WT	sec01	F	KA	69	35.53948295	10.37608908	16.15069811	0.539200733	0.162840009	0.193636988	0.51506497	0.150378103	0.234068089
2	53	2M	young	M1	Brn01	20240110	160	WT	sec01	F	KA	43	17.15448233	4.272037841	10.7038987	0.410117577	0.100849419	0.196107253	0.39894145	0.099349717	0.248927877
2	54	2M	young	M1	Brn01	20240110	160	WT	sec01	F	KA	28	14.12211794	3.065064475	3.551567875	0.503236	0.109129618	0.127560337	0.504361355	0.109466588	0.12684171
2	55	2M	young	M1	Brn01	20240110	160	WT	sec01	F	KA	53	22.11032277	6.072495602	12.92660406	0.43572137	0.11578407	0.190438143	0.417175901	0.114575389	0.24389819
2	56	2M	young	M1	Brn01	20240110	160	WT	sec01	F	KA	31	8.763683528	2.566781111	7.03807126	0.277027544	0.08551442	0.197819866	0.282699469	0.082799391	0.227034557
2	57	2M	young	M1	Brn01	20240110	160	WT	sec01	F	KA	55	12.60636301	3.669748977	13.06392007	0.220129557	0.069974241	0.187824028	0.2292066	0.066722709	0.237525819
2	58	2M	young	M1	Brn01	20240110	160	WT	sec01	F	KA	25	4.119752839	1.97161822	4.408392489	0.168757662	0.077611454	0.1748511	0.164790114	0.078864729	0.1763357
2	59	2M	young	M1	Brn01	20240110	160	WT	sec01	F	KA	66	5.919279784	2.928114753	12.82702376	0.087592279	0.0408954	0.179961243	0.089686057	0.044365375	0.194348845
2	60	2M	young	M1	Brn01	20240110	160	WT	sec01	F	KA	25	11.99946594	1.50074007	2.829282075	0.479335893	0.060637658	0.11568797	0.479978638	0.060029603	0.113171283
2	61	2M	young	M1	Brn01	20240110	160	WT	sec01	F	KA	153	36.31917295	12.04319829	32.49250008	0.252558612	0.081059557	0.182140042	0.237380215	0.078713714	0.212369282
2	62	2M	young	M1	Brn01	20240110	160	WT	sec01	F	KA	29	10.19594109	1.585870147	5.369954973	0.345045979	0.056761766	0.179271067	0.351584176	0.054685177	0.185170861
2	63	2M	young	M1	Brn01	20240110	160	WT	sec01	F	KA	32	7.827801898	1.583794922	6.275074378	0.244291219	0.049700542	0.180237658	0.244618809	0.049493591	0.196096074
2	64	2M	young	M1	Brn01	20240110	160	WT	sec01	F	KA	52	14.62195776	3.752269778	11.62749669	0.280533485	0.071277798	0.194809025	0.281191495	0.072159034	0.223605706
2	65	2M	young	M1	Brn01	20240110	160	WT	sec01	F	KA	73	19.805356	5.087464727	13.98837258	0.275323982	0.071358816	0.182688638	0.271306247	0.069691298	0.191621542
2	66	2M	young	M1	Brn01	20240110	160	WT	sec01	F	KA	189	51.74163412	15.3352407	43.9009842	0.26367149	0.079629375	0.182179836	0.27376526	0.08113884	0.23228034
2	67	2M	young	M1	Brn01	20240110	160	WT	sec01	F	KA	52	21.51427487	5.135713764	14.43422599	0.430617591	0.099065931	0.201914643	0.413736055	0.098763726	0.277581269
2	68	2M	young	M1	Brn01	20240110	160	WT	sec01	F	KA	43	19.12118718	4.483222693	9.5682154	0.451563451	0.106384294	0.190927306	0.444678772	0.104260993	0.222516637
2	69	2M	young	M1	Brn01	20240110	160	WT	sec01	F	KA	66	15.06895562	6.723949052	22.71715869	0.228505845	0.101637691	0.213695303	0.228317509	0.101878016	0.344199374
2	70	2M	young	M1	Brn01	20240110	160	WT	sec01	F	KA	72	33.38449666	8.127077147	20.46282142	0.457226216	0.106427405	0.199113145	0.463673565	0.112876071	0.284205853
2	71	2M	young	M1	Brn01	20240110	160	WT	sec01	F	KA	32	1.642023358	3.596826095	6.628564879	0.052900169	0.112336919	0.186299305	0.05131323	0.112400815	0.207142652
2	72	2M	young	M1	Brn01	20240110	160	WT	sec01	F	KA	28	7.559929848	2.039795522	4.768612236	0.270478157	0.073064556	0.148896446	0.269997495	0.07284984	0.17030758
2	73	2M	young	M1	Brn01	20240110	160	WT	sec01	F	KA	23	9.965743482	1.431937121	4.496833757	0.444035191	0.063968167	0.184121227	0.433293195	0.062258136	0.195514511
2	74	2M	young	M1	Brn01	20240110	160	WT	sec01	F	KA	41	11.39479668	2.903273076	8.612054676	0.287814824	0.068090842	0.166884532	0.27792187	0.070811538	0.210050114
2	75	2M	young	M1	Brn01	20240110	160	WT	sec01	F	KA	44	13.27156483	2.729121875	11.94052036	0.310620684	0.066094052	0.212196779	0.301626473	0.062025497	0.271375463
2	76	2M	young	M1	Brn01	20240110	160	WT	sec01	F	KA	52	12.69503321	3.536720835	14.00175479	0.258618624	0.06750446	0.206208968	0.244135254	0.068013862	0.269264515
2	77	2M	young	M1	Brn01	20240110	160	WT	sec01	F	KA	26	6.68599987	1.324086376	5.509834424	0.258608815	0.050457226	0.193496387	0.257153841	0.050926399	0.211916709
2	78	2M	young	M1	Brn01	20240110	160	WT	sec01	F	KA	21	7.650247931	2.790569954	3.89617759	0.361239906	0.132497359	0.18017417	0.364297521	0.132884284	0.185532266
2	79	2M	young	M1	Brn01	20240110	160	WT	sec01	F	KA	27	12.60616469	3.521232918	4.979690284	0.484680452	0.131741309	0.178198929	0.466894989	0.130416034	0.184432973
2	80	2M	young	M1	Brn01	20240110	160	WT	sec01	F	KA	135	57.64403777	20.33272299	34.78393228	0.384113451	0.152431144	0.182001984	0.426992872	0.150612763	0.257658758
2	81	2M	young	M1	Brn01	20240110	160	WT	sec01	F	KA	20	9.90913251	4.105012581	4.934081003	0.49547824	0.204337376	0.231367461	0.495456626	0.205250629	0.24670405
2	82	2M	young	M1	Brn01	20240110	160	WT	sec01	F	KA	55	25.10713348	12.05159077	17.21385519	0.448696623	0.208929434	0.2823791	0.456493336	0.219119832	0.312979185
2	83	2M	young	M1	Brn01	20240110	160	WT	sec01	F	KA	402	244.1504844	99.50226596	145.6975354	0.573156745	0.219527403	0.218747686	0.607339514	0.247518075	0.36243168
2	84	2M	young	M1	Brn01	20240110	160	WT	sec01	F	KA	22	3.842633739	1.58121613	4.166536972	0.18175657	0.071705958	0.180753287	0.17466517	0.07187346	0.189388044
2	85	2M	young	M1	Brn01	20240110	160	WT	sec01	F	KA	217	116.9933625	34.96720839	74.60315871	0.554465023	0.156343645	0.202625139	0.539139919	0.161139209	0.343793358
2	86	2M	young	M1	Brn01	20240110	160	WT	sec01	F	KA	36	25.87156481	8.727458581	8.740199879	0.715894061	0.242444315	0.213670287	0.718654578	0.242429405	0.24278333
2	87	2M	young	M1	Brn01	20240110	160	WT	sec01	F	KA	44	23.55199528	7.22835122	8.95960933	0.535783499	0.167831073	0.185622367	0.53527262	0.16428071	0.203627485
2	88	2M	young	M1	Brn01	20240110	160	WT	sec01	F	KA	217	133.5289388	44.23849848	78.08946346	0.579118664	0.207673699	0.204896238	0.615340732	0.203864048	0.359859279
2	89	2M	young	M1	Brn01	20240110	160	WT	sec01	F	KA	92	75.2499885	23.07348745	23.59685659	0.786740401	0.252850853	0.197870628	0.817934658	0.250798777	0.256487572
2	90	2M	young	M1	Brn01	20240110	160	WT	sec01	F	KA	70	16.34331268	4.14209199	16.59430838	0.242513982	0.056106836	0.187623759	0.233475895	0.059172743	0.237061548
2	91	2M	young	M1	Brn01	20240110	160	WT	sec01	F	KA	220	125.710216	58.78046844	96.41037591	0.585180998	0.268065514	0.188738219	0.571410073	0.267183947	0.438228981
2	92	2M	young	M1	Brn01	20240110	160	WT	sec01	F	KA	64	29.8107118	13.66832991	18.19664305	0.478029945	0.213943225	0.23308332	0.465792372	0.213567655	0.284322548
2	93	2M	young	M1	Brn01	20240110	160	WT	sec01	F	KA	54	51.819089	10.79977119	10.92170595	0.927029366	0.199789692	0.18287208	0.959612759	0.199995763	0.202253814
2	94	2M	young	M1	Brn01	20240110	160	WT	sec01	F	KA	55	23.55628288	6.73250936	13.90347145	0.443666465	0.127894879	0.195794753	0.428296052	0.122409261	0.25279039
2	95	2M	young	M1	Brn01	20240110	160	WT	sec01	F	KA	184	113.6831155	38.84461746	62.29733734	0.571742514	0.216187279	0.206215825	0.617843019	0.211112051	0.338572486
2	96	2M	young	M1	Brn01	20240110	160	WT	sec01	F	KA	99	61.28624415	22.64676881	24.6115358	0.612934884	0.220526245	0.22141699	0.619052971	0.22875524	0.248601372
2	97	2M	young	M1	Brn01	20240110	160	WT	sec01	F	KA	66	32.64914924	10.45305561	19.77032118	0.519200299	0.157787823	0.212185603	0.494684079	0.15837963	0.299550321
2	98	2M	young	M1	Brn01	20240110	160	WT	sec01	F	KA	33	14.69283599	4.735530645	6.199008107	0.458744827	0.144510969	0.179779385	0.445237454	0.143500929	0.187848731
2	99	2M	young	M1	Brn01	20240110	160	WT	sec01	F	KA	225	115.9119093	36.83140296	54.25624478	0.51556579	0.159190064	0.203199309	0.515164042	0.163695124	0.241138866
2	100	2M	young	M1	Brn01	20240110	160	WT	sec01	F	KA	318	183.1825742	49.89724573	96.11425951	0.566765851	0.172498157	0.189796038	0.576045831	0.156909578	0.302246099
2	101	2M	young	M1	Brn01	20240110	160	WT	sec01	F	KA	46	34.51004806	14.66027312	10.08947892	0.744258794	0.334718269	0.186660709	0.750218436	0.31870159	0.219336498
2	102	2M	young	M1	Brn01	20240110	160	WT	sec01	F	KA	48	29.97436482	10.98593119	9.409185946	0.608827983	0.224266296	0.181118869	0.624465934	0.228873566	0.196024707
2	103	2M	young	M1	Brn01	20240110	160	WT	sec01	F	KA	31	13.69312575	6.333913177	5.848981455	0.45255925	0.198822362	0.179693833	0.441713734	0.20431978	0.188676821
2	104	2M	young	M1	Brn01	20240110	160	WT	sec01	F	KA	272	148.057206	35.39221798	75.8061036	0.545226924	0.13880887	0.179940654	0.544327963	0.130118448	0.27869891
2	105	2M	young	M1	Brn01	20240110	160	WT	sec01	F	KA	55	28.64269474	5.925932743	11.93765154	0.521791541	0.10617891	0.186613855	0.520776268	0.107744232	0.21704821
2	106	2M	young	M1	Brn01	20240110	160	WT	sec01	F	KA	99	44.15164414	17.55667968	20.13336396	0.449600104	0.16946975	0.179353237	0.445976203	0.177340199	0.203367313
2	107	2M	young	M1	Brn01	20240110	160	WT	sec01	F	KA	93	45.29521632	13.89791711	29.24570082	0.489718313	0.147422672	0.188768308	0.487045337	0.149439969	0.314469901
2	108	2M	young	M1	Brn01	20240110	160	WT	sec01	F	KA	33	14.33963531	3.496757448	6.714808866	0.443744027	0.105447022	0.187303596	0.434534403	0.105962347	0.203479057
2	109	2M	young	M1	Brn01	20240110	160	WT	sec01	F	KA	24	18.22761893	3.61449609	3.015014879	0.758610759	0.150036029	0.126787213	0.759484122	0.150604004	0.12562562
2	110	2M	young	M1	Brn01	20240110	160	WT	sec01	F	KA	20	10.39122608	2.644434258	3.752697021	0.521903058	0.132613614	0.181358562	0.519561304	0.132221713	0.187634851
2	111	2M	young	M1	Brn01	20240110	160	WT	sec01	F	KA	22	10.02281228	3.81217669	3.960585922	0.440138269	0.171276651	0.171296605	0.455582376	0.173280759	0.180026633
2	112	2M	young	M1	Brn01	20240110	160	WT	sec01	F	KA	23	1.708827343	0.291844056	4.946044102	0.076393706	0.012704896	0.196935285	0.074296841	0.012688872	0.215045396
2	113	2M	young	M1	Brn01	20240110	160	WT	sec01	F	KA	22	1.73664454	0.642633708	4.120637819	0.076935988	0.030059319	0.181465057	0.078938388	0.029210623	0.187301719
2	114	2M	young	M1	Brn01	20240110	160	WT	sec01	F	KA	25	4.203234911	1.277424283	3.115922816	0.171472054	0.050912932	0.12535126	0.168129396	0.051096971	0.124636913
2	115	2M	young	M1	Brn01	20240110	160	WT	sec01	F	KA	26	7.463950619	2.658716716	7.111284107	0.287075024	0.102258335	0.273510927	0.287075024	0.102258335	0.273510927
2	116	2M	young	M1	Brn01	20240110	160	WT	sec01	F	KA	22	5.77265583	1.949690998	6.01358059	0.262393447	0.088622318	0.273344572	0.262393447	0.088622318	0.273344572
2	117	2M	young	M1	Brn01	20240110	160	WT	sec01	F	KA	25	12.29544529	3.247562408	5.566231817	0.497603248	0.129484792	0.199069202	0.491817812	0.129902496	0.222649273
2	118	2M	young	M1	Brn01	20240110	160	WT	sec01	F	KA	58	26.84306097	7.092896931	11.76296632	0.468990247	0.120687287	0.186118498	0.462811396	0.122291326	0.202809764
2	119	2M	young	M1	Brn01	20240110	160	WT	sec01	F	KA	52	18.42539099	10.27412832	11.57289995	0.373331212	0.211186853	0.213349652	0.354334442	0.197579391	0.222555768
2	120	2M	young	M1	Brn01	20240110	160	WT	sec01	F	KA	23	14.49413288	2.899061583	4.65687035	0.604144587	0.126152205	0.18787964	0.63017969	0.126046156	0.202472624
2	121	2M	young	M1	Brn01	20240110	160	WT	sec01	F	KA	170	67.10547033	29.75567254	48.22224773	0.404256935	0.16579823	0.193703995	0.394738061	0.175033368	0.283660281
2	122	2M	young	M1	Brn01	20240110	160	WT	sec01	F	KA	43	9.51894407	2.915388748	13.72042418	0.226439524	0.069788954	0.264629225	0.221370792	0.067799738	0.319079632
2	123	2M	young	M1	Brn01	20240110	160	WT	sec01	F	KA	91	40.80163255	12.78840309	21.57485312	0.455745941	0.149880427	0.184603121	0.448369588	0.140531902	0.237086298
2	124	2M	young	M1	Brn01	20240110	160	WT	sec01	F	KA	325	139.6722974	78.29785606	92.40987255	0.444401442	0.19281277	0.193544046	0.429760915	0.24091648	0.284338069
2	125	2M	young	M1	Brn01	20240110	160	WT	sec01	F	KA	497	244.2517128	86.69842059	170.4869763	0.481587809	0.185739899	0.191782109	0.491452138	0.174443502	0.343032145
2	126	2M	young	M1	Brn01	20240110	160	WT	sec01	F	KA	57	24.60369256	8.977187797	14.48314637	0.458579383	0.157594515	0.208210019	0.431643729	0.157494523	0.254090287
2	127	2M	young	M1	Brn01	20240110	160	WT	sec01	F	KA	80	38.75921237	10.73389791	21.62734418	0.478617304	0.134929314	0.208412242	0.484490155	0.134173724	0.270341802
2	128	2M	young	M1	Brn01	20240110	160	WT	sec01	F	KA	41	25.19417089	4.716899402	9.876966521	0.602532995	0.114971109	0.194292323	0.614491973	0.115046327	0.240901622
2	129	2M	young	M1	Brn01	20240110	160	WT	sec01	F	KA	25	14.10713357	3.869352244	5.927290767	0.553585321	0.153740095	0.216247589	0.564285343	0.15477409	0.237091631
2	130	2M	young	M1	Brn01	20240110	160	WT	sec01	F	KA	300	144.6810106	56.82613875	73.98118566	0.459298672	0.19426918	0.185659337	0.482270035	0.189420462	0.246603952
2	131	2M	young	M1	Brn01	20240110	160	WT	sec01	F	KA	154	71.26140225	25.87032886	42.61081848	0.455312181	0.171022408	0.18481266	0.462736378	0.167989148	0.276693626
2	132	2M	young	M1	Brn01	20240110	160	WT	sec01	F	KA	111	42.96218795	16.51583124	35.57700464	0.385233428	0.152907884	0.200292233	0.387046738	0.148791272	0.320513555
2	133	2M	young	M1	Brn01	20240110	160	WT	sec01	F	KA	30	14.89436182	3.007476903	6.079179093	0.500047306	0.10146334	0.184347296	0.496478727	0.10024923	0.202639303
2	134	2M	young	M1	Brn01	20240110	160	WT	sec01	F	KA	108	56.91479379	20.6917983	31.40578319	0.53063772	0.179153124	0.196139032	0.526988831	0.191590725	0.290794289
2	135	2M	young	M1	Brn01	20240110	160	WT	sec01	F	KA	393	209.9669333	70.2640422	112.2743114	0.535790034	0.177554178	0.186631709	0.534267006	0.178788911	0.285685271
2	136	2M	young	M1	Brn01	20240110	160	WT	sec01	F	KA	77	43.41594547	10.18928817	21.98265052	0.568890808	0.133869094	0.19453388	0.563843448	0.132328418	0.285488968
2	137	2M	young	M1	Brn01	20240110	160	WT	sec01	F	KA	20	13.36208123	3.984237418	3.776531637	0.671933371	0.200611534	0.182637581	0.668104061	0.199211871	0.188826582
2	138	2M	young	M1	Brn01	20240110	160	WT	sec01	F	KA	57	33.09260705	8.191195518	12.14869915	0.57856307	0.142576984	0.18419696	0.580572054	0.143705185	0.213135073
2	139	2M	young	M1	Brn01	20240110	160	WT	sec01	F	KA	122	61.04982054	19.76902426	32.39174496	0.489110567	0.173645975	0.191818197	0.500408365	0.162041182	0.265506106
2	140	2M	young	M1	Brn01	20240110	160	WT	sec01	F	KA	67	31.26540026	10.47991149	14.15968572	0.492809479	0.164124278	0.185236308	0.466647765	0.156416589	0.211338593
2	141	2M	young	M1	Brn01	20240110	160	WT	sec01	F	KA	21	5.315617636	0.852063786	4.286381334	0.253124649	0.040574466	0.204113397	0.253124649	0.040574466	0.204113397
2	142	2M	young	M1	Brn01	20240110	160	WT	sec01	F	KA	104	28.16643015	7.366079215	34.64928664	0.272933039	0.069156007	0.246103439	0.270831059	0.070827685	0.333166218
2	143	2M	young	M1	Brn01	20240110	160	WT	sec01	F	KA	34	11.36865804	2.448813602	12.18089567	0.334372295	0.072023929	0.358261637	0.334372295	0.072023929	0.358261637
2	144	2M	young	M1	Brn01	20240110	160	WT	sec01	F	KA	97	54.15776324	25.56522471	22.65238422	0.574926376	0.257351544	0.185145342	0.558327456	0.263559018	0.233529734
2	145	2M	young	M1	Brn01	20240110	160	WT	sec01	F	KA	29	19.98283356	5.398703024	5.476264581	0.678295944	0.187848099	0.182169833	0.689063226	0.186162173	0.18883671
2	146	2M	young	M1	Brn01	20240110	160	WT	sec01	F	KA	116	53.92573461	22.19938961	33.86395048	0.489049961	0.191337539	0.18947848	0.464877022	0.191374048	0.291930608
2	147	2M	young	M1	Brn01	20240110	160	WT	sec01	F	KA	130	42.77836287	14.62767989	34.11772326	0.323447337	0.116940983	0.182703205	0.32906433	0.112520615	0.262444025
2	148	2M	young	M1	Brn01	20240110	160	WT	sec01	F	KA	85	45.53594255	10.41467921	19.65049204	0.532662502	0.122926115	0.185439501	0.535716971	0.122525638	0.231182259
2	149	2M	young	M1	Brn01	20240110	160	WT	sec01	F	KA	51	22.1100328	9.950774401	9.944258794	0.413917681	0.193533081	0.180935669	0.433530055	0.195113224	0.194985467
2	150	2M	young	M1	Brn01	20240110	160	WT	sec01	F	KA	47	29.39218745	8.884000927	10.49333936	0.622468547	0.189363009	0.193751068	0.62536569	0.189021296	0.22326254
2	151	2M	young	M1	Brn01	20240110	160	WT	sec01	F	KA	54	29.7791256	7.844754688	11.1547723	0.551908868	0.145276503	0.180175876	0.551465289	0.145273235	0.206569857
2	152	2M	young	M1	Brn01	20240110	160	WT	sec01	F	KA	91	39.61686131	8.77947662	23.6364996	0.434533206	0.104022278	0.188539965	0.435350124	0.096477765	0.259741754
2	153	2M	young	M1	Brn01	20240110	160	WT	sec01	F	KA	45	24.20306697	7.845197245	9.508216992	0.55313809	0.169697036	0.182797996	0.537845933	0.174337717	0.211293711
2	154	2M	young	M1	Brn01	20240110	160	WT	sec01	F	KA	100	56.07367039	19.14323637	27.2906844	0.544716565	0.18408927	0.190000911	0.560736704	0.191432364	0.272906844
2	155	2M	young	M1	Brn01	20240110	160	WT	sec01	F	KA	34	14.87672237	4.355184257	7.280231938	0.4444934	0.128614481	0.19006733	0.437550658	0.128093655	0.214124469
2	156	2M	young	M1	Brn01	20240110	160	WT	sec01	F	KA	69	36.94351095	9.398825027	17.88189524	0.50552529	0.137709621	0.201347677	0.535413202	0.136214855	0.259157902
2	157	2M	young	M1	Brn01	20240110	160	WT	sec01	F	KA	37	24.17260998	4.789578095	8.194216862	0.646066984	0.130089095	0.19111925	0.653313783	0.129448057	0.221465321
2	158	2M	young	M1	Brn01	20240110	160	WT	sec01	F	KA	42	8.080201358	2.994323649	9.200137332	0.198628292	0.075006927	0.187732549	0.192385747	0.07129342	0.219050889
2	159	2M	young	M1	Brn01	20240110	160	WT	sec01	F	KA	35	8.171206221	1.454856191	5.526192144	0.233396065	0.04098319	0.135066929	0.233463035	0.04156732	0.157891204
2	160	2M	young	M1	Brn01	20240110	160	WT	sec01	F	KA	21	11.72315559	3.384847775	4.164003968	0.576564687	0.161001754	0.186681417	0.558245504	0.161183227	0.198285903
2	161	2M	young	M1	Brn01	20240110	160	WT	sec01	F	KA	39	36.57119083	12.97576861	7.835721388	0.90587068	0.317226988	0.183501408	0.937722842	0.332712016	0.200915933
2	162	2M	young	M1	Brn01	20240110	160	WT	sec01	F	KA	20	10.71958497	2.859967977	3.862424657	0.540166833	0.143057146	0.177896035	0.535979249	0.142998399	0.193121233
2	163	2M	young	M1	Brn01	20240110	160	WT	sec01	F	KA	29	25.67669177	6.113359243	5.761760905	0.897292472	0.212271114	0.186969749	0.885403165	0.210805491	0.198681411
2	164	2M	young	M1	Brn01	20240110	160	WT	sec01	F	KA	77	76.50139612	24.27028316	20.23762876	0.986814444	0.310843884	0.208836734	0.993524625	0.315198483	0.262826348
2	165	2M	young	M1	Brn01	20240110	160	WT	sec01	F	KA	105	96.96783406	30.68052182	21.21612872	0.897950551	0.305999064	0.18194074	0.923503181	0.292195446	0.202058369
2	166	2M	young	M1	Brn01	20240110	160	WT	sec01	F	KA	81	57.69585717	19.60819405	16.88305481	0.728901607	0.243465832	0.184125023	0.712294533	0.24207647	0.208432775
2	167	2M	young	M1	Brn01	20240110	160	WT	sec01	F	KA	29	18.79099739	5.437232047	6.000854507	0.642817839	0.181070676	0.189368531	0.647965427	0.18749076	0.206926017
2	168	2M	young	M1	Brn01	20240110	160	WT	sec01	F	KA	41	35.48610669	8.492194995	8.251606017	0.889673258	0.207577308	0.1871254	0.865514797	0.207126707	0.201258683
2	169	2M	young	M1	Brn01	20240110	160	WT	sec01	F	KA	684	660.1500262	186.8621041	177.6447092	0.944689435	0.276184775	0.192225724	0.965131617	0.273190211	0.259714487
2	170	2M	young	M1	Brn01	20240110	160	WT	sec01	F	KA	60	40.6810559	6.248859443	12.12234683	0.657824909	0.104422009	0.184641512	0.678017598	0.104147657	0.202039114
2	171	2M	young	M1	Brn01	20240110	160	WT	sec01	F	KA	88	58.60473031	9.818432942	26.69564353	0.621234566	0.11841546	0.200620714	0.665962844	0.111573102	0.303359586
2	172	2M	young	M1	Brn01	20240110	160	WT	sec01	F	KA	35	28.0354926	7.507820278	7.749950424	0.789081724	0.214381179	0.195255342	0.801014074	0.214509151	0.221427155
2	173	2M	young	M1	Brn01	20240110	160	WT	sec01	F	KA	69	58.37801206	15.91656367	14.15637448	0.876227536	0.236321376	0.189226586	0.846058146	0.230674836	0.205164848
2	174	2M	young	M1	Brn01	20240110	160	WT	sec01	F	KA	100	76.42577279	28.74734111	24.5159076	0.732859296	0.279900817	0.189821724	0.764257728	0.287473411	0.245159076
2	175	2M	young	M1	Brn01	20240110	160	WT	sec01	F	KA	24	20.52263659	5.956847429	4.596902415	0.856080422	0.246500106	0.184103621	0.855109858	0.248201976	0.191537601
2	176	2M	young	M1	Brn01	20240110	160	WT	sec01	F	KA	66	61.13914686	13.25270468	12.80157164	0.881367204	0.19817258	0.180143129	0.92635071	0.200798556	0.193963207
2	177	2M	young	M1	Brn01	20240110	160	WT	sec01	F	KA	64	27.81278709	6.078278795	13.29343092	0.417221568	0.096015635	0.188207708	0.434574798	0.094973106	0.207709858
2	178	2M	young	M1	Brn01	20240110	160	WT	sec01	F	KA	173	164.8871596	39.53757535	55.70334925	0.905036567	0.216583754	0.217035607	0.953104969	0.228540898	0.321984678
2	179	2M	young	M1	Brn01	20240110	160	WT	sec01	F	KA	32	22.87507433	7.4814374	11.3550317	0.713602468	0.236455711	0.326426718	0.714846073	0.233794919	0.354844741
2	180	2M	young	M1	Brn01	20240110	160	WT	sec01	F	KA	239	136.0206913	42.1631037	72.12510867	0.540578597	0.173864625	0.200655028	0.569124231	0.17641466	0.301778697
2	181	2M	young	M1	Brn01	20240110	160	WT	sec01	F	KA	135	61.55510813	18.38956284	29.91152823	0.449255382	0.133308398	0.187793898	0.455963764	0.136218984	0.221566876
2	182	2M	young	M1	Brn01	20240110	160	WT	sec01	F	KA	20	15.21144426	3.983566046	3.775997534	0.769119551	0.195988148	0.184095011	0.760572213	0.199178302	0.188799877
2	183	2M	young	M1	Brn01	20240110	160	WT	sec01	F	KA	525	395.014435	116.3194476	150.0440989	0.757302678	0.209556508	0.231004749	0.752408448	0.221560852	0.285798284
2	184	2M	young	M1	Brn01	20240110	160	WT	sec01	F	KA	45	32.79734504	6.021133766	10.46019678	0.72338204	0.135051981	0.190800415	0.72882989	0.133802973	0.232448817
2	185	2M	young	M1	Brn01	20240110	160	WT	sec01	F	KA	63	36.832349	12.33690399	13.53612579	0.595414658	0.19817146	0.184885938	0.58464046	0.195823873	0.21485914
2	186	2M	young	M1	Brn01	20240110	160	WT	sec01	F	KA	361	290.3021895	87.68995173	108.148684	0.799006989	0.221786362	0.214462423	0.80416119	0.242908454	0.299580842
2	187	2M	young	M1	Brn01	20240110	160	WT	sec01	F	KA	28	18.67089337	6.860715628	8.559121057	0.685042596	0.23935912	0.278209609	0.66681762	0.245025558	0.305682895
2	188	2M	young	M1	Brn01	20240110	160	WT	sec01	F	KA	72	37.42479604	12.28796829	15.44354925	0.5537377	0.166946517	0.183918211	0.519788834	0.170666226	0.21449374
2	189	2M	young	M1	Brn01	20240110	160	WT	sec01	F	KA	76	57.02099645	14.95400932	17.10231176	0.758125801	0.206751379	0.191712875	0.750276269	0.196763281	0.225030418
2	190	2M	young	M1	Brn01	20240110	160	WT	sec01	F	KA	44	22.4953841	5.747219078	9.422110349	0.493998626	0.131412224	0.186453042	0.511258729	0.130618615	0.214138872
2	191	2M	young	M1	Brn01	20240110	160	WT	sec01	F	KA	107	64.44003949	18.99201956	28.4308079	0.61799501	0.171545624	0.193236554	0.60224336	0.17749551	0.265708485
2	192	2M	young	M1	Brn01	20240110	160	WT	sec01	F	KA	81	56.26321828	17.28757152	17.40009163	0.733411808	0.211013199	0.181320777	0.694607633	0.213426809	0.214815946
2	193	2M	young	M1	Brn01	20240110	160	WT	sec01	F	KA	20	11.22696269	1.882978573	4.487632573	0.551885764	0.094349076	0.213575445	0.561348134	0.094148929	0.224381629
2	194	2M	young	M1	Brn01	20240110	160	WT	sec01	F	KA	91	60.64956123	17.48780045	25.16415662	0.672713928	0.191636295	0.190163213	0.666478695	0.192173631	0.276529194
2	195	2M	young	M1	Brn01	20240110	160	WT	sec01	F	KA	22	10.86250091	3.709269837	4.242984682	0.496872485	0.170857615	0.184364198	0.493750041	0.168603174	0.19286294
2	196	2M	young	M1	Brn01	20240110	160	WT	sec01	F	KA	31	20.47414345	6.16121158	6.993255511	0.65515659	0.201955063	0.206937133	0.66045624	0.198748761	0.225588887
2	197	2M	young	M1	Brn01	20240110	160	WT	sec01	F	KA	117	61.69945833	10.36122685	30.01115428	0.522247033	0.094334985	0.198572249	0.527345798	0.088557494	0.256505592
2	198	2M	young	M1	Brn01	20240110	160	WT	sec01	F	KA	166	88.73672047	30.03620967	48.60881975	0.54752635	0.181283922	0.183677815	0.534558557	0.180941022	0.292824215
2	199	2M	young	M1	Brn01	20240110	160	WT	sec01	F	KA	29	3.375707626	0.876050968	8.235965461	0.121148156	0.031064825	0.260847044	0.116403711	0.030208654	0.283998809
2	200	2M	young	M1	Brn01	20240110	160	WT	sec01	F	KA	83	53.25299433	14.27699701	20.57494476	0.630662156	0.179050494	0.196919373	0.641602341	0.172012012	0.247890901
2	201	2M	young	M1	Brn01	20240110	160	WT	sec01	F	KA	79	38.69039434	15.98478675	15.33875032	0.508289835	0.181410573	0.178543847	0.489751827	0.202339073	0.194161396
2	202	2M	young	M1	Brn01	20240110	160	WT	sec01	F	KA	122	73.35602364	21.98442057	27.15020986	0.606456751	0.188257966	0.195257059	0.601278882	0.180200169	0.222542704
2	203	2M	young	M1	Brn01	20240110	160	WT	sec01	F	KA	31	24.11862367	4.229510918	6.708674759	0.75420055	0.135834795	0.19343862	0.778020119	0.136435836	0.216408863
2	204	2M	young	M1	Brn01	20240110	160	WT	sec01	F	KA	70	34.71331361	11.60764472	15.79206523	0.494199227	0.16649823	0.184642967	0.49590448	0.165823496	0.225600932
2	205	2M	young	M1	Brn01	20240110	160	WT	sec01	F	KA	79	51.74583042	10.80245669	20.48999773	0.648337757	0.141111478	0.201715227	0.655010512	0.136739958	0.25936706
2	206	2M	young	M1	Brn01	20240110	160	WT	sec01	F	KA	29	15.75233078	3.824231327	5.647989631	0.527972329	0.13218789	0.18476234	0.54318382	0.131870046	0.194758263
2	207	2M	young	M1	Brn01	20240110	160	WT	sec01	F	KA	79	46.38110942	8.646845207	20.08032347	0.589970871	0.11357403	0.196069954	0.587102651	0.109453737	0.25418131
2	208	2M	young	M1	Brn01	20240110	160	WT	sec01	F	KA	77	34.76807821	10.76858161	14.87672243	0.463944566	0.140541585	0.180104961	0.451533483	0.139851709	0.193204187
2	209	2M	young	M1	Brn01	20240110	160	WT	sec01	F	KA	37	15.78458831	5.604226768	8.117845416	0.443961241	0.15179675	0.19181184	0.426610495	0.151465588	0.219401227
2	210	2M	young	M1	Brn01	20240110	160	WT	sec01	F	KA	36	13.13499659	4.014480785	6.9441825	0.371135018	0.107339589	0.180607479	0.364861016	0.111513355	0.192893958
2	211	2M	young	M1	Brn01	20240110	160	WT	sec01	F	KA	20	10.97013807	4.336430907	3.747569978	0.548280129	0.215001966	0.182252582	0.548506904	0.216821545	0.187378499
2	212	2M	young	M1	Brn01	20240110	160	WT	sec01	F	KA	60	27.46681935	7.957686707	12.26784161	0.447634219	0.134187204	0.181644032	0.457780322	0.132628112	0.204464027
2	213	2M	young	M1	Brn01	20240110	160	WT	sec01	F	KA	20	3.432944223	0.975280382	4.005172804	0.178422471	0.049275196	0.189773911	0.171647211	0.048764019	0.20025864
2	214	2M	young	M1	Brn01	20240110	160	WT	sec01	F	KA	50	29.98525995	5.019378953	12.59636836	0.614320596	0.09897612	0.199961852	0.599705199	0.100387579	0.251927367
2	215	2M	young	M1	Brn01	20240110	160	WT	sec01	F	KA	27	12.71821159	2.076752894	5.636530116	0.445248081	0.080931818	0.192075482	0.471044874	0.076916774	0.208760375
2	216	2M	young	M1	Brn01	20240110	160	WT	sec01	F	KA	29	11.96275273	3.900434881	6.127748534	0.417517358	0.13588922	0.19344911	0.412508715	0.134497755	0.211301674
2	217	2M	young	M1	Brn01	20240110	160	WT	sec01	F	KA	38	3.721675448	1.651728079	4.456153207	0.102688944	0.04336553	0.115388114	0.097938828	0.043466528	0.11726719
2	218	2M	young	M1	Brn01	20240110	160	WT	sec01	F	KA	40	36.06622416	11.86263829	9.203234896	0.861801449	0.29437946	0.197079101	0.901655604	0.296565957	0.230080872
2	219	2M	young	M1	Brn01	20240110	160	WT	sec01	F	KA	26	18.28503859	7.56984815	5.134370983	0.704062172	0.290100166	0.186422742	0.703270715	0.291148006	0.197475807
2	220	2M	young	M1	Brn01	20240110	160	WT	sec01	F	KA	141	116.891386	36.99156171	42.36232556	0.797563756	0.257862211	0.187363102	0.829016922	0.262351501	0.300442025
2	221	2M	young	M1	Brn01	20240110	160	WT	sec01	F	KA	69	50.99739075	14.05409329	17.2928054	0.72907912	0.213547571	0.194511024	0.73909262	0.203682511	0.250620368
2	222	2M	young	M1	Brn01	20240110	160	WT	sec01	F	KA	20	1.726863511	1.011337452	1.818249784	0.087894827	0.050587472	0.090417334	0.086343176	0.050566873	0.090912489
2	223	2M	young	M1	Brn01	20240110	160	WT	sec01	F	KA	70	49.09929052	16.6894331	16.21335164	0.690125782	0.234687027	0.19296668	0.701418436	0.238420473	0.231619309
2	224	2M	young	M1	Brn01	20240110	160	WT	sec01	F	KA	24	12.70653838	3.387472361	3.816830724	0.537442365	0.13838625	0.152850714	0.529439099	0.141144682	0.159034614
2	225	2M	young	M1	Brn01	20240110	160	WT	sec01	F	KA	160	44.97958346	10.69069962	32.08250549	0.312375876	0.065729049	0.181594373	0.281122397	0.066816873	0.200515659
2	226	2M	young	M1	Brn01	20240110	160	WT	sec01	F	KA	22	8.342519224	1.560006101	4.166048676	0.374488088	0.070585888	0.182084735	0.379205419	0.070909368	0.189365849
2	227	2M	young	M1	Brn01	20240110	160	WT	sec01	F	KA	20	18.06540012	5.395010293	2.552758083	0.904008034	0.267098159	0.12825208	0.903270006	0.269750515	0.127637904
2	228	2M	young	M1	Brn01	20240110	160	WT	sec01	F	KA	30	14.01039138	4.824399203	6.325734362	0.467350268	0.164183007	0.191232167	0.467013046	0.160813307	0.210857812
3	1	2M	young	M1	Brn01	20240110	160	WT	sec01	F	KA	26	11.07202256	3.277347997	12.31338987	0.425847021	0.126051846	0.473591918	0.425847021	0.126051846	0.473591918
3	2	2M	young	M1	Brn01	20240110	160	WT	sec01	F	KA	20	5.321507573	2.202838168	4.710444793	0.266075379	0.110141908	0.23552224	0.266075379	0.110141908	0.23552224
3	3	2M	young	M1	Brn01	20240110	160	WT	sec01	F	KA	39	8.172182828	2.283604179	11.8256962	0.21263447	0.057105363	0.267521934	0.209543149	0.058553953	0.303222979
3	4	2M	young	M1	Brn01	20240110	160	WT	sec01	F	KA	57	11.25769436	4.501442	22.38562603	0.191291261	0.080469839	0.267315177	0.19750341	0.078972667	0.392730281
3	5	2M	young	M1	Brn01	20240110	160	WT	sec01	F	KA	25	7.376623198	3.848203197	8.411963075	0.297330762	0.159509095	0.302665968	0.295064928	0.153928128	0.336478523
3	6	2M	young	M1	Brn01	20240110	160	WT	sec01	F	KA	36	11.52477303	6.623163208	11.80132765	0.31539515	0.181294047	0.302861071	0.320132584	0.183976756	0.327814657
3	7	2M	young	M1	Brn01	20240110	160	WT	sec01	F	KA	97	39.65458149	12.20968945	45.38153672	0.374300648	0.128627767	0.337673209	0.408810118	0.125873087	0.467850894
3	8	2M	young	M1	Brn01	20240110	160	WT	sec01	F	KA	35	12.76061651	5.637323573	10.97077897	0.354280159	0.15965896	0.291862173	0.364589043	0.161066388	0.313450828
3	9	2M	young	M1	Brn01	20240110	160	WT	sec01	F	KA	28	9.102342233	1.157930881	6.571267262	0.319387602	0.042510618	0.21981333	0.325083651	0.041354674	0.234688117
3	10	2M	young	M1	Brn01	20240110	160	WT	sec01	F	KA	137	56.97958332	28.14708161	65.84687573	0.383168897	0.176799861	0.325187425	0.415909367	0.20545315	0.480634129
3	11	2M	young	M1	Brn01	20240110	160	WT	sec01	F	KA	115	49.99229431	34.66076124	50.18587026	0.439243154	0.278464941	0.302786515	0.434715603	0.301397924	0.436398872
3	12	2M	young	M1	Brn01	20240110	160	WT	sec01	F	KA	177	61.51725024	33.82688641	94.1179828	0.369313381	0.188892158	0.325004086	0.347555086	0.191112353	0.531740016
3	13	2M	young	M1	Brn01	20240110	160	WT	sec01	F	KA	31	14.18240628	3.480064094	9.758617431	0.439637852	0.113408102	0.287808545	0.457496977	0.112260132	0.314794111
3	14	2M	young	M1	Brn01	20240110	160	WT	sec01	F	KA	22	3.098481745	0.847058821	5.662180454	0.149593581	0.037698	0.236166227	0.140840079	0.038502674	0.257371839
3	15	2M	young	M1	Brn01	20240110	160	WT	sec01	F	KA	43	7.834943131	4.12867935	12.67400634	0.186392768	0.092977798	0.276174566	0.18220798	0.096015799	0.294744334
3	16	2M	young	M1	Brn01	20240110	160	WT	sec01	F	KA	24	10.33118185	5.24597542	8.202548265	0.419807388	0.221075056	0.308421217	0.430465911	0.218582309	0.341772844
3	17	2M	young	M1	Brn01	20240110	160	WT	sec01	F	KA	67	28.85362029	11.58931871	29.96377507	0.439316398	0.18626505	0.311155872	0.430651049	0.172974906	0.447220523
3	18	2M	young	M1	Brn01	20240110	160	WT	sec01	F	KA	103	41.69781023	29.21254283	38.9118183	0.422620269	0.275714772	0.338765057	0.404833109	0.283616921	0.377784644
3	19	2M	young	M1	Brn01	20240110	160	WT	sec01	F	KA	80	28.62993824	13.29849699	31.79223323	0.352898125	0.161491679	0.294307842	0.357874228	0.166231212	0.397402915
3	20	2M	young	M1	Brn01	20240110	160	WT	sec01	F	KA	769	373.9555966	192.1521936	348.5447466	0.444971127	0.241285338	0.327651548	0.486288162	0.249872814	0.453244144
3	21	2M	young	M1	Brn01	20240110	160	WT	sec01	F	KA	77	28.30159456	17.80199897	37.29704744	0.378568398	0.231859007	0.306725259	0.367553176	0.231194792	0.484377239
3	22	2M	young	M1	Brn01	20240110	160	WT	sec01	F	KA	56	26.23779666	21.62951091	18.48021659	0.443801663	0.359700288	0.294146893	0.468532083	0.386241266	0.330003868
3	23	2M	young	M1	Brn01	20240110	160	WT	sec01	F	KA	50	21.98559561	13.10936137	14.96139461	0.454516133	0.25799518	0.285443256	0.439711912	0.262187227	0.299227892
3	24	2M	young	M1	Brn01	20240110	160	WT	sec01	F	KA	126	59.96919176	28.92309453	52.77666894	0.462178451	0.22843292	0.298018596	0.475945966	0.229548369	0.418862452
3	25	2M	young	M1	Brn01	20240110	160	WT	sec01	F	KA	31	14.63015178	7.107682928	14.58167389	0.474095903	0.232535096	0.426382849	0.47194038	0.229280094	0.470376577
3	26	2M	young	M1	Brn01	20240110	160	WT	sec01	F	KA	31	12.13389787	5.94821088	9.370840013	0.372831311	0.189462692	0.280717365	0.39141606	0.19187777	0.302285162
3	27	2M	young	M1	Brn01	20240110	160	WT	sec01	F	KA	23	11.44718096	5.976852059	8.244434267	0.48614305	0.267166695	0.347277731	0.49770352	0.259863133	0.358453664
3	28	2M	young	M1	Brn01	20240110	160	WT	sec01	F	KA	36	21.20091566	12.92559704	10.43112832	0.546322356	0.358085262	0.274568146	0.588914324	0.359044362	0.289753565
3	29	2M	young	M1	Brn01	20240110	160	WT	sec01	F	KA	184	80.92704633	44.89071485	122.0762796	0.435354409	0.249479424	0.330521578	0.439820904	0.243971276	0.663458041
3	30	2M	young	M1	Brn01	20240110	160	WT	sec01	F	KA	112	40.81483188	17.8435492	34.19360656	0.371235139	0.156655545	0.283413845	0.364418142	0.159317404	0.305300059
3	31	2M	young	M1	Brn01	20240110	160	WT	sec01	F	KA	40	18.03830016	8.239536151	12.17807275	0.46105389	0.21188254	0.283713538	0.450957504	0.205988404	0.304451819
3	32	2M	young	M1	Brn01	20240110	160	WT	sec01	F	KA	155	71.26004425	46.02842772	81.60621068	0.468255735	0.306416776	0.418145817	0.459742221	0.296957598	0.526491682
3	33	2M	young	M1	Brn01	20240110	160	WT	sec01	F	KA	47	16.02594039	6.895902917	19.16037238	0.364809063	0.145782515	0.351014186	0.340977455	0.146721339	0.407667497
3	34	2M	young	M1	Brn01	20240110	160	WT	sec01	F	KA	76	35.66277587	18.11900511	32.03654537	0.471306635	0.230082247	0.304003664	0.469247051	0.238407962	0.421533492
3	35	2M	young	M1	Brn01	20240110	160	WT	sec01	F	KA	85	35.62853435	20.3542994	27.79699412	0.443358988	0.249978545	0.286983579	0.419159228	0.239462346	0.32702346
3	36	2M	young	M1	Brn01	20240110	160	WT	sec01	F	KA	23	11.1323719	5.070054188	7.46123451	0.462774597	0.222417538	0.318088555	0.48401617	0.220437139	0.3244015
3	37	2M	young	M1	Brn01	20240110	160	WT	sec01	F	KA	48	16.75411612	7.985229246	18.345449	0.366003703	0.164954042	0.297441704	0.349044086	0.166358943	0.382196854
3	38	2M	young	M1	Brn01	20240110	160	WT	sec01	F	KA	82	32.76252395	10.55449764	29.60308233	0.388031843	0.13751148	0.295188606	0.399542975	0.128713386	0.361013199
3	39	2M	young	M1	Brn01	20240110	160	WT	sec01	F	KA	127	50.6769971	30.99456789	51.08369571	0.418903118	0.24206551	0.29757221	0.399031473	0.244051716	0.402233824
3	40	2M	young	M1	Brn01	20240110	160	WT	sec01	F	KA	27	3.814206161	0.48293279	8.147005379	0.145663641	0.0199293	0.283126062	0.141266895	0.0178864	0.30174094
3	41	2M	young	M1	Brn01	20240110	160	WT	sec01	F	KA	44	18.97448695	8.683878824	14.58181122	0.435954833	0.20104982	0.301398489	0.43123834	0.197360882	0.3314048
3	42	2M	young	M1	Brn01	20240110	160	WT	sec01	F	KA	99	38.80512697	21.56456867	32.45369643	0.398231863	0.215990979	0.294479571	0.391970979	0.217823926	0.327815115
3	43	2M	young	M1	Brn01	20240110	160	WT	sec01	F	KA	122	49.42987722	17.13962009	52.60225835	0.41444768	0.156621652	0.29161081	0.405162928	0.140488689	0.431166052
3	44	2M	young	M1	Brn01	20240110	160	WT	sec01	F	KA	42	11.08944839	2.451606005	16.12411687	0.244193341	0.058730369	0.308282836	0.264034486	0.058371572	0.383907544
3	45	2M	young	M1	Brn01	20240110	160	WT	sec01	F	KA	151	63.59790951	23.8723125	90.1042954	0.465321461	0.159726623	0.295103461	0.421178209	0.158094785	0.596717188
3	46	2M	young	M1	Brn01	20240110	160	WT	sec01	F	KA	42	13.52852675	2.416617081	13.60613412	0.311991583	0.061269792	0.286451191	0.32210778	0.057538502	0.323955574
3	47	2M	young	M1	Brn01	20240110	160	WT	sec01	F	KA	65	24.78829622	15.45448992	19.55947202	0.37784566	0.222188966	0.278835737	0.381358403	0.237761383	0.300914954
3	48	2M	young	M1	Brn01	20240110	160	WT	sec01	F	KA	37	14.1522851	5.652201116	13.01133749	0.394346982	0.154763282	0.311494082	0.382494192	0.152762192	0.35165777
3	49	2M	young	M1	Brn01	20240110	160	WT	sec01	F	KA	427	188.5113454	88.17711154	237.163424	0.428061342	0.20654718	0.374281767	0.441478561	0.206503774	0.555417855
3	50	2M	young	M1	Brn01	20240110	160	WT	sec01	F	KA	54	20.18347442	6.868558802	17.42409396	0.374476353	0.125487847	0.293969162	0.373768045	0.127195533	0.322668407
3	51	2M	young	M1	Brn01	20240110	160	WT	sec01	F	KA	107	28.86352323	10.22496378	43.89445317	0.25519665	0.096533341	0.292757685	0.269752554	0.095560409	0.410228534
3	52	2M	young	M1	Brn01	20240110	160	WT	sec01	F	KA	112	34.70269327	15.99072251	39.5470359	0.304671647	0.141673819	0.2759494	0.309845476	0.142774308	0.353098535
3	53	2M	young	M1	Brn01	20240110	160	WT	sec01	F	KA	44	12.90869014	3.930006862	14.64861529	0.280137974	0.088064633	0.264531207	0.293379321	0.089318338	0.332923075
3	54	2M	young	M1	Brn01	20240110	160	WT	sec01	F	KA	28	9.251102448	3.604623489	7.879880995	0.323320363	0.129845122	0.271583124	0.330396516	0.128736553	0.281424321
3	55	2M	young	M1	Brn01	20240110	160	WT	sec01	F	KA	494	226.3534445	109.0720529	206.0537725	0.455766916	0.218721824	0.298774467	0.458205353	0.220793629	0.4171129
3	56	2M	young	M1	Brn01	20240110	160	WT	sec01	F	KA	20	8.000274658	3.730357841	6.064896643	0.387209418	0.183932251	0.29286993	0.400013733	0.186517892	0.303244832
3	57	2M	young	M1	Brn01	20240110	160	WT	sec01	F	KA	44	11.71714354	7.02900742	12.96379033	0.272337938	0.154819491	0.275500188	0.266298717	0.159750169	0.294631598
3	58	2M	young	M1	Brn01	20240110	160	WT	sec01	F	KA	58	22.99534598	9.32751967	21.88349736	0.378602689	0.161666563	0.298616978	0.396471482	0.160819305	0.377301679
3	59	2M	young	M1	Brn01	20240110	160	WT	sec01	F	KA	33	11.21660176	8.178667843	10.5999696	0.346923732	0.248903369	0.294088926	0.339897023	0.247838419	0.3212112
3	60	2M	young	M1	Brn01	20240110	160	WT	sec01	F	KA	25	9.607141197	3.635645047	6.828915849	0.37813709	0.144748172	0.260009375	0.384285648	0.145425802	0.273156634
3	61	2M	young	M1	Brn01	20240110	160	WT	sec01	F	KA	115	49.70548567	27.67409787	46.65760276	0.433492682	0.211203175	0.299169255	0.432221615	0.240644329	0.405718285
3	62	2M	young	M1	Brn01	20240110	160	WT	sec01	F	KA	112	44.01330587	17.66855882	58.78397806	0.380724041	0.158659495	0.302927615	0.392975945	0.157754989	0.524856947
3	63	2M	young	M1	Brn01	20240110	160	WT	sec01	F	KA	35	13.45146871	5.890455455	9.991073459	0.374399175	0.168985274	0.276936752	0.384327677	0.168298727	0.285459242
3	64	2M	young	M1	Brn01	20240110	160	WT	sec01	F	KA	295	137.8692606	55.83088432	105.9349813	0.452017052	0.194515813	0.284619859	0.467353426	0.189257235	0.359101631
3	65	2M	young	M1	Brn01	20240110	160	WT	sec01	F	KA	151	69.72439167	29.95988403	77.95396313	0.454102007	0.206125352	0.293627448	0.461750938	0.198409828	0.516251411
3	66	2M	young	M1	Brn01	20240110	160	WT	sec01	F	KA	60	21.42565039	16.36359198	30.38329124	0.357136081	0.264897946	0.379751945	0.357094173	0.272726533	0.506388187
3	67	2M	young	M1	Brn01	20240110	160	WT	sec01	F	KA	188	64.3821927	31.03555358	105.5588921	0.344979285	0.159508859	0.291525935	0.342458472	0.165082732	0.561483468
3	68	2M	young	M1	Brn01	20240110	160	WT	sec01	F	KA	29	12.99671927	3.695109457	9.078110963	0.440030135	0.127802892	0.285305561	0.448162733	0.127417567	0.313038309
3	69	2M	young	M1	Brn01	20240110	160	WT	sec01	F	KA	37	13.33199057	4.738734998	13.1471428	0.373411605	0.13605572	0.299017587	0.360324069	0.128073919	0.355328184
3	70	2M	young	M1	Brn01	20240110	160	WT	sec01	F	KA	93	34.42655069	17.4626688	33.18339819	0.353915291	0.18941713	0.291851928	0.370177964	0.187770632	0.356810733
3	71	2M	young	M1	Brn01	20240110	160	WT	sec01	F	KA	76	23.72224008	13.44559392	38.88862437	0.320867254	0.182329507	0.358805001	0.312134738	0.17691571	0.511692426
3	72	2M	young	M1	Brn01	20240110	160	WT	sec01	F	KA	83	28.8104066	22.74203096	28.67614245	0.340269068	0.232260624	0.295505709	0.347113332	0.274000373	0.345495692
3	73	2M	young	M1	Brn01	20240110	160	WT	sec01	F	KA	36	17.04567039	8.356938988	11.05859461	0.460735395	0.235879343	0.286318491	0.473490844	0.232137194	0.307183184
3	74	2M	young	M1	Brn01	20240110	160	WT	sec01	F	KA	596	205.3447773	120.5985808	307.3230951	0.356392012	0.179715509	0.385703446	0.344538217	0.202346612	0.515642777
3	75	2M	young	M1	Brn01	20240110	160	WT	sec01	F	KA	191	72.33363852	29.18678574	106.365652	0.378421472	0.158343844	0.292990105	0.378710149	0.152810397	0.55688823
3	76	2M	young	M1	Brn01	20240110	160	WT	sec01	F	KA	38	14.3592737	7.162996873	14.01548791	0.373276366	0.185113128	0.309203734	0.377875624	0.188499918	0.368828629
3	77	2M	young	M1	Brn01	20240110	160	WT	sec01	F	KA	187	66.86343187	42.75118626	78.98387104	0.370191969	0.202180794	0.287388728	0.357558459	0.228615969	0.422373642
3	78	2M	young	M1	Brn01	20240110	160	WT	sec01	F	KA	68	25.70399019	8.923002981	29.17982766	0.389889136	0.136345817	0.299772288	0.377999856	0.131220632	0.429115113
3	79	2M	young	M1	Brn01	20240110	160	WT	sec01	F	KA	20	3.422537595	2.783840723	5.67656973	0.169197906	0.138522576	0.276852649	0.17112688	0.139192036	0.283828487
3	80	2M	young	M1	Brn01	20240110	160	WT	sec01	F	KA	204	73.76415658	29.30691999	120.0993363	0.347665051	0.150091554	0.305008775	0.361589003	0.143661373	0.588722237
3	81	2M	young	M1	Brn01	20240110	160	WT	sec01	F	KA	139	53.89280528	26.87679878	77.55106458	0.389564571	0.199474219	0.313575076	0.387718024	0.193358265	0.557921328
3	82	2M	young	M1	Brn01	20240110	160	WT	sec01	F	KA	40	12.70400551	4.624048226	12.99314877	0.324317798	0.118624483	0.287676647	0.317600138	0.115601206	0.324828719
3	83	2M	young	M1	Brn01	20240110	160	WT	sec01	F	KA	34	12.7157855	4.777294591	20.08406198	0.365591803	0.138736823	0.519470061	0.373993691	0.140508664	0.590707705
3	84	2M	young	M1	Brn01	20240110	160	WT	sec01	F	KA	29	9.848661065	6.552025631	8.762600154	0.351846598	0.228605579	0.285010048	0.339609002	0.225931918	0.302158626
3	85	2M	young	M1	Brn01	20240110	160	WT	sec01	F	KA	26	9.272663474	3.09813077	7.847379237	0.356565704	0.118769105	0.284008036	0.356640903	0.119158876	0.301822278
3	86	2M	young	M1	Brn01	20240110	160	WT	sec01	F	KA	119	44.98339826	19.55924313	63.33223462	0.381126499	0.155151827	0.373607138	0.37801175	0.164363388	0.532203652
3	87	2M	young	M1	Brn01	20240110	160	WT	sec01	F	KA	71	34.9620662	18.7596094	28.40399787	0.470698231	0.263267082	0.305946567	0.492423468	0.264219851	0.400056308
3	88	2M	young	M1	Brn01	20240110	160	WT	sec01	F	KA	80	31.25387961	17.55381089	33.38429847	0.367291441	0.21628929	0.305986904	0.390673495	0.219422636	0.417303731
3	89	2M	young	M1	Brn01	20240110	160	WT	sec01	F	KA	22	9.634164929	4.7416953	12.62874809	0.442469379	0.210301015	0.528795538	0.437916588	0.215531605	0.574034004
3	90	2M	young	M1	Brn01	20240110	160	WT	sec01	F	KA	75	27.13839927	19.89257652	38.34666976	0.354497053	0.267814909	0.411196308	0.361845324	0.265234354	0.51128893
3	91	2M	young	M1	Brn01	20240110	160	WT	sec01	F	KA	233	77.12014945	33.56437021	141.7557643	0.342985274	0.149118487	0.371277027	0.330987766	0.144053091	0.608393838
3	92	2M	young	M1	Brn01	20240110	160	WT	sec01	F	KA	23	8.304585338	6.137651592	8.86068508	0.379307677	0.265850308	0.367338059	0.361068928	0.266854417	0.385247177
3	93	2M	young	M1	Brn01	20240110	160	WT	sec01	F	KA	48	20.21609825	13.96330209	17.11946294	0.431041428	0.272475014	0.300088502	0.421168714	0.290902127	0.356655478
3	94	2M	young	M1	Brn01	20240110	160	WT	sec01	F	KA	180	58.7918974	71.55031639	107.2710918	0.329354	0.300286287	0.3982176	0.326621652	0.397501758	0.59595051
3	95	2M	young	M1	Brn01	20240110	160	WT	sec01	F	KA	25	9.237750828	5.978637397	9.131059766	0.371671037	0.242418907	0.351351889	0.369510033	0.239145496	0.365242391
3	96	2M	young	M1	Brn01	20240110	160	WT	sec01	F	KA	137	47.25610727	25.07385367	94.62536073	0.366227482	0.175352375	0.434659501	0.34493509	0.18302083	0.690696064
3	97	2M	young	M1	Brn01	20240110	160	WT	sec01	F	KA	48	15.95226979	7.240207531	21.99815363	0.321346609	0.157566949	0.38454261	0.332338954	0.150837657	0.458294867
3	98	2M	young	M1	Brn01	20240110	160	WT	sec01	F	KA	753	302.4051724	169.0638288	305.3209275	0.410782625	0.222826247	0.350890838	0.401600495	0.224520357	0.405472679
3	99	2M	young	M1	Brn01	20240110	160	WT	sec01	F	KA	254	92.4589152	52.91979863	130.8787061	0.349717051	0.199588796	0.3149007	0.364011477	0.208345664	0.515270496
3	100	2M	young	M1	Brn01	20240110	160	WT	sec01	F	KA	127	40.59151596	19.43122005	50.76034185	0.320835814	0.157938888	0.322557032	0.319618236	0.153001733	0.399687731
3	101	2M	young	M1	Brn01	20240110	160	WT	sec01	F	KA	24	9.940947562	3.61432822	7.107805043	0.413912707	0.151795576	0.28224965	0.414206148	0.150597009	0.296158543
3	102	2M	young	M1	Brn01	20240110	160	WT	sec01	F	KA	39	12.94482327	8.881818816	13.97317451	0.348819541	0.222734246	0.302630484	0.331918545	0.227738944	0.358286526
3	103	2M	young	M1	Brn01	20240110	160	WT	sec01	F	KA	23	8.953246385	4.513283014	8.084855407	0.390884498	0.201845169	0.336466129	0.389271582	0.196229696	0.351515452
3	104	2M	young	M1	Brn01	20240110	160	WT	sec01	F	KA	114	39.72079027	20.27837031	43.91006339	0.349332199	0.189890244	0.308461564	0.348427985	0.177880441	0.385175995
3	105	2M	young	M1	Brn01	20240110	160	WT	sec01	F	KA	730	288.336721	208.8272837	349.3089337	0.374678103	0.271701396	0.316559629	0.39498181	0.286064772	0.478505389
3	106	2M	young	M1	Brn01	20240110	160	WT	sec01	F	KA	87	38.43547723	23.36050968	44.49448395	0.431907178	0.257868428	0.293406124	0.441787095	0.268511606	0.51143085
3	107	2M	young	M1	Brn01	20240110	160	WT	sec01	F	KA	27	9.254749417	10.93382165	8.762691706	0.347365098	0.385694672	0.293144339	0.342768497	0.404956357	0.324544137
3	108	2M	young	M1	Brn01	20240110	160	WT	sec01	F	KA	174	63.43625569	29.79151593	92.4678264	0.367982576	0.166227061	0.292379208	0.364576182	0.171215609	0.53142429
3	109	2M	young	M1	Brn01	20240110	160	WT	sec01	F	KA	71	18.32259104	8.313832313	29.59114984	0.255030748	0.128210574	0.295987186	0.258064662	0.11709623	0.416776758
3	110	2M	young	M1	Brn01	20240110	160	WT	sec01	F	KA	32	10.61460286	6.430563837	10.54863822	0.332512936	0.200878742	0.294926379	0.331706339	0.20095512	0.329644945
3	111	2M	young	M1	Brn01	20240110	160	WT	sec01	F	KA	60	26.42133218	11.1157244	23.21228352	0.433698558	0.187490255	0.298840646	0.440355536	0.185262073	0.386871392
3	112	2M	young	M1	Brn01	20240110	160	WT	sec01	F	KA	66	25.72536814	13.73778898	22.99072257	0.378178428	0.200339219	0.292901033	0.389778305	0.208148318	0.348344281
3	113	2M	young	M1	Brn01	20240110	160	WT	sec01	F	KA	35	14.46967262	13.63155565	13.44689095	0.412477059	0.375268339	0.357726888	0.413419218	0.389473018	0.384196884
3	114	2M	young	M1	Brn01	20240110	160	WT	sec01	F	KA	35	12.90940717	7.86660561	10.80813307	0.356647425	0.221274465	0.290752187	0.368840205	0.22476016	0.308803802
3	115	2M	young	M1	Brn01	20240110	160	WT	sec01	F	KA	83	24.72016482	14.14340436	25.06504923	0.293163959	0.177768623	0.271001247	0.297833311	0.170402462	0.301988545
3	116	2M	young	M1	Brn01	20240110	160	WT	sec01	F	KA	235	85.77871372	35.66100551	143.6059359	0.359281156	0.162909924	0.297180967	0.365015803	0.15174896	0.611089089
3	117	2M	young	M1	Brn01	20240110	160	WT	sec01	F	KA	21	7.466285169	2.523643881	5.932005763	0.347956169	0.122176643	0.276558032	0.355537389	0.120173518	0.282476465
3	118	2M	young	M1	Brn01	20240110	160	WT	sec01	F	KA	28	11.27054253	4.596917704	8.201296955	0.396902421	0.167931259	0.278134774	0.402519376	0.164175632	0.292903463
3	119	2M	young	M1	Brn01	20240110	160	WT	sec01	F	KA	23	7.721217692	2.932158425	6.659494922	0.337376976	0.126794845	0.278088045	0.335705117	0.127485149	0.289543257
3	120	2M	young	M1	Brn01	20240110	160	WT	sec01	F	KA	22	8.63817808	3.203021288	6.277134359	0.397177081	0.148060469	0.276077126	0.392644458	0.145591877	0.285324289
3	121	2M	young	M1	Brn01	20240110	160	WT	sec01	F	KA	37	10.60958277	3.261844799	14.02401772	0.281498438	0.088782075	0.315304801	0.28674548	0.088157968	0.379027506
3	122	2M	young	M1	Brn01	20240110	160	WT	sec01	F	KA	59	40.39818448	18.51212342	19.41164273	0.632461495	0.30299077	0.27802146	0.684714991	0.313764804	0.329010894
3	123	2M	young	M1	Brn01	20240110	160	WT	sec01	F	KA	25	14.26634622	7.679972589	7.438422114	0.581548567	0.305488889	0.283530059	0.570653849	0.307198904	0.297536885
3	124	2M	young	M1	Brn01	20240110	160	WT	sec01	F	KA	30	7.852918252	4.299534604	8.671732634	0.265585184	0.1454881	0.275260357	0.261763942	0.14331782	0.289057754
3	125	2M	young	M1	Brn01	20240110	160	WT	sec01	F	KA	67	41.24104688	15.04516669	19.66480511	0.613442069	0.227696821	0.27430635	0.615538013	0.224554727	0.293504554
3	126	2M	young	M1	Brn01	20240110	160	WT	sec01	F	KA	50	19.04550245	10.87513541	14.5634546	0.380451014	0.217244876	0.272910511	0.380910049	0.217502708	0.291269092
3	127	2M	young	M1	Brn01	20240110	160	WT	sec01	F	KA	64	34.87537959	17.72527665	21.15344474	0.557130417	0.28105783	0.280356551	0.544927806	0.276957448	0.330522574
3	128	2M	young	M1	Brn01	20240110	160	WT	sec01	F	KA	52	14.26521704	11.30432591	18.98149079	0.275054768	0.208334332	0.294924195	0.274331097	0.217390883	0.365028669
3	129	2M	young	M1	Brn01	20240110	160	WT	sec01	F	KA	83	40.54552519	23.0739757	31.28363472	0.482664661	0.278110931	0.28970343	0.488500304	0.277999707	0.376911262
3	130	2M	young	M1	Brn01	20240110	160	WT	sec01	F	KA	80	45.98039237	18.32837415	29.52632955	0.567930064	0.232185799	0.283785596	0.574754905	0.229104677	0.369079119
3	131	2M	young	M1	Brn01	20240110	160	WT	sec01	F	KA	234	164.5186542	77.6927751	110.0738688	0.662789284	0.338679714	0.285093524	0.703071172	0.332020406	0.470401149
3	132	2M	young	M1	Brn01	20240110	160	WT	sec01	F	KA	36	14.07499811	6.365468815	10.88474861	0.390215376	0.176861937	0.282235356	0.39097217	0.176818578	0.302354128
3	133	2M	young	M1	Brn01	20240110	160	WT	sec01	F	KA	248	136.3980775	65.84412922	111.9324943	0.572872729	0.267938343	0.300480388	0.549992248	0.265500521	0.451340703
3	134	2M	young	M1	Brn01	20240110	160	WT	sec01	F	KA	43	18.71171129	16.633463	13.05520716	0.463018149	0.369147864	0.278490001	0.435156076	0.386824721	0.303609469
3	135	2M	young	M1	Brn01	20240110	160	WT	sec01	F	KA	43	23.57569227	11.60784306	14.44962239	0.537220024	0.268014544	0.324760671	0.548271913	0.269949839	0.33603773
3	136	2M	young	M1	Brn01	20240110	160	WT	sec01	F	KA	42	26.26128018	12.55405508	13.31841001	0.62152887	0.304584534	0.285161406	0.625268576	0.298906073	0.317105
3	137	2M	young	M1	Brn01	20240110	160	WT	sec01	F	KA	42	19.62005034	7.288807511	12.70817116	0.470537368	0.182121514	0.276935988	0.467144056	0.173543036	0.302575504
3	138	2M	young	M1	Brn01	20240110	160	WT	sec01	F	KA	80	42.26923016	26.90446335	34.89713895	0.534127371	0.315508533	0.290066661	0.528365377	0.336305792	0.436214237
3	139	2M	young	M1	Brn01	20240110	160	WT	sec01	F	KA	173	76.62896165	41.02577245	53.56778824	0.460653989	0.248109516	0.278103771	0.442941975	0.237143193	0.309640394
3	140	2M	young	M1	Brn01	20240110	160	WT	sec01	F	KA	73	29.74155784	15.21036088	22.40881959	0.413417414	0.209922574	0.276106738	0.407418601	0.208361108	0.306970131
3	141	2M	young	M1	Brn01	20240110	160	WT	sec01	F	KA	55	24.8933396	10.84849323	15.99040222	0.4650728	0.200411995	0.270317044	0.452606175	0.197245332	0.290734586
3	142	2M	young	M1	Brn01	20240110	160	WT	sec01	F	KA	22	14.27316713	6.264164194	6.50075537	0.663082983	0.283324068	0.283448321	0.648780324	0.284734736	0.29548888
3	143	2M	young	M1	Brn01	20240110	160	WT	sec01	F	KA	190	123.7771113	61.71058197	74.92605451	0.669991887	0.330842063	0.281585317	0.65145848	0.324792537	0.394347655
3	144	2M	young	M1	Brn01	20240110	160	WT	sec01	F	KA	145	91.15106425	38.67249569	58.59627664	0.621058276	0.253870534	0.286040676	0.628628029	0.266706867	0.404112253
3	145	2M	young	M1	Brn01	20240110	160	WT	sec01	F	KA	378	179.284733	88.19476615	143.5327688	0.519784475	0.225091381	0.297345393	0.474298236	0.233319487	0.37971632
3	146	2M	young	M1	Brn01	20240110	160	WT	sec01	F	KA	65	5.907957621	1.952727553	31.18141463	0.097678086	0.031009511	0.32338954	0.090891656	0.030041962	0.479714071
3	147	2M	young	M1	Brn01	20240110	160	WT	sec01	F	KA	71	32.68934155	20.55854125	21.29880223	0.449380299	0.271402752	0.283659957	0.460413261	0.289556919	0.29998313
3	148	2M	young	M1	Brn01	20240110	160	WT	sec01	F	KA	151	90.17509741	39.6091097	49.62349901	0.590623674	0.268410358	0.280918591	0.597186076	0.262311985	0.328632444
3	149	2M	young	M1	Brn01	20240110	160	WT	sec01	F	KA	142	68.05166709	28.67994197	42.47486076	0.492080732	0.212353964	0.280922166	0.479237092	0.201971422	0.299118738
3	150	2M	young	M1	Brn01	20240110	160	WT	sec01	F	KA	36	19.10876629	7.463050276	10.57856107	0.516980235	0.207732509	0.281126115	0.530799064	0.207306952	0.293848919
3	151	2M	young	M1	Brn01	20240110	160	WT	sec01	F	KA	36	4.527489133	2.455313962	11.84277108	0.13426032	0.068662737	0.285383765	0.125763587	0.068203166	0.328965863
3	152	2M	young	M1	Brn01	20240110	160	WT	sec01	F	KA	24	2.285236903	2.319615476	4.089387372	0.097363	0.095084587	0.170044131	0.095218204	0.096650645	0.170391141
3	153	2M	young	M1	Brn01	20240110	160	WT	sec01	F	KA	23	2.475837335	1.972014934	4.789303452	0.101660299	0.083104154	0.200076296	0.107645102	0.08573978	0.208230585
3	154	2M	young	M1	Brn01	20240110	160	WT	sec01	F	KA	32	10.06532381	2.37560083	10.52042425	0.316116068	0.076267643	0.291668063	0.314541369	0.074237526	0.328763258
3	155	2M	young	M1	Brn01	20240110	160	WT	sec01	F	KA	365	37.97846961	32.36763573	119.3242236	0.105635527	0.072939362	0.280510311	0.104050602	0.088678454	0.326915681
3	156	2M	young	M1	Brn01	20240110	160	WT	sec01	F	KA	36	13.78893706	4.502723739	10.32405588	0.380221252	0.122191196	0.277743953	0.38302603	0.125075659	0.28677933
3	157	2M	young	M1	Brn01	20240110	160	WT	sec01	F	KA	37	12.36549938	3.441916503	11.86846727	0.347722592	0.094907524	0.288296782	0.334202686	0.09302477	0.320769386
3	158	2M	young	M1	Brn01	20240110	160	WT	sec01	F	KA	212	98.75378045	33.27559324	90.93339434	0.448913098	0.167720761	0.295294117	0.465819719	0.156960345	0.428931105
3	159	2M	young	M1	Brn01	20240110	160	WT	sec01	F	KA	78	20.54743266	9.025223121	31.09959579	0.275076647	0.117927936	0.291380629	0.263428624	0.115707989	0.398712766
3	160	2M	young	M1	Brn01	20240110	160	WT	sec01	F	KA	23	10.75693911	3.570336476	9.056366861	0.456505338	0.154512858	0.374407101	0.467693005	0.155232021	0.393755081
3	161	2M	young	M1	Brn01	20240110	160	WT	sec01	F	KA	165	80.53137994	38.74314481	58.74666974	0.481236487	0.231096432	0.298157656	0.488068969	0.234806938	0.356040423
3	162	2M	young	M1	Brn01	20240110	160	WT	sec01	F	KA	139	58.96119642	28.36496536	45.33504236	0.433574428	0.209455255	0.274954223	0.424181269	0.204064499	0.326151384
3	163	2M	young	M1	Brn01	20240110	160	WT	sec01	F	KA	79	29.76688783	4.822461307	24.96491954	0.354456396	0.06701915	0.281107298	0.376796048	0.061043814	0.31601164
3	164	2M	young	M1	Brn01	20240110	160	WT	sec01	F	KA	1185	566.7449298	224.9976959	557.8081479	0.435093453	0.164719671	0.309936657	0.478265764	0.189871473	0.470724175
3	165	2M	young	M1	Brn01	20240110	160	WT	sec01	F	KA	48	18.26063934	6.285633609	13.75857186	0.393253334	0.130344745	0.275915089	0.380429986	0.1309507	0.286636914
3	166	2M	young	M1	Brn01	20240110	160	WT	sec01	F	KA	205	98.46353868	41.53583582	86.09192038	0.460397862	0.197587416	0.284284203	0.480309945	0.202613833	0.419960587
3	167	2M	young	M1	Brn01	20240110	160	WT	sec01	F	KA	80	41.05000377	13.32697032	27.10298312	0.488606411	0.170025287	0.308528156	0.513125047	0.166587129	0.338787289
3	168	2M	young	M1	Brn01	20240110	160	WT	sec01	F	KA	49	23.21786833	12.95167464	18.44821849	0.477980032	0.261831162	0.355332828	0.473834048	0.264319891	0.376494255
3	169	2M	young	M1	Brn01	20240110	160	WT	sec01	F	KA	1447	582.1120621	333.9380789	518.9727322	0.379141808	0.19576027	0.297069971	0.402288916	0.230779598	0.358654272
3	170	2M	young	M1	Brn01	20240110	160	WT	sec01	F	KA	157	78.9110705	27.11554123	58.81356519	0.479020147	0.171108344	0.296070803	0.502618283	0.172710454	0.374608696
3	171	2M	young	M1	Brn01	20240110	160	WT	sec01	F	KA	21	3.838300139	2.288868532	5.988754094	0.183155213	0.109411882	0.276433615	0.182776197	0.10899374	0.285178766
3	172	2M	young	M1	Brn01	20240110	160	WT	sec01	F	KA	324	133.6970018	38.84441901	140.3145188	0.375151035	0.129275138	0.29408032	0.412645067	0.119890182	0.433069502
3	173	2M	young	M1	Brn01	20240110	160	WT	sec01	F	KA	166	53.97640949	16.44571605	68.81922638	0.327255938	0.10472032	0.302745256	0.325159093	0.099070579	0.414573653
3	174	2M	young	M1	Brn01	20240110	160	WT	sec01	F	KA	51	17.86511028	17.5693751	17.41071188	0.335758822	0.331127712	0.315583623	0.35029628	0.344497551	0.341386508
3	175	2M	young	M1	Brn01	20240110	160	WT	sec01	F	KA	173	51.69520116	21.94277871	63.43721682	0.30627129	0.129571816	0.280914186	0.298816192	0.126836871	0.366689115
3	176	2M	young	M1	Brn01	20240110	160	WT	sec01	F	KA	48	11.05195694	4.684702851	14.13737693	0.227475947	0.10541834	0.276775076	0.230249103	0.097597976	0.294528686
3	177	2M	young	M1	Brn01	20240110	160	WT	sec01	F	KA	44	9.700648531	6.071015485	12.70058739	0.208728162	0.134368536	0.27449856	0.220469285	0.137977625	0.288649713
3	178	2M	young	M1	Brn01	20240110	160	WT	sec01	F	KA	20	4.184756249	1.665796909	5.68952468	0.206482738	0.080761308	0.278885621	0.209237812	0.083289845	0.284476234
3	179	2M	young	M1	Brn01	20240110	160	WT	sec01	F	KA	36	2.655863289	1.633539334	12.01004043	0.076214237	0.046889448	0.293443961	0.07377398	0.045376093	0.333612234
3	180	2M	young	M1	Brn01	20240110	160	WT	sec01	F	KA	22	5.521110833	2.072755046	4.102616891	0.250044504	0.094607972	0.17931792	0.250959583	0.094216138	0.186482586
3	181	2M	young	M1	Brn01	20240110	160	WT	sec01	F	KA	36	12.52996111	3.437399864	13.05041587	0.348191805	0.093327039	0.295960175	0.348054475	0.09548333	0.362511552
3	182	2M	young	M1	Brn01	20240110	160	WT	sec01	F	KA	21	16.25670248	3.309788652	4.675272733	0.77412869	0.157608983	0.222632035	0.77412869	0.157608983	0.222632035
3	183	2M	young	M1	Brn01	20240110	160	WT	sec01	F	KA	29	11.29489583	3.387716472	5.654077962	0.401863682	0.118308051	0.195787817	0.389479166	0.116817809	0.194968206
3	184	2M	young	M1	Brn01	20240110	160	WT	sec01	F	KA	27	12.60328066	4.624002419	4.850003824	0.461544213	0.167363239	0.185706875	0.466788173	0.171259349	0.179629771
3	185	2M	young	M1	Brn01	20240110	160	WT	sec01	F	KA	20	9.133867472	2.694850072	4.056656741	0.457769764	0.136610432	0.207151096	0.456693374	0.134742504	0.202832837
3	186	2M	young	M1	Brn01	20240110	160	WT	sec01	F	KA	44	16.82598613	5.178713694	16.7928893	0.399044023	0.114073397	0.305432977	0.382408776	0.117698039	0.381656575
3	187	2M	young	M1	Brn01	20240110	160	WT	sec01	F	KA	427	69.23201326	55.9180744	159.5935762	0.173308579	0.123128015	0.295804829	0.162135862	0.130955678	0.373755448
3	188	2M	young	M1	Brn01	20240110	160	WT	sec01	F	KA	28	6.216357708	4.326909274	9.417563051	0.229902598	0.151705195	0.322752724	0.222012775	0.154532474	0.336341538
3	189	2M	young	M1	Brn01	20240110	160	WT	sec01	F	KA	31	20.03411919	4.375265151	5.497108385	0.633610538	0.14255269	0.179721485	0.646261909	0.141137586	0.177326077
3	190	2M	young	M1	Brn01	20240110	160	WT	sec01	F	KA	21	9.381231427	2.36470589	4.115724429	0.447888533	0.111948768	0.197322042	0.446725306	0.112605042	0.195986878
3	191	2M	young	M1	Brn01	20240110	160	WT	sec01	F	KA	43	13.51990531	4.344319858	16.54932475	0.313713283	0.101284047	0.339660488	0.314416403	0.101030694	0.384868017
3	192	2M	young	M1	Brn01	20240110	160	WT	sec01	F	KA	34	11.10414281	2.639978636	6.955306336	0.326117648	0.078568704	0.202268712	0.326592436	0.07764643	0.204567833
3	193	2M	young	M1	Brn01	20240110	160	WT	sec01	F	KA	44	7.672007307	5.03697262	17.66907758	0.191039562	0.116640811	0.302288001	0.174363802	0.11447665	0.401569945
3	194	2M	young	M1	Brn01	20240110	160	WT	sec01	F	KA	25	8.029526174	1.063996341	4.800640941	0.328320235	0.044658071	0.188220039	0.321181047	0.042559854	0.192025638
3	195	2M	young	M1	Brn01	20240110	160	WT	sec01	F	KA	25	2.175356701	1.081025407	7.929808438	0.083299002	0.042928324	0.287052714	0.087014268	0.043241016	0.317192338
3	196	2M	young	M1	Brn01	20240110	160	WT	sec01	F	KA	22	2.743602633	0.772945762	7.242069095	0.126125625	0.035981864	0.306079632	0.124709211	0.035133898	0.329184959
3	197	2M	young	M1	Brn01	20240110	160	WT	sec01	F	KA	47	8.655695409	3.995391794	15.41715118	0.193339437	0.085226979	0.281172657	0.184163732	0.085008336	0.328024493
3	198	2M	young	M1	Brn01	20240110	160	WT	sec01	F	KA	38	7.336629272	3.579552926	12.24400696	0.186555107	0.094277019	0.288246314	0.193069191	0.094198761	0.32221071
3	199	2M	young	M1	Brn01	20240110	160	WT	sec01	F	KA	25	4.63233389	2.010696582	7.96148622	0.192438066	0.081624868	0.292584117	0.185293356	0.080427863	0.318459449
3	200	2M	young	M1	Brn01	20240110	160	WT	sec01	F	KA	26	5.918730438	2.235645086	8.821881354	0.229237377	0.085091936	0.304545004	0.227643478	0.085986349	0.339303129
3	201	2M	young	M1	Brn01	20240110	160	WT	sec01	F	KA	27	7.39542228	2.279087506	5.426138699	0.274875326	0.083590309	0.204266977	0.273904529	0.084410648	0.2009681
3	202	2M	young	M1	Brn01	20240110	160	WT	sec01	F	KA	22	8.667780548	3.015197977	3.783016726	0.387498792	0.13860685	0.172497139	0.393990025	0.137054454	0.171955306
3	203	2M	young	M1	Brn01	20240110	160	WT	sec01	F	KA	51	12.50698096	2.860547788	17.71273363	0.258642501	0.057782448	0.29531964	0.245234921	0.056089172	0.347308502
3	204	2M	young	M1	Brn01	20240110	160	WT	sec01	F	KA	20	5.348180354	1.113572892	9.283665255	0.265970373	0.056470427	0.47935575	0.267409018	0.055678645	0.464183263
3	205	2M	young	M1	Brn01	20240110	160	WT	sec01	F	KA	51	12.50710313	11.43421073	17.08216977	0.251687394	0.204892334	0.291482196	0.245237316	0.22420021	0.334944505
3	206	2M	young	M1	Brn01	20240110	160	WT	sec01	F	KA	23	12.9046922	3.808209352	9.438300222	0.561073574	0.16557432	0.410360879	0.561073574	0.16557432	0.410360879
3	207	2M	young	M1	Brn01	20240110	160	WT	sec01	F	KA	27	2.989852749	1.478126198	9.158602208	0.105281147	0.053299764	0.306103096	0.110735287	0.054745415	0.339207489
3	208	2M	young	M1	Brn01	20240110	160	WT	sec01	F	KA	43	17.50707248	12.20804152	16.11692989	0.399575957	0.279164609	0.309916358	0.40714122	0.283907942	0.374812323
3	209	2M	young	M1	Brn01	20240110	160	WT	sec01	F	KA	21	5.971374094	2.160738543	4.232364371	0.283705609	0.103115982	0.202566208	0.284351147	0.102892312	0.201541161
3	210	2M	young	M1	Brn01	20240110	160	WT	sec01	F	KA	47	20.16803232	8.934126824	16.76133367	0.44860725	0.185204561	0.300277206	0.429107071	0.190087805	0.356624121
3	211	2M	young	M1	Brn01	20240110	160	WT	sec01	F	KA	73	45.31741816	28.54917216	33.92974728	0.603479667	0.394420691	0.292348208	0.62078655	0.39108455	0.464791059
3	212	2M	young	M1	Brn01	20240110	160	WT	sec01	F	KA	120	61.95753419	37.46941322	72.24910335	0.509960672	0.330734673	0.304971897	0.516312785	0.31224511	0.602075861
3	213	2M	young	M1	Brn01	20240110	160	WT	sec01	F	KA	40	10.76208133	4.440039687	11.28744939	0.267107483	0.102260031	0.241156974	0.269052033	0.111000992	0.282186235
3	214	2M	young	M1	Brn01	20240110	160	WT	sec01	F	KA	61	40.54633397	32.69677272	26.27901107	0.687194026	0.479522726	0.323754646	0.664693999	0.536012668	0.43080346
3	215	2M	young	M1	Brn01	20240110	160	WT	sec01	F	KA	45	25.10765231	12.88354312	15.52600896	0.530520852	0.286928236	0.293273581	0.557947829	0.286300958	0.345022421
3	216	2M	young	M1	Brn01	20240110	160	WT	sec01	F	KA	37	18.48821235	6.299320951	11.39273673	0.512524264	0.178028702	0.282769173	0.499681415	0.170251918	0.307911804
3	217	2M	young	M1	Brn01	20240110	160	WT	sec01	F	KA	327	187.6331121	86.18797578	226.2598609	0.592892047	0.282506532	0.312606079	0.573801566	0.263571791	0.69192618
3	218	2M	young	M1	Brn01	20240110	160	WT	sec01	F	KA	66	39.66541532	20.10222027	37.25508505	0.603717477	0.307393633	0.341203809	0.600991141	0.304579095	0.564470986
3	219	2M	young	M1	Brn01	20240110	160	WT	sec01	F	KA	90	47.64869171	31.32335398	41.66839096	0.535351734	0.355858806	0.30444011	0.529429908	0.348037266	0.462982122
3	220	2M	young	M1	Brn01	20240110	160	WT	sec01	F	KA	82	49.26410329	17.69866484	36.85648903	0.58840258	0.220110826	0.30814069	0.600781747	0.215837376	0.449469378
3	221	2M	young	M1	Brn01	20240110	160	WT	sec01	F	KA	62	32.05667198	12.67669183	24.35907534	0.499078815	0.206814811	0.286820521	0.517043096	0.204462771	0.392888312
3	222	2M	young	M1	Brn01	20240110	160	WT	sec01	F	KA	34	20.54927915	9.418783918	11.97454798	0.604243919	0.280601016	0.296274893	0.604390563	0.277023056	0.352192588
3	223	2M	young	M1	Brn01	20240110	160	WT	sec01	F	KA	21	3.393850595	2.787014589	7.8828412	0.161611933	0.13271498	0.37537339	0.161611933	0.13271498	0.37537339
3	224	2M	young	M1	Brn01	20240110	160	WT	sec01	F	KA	85	42.86695665	19.34265663	39.96589607	0.479177371	0.22029563	0.299209072	0.504317137	0.227560666	0.470187013
3	225	2M	young	M1	Brn01	20240110	160	WT	sec01	F	KA	141	86.27310604	47.91853207	77.63349344	0.614927033	0.326307171	0.295767271	0.611866	0.339847745	0.550592152
3	226	2M	young	M1	Brn01	20240110	160	WT	sec01	F	KA	98	60.98446649	36.20689699	33.20952156	0.638651101	0.35693051	0.290478817	0.622290474	0.369458133	0.338872669
3	227	2M	young	M1	Brn01	20240110	160	WT	sec01	F	KA	27	19.29257649	12.64374763	7.787930101	0.690498205	0.455517407	0.278492409	0.71453987	0.468286949	0.288441856
3	228	2M	young	M1	Brn01	20240110	160	WT	sec01	F	KA	22	14.24373239	4.046845183	6.761318415	0.63847054	0.182435596	0.288253099	0.647442381	0.183947508	0.307332655
3	229	2M	young	M1	Brn01	20240110	160	WT	sec01	F	KA	101	60.65154517	21.1694666	52.87920955	0.602010634	0.215283437	0.306017648	0.600510348	0.209598679	0.52355653
3	230	2M	young	M1	Brn01	20240110	160	WT	sec01	F	KA	42	24.55045375	11.20250249	13.20656142	0.589203477	0.268425269	0.291909668	0.584534613	0.26672625	0.314441938
3	231	2M	young	M1	Brn01	20240110	160	WT	sec01	F	KA	33	20.14525044	11.42592508	11.41736466	0.623079259	0.3453975	0.296056494	0.610462135	0.346240154	0.345980747
3	232	2M	young	M1	Brn01	20240110	160	WT	sec01	F	KA	66	44.71502244	22.69257644	20.64377809	0.692692451	0.342032807	0.27828916	0.67750034	0.343826916	0.312784516
3	233	2M	young	M1	Brn01	20240110	160	WT	sec01	F	KA	24	18.53936064	5.599755868	7.71544978	0.757763028	0.232284822	0.294605936	0.77247336	0.233323161	0.321477074
3	234	2M	young	M1	Brn01	20240110	160	WT	sec01	F	KA	60	49.41509134	20.90194544	20.65691614	0.796586864	0.341661705	0.289436791	0.823584856	0.348365757	0.344281936
3	235	2M	young	M1	Brn01	20240110	160	WT	sec01	F	KA	36	14.08485541	8.623102129	7.799191266	0.398344845	0.233004366	0.197498418	0.391245984	0.239530615	0.216644202
3	236	2M	young	M1	Brn01	20240110	160	WT	sec01	F	KA	56	31.71343556	12.18767072	22.06562892	0.563613472	0.217266277	0.302840255	0.566311349	0.217636977	0.394029088
3	237	2M	young	M1	Brn01	20240110	160	WT	sec01	F	KA	36	23.86686486	9.064103112	11.82442981	0.658437564	0.257358661	0.287364188	0.662968468	0.251780642	0.328456384
3	238	2M	young	M1	Brn01	20240110	160	WT	sec01	F	KA	29	18.95217824	7.353109002	8.661112428	0.666568833	0.259734582	0.284922742	0.653523388	0.253555483	0.298659049
3	239	2M	young	M1	Brn01	20240110	160	WT	sec01	F	KA	65	42.1542688	18.04916461	21.70907155	0.629783623	0.281432757	0.285261444	0.648527212	0.277679456	0.333985716
3	240	2M	young	M1	Brn01	20240110	160	WT	sec01	F	KA	29	12.28085753	6.042175904	7.414877534	0.409270362	0.208428066	0.232770276	0.423477846	0.208350893	0.255685432
3	241	2M	young	M1	Brn01	20240110	160	WT	sec01	F	KA	158	117.5746243	48.03154027	97.9526055	0.707441057	0.293367283	0.310194169	0.744143192	0.30399709	0.619953199
3	242	2M	young	M1	Brn01	20240110	160	WT	sec01	F	KA	30	6.463920027	2.153185338	10.40846881	0.215464001	0.071772845	0.34694896	0.215464001	0.071772845	0.34694896
3	243	2M	young	M1	Brn01	20240110	160	WT	sec01	F	KA	25	12.39499503	6.86370638	7.451209366	0.499697632	0.274130735	0.289629088	0.495799801	0.274548255	0.298048375
3	244	2M	young	M1	Brn01	20240110	160	WT	sec01	F	KA	68	30.84957644	16.68937206	21.07354844	0.45604028	0.243761042	0.279314563	0.453670242	0.245431942	0.309905124
3	245	2M	young	M1	Brn01	20240110	160	WT	sec01	F	KA	23	8.852079064	1.990737781	7.47325854	0.39736958	0.085566726	0.294895856	0.384873003	0.086553817	0.324924284
3	246	2M	young	M1	Brn01	20240110	160	WT	sec01	F	KA	26	18.13250923	9.287388444	5.711329862	0.687478883	0.34948828	0.201552063	0.697404201	0.357207248	0.219666533
3	247	2M	young	M1	Brn01	20240110	160	WT	sec01	F	KA	109	33.69201204	13.82532994	52.51276419	0.306153425	0.131401271	0.31887496	0.309101028	0.126837889	0.481768479
3	248	2M	young	M1	Brn01	20240110	160	WT	sec01	F	KA	106	60.2162506	20.67908747	42.90156393	0.552117189	0.196555753	0.296876668	0.568077836	0.195085731	0.404731735
3	249	2M	young	M1	Brn01	20240110	160	WT	sec01	F	KA	137	71.44737929	42.08426043	51.18527499	0.52861986	0.262981026	0.29441774	0.521513717	0.307184383	0.373615146
3	250	2M	young	M1	Brn01	20240110	160	WT	sec01	F	KA	28	2.521797538	4.326939784	9.076035708	0.088614227	0.150621805	0.297322043	0.090064198	0.154533564	0.324144132
3	251	2M	young	M1	Brn01	20240110	160	WT	sec01	F	KA	21	2.576089129	1.080445558	6.231357306	0.119883093	0.051316091	0.283156975	0.122670911	0.051449788	0.2967313
3	252	2M	young	M1	Brn01	20240110	160	WT	sec01	F	KA	23	2.233279936	1.096284427	6.695780903	0.098077951	0.04712925	0.277546348	0.097099128	0.04766454	0.291120909
4	1	2M	young	M1	Brn01	20240110	160	WT	sec01	F	KA	22	2.432257578	2.540764496	4.494209215	0.10664413	0.114018934	0.186120159	0.110557163	0.115489295	0.204282237
4	2	2M	young	M1	Brn01	20240110	160	WT	sec01	F	KA	85	8.821438972	10.36461433	30.36601806	0.099365699	0.121025091	0.206549277	0.103781635	0.121936639	0.357247271
4	3	2M	young	M1	Brn01	20240110	160	WT	sec01	F	KA	38	3.536507197	7.701457262	8.456824571	0.100682617	0.196331551	0.195826209	0.093065979	0.202669928	0.222548015
4	4	2M	young	M1	Brn01	20240110	160	WT	sec01	F	KA	24	2.895368882	2.200808726	3.043381408	0.12129193	0.093256021	0.120453701	0.12064037	0.091700364	0.126807559
4	5	2M	young	M1	Brn01	20240110	160	WT	sec01	F	KA	26	2.426367588	4.160646968	5.459586501	0.089638034	0.156661108	0.192883847	0.09332183	0.160024883	0.209984096
4	6	2M	young	M1	Brn01	20240110	160	WT	sec01	F	KA	35	4.332311004	7.167116776	8.337666914	0.113601623	0.202598522	0.20361549	0.123780314	0.204774765	0.238219055
4	7	2M	young	M1	Brn01	20240110	160	WT	sec01	F	KA	32	2.431342043	10.06868091	7.183566034	0.079032579	0.303026883	0.196434476	0.075979439	0.314646279	0.224486439
4	8	2M	young	M1	Brn01	20240110	160	WT	sec01	F	KA	64	7.35240712	13.79751278	20.69048595	0.093507286	0.226015361	0.21038567	0.114881361	0.215586137	0.323288843
4	9	2M	young	M1	Brn01	20240110	160	WT	sec01	F	KA	40	4.315877005	9.561821938	7.255741179	0.112664988	0.229189662	0.158005475	0.107896925	0.239045548	0.181393529
4	10	2M	young	M1	Brn01	20240110	160	WT	sec01	F	KA	25	1.922926694	0.555580988	2.702433832	0.078045079	0.022410685	0.105279221	0.076917068	0.02222324	0.108097353
4	11	2M	young	M1	Brn01	20240110	160	WT	sec01	F	KA	23	2.376546897	4.510841548	5.083176941	0.101152056	0.19128383	0.203498676	0.103328126	0.196123546	0.221007693
4	12	2M	young	M1	Brn01	20240110	160	WT	sec01	F	KA	101	9.12747385	17.34412144	34.45331506	0.095533684	0.177344421	0.198716717	0.090371028	0.171723975	0.341121931
4	13	2M	young	M1	Brn01	20240110	160	WT	sec01	F	KA	51	4.968001835	9.335683189	12.82149987	0.1039074	0.178078599	0.198561292	0.097411801	0.183052612	0.251401958
4	14	2M	young	M1	Brn01	20240110	160	WT	sec01	F	KA	26	2.532280475	3.355184235	4.179095149	0.093325195	0.129449403	0.147471325	0.097395403	0.129045547	0.160734429
4	15	2M	young	M1	Brn01	20240110	160	WT	sec01	F	KA	79	7.548195586	21.02960253	19.67324334	0.090525782	0.245641915	0.193715462	0.09554678	0.2661975	0.249028397
4	16	2M	young	M1	Brn01	20240110	160	WT	sec01	F	KA	77	8.187991202	11.73711761	21.70620283	0.113371143	0.155632417	0.210194156	0.106337548	0.152430099	0.281898738
4	17	2M	young	M1	Brn01	20240110	160	WT	sec01	F	KA	31	1.583932247	0.692668045	6.667582259	0.052207789	0.020949684	0.192019532	0.051094589	0.02234413	0.215083299
4	18	2M	young	M1	Brn01	20240110	160	WT	sec01	F	KA	67	6.746379793	9.854367897	16.98126194	0.107435111	0.147519952	0.201120623	0.100692236	0.147080118	0.253451671
4	19	2M	young	M1	Brn01	20240110	160	WT	sec01	F	KA	27	2.184847794	1.696787972	5.905744985	0.08325831	0.062486712	0.196442611	0.080920289	0.062843999	0.218731296
4	20	2M	young	M1	Brn01	20240110	160	WT	sec01	F	KA	31	2.640131235	4.635080479	6.864286229	0.086699728	0.145787746	0.196304266	0.085165524	0.149518725	0.221428588
4	21	2M	young	M1	Brn01	20240110	160	WT	sec01	F	KA	28	2.817990374	2.591439702	4.484321356	0.102335138	0.0918115	0.14926477	0.100642513	0.092551418	0.160154334
4	22	2M	young	M1	Brn01	20240110	160	WT	sec01	F	KA	45	4.410620295	5.943739988	11.02827492	0.101192747	0.128778153	0.206805524	0.098013784	0.132083111	0.245072776
4	23	2M	young	M1	Brn01	20240110	160	WT	sec01	F	KA	122	11.27281606	15.19908448	29.09964141	0.094241676	0.110267561	0.193776275	0.092400132	0.12458266	0.238521651
4	24	2M	young	M1	Brn01	20240110	160	WT	sec01	F	KA	54	4.181506086	1.79014268	14.44823374	0.084058318	0.034158411	0.197251923	0.077435298	0.03315079	0.267559884
4	25	2M	young	M1	Brn01	20240110	160	WT	sec01	F	KA	62	9.173418745	3.88416877	12.1565576	0.15695995	0.064285129	0.184548828	0.147958367	0.062647883	0.19607351
4	26	2M	young	M1	Brn01	20240110	160	WT	sec01	F	KA	28	3.260547824	1.869352255	5.275654227	0.11987583	0.065330548	0.183713854	0.116448137	0.066762581	0.188416222
4	27	2M	young	M1	Brn01	20240110	160	WT	sec01	F	KA	22	6.593179211	2.099107347	3.270603485	0.294232092	0.096993973	0.149961852	0.299689964	0.09541397	0.148663795
4	28	2M	young	M1	Brn01	20240110	160	WT	sec01	F	KA	31	4.844678439	1.701441985	5.914457917	0.162406539	0.056408789	0.185834859	0.15627995	0.054885225	0.190788965
4	29	2M	young	M1	Brn01	20240110	160	WT	sec01	F	KA	38	17.46157017	5.336827636	15.89813082	0.459515005	0.140442833	0.418371864	0.459515005	0.140442833	0.418371864
4	30	2M	young	M1	Brn01	20240110	160	WT	sec01	F	KA	22	12.29874113	3.608575575	18.51613641	0.559033688	0.164026163	0.841642564	0.559033688	0.164026163	0.841642564
4	31	2M	young	M1	Brn01	20240110	160	WT	sec01	F	KA	25	16.7483483	6.887067944	23.01187152	0.669933932	0.275482718	0.920474861	0.669933932	0.275482718	0.920474861
4	32	2M	young	M1	Brn01	20240110	160	WT	sec01	F	KA	21	1.850873582	0.537209127	4.465903714	0.085659455	0.026273688	0.198684203	0.088136837	0.025581387	0.212662082
4	33	2M	young	M1	Brn01	20240110	160	WT	sec01	F	KA	26	14.69608605	3.90611127	9.912138522	0.565234079	0.150235049	0.381236097	0.565234079	0.150235049	0.381236097
4	34	2M	young	M1	Brn01	20240110	160	WT	sec01	F	KA	32	1.725307086	0.946150914	4.364736386	0.057988098	0.029938201	0.122023537	0.053915846	0.029567216	0.136398012
4	35	2M	young	M1	Brn01	20240110	160	WT	sec01	F	KA	26	9.21066606	2.477180131	4.206042573	0.351637166	0.095201038	0.163543653	0.354256387	0.095276159	0.161770868
4	36	2M	young	M1	Brn01	20240110	160	WT	sec01	F	KA	70	9.866559818	4.81338216	13.81428246	0.148192686	0.066197159	0.184050801	0.140950855	0.068762602	0.197346892
4	37	2M	young	M1	Brn01	20240110	160	WT	sec01	F	KA	44	10.87592886	9.093171626	9.943297461	0.244740903	0.185349885	0.184611641	0.247180201	0.206662992	0.225984033
4	38	2M	young	M1	Brn01	20240110	160	WT	sec01	F	KA	49	4.226596478	1.62218662	10.95803766	0.084480049	0.034489967	0.188325324	0.086257071	0.033105849	0.223633422
4	39	2M	young	M1	Brn01	20240110	160	WT	sec01	F	KA	100	15.83515684	7.344472427	20.18727395	0.166755678	0.076937376	0.18304214	0.158351568	0.073444724	0.201872739
4	40	2M	young	M1	Brn01	20240110	160	WT	sec01	F	KA	88	9.355397902	6.378210112	17.27235831	0.120952479	0.07333749	0.182859384	0.10631134	0.07247966	0.196276799
4	41	2M	young	M1	Brn01	20240110	160	WT	sec01	F	KA	39	9.848737329	2.484535009	7.322529942	0.256819778	0.063571495	0.181636972	0.252531726	0.063706026	0.187757178
4	42	2M	young	M1	Brn01	20240110	160	WT	sec01	F	KA	22	6.08073549	1.87087816	3.459479652	0.2729103	0.085740444	0.160536578	0.276397068	0.085039916	0.157249075
4	43	2M	young	M1	Brn01	20240110	160	WT	sec01	F	KA	34	3.718944073	1.473044947	7.184878334	0.101450562	0.044889182	0.186385139	0.109380708	0.043324851	0.211319951
4	44	2M	young	M1	Brn01	20240110	160	WT	sec01	F	KA	21	1.956542313	2.639353	4.277424246	0.093889935	0.127310714	0.187592065	0.093168682	0.125683476	0.203686869
4	45	2M	young	M1	Brn01	20240110	160	WT	sec01	F	KA	24	2.348180354	1.95048447	4.726573601	0.100596192	0.081866832	0.189345933	0.097840848	0.081270186	0.196940567
4	46	2M	young	M1	Brn01	20240110	160	WT	sec01	F	KA	21	2.229770377	4.263569117	3.352147728	0.108605	0.201111732	0.155034933	0.106179542	0.203027101	0.159626082
4	47	2M	young	M1	Brn01	20240110	160	WT	sec01	F	KA	21	2.08686962	1.55097276	4.446036458	0.099211814	0.07396048	0.194788458	0.099374744	0.073855846	0.211716022
4	48	2M	young	M1	Brn01	20240110	160	WT	sec01	F	KA	41	4.063218132	8.594918758	10.71824214	0.107457244	0.213401437	0.213221543	0.099102881	0.209632165	0.26142054
4	49	2M	young	M1	Brn01	20240110	160	WT	sec01	F	KA	28	2.812939633	7.015930414	6.103105202	0.10264199	0.249102443	0.192262587	0.10046213	0.250568943	0.217968043
4	50	2M	young	M1	Brn01	20240110	160	WT	sec01	F	KA	22	2.793514907	5.006652951	4.536675081	0.127478228	0.227181769	0.195741644	0.12697795	0.227575134	0.206212504
4	51	2M	young	M1	Brn01	20240110	160	WT	sec01	F	KA	42	3.325535957	3.914320596	6.163942978	0.088581031	0.09420117	0.11881558	0.079179428	0.093198109	0.146760547
4	52	2M	young	M1	Brn01	20240110	160	WT	sec01	F	KA	24	1.677042793	1.466407262	2.999603257	0.072521312	0.059812154	0.12342541	0.069876783	0.061100303	0.124983469
4	53	2M	young	M1	Brn01	20240110	160	WT	sec01	F	KA	32	2.781597629	12.9160907	7.505317777	0.086734188	0.401048109	0.199751088	0.086924926	0.403627834	0.234541181
4	54	2M	young	M1	Brn01	20240110	160	WT	sec01	F	KA	44	9.148958549	3.21043719	9.239230946	0.203021286	0.070537118	0.189550623	0.207930876	0.072964482	0.209982521
4	55	2M	young	M1	Brn01	20240110	160	WT	sec01	F	KA	26	2.605508488	2.535271235	3.585213996	0.09903919	0.095813434	0.126806541	0.100211865	0.097510432	0.137892846
4	56	2M	young	M1	Brn01	20240110	160	WT	sec01	F	KA	178	26.29675739	13.55989932	40.28206304	0.126400132	0.071252782	0.188153394	0.147734592	0.07617921	0.226303725
4	57	2M	young	M1	Brn01	20240110	160	WT	sec01	F	KA	21	2.476508722	1.390691996	3.943846792	0.119745174	0.065315153	0.18251752	0.117928987	0.066223428	0.187802228
4	58	2M	young	M1	Brn01	20240110	160	WT	sec01	F	KA	30	2.329457536	2.332234688	5.812375084	0.080496108	0.078193904	0.184308004	0.077648585	0.077741156	0.193745836
4	59	2M	young	M1	Brn01	20240110	160	WT	sec01	F	KA	35	4.77813381	1.845914397	6.333470643	0.139372999	0.052296301	0.178498585	0.136518109	0.052740411	0.180956304
4	60	2M	young	M1	Brn01	20240110	160	WT	sec01	F	KA	115	43.75495523	18.45145343	56.33550033	0.378274491	0.137982091	0.207786868	0.380477872	0.160447421	0.489873916
4	61	2M	young	M1	Brn01	20240110	160	WT	sec01	F	KA	37	5.118730478	2.20251774	8.43971929	0.141379327	0.061553996	0.197966064	0.138344067	0.059527506	0.228100521
4	62	2M	young	M1	Brn01	20240110	160	WT	sec01	F	KA	58	5.447379254	2.968642704	18.41472495	0.096314946	0.055260265	0.289083864	0.093920332	0.051183495	0.317495258
4	63	2M	young	M1	Brn01	20240110	160	WT	sec01	F	KA	126	15.62305639	11.96652171	27.68982984	0.115965133	0.097149615	0.182899213	0.123992511	0.094972394	0.219760554
4	64	2M	young	M1	Brn01	20240110	160	WT	sec01	F	KA	32	2.953887228	0.777935456	9.034225971	0.094835485	0.024388561	0.271854734	0.092308976	0.024310483	0.282319562
4	65	2M	young	M1	Brn01	20240110	160	WT	sec01	F	KA	53	4.560585964	2.055222407	13.87594412	0.088076059	0.03988856	0.2350229	0.086048792	0.038777781	0.261810266
4	66	2M	young	M1	Brn01	20240110	160	WT	sec01	F	KA	39	6.956679642	2.248188008	8.084809676	0.175469115	0.058389049	0.188167834	0.178376401	0.057645846	0.207302812
4	67	2M	young	M1	Brn01	20240110	160	WT	sec01	F	KA	65	16.4359197	4.844144348	15.69619294	0.246363623	0.070836652	0.197146564	0.252860303	0.074525298	0.241479891
4	68	2M	young	M1	Brn01	20240110	160	WT	sec01	F	KA	39	9.402044699	2.992782466	8.717357099	0.239348778	0.073035612	0.196537048	0.241078069	0.076738012	0.223521977
4	69	2M	young	M1	Brn01	20240110	160	WT	sec01	F	KA	506	104.196109	60.71573964	134.4084993	0.214021821	0.103738969	0.189434857	0.205921164	0.11999158	0.265629445
4	70	2M	young	M1	Brn01	20240110	160	WT	sec01	F	KA	2070	539.8595403	251.3011524	494.9349508	0.245162585	0.100017545	0.191099869	0.26080171	0.121401523	0.23909901
4	71	2M	young	M1	Brn01	20240110	160	WT	sec01	F	KA	191	47.88415353	27.41181049	37.06120384	0.257803018	0.140066508	0.180759951	0.250702375	0.143517332	0.194037716
4	72	2M	young	M1	Brn01	20240110	160	WT	sec01	F	KA	86	17.14898915	19.88621342	16.43105213	0.201784882	0.220876885	0.180341718	0.199406851	0.23123504	0.191058746
4	73	2M	young	M1	Brn01	20240110	160	WT	sec01	F	KA	66	10.2960555	3.99249256	13.00016786	0.165697719	0.060091607	0.187148222	0.156000841	0.060492312	0.19697224
4	74	2M	young	M1	Brn01	20240110	160	WT	sec01	F	KA	123	17.4251316	6.890897997	23.99021901	0.133606669	0.058412863	0.181522652	0.141667737	0.056023561	0.195042431
4	75	2M	young	M1	Brn01	20240110	160	WT	sec01	F	KA	23	3.986816168	1.511223018	4.239948139	0.177885316	0.066201267	0.180762734	0.173339833	0.065705349	0.184345571
4	76	2M	young	M1	Brn01	20240110	160	WT	sec01	F	KA	27	9.637384683	1.386190586	7.522499457	0.335043435	0.052589129	0.248566196	0.356940173	0.051340392	0.278611091
4	77	2M	young	M1	Brn01	20240110	160	WT	sec01	F	KA	258	45.30211351	20.0912184	59.29980937	0.191004951	0.081711774	0.196185244	0.175589587	0.07787294	0.229844222
4	78	2M	young	M1	Brn01	20240110	160	WT	sec01	F	KA	77	5.434790574	5.512138531	24.58062091	0.061081299	0.069141454	0.226138705	0.070581696	0.071586215	0.319228843
4	79	2M	young	M1	Brn01	20240110	160	WT	sec01	F	KA	25	5.313694954	2.215091191	13.00596628	0.212547798	0.088603648	0.520238651	0.212547798	0.088603648	0.520238651
4	80	2M	young	M1	Brn01	20240110	160	WT	sec01	F	KA	20	1.198535133	1.225268934	4.225787744	0.058349228	0.060676229	0.195037002	0.059926757	0.061263447	0.211289387
5	1	2M	young	M1	Brn01	20240110	160	WT	sec01	F	KA	23	2.92498666	1.76661326	7.112916812	0.127173333	0.076809272	0.309257253	0.127173333	0.076809272	0.309257253
5	2	2M	young	M1	Brn01	20240110	160	WT	sec01	F	KA	90	14.35352109	6.194552526	23.02931255	0.157667043	0.067617156	0.227894477	0.159483568	0.068828361	0.255881251
5	3	2M	young	M1	Brn01	20240110	160	WT	sec01	F	KA	54	3.797222875	1.883695742	19.61544204	0.063415043	0.034969319	0.259210088	0.070318942	0.034883254	0.363248927
5	4	2M	young	M1	Brn01	20240110	160	WT	sec01	F	KA	114	13.57256425	8.866071574	46.54947737	0.119878575	0.073768123	0.234753578	0.119057581	0.077772558	0.408328749
5	5	2M	young	M1	Brn01	20240110	160	WT	sec01	F	KA	399	56.31950881	34.14953847	111.8261847	0.142942703	0.075767871	0.226449908	0.141151651	0.085587816	0.280266127
5	6	2M	young	M1	Brn01	20240110	160	WT	sec01	F	KA	40	5.782803096	1.533424899	10.47176322	0.138485542	0.037888152	0.213726253	0.144570077	0.038335622	0.26179408
5	7	2M	young	M1	Brn01	20240110	160	WT	sec01	F	KA	25	8.016235605	2.975173585	4.21934846	0.316255097	0.119105144	0.170232193	0.320649424	0.119006943	0.168773938
5	8	2M	young	M1	Brn01	20240110	160	WT	sec01	F	KA	25	3.930479899	2.870481409	6.195132405	0.155743386	0.111431187	0.233180742	0.157219196	0.114819256	0.247805296
5	9	2M	young	M1	Brn01	20240110	160	WT	sec01	F	KA	260	27.7469597	22.4652781	76.98190251	0.099369748	0.077270052	0.234940435	0.106719076	0.086404916	0.29608424
5	10	2M	young	M1	Brn01	20240110	160	WT	sec01	F	KA	186	41.65003426	17.25734344	55.35716797	0.196955647	0.082082537	0.233100013	0.223924915	0.092781416	0.297619183
5	11	2M	young	M1	Brn01	20240110	160	WT	sec01	F	KA	24	3.01712063	12.91970688	3.801342785	0.121274346	0.538561727	0.148155292	0.12571336	0.53832112	0.158389283
5	12	2M	young	M1	Brn01	20240110	160	WT	sec01	F	KA	96	10.08641183	7.347447917	23.66431686	0.115908377	0.068718157	0.228085502	0.10506679	0.076535916	0.246503301
5	13	2M	young	M1	Brn01	20240110	160	WT	sec01	F	KA	23	2.916289002	9.154451847	2.880827054	0.128794864	0.401666507	0.117865046	0.126795174	0.398019646	0.12525335
5	14	2M	young	M1	Brn01	20240110	160	WT	sec01	F	KA	24	11.80622566	2.385549687	5.702769488	0.500941702	0.097764552	0.227808475	0.491926069	0.099397904	0.237615395
5	15	2M	young	M1	Brn01	20240110	160	WT	sec01	F	KA	26	2.978789967	26	4.008941814	0.11440547	1	0.138843749	0.114568845	1	0.15419007
5	16	2M	young	M1	Brn01	20240110	160	WT	sec01	F	KA	24	4.462333143	1.20561533	6.34576939	0.183009667	0.050692819	0.240268559	0.185930548	0.050233972	0.264407058
5	17	2M	young	M1	Brn01	20240110	160	WT	sec01	F	KA	37	4.994934008	6.671366468	11.53200583	0.146364537	0.179772472	0.255598791	0.134998216	0.180307202	0.311675833
5	18	2M	young	M1	Brn01	20240110	160	WT	sec01	F	KA	39	3.504386984	6.186343178	13.44440374	0.08625122	0.15515534	0.332080487	0.089856077	0.158624184	0.344728301
5	19	2M	young	M1	Brn01	20240110	160	WT	sec01	F	KA	1346	135.4086519	269.6142215	442.3062643	0.106154472	0.210848505	0.247352985	0.100600781	0.200307743	0.328607923
5	20	2M	young	M1	Brn01	20240110	160	WT	sec01	F	KA	20	1.749446854	1.505607698	4.644251198	0.089565763	0.074258617	0.228601278	0.087472343	0.075280385	0.23221256
5	21	2M	young	M1	Brn01	20240110	160	WT	sec01	F	KA	21	1.141969942	0.767055782	2.641153589	0.05517408	0.03562473	0.126722787	0.054379521	0.036526466	0.125769219
5	22	2M	young	M1	Brn01	20240110	160	WT	sec01	F	KA	20	2.140505075	1.149645224	2.379568174	0.107058314	0.057623153	0.119088528	0.107025254	0.057482261	0.118978409
5	23	2M	young	M1	Brn01	20240110	160	WT	sec01	F	KA	26	3.290333413	0.978164352	3.153780431	0.124973933	0.03761349	0.119381501	0.126551285	0.037621706	0.121299247
5	24	2M	young	M1	Brn01	20240110	160	WT	sec01	F	KA	41	13.89015028	5.107667632	12.89112683	0.328792569	0.119050889	0.253271653	0.338784153	0.124577259	0.314417727
5	25	2M	young	M1	Brn01	20240110	160	WT	sec01	F	KA	27	5.434149683	3.510368526	7.605737403	0.197384167	0.124389367	0.250020164	0.201264803	0.130013649	0.281693978
5	26	2M	young	M1	Brn01	20240110	160	WT	sec01	F	KA	35	12.62665753	8.237155691	5.711757079	0.35519599	0.233787581	0.164755181	0.360761644	0.235347305	0.163193059
5	27	2M	young	M1	Brn01	20240110	160	WT	sec01	F	KA	24	2.344563968	2.411047556	6.713725477	0.099047485	0.099026358	0.25078437	0.097690165	0.100460315	0.279738562
5	28	2M	young	M1	Brn01	20240110	160	WT	sec01	F	KA	92	8.745815229	4.397589069	46.23181503	0.091360124	0.046774352	0.25475809	0.095063209	0.047799881	0.502519729
5	29	2M	young	M1	Brn01	20240110	160	WT	sec01	F	KA	23	5.447165638	1.548470281	3.377004683	0.236868145	0.067804051	0.134008253	0.236833289	0.067324795	0.146826291
5	30	2M	young	M1	Brn01	20240110	160	WT	sec01	F	KA	29	1.068955515	0.659189753	4.140932336	0.036504667	0.02311318	0.140025263	0.036860535	0.022730681	0.14279077
5	31	2M	young	M1	Brn01	20240110	160	WT	sec01	F	KA	29	7.50811018	1.995284982	4.935454354	0.242182613	0.067986573	0.162704092	0.258900351	0.06880293	0.170188081
5	32	2M	young	M1	Brn01	20240110	160	WT	sec01	F	KA	91	17.16899363	19.01559471	36.14158854	0.185914344	0.217446323	0.239808157	0.18867026	0.208962579	0.397160314
5	33	2M	young	M1	Brn01	20240110	160	WT	sec01	F	KA	37	5.919111945	19.89886315	10.93188374	0.176307227	0.508978138	0.249521809	0.159975999	0.537807112	0.295456317
5	34	2M	young	M1	Brn01	20240110	160	WT	sec01	F	KA	38	6.163149402	1.213992525	11.23561461	0.159337917	0.031788558	0.25600302	0.162188142	0.031947172	0.295674069
5	35	2M	young	M1	Brn01	20240110	160	WT	sec01	F	KA	265	58.15687794	38.03491256	73.43117428	0.230660745	0.116105333	0.232206143	0.219459917	0.143527972	0.277098771
5	36	2M	young	M1	Brn01	20240110	160	WT	sec01	F	KA	1363	273.6532848	134.0103305	419.1004197	0.200182161	0.088233162	0.240807932	0.20077277	0.098320125	0.3074838
5	37	2M	young	M1	Brn01	20240110	160	WT	sec01	F	KA	107	15.53231096	10.94746322	26.69938202	0.149588855	0.093506863	0.230699032	0.145161785	0.10231274	0.249526935
5	38	2M	young	M1	Brn01	20240110	160	WT	sec01	F	KA	43	19.39984745	6.032990031	11.75248338	0.458998164	0.138630759	0.236397006	0.451159243	0.140302094	0.273313567
5	39	2M	young	M1	Brn01	20240110	160	WT	sec01	F	KA	26	5.654261082	1.177233543	6.235248342	0.204308129	0.045208413	0.219309784	0.21747158	0.045278213	0.239817244
5	40	2M	young	M1	Brn01	20240110	160	WT	sec01	F	KA	31	6.738750219	1.893293668	9.36325632	0.209870176	0.061223211	0.283943895	0.217379039	0.061073989	0.302040526
5	41	2M	young	M1	Brn01	20240110	160	WT	sec01	F	KA	63	7.848889887	1.932188915	28.61635771	0.126403105	0.03130099	0.38911348	0.124585554	0.030669665	0.4542279
5	42	2M	young	M1	Brn01	20240110	160	WT	sec01	F	KA	64	27.40613407	9.099229425	18.69936675	0.433337297	0.132520943	0.243809259	0.428220845	0.14217546	0.292177605
5	43	2M	young	M1	Brn01	20240110	160	WT	sec01	F	KA	62	13.14779891	2.711955458	27.21620512	0.20894046	0.043937359	0.277527109	0.212061273	0.043741217	0.43897105
5	44	2M	young	M1	Brn01	20240110	160	WT	sec01	F	KA	25	2.138979156	2.643564492	6.359639883	0.082054436	0.106663423	0.240832188	0.085559166	0.10574258	0.254385595
5	45	2M	young	M1	Brn01	20240110	160	WT	sec01	F	KA	124	37.83700308	11.44994278	55.8861832	0.292225953	0.087196409	0.246592152	0.305137122	0.092338248	0.450695026
5	46	2M	young	M1	Brn01	20240110	160	WT	sec01	F	KA	32	6.961913496	3.138170466	8.274067298	0.232443374	0.098232199	0.236077713	0.217559797	0.098067827	0.258564603
5	47	2M	young	M1	Brn01	20240110	160	WT	sec01	F	KA	35	11.58825055	5.994140536	8.864118397	0.321649161	0.172417623	0.236433457	0.331092873	0.171261158	0.253260526
5	48	2M	young	M1	Brn01	20240110	160	WT	sec01	F	KA	34	9.670511946	4.773556083	8.249179766	0.288706035	0.14516289	0.230478371	0.284426822	0.140398708	0.242622934
5	49	2M	young	M1	Brn01	20240110	160	WT	sec01	F	KA	40	8.691905051	3.528587759	10.96824595	0.217735221	0.089389046	0.238234023	0.217297626	0.088214694	0.274206149
5	50	2M	young	M1	Brn01	20240110	160	WT	sec01	F	KA	32	8.540733889	4.578622088	8.772548944	0.265177382	0.138855065	0.244592965	0.266897934	0.14308194	0.274142154
5	51	2M	young	M1	Brn01	20240110	160	WT	sec01	F	KA	48	11.81228349	9.723247126	14.58065154	0.247385801	0.197228672	0.245126014	0.246089239	0.202567648	0.303763574
5	52	2M	young	M1	Brn01	20240110	160	WT	sec01	F	KA	47	9.891218439	3.745159086	13.09166092	0.211286822	0.082181625	0.238762078	0.210451456	0.079684236	0.278545977
5	53	2M	young	M1	Brn01	20240110	160	WT	sec01	F	KA	26	6.972488001	3.742305644	7.038269579	0.268782218	0.150692651	0.243482762	0.268172615	0.143934832	0.270702676
5	54	2M	young	M1	Brn01	20240110	160	WT	sec01	F	KA	50	12.79906917	6.952071466	14.93327229	0.242715087	0.139807519	0.248264286	0.255981383	0.139041429	0.298665446
5	55	2M	young	M1	Brn01	20240110	160	WT	sec01	F	KA	73	20.10092321	9.449713945	21.60872819	0.262040132	0.131754534	0.240621551	0.275355112	0.129448136	0.296009975
5	56	2M	young	M1	Brn01	20240110	160	WT	sec01	F	KA	22	4.962539107	5.700236455	5.520668328	0.230287985	0.255331559	0.240756846	0.225569959	0.259101657	0.250939469
5	57	2M	young	M1	Brn01	20240110	160	WT	sec01	F	KA	20	6.888639659	3.808545053	3.2956893	0.348946365	0.189139646	0.166316216	0.344431983	0.190427253	0.164784465
5	58	2M	young	M1	Brn01	20240110	160	WT	sec01	F	KA	43	14.97349511	9.474692911	6.956252411	0.342801819	0.218882251	0.162719053	0.348220817	0.220341696	0.161773312
5	59	2M	young	M1	Brn01	20240110	160	WT	sec01	F	KA	32	8.026703298	3.889662005	7.736797139	0.246294077	0.123186083	0.229627636	0.250834478	0.121551938	0.241774911
5	60	2M	young	M1	Brn01	20240110	160	WT	sec01	F	KA	30	6.973235711	2.880781271	7.546272904	0.233586061	0.099143588	0.236397535	0.23244119	0.096026042	0.25154243
5	61	2M	young	M1	Brn01	20240110	160	WT	sec01	F	KA	41	8.231937155	4.221179552	11.0062256	0.198936955	0.103621475	0.227985044	0.200778955	0.102955599	0.268444527
5	62	2M	young	M1	Brn01	20240110	160	WT	sec01	F	KA	41	8.076737642	2.910048086	11.21440451	0.194031436	0.073945221	0.243305866	0.196993601	0.070976783	0.273522061
5	63	2M	young	M1	Brn01	20240110	160	WT	sec01	F	KA	138	41.31570931	31.37114522	41.29971761	0.304144215	0.214980892	0.238225235	0.299389198	0.227327139	0.299273316
5	64	2M	young	M1	Brn01	20240110	160	WT	sec01	F	KA	55	16.89634553	6.555550486	15.09706265	0.305372093	0.123440604	0.249884183	0.307206282	0.119191827	0.274492048
5	65	2M	young	M1	Brn01	20240110	160	WT	sec01	F	KA	125	39.21210033	10.91963069	36.10144188	0.30431983	0.08973373	0.238557641	0.313696803	0.087357046	0.288811535
5	66	2M	young	M1	Brn01	20240110	160	WT	sec01	F	KA	34	8.42058441	5.899259925	10.0206302	0.246733895	0.174319963	0.265296944	0.247664247	0.173507645	0.294724418
5	67	2M	young	M1	Brn01	20240110	160	WT	sec01	F	KA	23	6.758892208	3.522804648	5.411795214	0.292613107	0.151366447	0.230859845	0.293864879	0.153165419	0.235295444
5	68	2M	young	M1	Brn01	20240110	160	WT	sec01	F	KA	107	23.04171818	20.55347516	31.5271686	0.21861121	0.173482435	0.245994179	0.215343161	0.192088553	0.294646436
5	69	2M	young	M1	Brn01	20240110	160	WT	sec01	F	KA	55	16.40941481	8.510231227	14.21304643	0.294710402	0.163221062	0.237017799	0.298352997	0.154731477	0.258419026
5	70	2M	young	M1	Brn01	20240110	160	WT	sec01	F	KA	33	10.9795377	5.568230703	9.2759289	0.32208553	0.166582741	0.256430724	0.332713264	0.168734264	0.281088755
5	71	2M	young	M1	Brn01	20240110	160	WT	sec01	F	KA	60	24.9717097	8.562401764	16.85191119	0.405550616	0.146322422	0.238034029	0.416195162	0.142706696	0.280865186
5	72	2M	young	M1	Brn01	20240110	160	WT	sec01	F	KA	25	6.083726287	2.383291379	6.2571145	0.248935685	0.096964545	0.23606361	0.243349051	0.095331655	0.25028458
5	73	2M	young	M1	Brn01	20240110	160	WT	sec01	F	KA	46	12.16409555	6.260349408	16.70759137	0.278666073	0.134724084	0.306412787	0.26443686	0.136094552	0.363208508
5	74	2M	young	M1	Brn01	20240110	160	WT	sec01	F	KA	294	89.29964148	44.00238046	91.7157243	0.318209463	0.152359372	0.275368886	0.303740277	0.149667961	0.311958246
5	75	2M	young	M1	Brn01	20240110	160	WT	sec01	F	KA	37	12.39046304	5.985336088	9.076661333	0.331224373	0.156768781	0.235540671	0.334877379	0.16176584	0.245315171
5	76	2M	young	M1	Brn01	20240110	160	WT	sec01	F	KA	30	8.382787839	2.781567104	7.399420142	0.288001639	0.093528267	0.235169186	0.279426261	0.092718903	0.246647338
5	77	2M	young	M1	Brn01	20240110	160	WT	sec01	F	KA	57	19.98208591	5.826794855	15.65122448	0.350696194	0.105868365	0.238330027	0.350562911	0.102224471	0.274582886
5	78	2M	young	M1	Brn01	20240110	160	WT	sec01	F	KA	167	45.86955062	34.8006105	49.05619885	0.287461164	0.216890672	0.233586172	0.274667968	0.208386889	0.293749694
5	79	2M	young	M1	Brn01	20240110	160	WT	sec01	F	KA	82	25.60129695	16.28867023	24.09791712	0.298355445	0.202926049	0.229767195	0.312210938	0.19864232	0.293877038
5	80	2M	young	M1	Brn01	20240110	160	WT	sec01	F	KA	51	13.29237819	5.738628201	16.57203014	0.27003815	0.114148165	0.247605859	0.260634866	0.112522122	0.324941767
5	81	2M	young	M1	Brn01	20240110	160	WT	sec01	F	KA	111	28.60512708	21.09784089	35.78641932	0.270085995	0.184978147	0.238478458	0.257703848	0.190070639	0.322400174
5	82	2M	young	M1	Brn01	20240110	160	WT	sec01	F	KA	120	40.70389876	22.53235677	36.6183414	0.333985054	0.195608212	0.264850844	0.339199156	0.18776964	0.305152845
5	83	2M	young	M1	Brn01	20240110	160	WT	sec01	F	KA	27	6.419729933	5.84476997	6.491447344	0.244765902	0.21407594	0.228331933	0.237767775	0.216472962	0.240423976
5	84	2M	young	M1	Brn01	20240110	160	WT	sec01	F	KA	89	23.12222476	26.04989697	32.32753502	0.275433257	0.267318849	0.297591056	0.259800278	0.292695472	0.363230731
5	85	2M	young	M1	Brn01	20240110	160	WT	sec01	F	KA	54	14.96772724	8.802899212	19.17123674	0.272428039	0.17401534	0.320792598	0.277180134	0.163016652	0.355022903
5	86	2M	young	M1	Brn01	20240110	160	WT	sec01	F	KA	53	13.3306172	11.4506447	18.72130935	0.263363393	0.221390707	0.319287711	0.251521079	0.2160499	0.353232252
5	87	2M	young	M1	Brn01	20240110	160	WT	sec01	F	KA	41	11.63698792	6.247196123	10.88554214	0.274379703	0.157131786	0.240609076	0.283828974	0.152370637	0.265501028
5	88	2M	young	M1	Brn01	20240110	160	WT	sec01	F	KA	86	23.00535597	15.89330894	25.58818954	0.261038475	0.189013503	0.248830778	0.267504139	0.184805918	0.297537088
5	89	2M	young	M1	Brn01	20240110	160	WT	sec01	F	KA	174	54.12069884	39.21152061	54.71792178	0.303243927	0.221765607	0.254681052	0.311038499	0.225353567	0.314470815
5	90	2M	young	M1	Brn01	20240110	160	WT	sec01	F	KA	607	162.0068818	101.0310978	177.7765772	0.268054788	0.196275302	0.242489644	0.266897664	0.166443324	0.292877392
5	91	2M	young	M1	Brn01	20240110	160	WT	sec01	F	KA	27	8.02417028	3.119310297	4.127367064	0.297014825	0.116068259	0.14504921	0.297191492	0.115530011	0.152865447
5	92	2M	young	M1	Brn01	20240110	160	WT	sec01	F	KA	50	12.28925005	12.41794458	15.6992752	0.243037706	0.24958092	0.256485994	0.245785001	0.248358892	0.313985504
5	93	2M	young	M1	Brn01	20240110	160	WT	sec01	F	KA	90	30.26244	17.54528113	29.06863505	0.335946218	0.2022525	0.238967952	0.336249333	0.194947568	0.322984834
5	94	2M	young	M1	Brn01	20240110	160	WT	sec01	F	KA	96	30.2131533	12.26979481	42.7884945	0.303423019	0.128248924	0.243407182	0.314720347	0.127810363	0.445713484
5	95	2M	young	M1	Brn01	20240110	160	WT	sec01	F	KA	59	13.51760127	9.150896505	16.63920048	0.242719768	0.16399115	0.240624398	0.229111886	0.155099941	0.282020347
5	96	2M	young	M1	Brn01	20240110	160	WT	sec01	F	KA	20	5.575478747	1.7490196	5.023636237	0.283689866	0.08882394	0.240022067	0.278773937	0.08745098	0.251181812
5	97	2M	young	M1	Brn01	20240110	160	WT	sec01	F	KA	53	16.83080795	6.232379653	13.07118343	0.308265694	0.120871408	0.224707879	0.317562414	0.117592069	0.246626102
5	98	2M	young	M1	Brn01	20240110	160	WT	sec01	F	KA	26	7.414618149	3.061722741	6.465690091	0.284895095	0.113294169	0.236303249	0.285177621	0.117758567	0.248680388
5	99	2M	young	M1	Brn01	20240110	160	WT	sec01	F	KA	109	28.37732503	23.64151977	34.58971542	0.262515314	0.231508533	0.23843568	0.260342431	0.216894677	0.317336839
5	100	2M	young	M1	Brn01	20240110	160	WT	sec01	F	KA	113	28.70588231	14.26309611	35.13449313	0.279035001	0.119826406	0.248293009	0.254034357	0.126222089	0.310924718
5	101	2M	young	M1	Brn01	20240110	160	WT	sec01	F	KA	54	14.86485079	10.59523918	19.25902204	0.276972318	0.194852624	0.298402526	0.275275015	0.196208133	0.356648556
5	102	2M	young	M1	Brn01	20240110	160	WT	sec01	F	KA	31	8.682825908	4.798092663	8.668802917	0.272252418	0.15369173	0.264996758	0.280091158	0.154777183	0.279638804
5	103	2M	young	M1	Brn01	20240110	160	WT	sec01	F	KA	41	11.63903251	6.934630379	11.47194628	0.274913405	0.168423744	0.255690087	0.283878842	0.169137326	0.279803568
5	104	2M	young	M1	Brn01	20240110	160	WT	sec01	F	KA	21	4.52938126	3.708644256	4.955535248	0.214381043	0.175856707	0.228327787	0.215684822	0.176602107	0.235977869
5	105	2M	young	M1	Brn01	20240110	160	WT	sec01	F	KA	33	7.770901024	7.617120638	8.100007549	0.235081292	0.231063354	0.232764332	0.235481849	0.230821838	0.245454774
5	106	2M	young	M1	Brn01	20240110	160	WT	sec01	F	KA	101	25.65058365	20.33495088	32.71180286	0.276779235	0.191228374	0.277844129	0.253966175	0.201336147	0.323879236
5	107	2M	young	M1	Brn01	20240110	160	WT	sec01	F	KA	73	22.20610359	7.545159079	20.48819716	0.294701699	0.107177266	0.233980263	0.3041932	0.103358344	0.280660235
5	108	2M	young	M1	Brn01	20240110	160	WT	sec01	F	KA	49	12.62207977	5.015701532	15.43857478	0.267997251	0.101378653	0.240691232	0.257593465	0.102361256	0.315072955
5	109	2M	young	M1	Brn01	20240110	160	WT	sec01	F	KA	51	13.55010293	8.739192829	14.34209205	0.268567504	0.180196697	0.248769288	0.265688293	0.171356722	0.281217491
5	110	2M	young	M1	Brn01	20240110	160	WT	sec01	F	KA	36	9.675348982	7.362829015	10.15877011	0.265825811	0.206774202	0.258906248	0.268759694	0.204523028	0.282188059
5	111	2M	young	M1	Brn01	20240110	160	WT	sec01	F	KA	86	24.64272527	17.42703891	24.79577333	0.284251673	0.197342386	0.239683122	0.286543317	0.202639987	0.288322946
5	112	2M	young	M1	Brn01	20240110	160	WT	sec01	F	KA	27	7.770122766	4.912993073	5.979446113	0.295283868	0.176771409	0.201307916	0.287782325	0.181962706	0.221460967
5	113	2M	young	M1	Brn01	20240110	160	WT	sec01	F	KA	39	11.31548032	5.767009996	8.581780791	0.276420998	0.140288269	0.209084842	0.290140521	0.147872051	0.220045661
5	114	2M	young	M1	Brn01	20240110	160	WT	sec01	F	KA	33	7.580346391	5.643350899	16.29240872	0.235573866	0.167949951	0.436800688	0.229707466	0.171010633	0.493709355
5	115	2M	young	M1	Brn01	20240110	160	WT	sec01	F	KA	80	23.61600666	9.185305558	23.835752	0.297729674	0.114954932	0.232807987	0.295200083	0.114816319	0.2979469
5	116	2M	young	M1	Brn01	20240110	160	WT	sec01	F	KA	80	26.58428329	9.206820786	28.36771202	0.331437945	0.113195238	0.245630472	0.332303541	0.11508526	0.3545964
5	117	2M	young	M1	Brn01	20240110	160	WT	sec01	F	KA	104	24.43645389	11.74532688	55.77094676	0.206760732	0.104561217	0.254533777	0.234965903	0.112935835	0.536259103
5	118	2M	young	M1	Brn01	20240110	160	WT	sec01	F	KA	32	9.537224412	3.99511712	8.509132519	0.302173563	0.12383205	0.244039233	0.298038263	0.12484741	0.265910391
5	119	2M	young	M1	Brn01	20240110	160	WT	sec01	F	KA	36	13.16308837	4.888853259	10.75599302	0.346998737	0.140186541	0.245407037	0.365641344	0.135801479	0.298777584
5	120	2M	young	M1	Brn01	20240110	160	WT	sec01	F	KA	290	84.81170358	43.85595484	115.1876707	0.283428096	0.145374881	0.304371468	0.29245415	0.15122743	0.397198864
5	121	2M	young	M1	Brn01	20240110	160	WT	sec01	F	KA	84	30.74453326	15.49439229	27.01919581	0.364646324	0.180262208	0.273418536	0.366006348	0.184457051	0.321657093
5	122	2M	young	M1	Brn01	20240110	160	WT	sec01	F	KA	25	3.863599636	2.098619074	4.992980883	0.154123303	0.082950736	0.193911652	0.154543985	0.083944763	0.199719235
5	123	2M	young	M1	Brn01	20240110	160	WT	sec01	F	KA	27	8.664774567	1.350103006	5.648187995	0.314477253	0.051536838	0.196027566	0.320917577	0.050003815	0.209192148
5	124	2M	young	M1	Brn01	20240110	160	WT	sec01	F	KA	168	29.84090936	9.656717863	80.37564662	0.18429361	0.057113826	0.280402213	0.17762446	0.057480463	0.478426468
5	125	2M	young	M1	Brn01	20240110	160	WT	sec01	F	KA	26	3.905378841	0.977233538	5.962142304	0.153397041	0.038114176	0.212089911	0.150206878	0.037585905	0.229313166
5	126	2M	young	M1	Brn01	20240110	160	WT	sec01	F	KA	24	2.952620775	1.395635925	3.63547723	0.119629643	0.056830047	0.141563394	0.123025866	0.058151497	0.151478218
5	127	2M	young	M1	Brn01	20240110	160	WT	sec01	F	KA	114	13.11897463	7.39612421	28.33806372	0.13464125	0.065611614	0.230752162	0.115078725	0.064878283	0.248579506
5	128	2M	young	M1	Brn01	20240110	160	WT	sec01	F	KA	41	3.218936469	2.764187083	8.833829239	0.081108968	0.067121531	0.182399082	0.078510646	0.067419197	0.21545925
5	129	2M	young	M1	Brn01	20240110	160	WT	sec01	F	KA	27	11.60486761	3.787228212	14.70562309	0.429809911	0.140267712	0.544652707	0.429809911	0.140267712	0.544652707
5	130	2M	young	M1	Brn01	20240110	160	WT	sec01	F	KA	21	12.53398952	3.659586489	19.9975127	0.596856644	0.174266023	0.952262509	0.596856644	0.174266023	0.952262509
5	131	2M	young	M1	Brn01	20240110	160	WT	sec01	F	KA	23	15.56627774	6.727779016	17.21429756	0.676794684	0.292512131	0.74844772	0.676794684	0.292512131	0.74844772
5	132	2M	young	M1	Brn01	20240110	160	WT	sec01	F	KA	30	19.01887524	9.473533243	25.3302967	0.633962508	0.315784441	0.844343223	0.633962508	0.315784441	0.844343223
5	133	2M	young	M1	Brn01	20240110	160	WT	sec01	F	KA	21	8.756404966	4.683253214	9.877958357	0.416971665	0.223012058	0.470378969	0.416971665	0.223012058	0.470378969
5	134	2M	young	M1	Brn01	20240110	160	WT	sec01	F	KA	61	25.45462731	12.51512934	21.10202192	0.434311183	0.212267617	0.256766105	0.417288972	0.205166055	0.345934786
5	135	2M	young	M1	Brn01	20240110	160	WT	sec01	F	KA	84	31.54943159	10.92230106	30.7324177	0.387778065	0.137257082	0.255894887	0.375588471	0.130027394	0.365862116
5	136	2M	young	M1	Brn01	20240110	160	WT	sec01	F	KA	27	8.662226319	3.389196582	4.485221595	0.336102845	0.124775202	0.139426042	0.320823197	0.125525799	0.166119318
5	137	2M	young	M1	Brn01	20240110	160	WT	sec01	F	KA	753	289.3182115	179.9207446	330.8792248	0.384594284	0.262226638	0.295864805	0.384220732	0.238938572	0.439414641
5	138	2M	young	M1	Brn01	20240110	160	WT	sec01	F	KA	87	38.56865788	17.70402084	37.5443503	0.427900859	0.205244895	0.261314958	0.443317907	0.203494492	0.431544256
5	139	2M	young	M1	Brn01	20240110	160	WT	sec01	F	KA	35	15.78936449	9.812268227	12.38802172	0.449603267	0.270792324	0.347673953	0.4511247	0.280350521	0.353943478
5	140	2M	young	M1	Brn01	20240110	160	WT	sec01	F	KA	72	29.45487136	16.2537728	19.77869835	0.399766345	0.219055659	0.2281157	0.409095436	0.225746844	0.274704144
5	141	2M	young	M1	Brn01	20240110	160	WT	sec01	F	KA	59	19.4944381	22.14511347	28.61603734	0.330438392	0.369150534	0.370932785	0.330414205	0.375340906	0.485017582
5	142	2M	young	M1	Brn01	20240110	160	WT	sec01	F	KA	28	10.65088886	6.574303851	7.679117993	0.378148065	0.233636988	0.248396529	0.380388888	0.234796566	0.274254214
5	143	2M	young	M1	Brn01	20240110	160	WT	sec01	F	KA	21	8.028091878	4.470160946	6.184405282	0.38318456	0.211270057	0.278867527	0.382290089	0.212864807	0.29449549
5	144	2M	young	M1	Brn01	20240110	160	WT	sec01	F	KA	72	23.11105515	11.91789124	29.92698567	0.323033494	0.171551314	0.258728455	0.320986877	0.165526267	0.415652579
5	145	2M	young	M1	Brn01	20240110	160	WT	sec01	F	KA	304	118.0799877	47.43064015	135.6577553	0.380706342	0.168440841	0.252619861	0.388421012	0.156021843	0.446242616
5	146	2M	young	M1	Brn01	20240110	160	WT	sec01	F	KA	83	33.77425799	19.28296322	33.04368667	0.395715039	0.233301967	0.279332785	0.406918771	0.232324858	0.398116707
5	147	2M	young	M1	Brn01	20240110	160	WT	sec01	F	KA	26	6.383123532	2.281345859	4.565133125	0.244556345	0.089716415	0.175546422	0.245504751	0.087744072	0.175582043
5	148	2M	young	M1	Brn01	20240110	160	WT	sec01	F	KA	160	63.65796915	45.93481351	75.10542421	0.380647257	0.278366032	0.250881012	0.397862307	0.287092584	0.469408901
5	149	2M	young	M1	Brn01	20240110	160	WT	sec01	F	KA	25	7.302510113	4.157869801	6.317219853	0.299409255	0.171363173	0.238991163	0.292100405	0.166314792	0.252688794
5	150	2M	young	M1	Brn01	20240110	160	WT	sec01	F	KA	172	80.69854248	41.49298865	82.04115364	0.43311669	0.248277418	0.26289272	0.469177573	0.241238306	0.476983451
5	151	2M	young	M1	Brn01	20240110	160	WT	sec01	F	KA	136	49.66521692	32.57328141	43.16600275	0.369842833	0.247444114	0.2430251	0.365185419	0.239509422	0.317397079
5	152	2M	young	M1	Brn01	20240110	160	WT	sec01	F	KA	55	18.01321435	11.27434194	23.00502031	0.321407719	0.202868002	0.30302545	0.327512988	0.204988035	0.418273096
5	153	2M	young	M1	Brn01	20240110	160	WT	sec01	F	KA	129	46.83387503	29.07171749	38.80602729	0.352574547	0.212330116	0.258781052	0.363053295	0.225362151	0.300821917
5	154	2M	young	M1	Brn01	20240110	160	WT	sec01	F	KA	79	33.14700553	24.32307932	28.42009613	0.411776151	0.312382153	0.297966737	0.419582348	0.30788708	0.359748052
5	155	2M	young	M1	Brn01	20240110	160	WT	sec01	F	KA	60	27.12384227	25.23703355	16.13028142	0.467652148	0.389179445	0.230822586	0.452064038	0.420617226	0.268838024
5	156	2M	young	M1	Brn01	20240110	160	WT	sec01	F	KA	42	19.39400321	12.05229259	24.75054568	0.479268077	0.287025592	0.497361036	0.461761981	0.286959347	0.589298707
5	157	2M	young	M1	Brn01	20240110	160	WT	sec01	F	KA	36	16.87466243	10.99760434	10.84719616	0.478847856	0.300399875	0.268161153	0.468740623	0.305489009	0.301311004
5	158	2M	young	M1	Brn01	20240110	160	WT	sec01	F	KA	25	10.40401304	4.631754026	9.481773064	0.411918247	0.188401235	0.350519761	0.416160522	0.185270161	0.379270923
5	159	2M	young	M1	Brn01	20240110	160	WT	sec01	F	KA	90	41.40390623	25.94868396	43.89646748	0.467091656	0.302065338	0.272246382	0.460043403	0.288318711	0.487738528
5	160	2M	young	M1	Brn01	20240110	160	WT	sec01	F	KA	63	23.95600811	18.53548484	18.89863423	0.391496079	0.294625174	0.2425939	0.380254097	0.294214045	0.299978321
5	161	2M	young	M1	Brn01	20240110	160	WT	sec01	F	KA	215	98.38220796	49.18876942	94.39381994	0.467030393	0.237680443	0.2928007	0.457591665	0.228784974	0.439041023
5	162	2M	young	M1	Brn01	20240110	160	WT	sec01	F	KA	126	53.84979013	25.49193561	78.72388789	0.428446517	0.203270054	0.337406568	0.427379287	0.202316949	0.624792761
5	163	2M	young	M1	Brn01	20240110	160	WT	sec01	F	KA	135	42.24237445	24.87980464	38.42679478	0.319596579	0.193987219	0.236413113	0.312906477	0.184294849	0.284642924
5	164	2M	young	M1	Brn01	20240110	160	WT	sec01	F	KA	55	20.76565194	20.63659114	15.39501025	0.370414835	0.363385283	0.235991871	0.377557308	0.375210748	0.279909277
5	165	2M	young	M1	Brn01	20240110	160	WT	sec01	F	KA	49	24.24943915	19.52062258	31.74285513	0.513211255	0.371968415	0.523900972	0.494886513	0.398380053	0.64781337
5	166	2M	young	M1	Brn01	20240110	160	WT	sec01	F	KA	1012	426.8817733	255.7616387	398.2262455	0.449617585	0.25374891	0.348653833	0.421819934	0.252728892	0.393504195
5	167	2M	young	M1	Brn01	20240110	160	WT	sec01	F	KA	117	49.8001222	50.19584948	40.64454085	0.413231421	0.395147628	0.243830386	0.42564207	0.429024355	0.347389238
5	168	2M	young	M1	Brn01	20240110	160	WT	sec01	F	KA	25	10.0159457	7.109498695	8.25874722	0.401214854	0.285077261	0.309668935	0.400637828	0.284379948	0.330349889
5	169	2M	young	M1	Brn01	20240110	160	WT	sec01	F	KA	56	24.05090418	12.10189967	19.41100179	0.449958732	0.21555657	0.261949548	0.429480432	0.216105351	0.346625032
5	170	2M	young	M1	Brn01	20240110	160	WT	sec01	F	KA	123	55.02359042	34.47452502	39.86033438	0.480321845	0.279747773	0.234035043	0.447346264	0.280280691	0.324067759
5	171	2M	young	M1	Brn01	20240110	160	WT	sec01	F	KA	33	15.362829	3.073746853	5.05360496	0.448392638	0.093562937	0.130101113	0.465540273	0.093143844	0.153139544
5	172	2M	young	M1	Brn01	20240110	160	WT	sec01	F	KA	21	8.094407618	2.760051869	8.945662543	0.384453602	0.129902596	0.39428676	0.385447982	0.131431041	0.425983931
5	173	2M	young	M1	Brn01	20240110	160	WT	sec01	F	KA	31	8.871992081	6.006652936	7.587335005	0.283881537	0.193235765	0.229361051	0.286193293	0.193762998	0.244752742
5	174	2M	young	M1	Brn01	20240110	160	WT	sec01	F	KA	257	110.5174185	48.21202425	127.2649576	0.424930084	0.183460799	0.291222903	0.430028866	0.187595425	0.495194388
5	175	2M	young	M1	Brn01	20240110	160	WT	sec01	F	KA	109	40.82728294	19.76353093	39.7616847	0.377720901	0.192829185	0.243975577	0.374562229	0.181316798	0.364786098
5	176	2M	young	M1	Brn01	20240110	160	WT	sec01	F	KA	26	8.452277482	9.057724863	6.690165594	0.331342031	0.346498594	0.23901514	0.325087595	0.348374033	0.257314061
5	177	2M	young	M1	Brn01	20240110	160	WT	sec01	F	KA	144	73.01190224	41.19765018	61.73307389	0.505416955	0.285156605	0.242613725	0.507027099	0.286094793	0.428701902
5	178	2M	young	M1	Brn01	20240110	160	WT	sec01	F	KA	423	182.6916915	101.1638667	139.4531169	0.421175913	0.248211948	0.289343379	0.431895252	0.239158077	0.329676399
5	179	2M	young	M1	Brn01	20240110	160	WT	sec01	F	KA	31	9.749034941	6.229236245	13.89303413	0.315174145	0.200378612	0.394519148	0.314484998	0.200943105	0.448162391
5	180	2M	young	M1	Brn01	20240110	160	WT	sec01	F	KA	470	175.7301594	82.50785069	169.8531925	0.373550864	0.19187777	0.288843275	0.373893956	0.175548618	0.361389771
5	181	2M	young	M1	Brn01	20240110	160	WT	sec01	F	KA	20	6.597085565	5.466926083	7.337392226	0.332951861	0.274072376	0.338770634	0.329854278	0.273346304	0.366869611
5	182	2M	young	M1	Brn01	20240110	160	WT	sec01	F	KA	163	83.61174953	44.73066311	70.80215159	0.522877092	0.276247599	0.252113029	0.512955519	0.274421246	0.434369028
5	183	2M	young	M1	Brn01	20240110	160	WT	sec01	F	KA	314	125.4640572	76.26895562	132.0733809	0.383029006	0.245658412	0.256822775	0.399567061	0.242894763	0.420615863
5	184	2M	young	M1	Brn01	20240110	160	WT	sec01	F	KA	179	76.40843832	49.71493098	96.63646892	0.436386326	0.302537575	0.262939395	0.426862784	0.277737045	0.539868541
5	185	2M	young	M1	Brn01	20240110	160	WT	sec01	F	KA	58	24.11453417	11.23533988	18.0198824	0.423484855	0.198355688	0.291875792	0.415767831	0.193712757	0.310687628
5	186	2M	young	M1	Brn01	20240110	160	WT	sec01	F	KA	47	16.90072477	8.091187924	13.4898451	0.373103428	0.172586804	0.238481073	0.359589889	0.172152935	0.287017981
5	187	2M	young	M1	Brn01	20240110	160	WT	sec01	F	KA	220	124.9389793	61.82656594	112.4899978	0.594621355	0.255396742	0.243430748	0.567904451	0.281029845	0.511318172
5	188	2M	young	M1	Brn01	20240110	160	WT	sec01	F	KA	38	21.65853375	8.445075154	16.59684129	0.562356846	0.223621814	0.404090265	0.569961415	0.22223882	0.436758981
5	189	2M	young	M1	Brn01	20240110	160	WT	sec01	F	KA	293	139.8021212	87.82250713	117.4584574	0.462630131	0.280866765	0.2936312	0.477140345	0.299735519	0.400882107
5	190	2M	young	M1	Brn01	20240110	160	WT	sec01	F	KA	127	51.86939782	34.4417183	69.53546971	0.386376465	0.277834421	0.24794061	0.408420455	0.271194632	0.547523384
5	191	2M	young	M1	Brn01	20240110	160	WT	sec01	F	KA	58	29.15609995	20.73582056	20.57846949	0.488785893	0.353535008	0.284935529	0.502691378	0.357514148	0.354801198
5	192	2M	young	M1	Brn01	20240110	160	WT	sec01	F	KA	75	34.68084231	19.73360805	33.80021363	0.451129807	0.264108874	0.314651206	0.462411231	0.263114774	0.450669515
5	193	2M	young	M1	Brn01	20240110	160	WT	sec01	F	KA	161	85.62775609	37.78834218	80.75591657	0.531697879	0.231372157	0.246131153	0.531849417	0.2347102	0.501589544
5	194	2M	young	M1	Brn01	20240110	160	WT	sec01	F	KA	136	56.60106802	27.0060578	61.74427381	0.401696294	0.199476107	0.277571782	0.416184324	0.198573954	0.454002013
5	195	2M	young	M1	Brn01	20240110	160	WT	sec01	F	KA	24	9.676630825	4.478629723	6.452582598	0.406677583	0.186219928	0.24495308	0.403192951	0.186609572	0.268857608
5	196	2M	young	M1	Brn01	20240110	160	WT	sec01	F	KA	516	259.157824	175.7214468	190.4702982	0.48345388	0.304688526	0.238134012	0.502243845	0.340545439	0.369128485
5	197	2M	young	M1	Brn01	20240110	160	WT	sec01	F	KA	150	68.82008076	51.97381538	70.69549102	0.47437917	0.332912409	0.241327386	0.458800538	0.346492103	0.471303273
5	198	2M	young	M1	Brn01	20240110	160	WT	sec01	F	KA	102	51.19879451	22.36302745	34.54261065	0.466627565	0.224367706	0.240265221	0.501948966	0.219245367	0.338653046
5	199	2M	young	M1	Brn01	20240110	160	WT	sec01	F	KA	36	16.16388187	8.040070191	9.701976031	0.449791034	0.22910065	0.239542908	0.448996719	0.223335283	0.269499334
5	200	2M	young	M1	Brn01	20240110	160	WT	sec01	F	KA	261	141.411047	66.24197745	100.7086748	0.538306995	0.234032274	0.235362137	0.541804778	0.25380068	0.385856992
5	201	2M	young	M1	Brn01	20240110	160	WT	sec01	F	KA	72	32.01771587	14.91462582	24.71775386	0.446897967	0.207352305	0.265859846	0.444690498	0.207147581	0.343302137
5	202	2M	young	M1	Brn01	20240110	160	WT	sec01	F	KA	210	110.3340353	62.14906536	107.8286873	0.521241696	0.283454189	0.276240243	0.525400168	0.29594793	0.513469939
5	203	2M	young	M1	Brn01	20240110	160	WT	sec01	F	KA	146	61.69497216	45.38159771	55.67972836	0.424241626	0.290827039	0.238331043	0.422568302	0.310832861	0.381368002
5	204	2M	young	M1	Brn01	20240110	160	WT	sec01	F	KA	118	66.80335677	21.86224164	34.64950031	0.558233931	0.182511467	0.288575654	0.566130142	0.185273234	0.293639833
5	205	2M	young	M1	Brn01	20240110	160	WT	sec01	F	KA	52	26.81953183	8.142534479	16.73786522	0.523198167	0.153777242	0.274635688	0.515760227	0.156587202	0.321882024
5	206	2M	young	M1	Brn01	20240110	160	WT	sec01	F	KA	108	54.23704892	20.01760885	54.84292358	0.497421962	0.182083938	0.259094745	0.502194897	0.18534823	0.507804848
5	207	2M	young	M1	Brn01	20240110	160	WT	sec01	F	KA	294	25.87544065	28.5244679	72.52164517	0.090376611	0.088718134	0.227032844	0.088011703	0.097022	0.246672262
5	208	2M	young	M1	Brn01	20240110	160	WT	sec01	F	KA	1179	98.06045643	111.3756925	383.7839783	0.08222534	0.069986389	0.230993727	0.083172567	0.094466236	0.325516521
5	209	2M	young	M1	Brn01	20240110	160	WT	sec01	F	KA	409	41.06668196	33.62888534	112.3716484	0.116301034	0.070141775	0.238198357	0.100407535	0.082222214	0.274747307
5	210	2M	young	M1	Brn01	20240110	160	WT	sec01	F	KA	40	9.388815179	2.104722679	11.76156251	0.243563659	0.052757221	0.233721592	0.234720379	0.052618067	0.294039063
5	211	2M	young	M1	Brn01	20240110	160	WT	sec01	F	KA	45	11.36052498	2.574700534	13.94702072	0.250634253	0.060957383	0.248417681	0.252456111	0.057215567	0.309933794
5	212	2M	young	M1	Brn01	20240110	160	WT	sec01	F	KA	25	6.25503926	0.561135281	3.839932859	0.251136251	0.022738123	0.143179763	0.25020157	0.022445411	0.153597314
5	213	2M	young	M1	Brn01	20240110	160	WT	sec01	F	KA	53	12.40262455	1.116578937	12.66601059	0.239278177	0.022116862	0.170069066	0.234011784	0.021067527	0.238981332
5	214	2M	young	M1	Brn01	20240110	160	WT	sec01	F	KA	29	7.642221704	0.777111473	4.112352207	0.265163145	0.027181405	0.127743445	0.263524886	0.026796947	0.141805249
6	1	2M	young	M1	Brn01	20240110	160	WT	sec01	F	KA	88	5.039490342	2.632745874	19.75802241	0.059760729	0.030062242	0.190499044	0.057266936	0.029917567	0.224522982
6	2	2M	young	M1	Brn01	20240110	160	WT	sec01	F	KA	27	1.43349356	1.120546274	5.360921681	0.051858295	0.04130719	0.192251469	0.053092354	0.041501714	0.198552655
6	3	2M	young	M1	Brn01	20240110	160	WT	sec01	F	KA	60	4.956633896	4.233630911	15.76997024	0.082837762	0.069745521	0.202180653	0.082610565	0.070560515	0.262832837
6	4	2M	young	M1	Brn01	20240110	160	WT	sec01	F	KA	36	4.599572763	2.488212407	7.068131536	0.124836466	0.068522646	0.190421349	0.12776591	0.069117011	0.196336987
6	5	2M	young	M1	Brn01	20240110	160	WT	sec01	F	KA	27	2.3994812	1.254047453	3.421957709	0.089500447	0.045636144	0.117563582	0.088869674	0.046446202	0.126739174
6	6	2M	young	M1	Brn01	20240110	160	WT	sec01	F	KA	26	11.02099645	2.450049587	3.954482332	0.43257002	0.09501357	0.152872875	0.423884479	0.094232676	0.152095474
6	7	2M	young	M1	Brn01	20240110	160	WT	sec01	F	KA	20	6.780193746	2.672388852	3.126466751	0.337992955	0.134233618	0.156346346	0.339009687	0.133619443	0.156323338
6	8	2M	young	M1	Brn01	20240110	160	WT	sec01	F	KA	23	6.663218156	1.789593354	4.454398453	0.279991314	0.078379727	0.187255198	0.289705137	0.077808407	0.193669498
6	9	2M	young	M1	Brn01	20240110	160	WT	sec01	F	KA	160	11.42372777	7.961928768	66.48575556	0.06712201	0.050404711	0.315697023	0.071398299	0.049762055	0.415535972
6	10	2M	young	M1	Brn01	20240110	160	WT	sec01	F	KA	118	13.0959335	6.891157396	33.02117933	0.103426074	0.05759433	0.200509482	0.110982487	0.058399639	0.279840503
6	11	2M	young	M1	Brn01	20240110	160	WT	sec01	F	KA	28	5.637598202	1.582146946	8.495918199	0.201342793	0.056505248	0.30342565	0.201342793	0.056505248	0.30342565
6	12	2M	young	M1	Brn01	20240110	160	WT	sec01	F	KA	26	6.83595024	1.267490651	5.156115055	0.261132003	0.048634863	0.186675603	0.262921163	0.04874964	0.198312118
6	13	2M	young	M1	Brn01	20240110	160	WT	sec01	F	KA	87	15.27782094	4.567147307	40.23381403	0.172257967	0.053085007	0.228710699	0.175607137	0.052495946	0.462457633
6	14	2M	young	M1	Brn01	20240110	160	WT	sec01	F	KA	39	6.562813804	4.590630963	7.549309552	0.168244371	0.110343609	0.173396298	0.168277277	0.117708486	0.19357204
6	15	2M	young	M1	Brn01	20240110	160	WT	sec01	F	KA	47	8.913740739	3.971526667	11.65209432	0.188329136	0.080159457	0.200447853	0.189654058	0.084500567	0.2479169
6	16	2M	young	M1	Brn01	20240110	160	WT	sec01	F	KA	63	20.35313958	6.821789891	14.06942853	0.31837705	0.108450142	0.193414206	0.323065708	0.108282379	0.223324262
6	17	2M	young	M1	Brn01	20240110	160	WT	sec01	F	KA	40	7.595559642	3.595407031	5.443595067	0.189959564	0.088642484	0.135060995	0.189888991	0.089885176	0.136089877
6	18	2M	young	M1	Brn01	20240110	160	WT	sec01	F	KA	26	5.007904172	1.579964899	3.390783563	0.196690971	0.059373944	0.115253572	0.192611699	0.060767881	0.130414752
6	19	2M	young	M1	Brn01	20240110	160	WT	sec01	F	KA	20	2.663523316	1.111268789	2.902204931	0.133203631	0.055174716	0.145218204	0.133176166	0.055563439	0.145110247
6	20	2M	young	M1	Brn01	20240110	160	WT	sec01	F	KA	20	3.707026795	1.207461666	3.146257713	0.184524943	0.061118808	0.157007304	0.18535134	0.060373083	0.157312886
6	21	2M	young	M1	Brn01	20240110	160	WT	sec01	F	KA	30	3.005218588	2.024200816	6.389868036	0.100597963	0.06706817	0.19365797	0.100173953	0.067473361	0.212995601
6	22	2M	young	M1	Brn01	20240110	160	WT	sec01	F	KA	27	6.172045499	2.325871684	3.238178074	0.224261152	0.085783448	0.119148685	0.228594278	0.086143396	0.119932521
6	23	2M	young	M1	Brn01	20240110	160	WT	sec01	F	KA	27	5.101152018	1.426215004	5.844693668	0.187202257	0.052331579	0.208106354	0.188931556	0.052822778	0.216470136
6	24	2M	young	M1	Brn01	20240110	160	WT	sec01	F	KA	154	24.6612192	14.24211489	38.77930871	0.155606759	0.089354798	0.209717284	0.160137787	0.092481266	0.251813693
6	25	2M	young	M1	Brn01	20240110	160	WT	sec01	F	KA	21	2.480827041	1.685252149	5.069947392	0.113553826	0.077935455	0.232504262	0.118134621	0.080250102	0.241426066
6	26	2M	young	M1	Brn01	20240110	160	WT	sec01	F	KA	54	9.519127168	2.958602294	13.57450223	0.18328938	0.063152448	0.208758678	0.176280133	0.054788931	0.251379671
6	27	2M	young	M1	Brn01	20240110	160	WT	sec01	F	KA	46	14.57866792	4.603936836	6.656153239	0.322855934	0.099407441	0.146681279	0.316927564	0.100085583	0.144698983
6	28	2M	young	M1	Brn01	20240110	160	WT	sec01	F	KA	24	3.589501828	2.260608822	5.237506673	0.148098199	0.099007576	0.199068025	0.149562576	0.094192034	0.218229445
6	29	2M	young	M1	Brn01	20240110	160	WT	sec01	F	KA	24	2.304112285	0.714381628	3.347936198	0.098405432	0.030238686	0.126606452	0.096004679	0.029765901	0.139497342
6	30	2M	young	M1	Brn01	20240110	160	WT	sec01	F	KA	21	4.924956158	0.605203325	2.405371159	0.224718525	0.028600857	0.111933644	0.234521722	0.028819206	0.114541484
6	31	2M	young	M1	Brn01	20240110	160	WT	sec01	F	KA	30	6.513817042	1.539909977	6.910780504	0.233880752	0.049458305	0.198677233	0.217127235	0.051330333	0.23035935
6	32	2M	young	M1	Brn01	20240110	160	WT	sec01	F	KA	68	26.22626072	1.972671088	15.83004501	0.369024773	0.031999343	0.193190955	0.385680305	0.029009869	0.23279478
6	33	2M	young	M1	Brn01	20240110	160	WT	sec01	F	KA	29	6.711619765	2.134111553	5.567833975	0.237952052	0.074670978	0.185456245	0.231435164	0.073590054	0.191994275
6	34	2M	young	M1	Brn01	20240110	160	WT	sec01	F	KA	64	25.12947273	7.254230544	15.262501	0.3679116	0.118037159	0.195381162	0.392648011	0.113347352	0.238476578
6	35	2M	young	M1	Brn01	20240110	160	WT	sec01	F	KA	69	7.579903852	3.474723453	13.89211871	0.10560769	0.051321584	0.188405585	0.109853679	0.050358311	0.201335054
6	36	2M	young	M1	Brn01	20240110	160	WT	sec01	F	KA	43	12.97717246	2.539803155	9.853620246	0.286454226	0.059401677	0.192131432	0.301794708	0.05906519	0.229153959
6	37	2M	young	M1	Brn01	20240110	160	WT	sec01	F	KA	279	64.04362559	30.00071715	75.2918288	0.227527275	0.107041761	0.195511627	0.229547045	0.107529452	0.269863186
6	38	2M	young	M1	Brn01	20240110	160	WT	sec01	F	KA	110	21.9712825	13.34067293	22.78507672	0.21638449	0.119844821	0.188803114	0.199738932	0.121278845	0.207137061
6	39	2M	young	M1	Brn01	20240110	160	WT	sec01	F	KA	34	11.52553597	1.639948145	7.672327802	0.338482802	0.048205944	0.204054412	0.338986352	0.048233769	0.2256567
6	40	2M	young	M1	Brn01	20240110	160	WT	sec01	F	KA	186	31.80202944	13.58361185	60.39378938	0.167001554	0.068246138	0.190517329	0.170978653	0.073030171	0.324697792
6	41	2M	young	M1	Brn01	20240110	160	WT	sec01	F	KA	29	10.12100407	0.528526746	6.308674708	0.337164366	0.019153124	0.198200452	0.349000141	0.01822506	0.217540507
6	42	2M	young	M1	Brn01	20240110	160	WT	sec01	F	KA	36	7.202746645	4.433829278	7.24571605	0.202906844	0.121267685	0.190480067	0.200076296	0.123161924	0.20126989
6	43	2M	young	M1	Brn01	20240110	160	WT	sec01	F	KA	31	5.884428248	3.842435338	6.504600599	0.186267898	0.125267414	0.193136492	0.189820266	0.123949527	0.209825826
6	44	2M	young	M1	Brn01	20240110	160	WT	sec01	F	KA	25	7.084306031	2.206164654	5.340795025	0.282034678	0.085857068	0.197397249	0.283372241	0.088246586	0.213631801
6	45	2M	young	M1	Brn01	20240110	160	WT	sec01	F	KA	21	7.946715564	2.255939581	3.98257421	0.375594467	0.108667125	0.185390759	0.378415027	0.107425694	0.189646391
6	46	2M	young	M1	Brn01	20240110	160	WT	sec01	F	KA	21	14.02655083	5.33658351	4.134813488	0.669632792	0.252338444	0.18677982	0.667930992	0.254123024	0.19689588
6	47	2M	young	M1	Brn01	20240110	160	WT	sec01	F	KA	30	3.837949179	1.191958502	5.267124437	0.127667467	0.039199474	0.15653086	0.127931639	0.03973195	0.175570815
6	48	2M	young	M1	Brn01	20240110	160	WT	sec01	F	KA	31	14.22766456	5.963775069	6.766674325	0.442181027	0.190176243	0.190089773	0.458956921	0.192379841	0.218279817
6	49	2M	young	M1	Brn01	20240110	160	WT	sec01	F	KA	159	67.28076607	33.90647742	40.77409023	0.406785519	0.200104779	0.192350143	0.423149472	0.213248286	0.256440819
6	50	2M	young	M1	Brn01	20240110	160	WT	sec01	F	KA	38	15.57589069	15.16801713	8.766994774	0.423119021	0.378830117	0.202051134	0.40989186	0.399158346	0.230710389
6	51	2M	young	M1	Brn01	20240110	160	WT	sec01	F	KA	24	2.548378743	1.189852752	4.556176126	0.101480126	0.049946048	0.17366838	0.106182448	0.049577198	0.189840672
6	52	2M	young	M1	Brn01	20240110	160	WT	sec01	F	KA	25	13.62047765	3.873441651	5.026413381	0.552054249	0.158634698	0.193773365	0.544819106	0.154937666	0.201056535
6	53	2M	young	M1	Brn01	20240110	160	WT	sec01	F	KA	29	11.53000689	6.183016688	5.953261629	0.407880332	0.219313152	0.192750058	0.397586444	0.213207472	0.205284884
6	54	2M	young	M1	Brn01	20240110	160	WT	sec01	F	KA	26	1.77306781	1.309575036	4.034287043	0.069375142	0.048950942	0.13558295	0.068194916	0.050368271	0.155164886
6	55	2M	young	M1	Brn01	20240110	160	WT	sec01	F	KA	254	77.13263169	45.62391085	60.47493704	0.323105658	0.158025926	0.191948323	0.303671778	0.179621696	0.238090303
6	56	2M	young	M1	Brn01	20240110	160	WT	sec01	F	KA	28	5.872785524	3.114259526	5.704890534	0.209270364	0.113982858	0.190298315	0.20974234	0.111223555	0.203746091
6	57	2M	young	M1	Brn01	20240110	160	WT	sec01	F	KA	342	100.4681314	63.08661015	78.17680627	0.311699684	0.19167404	0.197564705	0.293766466	0.184463772	0.228587153
6	58	2M	young	M1	Brn01	20240110	160	WT	sec01	F	KA	103	29.34212251	14.96124208	20.60097659	0.301409853	0.144304169	0.184875097	0.284874976	0.145254777	0.200009481
6	59	2M	young	M1	Brn01	20240110	160	WT	sec01	F	KA	62	10.36806288	14.42749676	13.02121007	0.178676062	0.239959562	0.196576531	0.167226821	0.232701561	0.210019517
6	60	2M	young	M1	Brn01	20240110	160	WT	sec01	F	KA	24	3.639917642	3.898222327	5.480140373	0.160562551	0.166962183	0.222429742	0.151663235	0.16242593	0.228339182
6	61	2M	young	M1	Brn01	20240110	160	WT	sec01	F	KA	43	4.901701383	3.857831694	10.02697794	0.114556706	0.091021671	0.191030105	0.113993055	0.089717016	0.233185534
6	62	2M	young	M1	Brn01	20240110	160	WT	sec01	F	KA	54	25.53160915	8.589852795	12.50940715	0.450580191	0.159739766	0.19567268	0.472807577	0.159071348	0.231655688
6	63	2M	young	M1	Brn01	20240110	160	WT	sec01	F	KA	51	11.77138931	4.706141755	12.52216378	0.234277575	0.094777418	0.20442657	0.230811555	0.092277289	0.245532623
6	64	2M	young	M1	Brn01	20240110	160	WT	sec01	F	KA	31	2.384359494	3.202548288	3.840955228	0.082689537	0.099789516	0.107954888	0.076914822	0.103308009	0.123901782
6	65	2M	young	M1	Brn01	20240110	160	WT	sec01	F	KA	23	3.510215916	3.359533072	4.656351626	0.149757909	0.145107429	0.185758639	0.152618083	0.146066655	0.202450071
6	66	2M	young	M1	Brn01	20240110	160	WT	sec01	F	KA	20	3.131136045	1.139223319	2.753002234	0.158328883	0.057111976	0.129552911	0.156556802	0.056961166	0.137650112
6	67	2M	young	M1	Brn01	20240110	160	WT	sec01	F	KA	43	9.531410724	7.987518117	9.966002837	0.227454996	0.1757759	0.200859322	0.221660715	0.185756235	0.231767508
6	68	2M	young	M1	Brn01	20240110	160	WT	sec01	F	KA	72	23.25273518	9.861570202	23.41008614	0.290546426	0.136062258	0.211352101	0.322954655	0.136966253	0.325140085
6	69	2M	young	M1	Brn01	20240110	160	WT	sec01	F	KA	47	11.56969553	8.26245518	10.95860225	0.246599526	0.169283587	0.204991987	0.246163735	0.175796919	0.23316175
6	70	2M	young	M1	Brn01	20240110	160	WT	sec01	F	KA	34	14.82932787	2.969451461	8.064423606	0.397869123	0.086083324	0.205867542	0.436156702	0.087336808	0.23718893
6	71	2M	young	M1	Brn01	20240110	160	WT	sec01	F	KA	28	5.01069656	1.638498519	5.215091139	0.174397903	0.059256716	0.183398183	0.178953449	0.058517804	0.186253255
6	72	2M	young	M1	Brn01	20240110	160	WT	sec01	F	KA	72	11.76977187	4.37160299	14.71860829	0.169472146	0.059189747	0.186782416	0.163469054	0.060716708	0.204425115
6	73	2M	young	M1	Brn01	20240110	160	WT	sec01	F	KA	70	9.266880214	4.246005952	14.38681623	0.138217979	0.061019068	0.18570347	0.132384003	0.060657228	0.205525946
6	74	2M	young	M1	Brn01	20240110	160	WT	sec01	F	KA	31	4.858426794	2.103532482	5.745708436	0.153064097	0.066485255	0.182038436	0.156723445	0.067855887	0.185345433
6	75	2M	young	M1	Brn01	20240110	160	WT	sec01	F	KA	21	6.495048463	2.826642245	4.611718923	0.298508431	0.136479234	0.203494317	0.309288022	0.134602012	0.219605663
6	76	2M	young	M1	Brn01	20240110	160	WT	sec01	F	KA	32	5.221164241	2.312550541	6.007904172	0.166463362	0.071784722	0.184109077	0.163161383	0.072267204	0.187747005
6	77	2M	young	M1	Brn01	20240110	160	WT	sec01	F	KA	40	6.450461611	2.085908301	7.921995908	0.161039141	0.052252995	0.188845655	0.16126154	0.052147708	0.198049898
6	78	2M	young	M1	Brn01	20240110	160	WT	sec01	F	KA	24	3.977904931	1.392034784	4.528603017	0.168975138	0.056536856	0.183539874	0.165746039	0.058001449	0.188691792
6	79	2M	young	M1	Brn01	20240110	160	WT	sec01	F	KA	57	9.541588455	5.015457384	11.39714661	0.16666944	0.088079929	0.184813113	0.167396289	0.08799048	0.199949941
6	80	2M	young	M1	Brn01	20240110	160	WT	sec01	F	KA	20	3.157244205	1.699519359	3.808056757	0.161103579	0.085166471	0.186241058	0.15786221	0.084975968	0.190402838
6	81	2M	young	M1	Brn01	20240110	160	WT	sec01	F	KA	42	6.309727639	2.489280563	8.282871768	0.153521783	0.062836653	0.187702756	0.15023161	0.059268585	0.197211233
6	82	2M	young	M1	Brn01	20240110	160	WT	sec01	F	KA	45	8.155764103	3.619394232	8.431433603	0.183886474	0.076936576	0.184402346	0.181239202	0.080430983	0.187365191
6	83	2M	young	M1	Brn01	20240110	160	WT	sec01	F	KA	26	3.814831771	2.675028622	6.400869757	0.155071337	0.102767479	0.217921213	0.146724299	0.102885716	0.246187298
6	84	2M	young	M1	Brn01	20240110	160	WT	sec01	F	KA	180	31.34254984	13.59282829	35.65888457	0.169417592	0.073454989	0.186976563	0.174125277	0.075515713	0.198104914
6	85	2M	young	M1	Brn01	20240110	160	WT	sec01	F	KA	58	7.910536356	3.693232626	11.07385372	0.138290608	0.062476158	0.185250249	0.136388558	0.063676425	0.190928512
6	86	2M	young	M1	Brn01	20240110	160	WT	sec01	F	KA	26	3.222552843	2.34686809	5.308033854	0.129894185	0.092245482	0.190645045	0.12394434	0.090264157	0.204155148
6	87	2M	young	M1	Brn01	20240110	160	WT	sec01	F	KA	49	2.778805254	3.289951945	11.13200588	0.054180515	0.062892805	0.184757458	0.056710311	0.067141876	0.227183793
6	88	2M	young	M1	Brn01	20240110	160	WT	sec01	F	KA	424	69.68767833	30.79893192	83.47528796	0.172622771	0.070577045	0.186223985	0.164357732	0.07263899	0.196875679
6	89	2M	young	M1	Brn01	20240110	160	WT	sec01	F	KA	52	8.619714692	3.16462959	10.65758756	0.162119116	0.06100339	0.188985893	0.165763744	0.060858261	0.204953607
6	90	2M	young	M1	Brn01	20240110	160	WT	sec01	F	KA	20	3.789730698	1.486366078	3.760723278	0.18736248	0.073921824	0.186039013	0.189486535	0.074318304	0.188036164
6	91	2M	young	M1	Brn01	20240110	160	WT	sec01	F	KA	149	11.71743346	8.827023756	29.24185549	0.080152797	0.06275596	0.182609371	0.078640493	0.05924177	0.196254064
6	92	2M	young	M1	Brn01	20240110	160	WT	sec01	F	KA	21	4.21626614	1.613321118	4.298542768	0.204334653	0.07675179	0.199484462	0.200774578	0.076824815	0.204692513
6	93	2M	young	M1	Brn01	20240110	160	WT	sec01	F	KA	21	3.667200729	1.193270776	4.298191786	0.165789274	0.056947942	0.193798479	0.174628606	0.056822418	0.204675799
6	94	2M	young	M1	Brn01	20240110	160	WT	sec01	F	KA	22	10.22059965	5.791516021	3.347356372	0.463895337	0.26456383	0.153670703	0.464572711	0.263250728	0.152152562
6	95	2M	young	M1	Brn01	20240110	160	WT	sec01	F	KA	248	35.38124666	13.90060278	52.64881361	0.150064388	0.054225247	0.191864397	0.142666317	0.056050818	0.212293603
6	96	2M	young	M1	Brn01	20240110	160	WT	sec01	F	KA	30	17.01277179	5.538307808	4.929854289	0.571144168	0.188165104	0.159269602	0.567092393	0.18461026	0.164328476
6	97	2M	young	M1	Brn01	20240110	160	WT	sec01	F	KA	24	4.11238271	3.206439301	3.595223933	0.177965973	0.133754048	0.136495221	0.17134928	0.133601638	0.149800997
6	98	2M	young	M1	Brn01	20240110	160	WT	sec01	F	KA	24	9.71810478	2.054795146	4.450644687	0.399238222	0.089608019	0.164850256	0.404921032	0.085616464	0.185443529
6	99	2M	young	M1	Brn01	20240110	160	WT	sec01	F	KA	79	24.98281842	7.917036712	28.88899061	0.316170459	0.102898628	0.206864213	0.316238208	0.100215655	0.365683425
6	100	2M	young	M1	Brn01	20240110	160	WT	sec01	F	KA	20	1.675318517	1.328847166	2.280613415	0.084128372	0.06642701	0.113711128	0.083765926	0.066442358	0.114030671
6	101	2M	young	M1	Brn01	20240110	160	WT	sec01	F	KA	21	7.970687419	3.938277259	4.364934757	0.370715759	0.184130616	0.196320396	0.379556544	0.187537012	0.207854036
6	102	2M	young	M1	Brn01	20240110	160	WT	sec01	F	KA	44	23.59087491	6.99736017	6.136507213	0.561878138	0.162738271	0.112250184	0.536156248	0.159030913	0.139466073
6	103	2M	young	M1	Brn01	20240110	160	WT	sec01	F	KA	41	14.47119851	7.578591615	8.127962172	0.351785502	0.182468993	0.167683801	0.352956061	0.184843698	0.19824298
6	104	2M	young	M1	Brn01	20240110	160	WT	sec01	F	KA	76	22.42610827	13.04879838	21.87339586	0.313766571	0.167775883	0.20564936	0.295080372	0.171694716	0.28780784
6	105	2M	young	M1	Brn01	20240110	160	WT	sec01	F	KA	27	6.835385621	2.069352254	5.221255809	0.250190313	0.078328798	0.18744013	0.25316243	0.076642676	0.193379845
6	106	2M	young	M1	Brn01	20240110	160	WT	sec01	F	KA	20	4.811306939	1.974532686	4.581597626	0.238139339	0.098968842	0.218539711	0.240565347	0.098726634	0.229079881
6	107	2M	young	M1	Brn01	20240110	160	WT	sec01	F	KA	33	12.32097355	5.475364268	4.314976759	0.376191283	0.165445612	0.134297306	0.373362835	0.165920129	0.130756871
6	108	2M	young	M1	Brn01	20240110	160	WT	sec01	F	KA	70	11.58258948	3.909056231	29.76272203	0.176037467	0.05247695	0.27861683	0.165465564	0.05584366	0.425181743
6	109	2M	young	M1	Brn01	20240110	160	WT	sec01	F	KA	49	12.4082246	3.496803246	13.16202027	0.254290836	0.07206302	0.205866329	0.253229073	0.071363332	0.268612658
6	110	2M	young	M1	Brn01	20240110	160	WT	sec01	F	KA	107	10.23950564	9.825635161	23.85851823	0.091725122	0.097975486	0.189800241	0.095696314	0.091828366	0.222976806
6	111	2M	young	M1	Brn01	20240110	160	WT	sec01	F	KA	29	4.948897541	0.732646683	6.024505973	0.163709278	0.027212558	0.193728541	0.170651639	0.025263679	0.207741585
6	112	2M	young	M1	Brn01	20240110	160	WT	sec01	F	KA	64	9.426459171	8.729243852	16.59952694	0.137858629	0.136527775	0.168730947	0.147288425	0.136394435	0.259367608
6	113	2M	young	M1	Brn01	20240110	160	WT	sec01	F	KA	29	3.504600577	5.987624928	4.68471811	0.121716449	0.201360914	0.14517052	0.120848296	0.206469825	0.161542004
6	114	2M	young	M1	Brn01	20240110	160	WT	sec01	F	KA	50	7.358464867	6.513054065	13.93391323	0.151620907	0.129036829	0.208230427	0.147169297	0.130261081	0.278678265
6	115	2M	young	M1	Brn01	20240110	160	WT	sec01	F	KA	34	4.486488178	4.393301316	7.837781429	0.122479402	0.132528421	0.19975967	0.131955535	0.129214745	0.230522983
6	116	2M	young	M1	Brn01	20240110	160	WT	sec01	F	KA	31	3.689402603	3.940917067	6.936797082	0.121816362	0.132917749	0.202705335	0.119012987	0.127126357	0.223767648
6	117	2M	young	M1	Brn01	20240110	160	WT	sec01	F	KA	27	4.004013121	1.02847334	5.860181585	0.146321624	0.038774129	0.208232242	0.148296782	0.038091605	0.217043762
6	118	2M	young	M1	Brn01	20240110	160	WT	sec01	F	KA	64	8.310627922	8.346593447	14.14134435	0.139947575	0.137960087	0.203977701	0.129853561	0.130415523	0.220958506
6	119	2M	young	M1	Brn01	20240110	160	WT	sec01	F	KA	49	7.049317203	4.409918353	11.27425033	0.144084405	0.097189796	0.187252903	0.143863616	0.089998334	0.230086741
6	120	2M	young	M1	Brn01	20240110	160	WT	sec01	F	KA	37	4.459784858	3.61950101	9.174105436	0.12047267	0.099061569	0.203916184	0.120534726	0.097824352	0.247948796
6	121	2M	young	M1	Brn01	20240110	160	WT	sec01	F	KA	46	7.776150122	6.661280237	12.89683372	0.174006656	0.139521267	0.212855323	0.169046742	0.14481044	0.28036595
6	122	2M	young	M1	Brn01	20240110	160	WT	sec01	F	KA	30	3.547707319	2.565865569	6.241733506	0.126943872	0.087046616	0.178005647	0.118256911	0.085528852	0.208057784
6	123	2M	young	M1	Brn01	20240110	160	WT	sec01	F	KA	22	3.447531819	1.64791334	4.224246576	0.156646939	0.075411177	0.182538229	0.156705992	0.074905152	0.192011208
6	124	2M	young	M1	Brn01	20240110	160	WT	sec01	F	KA	34	4.700328082	6.941451147	8.237155676	0.138717075	0.19693204	0.212396609	0.138244944	0.204160328	0.242269285
6	125	2M	young	M1	Brn01	20240110	160	WT	sec01	F	KA	108	13.11163497	13.99229421	24.13412686	0.118628124	0.126320467	0.190447852	0.121404027	0.12955828	0.223464138
6	126	2M	young	M1	Brn01	20240110	160	WT	sec01	F	KA	89	12.51998168	5.876798648	18.23535505	0.139338712	0.057503624	0.189172292	0.140673951	0.066031445	0.20489163
6	127	2M	young	M1	Brn01	20240110	160	WT	sec01	F	KA	43	3.769909207	2.422323946	10.1156633	0.088803492	0.056886437	0.200357382	0.087672307	0.056333115	0.235247984
6	128	2M	young	M1	Brn01	20240110	160	WT	sec01	F	KA	229	20.19504086	20.95860224	45.03909354	0.091904572	0.064388934	0.186512058	0.088187951	0.091522281	0.196677264
6	129	2M	young	M1	Brn01	20240110	160	WT	sec01	F	KA	45	3.372701615	1.836606406	9.371679261	0.085082226	0.040662519	0.197401111	0.074948925	0.040813476	0.208259539
6	130	2M	young	M1	Brn01	20240110	160	WT	sec01	F	KA	169	19.66587327	8.017318992	35.61817358	0.119143042	0.048429742	0.188831593	0.116366114	0.047439757	0.210758424
6	131	2M	young	M1	Brn01	20240110	160	WT	sec01	F	KA	64	5.245197248	2.728313114	13.18521401	0.090183474	0.041897957	0.190755023	0.081956207	0.042629892	0.206018969
6	132	2M	young	M1	Brn01	20240110	160	WT	sec01	F	KA	218	25.66726182	10.83271533	43.46019679	0.114482175	0.050389378	0.187366075	0.117739733	0.049691355	0.199358701
6	133	2M	young	M1	Brn01	20240110	160	WT	sec01	F	KA	121	11.21402303	6.581643406	23.35689326	0.094079076	0.050423438	0.184507006	0.092677876	0.054393747	0.193032176
6	134	2M	young	M1	Brn01	20240110	160	WT	sec01	F	KA	116	13.17320519	6.242420083	23.20384526	0.115887295	0.053371414	0.187118732	0.113562114	0.053813966	0.200033149
6	135	2M	young	M1	Brn01	20240110	160	WT	sec01	F	KA	328	37.40804152	25.63585874	79.32977815	0.110406545	0.083388621	0.185550137	0.114048907	0.078158106	0.24185908
6	136	2M	young	M1	Brn01	20240110	160	WT	sec01	F	KA	43	3.286900133	1.223559929	9.520088479	0.076753683	0.032092132	0.193527766	0.076439538	0.028454882	0.221397406
6	137	2M	young	M1	Brn01	20240110	160	WT	sec01	F	KA	31	2.433371488	1.385412376	6.156694904	0.082184195	0.04641974	0.190096895	0.078495854	0.044690722	0.198603061
6	138	2M	young	M1	Brn01	20240110	160	WT	sec01	F	KA	29	7.904142827	2.563439347	4.550087757	0.267454034	0.091990538	0.146255437	0.272556649	0.08839446	0.156899578
6	139	2M	young	M1	Brn01	20240110	160	WT	sec01	F	KA	53	18.58431382	4.295109496	14.88340583	0.352841997	0.085091936	0.207827117	0.350647431	0.081039802	0.280818978
6	140	2M	young	M1	Brn01	20240110	160	WT	sec01	F	KA	33	7.67064926	1.915693905	6.180941507	0.231824507	0.058530702	0.185084671	0.232443917	0.05805133	0.187301258
6	141	2M	young	M1	Brn01	20240110	160	WT	sec01	F	KA	142	25.94863811	10.28905169	30.08754112	0.193557259	0.071288624	0.192365912	0.182736888	0.07245811	0.211884092
6	142	2M	young	M1	Brn01	20240110	160	WT	sec01	F	KA	480	70.4542	49.5329671	107.4848861	0.150045866	0.09679117	0.200001243	0.146779583	0.103193681	0.223926846
6	143	2M	young	M1	Brn01	20240110	160	WT	sec01	F	KA	21	2.669672728	1.948149852	4.659250766	0.130645399	0.091387456	0.215706228	0.127127273	0.092769041	0.221869084
6	144	2M	young	M1	Brn01	20240110	160	WT	sec01	F	KA	54	6.187212944	3.154589139	10.68552677	0.120527545	0.055610812	0.191243402	0.114578017	0.058418317	0.197880125
6	145	2M	young	M1	Brn01	20240110	160	WT	sec01	F	KA	69	13.29619279	4.397817966	18.43234915	0.190120956	0.060368799	0.208499276	0.192698446	0.063736492	0.267135495
6	146	2M	young	M1	Brn01	20240110	160	WT	sec01	F	KA	50	4.754345015	1.822323948	12.20733966	0.102816677	0.037358247	0.203455476	0.0950869	0.036446479	0.244146793
6	147	2M	young	M1	Brn01	20240110	160	WT	sec01	F	KA	351	41.02977036	36.38443584	77.20383012	0.130995948	0.102609505	0.188367751	0.116893933	0.103659361	0.219953932
6	148	2M	young	M1	Brn01	20240110	160	WT	sec01	F	KA	37	3.766216524	1.460730908	8.876493528	0.106183294	0.038249282	0.204316609	0.101789636	0.039479214	0.23990523
6	149	2M	young	M1	Brn01	20240110	160	WT	sec01	F	KA	38	5.3237812	2.467627998	9.214389294	0.141052602	0.061954322	0.20695542	0.140099505	0.064937579	0.242483929
6	150	2M	young	M1	Brn01	20240110	160	WT	sec01	F	KA	91	12.43567558	5.841702893	17.37045854	0.153738236	0.066577356	0.188722237	0.136655776	0.064194537	0.19088416
6	151	2M	young	M1	Brn01	20240110	160	WT	sec01	F	KA	20	3.449362963	2.248188004	3.722865671	0.176285133	0.113421484	0.18540064	0.172468148	0.1124094	0.186143284
6	152	2M	young	M1	Brn01	20240110	160	WT	sec01	F	KA	160	78.71943218	34.43021296	36.97990389	0.495904126	0.226440659	0.192235506	0.491996451	0.215188831	0.231124399
6	153	2M	young	M1	Brn01	20240110	160	WT	sec01	F	KA	595	389.7262678	150.335973	186.4232087	0.605060024	0.257598828	0.23860234	0.655002131	0.252665501	0.313316317
6	154	2M	young	M1	Brn01	20240110	160	WT	sec01	F	KA	31	2.11400016	1.416617073	5.935484871	0.071739782	0.047399608	0.172156355	0.068193554	0.045697325	0.191467254
6	155	2M	young	M1	Brn01	20240110	160	WT	sec01	F	KA	27	5.135744244	4.031631961	5.88572517	0.195066249	0.145593449	0.199615472	0.19021275	0.149319702	0.217989821
6	156	2M	young	M1	Brn01	20240110	160	WT	sec01	F	KA	537	380.8098721	121.5269399	157.7606316	0.661701761	0.233737222	0.27162871	0.709143151	0.226307151	0.293781437
6	157	2M	young	M1	Brn01	20240110	160	WT	sec01	F	KA	27	7.013992503	2.703669786	5.207568452	0.251708464	0.099747136	0.186128458	0.2597775	0.100135918	0.192872906
6	158	2M	young	M1	Brn01	20240110	160	WT	sec01	F	KA	52	9.742656603	5.373785004	12.2607004	0.18747961	0.106131585	0.211660798	0.187358781	0.103342019	0.2357827
6	159	2M	young	M1	Brn01	20240110	160	WT	sec01	F	KA	984	439.7710997	193.4830091	236.0044251	0.425702097	0.177796007	0.232590821	0.446921849	0.196629074	0.239841895
6	160	2M	young	M1	Brn01	20240110	160	WT	sec01	F	KA	33	11.31195551	5.299595639	6.275410086	0.353182107	0.163961403	0.186053254	0.342786531	0.160593807	0.190163942
6	161	2M	young	M1	Brn01	20240110	160	WT	sec01	F	KA	28	8.601022393	2.8188449	5.419684082	0.299612929	0.103074694	0.184656542	0.307179371	0.100673032	0.193560146
7	1	2M	young	M1	Brn01	20240110	160	WT	sec01	F	KA	29	2.735942617	2.734874487	5.34885174	0.092957961	0.093717097	0.179197184	0.094342849	0.094306017	0.184443163
7	2	2M	young	M1	Brn01	20240110	160	WT	sec01	F	KA	31	5.138933368	2.141802095	5.523460761	0.163174258	0.068620776	0.158163576	0.165772044	0.06909039	0.178176154
7	3	2M	young	M1	Brn01	20240110	160	WT	sec01	F	KA	114	47.82140833	13.53810943	30.13342488	0.395610025	0.120298893	0.201083391	0.419486038	0.118755346	0.264328288
7	4	2M	young	M1	Brn01	20240110	160	WT	sec01	F	KA	36	11.48876175	4.955275811	7.233936042	0.321154093	0.138244196	0.194412654	0.319132271	0.13764655	0.200942668
7	5	2M	young	M1	Brn01	20240110	160	WT	sec01	F	KA	26	16.13081545	4.132753484	6.685481057	0.602037585	0.155378551	0.245379314	0.620415979	0.158952057	0.257133887
7	6	2M	young	M1	Brn01	20240110	160	WT	sec01	F	KA	35	16.93713275	4.187670752	7.310460076	0.49355868	0.118038172	0.198782492	0.483918078	0.119647736	0.208870288
7	7	2M	young	M1	Brn01	20240110	160	WT	sec01	F	KA	188	86.37254924	26.22166787	50.38612956	0.436000352	0.140127917	0.208602345	0.459428453	0.139476957	0.268011327
7	8	2M	young	M1	Brn01	20240110	160	WT	sec01	F	KA	24	10.7747311	3.258411542	5.569527745	0.444855424	0.134647644	0.224357468	0.448947129	0.135767148	0.232063656
7	9	2M	young	M1	Brn01	20240110	160	WT	sec01	F	KA	85	38.85619891	10.79397272	23.1364309	0.431512062	0.130018312	0.258634972	0.457131752	0.126987914	0.272193305
7	10	2M	young	M1	Brn01	20240110	160	WT	sec01	F	KA	94	14.82368202	5.050797295	24.32483414	0.166775864	0.056355383	0.229713132	0.157698745	0.053731886	0.258774831
7	11	2M	young	M1	Brn01	20240110	160	WT	sec01	F	KA	387	203.9804381	68.23741519	92.73258574	0.542746373	0.14880811	0.211875068	0.527081235	0.17632407	0.239619085
7	12	2M	young	M1	Brn01	20240110	160	WT	sec01	F	KA	798	469.3247885	138.2930647	254.3259787	0.573191299	0.169777218	0.225537754	0.588126301	0.17329958	0.318704234
7	13	2M	young	M1	Brn01	20240110	160	WT	sec01	F	KA	100	37.92819107	13.51007867	28.35907532	0.389093356	0.133730577	0.201141375	0.379281911	0.135100787	0.283590753
7	14	2M	young	M1	Brn01	20240110	160	WT	sec01	F	KA	32	13.17627224	4.916182235	6.658426791	0.408801762	0.151630696	0.197776671	0.411758508	0.153630695	0.208075837
7	15	2M	young	M1	Brn01	20240110	160	WT	sec01	F	KA	28	10.92097357	5.187960625	5.996749833	0.387446912	0.18107983	0.203496351	0.39003477	0.185284308	0.214169637
7	16	2M	young	M1	Brn01	20240110	160	WT	sec01	F	KA	169	65.31995113	25.60662255	42.80959794	0.377365193	0.155272259	0.19742371	0.386508587	0.151518477	0.25331123
7	17	2M	young	M1	Brn01	20240110	160	WT	sec01	F	KA	35	20.91877621	5.903501913	8.836423203	0.623848955	0.170346334	0.231095194	0.59767932	0.168671483	0.252469234
7	18	2M	young	M1	Brn01	20240110	160	WT	sec01	F	KA	20	11.99174482	3.283909366	5.652475789	0.615092441	0.16413367	0.270164796	0.599587241	0.164195468	0.282623789
7	19	2M	young	M1	Brn01	20240110	160	WT	sec01	F	KA	122	94.51927984	24.59206534	33.83511108	0.726886399	0.216816206	0.219185932	0.774748195	0.201574306	0.277336976
7	20	2M	young	M1	Brn01	20240110	160	WT	sec01	F	KA	127	51.47394532	20.73200588	28.02858025	0.405809152	0.164495969	0.197205949	0.405306656	0.163244141	0.220697482
7	21	2M	young	M1	Brn01	20240110	160	WT	sec01	F	KA	293	105.0424202	42.14428943	72.18289481	0.338479377	0.145800955	0.196119957	0.358506554	0.143837165	0.246358003
7	22	2M	young	M1	Brn01	20240110	160	WT	sec01	F	KA	319	197.7013052	65.23347828	97.39168374	0.602682154	0.18383081	0.214702175	0.619753308	0.204493662	0.305303084
7	23	2M	young	M1	Brn01	20240110	160	WT	sec01	F	KA	224	161.6659344	40.7392081	85.03752196	0.692483663	0.182722655	0.204151408	0.721722921	0.181871465	0.379631794
7	24	2M	young	M1	Brn01	20240110	160	WT	sec01	F	KA	78	54.00189209	14.51828791	19.07392989	0.736283817	0.190925765	0.205888153	0.69233195	0.186131896	0.244537563
7	25	2M	young	M1	Brn01	20240110	160	WT	sec01	F	KA	38	15.77212182	6.017074853	7.433920816	0.403847929	0.157796864	0.19094543	0.415055837	0.158344075	0.195629495
7	26	2M	young	M1	Brn01	20240110	160	WT	sec01	F	KA	109	68.25542086	28.09359875	33.36391234	0.60933591	0.239554436	0.211466936	0.626196522	0.257739438	0.306090939
7	27	2M	young	M1	Brn01	20240110	160	WT	sec01	F	KA	28	18.52590215	5.235446692	6.233188391	0.661000799	0.185024222	0.207098307	0.661639363	0.186980239	0.222613871
7	28	2M	young	M1	Brn01	20240110	160	WT	sec01	F	KA	208	105.0932783	39.28232245	56.73188385	0.514064684	0.180254826	0.200365263	0.505256146	0.188857319	0.272749442
7	29	2M	young	M1	Brn01	20240110	160	WT	sec01	F	KA	144	60.62720674	21.43299002	30.26511024	0.399500042	0.150080558	0.195010898	0.421022269	0.148840208	0.210174377
7	30	2M	young	M1	Brn01	20240110	160	WT	sec01	F	KA	120	58.46546122	13.52170596	30.83479056	0.483870788	0.113897578	0.202432966	0.487212177	0.112680883	0.256956588
7	31	2M	young	M1	Brn01	20240110	160	WT	sec01	F	KA	85	43.31004801	8.563088439	23.30963603	0.522920361	0.100062351	0.209942042	0.509529977	0.100742217	0.274231012
7	32	2M	young	M1	Brn01	20240110	160	WT	sec01	F	KA	53	21.0123902	6.261646442	12.29062338	0.417972218	0.118835082	0.198465379	0.396460192	0.118144272	0.231898554
7	33	2M	young	M1	Brn01	20240110	160	WT	sec01	F	KA	56	27.2423743	8.163729295	13.24074158	0.496792617	0.141739065	0.20386783	0.48647097	0.14578088	0.236441814
7	34	2M	young	M1	Brn01	20240110	160	WT	sec01	F	KA	131	54.947326	19.80308232	35.16890199	0.444060218	0.148997749	0.200374464	0.419445237	0.151168567	0.268464901
7	35	2M	young	M1	Brn01	20240110	160	WT	sec01	F	KA	42	25.29742879	6.731853217	9.173815519	0.586636308	0.155952825	0.199511712	0.602319733	0.160282219	0.218424179
7	36	2M	young	M1	Brn01	20240110	160	WT	sec01	F	KA	94	37.43784219	10.37318992	21.60567634	0.38487929	0.106048726	0.198986998	0.398274917	0.110353084	0.229847621
7	37	2M	young	M1	Brn01	20240110	160	WT	sec01	F	KA	30	15.33652243	6.78498508	7.189303413	0.497775042	0.216992827	0.213159	0.511217414	0.226166169	0.239643447
7	38	2M	young	M1	Brn01	20240110	160	WT	sec01	F	KA	127	62.07133579	16.54444191	39.10308996	0.486594949	0.127759373	0.215950095	0.488750676	0.130271196	0.307898346
7	39	2M	young	M1	Brn01	20240110	160	WT	sec01	F	KA	84	43.56087586	12.02269012	21.07402156	0.523840041	0.148310607	0.198753666	0.518581856	0.143127263	0.250881209
7	40	2M	young	M1	Brn01	20240110	160	WT	sec01	F	KA	29	16.5590601	5.394552588	6.593484402	0.582174603	0.18162051	0.211111429	0.571002072	0.186019055	0.227361531
7	41	2M	young	M1	Brn01	20240110	160	WT	sec01	F	KA	44	21.17975119	5.458335258	9.527611181	0.451232165	0.124646373	0.199910733	0.481357982	0.124053074	0.216536618
7	42	2M	young	M1	Brn01	20240110	160	WT	sec01	F	KA	68	48.47400609	14.34120694	19.72982377	0.682485186	0.20727601	0.212170341	0.712853031	0.210900102	0.290144467
7	43	2M	young	M1	Brn01	20240110	160	WT	sec01	F	KA	46	20.31309983	5.871274896	9.897352546	0.438859385	0.129040208	0.19918059	0.441589127	0.127636411	0.215159838
7	44	2M	young	M1	Brn01	20240110	160	WT	sec01	F	KA	80	40.72292671	15.05487144	17.4140383	0.541453856	0.188778079	0.199213072	0.509036584	0.188185893	0.217675479
7	45	2M	young	M1	Brn01	20240110	160	WT	sec01	F	KA	91	47.58065152	10.86811626	27.07696664	0.500138483	0.122553528	0.214690739	0.522864302	0.119429849	0.297549084
7	46	2M	young	M1	Brn01	20240110	160	WT	sec01	F	KA	216	136.3671626	48.21646433	73.49150841	0.591112367	0.209890539	0.205923792	0.631329457	0.223224372	0.340238465
7	47	2M	young	M1	Brn01	20240110	160	WT	sec01	F	KA	49	15.01797515	8.687312089	10.0785535	0.305457754	0.171303749	0.195144314	0.306489289	0.177292083	0.205684765
7	48	2M	young	M1	Brn01	20240110	160	WT	sec01	F	KA	45	29.04924086	7.881025359	11.00038153	0.637676709	0.164951481	0.211016288	0.645538686	0.175133897	0.244452923
7	49	2M	young	M1	Brn01	20240110	160	WT	sec01	F	KA	148	79.9817355	25.48447403	43.9161213	0.522877855	0.170696236	0.210080789	0.540417132	0.172192392	0.296730549
7	50	2M	young	M1	Brn01	20240110	160	WT	sec01	F	KA	31	17.3635616	3.035935022	7.11282514	0.564497029	0.102536813	0.206448843	0.56011489	0.097933388	0.229445972
7	51	2M	young	M1	Brn01	20240110	160	WT	sec01	F	KA	95	46.57271677	16.54033737	35.64663151	0.45053367	0.161910326	0.221622032	0.490239124	0.174108814	0.3752277
7	52	2M	young	M1	Brn01	20240110	160	WT	sec01	F	KA	79	45.60289934	8.302479602	23.49393462	0.555207426	0.11011871	0.211531865	0.57725189	0.105094679	0.297391577
7	53	2M	young	M1	Brn01	20240110	160	WT	sec01	F	KA	25	13.38396284	3.496696413	5.265079737	0.543895849	0.140109429	0.195821209	0.535358514	0.139867857	0.210603189
7	54	2M	young	M1	Brn01	20240110	160	WT	sec01	F	KA	88	31.48477913	11.51326766	29.69848187	0.398861226	0.12455883	0.211983419	0.357781581	0.130832587	0.337482749
7	55	2M	young	M1	Brn01	20240110	160	WT	sec01	F	KA	38	14.11606005	3.977950722	9.027359441	0.392241233	0.104160777	0.20588011	0.371475264	0.104682914	0.237562091
7	56	2M	young	M1	Brn01	20240110	160	WT	sec01	F	KA	22	7.373159304	1.194781419	3.259235494	0.330570273	0.054989994	0.143423066	0.335143605	0.054308246	0.148147068
7	57	2M	young	M1	Brn01	20240110	160	WT	sec01	F	KA	24	5.889707789	0.895155275	3.744136676	0.247281987	0.037867171	0.151499198	0.245404491	0.037298136	0.156005695
7	58	2M	young	M1	Brn01	20240110	160	WT	sec01	F	KA	83	14.17199969	6.332036342	17.15579465	0.167294978	0.077883395	0.193603778	0.170746984	0.076289594	0.206696321
7	59	2M	young	M1	Brn01	20240110	160	WT	sec01	F	KA	135	23.12858773	8.828503866	42.24316765	0.170489499	0.073846037	0.200835206	0.171322872	0.065396325	0.312912353
7	60	2M	young	M1	Brn01	20240110	160	WT	sec01	F	KA	129	36.32842004	12.58777749	36.78301656	0.263268993	0.09729348	0.204156714	0.281615659	0.09757967	0.285139663
7	61	2M	young	M1	Brn01	20240110	160	WT	sec01	F	KA	53	9.894254968	4.051438186	11.82761885	0.191735159	0.075324081	0.199806487	0.186684056	0.07644223	0.22316262
7	62	2M	young	M1	Brn01	20240110	160	WT	sec01	F	KA	34	5.248447374	1.969390389	7.207568467	0.152164761	0.059371956	0.198169815	0.154366099	0.057923247	0.211987308
7	63	2M	young	M1	Brn01	20240110	160	WT	sec01	F	KA	20	2.098924242	1.756893255	4.362600058	0.105219858	0.086008748	0.200658679	0.104946212	0.087844663	0.218130003
7	64	2M	young	M1	Brn01	20240110	160	WT	sec01	F	KA	46	11.57427339	7.490653783	9.13661404	0.248695009	0.155319502	0.193114714	0.251614639	0.1628403	0.198622044
7	65	2M	young	M1	Brn01	20240110	160	WT	sec01	F	KA	36	7.258945629	5.582482673	7.69613184	0.207940079	0.153445621	0.198028895	0.201637379	0.155068963	0.21378144
7	66	2M	young	M1	Brn01	20240110	160	WT	sec01	F	KA	22	5.356725484	1.836011298	5.732967153	0.251804383	0.08310572	0.247109691	0.243487522	0.083455059	0.260589416
7	67	2M	young	M1	Brn01	20240110	160	WT	sec01	F	KA	356	93.95187309	34.97323574	87.62710011	0.269062334	0.092769131	0.203596679	0.263909756	0.098239426	0.24614354
7	68	2M	young	M1	Brn01	20240110	160	WT	sec01	F	KA	38	12.19017318	4.986236371	10.19250774	0.336733917	0.130110773	0.287357899	0.320794031	0.131216747	0.268223888
7	69	2M	young	M1	Brn01	20240110	160	WT	sec01	F	KA	38	6.604028374	3.043976493	7.529167593	0.174739452	0.079179827	0.192265201	0.17379022	0.080104645	0.198135989
7	70	2M	young	M1	Brn01	20240110	160	WT	sec01	F	KA	404	96.76285957	30.96655219	108.9129322	0.232886741	0.081412205	0.203970717	0.239512029	0.076649882	0.269586466
7	71	2M	young	M1	Brn01	20240110	160	WT	sec01	F	KA	187	70.74677631	20.12993062	52.62366657	0.389291152	0.111278076	0.241404027	0.378325007	0.107646688	0.281409982
7	72	2M	young	M1	Brn01	20240110	160	WT	sec01	F	KA	105	20.19520858	10.10984968	33.80599672	0.195006137	0.092632436	0.272873392	0.19233532	0.096284283	0.321961873
7	73	2M	young	M1	Brn01	20240110	160	WT	sec01	F	KA	124	50.812314	13.24815747	28.49565877	0.402580547	0.103511172	0.220106778	0.409776726	0.10683998	0.2298037
7	74	2M	young	M1	Brn01	20240110	160	WT	sec01	F	KA	21	5.349996179	1.23402762	5.016327158	0.25480532	0.059342336	0.229542737	0.254761723	0.05876322	0.238872722
7	75	2M	young	M1	Brn01	20240110	160	WT	sec01	F	KA	24	10.64173338	2.179552905	5.212939635	0.433396908	0.089635309	0.20960301	0.443405557	0.090814704	0.217205818
7	76	2M	young	M1	Brn01	20240110	160	WT	sec01	F	KA	145	33.28307009	19.10533307	32.20918585	0.23884184	0.129025567	0.197154192	0.229538414	0.131760918	0.222132316
7	77	2M	young	M1	Brn01	20240110	160	WT	sec01	F	KA	34	9.713603467	4.354161881	7.005920485	0.274026903	0.129030289	0.200976577	0.28569422	0.128063585	0.206056485
7	78	2M	young	M1	Brn01	20240110	160	WT	sec01	F	KA	2187	950.1958648	305.9372553	892.3782858	0.372034145	0.109872554	0.248887574	0.434474561	0.139889006	0.408037625
7	79	2M	young	M1	Brn01	20240110	160	WT	sec01	F	KA	542	133.7759211	48.76948192	119.0093386	0.254931918	0.098297919	0.196490846	0.246819043	0.089980594	0.219574425
7	80	2M	young	M1	Brn01	20240110	160	WT	sec01	F	KA	21	9.804715037	2.071473271	4.364156574	0.484236161	0.099567662	0.202236719	0.466891192	0.098641584	0.20781698
7	81	2M	young	M1	Brn01	20240110	160	WT	sec01	F	KA	55	10.43471433	4.667963706	14.25104141	0.186905853	0.085394573	0.239008417	0.189722079	0.084872067	0.259109844
7	82	2M	young	M1	Brn01	20240110	160	WT	sec01	F	KA	152	39.20143443	13.39835205	32.22044697	0.2589233	0.089018787	0.194406394	0.257904174	0.088147053	0.211976625
7	83	2M	young	M1	Brn01	20240110	160	WT	sec01	F	KA	104	53.16842911	9.242496399	36.99505606	0.498214695	0.084724113	0.317531009	0.511234895	0.088870158	0.355721693
7	84	2M	young	M1	Brn01	20240110	160	WT	sec01	F	KA	158	68.63920015	19.41533535	65.55365834	0.460789904	0.110749642	0.213169214	0.434425317	0.122881869	0.414896572
7	85	2M	young	M1	Brn01	20240110	160	WT	sec01	F	KA	28	11.51097891	3.092042401	6.515754923	0.415432321	0.111956533	0.210135261	0.41110639	0.110430086	0.232705533
7	86	2M	young	M1	Brn01	20240110	160	WT	sec01	F	KA	34	11.19092089	2.809231713	7.110246375	0.333224826	0.085653976	0.197773029	0.329144732	0.082624462	0.209124893
7	87	2M	young	M1	Brn01	20240110	160	WT	sec01	F	KA	101	21.54586095	7.287220564	24.10685898	0.216651183	0.06428222	0.206996261	0.213325356	0.072150699	0.238681772
7	88	2M	young	M1	Brn01	20240110	160	WT	sec01	F	KA	57	11.98841843	3.625513095	14.14961474	0.202787545	0.064480465	0.20582964	0.21032313	0.063605493	0.248238855
7	89	2M	young	M1	Brn01	20240110	160	WT	sec01	F	KA	218	60.15866324	16.3256123	54.45395604	0.267763064	0.072717494	0.199302337	0.275957171	0.07488813	0.249788789
7	90	2M	young	M1	Brn01	20240110	160	WT	sec01	F	KA	36	2.1514458	1.14052034	5.238803692	0.060702678	0.031181812	0.130434883	0.059762383	0.031681121	0.145522325
7	91	2M	young	M1	Brn01	20240110	160	WT	sec01	F	KA	26	7.981902748	0.87754635	5.427908763	0.28996937	0.035007466	0.199209801	0.30699626	0.033751783	0.208765722
7	92	2M	young	M1	Brn01	20240110	160	WT	sec01	F	KA	92	10.4950332	2.223956671	42.75329193	0.112725234	0.027168952	0.2271458	0.114076448	0.024173442	0.464709695
7	93	2M	young	M1	Brn01	20240110	160	WT	sec01	F	KA	24	3.105729774	2.063920043	5.094560191	0.126406828	0.085522458	0.192758506	0.129405407	0.085996668	0.212273341
7	94	2M	young	M1	Brn01	20240110	160	WT	sec01	F	KA	34	5.415793106	4.171145231	6.946364567	0.151400016	0.120296745	0.19467909	0.159288033	0.122680742	0.20430484
7	95	2M	young	M1	Brn01	20240110	160	WT	sec01	F	KA	22	3.79668878	3.521858528	4.966704831	0.166285776	0.161516746	0.210728267	0.172576763	0.160084479	0.22575931
7	96	2M	young	M1	Brn01	20240110	160	WT	sec01	F	KA	21	6.93505758	1.249927528	6.151369452	0.330240837	0.059520358	0.292922355	0.330240837	0.059520358	0.292922355
7	97	2M	young	M1	Brn01	20240110	160	WT	sec01	F	KA	38	8.277668357	1.472358288	8.420538686	0.199805871	0.036884447	0.181381451	0.217833378	0.038746271	0.221593123
7	98	2M	young	M1	Brn01	20240110	160	WT	sec01	F	KA	170	18.67986582	12.47394523	41.07400626	0.113379958	0.069617762	0.203512289	0.109881564	0.073376148	0.241611802
7	99	2M	young	M1	Brn01	20240110	160	WT	sec01	F	KA	197	23.6946212	15.87864495	51.27798882	0.129856224	0.079014462	0.205872127	0.120277265	0.080602259	0.260294359
7	100	2M	young	M1	Brn01	20240110	160	WT	sec01	F	KA	86	5.677363243	3.903471431	20.34657812	0.065498875	0.049526493	0.201737144	0.066015852	0.045389203	0.236588118
7	101	2M	young	M1	Brn01	20240110	160	WT	sec01	F	KA	26	9.065156043	2.723765939	7.865949497	0.348659848	0.104760228	0.302536519	0.348659848	0.104760228	0.302536519
7	102	2M	young	M1	Brn01	20240110	160	WT	sec01	F	KA	20	1.82296484	0.980819412	2.343724728	0.088930853	0.049131507	0.107623153	0.091148242	0.049040971	0.117186236
7	103	2M	young	M1	Brn01	20240110	160	WT	sec01	F	KA	43	9.091615237	5.056336306	10.61940947	0.199696516	0.113140561	0.208165272	0.211432912	0.117589216	0.246963011
7	104	2M	young	M1	Brn01	20240110	160	WT	sec01	F	KA	106	27.4140688	13.60894181	23.92231633	0.259487297	0.124439119	0.200518358	0.258623291	0.128386243	0.22568223
7	105	2M	young	M1	Brn01	20240110	160	WT	sec01	F	KA	28	7.902510136	4.976073846	6.197741732	0.28575265	0.17490196	0.203026374	0.282232505	0.177716923	0.221347919
7	106	2M	young	M1	Brn01	20240110	160	WT	sec01	F	KA	36	5.566308081	4.289570458	7.512794688	0.158356434	0.117187592	0.196969387	0.154619669	0.119154735	0.208688741
7	107	2M	young	M1	Brn01	20240110	160	WT	sec01	F	KA	20	2.650476873	2.271000214	2.771282494	0.131917298	0.112145672	0.134622211	0.132523844	0.113550011	0.138564125
7	108	2M	young	M1	Brn01	20240110	160	WT	sec01	F	KA	39	15.02604714	6.096772701	9.149919823	0.375022676	0.156432949	0.208456042	0.38528326	0.156327505	0.234613329
7	109	2M	young	M1	Brn01	20240110	160	WT	sec01	F	KA	26	5.878507659	2.396505691	3.395773247	0.222752808	0.092149234	0.13264748	0.226096448	0.092173296	0.130606663
7	110	2M	young	M1	Brn01	20240110	160	WT	sec01	F	KA	23	8.075577915	1.402365156	2.724345781	0.351112083	0.060972398	0.118449817	0.351112083	0.060972398	0.118449817
7	111	2M	young	M1	Brn01	20240110	160	WT	sec01	F	KA	31	8.679896265	1.768688474	5.035111025	0.29012932	0.056808384	0.152242121	0.279996654	0.057054467	0.162422936
7	112	2M	young	M1	Brn01	20240110	160	WT	sec01	F	KA	38	8.074677661	1.824277114	8.535149202	0.21639178	0.050279375	0.184147672	0.212491517	0.048007292	0.22460919
7	113	2M	young	M1	Brn01	20240110	160	WT	sec01	F	KA	51	14.10797279	3.607034419	13.01860076	0.284261773	0.070620933	0.208640966	0.276626917	0.070726165	0.255266682
7	114	2M	young	M1	Brn01	20240110	160	WT	sec01	F	KA	103	25.59276734	7.353002209	24.36656743	0.248440216	0.071472361	0.202883507	0.248473469	0.071388371	0.236568616
7	115	2M	young	M1	Brn01	20240110	160	WT	sec01	F	KA	59	8.757976651	2.511390876	12.19421677	0.147273976	0.043092089	0.199084457	0.148440282	0.042565947	0.20668164
7	116	2M	young	M1	Brn01	20240110	160	WT	sec01	F	KA	20	4.907423481	2.230350196	2.696253911	0.246743151	0.110467689	0.135700389	0.245371174	0.11151751	0.134812696
7	117	2M	young	M1	Brn01	20240110	160	WT	sec01	F	KA	29	2.983871236	1.304936297	6.107377723	0.10415605	0.044243026	0.198253349	0.102892112	0.044997803	0.210599232
7	118	2M	young	M1	Brn01	20240110	160	WT	sec01	F	KA	28	3.004455619	1.08833449	6.552956402	0.099868118	0.040917068	0.209921635	0.107301986	0.038869089	0.234034157
7	119	2M	young	M1	Brn01	20240110	160	WT	sec01	F	KA	110	48.57149631	13.72903027	24.86050202	0.455348172	0.114065813	0.198206832	0.441559057	0.124809366	0.226004564
7	120	2M	young	M1	Brn01	20240110	160	WT	sec01	F	KA	20	2.818738073	1.957122147	3.550102994	0.147332214	0.097718777	0.167605096	0.140936904	0.097856107	0.17750515
7	121	2M	young	M1	Brn01	20240110	160	WT	sec01	F	KA	28	4.924467847	2.075303301	6.359059975	0.182204929	0.074657309	0.207879758	0.175873852	0.074117975	0.227109285
7	122	2M	young	M1	Brn01	20240110	160	WT	sec01	F	KA	33	4.844419032	1.592996109	7.761181086	0.146312084	0.048264286	0.207580874	0.146800577	0.048272609	0.235187306
7	123	2M	young	M1	Brn01	20240110	160	WT	sec01	F	KA	20	2.79420159	1.305683993	4.424246579	0.137496506	0.065732052	0.207114519	0.13971008	0.0652842	0.221212329
7	124	2M	young	M1	Brn01	20240110	160	WT	sec01	F	KA	39	6.07566949	3.712718397	9.466117337	0.157194428	0.091803898	0.209962534	0.155786397	0.095197908	0.242720957
7	125	2M	young	M1	Brn01	20240110	160	WT	sec01	F	KA	31	1.463019744	3.009277493	6.216433942	0.046582203	0.100726599	0.181324752	0.047194185	0.097073468	0.200530127
7	126	2M	young	M1	Brn01	20240110	160	WT	sec01	F	KA	53	22.36641493	12.13304333	13.55486384	0.451847387	0.221791269	0.20900421	0.422007829	0.228925346	0.255752148
7	127	2M	young	M1	Brn01	20240110	160	WT	sec01	F	KA	29	4.877393723	2.127733275	6.652475804	0.167740393	0.07614252	0.209502303	0.16818599	0.073370113	0.229395717
7	128	2M	young	M1	Brn01	20240110	160	WT	sec01	F	KA	47	27.26881811	12.69222546	10.85629046	0.593716747	0.275349741	0.207675981	0.580187619	0.27004735	0.230984903
7	129	2M	young	M1	Brn01	20240110	160	WT	sec01	F	KA	52	24.00813302	10.45519187	12.52429992	0.460553611	0.202332449	0.203758079	0.461694866	0.201061382	0.240851922
7	130	2M	young	M1	Brn01	20240110	160	WT	sec01	F	KA	80	44.35156789	13.69253073	17.27713439	0.589589137	0.179116187	0.194237351	0.554394599	0.171156634	0.21596418
7	131	2M	young	M1	Brn01	20240110	160	WT	sec01	F	KA	82	25.97524974	11.7874113	18.05232319	0.308371151	0.144419276	0.196611971	0.316771338	0.143748918	0.220150283
7	132	2M	young	M1	Brn01	20240110	160	WT	sec01	F	KA	29	3.675196454	1.407324336	6.666681901	0.127818287	0.050019074	0.203602218	0.126730912	0.048528425	0.229885583
7	133	2M	young	M1	Brn01	20240110	160	WT	sec01	F	KA	406	250.4904857	114.9292743	146.1574578	0.630589659	0.29634872	0.217705959	0.61697164	0.28307703	0.359993739
7	134	2M	young	M1	Brn01	20240110	160	WT	sec01	F	KA	206	119.4001529	79.10774383	69.29948874	0.569152755	0.340943691	0.206727606	0.579612393	0.384018174	0.336405285
7	135	2M	young	M1	Brn01	20240110	160	WT	sec01	F	KA	23	10.02313274	4.350911751	4.8899519	0.435076973	0.189047545	0.201586937	0.43578838	0.189170076	0.212606604
7	136	2M	young	M1	Brn01	20240110	160	WT	sec01	F	KA	114	51.67899603	31.0653087	37.97366294	0.430567983	0.268390011	0.198906437	0.453324527	0.272502708	0.333102307
7	137	2M	young	M1	Brn01	20240110	160	WT	sec01	F	KA	37	23.15638959	8.088685438	9.288349718	0.599877925	0.218045139	0.21288041	0.625848367	0.21861312	0.251036479
7	138	2M	young	M1	Brn01	20240110	160	WT	sec01	F	KA	22	4.14334327	1.064682994	5.22973983	0.192181514	0.049325375	0.217074845	0.188333785	0.048394682	0.237715447
7	139	2M	young	M1	Brn01	20240110	160	WT	sec01	F	KA	131	75.11067393	28.58510716	51.3920804	0.553891277	0.222226112	0.203900026	0.573363923	0.218206925	0.392305957
7	140	2M	young	M1	Brn01	20240110	160	WT	sec01	F	KA	40	27.38234538	6.882017225	9.755443618	0.659219459	0.172962619	0.213563665	0.684558634	0.172050431	0.24388609
7	141	2M	young	M1	Brn01	20240110	160	WT	sec01	F	KA	26	5.850034356	5.143404275	6.19166857	0.235771506	0.189396068	0.211851901	0.225001321	0.197823241	0.238141099
7	142	2M	young	M1	Brn01	20240110	160	WT	sec01	F	KA	130	61.54909587	30.43852912	33.93885714	0.457439265	0.24921074	0.202692632	0.473454584	0.234142532	0.261068132
7	143	2M	young	M1	Brn01	20240110	160	WT	sec01	F	KA	402	221.514961	132.7210495	143.6896923	0.551378468	0.327223621	0.218441156	0.551032241	0.330151864	0.357437046
7	144	2M	young	M1	Brn01	20240110	160	WT	sec01	F	KA	90	61.72480345	29.5649959	25.64646381	0.68435238	0.347117318	0.233098854	0.685831149	0.328499954	0.284960709
7	145	2M	young	M1	Brn01	20240110	160	WT	sec01	F	KA	24	12.50139633	8.067887366	6.541039094	0.517188123	0.339688127	0.25608864	0.520891514	0.336161974	0.272543296
7	146	2M	young	M1	Brn01	20240110	160	WT	sec01	F	KA	20	12.58277255	4.554146647	4.097871318	0.623599841	0.228162286	0.199401374	0.629138628	0.227707332	0.204893566
7	147	2M	young	M1	Brn01	20240110	160	WT	sec01	F	KA	114	73.88998288	25.70446332	31.38770124	0.619626343	0.228054406	0.20527731	0.648157745	0.225477748	0.275330713
7	148	2M	young	M1	Brn01	20240110	160	WT	sec01	F	KA	27	10.78644997	4.828381792	5.824948534	0.39253427	0.183914956	0.205395591	0.399498147	0.178828955	0.215738835
7	149	2M	young	M1	Brn01	20240110	160	WT	sec01	F	KA	107	64.93685791	31.64344259	36.06919964	0.596095595	0.287307833	0.235739491	0.606886523	0.295733108	0.337095324
7	150	2M	young	M1	Brn01	20240110	160	WT	sec01	F	KA	61	31.32059202	17.7487603	18.43819332	0.509826116	0.289587106	0.21217531	0.513452328	0.290963284	0.302265464
7	151	2M	young	M1	Brn01	20240110	160	WT	sec01	F	KA	39	8.545357466	5.632944264	10.42589459	0.222241372	0.149573421	0.212419047	0.21911173	0.144434468	0.26733063
7	152	2M	young	M1	Brn01	20240110	160	WT	sec01	F	KA	59	31.81693766	14.62761886	18.3458304	0.516028219	0.246847278	0.218422493	0.53927013	0.247925743	0.310946278
7	153	2M	young	M1	Brn01	20240110	160	WT	sec01	F	KA	36	20.49784103	7.175265148	7.981994331	0.572010939	0.207870443	0.202103336	0.569384473	0.199312921	0.221722065
7	154	2M	young	M1	Brn01	20240110	160	WT	sec01	F	KA	37	23.19879466	12.42636761	8.058442056	0.630036543	0.342086077	0.200054253	0.62699445	0.335847773	0.217795731
7	155	2M	young	M1	Brn01	20240110	160	WT	sec01	F	KA	31	13.63381395	5.951445758	7.360463887	0.4520834	0.192292014	0.209512913	0.43980045	0.191982121	0.237434319
7	156	2M	young	M1	Brn01	20240110	160	WT	sec01	F	KA	43	29.83646917	9.351049066	10.3869383	0.673531626	0.218912354	0.207497801	0.693871376	0.217466257	0.241556705
7	157	2M	young	M1	Brn01	20240110	160	WT	sec01	F	KA	143	76.74851611	37.02034025	52.02969413	0.523462603	0.267205943	0.25699654	0.53670291	0.258883498	0.363844015
7	158	2M	young	M1	Brn01	20240110	160	WT	sec01	F	KA	25	13.96418694	6.280964389	5.381582379	0.551965616	0.257184712	0.203832049	0.558567477	0.251238576	0.215263295
7	159	2M	young	M1	Brn01	20240110	160	WT	sec01	F	KA	21	4.713572919	3.459998459	4.364232868	0.224625715	0.163809121	0.200347437	0.224455853	0.164761831	0.207820613
7	160	2M	young	M1	Brn01	20240110	160	WT	sec01	F	KA	147	80.41013196	33.81219201	77.10885808	0.54790913	0.23794461	0.243941025	0.5470077	0.230014912	0.524550055
7	161	2M	young	M1	Brn01	20240110	160	WT	sec01	F	KA	84	48.72108042	23.82549775	19.23607223	0.546720776	0.274518606	0.196326095	0.580012862	0.283636878	0.22900086
7	162	2M	young	M1	Brn01	20240110	160	WT	sec01	F	KA	120	65.59037206	42.35674059	42.02859561	0.560246329	0.316665683	0.212810605	0.546586434	0.352972838	0.350238297
7	163	2M	young	M1	Brn01	20240110	160	WT	sec01	F	KA	40	5.014801271	6.737697378	7.237415105	0.134247179	0.163199477	0.147320771	0.125370032	0.168442434	0.180935378
7	164	2M	young	M1	Brn01	20240110	160	WT	sec01	F	KA	39	16.15960932	8.361547217	9.536461428	0.420750573	0.211412898	0.206609701	0.414348957	0.214398647	0.244524652
7	165	2M	young	M1	Brn01	20240110	160	WT	sec01	F	KA	35	19.09771863	6.967116803	8.412619248	0.544155568	0.202024065	0.210182257	0.545649104	0.19906048	0.24036055
7	166	2M	young	M1	Brn01	20240110	160	WT	sec01	F	KA	29	18.95680177	7.747753099	6.301930308	0.656019684	0.268991759	0.205885216	0.65368282	0.2671639	0.217307942
7	167	2M	young	M1	Brn01	20240110	160	WT	sec01	F	KA	46	30.41570163	9.451499239	11.17770652	0.648376722	0.200111633	0.20717415	0.661210905	0.205467375	0.24299362
7	168	2M	young	M1	Brn01	20240110	160	WT	sec01	F	KA	93	34.89015034	14.36739149	45.89166081	0.342442971	0.139180696	0.233203105	0.375162907	0.154488081	0.493458718
7	169	2M	young	M1	Brn01	20240110	160	WT	sec01	F	KA	25	1.345281146	0.947478453	4.934233606	0.054973487	0.037487602	0.192705233	0.053811246	0.037899138	0.197369344
7	170	2M	young	M1	Brn01	20240110	160	WT	sec01	F	KA	69	4.904447995	1.683924635	18.73574436	0.068090277	0.026450667	0.206128476	0.071078956	0.024404705	0.271532527
7	171	2M	young	M1	Brn01	20240110	160	WT	sec01	F	KA	21	6.146425545	1.508979924	2.805920519	0.294189174	0.073290035	0.134868774	0.292686931	0.071856187	0.133615263
7	172	2M	young	M1	Brn01	20240110	160	WT	sec01	F	KA	35	8.076218769	4.064591467	4.756908558	0.227735814	0.113732273	0.135882721	0.230749108	0.116131185	0.135911673
7	173	2M	young	M1	Brn01	20240110	160	WT	sec01	F	KA	21	2.660486788	1.289005861	2.81393151	0.129448568	0.059877299	0.135486652	0.126689847	0.061381231	0.133996739
8	1	2M	young	M1	Brn01	20240110	160	WT	sec01	F	KA	32	4.666178353	6.310200632	7.444571525	0.14789044	0.194604982	0.203929196	0.145818074	0.19719377	0.23264286
8	2	2M	young	M1	Brn01	20240110	160	WT	sec01	F	KA	23	2.7136034	1.779690243	5.210330382	0.114668028	0.079350435	0.208118975	0.117982757	0.077377837	0.226536104
8	3	2M	young	M1	Brn01	20240110	160	WT	sec01	F	KA	20	2.694926381	1.730525672	4.306035012	0.141223518	0.087726659	0.199267571	0.134746319	0.086526284	0.215301751
8	4	2M	young	M1	Brn01	20240110	160	WT	sec01	F	KA	51	7.324208468	5.465323873	15.43862064	0.135217459	0.105190611	0.221266718	0.143611931	0.107163213	0.302718052
8	5	2M	young	M1	Brn01	20240110	160	WT	sec01	F	KA	34	3.587090895	2.582635246	8.670786574	0.109871242	0.076513224	0.212728717	0.105502673	0.07595986	0.255023135
8	6	2M	young	M1	Brn01	20240110	160	WT	sec01	F	KA	25	0.90469216	1.291584656	3.818661809	0.040577009	0.051131893	0.139287622	0.036187686	0.051663386	0.152746472
8	7	2M	young	M1	Brn01	20240110	160	WT	sec01	F	KA	22	5.082825929	1.306614798	3.024750143	0.23142786	0.059527352	0.1390383	0.231037542	0.059391582	0.137488643
8	8	2M	young	M1	Brn01	20240110	160	WT	sec01	F	KA	43	3.102922097	0.622461285	14.45900677	0.063202175	0.014712472	0.283932948	0.072160979	0.014475844	0.336255971
8	9	2M	young	M1	Brn01	20240110	160	WT	sec01	F	KA	24	2.207965218	0.800061045	3.843350895	0.084821313	0.033592288	0.147979302	0.091998551	0.033335877	0.160139621
8	10	2M	young	M1	Brn01	20240110	160	WT	sec01	F	KA	40	12.68981458	4.869550657	21.10560745	0.317245365	0.121738766	0.527640186	0.317245365	0.121738766	0.527640186
8	11	2M	young	M1	Brn01	20240110	160	WT	sec01	F	KA	30	6.67014572	5.449362911	5.431387812	0.221275144	0.177015842	0.16816561	0.222338191	0.18164543	0.18104626
8	12	2M	young	M1	Brn01	20240110	160	WT	sec01	F	KA	29	10.58869314	5.900862142	22.16105878	0.36512735	0.203478005	0.764174441	0.36512735	0.203478005	0.764174441
8	13	2M	young	M1	Brn01	20240110	160	WT	sec01	F	KA	34	3.547035933	9.305912897	7.942488775	0.102290761	0.262609675	0.202517739	0.104324586	0.27370332	0.233602611
8	14	2M	young	M1	Brn01	20240110	160	WT	sec01	F	KA	31	2.867032886	5.772472739	6.923918515	0.091982401	0.186642254	0.199886066	0.092484932	0.186208798	0.22335221
8	15	2M	young	M1	Brn01	20240110	160	WT	sec01	F	KA	34	4.690165594	6.128526747	7.8133059	0.129034779	0.179542139	0.199141008	0.137946047	0.180250787	0.229803115
8	16	2M	young	M1	Brn01	20240110	160	WT	sec01	F	KA	29	9.801113844	4.271519028	21.1472038	0.337969443	0.14729376	0.729213924	0.337969443	0.14729376	0.729213924
8	17	2M	young	M1	Brn01	20240110	160	WT	sec01	F	KA	37	3.339101251	7.402685553	8.606423944	0.103094191	0.198302857	0.201864142	0.09024598	0.200072583	0.232606053
8	18	2M	young	M1	Brn01	20240110	160	WT	sec01	F	KA	21	5.411261156	2.805020191	8.566079214	0.257679103	0.13357239	0.407908534	0.257679103	0.13357239	0.407908534
8	19	2M	young	M1	Brn01	20240110	160	WT	sec01	F	KA	22	5.895185784	2.594644107	7.064927161	0.26796299	0.117938368	0.321133053	0.26796299	0.117938368	0.321133053
8	20	2M	young	M1	Brn01	20240110	160	WT	sec01	F	KA	30	1.720866729	1.208026245	7.849851221	0.063352069	0.040839077	0.234803284	0.057362224	0.040267542	0.261661707
8	21	2M	young	M1	Brn01	20240110	160	WT	sec01	F	KA	52	7.739619993	2.562859534	12.8823835	0.136381668	0.045247855	0.185162681	0.148838846	0.04928576	0.247738144
8	22	2M	young	M1	Brn01	20240110	160	WT	sec01	F	KA	22	2.007278547	1.104280151	2.538643487	0.090734839	0.051096595	0.106450459	0.091239934	0.050194552	0.115392886
8	23	2M	young	M1	Brn01	20240110	160	WT	sec01	F	KA	35	2.480689712	3.458854042	3.994766116	0.076301044	0.09412019	0.10190653	0.070876849	0.098824401	0.114136175
8	24	2M	young	M1	Brn01	20240110	160	WT	sec01	F	KA	38	4.611795239	4.606454566	8.113603443	0.118364232	0.122053326	0.19027282	0.121363033	0.121222489	0.21351588
8	25	2M	young	M1	Brn01	20240110	160	WT	sec01	F	KA	22	2.824460223	2.187670723	2.509636074	0.119994406	0.100544239	0.104833295	0.128384556	0.099439578	0.114074367
8	26	2M	young	M1	Brn01	20240110	160	WT	sec01	F	KA	55	5.754146628	4.819485776	15.45117868	0.110376499	0.091720528	0.195410667	0.104620848	0.087627014	0.280930522
8	27	2M	young	M1	Brn01	20240110	160	WT	sec01	F	KA	53	5.969146229	3.179385059	8.346761264	0.112147997	0.066772753	0.124010797	0.112625401	0.059988397	0.157486062
8	28	2M	young	M1	Brn01	20240110	160	WT	sec01	F	KA	27	2.749202736	0.824689092	5.873365372	0.102856998	0.031801836	0.194093742	0.101822324	0.03054404	0.217532051
8	29	2M	young	M1	Brn01	20240110	160	WT	sec01	F	KA	27	3.28970781	2.405966282	5.192553595	0.124247095	0.088328375	0.173873503	0.12184103	0.089109862	0.1923168
8	30	2M	young	M1	Brn01	20240110	160	WT	sec01	F	KA	22	2.21145951	2.175982311	3.78970015	0.100771754	0.098570935	0.16075849	0.100520887	0.098908287	0.172259098
8	31	2M	young	M1	Brn01	20240110	160	WT	sec01	F	KA	20	3.850049615	2.590691976	4.055252939	0.188143743	0.128789959	0.195981792	0.192502481	0.129534599	0.202762647
8	32	2M	young	M1	Brn01	20240110	160	WT	sec01	F	KA	102	18.82359055	14.31935611	22.33865875	0.191431322	0.135445478	0.191587849	0.184545005	0.140385844	0.219006458
8	33	2M	young	M1	Brn01	20240110	160	WT	sec01	F	KA	22	2.324269481	1.750164043	4.211276367	0.109018083	0.080330031	0.178395402	0.105648613	0.079552911	0.191421653
8	34	2M	young	M1	Brn01	20240110	160	WT	sec01	F	KA	23	2.637918681	3.802838162	3.255603857	0.113536933	0.161309659	0.129205768	0.114692117	0.16534079	0.141547994
8	35	2M	young	M1	Brn01	20240110	160	WT	sec01	F	KA	36	3.955153719	3.843167767	5.246433169	0.115449759	0.10505932	0.124402989	0.109865381	0.10675466	0.145734255
8	36	2M	young	M1	Brn01	20240110	160	WT	sec01	F	KA	30	3.39400322	1.47418938	6.551201656	0.112648776	0.047862784	0.193325132	0.113133441	0.049139646	0.218373389
8	37	2M	young	M1	Brn01	20240110	160	WT	sec01	F	KA	22	3.425436802	3.484153517	3.149980925	0.14742504	0.160784314	0.132091904	0.155701673	0.158370614	0.143180951
8	38	2M	young	M1	Brn01	20240110	160	WT	sec01	F	KA	42	6.059174456	5.522911422	5.696925282	0.139559818	0.128971662	0.115657765	0.144266058	0.131497891	0.135641078
8	39	2M	young	M1	Brn01	20240110	160	WT	sec01	F	KA	56	12.55661865	3.337880515	18.41164263	0.201844954	0.059317367	0.217586716	0.224225333	0.059605009	0.328779333
8	40	2M	young	M1	Brn01	20240110	160	WT	sec01	F	KA	29	3.127504371	2.458106354	4.753231093	0.106353857	0.086630045	0.162005798	0.107844978	0.084762288	0.16390452
8	41	2M	young	M1	Brn01	20240110	160	WT	sec01	F	KA	34	3.183733881	2.033539329	4.618982263	0.098897736	0.058355319	0.123733804	0.093639232	0.05980998	0.135852419
8	42	2M	young	M1	Brn01	20240110	160	WT	sec01	F	KA	111	16.35259023	14.64426646	42.24280167	0.143422992	0.123019712	0.209473884	0.147320633	0.131930328	0.380565781
8	43	2M	young	M1	Brn01	20240110	160	WT	sec01	F	KA	41	5.183154017	8.326466769	10.68059814	0.126641046	0.207540366	0.199574353	0.126418391	0.203084555	0.260502394
8	44	2M	young	M1	Brn01	20240110	160	WT	sec01	F	KA	37	3.701731883	8.04707408	9.740337208	0.108932461	0.216879022	0.218736384	0.100046808	0.217488489	0.263252357
8	45	2M	young	M1	Brn01	20240110	160	WT	sec01	F	KA	24	8.088013977	3.360250235	4.606073111	0.337372612	0.140662024	0.178202488	0.337000582	0.140010426	0.191919713
8	46	2M	young	M1	Brn01	20240110	160	WT	sec01	F	KA	35	4.330251001	4.745830506	7.177035145	0.128814869	0.133654672	0.17467092	0.123721457	0.135595157	0.205058147
8	47	2M	young	M1	Brn01	20240110	160	WT	sec01	F	KA	21	3.369817674	3.292118728	4.465293348	0.152319078	0.153166542	0.197071441	0.160467508	0.156767558	0.212633017
8	48	2M	young	M1	Brn01	20240110	160	WT	sec01	F	KA	36	4.462760366	2.647013023	5.860868268	0.123684247	0.071299126	0.143601758	0.123965566	0.07352814	0.162801896
8	49	2M	young	M1	Brn01	20240110	160	WT	sec01	F	KA	35	10.44826433	2.017120637	6.581063524	0.299997759	0.057104646	0.182903611	0.298521838	0.057632018	0.188030386
8	50	2M	young	M1	Brn01	20240110	160	WT	sec01	F	KA	54	11.44779123	2.581963841	10.08758676	0.206589862	0.047018133	0.178671956	0.211996134	0.047814145	0.186807162
8	51	2M	young	M1	Brn01	20240110	160	WT	sec01	F	KA	125	26.14204624	9.80012209	32.68044557	0.210591034	0.079251544	0.232413554	0.20913637	0.078400977	0.261443565
8	52	2M	young	M1	Brn01	20240110	160	WT	sec01	F	KA	114	24.65206374	11.2128176	34.08389407	0.228082469	0.094458041	0.282325162	0.216246173	0.098358049	0.298981527
8	53	2M	young	M1	Brn01	20240110	160	WT	sec01	F	KA	2549	784.8896463	258.0096285	710.6157781	0.290481792	0.087195138	0.231179958	0.307920614	0.101219941	0.27878218
8	54	2M	young	M1	Brn01	20240110	160	WT	sec01	F	KA	22	1.359578844	1.007339593	4.818326086	0.060898756	0.046561634	0.201043972	0.061799038	0.045788163	0.219014822
8	55	2M	young	M1	Brn01	20240110	160	WT	sec01	F	KA	23	12.88966203	5.080384545	5.987380788	0.560420088	0.220886285	0.260320904	0.560420088	0.220886285	0.260320904
8	56	2M	young	M1	Brn01	20240110	160	WT	sec01	F	KA	21	18.93844503	4.253574431	7.041931763	0.901830716	0.202551163	0.335330084	0.901830716	0.202551163	0.335330084
8	57	2M	young	M1	Brn01	20240110	160	WT	sec01	F	KA	49	2.465217065	1.795437556	18.74248873	0.052075574	0.040453054	0.30108547	0.050310552	0.036641583	0.38249977
8	58	2M	young	M1	Brn01	20240110	160	WT	sec01	F	KA	27	1.710261691	0.588769361	4.335530616	0.062339075	0.022540229	0.153741942	0.063343026	0.021806273	0.160575208
8	59	2M	young	M1	Brn01	20240110	160	WT	sec01	F	KA	62	9.920454688	6.046234854	19.17520408	0.159003458	0.101237252	0.222322677	0.160007334	0.097519917	0.309277485
8	60	2M	young	M1	Brn01	20240110	160	WT	sec01	F	KA	529	60.60878919	41.39052415	139.9270924	0.121179321	0.069278971	0.191742861	0.11457238	0.078242957	0.264512462
8	61	2M	young	M1	Brn01	20240110	160	WT	sec01	F	KA	32	3.248310048	1.00392157	6.895506218	0.098630248	0.031797767	0.194437577	0.101509689	0.031372549	0.215484569
8	62	2M	young	M1	Brn01	20240110	160	WT	sec01	F	KA	22	18.07597458	7.18374911	14.23436329	0.821635208	0.32653405	0.647016513	0.821635208	0.32653405	0.647016513
8	63	2M	young	M1	Brn01	20240110	160	WT	sec01	F	KA	594	396.2424208	133.4407419	190.1475239	0.653089953	0.197395635	0.280839595	0.667074782	0.224647714	0.320113677
8	64	2M	young	M1	Brn01	20240110	160	WT	sec01	F	KA	24	14.57816428	3.713649198	7.140978083	0.607423512	0.154735383	0.297540753	0.607423512	0.154735383	0.297540753
8	65	2M	young	M1	Brn01	20240110	160	WT	sec01	F	KA	236	164.330236	38.18088029	62.77143501	0.680810341	0.180005211	0.19385695	0.696314559	0.161783391	0.265980657
8	66	2M	young	M1	Brn01	20240110	160	WT	sec01	F	KA	32	15.42905325	7.6960098	7.892866343	0.476452472	0.235848212	0.232149802	0.482157914	0.240500306	0.246652073
8	67	2M	young	M1	Brn01	20240110	160	WT	sec01	F	KA	46	3.536781885	0.806668204	10.77341881	0.076713643	0.018687216	0.199638871	0.076886563	0.017536265	0.234204757
8	68	2M	young	M1	Brn01	20240110	160	WT	sec01	F	KA	37	3.28964676	1.289250022	8.937300637	0.09153618	0.036055273	0.199172422	0.088909372	0.034844595	0.241548666
8	69	2M	young	M1	Brn01	20240110	160	WT	sec01	F	KA	51	30.97317463	10.28007938	20.21722741	0.601586938	0.196624544	0.37016058	0.60731715	0.201570184	0.396416224
8	70	2M	young	M1	Brn01	20240110	160	WT	sec01	F	KA	25	12.0055849	5.388891459	6.417898774	0.493288899	0.2111038	0.241459714	0.480223396	0.215555658	0.256715951
8	71	2M	young	M1	Brn01	20240110	160	WT	sec01	F	KA	2307	1491.554086	486.3932252	701.743054	0.583654434	0.202161566	0.263254634	0.646534064	0.210833648	0.304179911
8	72	2M	young	M1	Brn01	20240110	160	WT	sec01	F	KA	31	1.821438935	1.199771119	6.572060779	0.064870171	0.037469037	0.182819359	0.058756095	0.038702294	0.212001961
8	73	2M	young	M1	Brn01	20240110	160	WT	sec01	F	KA	156	45.35121696	37.70385306	37.97932419	0.310310447	0.192988667	0.188523355	0.290712929	0.241691366	0.243457206
8	74	2M	young	M1	Brn01	20240110	160	WT	sec01	F	KA	27	2.061661705	1.40352485	3.117936984	0.079785065	0.049280102	0.101225082	0.076357841	0.051982402	0.115479148
8	75	2M	young	M1	Brn01	20240110	160	WT	sec01	F	KA	78	17.5050126	8.169130996	19.53885712	0.213945694	0.104175447	0.206391953	0.224423238	0.104732449	0.250498168
8	76	2M	young	M1	Brn01	20240110	160	WT	sec01	F	KA	45	12.85268936	3.940733965	8.951964632	0.280197602	0.086810483	0.189153379	0.285615319	0.087571866	0.198932547
8	77	2M	young	M1	Brn01	20240110	160	WT	sec01	F	KA	61	14.56697939	8.773159347	16.68142211	0.257961392	0.127734543	0.200113171	0.238802941	0.143822284	0.273465936
8	78	2M	young	M1	Brn01	20240110	160	WT	sec01	F	KA	32	2.793865893	0.912184333	6.615335301	0.084658962	0.030606737	0.192872128	0.087308309	0.02850576	0.206729228
8	79	2M	young	M1	Brn01	20240110	160	WT	sec01	F	KA	49	8.83248651	3.906187549	12.61931795	0.178911271	0.086224156	0.209378196	0.180254827	0.079718113	0.257537101
8	80	2M	young	M1	Brn01	20240110	160	WT	sec01	F	KA	49	17.62626085	5.923292913	11.74108498	0.353695408	0.125132699	0.202477049	0.359719609	0.120883529	0.239613979
8	81	2M	young	M1	Brn01	20240110	160	WT	sec01	F	KA	45	12.34081025	8.199938953	10.298085	0.292169311	0.175114945	0.194161417	0.274240228	0.182220866	0.228846333
8	82	2M	young	M1	Brn01	20240110	160	WT	sec01	F	KA	39	4.3867094	4.355168991	8.783443987	0.115117113	0.104097047	0.181688411	0.112479728	0.111671	0.225216512
8	83	2M	young	M1	Brn01	20240110	160	WT	sec01	F	KA	50	7.221576281	2.263157099	12.15477219	0.137634199	0.046122211	0.196312401	0.144431526	0.045263142	0.243095444
8	84	2M	young	M1	Brn01	20240110	160	WT	sec01	F	KA	21	1.104890514	0.592523081	3.013031222	0.050088326	0.027742076	0.133597432	0.052613834	0.028215385	0.143477677
8	85	2M	young	M1	Brn01	20240110	160	WT	sec01	F	KA	21	1.875150695	2.025345244	4.728435189	0.086892501	0.096882074	0.208477659	0.08929289	0.096445012	0.22516358
8	86	2M	young	M1	Brn01	20240110	160	WT	sec01	F	KA	63	5.291386269	1.902372792	21.01672384	0.084100404	0.030861067	0.225207293	0.083990258	0.030196394	0.333598791
8	87	2M	young	M1	Brn01	20240110	160	WT	sec01	F	KA	27	2.294850107	0.818585485	5.62848863	0.082594907	0.028837371	0.181047205	0.084994448	0.030317981	0.208462542
8	88	2M	young	M1	Brn01	20240110	160	WT	sec01	F	KA	25	2.074418254	0.965072101	5.173556149	0.086157887	0.036853808	0.184818365	0.08297673	0.038602884	0.206942246
8	89	2M	young	M1	Brn01	20240110	160	WT	sec01	F	KA	35	6.652811512	2.094193943	7.736018926	0.1866704	0.058665853	0.197272026	0.190080329	0.059834113	0.221029112
8	90	2M	young	M1	Brn01	20240110	160	WT	sec01	F	KA	31	6.205722123	1.968535881	6.703700364	0.203555352	0.062663081	0.194917793	0.200184585	0.063501157	0.216248399
8	91	2M	young	M1	Brn01	20240110	160	WT	sec01	F	KA	40	8.976134866	3.46149388	7.913359269	0.227729457	0.089549859	0.187650109	0.224403372	0.086537347	0.197833982
8	92	2M	young	M1	Brn01	20240110	160	WT	sec01	F	KA	28	5.73067826	2.307286188	6.42070654	0.2088971	0.081757839	0.197787442	0.204667081	0.082403078	0.229310948
8	93	2M	young	M1	Brn01	20240110	160	WT	sec01	F	KA	96	22.47112237	8.911589243	18.93781945	0.246691336	0.094608055	0.188727397	0.234074191	0.092829055	0.197268953
8	94	2M	young	M1	Brn01	20240110	160	WT	sec01	F	KA	27	9.4199588	4.647486106	5.380559996	0.350233791	0.168588215	0.188541566	0.348887363	0.172129115	0.19928
8	95	2M	young	M1	Brn01	20240110	160	WT	sec01	F	KA	65	22.1935913	9.161226772	16.29881738	0.340442768	0.145197222	0.199636962	0.341439866	0.14094195	0.250751037
8	96	2M	young	M1	Brn01	20240110	160	WT	sec01	F	KA	70	29.67927063	8.488303967	13.95345998	0.42511853	0.119517378	0.186986235	0.42398958	0.121261485	0.199335143
8	97	2M	young	M1	Brn01	20240110	160	WT	sec01	F	KA	106	32.49881744	8.929060824	21.95651183	0.300834586	0.088596425	0.195362529	0.306592617	0.084236423	0.207136904
8	98	2M	young	M1	Brn01	20240110	160	WT	sec01	F	KA	25	10.16076913	3.146013573	4.920958266	0.403495412	0.123830231	0.189120318	0.406430765	0.125840543	0.196838331
8	99	2M	young	M1	Brn01	20240110	160	WT	sec01	F	KA	31	7.498588532	2.212909117	6.916105881	0.247517548	0.073027771	0.201099603	0.241889953	0.071384165	0.22310019
8	100	2M	young	M1	Brn01	20240110	160	WT	sec01	F	KA	26	0.720469987	2.299778737	8.70940721	0.026189568	0.083710993	0.304577202	0.027710384	0.088453028	0.3349772
8	101	2M	young	M1	Brn01	20240110	160	WT	sec01	F	KA	28	3.849881776	1.487571523	6.267612711	0.138609904	0.05574019	0.201346864	0.137495778	0.053127554	0.223843311
8	102	2M	young	M1	Brn01	20240110	160	WT	sec01	F	KA	37	5.278202444	3.294865336	6.197360173	0.152440319	0.089731127	0.141057091	0.14265412	0.089050414	0.167496221
8	103	2M	young	M1	Brn01	20240110	160	WT	sec01	F	KA	27	3.151888296	1.24394599	5.935240656	0.121062899	0.048003794	0.195563984	0.116736604	0.046072074	0.219823728
8	104	2M	young	M1	Brn01	20240110	160	WT	sec01	F	KA	28	4.178988285	2.260898761	4.338780805	0.146872853	0.079569123	0.132276647	0.149249582	0.080746384	0.154956457
8	105	2M	young	M1	Brn01	20240110	160	WT	sec01	F	KA	60	8.126115829	4.628610674	15.5117265	0.147593805	0.077273518	0.21087602	0.135435264	0.077143511	0.258528775
8	106	2M	young	M1	Brn01	20240110	160	WT	sec01	F	KA	31	3.270695053	1.710597396	4.41202414	0.109403372	0.055432212	0.124958992	0.105506292	0.055180561	0.142323359
8	107	2M	young	M1	Brn01	20240110	160	WT	sec01	F	KA	40	6.04716567	3.991424434	8.749309555	0.151903565	0.100209209	0.195037606	0.151179142	0.099785611	0.218732739
8	108	2M	young	M1	Brn01	20240110	160	WT	sec01	F	KA	25	3.130998731	3.1967346	5.483665198	0.128215458	0.124711987	0.202035552	0.125239949	0.127869384	0.219346608
8	109	2M	young	M1	Brn01	20240110	160	WT	sec01	F	KA	39	14.98634312	5.508232296	9.692149237	0.384852278	0.138947757	0.207567579	0.384265208	0.141236726	0.248516647
8	110	2M	young	M1	Brn01	20240110	160	WT	sec01	F	KA	29	3.51966124	3.102235459	6.422980115	0.126149386	0.106347246	0.200740572	0.121367629	0.106973637	0.221482073
8	111	2M	young	M1	Brn01	20240110	160	WT	sec01	F	KA	53	6.758373402	7.283894099	11.12007321	0.13400473	0.130040853	0.195112257	0.127516479	0.137431964	0.209812702
8	112	2M	young	M1	Brn01	20240110	160	WT	sec01	F	KA	60	16.51738764	6.567803465	11.32248418	0.282861393	0.111741273	0.187102312	0.275289794	0.109463391	0.18870807
8	113	2M	young	M1	Brn01	20240110	160	WT	sec01	F	KA	36	11.48580147	5.190890402	7.424536496	0.323781186	0.14402991	0.190648762	0.319050041	0.1441914	0.206237125
8	114	2M	young	M1	Brn01	20240110	160	WT	sec01	F	KA	36	3.69927521	1.325673316	8.253253967	0.104812427	0.037989579	0.198576423	0.102757645	0.036824259	0.229257055
8	115	2M	young	M1	Brn01	20240110	160	WT	sec01	F	KA	23	6.074891299	2.405493252	4.455558136	0.264783267	0.106613696	0.187957363	0.264125709	0.104586663	0.193719919
8	116	2M	young	M1	Brn01	20240110	160	WT	sec01	F	KA	40	14.88462657	5.341207042	10.14840925	0.374885445	0.133341412	0.242164268	0.372115664	0.133530176	0.253710231
8	117	2M	young	M1	Brn01	20240110	160	WT	sec01	F	KA	65	22.57491405	6.792477302	19.20575273	0.340223088	0.105975738	0.248702526	0.34730637	0.104499651	0.295473119
8	118	2M	young	M1	Brn01	20240110	160	WT	sec01	F	KA	272	97.53235662	41.1932556	62.55669467	0.318788943	0.141638197	0.192527883	0.358574841	0.151445793	0.229987848
8	119	2M	young	M1	Brn01	20240110	160	WT	sec01	F	KA	28	9.184634149	3.004379325	5.277683645	0.324429184	0.105334045	0.184737925	0.328022648	0.107299262	0.188488702
8	120	2M	young	M1	Brn01	20240110	160	WT	sec01	F	KA	23	8.446204364	3.096253902	6.548180357	0.371538408	0.134373295	0.272505005	0.367226277	0.134619735	0.284703494
8	121	2M	young	M1	Brn01	20240110	160	WT	sec01	F	KA	44	11.95295648	5.653818607	8.749614701	0.265451917	0.131043154	0.189696843	0.271658102	0.128495877	0.19885488
8	122	2M	young	M1	Brn01	20240110	160	WT	sec01	F	KA	1849	795.5642632	320.4531626	545.9415879	0.393889743	0.154434811	0.221675301	0.430267314	0.173311608	0.295263163
8	123	2M	young	M1	Brn01	20240110	160	WT	sec01	F	KA	44	10.65828943	6.093614064	8.709315658	0.244599214	0.132504986	0.188273079	0.242233851	0.138491229	0.197938992
8	124	2M	young	M1	Brn01	20240110	160	WT	sec01	F	KA	68	20.54024573	8.785458162	16.26652934	0.317162162	0.127418484	0.2173269	0.302062437	0.129197914	0.239213667
8	125	2M	young	M1	Brn01	20240110	160	WT	sec01	F	KA	128	56.1935454	27.93186858	46.27676831	0.448519968	0.205132615	0.266460858	0.439012073	0.218217723	0.361537252
8	126	2M	young	M1	Brn01	20240110	160	WT	sec01	F	KA	369	112.876936	56.79165334	88.84565514	0.309952973	0.150432727	0.201402282	0.305899556	0.15390692	0.240774133
8	127	2M	young	M1	Brn01	20240110	160	WT	sec01	F	KA	26	9.439520836	3.007370107	5.276218861	0.367864499	0.114728517	0.197134358	0.363058494	0.115668081	0.202931495
8	128	2M	young	M1	Brn01	20240110	160	WT	sec01	F	KA	39	9.091203123	2.984664675	7.636408046	0.229888408	0.079024868	0.188335682	0.233107772	0.076529863	0.195805335
8	129	2M	young	M1	Brn01	20240110	160	WT	sec01	F	KA	219	75.30408195	25.06659044	46.70063336	0.343658605	0.12360466	0.190256069	0.343854255	0.114459317	0.213244901
8	130	2M	young	M1	Brn01	20240110	160	WT	sec01	F	KA	88	23.13263144	9.813717879	20.87063397	0.264406754	0.11003386	0.215267442	0.262870812	0.111519521	0.237166295
8	131	2M	young	M1	Brn01	20240110	160	WT	sec01	F	KA	21	5.971801311	1.591531239	4.407110691	0.280541812	0.076993503	0.202905082	0.284371491	0.075787202	0.209862414
8	132	2M	young	M1	Brn01	20240110	160	WT	sec01	F	KA	68	17.57381542	6.868253596	13.50550091	0.26234205	0.101881858	0.191972703	0.258438462	0.101003729	0.198610308
8	133	2M	young	M1	Brn01	20240110	160	WT	sec01	F	KA	32	3.088258207	1.206820788	3.339559019	0.095640775	0.037793823	0.104108145	0.096508069	0.03771315	0.104361219
9	1	2M	young	M1	Brn01	20240110	160	WT	sec01	F	KA	261	61.50495157	19.32855731	58.76630813	0.235076677	0.074395107	0.196461942	0.235651155	0.074055775	0.225158269
9	2	2M	young	M1	Brn01	20240110	160	WT	sec01	F	KA	61	13.23353931	4.524345778	12.9328603	0.226225377	0.074116732	0.197523155	0.216943267	0.074169603	0.212014103
9	3	2M	young	M1	Brn01	20240110	160	WT	sec01	F	KA	99	19.84382388	6.610772863	25.81950104	0.20781311	0.072317919	0.199709588	0.200442665	0.066775483	0.260803041
9	4	2M	young	M1	Brn01	20240110	160	WT	sec01	F	KA	29	6.052140072	2.990539417	6.814770773	0.217139951	0.105839629	0.20405178	0.208694485	0.103122049	0.234992096
9	5	2M	young	M1	Brn01	20240110	160	WT	sec01	F	KA	122	38.07420458	13.03944454	28.05639726	0.309115701	0.10130895	0.198908394	0.312083644	0.106880693	0.229970469
9	6	2M	young	M1	Brn01	20240110	160	WT	sec01	F	KA	22	2.732234687	1.597985808	4.770458475	0.128721586	0.07275619	0.204517842	0.124192486	0.072635719	0.216839022
9	7	2M	young	M1	Brn01	20240110	160	WT	sec01	F	KA	20	4.516563624	1.841046758	4.182391107	0.221755201	0.092145072	0.190432596	0.225828181	0.092052338	0.209119555
9	8	2M	young	M1	Brn01	20240110	160	WT	sec01	F	KA	48	12.60935378	5.049195103	10.95866325	0.249139863	0.10443638	0.20555719	0.26269487	0.105191565	0.228305484
9	9	2M	young	M1	Brn01	20240110	160	WT	sec01	F	KA	21	3.670496672	1.890623331	3.905439861	0.166998257	0.08931575	0.175273343	0.174785556	0.090029682	0.185973327
9	10	2M	young	M1	Brn01	20240110	160	WT	sec01	F	KA	47	11.03041117	3.906874221	10.87418933	0.234438159	0.083450865	0.207175374	0.234689599	0.083124983	0.23136573
9	11	2M	young	M1	Brn01	20240110	160	WT	sec01	F	KA	49	8.861676991	5.287159503	6.682383493	0.164735636	0.100778209	0.116766614	0.180850551	0.107901214	0.136375173
9	12	2M	young	M1	Brn01	20240110	160	WT	sec01	F	KA	40	8.051804349	2.414450292	9.48949416	0.203059835	0.060124562	0.208532202	0.201295109	0.060361257	0.237237354
9	13	2M	young	M1	Brn01	20240110	160	WT	sec01	F	KA	28	6.033844501	2.347463191	6.230502784	0.221685931	0.085194934	0.207402533	0.215494446	0.083837971	0.222517957
9	14	2M	young	M1	Brn01	20240110	160	WT	sec01	F	KA	24	4.519386604	0.850522619	4.491477877	0.193392845	0.037346964	0.17923044	0.188307775	0.035438442	0.187144912
9	15	2M	young	M1	Brn01	20240110	160	WT	sec01	F	KA	24	4.598687708	1.875486396	5.018142998	0.184243297	0.081328239	0.19922766	0.191611988	0.078145267	0.209089292
9	16	2M	young	M1	Brn01	20240110	160	WT	sec01	F	KA	31	6.698008731	2.916243233	6.480125129	0.20993532	0.094171053	0.202418554	0.216064798	0.094072362	0.209036294
9	17	2M	young	M1	Brn01	20240110	160	WT	sec01	F	KA	29	5.260746136	1.171145193	5.330479935	0.181794897	0.039882724	0.162212123	0.181405039	0.040384317	0.183809653
9	18	2M	young	M1	Brn01	20240110	160	WT	sec01	F	KA	51	6.506675825	3.671107072	13.88828881	0.126553968	0.077918379	0.21451569	0.127581879	0.071982492	0.272319388
9	19	2M	young	M1	Brn01	20240110	160	WT	sec01	F	KA	25	3.848615259	4.085633665	5.393774301	0.158946692	0.157486188	0.197319862	0.15394461	0.163425347	0.215750972
9	20	2M	young	M1	Brn01	20240110	160	WT	sec01	F	KA	23	4.721065104	1.895933479	4.920180067	0.203614208	0.083656498	0.201441979	0.2052637	0.08243189	0.213920872
9	21	2M	young	M1	Brn01	20240110	160	WT	sec01	F	KA	62	9.078767061	11.17019904	16.54967566	0.137922318	0.167173198	0.211005072	0.146431727	0.180164501	0.266930253
9	22	2M	young	M1	Brn01	20240110	160	WT	sec01	F	KA	187	28.06823832	15.11219965	61.03303599	0.157605462	0.082348961	0.2291172	0.150097531	0.080813902	0.326379872
9	23	2M	young	M1	Brn01	20240110	160	WT	sec01	F	KA	48	6.724376269	3.198001072	11.74077967	0.135816921	0.065435045	0.210033896	0.140091172	0.066625022	0.244599576
9	24	2M	young	M1	Brn01	20240110	160	WT	sec01	F	KA	68	10.12590224	6.021637291	15.38629735	0.145208374	0.091209043	0.197698236	0.148910327	0.08855349	0.226269079
9	25	2M	young	M1	Brn01	20240110	160	WT	sec01	F	KA	47	6.432959482	3.298420709	11.63427176	0.139260373	0.070416026	0.204946829	0.136871478	0.070179164	0.247537697
9	26	2M	young	M1	Brn01	20240110	160	WT	sec01	F	KA	56	9.865522221	4.577691309	13.83176927	0.172505234	0.084148862	0.203425317	0.17617004	0.081744488	0.24699588
9	27	2M	young	M1	Brn01	20240110	160	WT	sec01	F	KA	21	2.938719735	2.136293575	6.481956169	0.143893846	0.102780956	0.287345182	0.139939035	0.101728265	0.308664579
9	28	2M	young	M1	Brn01	20240110	160	WT	sec01	F	KA	53	7.062012665	3.999069188	12.81823461	0.129743994	0.077323706	0.205175583	0.133245522	0.075454136	0.241853483
9	29	2M	young	M1	Brn01	20240110	160	WT	sec01	F	KA	39	5.642145418	3.859189734	8.804089442	0.148876344	0.099898273	0.201278367	0.144670395	0.098953583	0.225745883
9	30	2M	young	M1	Brn01	20240110	160	WT	sec01	F	KA	27	5.502861083	3.939925238	5.890150309	0.205214515	0.144170291	0.203007044	0.20380967	0.145923157	0.218153715
9	31	2M	young	M1	Brn01	20240110	160	WT	sec01	F	KA	59	8.03114365	6.436697938	13.02807663	0.141540032	0.112225462	0.195932476	0.136121079	0.109096575	0.220814858
9	32	2M	young	M1	Brn01	20240110	160	WT	sec01	F	KA	57	7.600183122	6.130144209	14.00556955	0.125887625	0.100513952	0.202726511	0.133336546	0.10754639	0.245711746
9	33	2M	young	M1	Brn01	20240110	160	WT	sec01	F	KA	52	7.725352861	4.178713653	12.68737313	0.127583587	0.082498265	0.206437854	0.148564478	0.080359878	0.243987945
9	34	2M	young	M1	Brn01	20240110	160	WT	sec01	F	KA	53	7.523155615	5.557244219	12.54673077	0.133071851	0.106374803	0.205570929	0.141946332	0.104853665	0.236730769
9	35	2M	young	M1	Brn01	20240110	160	WT	sec01	F	KA	41	6.759563625	3.790737808	9.666651428	0.177689786	0.096050966	0.207450218	0.164867405	0.09245702	0.235771986
9	36	2M	young	M1	Brn01	20240110	160	WT	sec01	F	KA	20	1.24774548	0.355443662	4.628595412	0.064999619	0.018242161	0.215005978	0.062387274	0.017772183	0.231429771
9	37	2M	young	M1	Brn01	20240110	160	WT	sec01	F	KA	26	3.279469013	2.379842818	5.881742597	0.122829024	0.092046488	0.210574503	0.126133424	0.091532416	0.226220869
9	38	2M	young	M1	Brn01	20240110	160	WT	sec01	F	KA	94	11.26941332	8.399023429	24.82618459	0.119381819	0.086910621	0.206387808	0.119887376	0.089351313	0.264108347
9	39	2M	young	M1	Brn01	20240110	160	WT	sec01	F	KA	146	21.11325248	15.42102694	35.75059135	0.146510635	0.107050804	0.207686326	0.144611318	0.105623472	0.244867064
9	40	2M	young	M1	Brn01	20240110	160	WT	sec01	F	KA	143	24.98547345	18.7909514	41.45270467	0.170367352	0.138978055	0.205413603	0.174723591	0.131405255	0.289879054
9	41	2M	young	M1	Brn01	20240110	160	WT	sec01	F	KA	26	3.805493273	2.876050957	5.900236517	0.14969711	0.11359121	0.20931309	0.146365126	0.110617344	0.226932174
9	42	2M	young	M1	Brn01	20240110	160	WT	sec01	F	KA	38	5.103044219	6.278904378	8.764522746	0.138721464	0.159811974	0.201815824	0.134290637	0.165234326	0.230645335
9	43	2M	young	M1	Brn01	20240110	160	WT	sec01	F	KA	39	8.261951625	1.922011137	10.39766543	0.210989038	0.050413265	0.218159933	0.211844913	0.049282337	0.266606806
9	44	2M	young	M1	Brn01	20240110	160	WT	sec01	F	KA	21	3.732494116	1.752391845	3.671747938	0.170103764	0.082740774	0.162536558	0.177737815	0.083447231	0.17484514
9	45	2M	young	M1	Brn01	20240110	160	WT	sec01	F	KA	48	6.965529867	3.831555653	13.13292137	0.148901351	0.084261845	0.217447928	0.145115206	0.079824076	0.273602528
9	46	2M	young	M1	Brn01	20240110	160	WT	sec01	F	KA	45	15.38406956	8.261158153	10.4826887	0.327430271	0.182157843	0.205578263	0.341868212	0.183581292	0.232948638
9	47	2M	young	M1	Brn01	20240110	160	WT	sec01	F	KA	29	4.723125055	2.010711845	6.548683897	0.163139289	0.071297272	0.205819792	0.162866381	0.069334891	0.225816686
9	48	2M	young	M1	Brn01	20240110	160	WT	sec01	F	KA	20	6.33023572	2.367681399	4.696482807	0.318883039	0.118014547	0.215267924	0.316511786	0.11838407	0.23482414
9	49	2M	young	M1	Brn01	20240110	160	WT	sec01	F	KA	45	14.95706117	9.271900505	10.75898379	0.30694326	0.201737921	0.204559237	0.332379137	0.206042233	0.239088529
9	50	2M	young	M1	Brn01	20240110	160	WT	sec01	F	KA	24	7.532371968	2.962539084	5.530907154	0.310612649	0.125288307	0.211925512	0.313848832	0.123439129	0.230454465
9	51	2M	young	M1	Brn01	20240110	160	WT	sec01	F	KA	27	6.020248756	2.483253248	5.469840541	0.221047279	0.092866408	0.182470435	0.222972176	0.091972343	0.202586687
9	52	2M	young	M1	Brn01	20240110	160	WT	sec01	F	KA	63	16.27669181	9.077973597	15.1677576	0.265686911	0.152271052	0.204294142	0.258360187	0.144094819	0.240758057
9	53	2M	young	M1	Brn01	20240110	160	WT	sec01	F	KA	106	13.76057065	4.423773583	23.04534976	0.133616102	0.043423839	0.195282101	0.129816704	0.041733713	0.21740896
9	54	2M	young	M1	Brn01	20240110	160	WT	sec01	F	KA	56	15.31287098	14.28445868	12.56867324	0.28472804	0.247460867	0.199176013	0.273444125	0.255079619	0.224440594
9	55	2M	young	M1	Brn01	20240110	160	WT	sec01	F	KA	25	5.486045629	1.161501493	3.214602925	0.210849164	0.046417945	0.11278178	0.219441825	0.04646006	0.128584117
9	56	2M	young	M1	Brn01	20240110	160	WT	sec01	F	KA	67	15.12867939	7.902632199	15.25674823	0.225734625	0.12622828	0.20248948	0.225801185	0.117949734	0.22771266
9	57	2M	young	M1	Brn01	20240110	160	WT	sec01	F	KA	74	25.83631648	9.409399539	24.86874196	0.306952927	0.131407645	0.244246893	0.349139412	0.127154048	0.336064081
9	58	2M	young	M1	Brn01	20240110	160	WT	sec01	F	KA	26	5.639551401	3.375921234	6.061203986	0.215372376	0.128734916	0.209450785	0.216905823	0.129843124	0.23312323
9	59	2M	young	M1	Brn01	20240110	160	WT	sec01	F	KA	157	43.18617523	30.357824	57.45246042	0.285844968	0.198029297	0.205857938	0.27507118	0.193361936	0.365939238
9	60	2M	young	M1	Brn01	20240110	160	WT	sec01	F	KA	104	10.91369497	7.44425118	24.76574351	0.112469588	0.070218204	0.216008834	0.104939375	0.071579338	0.238132149
9	61	2M	young	M1	Brn01	20240110	160	WT	sec01	F	KA	152	37.35648128	30.61608297	56.02784759	0.254255058	0.205353908	0.228857219	0.245766324	0.201421598	0.36860426
9	62	2M	young	M1	Brn01	20240110	160	WT	sec01	F	KA	110	26.8092012	24.95140005	30.69683382	0.220136188	0.205467975	0.203189613	0.243720011	0.22683091	0.279062126
9	63	2M	young	M1	Brn01	20240110	160	WT	sec01	F	KA	38	4.691157386	2.264393091	9.592736691	0.131046275	0.058620675	0.233460344	0.12345151	0.059589292	0.252440439
9	64	2M	young	M1	Brn01	20240110	160	WT	sec01	F	KA	33	5.164934754	2.235523012	8.624948442	0.150323805	0.067390124	0.249169954	0.156513174	0.067743122	0.261362074
9	65	2M	young	M1	Brn01	20240110	160	WT	sec01	F	KA	30	4.803173877	3.50922408	7.208102569	0.166336564	0.120094606	0.211390351	0.160105796	0.116974136	0.240270086
9	66	2M	young	M1	Brn01	20240110	160	WT	sec01	F	KA	20	2.018631257	0.369649807	4.319264516	0.101384755	0.018455787	0.204576435	0.100931563	0.01848249	0.215963226
9	67	2M	young	M1	Brn01	20240110	160	WT	sec01	F	KA	457	55.94467072	24.93455407	116.9465934	0.134513001	0.046175799	0.216815806	0.122417223	0.054561387	0.255900642
9	68	2M	young	M1	Brn01	20240110	160	WT	sec01	F	KA	53	5.46680399	0.869718476	14.91648741	0.099661031	0.016604722	0.211411569	0.103147245	0.016409783	0.281443159
9	69	2M	young	M1	Brn01	20240110	160	WT	sec01	F	KA	94	20.55259016	19.00253297	28.60009152	0.215606928	0.193415224	0.206143283	0.218644576	0.202154606	0.304256293
9	70	2M	young	M1	Brn01	20240110	160	WT	sec01	F	KA	26	3.149004355	1.260547809	6.228595391	0.120455736	0.046982529	0.228378728	0.121115552	0.048482608	0.239561361
9	71	2M	young	M1	Brn01	20240110	160	WT	sec01	F	KA	60	14.17062634	13.61989774	13.91673157	0.231829187	0.232556536	0.204850109	0.236177106	0.226998296	0.231945526
9	72	2M	young	M1	Brn01	20240110	160	WT	sec01	F	KA	22	5.32054624	5.921416044	6.585885391	0.240301619	0.269906667	0.28202487	0.241843011	0.269155275	0.299358427
9	73	2M	young	M1	Brn01	20240110	160	WT	sec01	F	KA	28	6.892149195	2.764751658	6.433188319	0.253311752	0.100990746	0.207282913	0.246148186	0.098741131	0.229756726
9	74	2M	young	M1	Brn01	20240110	160	WT	sec01	F	KA	54	15.46512549	11.59681092	15.47249562	0.295746728	0.208762313	0.213677171	0.286391213	0.214755758	0.286527697
9	75	2M	young	M1	Brn01	20240110	160	WT	sec01	F	KA	168	50.86904706	34.83326477	47.81324469	0.291660627	0.21927596	0.230171219	0.302791947	0.207340862	0.284602647
9	76	2M	young	M1	Brn01	20240110	160	WT	sec01	F	KA	27	4.877195388	6.861524329	5.994674623	0.188776989	0.256198975	0.205427852	0.180636866	0.254130531	0.222024986
9	77	2M	young	M1	Brn01	20240110	160	WT	sec01	F	KA	29	3.984603673	0.497383077	5.917769104	0.13611906	0.01739147	0.198476003	0.137400127	0.017151141	0.204061004
9	78	2M	young	M1	Brn01	20240110	160	WT	sec01	F	KA	174	35.43045703	42.41448087	43.14241244	0.219651892	0.244670356	0.214054999	0.203623316	0.243761384	0.247944899
9	79	2M	young	M1	Brn01	20240110	160	WT	sec01	F	KA	20	1.948744938	0.29864958	4.069489583	0.103370971	0.015204344	0.194541086	0.097437247	0.014932479	0.203474479
9	80	2M	young	M1	Brn01	20240110	160	WT	sec01	F	KA	72	16.4936447	15.7967498	16.01361102	0.209358359	0.210148266	0.203682002	0.229078399	0.219399303	0.222411264
9	81	2M	young	M1	Brn01	20240110	160	WT	sec01	F	KA	30	7.551796734	5.266269922	6.72954908	0.248807888	0.179342144	0.203980695	0.251726558	0.175542331	0.224318303
9	82	2M	young	M1	Brn01	20240110	160	WT	sec01	F	KA	83	15.04458688	14.59752799	24.47652398	0.194218592	0.184296118	0.220372554	0.181260083	0.175873831	0.294897879
9	83	2M	young	M1	Brn01	20240110	160	WT	sec01	F	KA	20	2.332280442	0.255710692	3.506523237	0.117686477	0.013055365	0.16637166	0.116614022	0.012785535	0.175326162
9	84	2M	young	M1	Brn01	20240110	160	WT	sec01	F	KA	161	32.57653166	30.3229724	54.99574262	0.201237126	0.181154726	0.212460136	0.202338706	0.188341443	0.341588463
9	85	2M	young	M1	Brn01	20240110	160	WT	sec01	F	KA	20	4.308781579	3.536369845	5.072907627	0.210181584	0.179584697	0.238048371	0.215439079	0.176818492	0.253645381
9	86	2M	young	M1	Brn01	20240110	160	WT	sec01	F	KA	29	6.493507311	4.908110172	6.5039597	0.228110171	0.168347702	0.20551461	0.223914045	0.169245178	0.224274472
9	87	2M	young	M1	Brn01	20240110	160	WT	sec01	F	KA	68	15.69665067	16.18681619	16.61124589	0.233313716	0.2354854	0.208994649	0.230833098	0.238041414	0.244283028
9	88	2M	young	M1	Brn01	20240110	160	WT	sec01	F	KA	234	52.62734404	53.49274421	64.00132757	0.221062998	0.231001061	0.216434522	0.22490318	0.228601471	0.273509947
9	89	2M	young	M1	Brn01	20240110	160	WT	sec01	F	KA	71	14.66596481	11.96519417	17.1719844	0.216156371	0.168861032	0.207719891	0.206562885	0.168523861	0.241858935
9	90	2M	young	M1	Brn01	20240110	160	WT	sec01	F	KA	21	2.18879988	0.368352789	4.509391934	0.10702678	0.017847969	0.201787848	0.104228566	0.017540609	0.214732949
9	91	2M	young	M1	Brn01	20240110	160	WT	sec01	F	KA	166	33.44341193	22.72535294	45.68035416	0.197536556	0.15087837	0.218882508	0.201466337	0.136899716	0.275182856
9	92	2M	young	M1	Brn01	20240110	160	WT	sec01	F	KA	54	6.185488664	1.627145804	11.14419776	0.114221076	0.030443739	0.197366161	0.114546086	0.03013233	0.206374033
9	93	2M	young	M1	Brn01	20240110	160	WT	sec01	F	KA	20	3.882825956	2.319371343	3.48244454	0.199322245	0.116745505	0.164502431	0.194141298	0.115968567	0.174122227
9	94	2M	young	M1	Brn01	20240110	160	WT	sec01	F	KA	53	8.183688097	1.229617765	14.28973845	0.159875015	0.021751736	0.211306243	0.154409209	0.023200335	0.269617707
9	95	2M	young	M1	Brn01	20240110	160	WT	sec01	F	KA	115	11.75791557	2.139024951	55.66543092	0.105654421	0.021847582	0.223448825	0.102242744	0.018600217	0.484047225
9	96	2M	young	M1	Brn01	20240110	160	WT	sec01	F	KA	25	2.086030375	1.323826957	2.903715581	0.082829241	0.052590219	0.104802233	0.083441215	0.052953078	0.116148623
9	97	2M	young	M1	Brn01	20240110	160	WT	sec01	F	KA	22	1.82307164	1.200473037	4.552437633	0.081624867	0.05336516	0.193122541	0.082866893	0.054566956	0.206928983
9	98	2M	young	M1	Brn01	20240110	160	WT	sec01	F	KA	26	7.148622841	5.367895022	5.61968416	0.261007601	0.203776099	0.20106508	0.274947032	0.206457501	0.216141698
9	99	2M	young	M1	Brn01	20240110	160	WT	sec01	F	KA	34	3.334737159	2.840131253	8.373327255	0.095087043	0.086804088	0.21248188	0.098080505	0.083533272	0.246274331
9	100	2M	young	M1	Brn01	20240110	160	WT	sec01	F	KA	24	7.547692046	4.418921188	5.256000638	0.306638763	0.180614503	0.203470339	0.314487169	0.184121716	0.219000027
9	101	2M	young	M1	Brn01	20240110	160	WT	sec01	F	KA	72	22.30699621	7.856519423	15.25104146	0.314048754	0.111090766	0.19804741	0.309819392	0.109118325	0.21182002
9	102	2M	young	M1	Brn01	20240110	160	WT	sec01	F	KA	36	7.581185624	3.159105837	8.405584857	0.211004448	0.087048233	0.207504747	0.21058849	0.08775294	0.233488468
9	103	2M	young	M1	Brn01	20240110	160	WT	sec01	F	KA	28	3.15768674	0.721171901	5.589990065	0.107544633	0.024537461	0.193004692	0.112774526	0.025756139	0.199642502
9	104	2M	young	M1	Brn01	20240110	160	WT	sec01	F	KA	51	10.45987637	9.992629901	11.95918211	0.213326434	0.189564157	0.207400626	0.205095615	0.19593392	0.234493767
9	105	2M	young	M1	Brn01	20240110	160	WT	sec01	F	KA	61	12.39032577	19.68496223	17.63404283	0.211286369	0.317302071	0.212676267	0.203120095	0.322704299	0.289082669
9	106	2M	young	M1	Brn01	20240110	160	WT	sec01	F	KA	161	33.80672918	22.75487917	58.40366212	0.211027062	0.157742932	0.213106011	0.209979684	0.141334653	0.362755665
9	107	2M	young	M1	Brn01	20240110	160	WT	sec01	F	KA	20	2.287083238	0.89665065	4.103013664	0.117373487	0.045363982	0.200859955	0.114354162	0.044832532	0.205150683
9	108	2M	young	M1	Brn01	20240110	160	WT	sec01	F	KA	68	14.22627605	4.740032028	21.70595858	0.207917737	0.067345975	0.308753311	0.209209942	0.069706353	0.319205273
9	109	2M	young	M1	Brn01	20240110	160	WT	sec01	F	KA	23	6.712870985	3.646524772	4.939040214	0.291437509	0.157855672	0.204203861	0.291863956	0.158544555	0.214740879
9	110	2M	young	M1	Brn01	20240110	160	WT	sec01	F	KA	119	32.25548176	19.25624473	29.27142742	0.269222375	0.162699497	0.206218229	0.271054469	0.161817183	0.245978382
9	111	2M	young	M1	Brn01	20240110	160	WT	sec01	F	KA	22	6.34822619	2.359884039	4.803005993	0.287544532	0.10864541	0.205030781	0.288555736	0.107267456	0.218318454
9	112	2M	young	M1	Brn01	20240110	160	WT	sec01	F	KA	38	6.740627185	8.163607225	10.22864118	0.181096617	0.213423701	0.226521029	0.177384926	0.214831769	0.269174768
9	113	2M	young	M1	Brn01	20240110	160	WT	sec01	F	KA	22	2.050156392	1.371313047	3.392523088	0.094279626	0.061726266	0.141971114	0.093188927	0.062332411	0.154205595
9	114	2M	young	M1	Brn01	20240110	160	WT	sec01	F	KA	45	5.549538374	4.846890986	6.945052244	0.115836053	0.108298098	0.129740235	0.123323075	0.107708689	0.154334494
9	115	2M	young	M1	Brn01	20240110	160	WT	sec01	F	KA	26	2.117479213	1.381185636	3.67879758	0.086860222	0.054420715	0.125422117	0.081441508	0.053122524	0.141492215
9	116	2M	young	M1	Brn01	20240110	160	WT	sec01	F	KA	60	28.83785766	11.03491266	13.1410239	0.482052119	0.189595527	0.198202705	0.480630961	0.183915211	0.219017065
9	117	2M	young	M1	Brn01	20240110	160	WT	sec01	F	KA	36	9.962966412	5.856946662	8.138170391	0.286962066	0.159536664	0.200512522	0.276749067	0.162692963	0.226060289
9	118	2M	young	M1	Brn01	20240110	160	WT	sec01	F	KA	22	4.769619316	3.871335924	4.197451726	0.224065826	0.177869722	0.174269767	0.216800878	0.175969815	0.19079326
9	119	2M	young	M1	Brn01	20240110	160	WT	sec01	F	KA	31	3.588799864	1.820370782	7.318287909	0.116168967	0.059651585	0.208808525	0.115767738	0.058721638	0.236073804
9	120	2M	young	M1	Brn01	20240110	160	WT	sec01	F	KA	34	14.62276649	7.90711835	7.383215055	0.44728676	0.223456932	0.191655221	0.430081367	0.232562304	0.217153384
9	121	2M	young	M1	Brn01	20240110	160	WT	sec01	F	KA	37	9.336934462	2.78599222	6.674204536	0.25254444	0.07688343	0.152076495	0.25234958	0.075297087	0.180383906
9	122	2M	young	M1	Brn01	20240110	160	WT	sec01	F	KA	20	6.754222929	2.845120899	2.034912653	0.338380255	0.141131646	0.102088579	0.337711146	0.142256045	0.101745633
9	123	2M	young	M1	Brn01	20240110	160	WT	sec01	F	KA	31	16.4590067	4.618112519	5.057297602	0.522295678	0.150467421	0.14866057	0.5309357	0.148971372	0.163138632
9	124	2M	young	M1	Brn01	20240110	160	WT	sec01	F	KA	34	12.46956593	4.647714972	6.718898296	0.364269655	0.136994602	0.165535255	0.366751939	0.136697499	0.197614656
9	125	2M	young	M1	Brn01	20240110	160	WT	sec01	F	KA	24	3.048966199	0.357717251	5.502693236	0.12756777	0.014943278	0.210419564	0.127040258	0.014904885	0.229278885
9	126	2M	young	M1	Brn01	20240110	160	WT	sec01	F	KA	27	9.293308914	4.350560732	2.670389891	0.356826838	0.164506616	0.101199629	0.344196626	0.161131879	0.098903329
9	127	2M	young	M1	Brn01	20240110	160	WT	sec01	F	KA	65	16.96456853	5.829617776	17.85105662	0.271918821	0.090584879	0.209792019	0.260993362	0.089686427	0.27463164
9	128	2M	young	M1	Brn01	20240110	160	WT	sec01	F	KA	32	11.37393755	3.45752652	7.005935743	0.365082869	0.108395604	0.202902803	0.355435548	0.108047704	0.218935492
9	129	2M	young	M1	Brn01	20240110	160	WT	sec01	F	KA	20	10.91251987	4.493217364	2.126802489	0.547152549	0.224176832	0.107564116	0.545625994	0.224660868	0.106340124
9	130	2M	young	M1	Brn01	20240110	160	WT	sec01	F	KA	83	41.58364239	11.71548027	32.00996417	0.512644924	0.140553677	0.276428485	0.50100774	0.141150365	0.385662219
9	131	2M	young	M1	Brn01	20240110	160	WT	sec01	F	KA	82	42.60729393	12.89797821	31.60468456	0.517775591	0.152186442	0.277751759	0.519601146	0.157292417	0.385422982
9	132	2M	young	M1	Brn01	20240110	160	WT	sec01	F	KA	119	50.40386054	14.9771267	38.24515149	0.454459	0.133445981	0.226664245	0.423561853	0.125858208	0.321387828
9	133	2M	young	M1	Brn01	20240110	160	WT	sec01	F	KA	35	21.39111921	4.27690547	9.229007378	0.595641304	0.125717286	0.220991029	0.611174835	0.122197299	0.263685925
9	134	2M	young	M1	Brn01	20240110	160	WT	sec01	F	KA	76	43.55393291	14.96243228	17.07693604	0.580229227	0.19376103	0.200475983	0.573078065	0.196874109	0.224696527
9	135	2M	young	M1	Brn01	20240110	160	WT	sec01	F	KA	37	23.1100176	8.461417601	9.16844435	0.620502738	0.22899304	0.220772912	0.62459507	0.228686962	0.247795793
9	136	2M	young	M1	Brn01	20240110	160	WT	sec01	F	KA	36	25.64223725	10.5586175	7.407934681	0.705727594	0.282759848	0.197801247	0.712284368	0.293294931	0.205775963
9	137	2M	young	M1	Brn01	20240110	160	WT	sec01	F	KA	75	52.57749289	13.01188679	19.756878	0.698204721	0.171470911	0.205243233	0.701033239	0.173491824	0.26342504
9	138	2M	young	M1	Brn01	20240110	160	WT	sec01	F	KA	28	16.25761813	6.316334784	10.63799502	0.565871672	0.219290455	0.348706292	0.580629219	0.225583385	0.379928394
9	139	2M	young	M1	Brn01	20240110	160	WT	sec01	F	KA	28	15.53778893	3.921538115	6.456473604	0.552997128	0.144948501	0.213900969	0.554921033	0.140054933	0.230588343
9	140	2M	young	M1	Brn01	20240110	160	WT	sec01	F	KA	167	104.074739	31.83941413	65.32352157	0.69874337	0.197848106	0.20422861	0.62320203	0.190655174	0.391158812
9	141	2M	young	M1	Brn01	20240110	160	WT	sec01	F	KA	508	298.5996484	99.0183107	156.5068132	0.585683704	0.195852352	0.230972308	0.587794583	0.194917934	0.308084278
9	142	2M	young	M1	Brn01	20240110	160	WT	sec01	F	KA	47	34.60561538	10.9279622	10.86237882	0.711918501	0.232966716	0.204262083	0.736289689	0.232509834	0.231114443
9	143	2M	young	M1	Brn01	20240110	160	WT	sec01	F	KA	37	28.95226979	7.199496433	7.293751419	0.775283438	0.191547264	0.194884413	0.782493778	0.194580985	0.197128417
9	144	2M	young	M1	Brn01	20240110	160	WT	sec01	F	KA	327	219.2355382	65.6156404	102.5370716	0.664852834	0.189435891	0.261747068	0.670445071	0.200659451	0.313569026
9	145	2M	young	M1	Brn01	20240110	160	WT	sec01	F	KA	46	16.80677488	5.761364147	11.19444574	0.365842276	0.126518976	0.213665658	0.365364671	0.125247047	0.243357516
9	146	2M	young	M1	Brn01	20240110	160	WT	sec01	F	KA	24	18.92317086	7.818112507	8.657007694	0.774840057	0.3175457	0.334372033	0.788465453	0.325754688	0.360708654
9	147	2M	young	M1	Brn01	20240110	160	WT	sec01	F	KA	80	50.64563972	15.14206153	22.96725412	0.647488896	0.20149708	0.206422352	0.633070496	0.189275769	0.287090676
9	148	2M	young	M1	Brn01	20240110	160	WT	sec01	F	KA	89	60.81602198	21.50783546	26.98896775	0.704749914	0.231094617	0.204533019	0.68332609	0.241661073	0.303246829
9	149	2M	young	M1	Brn01	20240110	160	WT	sec01	F	KA	138	112.2623941	42.65468839	52.57515839	0.813271187	0.296284774	0.3163438	0.813495609	0.309091945	0.380979409
9	150	2M	young	M1	Brn01	20240110	160	WT	sec01	F	KA	42	15.4045319	3.978942566	10.05378804	0.363445804	0.09967434	0.218556577	0.366774569	0.094736728	0.239375906
9	151	2M	young	M1	Brn01	20240110	160	WT	sec01	F	KA	85	37.8681621	9.936461449	23.87943843	0.454931972	0.120386562	0.210499732	0.445507789	0.116899546	0.28093457
9	152	2M	young	M1	Brn01	20240110	160	WT	sec01	F	KA	47	32.88158995	11.83836128	14.91653308	0.694457158	0.249775692	0.298650336	0.699608297	0.251880027	0.317373044
9	153	2M	young	M1	Brn01	20240110	160	WT	sec01	F	KA	40	21.31657898	6.779735997	8.848035395	0.528966209	0.16827573	0.204502936	0.532914475	0.1694934	0.221200885
9	154	2M	young	M1	Brn01	20240110	160	WT	sec01	F	KA	162	95.908461	29.14451817	71.84621944	0.593359272	0.176767969	0.216911742	0.592027537	0.179904433	0.443495182
9	155	2M	young	M1	Brn01	20240110	160	WT	sec01	F	KA	43	30.3307088	10.80271612	10.08252084	0.672480351	0.250975572	0.206076302	0.705365321	0.251225956	0.234477229
9	156	2M	young	M1	Brn01	20240110	160	WT	sec01	F	KA	30	15.92057678	6.094605908	6.170580581	0.533024763	0.205951865	0.198648729	0.530685893	0.20315353	0.205686019
9	157	2M	young	M1	Brn01	20240110	160	WT	sec01	F	KA	26	17.03080791	4.643122017	5.663340241	0.650814721	0.182926246	0.208441511	0.655031074	0.178581616	0.217820778
9	158	2M	young	M1	Brn01	20240110	160	WT	sec01	F	KA	82	20.39176007	7.005615354	17.23453116	0.252368963	0.082040608	0.187548638	0.248680001	0.085434334	0.210177209
9	159	2M	young	M1	Brn01	20240110	160	WT	sec01	F	KA	90	49.69559783	24.22623011	19.97549403	0.561607792	0.261406372	0.194656798	0.552173309	0.269180335	0.221949934
9	160	2M	young	M1	Brn01	20240110	160	WT	sec01	F	KA	37	22.27803457	5.897108406	8.656839877	0.591692805	0.160447718	0.208807148	0.602109042	0.159381308	0.233968645
9	161	2M	young	M1	Brn01	20240110	160	WT	sec01	F	KA	36	20.44388482	6.922987729	7.723048747	0.56016293	0.195415512	0.199768571	0.567885689	0.192305215	0.214529132
9	162	2M	young	M1	Brn01	20240110	160	WT	sec01	F	KA	41	19.19800112	7.240711063	9.804180995	0.486424048	0.180728618	0.21596933	0.46824393	0.176602709	0.239126366
9	163	2M	young	M1	Brn01	20240110	160	WT	sec01	F	KA	46	28.00146496	9.546868116	10.52669567	0.582237774	0.210838265	0.209218629	0.608727499	0.207540611	0.22884121
9	164	2M	young	M1	Brn01	20240110	160	WT	sec01	F	KA	100	59.76086086	19.37248802	29.61330582	0.629543576	0.197728511	0.199237048	0.597608609	0.19372488	0.296133058
9	165	2M	young	M1	Brn01	20240110	160	WT	sec01	F	KA	34	14.97946143	3.814953841	7.701945558	0.447639569	0.112229208	0.207098138	0.440572395	0.112204525	0.226527811
9	166	2M	young	M1	Brn01	20240110	160	WT	sec01	F	KA	130	76.60511163	32.73334856	61.05157556	0.606803728	0.225393256	0.207007033	0.589270089	0.251794989	0.469627504
9	167	2M	young	M1	Brn01	20240110	160	WT	sec01	F	KA	31	16.64138249	3.931975283	7.278461903	0.544961657	0.128573473	0.211770429	0.53681879	0.126837912	0.234789094
9	168	2M	young	M1	Brn01	20240110	160	WT	sec01	F	KA	53	16.69625397	6.112123244	13.49509422	0.312638468	0.113939843	0.209135795	0.31502366	0.11532308	0.254624419
9	169	2M	young	M1	Brn01	20240110	160	WT	sec01	F	KA	32	14.59095144	6.137361705	6.306523234	0.472936332	0.187724566	0.193300392	0.455967233	0.191792553	0.197078851
9	170	2M	young	M1	Brn01	20240110	160	WT	sec01	F	KA	21	8.085435241	2.705989145	4.193423375	0.394056608	0.128484779	0.195801227	0.385020726	0.128856626	0.199686827
9	171	2M	young	M1	Brn01	20240110	160	WT	sec01	F	KA	361	184.2558324	65.12617683	150.4652325	0.49236263	0.168844721	0.19857294	0.510403968	0.180404922	0.416801198
9	172	2M	young	M1	Brn01	20240110	160	WT	sec01	F	KA	72	44.49748954	16.04588386	21.2270847	0.65441794	0.218547036	0.216413214	0.618020688	0.222859498	0.294820621
9	173	2M	young	M1	Brn01	20240110	160	WT	sec01	F	KA	75	42.55117109	11.0171969	26.81266499	0.591095185	0.153272766	0.22388213	0.567348948	0.146895959	0.3575022
9	174	2M	young	M1	Brn01	20240110	160	WT	sec01	F	KA	107	66.21721229	20.6274967	35.71964601	0.579879361	0.192919813	0.203860071	0.618852451	0.192780343	0.333828467
9	175	2M	young	M1	Brn01	20240110	160	WT	sec01	F	KA	90	50.66370639	14.81130691	30.11805905	0.589981943	0.176824087	0.233127337	0.562930071	0.164570077	0.334645101
9	176	2M	young	M1	Brn01	20240110	160	WT	sec01	F	KA	53	36.83288336	9.375326149	12.63471425	0.6507263	0.175264461	0.201762084	0.694960063	0.176892946	0.238390835
9	177	2M	young	M1	Brn01	20240110	160	WT	sec01	F	KA	53	8.288456514	4.963088423	11.47150385	0.159243845	0.094499123	0.20043211	0.156385972	0.093643178	0.216443469
9	178	2M	young	M1	Brn01	20240110	160	WT	sec01	F	KA	93	41.59316412	13.0433203	25.90473805	0.430457535	0.145426371	0.211884148	0.447238324	0.140250756	0.27854557
9	179	2M	young	M1	Brn01	20240110	160	WT	sec01	F	KA	33	13.49649808	6.205584839	7.534706682	0.416412776	0.184583301	0.209684394	0.40898479	0.188048025	0.228324445
9	180	2M	young	M1	Brn01	20240110	160	WT	sec01	F	KA	53	15.00930797	6.362371266	13.25433736	0.294434272	0.12141413	0.211254165	0.28319449	0.120044741	0.250081837
9	181	2M	young	M1	Brn01	20240110	160	WT	sec01	F	KA	29	16.13284504	4.451667041	7.098008722	0.542648014	0.153480012	0.22342546	0.556305002	0.15350576	0.244758921
9	182	2M	young	M1	Brn01	20240110	160	WT	sec01	F	KA	143	79.37787437	26.03535508	40.60613427	0.565865187	0.18752346	0.269335089	0.555090031	0.18206542	0.283958981
9	183	2M	young	M1	Brn01	20240110	160	WT	sec01	F	KA	291	124.2148626	42.15365835	105.894499	0.423411278	0.131372057	0.248327044	0.426855198	0.144857932	0.363898622
9	184	2M	young	M1	Brn01	20240110	160	WT	sec01	F	KA	408	198.2729835	67.64591441	142.0354921	0.444111468	0.154297941	0.224596469	0.485963195	0.16579881	0.348126206
9	185	2M	young	M1	Brn01	20240110	160	WT	sec01	F	KA	85	24.60209049	13.02771041	27.51633491	0.291141048	0.161494404	0.212474249	0.289436359	0.153267181	0.323721587
9	186	2M	young	M1	Brn01	20240110	160	WT	sec01	F	KA	32	13.34174106	3.132661939	11.53417264	0.399138818	0.096660181	0.334365225	0.416929408	0.097895686	0.360442895
9	187	2M	young	M1	Brn01	20240110	160	WT	sec01	F	KA	60	14.95950261	10.85790796	14.74401471	0.247871369	0.176459778	0.199413164	0.249325043	0.180965133	0.245733579
9	188	2M	young	M1	Brn01	20240110	160	WT	sec01	F	KA	44	10.62536047	6.38805218	11.82514682	0.244961471	0.146196689	0.217073321	0.241485465	0.145183004	0.268753337
9	189	2M	young	M1	Brn01	20240110	160	WT	sec01	F	KA	42	11.10254061	4.658457354	9.433829278	0.267159531	0.109284353	0.204798964	0.264346205	0.110915651	0.224614983
9	190	2M	young	M1	Brn01	20240110	160	WT	sec01	F	KA	37	12.83476001	5.414755486	9.423590466	0.346627532	0.142084832	0.213415374	0.346885406	0.146344743	0.254691634
9	191	2M	young	M1	Brn01	20240110	160	WT	sec01	F	KA	54	15.33986416	8.149675719	15.98464939	0.277446802	0.152121548	0.222754835	0.284071559	0.150919921	0.296012026
9	192	2M	young	M1	Brn01	20240110	160	WT	sec01	F	KA	25	6.94814986	4.471595302	5.30292207	0.284149145	0.179527839	0.200616899	0.277925994	0.178863812	0.212116883
9	193	2M	young	M1	Brn01	20240110	160	WT	sec01	F	KA	168	42.53809395	25.9558709	59.99630737	0.25989531	0.166040715	0.209011447	0.25320294	0.154499232	0.357120877
9	194	2M	young	M1	Brn01	20240110	160	WT	sec01	F	KA	80	20.24583803	14.29887848	19.91451895	0.246640288	0.183297365	0.201065407	0.253072975	0.178735981	0.248931487
9	195	2M	young	M1	Brn01	20240110	160	WT	sec01	F	KA	220	82.98271152	42.86770424	76.30345623	0.37891682	0.174784317	0.212894472	0.377194143	0.194853201	0.346833892
9	196	2M	young	M1	Brn01	20240110	160	WT	sec01	F	KA	28	4.153200567	1.071900509	4.946654461	0.144407568	0.037918669	0.158180743	0.148328592	0.038282161	0.176666231
9	197	2M	young	M1	Brn01	20240110	160	WT	sec01	F	KA	31	6.643747568	5.374547988	7.055039316	0.228502953	0.170567143	0.20376449	0.214314438	0.173372516	0.227581913
9	198	2M	young	M1	Brn01	20240110	160	WT	sec01	F	KA	114	36.11279482	14.69976352	26.43108264	0.323966609	0.128583153	0.19776987	0.316778902	0.128945294	0.231851602
9	199	2M	young	M1	Brn01	20240110	160	WT	sec01	F	KA	75	19.30637072	17.59650564	18.89315623	0.259487017	0.234301716	0.206608851	0.257418276	0.234620075	0.25190875
9	200	2M	young	M1	Brn01	20240110	160	WT	sec01	F	KA	29	8.097505108	5.78039217	7.587869078	0.282302079	0.197976654	0.241521832	0.279224314	0.199323868	0.261650658
9	201	2M	young	M1	Brn01	20240110	160	WT	sec01	F	KA	21	4.612222478	3.700968966	4.433722436	0.221082518	0.177113647	0.204183152	0.219629642	0.176236617	0.21112964
9	202	2M	young	M1	Brn01	20240110	160	WT	sec01	F	KA	55	15.15475692	8.803753749	12.37398344	0.27041657	0.15882035	0.204770988	0.275541035	0.16006825	0.224981517
9	203	2M	young	M1	Brn01	20240110	160	WT	sec01	F	KA	42	11.23433284	6.452933565	9.724727288	0.279533076	0.152529184	0.204639508	0.267484115	0.153641275	0.231541126
9	204	2M	young	M1	Brn01	20240110	160	WT	sec01	F	KA	102	27.36507215	21.18457316	30.29317155	0.277993155	0.191174563	0.209349489	0.268285021	0.207691894	0.296991878
9	205	2M	young	M1	Brn01	20240110	160	WT	sec01	F	KA	29	6.552849621	4.611398488	6.894316003	0.227555758	0.158823021	0.210186924	0.225960332	0.159013741	0.237735035
9	206	2M	young	M1	Brn01	20240110	160	WT	sec01	F	KA	21	6.342198864	3.140505061	4.677515849	0.297924187	0.149881155	0.209434771	0.30200947	0.14954786	0.22273885
9	207	2M	young	M1	Brn01	20240110	160	WT	sec01	F	KA	26	6.122819871	3.344167255	5.989761248	0.235312646	0.129506589	0.207594634	0.235493072	0.128621817	0.230375433
9	208	2M	young	M1	Brn01	20240110	160	WT	sec01	F	KA	84	17.11470208	13.61995877	24.89600983	0.209871535	0.166053412	0.208488752	0.203746453	0.162142366	0.296381069
9	209	2M	young	M1	Brn01	20240110	160	WT	sec01	F	KA	109	9.831723507	5.041199381	34.43100625	0.095622929	0.052721983	0.205662747	0.090199298	0.046249536	0.315880791
9	210	2M	young	M1	Brn01	20240110	160	WT	sec01	F	KA	82	21.03227282	14.9396963	22.82375823	0.256555384	0.183201452	0.206451841	0.256491132	0.182191418	0.278338515
9	211	2M	young	M1	Brn01	20240110	160	WT	sec01	F	KA	347	77.40213625	66.35233083	103.6337683	0.232706592	0.184627208	0.20627056	0.223060911	0.191217092	0.298656393
9	212	2M	young	M1	Brn01	20240110	160	WT	sec01	F	KA	42	4.825406253	2.162768006	10.2949569	0.108737485	0.050928681	0.187878403	0.114890625	0.051494476	0.245118021
9	213	2M	young	M1	Brn01	20240110	160	WT	sec01	F	KA	26	9.142702341	2.917051949	3.918928809	0.344991226	0.11451133	0.136416747	0.351642398	0.112194306	0.150728031
9	214	2M	young	M1	Brn01	20240110	160	WT	sec01	F	KA	34	7.298695371	3.19931335	7.586297408	0.206994356	0.092237926	0.204495688	0.214667511	0.094097451	0.223126394
9	215	2M	young	M1	Brn01	20240110	160	WT	sec01	F	KA	59	19.17634857	7.839124195	15.0939956	0.32492752	0.139628952	0.21409107	0.325022857	0.132866512	0.255830434
9	216	2M	young	M1	Brn01	20240110	160	WT	sec01	F	KA	21	5.395803794	3.78278783	4.740794972	0.251561411	0.181684479	0.209660133	0.256943038	0.180132754	0.225752142
9	217	2M	young	M1	Brn01	20240110	160	WT	sec01	F	KA	98	10.34039827	9.165789269	22.83190663	0.116936725	0.087159007	0.202981297	0.105514268	0.093528462	0.232978639
9	218	2M	young	M1	Brn01	20240110	160	WT	sec01	F	KA	48	16.23965818	5.525810629	10.08766308	0.337639693	0.116087985	0.203899012	0.338326212	0.115121055	0.210159648
9	219	2M	young	M1	Brn01	20240110	160	WT	sec01	F	KA	51	15.38397801	7.324116915	11.75947198	0.296477711	0.144053888	0.201086296	0.301646628	0.143610136	0.230577882
9	220	2M	young	M1	Brn01	20240110	160	WT	sec01	F	KA	83	8.373815529	3.607568471	35.03616393	0.103595961	0.042788266	0.259897078	0.100889344	0.04346468	0.422122457
9	221	2M	young	M1	Brn01	20240110	160	WT	sec01	F	KA	273	36.32399478	27.75672545	64.12979323	0.14001162	0.096570124	0.206618425	0.133054926	0.101672987	0.234907667
9	222	2M	young	M1	Brn01	20240110	160	WT	sec01	F	KA	28	6.110170111	2.639337771	5.914503679	0.219088081	0.094082361	0.20205806	0.218220361	0.094262063	0.211232274
9	223	2M	young	M1	Brn01	20240110	160	WT	sec01	F	KA	24	4.146105133	1.679041732	5.764919505	0.166349788	0.068413316	0.230725568	0.172754381	0.069960072	0.240204979
9	224	2M	young	M1	Brn01	20240110	160	WT	sec01	F	KA	27	4.768108651	3.628015578	5.595300227	0.179025966	0.133415733	0.196942093	0.176596617	0.134370947	0.207233342
9	225	2M	young	M1	Brn01	20240110	160	WT	sec01	F	KA	98	27.95143051	10.94630347	21.8596932	0.283504999	0.105039493	0.199486413	0.285218679	0.111696974	0.223058094
9	226	2M	young	M1	Brn01	20240110	160	WT	sec01	F	KA	55	15.37457848	7.296925366	12.3139696	0.281628832	0.136481548	0.200003468	0.27953779	0.13267137	0.223890356
9	227	2M	young	M1	Brn01	20240110	160	WT	sec01	F	KA	36	8.376455322	4.885023259	7.337819442	0.234203097	0.131726896	0.194009137	0.232679314	0.135695091	0.203828318
9	228	2M	young	M1	Brn01	20240110	160	WT	sec01	F	KA	45	14.1179522	7.32620737	10.09971774	0.316158612	0.163284713	0.207964517	0.313732271	0.162804608	0.224438172
9	229	2M	young	M1	Brn01	20240110	160	WT	sec01	F	KA	73	20.30356301	8.991561763	21.84060416	0.289624712	0.122540684	0.213100717	0.278131	0.123172079	0.299186358
9	230	2M	young	M1	Brn01	20240110	160	WT	sec01	F	KA	84	19.90891893	8.528816678	19.51834898	0.233379341	0.100251311	0.207044582	0.23701094	0.101533532	0.232361297
9	231	2M	young	M1	Brn01	20240110	160	WT	sec01	F	KA	36	7.972961038	3.641702905	8.716990963	0.229066642	0.10362671	0.2122512	0.22147114	0.101158414	0.242138638
9	232	2M	young	M1	Brn01	20240110	160	WT	sec01	F	KA	91	26.34740214	13.46535449	32.51665528	0.284914824	0.13978354	0.214887902	0.289531892	0.147970928	0.357325882
9	233	2M	young	M1	Brn01	20240110	160	WT	sec01	F	KA	38	9.545983046	5.047455557	8.305424616	0.255846324	0.135167807	0.203579937	0.25121008	0.132827778	0.218563806
9	234	2M	young	M1	Brn01	20240110	160	WT	sec01	F	KA	52	16.6429847	8.07087817	13.80965896	0.313412318	0.150282474	0.209867502	0.320057398	0.155209196	0.265570365
9	235	2M	young	M1	Brn01	20240110	160	WT	sec01	F	KA	129	35.57251866	18.77663849	30.92178218	0.278234666	0.145629784	0.215329015	0.275755959	0.145555337	0.239703738
9	236	2M	young	M1	Brn01	20240110	160	WT	sec01	F	KA	20	5.045639738	1.002853446	2.741039142	0.254217849	0.050427253	0.128948908	0.252281987	0.050142672	0.137051957
9	237	2M	young	M1	Brn01	20240110	160	WT	sec01	F	KA	63	17.657557	7.137117557	16.19035636	0.293631265	0.117616541	0.208405814	0.280278682	0.11328758	0.256989783
9	238	2M	young	M1	Brn01	20240110	160	WT	sec01	F	KA	95	26.99632259	14.70601966	22.31020063	0.284681374	0.146574825	0.203166247	0.284171817	0.154800207	0.234844217
9	239	2M	young	M1	Brn01	20240110	160	WT	sec01	F	KA	168	72.15211716	31.20169367	39.1724727	0.428759441	0.176109458	0.194357659	0.429476888	0.185724367	0.23316948
9	240	2M	young	M1	Brn01	20240110	160	WT	sec01	F	KA	83	34.23051792	12.9423515	21.3488823	0.396933479	0.152027271	0.205866003	0.412415879	0.155931946	0.257215449
9	241	2M	young	M1	Brn01	20240110	160	WT	sec01	F	KA	141	62.64194709	24.26720079	30.85049202	0.437497096	0.165803467	0.195260121	0.444269128	0.172107807	0.218797816
9	242	2M	young	M1	Brn01	20240110	160	WT	sec01	F	KA	66	19.8064698	13.63889529	14.50308995	0.311584954	0.182809185	0.19722652	0.300098027	0.206649929	0.219743787
9	243	2M	young	M1	Brn01	20240110	160	WT	sec01	F	KA	95	37.62160695	16.38075837	27.34132911	0.390411022	0.16905944	0.202632972	0.396016915	0.172429036	0.287803464
9	244	2M	young	M1	Brn01	20240110	160	WT	sec01	F	KA	116	39.604715	10.93913179	38.17372389	0.336929838	0.097380304	0.208972306	0.341419957	0.09430286	0.329083827
9	245	2M	young	M1	Brn01	20240110	160	WT	sec01	F	KA	23	5.878690735	2.224734887	4.476157784	0.25890745	0.096550372	0.191914898	0.255595249	0.096727604	0.194615556
9	246	2M	young	M1	Brn01	20240110	160	WT	sec01	F	KA	41	9.554329723	3.025543593	8.173968151	0.231831926	0.072230588	0.192105465	0.233032432	0.073793746	0.199365077
9	247	2M	young	M1	Brn01	20240110	160	WT	sec01	F	KA	122	34.13403521	15.16301214	28.86652923	0.294761578	0.121873807	0.202121875	0.279787174	0.124286985	0.236610895
9	248	2M	young	M1	Brn01	20240110	160	WT	sec01	F	KA	39	2.798702985	2.108369578	9.601556346	0.07091783	0.052519265	0.227198441	0.071761615	0.054060758	0.246193752
9	249	2M	young	M1	Brn01	20240110	160	WT	sec01	F	KA	41	2.545738898	1.110719472	10.70818643	0.062325876	0.028054113	0.213293822	0.062091193	0.027090719	0.261175279
9	250	2M	young	M1	Brn01	20240110	160	WT	sec01	F	KA	22	1.389440767	0.510002291	6.36659798	0.062213725	0.023658665	0.28133328	0.063156399	0.023181922	0.289390817
9	251	2M	young	M1	Brn01	20240110	160	WT	sec01	F	KA	47	8.20180057	3.549691003	9.744747117	0.171174254	0.075684748	0.184586208	0.174506395	0.07552534	0.207335045
9	252	2M	young	M1	Brn01	20240110	160	WT	sec01	F	KA	81	16.23476	24.24103134	27.27663074	0.195488612	0.294494424	0.21688352	0.200429136	0.299271992	0.336748528
9	253	2M	young	M1	Brn01	20240110	160	WT	sec01	F	KA	59	10.17674527	3.434271757	18.9772183	0.169443116	0.05583068	0.220247336	0.172487208	0.058207996	0.321647768
9	254	2M	young	M1	Brn01	20240110	160	WT	sec01	F	KA	68	14.5586175	5.814694464	16.11337453	0.195275355	0.085338059	0.207211865	0.214097316	0.085510213	0.23696139
9	255	2M	young	M1	Brn01	20240110	160	WT	sec01	F	KA	67	17.39514764	8.354467042	21.47322805	0.262721575	0.126666411	0.217140332	0.259629069	0.124693538	0.320495941
9	256	2M	young	M1	Brn01	20240110	160	WT	sec01	F	KA	44	19.64496818	5.84202338	12.54987422	0.434570513	0.135216619	0.235955076	0.44647655	0.132773259	0.285224414
9	257	2M	young	M1	Brn01	20240110	160	WT	sec01	F	KA	31	8.177065715	5.223804131	5.454123758	0.25353151	0.168488215	0.154060808	0.263776313	0.168509811	0.175939476
9	258	2M	young	M1	Brn01	20240110	160	WT	sec01	F	KA	79	12.52585645	6.047547158	31.11357281	0.138236762	0.071482649	0.230356652	0.158555145	0.07655123	0.393842694
9	259	2M	young	M1	Brn01	20240110	160	WT	sec01	F	KA	31	8.446524769	2.171267275	5.788860932	0.272480354	0.068522545	0.161330778	0.272468541	0.07004088	0.186737449
9	260	2M	young	M1	Brn01	20240110	160	WT	sec01	F	KA	54	11.4011139	5.155184239	19.08329897	0.209965361	0.09738735	0.263053939	0.211131739	0.095466375	0.353394425
9	261	2M	young	M1	Brn01	20240110	160	WT	sec01	F	KA	22	3.724361062	1.323186081	4.974837855	0.163135378	0.05891391	0.20754852	0.169289139	0.060144822	0.226128993
9	262	2M	young	M1	Brn01	20240110	160	WT	sec01	F	KA	274	48.20332643	37.88131535	66.54731052	0.190340789	0.136975236	0.20047378	0.175924549	0.138252976	0.242873396
9	263	2M	young	M1	Brn01	20240110	160	WT	sec01	F	KA	81	16.33493555	6.05065994	16.81483175	0.184306096	0.072875181	0.197602902	0.201665871	0.074699505	0.207590515
9	264	2M	young	M1	Brn01	20240110	160	WT	sec01	F	KA	59	17.97355607	9.049500272	13.82163724	0.287426564	0.14908128	0.204081152	0.304636544	0.153381361	0.234265038
9	265	2M	young	M1	Brn01	20240110	160	WT	sec01	F	KA	38	6.910643175	2.603952095	9.319645986	0.186607965	0.071473259	0.204129811	0.181859031	0.068525055	0.245253842
9	266	2M	young	M1	Brn01	20240110	160	WT	sec01	F	KA	44	18.6138247	5.058243662	10.30081637	0.415239185	0.117302968	0.206866561	0.42304147	0.114960083	0.234109463
9	267	2M	young	M1	Brn01	20240110	160	WT	sec01	F	KA	52	11.715343	5.887083262	13.88158998	0.233681022	0.115783279	0.207731238	0.225295058	0.11321314	0.266953653
9	268	2M	young	M1	Brn01	20240110	160	WT	sec01	F	KA	20	5.718852505	3.925719082	4.476630837	0.279978403	0.193729716	0.212711942	0.285942625	0.196285954	0.223831542
9	269	2M	young	M1	Brn01	20240110	160	WT	sec01	F	KA	185	88.45630559	31.29405671	69.61599159	0.468723981	0.161280232	0.207639463	0.478142192	0.169157063	0.376302657
9	270	2M	young	M1	Brn01	20240110	160	WT	sec01	F	KA	36	14.89597929	4.867688991	8.002273589	0.412030045	0.136781873	0.204411553	0.413777202	0.135213583	0.222285377
9	271	2M	young	M1	Brn01	20240110	160	WT	sec01	F	KA	57	15.27528805	6.636270709	12.81950103	0.26215663	0.110059345	0.198736817	0.26798751	0.116425802	0.224903527
9	272	2M	young	M1	Brn01	20240110	160	WT	sec01	F	KA	64	33.41992831	12.48462659	14.06694129	0.532707078	0.191801456	0.19910989	0.52218638	0.19507229	0.219795958
9	273	2M	young	M1	Brn01	20240110	160	WT	sec01	F	KA	119	54.41864654	19.80413525	28.7116808	0.466809084	0.15340311	0.202737376	0.457299551	0.166421305	0.241274629
9	274	2M	young	M1	Brn01	20240110	160	WT	sec01	F	KA	256	113.8649116	44.07531849	88.90170133	0.430424581	0.190241856	0.212280242	0.444784811	0.172169213	0.347272271
9	275	2M	young	M1	Brn01	20240110	160	WT	sec01	F	KA	66	26.85934225	11.66228731	15.90830854	0.413728237	0.178203403	0.201557642	0.406959731	0.176701323	0.241034978
9	276	2M	young	M1	Brn01	20240110	160	WT	sec01	F	KA	98	46.86300445	12.85076685	22.49636069	0.46943495	0.139689456	0.197216953	0.478193923	0.131130274	0.229554701
9	277	2M	young	M1	Brn01	20240110	160	WT	sec01	F	KA	30	12.09222561	6.180697322	6.69947356	0.401217675	0.20583098	0.211375091	0.403074187	0.206023244	0.223315785
9	278	2M	young	M1	Brn01	20240110	160	WT	sec01	F	KA	76	10.85152978	25.76955809	18.57984293	0.15366833	0.312576954	0.203121644	0.142783287	0.339073133	0.244471617
9	279	2M	young	M1	Brn01	20240110	160	WT	sec01	F	KA	100	27.09683377	10.47837036	32.28303948	0.275062574	0.109997367	0.209748053	0.270968338	0.104783704	0.322830395
9	280	2M	young	M1	Brn01	20240110	160	WT	sec01	F	KA	166	57.11552599	36.21438929	49.90507364	0.349385824	0.203290184	0.22588744	0.344069434	0.218158972	0.300632974
9	281	2M	young	M1	Brn01	20240110	160	WT	sec01	F	KA	143	79.92785537	30.51920342	40.38437481	0.528408865	0.220333027	0.20425765	0.558936052	0.213421003	0.282408215
9	282	2M	young	M1	Brn01	20240110	160	WT	sec01	F	KA	78	36.44226739	13.60798049	20.30965137	0.481222643	0.167750905	0.201486908	0.467208556	0.174461288	0.260380146
9	283	2M	young	M1	Brn01	20240110	160	WT	sec01	F	KA	23	6.28561838	3.587640196	6.906095996	0.279312877	0.15458563	0.279443164	0.273287756	0.155984356	0.300265043
9	284	2M	young	M1	Brn01	20240110	160	WT	sec01	F	KA	211	103.5823302	34.99975593	101.0143588	0.471386251	0.170812738	0.206219838	0.490911518	0.165875621	0.478741037
9	285	2M	young	M1	Brn01	20240110	160	WT	sec01	F	KA	169	82.82206467	46.95764086	65.3520257	0.450553512	0.279405345	0.2018322	0.490071389	0.277855863	0.386698377
9	286	2M	young	M1	Brn01	20240110	160	WT	sec01	F	KA	27	9.940123618	6.027222082	5.757015333	0.371492336	0.224478333	0.201264591	0.368152727	0.223230447	0.21322279
9	287	2M	young	M1	Brn01	20240110	160	WT	sec01	F	KA	38	3.101152062	1.227100031	6.629144736	0.079208195	0.034332106	0.152764311	0.081609265	0.032292106	0.174451177
9	288	2M	young	M1	Brn01	20240110	160	WT	sec01	F	KA	86	41.13757539	26.0915999	26.28131524	0.464326042	0.281278816	0.214647025	0.4783439	0.303390696	0.305596689
9	289	2M	young	M1	Brn01	20240110	160	WT	sec01	F	KA	116	30.05934247	12.69958042	33.00875872	0.266614787	0.115366488	0.202604934	0.259132263	0.109479142	0.284558265
9	290	2M	young	M1	Brn01	20240110	160	WT	sec01	F	KA	46	13.42597082	4.925108701	10.0999466	0.300938429	0.109076829	0.197406731	0.291868931	0.10706758	0.219564057
9	291	2M	young	M1	Brn01	20240110	160	WT	sec01	F	KA	98	29.56325634	10.69623868	21.10939202	0.296363185	0.107051391	0.196230038	0.301665881	0.109145293	0.215401959
9	292	2M	young	M1	Brn01	20240110	160	WT	sec01	F	KA	42	17.43053326	4.767956063	10.50504307	0.415026122	0.11585854	0.210104685	0.415012697	0.113522763	0.250120073
9	293	2M	young	M1	Brn01	20240110	160	WT	sec01	F	KA	133	52.92677195	19.81747164	42.40784326	0.411714805	0.151758396	0.208661352	0.397945654	0.149003546	0.318855964
9	294	2M	young	M1	Brn01	20240110	160	WT	sec01	F	KA	204	84.20758361	23.39310295	65.75617611	0.393898339	0.115362426	0.204014748	0.412782273	0.114672073	0.322334197
9	295	2M	young	M1	Brn01	20240110	160	WT	sec01	F	KA	52	12.51444259	4.504860003	10.88703744	0.242620354	0.089953841	0.200408179	0.240662358	0.086631923	0.209366105
9	296	2M	young	M1	Brn01	20240110	160	WT	sec01	F	KA	37	8.159090579	5.493354663	8.630167127	0.218025144	0.142247145	0.208372118	0.220515962	0.148469045	0.23324776
9	297	2M	young	M1	Brn01	20240110	160	WT	sec01	F	KA	41	8.897520363	3.55310902	11.70353252	0.220782789	0.086747539	0.224529282	0.217012692	0.086661196	0.285452013
9	298	2M	young	M1	Brn01	20240110	160	WT	sec01	F	KA	127	33.09965676	24.57279313	33.04411387	0.271179298	0.167845201	0.202813495	0.260627219	0.19348656	0.260189873
9	299	2M	young	M1	Brn01	20240110	160	WT	sec01	F	KA	78	5.585320842	3.466163129	20.85326919	0.073706162	0.04141016	0.205913718	0.071606677	0.044437989	0.267349605
9	300	2M	young	M1	Brn01	20240110	160	WT	sec01	F	KA	27	2.774288565	0.551873047	5.806912318	0.100327172	0.020561981	0.206080271	0.102751428	0.020439742	0.215070827
9	301	2M	young	M1	Brn01	20240110	160	WT	sec01	F	KA	44	22.57891202	9.90818648	10.13762112	0.521448638	0.215999084	0.209821954	0.513157091	0.225186056	0.23040048
9	302	2M	young	M1	Brn01	20240110	160	WT	sec01	F	KA	22	4.7041886	1.098558027	3.019821495	0.223084554	0.051479245	0.130317917	0.213826755	0.049934456	0.137264613
9	303	2M	young	M1	Brn01	20240110	160	WT	sec01	F	KA	69	36.32014948	17.61304638	20.03913932	0.534571069	0.247959693	0.210008157	0.526378978	0.255261542	0.290422309
9	304	2M	young	M1	Brn01	20240110	160	WT	sec01	F	KA	191	16.45685514	13.46106663	49.1264973	0.089253071	0.062908878	0.212907777	0.086161545	0.070476789	0.257206792
9	305	2M	young	M1	Brn01	20240110	160	WT	sec01	F	KA	119	12.57679109	7.009597924	25.83724728	0.103044176	0.058249308	0.200668988	0.10568732	0.058904184	0.217119725
9	306	2M	young	M1	Brn01	20240110	160	WT	sec01	F	KA	25	3.847775958	1.220035106	4.934081003	0.158210923	0.048651148	0.19401218	0.153911038	0.048801404	0.19736324
9	307	2M	young	M1	Brn01	20240110	160	WT	sec01	F	KA	133	14.49100484	9.996292062	31.42589454	0.092290604	0.069750336	0.217707197	0.108954924	0.075160091	0.236284921
9	308	2M	young	M1	Brn01	20240110	160	WT	sec01	F	KA	49	3.078477152	2.627435725	12.1302357	0.061557183	0.059559778	0.207632564	0.062826064	0.053621137	0.247555831
9	309	2M	young	M1	Brn01	20240110	160	WT	sec01	F	KA	38	3.782848887	1.776211187	9.32355231	0.097341789	0.045447651	0.208525304	0.099548655	0.0467424	0.24535664
9	310	2M	young	M1	Brn01	20240110	160	WT	sec01	F	KA	110	38.69079122	7.844831053	65.33521028	0.355204137	0.077655012	0.27696512	0.351734466	0.071316646	0.593956457
9	311	2M	young	M1	Brn01	20240110	160	WT	sec01	F	KA	65	28.28688484	13.90051119	21.27844663	0.445462987	0.205214136	0.214576179	0.435182844	0.213854018	0.327360717
9	312	2M	young	M1	Brn01	20240110	160	WT	sec01	F	KA	51	13.83425647	5.739818431	15.4426337	0.271192781	0.110949075	0.218949524	0.271259931	0.112545459	0.302796739
9	313	2M	young	M1	Brn01	20240110	160	WT	sec01	F	KA	26	2.573510356	1.458487831	6.501182571	0.097535669	0.056239305	0.220629107	0.098981168	0.056095686	0.250045484
9	314	2M	young	M1	Brn01	20240110	160	WT	sec01	F	KA	58	7.922484167	1.994064247	19.05116351	0.12371252	0.03784931	0.220838969	0.136594555	0.034380418	0.328468336
9	315	2M	young	M1	Brn01	20240110	160	WT	sec01	F	KA	29	4.496681161	2.188693061	6.546410307	0.160626637	0.071961547	0.198295056	0.155057971	0.075472175	0.225738286
9	316	2M	young	M1	Brn01	20240110	160	WT	sec01	F	KA	58	7.462256841	3.258884583	16.00263976	0.129731512	0.059832012	0.214279671	0.128659601	0.056187665	0.275907582
9	317	2M	young	M1	Brn01	20240110	160	WT	sec01	F	KA	41	6.479285859	6.163454659	11.92204165	0.150447174	0.148142214	0.222273934	0.158031362	0.150328162	0.290781504
9	318	2M	young	M1	Brn01	20240110	160	WT	sec01	F	KA	76	15.62868692	8.154558614	19.55078965	0.208509084	0.109575036	0.218467777	0.205640617	0.107296824	0.257247232
9	319	2M	young	M1	Brn01	20240110	160	WT	sec01	F	KA	86	14.00396735	8.588494688	31.44789797	0.172230276	0.096789671	0.225981027	0.16283683	0.099866217	0.365673232
9	320	2M	young	M1	Brn01	20240110	160	WT	sec01	F	KA	100	30.32478827	15.68964672	47.93899442	0.315445823	0.148087823	0.223093298	0.303247883	0.156896467	0.479389944
9	321	2M	young	M1	Brn01	20240110	160	WT	sec01	F	KA	58	19.18358129	6.936278336	18.46668194	0.315037102	0.121944132	0.227719672	0.330751402	0.119591006	0.318391068
9	322	2M	young	M1	Brn01	20240110	160	WT	sec01	F	KA	20	3.025726676	2.432532214	4.445334554	0.14729299	0.119768062	0.211130869	0.151286334	0.121626611	0.222266728
9	323	2M	young	M1	Brn01	20240110	160	WT	sec01	F	KA	84	16.50209811	8.539879434	33.68494703	0.199386369	0.095761806	0.226897296	0.196453549	0.101665231	0.401011274
9	324	2M	young	M1	Brn01	20240110	160	WT	sec01	F	KA	53	7.146761239	3.156878009	13.85391018	0.133569516	0.064283606	0.213301225	0.134844552	0.059563736	0.261394532
9	325	2M	young	M1	Brn01	20240110	160	WT	sec01	F	KA	143	47.12753484	17.76168463	40.28708316	0.310353659	0.123870679	0.204234584	0.329563181	0.124207585	0.281727854
9	326	2M	young	M1	Brn01	20240110	160	WT	sec01	F	KA	48	6.905882359	3.535729006	11.07632555	0.14916457	0.074316777	0.204797435	0.143872549	0.073661021	0.230756782
9	327	2M	young	M1	Brn01	20240110	160	WT	sec01	F	KA	43	6.517189294	4.382589459	11.98091097	0.145027846	0.096996262	0.231016249	0.151562542	0.101920685	0.278625837
9	328	2M	young	M1	Brn01	20240110	160	WT	sec01	F	KA	89	17.25566489	7.855893802	28.41399251	0.168970516	0.08820083	0.215596826	0.193883875	0.08826847	0.319258343
9	329	2M	young	M1	Brn01	20240110	160	WT	sec01	F	KA	39	8.090165526	4.138139904	9.423483595	0.201365232	0.106875983	0.205747264	0.207440142	0.106106151	0.241627784
9	330	2M	young	M1	Brn01	20240110	160	WT	sec01	F	KA	149	22.88737311	15.18899827	40.10055709	0.151357215	0.110923041	0.202568727	0.153606531	0.101939586	0.269131256
9	331	2M	young	M1	Brn01	20240110	160	WT	sec01	F	KA	68	10.83154038	6.991500728	17.97653157	0.156059885	0.106851887	0.211899689	0.159287358	0.102816187	0.264360758
9	332	2M	young	M1	Brn01	20240110	160	WT	sec01	F	KA	29	9.798580915	3.816159308	6.60985738	0.361419088	0.129869538	0.204985632	0.337882101	0.1315917	0.227926117
9	333	2M	young	M1	Brn01	20240110	160	WT	sec01	F	KA	38	6.665857941	1.680811774	9.681910455	0.173333513	0.047630588	0.21568807	0.175417314	0.044231889	0.254787117
9	334	2M	young	M1	Brn01	20240110	160	WT	sec01	F	KA	32	5.148683891	3.042664222	7.569237798	0.168467232	0.094932097	0.204743649	0.160896372	0.095083257	0.236538681
9	335	2M	young	M1	Brn01	20240110	160	WT	sec01	F	KA	37	11.87211415	3.66955062	9.316350028	0.333646592	0.099552551	0.212270946	0.32086795	0.099177044	0.251793244
9	336	2M	young	M1	Brn01	20240110	160	WT	sec01	F	KA	40	5.199374378	2.891874574	10.80215156	0.140633928	0.073286539	0.220825175	0.129984359	0.072296864	0.270053789
9	337	2M	young	M1	Brn01	20240110	160	WT	sec01	F	KA	20	2.891477861	1.315220881	4.15436025	0.144778776	0.064031551	0.20141674	0.144573893	0.065761044	0.207718012
9	338	2M	young	M1	Brn01	20240110	160	WT	sec01	F	KA	24	2.944350369	2.567009985	4.723750696	0.124758718	0.107056344	0.193780042	0.122681265	0.106958749	0.196822946
9	339	2M	young	M1	Brn01	20240110	160	WT	sec01	F	KA	66	9.709864952	5.98640421	14.76472114	0.137145037	0.089852241	0.199647008	0.147119166	0.090703094	0.223707896
9	340	2M	young	M1	Brn01	20240110	160	WT	sec01	F	KA	22	7.359899282	3.380147979	9.564705923	0.334540876	0.15364309	0.43475936	0.334540876	0.15364309	0.43475936
9	341	2M	young	M1	Brn01	20240110	160	WT	sec01	F	KA	22	4.116319522	1.05551232	5.11779961	0.188909039	0.048677454	0.214649834	0.187105433	0.047977833	0.232627255
9	342	2M	young	M1	Brn01	20240110	160	WT	sec01	F	KA	22	7.351384759	2.939757399	6.580376878	0.334153853	0.133625336	0.29910804	0.334153853	0.133625336	0.29910804
9	343	2M	young	M1	Brn01	20240110	160	WT	sec01	F	KA	59	7.539070733	7.332707748	12.34285501	0.131328044	0.128863713	0.196099414	0.12778086	0.124283182	0.209200932
9	344	2M	young	M1	Brn01	20240110	160	WT	sec01	F	KA	62	7.307377778	5.957686752	13.20581366	0.120443981	0.094445998	0.202925776	0.117860932	0.096091722	0.212996995
9	345	2M	young	M1	Brn01	20240110	160	WT	sec01	F	KA	173	22.58284889	13.10881209	38.51351182	0.135414404	0.070631415	0.203313156	0.130536699	0.07577348	0.222621456
9	346	2M	young	M1	Brn01	20240110	160	WT	sec01	F	KA	47	6.128023222	1.488960102	12.95484854	0.13328832	0.032048524	0.21803006	0.130383473	0.031680002	0.275635075
9	347	2M	young	M1	Brn01	20240110	160	WT	sec01	F	KA	24	5.298283368	1.77851532	5.880979627	0.224704357	0.073456932	0.219287402	0.220761807	0.074104805	0.245040818
9	348	2M	young	M1	Brn01	20240110	160	WT	sec01	F	KA	31	9.095292568	2.216052495	7.359151572	0.290712023	0.074566071	0.201024263	0.293396534	0.071485564	0.237391986
9	349	2M	young	M1	Brn01	20240110	160	WT	sec01	F	KA	30	10.31148244	5.885343708	6.517143503	0.347343023	0.195784695	0.203044175	0.343716081	0.196178124	0.217238117
9	350	2M	young	M1	Brn01	20240110	160	WT	sec01	F	KA	34	7.515236124	3.248462662	8.318394795	0.217131393	0.095347344	0.212314032	0.221036357	0.095543019	0.24465867
9	351	2M	young	M1	Brn01	20240110	160	WT	sec01	F	KA	38	11.90844586	4.442954123	10.32330811	0.308896856	0.117176571	0.222612174	0.313380154	0.116919845	0.271666003
9	352	2M	young	M1	Brn01	20240110	160	WT	sec01	F	KA	25	4.298619047	1.070222028	5.023361608	0.170133733	0.043278946	0.183157312	0.171944762	0.042808881	0.200934464
9	353	2M	young	M1	Brn01	20240110	160	WT	sec01	F	KA	32	7.848233685	5.120042741	7.838925689	0.248654341	0.156517509	0.212620163	0.245257303	0.160001336	0.244966428
9	354	2M	young	M1	Brn01	20240110	160	WT	sec01	F	KA	60	4.202182051	3.829358358	15.52385746	0.06799115	0.066733196	0.210204015	0.070036368	0.063822639	0.258730958
9	355	2M	young	M1	Brn01	20240110	160	WT	sec01	F	KA	22	9.271244407	3.216601819	2.286457628	0.424298089	0.145872435	0.103781377	0.4214202	0.146209174	0.103929892
9	356	2M	young	M1	Brn01	20240110	160	WT	sec01	F	KA	69	7.462928209	4.768230736	20.17840844	0.117401741	0.068613366	0.213841694	0.10815838	0.069104793	0.292440702
9	357	2M	young	M1	Brn01	20240110	160	WT	sec01	F	KA	24	10.91657901	4.808712944	2.562493309	0.451820368	0.198019236	0.106813879	0.454857459	0.200363039	0.106770555
9	358	2M	young	M1	Brn01	20240110	160	WT	sec01	F	KA	129	55.76147076	25.31625845	43.88664068	0.437712244	0.201434772	0.213356307	0.432259463	0.196250065	0.340206517
9	359	2M	young	M1	Brn01	20240110	160	WT	sec01	F	KA	95	37.95213252	15.73273826	22.07661557	0.401050498	0.173779236	0.218781143	0.399496132	0.165607771	0.232385427
9	360	2M	young	M1	Brn01	20240110	160	WT	sec01	F	KA	59	4.577767614	1.774654768	15.91628912	0.082170526	0.033794572	0.193837437	0.077589282	0.030078894	0.269767612
9	361	2M	young	M1	Brn01	20240110	160	WT	sec01	F	KA	27	2.183627084	1.502479602	4.019668877	0.077707078	0.05567712	0.137046362	0.080875077	0.055647393	0.148876625
9	362	2M	young	M1	Brn01	20240110	160	WT	sec01	F	KA	36	17.08706793	6.327824816	10.78588541	0.462381575	0.1779184	0.28008114	0.474640776	0.175772912	0.299607928
9	363	2M	young	M1	Brn01	20240110	160	WT	sec01	F	KA	230	115.1809871	43.98873873	79.0167542	0.472005562	0.197972312	0.24511946	0.5007869	0.191255386	0.343551105
9	364	2M	young	M1	Brn01	20240110	160	WT	sec01	F	KA	144	48.7060807	24.91154341	33.55426882	0.35579618	0.168851249	0.199351297	0.338236672	0.172996829	0.233015756
9	365	2M	young	M1	Brn01	20240110	160	WT	sec01	F	KA	32	2.407354839	1.246128034	3.976363771	0.074897954	0.037612536	0.114336805	0.075229839	0.038941501	0.124261368
9	366	2M	young	M1	Brn01	20240110	160	WT	sec01	F	KA	36	13.97088584	3.451941699	8.377813399	0.383887372	0.097469246	0.194382885	0.388080162	0.095887269	0.232717039
9	367	2M	young	M1	Brn01	20240110	160	WT	sec01	F	KA	27	10.30003813	5.800686732	6.690913275	0.395520965	0.218133825	0.228584219	0.381482894	0.214840249	0.247811603
9	368	2M	young	M1	Brn01	20240110	160	WT	sec01	F	KA	263	115.6122987	47.29056221	154.3552452	0.442196848	0.183115892	0.237230035	0.439590489	0.179812024	0.586902073
9	369	2M	young	M1	Brn01	20240110	160	WT	sec01	F	KA	114	59.19246215	28.98823524	44.82888532	0.510021588	0.246989261	0.25101495	0.519232124	0.254282765	0.393235836
9	370	2M	young	M1	Brn01	20240110	160	WT	sec01	F	KA	23	7.996658236	2.30666057	5.10351719	0.325666258	0.103516031	0.207802055	0.347680793	0.10028959	0.221892052
9	371	2M	young	M1	Brn01	20240110	160	WT	sec01	F	KA	56	16.04806599	8.15848019	14.17241159	0.280774268	0.146332748	0.209871314	0.286572607	0.145687146	0.253078778
9	372	2M	young	M1	Brn01	20240110	160	WT	sec01	F	KA	116	58.74670002	17.54596785	41.07695119	0.455547327	0.154768221	0.205370278	0.506437069	0.151258344	0.354111648
9	373	2M	young	M1	Brn01	20240110	160	WT	sec01	F	KA	50	27.90455458	9.30852215	12.66440839	0.543197921	0.189719051	0.210753251	0.558091092	0.186170443	0.253288168
9	374	2M	young	M1	Brn01	20240110	160	WT	sec01	F	KA	21	5.088960126	2.095643535	4.523567557	0.24180845	0.096885888	0.203237455	0.242331435	0.099792549	0.215407979
9	375	2M	young	M1	Brn01	20240110	160	WT	sec01	F	KA	107	35.52622263	18.48171202	39.14616632	0.350089217	0.150915664	0.21552827	0.332020772	0.172726281	0.365852022
9	376	2M	young	M1	Brn01	20240110	160	WT	sec01	F	KA	361	138.1747006	54.11415263	160.4561383	0.401324394	0.150607444	0.261912359	0.382755403	0.1499007	0.444476837
9	377	2M	young	M1	Brn01	20240110	160	WT	sec01	F	KA	36	13.10038891	3.983657584	15.55143058	0.357952805	0.112167162	0.398369193	0.363899692	0.110657155	0.431984183
9	378	2M	young	M1	Brn01	20240110	160	WT	sec01	F	KA	217	93.73157859	35.64510553	62.66309601	0.438132296	0.184850957	0.219602661	0.431942758	0.164263159	0.288770028
9	379	2M	young	M1	Brn01	20240110	160	WT	sec01	F	KA	107	40.15922788	15.4081178	37.76745233	0.406702524	0.139337759	0.2043307	0.375319887	0.144001101	0.352966844
9	380	2M	young	M1	Brn01	20240110	160	WT	sec01	F	KA	55	18.29681845	6.946883321	16.14830236	0.309486386	0.125258404	0.214382717	0.332669426	0.126306969	0.293605497
9	381	2M	young	M1	Brn01	20240110	160	WT	sec01	F	KA	433	187.7301443	73.1533226	134.4536354	0.411927789	0.1740589	0.200860228	0.433556915	0.168945318	0.310516479
9	382	2M	young	M1	Brn01	20240110	160	WT	sec01	F	KA	95	29.22687116	11.94039828	44.38930334	0.331257582	0.125264994	0.228473859	0.307651275	0.125688403	0.467255825
9	383	2M	young	M1	Brn01	20240110	160	WT	sec01	F	KA	60	12.9042038	6.245914429	12.97303729	0.21085954	0.110900131	0.198481421	0.215070063	0.104098574	0.216217288
9	384	2M	young	M1	Brn01	20240110	160	WT	sec01	F	KA	34	14.32262149	10.28253603	8.718852535	0.417426698	0.281090931	0.240818783	0.421253573	0.30242753	0.256436839
9	385	2M	young	M1	Brn01	20240110	160	WT	sec01	F	KA	54	9.582421549	8.609643683	14.3204395	0.189018147	0.160599215	0.215726746	0.177452251	0.159437846	0.265193324
9	386	2M	young	M1	Brn01	20240110	160	WT	sec01	F	KA	58	11.69488055	5.316578917	16.4233921	0.200883694	0.094110349	0.206817464	0.201635871	0.091665154	0.283161933
9	387	2M	young	M1	Brn01	20240110	160	WT	sec01	F	KA	160	29.86369118	16.73705657	47.13340984	0.189589367	0.109251611	0.198008366	0.18664807	0.104606604	0.294583812
9	388	2M	young	M1	Brn01	20240110	160	WT	sec01	F	KA	51	19.35687804	8.162005067	15.01873809	0.385043979	0.159931262	0.212454993	0.379546628	0.160039315	0.294485061
9	389	2M	young	M1	Brn01	20240110	160	WT	sec01	F	KA	46	9.101060525	7.134813435	10.97831696	0.197606744	0.153660759	0.20704003	0.197849142	0.15510464	0.238659064
9	390	2M	young	M1	Brn01	20240110	160	WT	sec01	F	KA	49	10.52536808	5.098741136	13.61048296	0.225639514	0.107025327	0.223532318	0.21480343	0.104055942	0.277764958
9	391	2M	young	M1	Brn01	20240110	160	WT	sec01	F	KA	62	13.12918285	7.7981079	15.33705653	0.205213091	0.134073092	0.204827955	0.211761014	0.125775934	0.24737188
9	392	2M	young	M1	Brn01	20240110	160	WT	sec01	F	KA	31	5.513267733	4.084916465	7.202380359	0.181444133	0.131431342	0.211337453	0.177847346	0.131771499	0.23233485
9	393	2M	young	M1	Brn01	20240110	160	WT	sec01	F	KA	45	8.407278582	6.26573582	11.07853821	0.188697082	0.141223051	0.206843271	0.186828413	0.139238574	0.246189738
9	394	2M	young	M1	Brn01	20240110	160	WT	sec01	F	KA	99	22.29288161	16.2692149	24.17961387	0.198084787	0.157218239	0.202019964	0.225180622	0.164335504	0.244238524
9	395	2M	young	M1	Brn01	20240110	160	WT	sec01	F	KA	246	49.56182205	39.23047224	59.08746479	0.202592533	0.153070503	0.21639044	0.201470821	0.159473464	0.240192946
9	396	2M	young	M1	Brn01	20240110	160	WT	sec01	F	KA	33	5.360830069	4.756481275	7.60993363	0.166490234	0.140873196	0.204656864	0.162449396	0.144135796	0.230604049
9	397	2M	young	M1	Brn01	20240110	160	WT	sec01	F	KA	55	18.57476154	6.93896395	12.52776381	0.328630901	0.126857538	0.201896763	0.337722937	0.126162981	0.227777524
9	398	2M	young	M1	Brn01	20240110	160	WT	sec01	F	KA	57	16.50995645	5.062317852	17.63308154	0.293905348	0.086375351	0.216781606	0.289648359	0.088812594	0.309352308
9	399	2M	young	M1	Brn01	20240110	160	WT	sec01	F	KA	85	13.62037077	8.505271979	21.38744172	0.154681757	0.101849762	0.205055471	0.160239656	0.100062023	0.251616961
9	400	2M	young	M1	Brn01	20240110	160	WT	sec01	F	KA	22	8.896604896	2.356176086	3.708079651	0.406318508	0.107881285	0.15052135	0.404391132	0.107098913	0.168549075
9	401	2M	young	M1	Brn01	20240110	160	WT	sec01	F	KA	52	11.7005264	8.599115014	14.11252016	0.242332159	0.159296198	0.21356745	0.225010123	0.165367596	0.271394618
9	402	2M	young	M1	Brn01	20240110	160	WT	sec01	F	KA	32	7.579049289	3.921873823	7.699122563	0.233096816	0.122740711	0.207001982	0.23684529	0.122558557	0.24059758
9	403	2M	young	M1	Brn01	20240110	160	WT	sec01	F	KA	26	4.620538607	2.769481964	5.793575943	0.184715545	0.105921009	0.207416902	0.177713023	0.106518537	0.222829844
9	404	2M	young	M1	Brn01	20240110	160	WT	sec01	F	KA	29	8.04895094	2.949050121	6.540795013	0.282021312	0.10276646	0.207308055	0.277550032	0.101691383	0.225544656
9	405	2M	young	M1	Brn01	20240110	160	WT	sec01	F	KA	27	7.553948283	2.297322053	5.896879524	0.293797208	0.087718668	0.203761348	0.279775862	0.085086002	0.218402945
9	406	2M	young	M1	Brn01	20240110	160	WT	sec01	F	KA	25	3.930815622	1.252918281	5.703532487	0.163542928	0.050947694	0.204781522	0.157232625	0.050116731	0.228141299
10	1	2M	young	M1	Brn01	20240110	160	WT	sec01	F	KA	39	14.86341646	6.803585872	8.476630881	0.378829802	0.170665378	0.185035986	0.381113243	0.17445092	0.21734951
10	2	2M	young	M1	Brn01	20240110	160	WT	sec01	F	KA	59	27.56139466	13.82810713	14.68441285	0.447250558	0.224464193	0.194620863	0.467142282	0.234374697	0.248888353
10	3	2M	young	M1	Brn01	20240110	160	WT	sec01	F	KA	56	24.95468065	12.33421834	12.2892957	0.454412341	0.213215639	0.185099896	0.445619297	0.220253899	0.219451709
10	4	2M	young	M1	Brn01	20240110	160	WT	sec01	F	KA	51	21.34158844	9.650492132	11.71714349	0.421515913	0.192191543	0.191056826	0.418462518	0.189225336	0.229747912
10	5	2M	young	M1	Brn01	20240110	160	WT	sec01	F	KA	81	27.86268392	8.997985795	21.46057828	0.35068126	0.11159712	0.195723265	0.343983752	0.111086244	0.264945411
10	6	2M	young	M1	Brn01	20240110	160	WT	sec01	F	KA	149	65.25880823	21.71502255	50.77376977	0.455169376	0.153109408	0.190817502	0.437978579	0.145738406	0.340763555
10	7	2M	young	M1	Brn01	20240110	160	WT	sec01	F	KA	89	38.38300148	17.0500496	22.48989089	0.4259364	0.194573695	0.185737736	0.43126968	0.191573591	0.252695403
10	8	2M	young	M1	Brn01	20240110	160	WT	sec01	F	KA	109	40.45545128	13.44005495	28.62255287	0.366807198	0.127760837	0.182364509	0.371150929	0.123303256	0.262592228
10	9	2M	young	M1	Brn01	20240110	160	WT	sec01	F	KA	78	35.48807505	14.38001062	19.44791339	0.442897805	0.191928564	0.187945373	0.454975321	0.184359111	0.249332223
10	10	2M	young	M1	Brn01	20240110	160	WT	sec01	F	KA	32	12.6463722	4.193072401	6.23659113	0.420623524	0.136684596	0.183777751	0.395199131	0.131033513	0.194893473
10	11	2M	young	M1	Brn01	20240110	160	WT	sec01	F	KA	276	127.0940566	57.07290757	108.2846724	0.447292312	0.19796716	0.193089358	0.460485712	0.206785897	0.392335769
10	12	2M	young	M1	Brn01	20240110	160	WT	sec01	F	KA	50	24.00550845	7.606012091	11.64408328	0.479582337	0.161570518	0.196967088	0.480110169	0.152120242	0.232881666
10	13	2M	young	M1	Brn01	20240110	160	WT	sec01	F	KA	46	18.86569011	6.613946795	8.848142162	0.415020186	0.140158763	0.186201863	0.410123698	0.143781452	0.192350917
10	14	2M	young	M1	Brn01	20240110	160	WT	sec01	F	KA	117	49.37186253	25.56188297	43.90193038	0.428660144	0.198099095	0.194192787	0.421981731	0.218477632	0.375230174
10	15	2M	young	M1	Brn01	20240110	160	WT	sec01	F	KA	29	11.42830548	5.678629756	6.679545313	0.402104793	0.192947472	0.215549899	0.394079499	0.195814819	0.230329149
10	16	2M	young	M1	Brn01	20240110	160	WT	sec01	F	KA	85	33.32870983	11.99333184	16.30090792	0.393490118	0.142124438	0.177298391	0.392102469	0.141098022	0.191775387
10	17	2M	young	M1	Brn01	20240110	160	WT	sec01	F	KA	237	96.24570081	37.50374616	73.62301068	0.400768936	0.156484261	0.207976878	0.406100003	0.158243655	0.310645615
10	18	2M	young	M1	Brn01	20240110	160	WT	sec01	F	KA	452	188.1062945	80.91674679	182.8697338	0.442330503	0.167365262	0.286669809	0.416164368	0.179019351	0.404579057
10	19	2M	young	M1	Brn01	20240110	160	WT	sec01	F	KA	41	20.46068501	6.650873587	14.11871517	0.4737648	0.163011234	0.3198282	0.499041098	0.162216429	0.344358907
10	20	2M	young	M1	Brn01	20240110	160	WT	sec01	F	KA	188	78.49938187	31.60505076	60.77700463	0.423640869	0.168885196	0.192971893	0.417549904	0.168111972	0.32328194
10	21	2M	young	M1	Brn01	20240110	160	WT	sec01	F	KA	51	31.59900814	15.62026401	26.53650722	0.585957122	0.285993747	0.411939421	0.619588395	0.306279686	0.520323671
10	22	2M	young	M1	Brn01	20240110	160	WT	sec01	F	KA	238	98.61565575	57.6011903	63.65239938	0.425311111	0.2066263	0.22832241	0.414351495	0.242021808	0.267447056
10	23	2M	young	M1	Brn01	20240110	160	WT	sec01	F	KA	24	11.20120543	4.775249898	6.865857929	0.47708388	0.19771819	0.271380531	0.466716893	0.198968746	0.286077414
10	24	2M	young	M1	Brn01	20240110	160	WT	sec01	F	KA	25	10.71273366	5.505088851	4.747142762	0.417783882	0.219431853	0.183224232	0.428509346	0.220203554	0.18988571
10	25	2M	young	M1	Brn01	20240110	160	WT	sec01	F	KA	37	14.13029677	5.960784324	8.224444956	0.39206107	0.16232378	0.195504522	0.381899913	0.161102279	0.222282296
10	26	2M	young	M1	Brn01	20240110	160	WT	sec01	F	KA	38	15.91610578	3.936339363	9.095399424	0.423140754	0.103554006	0.19557219	0.418844889	0.103587878	0.239352616
10	27	2M	young	M1	Brn01	20240110	160	WT	sec01	F	KA	50	20.18287936	5.247714981	11.54128329	0.391219957	0.106651407	0.193599603	0.403657587	0.1049543	0.230825666
10	28	2M	young	M1	Brn01	20240110	160	WT	sec01	F	KA	43	16.61358047	4.354909584	9.195071295	0.392658228	0.102072684	0.192789748	0.386362336	0.101276967	0.213838867
10	29	2M	young	M1	Brn01	20240110	160	WT	sec01	F	KA	20	6.09086746	1.94474709	2.009918362	0.30341446	0.096458381	0.102453142	0.304543373	0.097237355	0.100495918
10	30	2M	young	M1	Brn01	20240110	160	WT	sec01	F	KA	26	11.08368051	2.572091244	5.117433399	0.419693297	0.099522392	0.18498919	0.426295404	0.098926586	0.196824361
10	31	2M	young	M1	Brn01	20240110	160	WT	sec01	F	KA	403	160.6953689	66.74389242	108.1707484	0.419580811	0.158645434	0.184233071	0.398747814	0.165617599	0.268413768
10	32	2M	young	M1	Brn01	20240110	160	WT	sec01	F	KA	59	20.15382627	3.530998733	17.89108108	0.336477388	0.063897155	0.199904976	0.341590276	0.059847436	0.303238662
10	33	2M	young	M1	Brn01	20240110	160	WT	sec01	F	KA	27	8.766781151	3.551445767	5.461448088	0.340356551	0.132421859	0.187404186	0.324695598	0.131535028	0.202275855
10	34	2M	young	M1	Brn01	20240110	160	WT	sec01	F	KA	23	6.275349021	2.923247129	4.177553967	0.263675895	0.130173627	0.177288036	0.272841262	0.127097701	0.181632781
10	35	2M	young	M1	Brn01	20240110	160	WT	sec01	F	KA	70	21.80439457	7.80839245	17.58736551	0.307529057	0.111912209	0.19233997	0.311491351	0.111548464	0.251248079
10	36	2M	young	M1	Brn01	20240110	160	WT	sec01	F	KA	28	23.1520257	5.409811527	5.540840805	0.795068072	0.192271303	0.176847706	0.826858061	0.193207555	0.197887172
10	37	2M	young	M1	Brn01	20240110	160	WT	sec01	F	KA	21	3.659616977	1.016540784	2.190386795	0.171953917	0.049146449	0.104615853	0.174267475	0.048406704	0.104304133
10	38	2M	young	M1	Brn01	20240110	160	WT	sec01	F	KA	81	9.546242446	4.969863441	14.41182575	0.111989231	0.058211534	0.179061896	0.117854845	0.061356339	0.177923775
10	39	2M	young	M1	Brn01	20240110	160	WT	sec01	F	KA	80	7.589944303	5.587960657	21.1226977	0.101110801	0.06070152	0.189086409	0.094874304	0.069849508	0.264033721
10	40	2M	young	M1	Brn01	20240110	160	WT	sec01	F	KA	455	49.77662321	38.08363469	116.7607235	0.107795872	0.07343609	0.18722913	0.109399172	0.083700296	0.256616975
10	41	2M	young	M1	Brn01	20240110	160	WT	sec01	F	KA	20	2.899137855	1.150133517	3.845853344	0.144956893	0.057506676	0.192292667	0.144956893	0.057506676	0.192292667
10	42	2M	young	M1	Brn01	20240110	160	WT	sec01	F	KA	261	123.2842602	45.21394677	52.96479723	0.476554285	0.161618777	0.182546411	0.472353487	0.173233513	0.202930258
10	43	2M	young	M1	Brn01	20240110	160	WT	sec01	F	KA	148	96.68978381	32.25926612	34.73383702	0.638974448	0.204907229	0.182388546	0.65330935	0.217968014	0.234688088
10	44	2M	young	M1	Brn01	20240110	160	WT	sec01	F	KA	215	100.1569391	25.82372783	64.57779789	0.450513647	0.122937452	0.198411266	0.465846228	0.120110362	0.300361851
10	45	2M	young	M1	Brn01	20240110	160	WT	sec01	F	KA	258	165.9797969	43.85011061	65.3308157	0.656565772	0.168355379	0.207205137	0.643332546	0.169961669	0.253220216
10	46	2M	young	M1	Brn01	20240110	160	WT	sec01	F	KA	59	38.64939356	11.5322042	11.87022205	0.679280157	0.206699982	0.17938697	0.655074467	0.195461088	0.201190204
10	47	2M	young	M1	Brn01	20240110	160	WT	sec01	F	KA	278	161.608194	44.91334405	73.20593581	0.561878679	0.146868087	0.191188049	0.581324439	0.161558792	0.263330704
10	48	2M	young	M1	Brn01	20240110	160	WT	sec01	F	KA	144	81.09422448	17.12758061	37.88133061	0.578556106	0.117940528	0.206848818	0.563154337	0.118941532	0.263064796
10	49	2M	young	M1	Brn01	20240110	160	WT	sec01	F	KA	169	135.6239567	27.46701765	50.52353686	0.764777713	0.169369933	0.192437479	0.80250862	0.162526732	0.298955839
10	50	2M	young	M1	Brn01	20240110	160	WT	sec01	F	KA	198	127.6923168	31.56008233	58.43669778	0.615636752	0.155183965	0.21928366	0.644910691	0.159394355	0.295134837
10	51	2M	young	M1	Brn01	20240110	160	WT	sec01	F	KA	94	32.79122609	16.32169071	18.30472271	0.346502333	0.175024681	0.181450579	0.348842831	0.173635008	0.194731093
10	52	2M	young	M1	Brn01	20240110	160	WT	sec01	F	KA	81	56.21197855	16.26262306	18.44350344	0.694080916	0.186967665	0.185524273	0.693975044	0.200773124	0.227697573
10	53	2M	young	M1	Brn01	20240110	160	WT	sec01	F	KA	54	35.07415897	7.687342592	13.65960179	0.647510787	0.141007895	0.204315397	0.649521462	0.142358196	0.252955589
10	54	2M	young	M1	Brn01	20240110	160	WT	sec01	F	KA	282	147.9282672	42.8497903	89.98052962	0.465858201	0.150986969	0.193830094	0.524568323	0.151949611	0.319079892
10	55	2M	young	M1	Brn01	20240110	160	WT	sec01	F	KA	28	19.29643697	5.972350627	5.579461351	0.681666289	0.210049973	0.185760471	0.689158463	0.213298237	0.199266477
10	56	2M	young	M1	Brn01	20240110	160	WT	sec01	F	KA	25	11.03068587	3.694346547	4.93801786	0.445338621	0.148376695	0.193678696	0.441227435	0.147773862	0.197520714
10	57	2M	young	M1	Brn01	20240110	160	WT	sec01	F	KA	107	70.98782331	21.29513995	33.84556347	0.626592048	0.191426399	0.194754834	0.663437601	0.19902	0.316313677
10	58	2M	young	M1	Brn01	20240110	160	WT	sec01	F	KA	37	15.60064086	4.551064335	8.508796886	0.430258642	0.122507506	0.20827488	0.421638942	0.123001739	0.229967483
10	59	2M	young	M1	Brn01	20240110	160	WT	sec01	F	KA	64	37.71598381	7.758525997	14.94586098	0.56291659	0.120428844	0.185724189	0.589312247	0.121226969	0.233529078
10	60	2M	young	M1	Brn01	20240110	160	WT	sec01	F	KA	34	19.04713503	6.88761732	6.744533479	0.580853939	0.201625488	0.184371549	0.560209854	0.20257698	0.198368632
10	61	2M	young	M1	Brn01	20240110	160	WT	sec01	F	KA	95	25.80274665	14.1564355	18.47280079	0.287286541	0.145500158	0.183674193	0.27160786	0.149015111	0.194450535
10	62	2M	young	M1	Brn01	20240110	160	WT	sec01	F	KA	60	30.62294963	7.282063074	16.98283353	0.501804216	0.11378321	0.20498771	0.510382494	0.121367718	0.283047226
10	63	2M	young	M1	Brn01	20240110	160	WT	sec01	F	KA	212	67.53998622	24.33859771	50.93159379	0.353587042	0.127307194	0.184280567	0.318584841	0.114804706	0.240243367
10	64	2M	young	M1	Brn01	20240110	160	WT	sec01	F	KA	79	52.31902051	14.11296253	16.71802843	0.662049051	0.179612774	0.188970662	0.662266082	0.178645095	0.211620613
10	65	2M	young	M1	Brn01	20240110	160	WT	sec01	F	KA	73	30.11023119	8.779858127	21.13745318	0.405622363	0.116841854	0.19922942	0.41246892	0.120272029	0.289554153
10	66	2M	young	M1	Brn01	20240110	160	WT	sec01	F	KA	90	59.43001449	13.17553978	29.85769421	0.62986409	0.159442609	0.20574284	0.660333494	0.146394886	0.331752158
10	67	2M	young	M1	Brn01	20240110	160	WT	sec01	F	KA	50	27.34416717	10.06112763	11.37923244	0.539646758	0.202764936	0.188657206	0.546883343	0.201222553	0.227584649
10	68	2M	young	M1	Brn01	20240110	160	WT	sec01	F	KA	49	38.31230628	10.2628977	10.87100019	0.779569776	0.202073623	0.194815948	0.781883802	0.209446892	0.221857147
10	69	2M	young	M1	Brn01	20240110	160	WT	sec01	F	KA	68	44.92953378	10.39438473	14.86512554	0.643121432	0.139757947	0.192509515	0.660728438	0.152858599	0.218604787
10	70	2M	young	M1	Brn01	20240110	160	WT	sec01	F	KA	141	90.55022529	29.86611731	42.20724811	0.654251845	0.189995705	0.19482639	0.642200179	0.211816435	0.299342185
10	71	2M	young	M1	Brn01	20240110	160	WT	sec01	F	KA	82	44.27949947	11.73461513	23.35405509	0.551426852	0.144940188	0.210296157	0.539993896	0.143105063	0.28480555
10	72	2M	young	M1	Brn01	20240110	160	WT	sec01	F	KA	20	1.959700927	1.189425498	2.258304723	0.09383383	0.060530505	0.109593347	0.097985046	0.059471275	0.112915236
10	73	2M	young	M1	Brn01	20240110	160	WT	sec01	F	KA	38	17.6664072	3.090165563	8.899931341	0.493611556	0.0849936	0.194861101	0.464905453	0.081320146	0.23420872
10	74	2M	young	M1	Brn01	20240110	160	WT	sec01	F	KA	69	31.64675358	7.192263693	16.93997106	0.467037333	0.102011648	0.187006944	0.458648603	0.104235706	0.245506827
10	75	2M	young	M1	Brn01	20240110	160	WT	sec01	F	KA	69	36.2592051	16.17033651	22.21040662	0.544381477	0.22939193	0.209502097	0.525495726	0.234352703	0.321889951
10	76	2M	young	M1	Brn01	20240110	160	WT	sec01	F	KA	106	57.30687436	13.35277334	41.518883	0.565864584	0.124907399	0.202523646	0.54063089	0.12596956	0.391687576
10	77	2M	young	M1	Brn01	20240110	160	WT	sec01	F	KA	52	17.21248192	8.087739393	14.72541395	0.343011186	0.150208358	0.202082494	0.331009268	0.15553345	0.283181037
10	78	2M	young	M1	Brn01	20240110	160	WT	sec01	F	KA	20	8.305424541	2.016784899	3.912809953	0.415331792	0.102099288	0.189029938	0.415271227	0.100839245	0.195640498
10	79	2M	young	M1	Brn01	20240110	160	WT	sec01	F	KA	225	95.61719701	33.17952233	68.11013933	0.438012529	0.146760697	0.233370041	0.42496532	0.147464544	0.30271173
10	80	2M	young	M1	Brn01	20240110	160	WT	sec01	F	KA	23	10.557641	2.79795526	7.829694062	0.46774461	0.122653106	0.308844783	0.45902787	0.121650229	0.340421481
10	81	2M	young	M1	Brn01	20240110	160	WT	sec01	F	KA	32	10.50360875	6.115785435	6.556496501	0.305848018	0.183377202	0.175653276	0.328237773	0.191118295	0.204890516
10	82	2M	young	M1	Brn01	20240110	160	WT	sec01	F	KA	23	5.810574487	2.683741502	4.861234441	0.256316352	0.116614139	0.196039697	0.252633673	0.116684413	0.211358019
10	83	2M	young	M1	Brn01	20240110	160	WT	sec01	F	KA	295	112.7092393	46.74355681	112.5058366	0.373508159	0.169612747	0.195546062	0.382065218	0.158452735	0.381375717
10	84	2M	young	M1	Brn01	20240110	160	WT	sec01	F	KA	219	129.6511177	38.62491804	65.16116576	0.567365355	0.169370155	0.206054018	0.592014236	0.176369489	0.29753957
10	85	2M	young	M1	Brn01	20240110	160	WT	sec01	F	KA	166	81.36166912	30.18471043	60.75819044	0.508605427	0.170312909	0.191362731	0.490130537	0.181835605	0.366013195
10	86	2M	young	M1	Brn01	20240110	160	WT	sec01	F	KA	100	36.58077359	12.34731063	33.23982598	0.375027915	0.125261773	0.21816841	0.365807736	0.123473106	0.33239826
10	87	2M	young	M1	Brn01	20240110	160	WT	sec01	F	KA	26	14.03123516	4.994735643	7.031647205	0.539044273	0.18705628	0.249724066	0.539662891	0.192105217	0.270447969
10	88	2M	young	M1	Brn01	20240110	160	WT	sec01	F	KA	20	4.611093327	1.669886328	4.056717768	0.23238434	0.084266189	0.191755433	0.230554666	0.083494316	0.202835888
10	89	2M	young	M1	Brn01	20240110	160	WT	sec01	F	KA	27	10.18915084	2.526054792	5.303593501	0.385859976	0.090967168	0.18495257	0.377375957	0.093557585	0.196429389
10	90	2M	young	M1	Brn01	20240110	160	WT	sec01	F	KA	30	5.976028085	1.925093461	9.321461812	0.20168298	0.06336623	0.291190608	0.199200936	0.064169782	0.310715394
10	91	2M	young	M1	Brn01	20240110	160	WT	sec01	F	KA	60	31.39292005	6.356466033	12.07867554	0.511103996	0.107760434	0.187257496	0.523215334	0.105941101	0.201311259
10	92	2M	young	M1	Brn01	20240110	160	WT	sec01	F	KA	21	8.048981398	2.861783773	4.13087666	0.387109644	0.1363734	0.188114397	0.383284828	0.136275418	0.196708412
10	93	2M	young	M1	Brn01	20240110	160	WT	sec01	F	KA	47	14.2564889	3.849134065	11.06605636	0.320472386	0.080468854	0.194835224	0.303329551	0.081896469	0.235448008
10	94	2M	young	M1	Brn01	20240110	160	WT	sec01	F	KA	35	8.806012049	4.052597836	3.564583808	0.255526128	0.112667532	0.102428728	0.251600344	0.11578851	0.101845252
10	95	2M	young	M1	Brn01	20240110	160	WT	sec01	F	KA	24	3.276508763	0.566231785	4.69619289	0.134625992	0.023736498	0.179260811	0.136521198	0.023592991	0.195674704
10	96	2M	young	M1	Brn01	20240110	160	WT	sec01	F	KA	269	31.29095903	20.88506907	60.57668413	0.109782941	0.071791314	0.190291447	0.116323268	0.077639662	0.225192134
10	97	2M	young	M1	Brn01	20240110	160	WT	sec01	F	KA	25	1.30301366	0.841916537	2.634302296	0.052826734	0.033936868	0.102690005	0.052120546	0.033676661	0.105372092
10	98	2M	young	M1	Brn01	20240110	160	WT	sec01	F	KA	30	1.92338445	1.619562075	6.363866672	0.060782406	0.054667354	0.191525522	0.064112815	0.053985402	0.212128889
10	99	2M	young	M1	Brn01	20240110	160	WT	sec01	F	KA	46	14.23382924	4.527641721	10.773785	0.29705577	0.096165407	0.190637828	0.309431071	0.098426994	0.234212717
10	100	2M	young	M1	Brn01	20240110	160	WT	sec01	F	KA	22	3.691722028	2.013794161	2.800289907	0.171114673	0.091113967	0.117969845	0.167805547	0.091536098	0.127285905
10	101	2M	young	M1	Brn01	20240110	160	WT	sec01	F	KA	22	8.513756067	1.65841154	4.302433804	0.380198151	0.075373029	0.187247817	0.386988912	0.075382343	0.195565173
10	102	2M	young	M1	Brn01	20240110	160	WT	sec01	F	KA	48	2.773159383	3.176562142	11.05911347	0.058965947	0.064767281	0.190039493	0.057774154	0.066178378	0.230398197
10	103	2M	young	M1	Brn01	20240110	160	WT	sec01	F	KA	26	9.300633207	2.690119788	5.725536034	0.345408668	0.102677958	0.197573816	0.357716662	0.103466146	0.220212924
10	104	2M	young	M1	Brn01	20240110	160	WT	sec01	F	KA	34	5.624200791	1.334050514	6.223651469	0.168954172	0.039861053	0.177404978	0.16541767	0.03923678	0.183048573
10	105	2M	young	M1	Brn01	20240110	160	WT	sec01	F	KA	20	5.527794257	1.64834059	7.549675822	0.276389713	0.08241703	0.377483791	0.276389713	0.08241703	0.377483791
10	106	2M	young	M1	Brn01	20240110	160	WT	sec01	F	KA	21	8.65795365	0.962859537	7.362020314	0.412283507	0.045850454	0.350572396	0.412283507	0.045850454	0.350572396
10	107	2M	young	M1	Brn01	20240110	160	WT	sec01	F	KA	24	5.520347893	1.624399167	6.989089772	0.230014496	0.067683299	0.291212074	0.230014496	0.067683299	0.291212074
10	108	2M	young	M1	Brn01	20240110	160	WT	sec01	F	KA	54	7.887571543	3.463080801	10.06227207	0.144368513	0.071486338	0.191975208	0.14606614	0.064131126	0.186338372
10	109	2M	young	M1	Brn01	20240110	160	WT	sec01	F	KA	20	9.173434049	2.630167104	2.038590059	0.455195949	0.132771802	0.103290353	0.458671702	0.131508355	0.101929503
10	110	2M	young	M1	Brn01	20240110	160	WT	sec01	F	KA	23	2.641245142	1.815655768	4.258350477	0.117387656	0.080649381	0.179849369	0.114836745	0.078941555	0.185145673
10	111	2M	young	M1	Brn01	20240110	160	WT	sec01	F	KA	1597	219.7278249	103.1877929	343.9433741	0.126453617	0.063891704	0.183828084	0.137587868	0.064613521	0.215368425
10	112	2M	young	M1	Brn01	20240110	160	WT	sec01	F	KA	37	4.860364705	1.455741215	7.168017089	0.128629539	0.040265347	0.180526276	0.131361208	0.039344357	0.193730192
10	113	2M	young	M1	Brn01	20240110	160	WT	sec01	F	KA	43	4.295201033	3.117753882	8.945189565	0.100189934	0.073381439	0.185441287	0.099888396	0.072505904	0.208027664
10	114	2M	young	M1	Brn01	20240110	160	WT	sec01	F	KA	31	2.112687875	1.121629668	6.138643458	0.070727474	0.035962654	0.183138781	0.068151222	0.036181602	0.198020757
10	115	2M	young	M1	Brn01	20240110	160	WT	sec01	F	KA	37	9.539177492	2.735729013	6.988616794	0.244248752	0.075158714	0.179483041	0.257815608	0.073938622	0.188881535
10	116	2M	young	M1	Brn01	20240110	160	WT	sec01	F	KA	71	25.55413142	10.08952472	20.29069954	0.376508428	0.139343557	0.19687312	0.359917344	0.142105982	0.285784501
10	117	2M	young	M1	Brn01	20240110	160	WT	sec01	F	KA	35	13.03492799	2.676462963	9.278614461	0.366024443	0.081168123	0.21124949	0.372426514	0.07647037	0.26510327
10	118	2M	young	M1	Brn01	20240110	160	WT	sec01	F	KA	53	13.70495154	1.866407271	12.65496294	0.224868571	0.03448103	0.194993587	0.258583991	0.035215232	0.238772886
10	119	2M	young	M1	Brn01	20240110	160	WT	sec01	F	KA	29	12.09513998	2.067185473	6.379659742	0.395562675	0.070666565	0.193787544	0.417073792	0.071282258	0.219988267
10	120	2M	young	M1	Brn01	20240110	160	WT	sec01	F	KA	25	4.179263011	1.005294882	3.085236914	0.158216439	0.03900097	0.111378871	0.16717052	0.040211795	0.123409477
10	121	2M	young	M1	Brn01	20240110	160	WT	sec01	F	KA	117	44.58023944	19.75104906	41.07621874	0.409086501	0.181608942	0.191005053	0.381027688	0.168812385	0.351078793
10	122	2M	young	M1	Brn01	20240110	160	WT	sec01	F	KA	30	7.53548485	2.288456567	5.096345484	0.24148521	0.07874164	0.144675874	0.251182828	0.076281886	0.169878183
10	123	2M	young	M1	Brn01	20240110	160	WT	sec01	F	KA	30	25.33990997	8.562050834	6.099778742	0.834677653	0.284045677	0.186230258	0.844663666	0.285401694	0.203325958
10	124	2M	young	M1	Brn01	20240110	160	WT	sec01	F	KA	82	55.74064231	18.62342256	25.76304261	0.661147985	0.219087908	0.188738277	0.679763931	0.227114909	0.314183447
10	125	2M	young	M1	Brn01	20240110	160	WT	sec01	F	KA	23	8.512413234	2.065461218	4.360967398	0.385204622	0.089502381	0.178314582	0.370104923	0.089802662	0.189607278
10	126	2M	young	M1	Brn01	20240110	160	WT	sec01	F	KA	22	13.16954303	4.4889296	4.578652635	0.601341619	0.208198789	0.192928031	0.598615592	0.204042255	0.208120574
10	127	2M	young	M1	Brn01	20240110	160	WT	sec01	F	KA	28	26.46738368	7.17587547	5.453330293	0.932313009	0.255242745	0.183169298	0.945263703	0.256281267	0.194761796
10	128	2M	young	M1	Brn01	20240110	160	WT	sec01	F	KA	27	13.58301675	3.798703015	5.892713845	0.496329188	0.142512146	0.19242237	0.503074695	0.140692704	0.218248661
10	129	2M	young	M1	Brn01	20240110	160	WT	sec01	F	KA	45	11.564355	3.029846642	13.54393846	0.237906317	0.069174959	0.234773132	0.256985667	0.067329925	0.30097641
10	130	2M	young	M1	Brn01	20240110	160	WT	sec01	F	KA	105	80.41702926	24.45088887	27.42333113	0.727443358	0.224200361	0.190565436	0.765876469	0.232865608	0.261174582
10	131	2M	young	M1	Brn01	20240110	160	WT	sec01	F	KA	23	6.489784092	1.302296489	2.188326851	0.280362731	0.059313999	0.090225507	0.282164526	0.056621586	0.095144646
10	132	2M	young	M1	Brn01	20240110	160	WT	sec01	F	KA	62	35.15396363	16.09713897	16.27235828	0.595242505	0.260063491	0.197011223	0.566999413	0.259631274	0.262457392
10	133	2M	young	M1	Brn01	20240110	160	WT	sec01	F	KA	48	12.09973297	5.442145407	9.096375972	0.250295064	0.109463579	0.182809716	0.25207777	0.113378029	0.189507833
10	134	2M	young	M1	Brn01	20240110	160	WT	sec01	F	KA	107	36.0671702	19.79081406	53.9125506	0.33929469	0.167929966	0.218212873	0.337076357	0.184960879	0.503855613
10	135	2M	young	M1	Brn01	20240110	160	WT	sec01	F	KA	120	71.64843237	29.51190968	62.22061479	0.573763462	0.234990731	0.211831127	0.59707027	0.245932581	0.518505123
10	136	2M	young	M1	Brn01	20240110	160	WT	sec01	F	KA	38	17.80198359	6.877164871	8.041397735	0.480011526	0.18276663	0.186173632	0.468473252	0.180978023	0.21161573
10	137	2M	young	M1	Brn01	20240110	160	WT	sec01	F	KA	43	23.90012977	8.298970029	10.61405358	0.561728766	0.190388423	0.199947798	0.555816971	0.192999303	0.246838455
10	138	2M	young	M1	Brn01	20240110	160	WT	sec01	F	KA	37	16.29706272	9.00459294	7.215381086	0.448778854	0.239326736	0.18288955	0.440461155	0.243367377	0.1950103
10	139	2M	young	M1	Brn01	20240110	160	WT	sec01	F	KA	26	13.4449836	4.478843331	4.703440905	0.518930997	0.175095094	0.163672628	0.517114754	0.172263205	0.180901573
10	140	2M	young	M1	Brn01	20240110	160	WT	sec01	F	KA	106	72.24106199	22.46636146	23.347341	0.688120852	0.217290592	0.187379941	0.681519453	0.211946806	0.220257934
10	141	2M	young	M1	Brn01	20240110	160	WT	sec01	F	KA	42	28.16192853	5.669230193	10.14760059	0.668268063	0.135396514	0.192731887	0.670522108	0.134981671	0.241609538
10	142	2M	young	M1	Brn01	20240110	160	WT	sec01	F	KA	25	13.25606167	8.205615312	6.614373982	0.526766078	0.325476112	0.244994162	0.530242467	0.328224612	0.264574959
10	143	2M	young	M1	Brn01	20240110	160	WT	sec01	F	KA	213	116.2472114	48.33499654	50.55857176	0.555286877	0.219263168	0.192199349	0.545761556	0.226924866	0.237364187
10	144	2M	young	M1	Brn01	20240110	160	WT	sec01	F	KA	51	16.14015427	5.954299241	14.63935307	0.330798158	0.116078286	0.20376244	0.316473613	0.116750966	0.287046139
10	145	2M	young	M1	Brn01	20240110	160	WT	sec01	F	KA	38	20.08776987	8.433936104	10.12742813	0.509372656	0.218093989	0.230452188	0.528625523	0.221945687	0.266511267
10	146	2M	young	M1	Brn01	20240110	160	WT	sec01	F	KA	31	18.49921417	4.641382493	6.917265564	0.593946242	0.147353322	0.191108058	0.596748844	0.149722016	0.223137599
10	147	2M	young	M1	Brn01	20240110	160	WT	sec01	F	KA	80	63.25543588	13.83906309	20.21094081	0.779265715	0.158690012	0.188439112	0.790692949	0.172988289	0.25263676
10	148	2M	young	M1	Brn01	20240110	160	WT	sec01	F	KA	30	16.3746092	6.936903968	6.554512843	0.531690452	0.23641515	0.205149409	0.545820307	0.231230132	0.218483761
10	149	2M	young	M1	Brn01	20240110	160	WT	sec01	F	KA	131	60.23904803	28.02919056	40.01821925	0.456630716	0.206897527	0.200754424	0.459840061	0.213963287	0.30548259
10	150	2M	young	M1	Brn01	20240110	160	WT	sec01	F	KA	48	18.71010923	7.168780006	12.55168995	0.420682517	0.143295294	0.19881779	0.389793942	0.149349583	0.261493541
10	151	2M	young	M1	Brn01	20240110	160	WT	sec01	F	KA	32	16.76198971	4.639139362	5.849820733	0.52916677	0.143047395	0.162956181	0.523812179	0.144973105	0.182806898
10	152	2M	young	M1	Brn01	20240110	160	WT	sec01	F	KA	22	12.85503939	5.76353094	7.692973211	0.576605574	0.2641325	0.323345715	0.584319972	0.261978679	0.349680601
10	153	2M	young	M1	Brn01	20240110	160	WT	sec01	F	KA	96	43.52385755	12.09684901	35.08163577	0.424772512	0.131900511	0.203335621	0.453373516	0.126008844	0.365433706
10	154	2M	young	M1	Brn01	20240110	160	WT	sec01	F	KA	1168	553.3887545	334.7513997	381.1668878	0.47030692	0.273014615	0.25279289	0.473791742	0.286602226	0.326341514
10	155	2M	young	M1	Brn01	20240110	160	WT	sec01	F	KA	22	4.271961555	3.499198914	3.752986938	0.197281716	0.156201158	0.158079106	0.194180071	0.159054496	0.170590315
10	156	2M	young	M1	Brn01	20240110	160	WT	sec01	F	KA	110	28.12074457	18.12803849	61.11689922	0.23986944	0.148357271	0.232746814	0.255643132	0.16480035	0.555608175
10	157	2M	young	M1	Brn01	20240110	160	WT	sec01	F	KA	458	296.4845806	109.4751964	130.7764249	0.626922237	0.237599827	0.177977683	0.647346246	0.239028813	0.285538046
10	158	2M	young	M1	Brn01	20240110	160	WT	sec01	F	KA	143	65.93517953	26.99470519	34.95886186	0.438136309	0.210692157	0.183137176	0.461085172	0.188774162	0.244467565
10	159	2M	young	M1	Brn01	20240110	160	WT	sec01	F	KA	120	48.90809512	23.54512854	49.3220569	0.411029134	0.192149681	0.212180739	0.407567459	0.196209404	0.411017141
10	160	2M	young	M1	Brn01	20240110	160	WT	sec01	F	KA	29	12.55451292	6.734493047	5.761959285	0.421330078	0.233820098	0.183411408	0.432914239	0.232223898	0.198688251
10	161	2M	young	M1	Brn01	20240110	160	WT	sec01	F	KA	22	10.24864578	4.833737686	9.269718483	0.47062345	0.220815654	0.384691677	0.465847536	0.219715349	0.42135084
10	162	2M	young	M1	Brn01	20240110	160	WT	sec01	F	KA	31	13.06031889	6.236484274	6.625574112	0.429310672	0.20347238	0.199480239	0.421300609	0.201176912	0.213728197
10	163	2M	young	M1	Brn01	20240110	160	WT	sec01	F	KA	168	72.07440296	35.7081559	74.10406651	0.417115538	0.200293553	0.199096448	0.429014303	0.212548547	0.441095634
10	164	2M	young	M1	Brn01	20240110	160	WT	sec01	F	KA	50	28.56707129	12.32857245	9.575341433	0.56151144	0.250105982	0.182013594	0.571341426	0.246571449	0.191506829
10	165	2M	young	M1	Brn01	20240110	160	WT	sec01	F	KA	57	26.53832316	13.73255518	16.48123898	0.487763924	0.235052628	0.215162159	0.465584617	0.240922021	0.289144543
10	166	2M	young	M1	Brn01	20240110	160	WT	sec01	F	KA	291	128.416556	66.45998313	90.22960231	0.436626181	0.228922521	0.191775387	0.441294007	0.228384822	0.310067362
10	167	2M	young	M1	Brn01	20240110	160	WT	sec01	F	KA	50	23.99450684	11.38881519	11.46012056	0.485902751	0.228865909	0.205337883	0.479890137	0.227776304	0.229202411
10	168	2M	young	M1	Brn01	20240110	160	WT	sec01	F	KA	234	89.46886402	42.32874037	63.45673287	0.377314638	0.187931527	0.218666587	0.382345573	0.180892053	0.271182619
10	169	2M	young	M1	Brn01	20240110	160	WT	sec01	F	KA	56	34.70394427	12.54859234	12.20483707	0.618718651	0.219944235	0.196498748	0.61971329	0.224082006	0.217943519
10	170	2M	young	M1	Brn01	20240110	160	WT	sec01	F	KA	70	34.23608732	14.94229038	18.77640949	0.490318736	0.21598676	0.20024121	0.489086962	0.213461291	0.268234421
10	171	2M	young	M1	Brn01	20240110	160	WT	sec01	F	KA	78	31.24847797	15.30437168	17.96429391	0.404095206	0.209237495	0.197015545	0.400621512	0.196209893	0.23031146
10	172	2M	young	M1	Brn01	20240110	160	WT	sec01	F	KA	137	99.57329649	32.55242233	51.13139546	0.712737572	0.203368755	0.244793513	0.726812383	0.237608922	0.373221865
10	173	2M	young	M1	Brn01	20240110	160	WT	sec01	F	KA	109	34.19156176	18.08064394	51.46852826	0.317260337	0.159830148	0.226737145	0.313684053	0.165877467	0.472188333
10	174	2M	young	M1	Brn01	20240110	160	WT	sec01	F	KA	325	184.1797359	91.26420996	113.2188146	0.574893242	0.270429978	0.239664303	0.56670688	0.280812954	0.348365584
10	175	2M	young	M1	Brn01	20240110	160	WT	sec01	F	KA	42	15.02664226	9.915465057	10.0337071	0.358224185	0.22868103	0.229769501	0.357777197	0.236082501	0.238897788
10	176	2M	young	M1	Brn01	20240110	160	WT	sec01	F	KA	205	132.1620357	53.8443428	73.23390549	0.631615632	0.254939577	0.22207661	0.644692857	0.262655331	0.357238563
10	177	2M	young	M1	Brn01	20240110	160	WT	sec01	F	KA	67	38.07678333	18.67646296	19.21983676	0.528373513	0.284386842	0.216799547	0.568310199	0.278753179	0.286863235
10	178	2M	young	M1	Brn01	20240110	160	WT	sec01	F	KA	37	11.92039371	5.71091786	7.542046264	0.332494089	0.155879628	0.190022781	0.322172803	0.154349131	0.203839088
10	179	2M	young	M1	Brn01	20240110	160	WT	sec01	F	KA	37	18.75477222	8.833447725	15.08419923	0.525938431	0.239822231	0.362538143	0.506885736	0.23874183	0.40768106
10	180	2M	young	M1	Brn01	20240110	160	WT	sec01	F	KA	111	35.37099268	25.34274819	41.94572368	0.311395945	0.19626154	0.197849404	0.318657592	0.228313047	0.377889403
10	181	2M	young	M1	Brn01	20240110	160	WT	sec01	F	KA	24	16.50945306	8.129655808	4.765270486	0.695103622	0.328429314	0.184843097	0.687893877	0.338735659	0.198552937
10	182	2M	young	M1	Brn01	20240110	160	WT	sec01	F	KA	60	25.66182953	12.68805987	11.99867246	0.427162282	0.204196844	0.183209583	0.427697159	0.211467664	0.199977874
10	183	2M	young	M1	Brn01	20240110	160	WT	sec01	F	KA	80	44.33038816	18.91841002	19.43530941	0.556741199	0.234587466	0.185672305	0.554129852	0.236480125	0.242941368
10	184	2M	young	M1	Brn01	20240110	160	WT	sec01	F	KA	108	44.67754623	17.09399557	21.84347297	0.404425987	0.163425868	0.181034343	0.413680984	0.158277737	0.202254379
10	185	2M	young	M1	Brn01	20240110	160	WT	sec01	F	KA	20	5.711787581	2.476249315	6.529350728	0.295531649	0.122978815	0.303364615	0.285589379	0.123812466	0.326467536
10	186	2M	young	M1	Brn01	20240110	160	WT	sec01	F	KA	23	12.63054857	5.114641041	4.332417801	0.537700935	0.223436683	0.179723108	0.549154286	0.222375697	0.188365991
10	187	2M	young	M1	Brn01	20240110	160	WT	sec01	F	KA	46	18.67760742	11.1362783	9.184359506	0.403019834	0.246097502	0.183196184	0.406034944	0.242093007	0.199659989
10	188	2M	young	M1	Brn01	20240110	160	WT	sec01	F	KA	230	88.02397211	40.14723425	60.93649186	0.370443539	0.159797739	0.216839121	0.382712922	0.174553192	0.264941269
10	189	2M	young	M1	Brn01	20240110	160	WT	sec01	F	KA	118	79.05665708	22.66009004	52.81669316	0.638679827	0.198129872	0.211265196	0.66997167	0.192034661	0.447599095
10	190	2M	young	M1	Brn01	20240110	160	WT	sec01	F	KA	144	80.19882503	27.0028993	41.73167033	0.554364462	0.178373008	0.189828337	0.556936285	0.187520134	0.289803266
10	191	2M	young	M1	Brn01	20240110	160	WT	sec01	F	KA	53	20.65702289	9.768047586	10.75240716	0.386690611	0.181595272	0.186473465	0.389755149	0.184302785	0.202875607
10	192	2M	young	M1	Brn01	20240110	160	WT	sec01	F	KA	56	13.64731829	5.465583269	13.09764247	0.239863863	0.100746697	0.195456792	0.243702112	0.097599701	0.233886473
10	193	2M	young	M1	Brn01	20240110	160	WT	sec01	F	KA	120	64.37850013	27.30853742	58.52892333	0.542067216	0.217579825	0.237057488	0.536487501	0.227571145	0.487741028
10	194	2M	young	M1	Brn01	20240110	160	WT	sec01	F	KA	43	20.88723591	6.909407228	9.134691417	0.493304104	0.162936639	0.195034394	0.485749672	0.160683889	0.212434684
10	195	2M	young	M1	Brn01	20240110	160	WT	sec01	F	KA	287	142.5409628	82.95542812	102.8261237	0.479436801	0.252581479	0.182100612	0.496658407	0.289043304	0.358279177
10	196	2M	young	M1	Brn01	20240110	160	WT	sec01	F	KA	172	70.11035331	35.59819947	61.83160135	0.390777969	0.193382796	0.195178894	0.407618333	0.206966276	0.359486054
10	197	2M	young	M1	Brn01	20240110	160	WT	sec01	F	KA	210	106.4101478	44.86474404	68.36969543	0.512926039	0.209291547	0.210920972	0.506714989	0.213641638	0.325569978
10	198	2M	young	M1	Brn01	20240110	160	WT	sec01	F	KA	271	126.0872664	63.58600754	90.51902032	0.437419874	0.193119932	0.193643742	0.465266666	0.234634714	0.334018525
10	199	2M	young	M1	Brn01	20240110	160	WT	sec01	F	KA	68	30.56226432	8.485084318	20.47809558	0.41906096	0.129823758	0.207302967	0.449445064	0.124780652	0.301148464
10	200	2M	young	M1	Brn01	20240110	160	WT	sec01	F	KA	170	77.44284752	36.21921098	40.24322873	0.434178823	0.216098268	0.18662096	0.455546162	0.213054182	0.236724875
10	201	2M	young	M1	Brn01	20240110	160	WT	sec01	F	KA	39	7.627481498	3.181551836	11.79751287	0.194801981	0.079153191	0.283576982	0.195576449	0.081578252	0.30250033
10	202	2M	young	M1	Brn01	20240110	160	WT	sec01	F	KA	29	14.27679867	6.708018616	5.864194736	0.507676818	0.236117087	0.184607716	0.492303402	0.231310987	0.202213612
10	203	2M	young	M1	Brn01	20240110	160	WT	sec01	F	KA	25	7.844480008	2.405279614	8.471152902	0.318104828	0.099219882	0.309160182	0.3137792	0.096211185	0.338846116
10	204	2M	young	M1	Brn01	20240110	160	WT	sec01	F	KA	70	31.19900823	11.21559474	19.65961699	0.422442358	0.159260243	0.193664453	0.445700118	0.160222782	0.280851671
10	205	2M	young	M1	Brn01	20240110	160	WT	sec01	F	KA	90	45.49752045	21.02467379	36.71741813	0.489896895	0.242565586	0.199565664	0.505528005	0.233607487	0.407971313
10	206	2M	young	M1	Brn01	20240110	160	WT	sec01	F	KA	33	17.48223087	5.150118232	6.991271853	0.531103721	0.159478318	0.19596354	0.529764572	0.156064189	0.211856723
10	207	2M	young	M1	Brn01	20240110	160	WT	sec01	F	KA	36	21.41052869	6.077134356	7.309819162	0.570450049	0.169470088	0.188856676	0.594736908	0.168809288	0.203050532
10	208	2M	young	M1	Brn01	20240110	160	WT	sec01	F	KA	78	30.01121533	10.74828721	30.3336079	0.384438734	0.142667747	0.20227242	0.384759171	0.137798554	0.388892409
10	209	2M	young	M1	Brn01	20240110	160	WT	sec01	F	KA	27	2.150515005	1.608209353	5.262317866	0.08324	0.061071692	0.179175505	0.079648704	0.059563309	0.194900662
10	210	2M	young	M1	Brn01	20240110	160	WT	sec01	F	KA	136	20.09990079	39.05531394	50.33041871	0.1449937	0.281714949	0.190524148	0.147793388	0.287171426	0.370076608
10	211	2M	young	M1	Brn01	20240110	160	WT	sec01	F	KA	32	14.15394825	5.404684514	7.49787131	0.44627044	0.165904224	0.198162812	0.442310883	0.168896391	0.234308478
10	212	2M	young	M1	Brn01	20240110	160	WT	sec01	F	KA	22	2.086839084	1.88699168	3.159380518	0.093416905	0.08608788	0.133559873	0.094856322	0.085772349	0.143608205
10	213	2M	young	M1	Brn01	20240110	160	WT	sec01	F	KA	27	9.897749275	2.921934851	5.402227804	0.372878613	0.109846647	0.184969863	0.366583306	0.108219809	0.200082511
10	214	2M	young	M1	Brn01	20240110	160	WT	sec01	F	KA	35	6.560891151	2.508705299	6.988494724	0.198274035	0.071518188	0.185147039	0.187454033	0.071677294	0.199671278
10	215	2M	young	M1	Brn01	20240110	160	WT	sec01	F	KA	30	7.420324981	3.610315107	4.62522316	0.260370792	0.118329647	0.137981231	0.247344166	0.120343837	0.154174105
10	216	2M	young	M1	Brn01	20240110	160	WT	sec01	F	KA	42	3.808438238	5.910597429	5.136278309	0.09939409	0.142746879	0.111186134	0.090677101	0.14072851	0.122292341
10	217	2M	young	M1	Brn01	20240110	160	WT	sec01	F	KA	35	3.721797533	3.135393307	7.399053946	0.115840212	0.086537504	0.1881213	0.106337072	0.089582666	0.211401541
10	218	2M	young	M1	Brn01	20240110	160	WT	sec01	F	KA	34	17.75524524	4.407141231	6.858747244	0.513383006	0.132517823	0.185063114	0.522213095	0.129621801	0.20172786
10	219	2M	young	M1	Brn01	20240110	160	WT	sec01	F	KA	37	4.535378046	4.635095745	8.546852916	0.119957848	0.128140498	0.191453995	0.122577785	0.125272858	0.230996025
10	220	2M	young	M1	Brn01	20240110	160	WT	sec01	F	KA	23	7.951781467	2.659250781	3.168764807	0.334212485	0.115449759	0.130087858	0.345729629	0.115619599	0.137772383
10	221	2M	young	M1	Brn01	20240110	160	WT	sec01	F	KA	29	1.767238874	1.784512095	2.962844275	0.06088277	0.062048996	0.099724247	0.060939272	0.0615349	0.102167044
10	222	2M	young	M1	Brn01	20240110	160	WT	sec01	F	KA	54	15.65244533	6.08165101	11.14714277	0.297144904	0.112652714	0.183850648	0.289860099	0.112623167	0.20642857
10	223	2M	young	M1	Brn01	20240110	160	WT	sec01	F	KA	96	29.94912642	10.85506983	23.2636302	0.315296695	0.11668145	0.188561457	0.311970067	0.113073644	0.242329481
10	224	2M	young	M1	Brn01	20240110	160	WT	sec01	F	KA	120	36.65403211	12.55344474	30.92303364	0.324180613	0.103248376	0.205498634	0.305450268	0.104612039	0.257691947
10	225	2M	young	M1	Brn01	20240110	160	WT	sec01	F	KA	23	5.637094662	2.502937369	4.734187782	0.242150867	0.109611005	0.190976466	0.245091072	0.108823364	0.205834251
10	226	2M	young	M1	Brn01	20240110	160	WT	sec01	F	KA	255	89.35393292	35.5358052	98.02847318	0.346361231	0.145292083	0.194660105	0.35040758	0.139356099	0.384425385
10	227	2M	young	M1	Brn01	20240110	160	WT	sec01	F	KA	40	13.94171055	5.475913599	12.66825362	0.349423974	0.137516594	0.272628368	0.348542764	0.13689784	0.31670634
10	228	2M	young	M1	Brn01	20240110	160	WT	sec01	F	KA	239	96.11006346	36.00640886	72.91909653	0.406280964	0.157978155	0.233289432	0.402134157	0.15065443	0.305100822
10	229	2M	young	M1	Brn01	20240110	160	WT	sec01	F	KA	30	14.15855634	4.791470215	7.957106888	0.459155409	0.163736936	0.250180248	0.471951878	0.159715674	0.265236896
10	230	2M	young	M1	Brn01	20240110	160	WT	sec01	F	KA	374	145.3281298	50.78812842	131.9511258	0.367008549	0.14155939	0.221509654	0.388577887	0.135797135	0.352810497
10	231	2M	young	M1	Brn01	20240110	160	WT	sec01	F	KA	225	84.8016634	27.91288628	68.41509105	0.379123249	0.113945007	0.214981416	0.376896282	0.124057272	0.304067071
10	232	2M	young	M1	Brn01	20240110	160	WT	sec01	F	KA	20	5.000350967	1.59383535	3.306721605	0.24887375	0.081398803	0.162051711	0.250017548	0.079691768	0.16533608
10	233	2M	young	M1	Brn01	20240110	160	WT	sec01	F	KA	42	16.73449302	8.651392385	12.56870373	0.42679966	0.207199045	0.257036616	0.39844031	0.205985533	0.299254851
10	234	2M	young	M1	Brn01	20240110	160	WT	sec01	F	KA	122	45.83491245	32.00219722	31.51262687	0.378647963	0.241436297	0.192383206	0.375696004	0.262313092	0.25830022
10	235	2M	young	M1	Brn01	20240110	160	WT	sec01	F	KA	104	38.6039978	11.5860533	40.6402076	0.384472713	0.112389096	0.206199101	0.371192287	0.111404359	0.390771227
10	236	2M	young	M1	Brn01	20240110	160	WT	sec01	F	KA	35	15.26427111	9.272480309	7.374792099	0.442341096	0.258499497	0.187420283	0.436122032	0.264928009	0.210708346
10	237	2M	young	M1	Brn01	20240110	160	WT	sec01	F	KA	25	9.401358038	4.342915982	5.247531876	0.378027008	0.174772766	0.200179039	0.376054322	0.173716639	0.209901275
10	238	2M	young	M1	Brn01	20240110	160	WT	sec01	F	KA	33	11.89730674	6.069687992	7.008758709	0.355872603	0.180669364	0.198307098	0.360524447	0.183929939	0.212386628
10	239	2M	young	M1	Brn01	20240110	160	WT	sec01	F	KA	21	8.934401423	4.16292055	4.175020963	0.431152562	0.201955697	0.189087256	0.425447687	0.198234312	0.198810522
10	240	2M	young	M1	Brn01	20240110	160	WT	sec01	F	KA	37	21.90426481	7.314976707	8.944640264	0.578844566	0.19572426	0.211087686	0.592007157	0.197702073	0.241747034
10	241	2M	young	M1	Brn01	20240110	160	WT	sec01	F	KA	323	148.9960019	46.96455332	117.8284427	0.388780738	0.129073222	0.185551775	0.461287932	0.145401094	0.36479394
10	242	2M	young	M1	Brn01	20240110	160	WT	sec01	F	KA	41	17.34390783	7.736720815	9.306172311	0.408219797	0.188331666	0.196575555	0.423022142	0.188700508	0.226979812
10	243	2M	young	M1	Brn01	20240110	160	WT	sec01	F	KA	85	39.65262848	14.30041961	24.31909657	0.445587343	0.159490349	0.193615624	0.466501512	0.168240231	0.286107018
10	244	2M	young	M1	Brn01	20240110	160	WT	sec01	F	KA	129	97.02476531	34.0789655	35.7980469	0.727971232	0.272257655	0.193718232	0.752129964	0.264178027	0.27750424
10	245	2M	young	M1	Brn01	20240110	160	WT	sec01	F	KA	83	52.30656907	18.30229647	21.64042114	0.617316886	0.224631218	0.196488848	0.630199627	0.220509596	0.260727966
10	246	2M	young	M1	Brn01	20240110	160	WT	sec01	F	KA	51	33.52347612	11.97715721	11.51355764	0.688673491	0.230764842	0.197019182	0.657323061	0.23484622	0.225756032
10	247	2M	young	M1	Brn01	20240110	160	WT	sec01	F	KA	31	2.542793937	1.694438085	3.217898838	0.084781206	0.053775568	0.103193298	0.082025611	0.054659293	0.103803188
10	248	2M	young	M1	Brn01	20240110	160	WT	sec01	F	KA	63	33.85123959	13.72271307	16.43314254	0.568858325	0.213975937	0.192383092	0.537321263	0.217820842	0.260843532
10	249	2M	young	M1	Brn01	20240110	160	WT	sec01	F	KA	156	80.08256665	20.60604265	46.65802984	0.52169506	0.140745222	0.230276442	0.513349786	0.132090017	0.299089935
10	250	2M	young	M1	Brn01	20240110	160	WT	sec01	F	KA	221	178.5289994	51.85906772	69.73797216	0.772660406	0.23153277	0.183670405	0.807823527	0.234656415	0.315556435
10	251	2M	young	M1	Brn01	20240110	160	WT	sec01	F	KA	63	21.10632482	5.428931095	14.51563291	0.35611696	0.088486432	0.198217237	0.335021029	0.086173509	0.230406872
10	252	2M	young	M1	Brn01	20240110	160	WT	sec01	F	KA	20	3.136751361	1.294102389	3.733073965	0.149267567	0.063955647	0.174235144	0.156837568	0.064705119	0.186653698
10	253	2M	young	M1	Brn01	20240110	160	WT	sec01	F	KA	66	42.9355461	15.24563974	18.16041806	0.655790806	0.226642888	0.201824087	0.650538577	0.230994542	0.275157849
10	254	2M	young	M1	Brn01	20240110	160	WT	sec01	F	KA	114	45.34312963	15.80456246	30.16533151	0.408554948	0.124429076	0.205507683	0.397746751	0.138636513	0.264608171
10	255	2M	young	M1	Brn01	20240110	160	WT	sec01	F	KA	58	35.82571143	12.09987037	17.10817106	0.602408848	0.201401056	0.204871788	0.61768468	0.208618455	0.294968467
10	256	2M	young	M1	Brn01	20240110	160	WT	sec01	F	KA	54	26.95098799	6.807125963	15.35996035	0.513245926	0.130404328	0.208873485	0.49909237	0.126057888	0.28444371
10	257	2M	young	M1	Brn01	20240110	160	WT	sec01	F	KA	80	30.2796979	7.647974364	23.9387351	0.375570871	0.099942638	0.203427064	0.378496224	0.09559968	0.299234189
10	258	2M	young	M1	Brn01	20240110	160	WT	sec01	F	KA	26	5.894377053	1.620737001	5.034729525	0.235016403	0.062485694	0.175345489	0.22670681	0.062336039	0.193643443
10	259	2M	young	M1	Brn01	20240110	160	WT	sec01	F	KA	31	8.408850223	2.877622657	4.835492469	0.289535452	0.090384573	0.138640779	0.271253233	0.092826537	0.155983628
10	260	2M	young	M1	Brn01	20240110	160	WT	sec01	F	KA	21	6.334142029	2.407003894	4.350133538	0.301176702	0.114845267	0.194111192	0.301625811	0.114619233	0.207149216
10	261	2M	young	M1	Brn01	20240110	160	WT	sec01	F	KA	22	1.252979334	0.714625768	5.079896241	0.056787298	0.032549189	0.22797657	0.056953606	0.032482989	0.230904375
10	262	2M	young	M1	Brn01	20240110	160	WT	sec01	F	KA	28	2.383627068	1.560738549	5.691477805	0.086532006	0.053905356	0.187733652	0.085129538	0.055740662	0.203267064
10	263	2M	young	M1	Brn01	20240110	160	WT	sec01	F	KA	63	6.087632548	2.000946058	12.1208057	0.109323739	0.034206435	0.180424583	0.096629088	0.031761049	0.192393741
10	264	2M	young	M1	Brn01	20240110	160	WT	sec01	F	KA	58	5.469169103	3.720393699	10.53990997	0.096076187	0.063667372	0.177902244	0.094296019	0.064144719	0.181722586
10	265	2M	young	M1	Brn01	20240110	160	WT	sec01	F	KA	26	3.99739074	1.995086592	4.998291001	0.14301423	0.075031472	0.184286069	0.153745798	0.0767341	0.192241962
10	266	2M	young	M1	Brn01	20240110	160	WT	sec01	F	KA	50	4.193469152	0.991927983	10.80967422	0.088654224	0.021617872	0.189526762	0.083869383	0.01983856	0.216193484
10	267	2M	young	M1	Brn01	20240110	160	WT	sec01	F	KA	33	2.182391088	3.038300134	6.374029145	0.06580654	0.093263142	0.183450386	0.066133063	0.092069701	0.193152398
10	268	2M	young	M1	Brn01	20240110	160	WT	sec01	F	KA	72	4.944731858	4.207553212	13.62272073	0.066233216	0.056741627	0.179670215	0.068676831	0.058438239	0.189204455
10	269	2M	young	M1	Brn01	20240110	160	WT	sec01	F	KA	33	2.928572536	2.26150912	6.58028537	0.088433213	0.06780481	0.18617802	0.088744622	0.068530579	0.199402587
10	270	2M	young	M1	Brn01	20240110	160	WT	sec01	F	KA	27	1.410223551	1.420325015	4.441565558	0.053172605	0.052869459	0.148586249	0.052230502	0.05260463	0.164502428
10	271	2M	young	M1	Brn01	20240110	160	WT	sec01	F	KA	117	10.11213857	5.547264829	22.09683371	0.081628485	0.050139412	0.176454635	0.086428535	0.04741252	0.188861827
10	272	2M	young	M1	Brn01	20240110	160	WT	sec01	F	KA	33	2.291248947	1.32550546	6.801358029	0.075273709	0.040126459	0.184500649	0.069431786	0.040166832	0.206101758
10	273	2M	young	M1	Brn01	20240110	160	WT	sec01	F	KA	66	7.625635147	2.806546124	12.5818418	0.116640574	0.040170901	0.180428779	0.115539926	0.042523426	0.190633967
[truncated: 178,870 more rows]
