# Supplementary material for: An altered cell-specific subcellular distribution of translesion synthesis DNA polymerase kappa (POLK) in aging mouse neurons
Source: eLife. 2026 May 13;13:RP101533. doi: 10.7554/eLife.101533 (PMC13171111; doi:10.7554/eLife.101533)
Supplement: Figure 6—source data 1. [file elife-101533-fig6-data1.zip › Figure6/Fig6B/Fig6B_data.csv]

ImageNumber	ObjectNumber	age	age_grp	area	brain	date	exposure	genotype	section	sex	treatment	NucPolk_Area	Integrated_NeuN	Integrated_cfos	Integrated_polK	Mean_NeuN	Mean_cfos	Mean_polK	Median_NeuN	Median_cfos	Median_polK
1	1	2M	young	M1	Brn01	20240110	160	WT	sec01	F	KA	12	4.208621323	1.252597839	6.928053707	0.350718444	0.104383153	0.577337809	0.361974508	0.103471428	0.590432584
1	2	2M	young	M1	Brn01	20240110	160	WT	sec01	F	KA	36	15.31657895	6.182696298	22.17625707	0.425460527	0.171741564	0.616007141	0.423285276	0.17676051	0.612497151
1	3	2M	young	M1	Brn01	20240110	160	WT	sec01	F	KA	35	19.43064013	6.232181296	24.49427027	0.555161147	0.178062323	0.699836293	0.56682688	0.178751811	0.68600747
1	4	2M	young	M1	Brn01	20240110	160	WT	sec01	F	KA	20	7.168169707	2.196078449	10.18989849	0.358408485	0.109803922	0.509494925	0.365499347	0.108537421	0.525246024
1	5	2M	young	M1	Brn01	20240110	160	WT	sec01	F	KA	103	50.7838406	19.41390106	87.65864044	0.493046996	0.188484476	0.851054762	0.485160604	0.187548637	0.890020609
1	6	2M	young	M1	Brn01	20240110	160	WT	sec01	F	KA	652	382.4039827	169.7434196	636.8556191	0.586509176	0.260342668	0.976772422	0.577294588	0.260959804	1
1	7	2M	young	M1	Brn01	20240110	160	WT	sec01	F	KA	21	4.081986725	1.70736248	10.23773551	0.19438032	0.081302975	0.487511215	0.190638594	0.084122986	0.492622256
1	8	2M	young	M1	Brn01	20240110	160	WT	sec01	F	KA	27	14.88545063	5.473090693	25.57933939	0.551312986	0.202707063	0.94738294	0.546761274	0.204478517	0.942175925
1	9	2M	young	M1	Brn01	20240110	160	WT	sec01	F	KA	68	32.86811635	10.56650637	66.56142503	0.483354652	0.1553898	0.978844486	0.493308932	0.153078511	1
1	10	2M	young	M1	Brn01	20240110	160	WT	sec01	F	KA	31	22.47350258	6.43543148	30.52848095	0.724951696	0.207594564	0.984789708	0.748821229	0.211703673	1
1	11	2M	young	M1	Brn01	20240110	160	WT	sec01	F	KA	69	27.69843602	10.11494626	66.7581597	0.401426609	0.146593424	0.967509561	0.401503012	0.143884949	0.991783023
1	12	2M	young	M1	Brn01	20240110	160	WT	sec01	F	KA	16	10.27898079	2.169176765	11.08349735	0.642436299	0.135573548	0.692718584	0.643320382	0.135667965	0.712214828
1	13	2M	young	M1	Brn01	20240110	160	WT	sec01	F	KA	94	90.97795081	20.21173412	92.2783246	0.967850541	0.215018448	0.981684304	1	0.200610355	1
1	14	2M	young	M1	Brn01	20240110	160	WT	sec01	F	KA	1731	1406.804029	569.3373619	1698.202151	0.812711744	0.328906622	0.981052658	0.829632998	0.322278172	1
1	15	2M	young	M1	Brn01	20240110	160	WT	sec01	F	KA	102	65.92240816	25.76804759	100.5083543	0.646298119	0.252627918	0.985376023	0.644449532	0.243686587	1
1	16	2M	young	M1	Brn01	20240110	160	WT	sec01	F	KA	22	12.44884425	4.01232928	21.21702909	0.565856557	0.182378604	0.964410413	0.552040875	0.182314798	0.984420538
1	17	2M	young	M1	Brn01	20240110	160	WT	sec01	F	KA	22	14.38648051	3.905348286	21.08522171	0.653930932	0.177515831	0.958419169	0.651041448	0.17889677	0.973006785
1	18	2M	young	M1	Brn01	20240110	160	WT	sec01	F	KA	73	41.41429761	15.39945063	69.93203628	0.567319145	0.210951378	0.9579731	0.562531471	0.21220722	0.975074381
1	19	2M	young	M1	Brn01	20240110	160	WT	sec01	F	KA	33	10.00778201	2.41297017	25.98301673	0.303266122	0.073120308	0.787364143	0.314908072	0.071511406	0.816395819
1	20	2M	young	M1	Brn01	20240110	160	WT	sec01	F	KA	154	60.79951188	24.77390701	149.2514689	0.394802025	0.160869526	0.969165382	0.401815832	0.160250247	1
1	21	2M	young	M1	Brn01	20240110	160	WT	sec01	F	KA	17	12.48165113	6.372716874	15.92832839	0.734214772	0.374865698	0.936960494	0.733989477	0.373380631	0.939169914
1	22	2M	young	M1	Brn01	20240110	160	WT	sec01	F	KA	55	29.43169296	10.24209964	53.2980544	0.53512169	0.186219994	0.969055534	0.534126818	0.186335541	1
1	23	2M	young	M1	Brn01	20240110	160	WT	sec01	F	KA	35	22.10516495	3.415808342	23.10595864	0.631576141	0.097594524	0.660170247	0.591943234	0.098519877	0.684657067
1	24	2M	young	M1	Brn01	20240110	160	WT	sec01	F	KA	16	5.540032029	2.18025481	11.51335931	0.346252002	0.136265926	0.719584957	0.335866332	0.134462506	0.775249839
1	25	2M	young	M1	Brn01	20240110	160	WT	sec01	F	KA	63	55.38345921	30.3506676	61.18338299	0.879102527	0.481756629	0.971164809	0.881353468	0.508621335	1
1	26	2M	young	M1	Brn01	20240110	160	WT	sec01	F	KA	78	65.74268675	29.97972077	75.78272671	0.842854958	0.384355395	0.971573419	0.827939272	0.383031964	1
1	27	2M	young	M1	Brn01	20240110	160	WT	sec01	F	KA	67	37.22549784	17.60453196	65.27028316	0.555604445	0.262754208	0.974183331	0.562005043	0.24959182	1
1	28	2M	young	M1	Brn01	20240110	160	WT	sec01	F	KA	10	9.1771878	2.310505852	8.591927946	0.91771878	0.231050585	0.859192795	0.908140659	0.240283817	0.899565101
1	29	2M	young	M1	Brn01	20240110	160	WT	sec01	F	KA	68	56.61878389	20.35538253	65.45120913	0.832629175	0.299343861	0.962517781	0.811963081	0.288639665	0.978377938
1	30	2M	young	M1	Brn01	20240110	160	WT	sec01	F	KA	565	379.583139	145.0653392	555.222751	0.671828565	0.256752813	0.982695135	0.668291748	0.253780425	1
1	31	2M	young	M1	Brn01	20240110	160	WT	sec01	F	KA	17	12.21756309	5.518654197	16.56008238	0.718680182	0.324626717	0.974122493	0.704989702	0.325848788	0.991844058
1	32	2M	young	M1	Brn01	20240110	160	WT	sec01	F	KA	16	6.143190652	2.847074106	14.7201038	0.383949416	0.177942132	0.920006488	0.376241714	0.175692379	0.936705589
1	33	2M	young	M1	Brn01	20240110	160	WT	sec01	F	KA	45	30.3546043	10.83712526	43.92762643	0.674546762	0.240825006	0.976169476	0.664454103	0.238986805	1
1	34	2M	young	M1	Brn01	20240110	160	WT	sec01	F	KA	44	23.42395645	9.932036296	34.36858165	0.532362647	0.225728098	0.781104128	0.543648422	0.231845573	0.779446125
1	35	2M	young	M1	Brn01	20240110	160	WT	sec01	F	KA	61	25.14801249	8.736156262	59.77689785	0.4122625	0.143215676	0.979949145	0.398550406	0.146128021	1
1	36	2M	young	M1	Brn01	20240110	160	WT	sec01	F	KA	68	19.71103984	8.566140238	50.8208437	0.289868233	0.125972651	0.747365348	0.290135056	0.114381626	0.748592377
1	37	2M	young	M1	Brn01	20240110	160	WT	sec01	F	KA	96	32.33606476	17.51355762	90.75469601	0.336834008	0.182432892	0.945361417	0.327763796	0.179400325	1
1	38	2M	young	M1	Brn01	20240110	160	WT	sec01	F	KA	69	43.72484928	12.5985046	61.16580456	0.633693468	0.182587023	0.886460936	0.630624861	0.180071719	1
1	39	2M	young	M1	Brn01	20240110	160	WT	sec01	F	KA	46	21.85716036	9.663797975	31.69745946	0.47515566	0.210082565	0.689075206	0.469275951	0.216998547	0.713878095
1	40	2M	young	M1	Brn01	20240110	160	WT	sec01	F	KA	24	13.32965595	4.618402362	17.16314948	0.555402331	0.192433432	0.715131228	0.55927366	0.192690924	0.752040923
1	41	2M	young	M1	Brn01	20240110	160	WT	sec01	F	KA	20	7.907087803	4.097077891	11.84531921	0.39535439	0.204853895	0.592265961	0.388326854	0.207248032	0.625955582
1	42	2M	young	M1	Brn01	20240110	160	WT	sec01	F	KA	31	17.80865192	5.5655604	28.42278165	0.574472643	0.179534206	0.916863924	0.586289763	0.176134892	0.958182633
1	43	2M	young	M1	Brn01	20240110	160	WT	sec01	F	KA	26	14.90919346	6.786175281	24.32254511	0.573430518	0.261006742	0.935482504	0.593209743	0.25471884	0.93304342
1	44	2M	young	M1	Brn01	20240110	160	WT	sec01	F	KA	49	16.91265729	8.199114986	37.64702821	0.345156271	0.167328877	0.768306698	0.341336697	0.163706414	0.774944693
1	45	2M	young	M1	Brn01	20240110	160	WT	sec01	F	KA	17	5.368596941	1.960173965	9.515526116	0.31579982	0.115304351	0.55973683	0.305912867	0.114572365	0.566117346
1	46	2M	young	M1	Brn01	20240110	160	WT	sec01	F	KA	40	17.01129168	9.448462635	39.09909207	0.425282292	0.236211566	0.977477302	0.430395961	0.2399939	1
1	47	2M	young	M1	Brn01	20240110	160	WT	sec01	F	KA	80	43.52968642	14.98179591	50.18234518	0.54412108	0.187272449	0.627279315	0.538490891	0.191805899	0.636057079
1	48	2M	young	M1	Brn01	20240110	160	WT	sec01	F	KA	19	12.7241168	5.594186306	18.31329823	0.669690358	0.294430858	0.963857801	0.679255366	0.295788512	0.984061956
1	49	2M	young	M1	Brn01	20240110	160	WT	sec01	F	KA	58	25.94358742	11.830869	55.36575872	0.447303231	0.2039805	0.954582047	0.442404836	0.212741286	0.979781806
1	50	2M	young	M1	Brn01	20240110	160	WT	sec01	F	KA	37	22.68059817	11.60231939	35.65194166	0.61298914	0.3135762	0.963565991	0.621972978	0.319531545	0.977019906
1	51	2M	young	M1	Brn01	20240110	160	WT	sec01	F	KA	11	5.519661218	3.043076158	9.110002339	0.501787383	0.276643287	0.828182031	0.505683988	0.278294042	0.848897547
1	52	2M	young	M1	Brn01	20240110	160	WT	sec01	F	KA	18	8.048599958	4.205935791	16.36731511	0.447144442	0.2336631	0.909295284	0.446372181	0.238025486	0.918989837
1	53	2M	young	M1	Brn01	20240110	160	WT	sec01	F	KA	11	3.182940394	2.102235436	9.38408488	0.289358218	0.191112312	0.853098625	0.288586244	0.190493628	0.894758523
1	54	2M	young	M1	Brn01	20240110	160	WT	sec01	F	KA	25	11.13917744	5.592797711	21.40109867	0.445567098	0.223711908	0.856043947	0.439177543	0.222293429	0.864896625
1	55	2M	young	M1	Brn01	20240110	160	WT	sec01	F	KA	53	29.53517976	16.2772869	46.12578022	0.557267543	0.307118621	0.87029774	0.557907999	0.316739142	0.890188456
1	56	2M	young	M1	Brn01	20240110	160	WT	sec01	F	KA	9	3.988815159	1.957198441	5.374380112	0.443201684	0.217466493	0.597153346	0.450560763	0.221149005	0.605729759
1	57	2M	young	M1	Brn01	20240110	160	WT	sec01	F	KA	41	25.29726088	8.120897233	32.96987897	0.617006363	0.198070664	0.80414339	0.603150994	0.201075763	0.823216617
1	58	2M	young	M1	Brn01	20240110	160	WT	sec01	F	KA	70	46.64110804	15.92140085	67.82548261	0.666301543	0.227448584	0.968935466	0.665278077	0.219424739	1
1	59	2M	young	M1	Brn01	20240110	160	WT	sec01	F	KA	87	59.75097275	27.88152899	84.81770039	0.68679279	0.320477345	0.974916096	0.703158617	0.321515217	1
1	60	2M	young	M1	Brn01	20240110	160	WT	sec01	F	KA	5	2.219409466	0.286518656	2.391119212	0.443881893	0.057303731	0.478223842	0.442458227	0.061440453	0.485412374
1	61	2M	young	M1	Brn01	20240110	160	WT	sec01	F	KA	34	19.96050972	10.94741735	32.62246138	0.587073815	0.321982863	0.959484158	0.583718598	0.32532236	0.970565319
1	62	2M	young	M1	Brn01	20240110	160	WT	sec01	F	KA	15	9.656214178	4.548806012	11.22056931	0.643747612	0.303253734	0.748037954	0.640909433	0.307148844	0.780079365
1	63	2M	young	M1	Brn01	20240110	160	WT	sec01	F	KA	67	27.0523231	9.165194228	34.89304951	0.403766016	0.136793944	0.520791784	0.400755316	0.135980777	0.523483634
1	64	2M	young	M1	Brn01	20240110	160	WT	sec01	F	KA	9	4.024444938	3.256290525	6.421011746	0.447160549	0.361810058	0.71344575	0.454238191	0.366399631	0.729266822
1	65	2M	young	M1	Brn01	20240110	160	WT	sec01	F	KA	6	3.30153358	1.64869155	5.635400891	0.550255597	0.274781925	0.939233482	0.561120033	0.276600301	0.946547627
1	66	2M	young	M1	Brn01	20240110	160	WT	sec01	F	KA	31	13.11656371	7.746623948	23.47986561	0.423114958	0.249891095	0.75741502	0.421217665	0.244449526	0.755634367
1	67	2M	young	M1	Brn01	20240110	160	WT	sec01	F	KA	22	10.03411928	5.195483327	19.80106801	0.456096331	0.236158333	0.900048546	0.452277422	0.236041814	0.917769134
1	68	2M	young	M1	Brn01	20240110	160	WT	sec01	F	KA	14	5.986266881	3.068863988	10.41284806	0.427590492	0.219204571	0.743774861	0.431418329	0.217837796	0.756740689
1	69	2M	young	M1	Brn01	20240110	160	WT	sec01	F	KA	24	18.92372	3.982619971	17.68302429	0.788488333	0.165942499	0.736792679	0.802380383	0.164599076	0.735759497
1	70	2M	young	M1	Brn01	20240110	160	WT	sec01	F	KA	49	21.42200363	7.083649963	48.57433432	0.437183747	0.144564285	0.991312945	0.428015575	0.144274049	1
1	71	2M	young	M1	Brn01	20240110	160	WT	sec01	F	KA	46	24.7253072	14.54053557	44.83640796	0.537506678	0.316098599	0.974704521	0.53900969	0.314534217	1
1	72	2M	young	M1	Brn01	20240110	160	WT	sec01	F	KA	31	19.78165853	9.035828099	25.04074156	0.638118017	0.291478326	0.807765857	0.636682689	0.289692521	0.802891582
1	73	2M	young	M1	Brn01	20240110	160	WT	sec01	F	KA	41	29.93446237	16.03443953	38.32642108	0.730108838	0.391083891	0.934790758	0.730457008	0.388570994	0.957480729
1	74	2M	young	M1	Brn01	20240110	160	WT	sec01	F	KA	6	3.041641861	1.318196386	5.282307208	0.50694031	0.219699398	0.880384535	0.515693903	0.220706493	0.895109475
1	75	2M	young	M1	Brn01	20240110	160	WT	sec01	F	KA	54	41.5545128	11.37801178	51.6921339	0.769528015	0.210703922	0.957261739	0.762355983	0.204516664	1
1	76	2M	young	M1	Brn01	20240110	160	WT	sec01	F	KA	15	8.748668551	2.7715877	8.637705147	0.58324457	0.184772513	0.57584701	0.579072237	0.179171436	0.585587859
1	77	2M	young	M1	Brn01	20240110	160	WT	sec01	F	KA	27	12.51001757	3.794125289	26.18165863	0.463333984	0.140523159	0.96969106	0.468490124	0.141237512	1
1	78	2M	young	M1	Brn01	20240110	160	WT	sec01	F	KA	32	22.22063017	7.93141073	17.26712444	0.694394693	0.247856585	0.539597639	0.721660197	0.24766919	0.539879441
1	79	2M	young	M1	Brn01	20240110	160	WT	sec01	F	KA	18	7.083588958	3.415884644	12.34543377	0.39353272	0.189771369	0.685857432	0.39163807	0.189669639	0.693369985
1	80	2M	young	M1	Brn01	20240110	160	WT	sec01	F	KA	46	26.38553444	12.98054467	42.79601747	0.573598575	0.282185754	0.930348206	0.571786046	0.296940565	0.947936237
1	81	2M	young	M1	Brn01	20240110	160	WT	sec01	F	KA	31	24.08027786	6.845426098	18.39114976	0.776783157	0.220820197	0.593262895	0.78102541	0.215014875	0.593736172
1	82	2M	young	M1	Brn01	20240110	160	WT	sec01	F	KA	45	24.67890432	10.15503165	44.10272372	0.548420096	0.22566737	0.980060527	0.550743878	0.22892347	1
1	83	2M	young	M1	Brn01	20240110	160	WT	sec01	F	KA	15	7.205233902	1.893659867	8.496696383	0.480348927	0.126243991	0.566446426	0.480704978	0.125490196	0.582986176
1	84	2M	young	M1	Brn01	20240110	160	WT	sec01	F	KA	52	34.9041276	8.490852199	37.79554433	0.671233223	0.163285619	0.726837391	0.6599527	0.159410998	0.741084933
1	85	2M	young	M1	Brn01	20240110	160	WT	sec01	F	KA	102	65.83767483	18.91548026	97.56356138	0.6454674	0.185445885	0.956505504	0.628580153	0.198596165	1
1	86	2M	young	M1	Brn01	20240110	160	WT	sec01	F	KA	42	24.29285109	9.85206382	38.66761261	0.578401216	0.234572948	0.920657443	0.578484774	0.237827122	0.959639907
1	87	2M	young	M1	Brn01	20240110	160	WT	sec01	F	KA	33	15.50806436	6.757137448	20.87049681	0.469941344	0.204761741	0.632439297	0.476806283	0.207789727	0.629083693
1	88	2M	young	M1	Brn01	20240110	160	WT	sec01	F	KA	5	2.417776734	1.147356376	3.17454803	0.483555347	0.229471275	0.634909606	0.490402073	0.231670104	0.635797679
1	89	2M	young	M1	Brn01	20240110	160	WT	sec01	F	KA	30	17.90691996	5.207888886	25.22142369	0.596897332	0.173596296	0.840714123	0.573525608	0.17122148	0.87301439
1	90	2M	young	M1	Brn01	20240110	160	WT	sec01	F	KA	12	5.765392572	1.40784315	5.106538504	0.480449381	0.117320263	0.425544875	0.492545962	0.118211642	0.428732753
1	91	2M	young	M1	Brn01	20240110	160	WT	sec01	F	KA	55	28.51403061	13.14723425	52.3352865	0.51843692	0.239040623	0.951550664	0.513321131	0.243877314	1
1	92	2M	young	M1	Brn01	20240110	160	WT	sec01	F	KA	103	52.22377351	17.90450902	90.5051499	0.507026927	0.173830185	0.878690776	0.520294487	0.171175711	0.942519277
1	93	2M	young	M1	Brn01	20240110	160	WT	sec01	F	KA	20	10.58004123	5.009918362	19.26546127	0.529002061	0.250495918	0.963273063	0.524238944	0.238544285	0.988464177
1	94	2M	young	M1	Brn01	20240110	160	WT	sec01	F	KA	15	6.02302587	2.820950627	13.18939495	0.401535058	0.188063375	0.879292997	0.39466697	0.187563896	0.887937754
1	95	2M	young	M1	Brn01	20240110	160	WT	sec01	F	KA	9	4.668955505	1.606500372	7.746074617	0.518772834	0.178500041	0.860674957	0.531265736	0.177470058	0.863973439
1	96	2M	young	M1	Brn01	20240110	160	WT	sec01	F	KA	25	11.27998775	6.736018956	18.78101766	0.45119951	0.269440758	0.751240706	0.446288243	0.256054014	0.75925079
1	97	2M	young	M1	Brn01	20240110	160	WT	sec01	F	KA	47	18.11009383	8.128862441	39.90292221	0.385321145	0.17295452	0.848998345	0.385183483	0.171564817	0.882063031
1	98	2M	young	M1	Brn01	20240110	160	WT	sec01	F	KA	13	6.426611692	2.19525443	9.283298969	0.494354746	0.168865725	0.714099921	0.501144439	0.169924468	0.721988231
1	99	2M	young	M1	Brn01	20240110	160	WT	sec01	F	KA	61	40.12271303	11.38490883	59.95609969	0.657749394	0.18663785	0.98288688	0.640466928	0.186793312	1
1	100	2M	young	M1	Brn01	20240110	160	WT	sec01	F	KA	62	28.2393378	12.40297552	45.1787748	0.45547319	0.200047992	0.728689916	0.449805439	0.204623491	0.736888707
1	101	2M	young	M1	Brn01	20240110	160	WT	sec01	F	KA	84	39.8849318	22.50873579	81.27104604	0.474820617	0.26796114	0.967512453	0.45053789	0.267154962	1
1	102	2M	young	M1	Brn01	20240110	160	WT	sec01	F	KA	26	11.21374831	4.595651194	14.49823752	0.431298012	0.176755815	0.55762452	0.419638366	0.175982296	0.567040503
1	103	2M	young	M1	Brn01	20240110	160	WT	sec01	F	KA	22	9.322819829	2.394811936	12.81034562	0.423764538	0.108855088	0.582288437	0.430746943	0.105867095	0.599908471
1	104	2M	young	M1	Brn01	20240110	160	WT	sec01	F	KA	39	30.55574888	12.7476005	38.11036843	0.783480741	0.326861551	0.977188934	0.768581688	0.314442664	1
1	105	2M	young	M1	Brn01	20240110	160	WT	sec01	F	KA	119	82.03506547	40.23051791	116.9240404	0.689370298	0.338071579	0.982554962	0.699137866	0.344731823	1
1	106	2M	young	M1	Brn01	20240110	160	WT	sec01	F	KA	8	3.24464789	1.484153494	4.167437255	0.405580986	0.185519187	0.520929657	0.399862677	0.185992211	0.527214468
1	107	2M	young	M1	Brn01	20240110	160	WT	sec01	F	KA	70	49.42119479	17.96922258	57.39136335	0.706017068	0.25670318	0.819876619	0.7112993	0.265705347	0.853147149
1	108	2M	young	M1	Brn01	20240110	160	WT	sec01	F	KA	14	8.17694366	3.048661038	8.13743794	0.584067404	0.217761503	0.581245567	0.580102265	0.216052487	0.585046172
1	109	2M	young	M1	Brn01	20240110	160	WT	sec01	F	KA	61	22.15008754	8.462348431	45.67721051	0.363116189	0.138727023	0.74880673	0.359632254	0.134699017	0.779690236
1	110	2M	young	M1	Brn01	20240110	160	WT	sec01	F	KA	30	20.66071564	7.075104922	23.19913042	0.688690521	0.235836831	0.773304347	0.668299377	0.238712132	0.79775691
1	111	2M	young	M1	Brn01	20240110	160	WT	sec01	F	KA	33	25.8945601	10.31944755	25.5419243	0.784683639	0.312710532	0.773997706	0.803593516	0.313267723	0.786495775
1	112	2M	young	M1	Brn01	20240110	160	WT	sec01	F	KA	17	13.541619	4.94915697	16.54161894	0.796565824	0.291126881	0.973036408	0.804448009	0.293011367	0.985519171
1	113	2M	young	M1	Brn01	20240110	160	WT	sec01	F	KA	237	180.8803539	83.49362949	231.6866406	0.763208244	0.352293795	0.977580762	0.751796722	0.351583123	1
1	114	2M	young	M1	Brn01	20240110	160	WT	sec01	F	KA	41	27.95672536	8.079301134	37.55710691	0.68187135	0.197056125	0.916026998	0.687060356	0.190295264	0.917341888
1	115	2M	young	M1	Brn01	20240110	160	WT	sec01	F	KA	13	12.20926225	2.855176628	6.984649479	0.939174019	0.219628971	0.537280729	0.943595022	0.217158772	0.548279554
1	116	2M	young	M1	Brn01	20240110	160	WT	sec01	F	KA	8	6.152132511	2.979934394	5.647272527	0.769016564	0.372491799	0.705909066	0.78379494	0.372442216	0.707759202
1	117	2M	young	M1	Brn01	20240110	160	WT	sec01	F	KA	33	23.78905922	9.761059046	30.51625854	0.720880582	0.295789668	0.924735107	0.7172198	0.295757994	0.928938717
1	118	2M	young	M1	Brn01	20240110	160	WT	sec01	F	KA	77	60.61988264	21.03314251	74.52852666	0.787271203	0.273157695	0.967902944	0.785412371	0.280163273	0.999771118
1	119	2M	young	M1	Brn01	20240110	160	WT	sec01	F	KA	30	16.35909069	7.910216019	26.74117643	0.545303023	0.263673867	0.891372548	0.534035265	0.275425345	0.902815282
1	120	2M	young	M1	Brn01	20240110	160	WT	sec01	F	KA	17	14.55843437	3.586099043	8.647592902	0.856378492	0.210947003	0.508681935	0.855008781	0.2111696	0.518074304
1	121	2M	young	M1	Brn01	20240110	160	WT	sec01	F	KA	57	29.261677	11.00790417	46.02755809	0.513362754	0.193121126	0.807501019	0.493347064	0.186610207	0.824849337
1	122	2M	young	M1	Brn01	20240110	160	WT	sec01	F	KA	33	29.87664592	5.687724136	19.53217372	0.905352907	0.172355277	0.591884052	0.946425557	0.173022047	0.603624016
1	123	2M	young	M1	Brn01	20240110	160	WT	sec01	F	KA	7	3.174731046	1.959060013	6.561684608	0.453533007	0.279865716	0.937383515	0.458228424	0.281849399	0.935584038
1	124	2M	young	M1	Brn01	20240110	160	WT	sec01	F	KA	55	40.51274872	19.33450827	52.94662386	0.736595431	0.351536514	0.962665888	0.74817273	0.348180369	0.968749523
1	125	2M	young	M1	Brn01	20240110	160	WT	sec01	F	KA	44	34.79830611	9.125337601	24.95790029	0.790870593	0.207394036	0.567225006	0.803280711	0.207461655	0.5600366
1	126	2M	young	M1	Brn01	20240110	160	WT	sec01	F	KA	9	6.095674098	1.173342474	6.124330521	0.677297122	0.130371386	0.680481169	0.690379173	0.131113142	0.687693596
1	127	2M	young	M1	Brn01	20240110	160	WT	sec01	F	KA	394	264.6996875	130.0599679	386.9886169	0.671826618	0.330101441	0.982204611	0.658411562	0.33652246	1
1	128	2M	young	M1	Brn01	20240110	160	WT	sec01	F	KA	50	40.79452199	14.37645529	49.37932402	0.81589044	0.287529106	0.98758648	0.817288458	0.275135428	1
1	129	2M	young	M1	Brn01	20240110	160	WT	sec01	F	KA	22	17.26120394	6.550926954	20.51688403	0.784600179	0.297769407	0.932585638	0.800793469	0.302784771	0.930342555
1	130	2M	young	M1	Brn01	20240110	160	WT	sec01	F	KA	43	17.1016708	6.346700281	35.61820406	0.397713274	0.147597681	0.828330327	0.386488125	0.147585265	0.870695055
1	131	2M	young	M1	Brn01	20240110	160	WT	sec01	F	KA	54	37.54889756	17.94872966	53.5877012	0.695349955	0.332383883	0.992364837	0.719722271	0.325535983	1
1	132	2M	young	M1	Brn01	20240110	160	WT	sec01	F	KA	45	44.32066834	7.058136865	43.61651015	0.984903741	0.156847486	0.969255781	1	0.155512318	1
1	133	2M	young	M1	Brn01	20240110	160	WT	sec01	F	KA	62	29.21773091	14.79206532	59.82014191	0.471253724	0.238581699	0.964840999	0.474723428	0.242160678	0.996627748
1	134	2M	young	M1	Brn01	20240110	160	WT	sec01	F	KA	11	3.331120789	2.000900283	8.34155792	0.302829163	0.181900026	0.758323447	0.306431681	0.182581827	0.790302873
1	135	2M	young	M1	Brn01	20240110	160	WT	sec01	F	KA	88	60.93089199	24.20114435	86.56725413	0.6923965	0.275013004	0.983718797	0.678019404	0.265735865	1
1	136	2M	young	M1	Brn01	20240110	160	WT	sec01	F	KA	34	20.35280389	4.726207376	30.32365912	0.598611879	0.139006099	0.891872327	0.591683805	0.137132823	0.943434834
1	137	2M	young	M1	Brn01	20240110	160	WT	sec01	F	KA	149	115.5579003	31.00659184	144.3548334	0.775556378	0.208097932	0.968824385	0.784489214	0.206660569	1
1	138	2M	young	M1	Brn01	20240110	160	WT	sec01	F	KA	58	36.58023953	19.76769665	57.22949582	0.630693785	0.340822356	0.986715445	0.637201488	0.351186395	1
1	139	2M	young	M1	Brn01	20240110	160	WT	sec01	F	KA	132	81.29019633	38.09689493	128.8163882	0.615834821	0.28861284	0.975881729	0.604119956	0.290867478	1
1	140	2M	young	M1	Brn01	20240110	160	WT	sec01	F	KA	55	42.29311055	18.43379872	53.80010688	0.768965646	0.335159977	0.978183762	0.771976829	0.316586554	1
1	141	2M	young	M1	Brn01	20240110	160	WT	sec01	F	KA	83	45.8090027	20.57328141	80.46489656	0.551915695	0.24787086	0.969456585	0.56066224	0.251537338	1
1	142	2M	young	M1	Brn01	20240110	160	WT	sec01	F	KA	31	12.09456012	3.404348828	26.68226135	0.390147101	0.109817704	0.860718108	0.391378656	0.109025713	0.87024489
1	143	2M	young	M1	Brn01	20240110	160	WT	sec01	F	KA	47	28.27170211	6.90145725	43.86965752	0.601525577	0.146839516	0.933396968	0.597802699	0.144052796	0.965156049
1	144	2M	young	M1	Brn01	20240110	160	WT	sec01	F	KA	65	37.43402737	15.01168843	63.05920511	0.575908113	0.230949053	0.970141617	0.569932103	0.233943693	1
1	145	2M	young	M1	Brn01	20240110	160	WT	sec01	F	KA	21	13.25606155	8.954283983	19.96189821	0.631241026	0.426394475	0.950566581	0.634126812	0.421858549	0.954261094
1	146	2M	young	M1	Brn01	20240110	160	WT	sec01	F	KA	15	10.36780345	3.219958782	13.79147023	0.691186897	0.214663919	0.919431349	0.700656146	0.216189824	0.91957733
1	147	2M	young	M1	Brn01	20240110	160	WT	sec01	F	KA	9	5.328618288	3.311161935	8.395025492	0.592068699	0.367906882	0.93278061	0.582421631	0.372632936	0.938811332
1	148	2M	young	M1	Brn01	20240110	160	WT	sec01	F	KA	87	45.02098155	16.48502323	76.64043647	0.517482547	0.189483026	0.880924557	0.515083551	0.193736166	1
1	149	2M	young	M1	Brn01	20240110	160	WT	sec01	F	KA	60	47.23872709	14.25998323	54.65838087	0.787312118	0.237666387	0.910973014	0.796475172	0.244235903	0.925902188
1	150	2M	young	M1	Brn01	20240110	160	WT	sec01	F	KA	113	72.52181289	27.20651561	109.1207141	0.641785955	0.240765625	0.965670037	0.677088588	0.220050357	1
1	151	2M	young	M1	Brn01	20240110	160	WT	sec01	F	KA	62	41.78007168	9.328892969	56.07249558	0.673872124	0.150466016	0.90439509	0.684504449	0.151262686	0.965148389
1	152	2M	young	M1	Brn01	20240110	160	WT	sec01	F	KA	105	61.01441982	28.28982989	97.05531406	0.581089713	0.269426951	0.924336324	0.574540317	0.274700552	1
1	153	2M	young	M1	Brn01	20240110	160	WT	sec01	F	KA	48	24.39617005	8.253223501	44.23996341	0.508253543	0.171942156	0.921665904	0.512123287	0.168810561	0.979400337
1	154	2M	young	M1	Brn01	20240110	160	WT	sec01	F	KA	41	21.77650106	6.199999973	25.49196622	0.531134172	0.151219512	0.621755274	0.540009171	0.152086668	0.635858715
1	155	2M	young	M1	Brn01	20240110	160	WT	sec01	F	KA	32	14.48511487	3.655237645	14.32504764	0.45265984	0.114226176	0.447657739	0.462134749	0.115312427	0.443350881
1	156	2M	young	M1	Brn01	20240110	160	WT	sec01	F	KA	16	7.27397579	2.615091205	14.83901727	0.454623487	0.1634432	0.927438579	0.456839859	0.164263368	0.958556473
1	157	2M	young	M1	Brn01	20240110	160	WT	sec01	F	KA	32	18.96246284	7.181765497	23.90395969	0.592576964	0.224430172	0.74699874	0.587685943	0.226382852	0.741145968
1	158	2M	young	M1	Brn01	20240110	160	WT	sec01	F	KA	7	2.88723582	1.189242378	4.545616806	0.41246226	0.169891768	0.649373829	0.414702058	0.174822614	0.654139012
1	159	2M	young	M1	Brn01	20240110	160	WT	sec01	F	KA	21	12.7779811	5.113466114	16.07280076	0.608475291	0.243498386	0.765371465	0.613931477	0.244365603	0.760234982
1	160	2M	young	M1	Brn01	20240110	160	WT	sec01	F	KA	7	3.273701131	1.354360282	3.942839801	0.46767159	0.19348004	0.563262829	0.472823694	0.193820097	0.569108129
1	161	2M	young	M1	Brn01	20240110	160	WT	sec01	F	KA	26	18.34547949	7.082444489	24.72451359	0.705595365	0.272401711	0.95094283	0.710856795	0.276340872	0.954467058
1	162	2M	young	M1	Brn01	20240110	160	WT	sec01	F	KA	12	5.163805634	4.075776339	10.10113692	0.430317136	0.339648028	0.84176141	0.429159999	0.338460356	0.84972918
1	163	2M	young	M1	Brn01	20240110	160	WT	sec01	F	KA	11	7.734355628	2.815350652	10.28838032	0.703123239	0.255940968	0.935307302	0.699755847	0.256000623	0.931273371
1	164	2M	young	M1	Brn01	20240110	160	WT	sec01	F	KA	15	9.606439352	3.02195777	14.51041436	0.64042929	0.201463851	0.967360957	0.641504556	0.199549861	0.979263008
1	165	2M	young	M1	Brn01	20240110	160	WT	sec01	F	KA	27	15.75432974	8.856260091	26.26410306	0.583493694	0.328009633	0.972744558	0.583009064	0.322087437	0.996108949
1	166	2M	young	M1	Brn01	20240110	160	WT	sec01	F	KA	15	11.42944986	3.12716873	12.19894713	0.761963324	0.208477915	0.813263142	0.7659266	0.207209893	0.824277103
1	167	2M	young	M1	Brn01	20240110	160	WT	sec01	F	KA	68	50.05310142	19.25520709	67.12664992	0.736075021	0.28316481	0.987156616	0.747051179	0.283863574	1
1	168	2M	young	M1	Brn01	20240110	160	WT	sec01	F	KA	42	33.05009532	10.48860921	41.37340361	0.786907031	0.249728791	0.985081038	0.776333272	0.251285583	1
1	169	2M	young	M1	Brn01	20240110	160	WT	sec01	F	KA	68	43.91512918	17.8642862	66.55695426	0.645810723	0.262710091	0.978778739	0.639414072	0.264515132	1
1	170	2M	young	M1	Brn01	20240110	160	WT	sec01	F	KA	34	21.86005953	5.253147155	22.1570155	0.642942927	0.154504328	0.651676927	0.675516903	0.153826207	0.673212767
1	171	2M	young	M1	Brn01	20240110	160	WT	sec01	F	KA	91	63.20292979	23.56202021	88.95953315	0.69453769	0.258923299	0.977577287	0.695498586	0.251331359	1
1	172	2M	young	M1	Brn01	20240110	160	WT	sec01	F	KA	17	10.03694212	4.179552898	16.89179832	0.59040836	0.245856053	0.993635195	0.587052703	0.248157471	1
1	173	2M	young	M1	Brn01	20240110	160	WT	sec01	F	KA	49	29.42778674	15.8187992	47.41675425	0.600567076	0.322832637	0.967688862	0.608949423	0.328702226	0.995498598
1	174	2M	young	M1	Brn01	20240110	160	WT	sec01	F	KA	6	2.369176805	1.142580286	2.586404234	0.394862801	0.190430048	0.431067372	0.399618536	0.190203711	0.434592217
1	175	2M	young	M1	Brn01	20240110	160	WT	sec01	F	KA	77	52.68175775	21.71200119	73.5402	0.684178672	0.281974041	0.955067532	0.687533379	0.275280371	0.999839783
1	176	2M	young	M1	Brn01	20240110	160	WT	sec01	F	KA	73	46.18484783	16.44161135	71.0896163	0.632669148	0.225227553	0.97383036	0.637842357	0.220302127	1
1	177	2M	young	M1	Brn01	20240110	160	WT	sec01	F	KA	10	6.50428015	2.074433506	9.36810869	0.650428015	0.207443351	0.936810869	0.638956308	0.207995728	0.932158411
1	178	2M	young	M1	Brn01	20240110	160	WT	sec01	F	KA	34	19.9269855	11.02429238	32.26263815	0.586087809	0.324243894	0.948901122	0.600488305	0.323628604	0.959380507
1	179	2M	young	M1	Brn01	20240110	160	WT	sec01	F	KA	20	10.76064691	4.508781567	19.50032794	0.538032345	0.225439078	0.975016397	0.545571089	0.231555656	1
1	180	2M	young	M1	Brn01	20240110	160	WT	sec01	F	KA	13	6.553704053	1.628061332	7.120424211	0.504131081	0.125235487	0.547724939	0.502807647	0.123331044	0.556778818
1	181	2M	young	M1	Brn01	20240110	160	WT	sec01	F	KA	73	40.28847164	14.93310447	69.54454875	0.551896872	0.204563075	0.952665051	0.548973829	0.208964676	1
1	182	2M	young	M1	Brn01	20240110	160	WT	sec01	F	KA	138	92.4895702	40.46717027	135.8274664	0.670214277	0.293240364	0.984257003	0.66800946	0.288715959	1
1	183	2M	young	M1	Brn01	20240110	160	WT	sec01	F	KA	87	54.44316798	21.65333033	85.51010919	0.62578354	0.248888854	0.982874818	0.625795394	0.249858849	1
1	184	2M	young	M1	Brn01	20240110	160	WT	sec01	F	KA	37	18.24400702	8.186587319	36.49230182	0.493081271	0.221259117	0.986278428	0.484313726	0.221316852	1
1	185	2M	young	M1	Brn01	20240110	160	WT	sec01	F	KA	6	3.839017332	1.053498149	3.338994384	0.639836222	0.175583025	0.556499064	0.63604182	0.176363781	0.55953306
1	186	2M	young	M1	Brn01	20240110	160	WT	sec01	F	KA	66	43.8460364	17.52297248	64.86572069	0.664333885	0.265499583	0.98281395	0.66410315	0.267460138	1
1	187	2M	young	M1	Brn01	20240110	160	WT	sec01	F	KA	97	56.28319237	22.97715726	95.53192955	0.580239097	0.23687791	0.984865253	0.574853122	0.239246204	1
1	188	2M	young	M1	Brn01	20240110	160	WT	sec01	F	KA	10	6.639688671	2.253833845	4.684428155	0.663968867	0.225383385	0.468442816	0.666804016	0.226108193	0.473243296
1	189	2M	young	M1	Brn01	20240110	160	WT	sec01	F	KA	30	23.95494014	7.686930552	28.15111017	0.798498005	0.256231018	0.938370339	0.79763484	0.254978269	0.953917742
1	190	2M	young	M1	Brn01	20240110	160	WT	sec01	F	KA	24	12.3855803	4.328252077	20.53250927	0.516065846	0.180343837	0.855521219	0.513115108	0.180819407	0.853345513
1	191	2M	young	M1	Brn01	20240110	160	WT	sec01	F	KA	12	6.392446756	2.854413673	11.20737004	0.532703896	0.237867806	0.933947504	0.530861378	0.240146488	0.946028829
1	192	2M	young	M1	Brn01	20240110	160	WT	sec01	F	KA	23	8.469947368	3.565987632	12.54691392	0.368258581	0.155042941	0.545517997	0.368238345	0.156649113	0.56317237
1	193	2M	young	M1	Brn01	20240110	160	WT	sec01	F	KA	20	8.173159391	4.726634607	17.45009547	0.40865797	0.23633173	0.872504774	0.403967351	0.235492483	0.877653182
1	194	2M	young	M1	Brn01	20240110	160	WT	sec01	F	KA	40	20.21152058	7.490547046	27.46871138	0.505288015	0.187263676	0.686717784	0.500999451	0.180331126	0.709773421
1	195	2M	young	M1	Brn01	20240110	160	WT	sec01	F	KA	15	8.221164256	3.224307612	13.75767142	0.548077617	0.214953841	0.917178094	0.546837568	0.218333714	0.922323942
1	196	2M	young	M1	Brn01	20240110	160	WT	sec01	F	KA	25	13.51422894	6.102571085	19.93917763	0.540569158	0.244102843	0.797567105	0.559235513	0.255245283	0.812329292
1	197	2M	young	M1	Brn01	20240110	160	WT	sec01	F	KA	12	7.299839705	2.558236063	6.422491848	0.608319975	0.213186339	0.535207654	0.633646131	0.211139083	0.539589524
1	198	2M	young	M1	Brn01	20240110	160	WT	sec01	F	KA	9	4.694850028	2.474738687	5.820477664	0.521650003	0.274970965	0.64671974	0.522835106	0.275349051	0.660318911
1	199	2M	young	M1	Brn01	20240110	160	WT	sec01	F	KA	98	63.33752948	34.04396132	96.24892044	0.646301321	0.34738736	0.982131841	0.652368963	0.332158387	1
1	200	2M	young	M1	Brn01	20240110	160	WT	sec01	F	KA	18	15.29365993	6.099137843	17.67502862	0.849647774	0.338840991	0.981946035	0.839093626	0.342320889	1
1	201	2M	young	M1	Brn01	20240110	160	WT	sec01	F	KA	57	37.22278157	14.12103453	49.8142063	0.653031256	0.247737448	0.873933444	0.673838407	0.246005952	0.90359351
1	202	2M	young	M1	Brn01	20240110	160	WT	sec01	F	KA	119	76.14177158	38.3878234	114.9189898	0.63984682	0.322586751	0.965705797	0.666514069	0.342595562	1
1	203	2M	young	M1	Brn01	20240110	160	WT	sec01	F	KA	43	38.70125878	11.52536821	42.32947272	0.900029274	0.268031819	0.984406342	0.918150604	0.268169686	1
1	204	2M	young	M1	Brn01	20240110	160	WT	sec01	F	KA	9	8.897169471	3.907911777	8.305882335	0.988574386	0.43421242	0.922875815	1	0.437521935	0.925818264
1	205	2M	young	M1	Brn01	20240110	160	WT	sec01	F	KA	59	57.8354466	23.80283806	57.75330752	0.980261807	0.403437933	0.978869619	1	0.399038672	1
1	206	2M	young	M1	Brn01	20240110	160	WT	sec01	F	KA	16	12.57009226	4.244876757	13.10102993	0.785630766	0.265304797	0.818814371	0.789364457	0.262165248	0.841565549
1	207	2M	young	M1	Brn01	20240110	160	WT	sec01	F	KA	144	142.2608683	56.78329147	140.1696498	0.987922696	0.394328413	0.973400346	1	0.411459535	1
1	208	2M	young	M1	Brn01	20240110	160	WT	sec01	F	KA	48	21.10714903	9.52239269	44.28549623	0.439732272	0.198383181	0.922614505	0.433325708	0.197024494	0.952910662
1	209	2M	young	M1	Brn01	20240110	160	WT	sec01	F	KA	9	4.53485924	1.372289628	4.116502613	0.503873249	0.152476625	0.457389179	0.519424736	0.15439079	0.459212631
1	210	2M	young	M1	Brn01	20240110	160	WT	sec01	F	KA	68	66.76275277	28.01313797	65.7246511	0.981805188	0.411957911	0.966538987	1	0.397802711	0.99848938
1	211	2M	young	M1	Brn01	20240110	160	WT	sec01	F	KA	7	2.905882359	1.251468688	3.567483008	0.415126051	0.178781241	0.50964043	0.410673693	0.180590525	0.515922785
1	212	2M	young	M1	Brn01	20240110	160	WT	sec01	F	KA	94	90.8975355	49.56536216	92.87246519	0.966995059	0.527291087	0.988004949	1	0.52756542	1
1	213	2M	young	M1	Brn01	20240110	160	WT	sec01	F	KA	29	16.50896472	4.730312049	22.3392995	0.569274645	0.163114209	0.770320672	0.558236063	0.157793544	0.790119767
1	214	2M	young	M1	Brn01	20240110	160	WT	sec01	F	KA	38	37.99888611	12.1291523	36.67820245	0.999970687	0.319188218	0.965215854	1	0.315999091	1
1	215	2M	young	M1	Brn01	20240110	160	WT	sec01	F	KA	36	25.78387105	10.73951331	24.31035319	0.71621864	0.298319814	0.675287589	0.72401005	0.301670849	0.701258898
1	216	2M	young	M1	Brn01	20240110	160	WT	sec01	F	KA	75	71.70579076	29.6661936	73.77735549	0.95607721	0.395549248	0.983698073	0.985229254	0.395529106	1
1	217	2M	young	M1	Brn01	20240110	160	WT	sec01	F	KA	11	7.763774991	2.677866757	9.870893478	0.705797726	0.243442432	0.897353953	0.699015766	0.239871822	0.902380407
1	218	2M	young	M1	Brn01	20240110	160	WT	sec01	F	KA	11	6.592400998	3.870160937	8.881925642	0.599309182	0.351832812	0.807447786	0.616418689	0.355367362	0.820759892
1	219	2M	young	M1	Brn01	20240110	160	WT	sec01	F	KA	45	44.22659642	19.80524904	39.29709315	0.982813254	0.440116645	0.873268737	1	0.436049446	0.893301278
1	220	2M	young	M1	Brn01	20240110	160	WT	sec01	F	KA	50	40.30652308	26.80993363	46.87434185	0.806130462	0.536198673	0.937486837	0.823361576	0.549477398	0.961120009
1	221	2M	young	M1	Brn01	20240110	160	WT	sec01	F	KA	29	24.63569093	6.521858528	15.04176402	0.849506584	0.224891673	0.518681518	0.870298326	0.229274437	0.522468925
1	222	2M	young	M1	Brn01	20240110	160	WT	sec01	F	KA	44	17.00094596	8.309041023	26.54924852	0.386385135	0.188841841	0.603392012	0.379461348	0.191622794	0.59325552
1	223	2M	young	M1	Brn01	20240110	160	WT	sec01	F	KA	60	60	31.82882434	58.22302568	1	0.530480406	0.970383761	1	0.543129623	1
1	224	2M	young	M1	Brn01	20240110	160	WT	sec01	F	KA	275	233.0934309	90.31340495	264.9808193	0.847612476	0.328412382	0.963566616	0.851956964	0.331525147	1
1	225	2M	young	M1	Brn01	20240110	160	WT	sec01	F	KA	85	84.20573735	37.20950633	81.13324183	0.990655734	0.437758898	0.954508727	1	0.440138862	0.972648203
1	226	2M	young	M1	Brn01	20240110	160	WT	sec01	F	KA	21	21	11.2168918	20.52802324	1	0.534137705	0.977524916	1	0.550171643	0.998725861
1	227	2M	young	M1	Brn01	20240110	160	WT	sec01	F	KA	24	23.13064766	10.01213092	21.93401998	0.963776986	0.417172122	0.913917499	0.975722909	0.417898834	0.918257415
1	228	2M	young	M1	Brn01	20240110	160	WT	sec01	F	KA	22	22	9.267170191	20.34135956	1	0.421235009	0.924607253	1	0.429602504	0.929686427
1	229	2M	young	M1	Brn01	20240110	160	WT	sec01	F	KA	14	11.46190584	3.483100638	7.527763873	0.81870756	0.248792903	0.53769742	0.813641548	0.248386353	0.545738935
1	230	2M	young	M1	Brn01	20240110	160	WT	sec01	F	KA	30	21.37506682	7.538765565	18.72785524	0.712502227	0.251292185	0.624261841	0.704646349	0.253192961	0.654184759
1	231	2M	young	M1	Brn01	20240110	160	WT	sec01	F	KA	5	4.113099873	1.070420384	2.574013859	0.822619975	0.214084077	0.514802772	0.832028687	0.221980616	0.527847707
1	232	2M	young	M1	Brn01	20240110	160	WT	sec01	F	KA	34	33.46276027	14.95260555	27.66442353	0.984198831	0.439782516	0.813659515	1	0.449637592	0.832150757
1	233	2M	young	M1	Brn01	20240110	160	WT	sec01	F	KA	13	10.40045774	3.380621061	12.53583568	0.800035211	0.260047774	0.964295053	0.809437692	0.262424663	0.985122442
1	234	2M	young	M1	Brn01	20240110	160	WT	sec01	F	KA	18	17.9217822	5.170565337	8.900556922	0.995654566	0.28725363	0.494475385	1	0.286884874	0.500465393
1	235	2M	young	M1	Brn01	20240110	160	WT	sec01	F	KA	75	71.35886174	20.38780808	69.77245718	0.95145149	0.271837441	0.930299429	0.988342106	0.291020066	0.986579686
1	236	2M	young	M1	Brn01	20240110	160	WT	sec01	F	KA	27	21.60488296	5.997070238	18.67101553	0.80018085	0.222113713	0.691519094	0.767467767	0.219989322	0.726924539
2	1	2M	young	M1	Brn01	20240110	160	WT	sec01	F	KA	168	63.88146812	19.98423745	137.9379568	0.380246834	0.118953794	0.821059267	0.380361646	0.117677577	0.826550722
2	2	2M	young	M1	Brn01	20240110	160	WT	sec01	F	KA	207	80.02162224	22.56589612	179.5231403	0.386577885	0.109013991	0.867261547	0.386549175	0.105172805	0.922468901
2	3	2M	young	M1	Brn01	20240110	160	WT	sec01	F	KA	173	86.98030066	23.36646058	141.434638	0.502776304	0.135066246	0.81754126	0.49018082	0.127115279	0.816052496
2	4	2M	young	M1	Brn01	20240110	160	WT	sec01	F	KA	7	2.794750899	0.69831387	2.751964629	0.399250128	0.099759124	0.393137804	0.405935764	0.100175478	0.396963462
2	5	2M	young	M1	Brn01	20240110	160	WT	sec01	F	KA	76	47.10719448	15.98860157	63.39346904	0.619831506	0.210376336	0.834124593	0.616144061	0.217318997	0.828702211
2	6	2M	young	M1	Brn01	20240110	160	WT	sec01	F	KA	17	9.815259039	2.526283666	11.35161364	0.577368179	0.148604922	0.667741979	0.573853672	0.147280075	0.663523316
2	7	2M	young	M1	Brn01	20240110	160	WT	sec01	F	KA	24	8.877958357	3.183855943	17.67092401	0.369914932	0.132660664	0.7362885	0.367956042	0.133867398	0.750499725
2	8	2M	young	M1	Brn01	20240110	160	WT	sec01	F	KA	8	2.554131359	0.628183402	3.148958534	0.31926642	0.078522925	0.393619817	0.319203466	0.079667352	0.397421211
2	9	2M	young	M1	Brn01	20240110	160	WT	sec01	F	KA	73	41.70081642	15.65413906	56.90733206	0.571244061	0.214440261	0.779552494	0.580529511	0.210765243	0.746570528
2	10	2M	young	M1	Brn01	20240110	160	WT	sec01	F	KA	149	63.7537652	27.78654158	124.0906081	0.427877619	0.186486856	0.832822873	0.442008093	0.185824364	0.830807954
2	11	2M	young	M1	Brn01	20240110	160	WT	sec01	F	KA	75	32.89422452	12.3354238	60.49906164	0.43858966	0.164472317	0.806654155	0.438284889	0.156511784	0.820080847
2	12	2M	young	M1	Brn01	20240110	160	WT	sec01	F	KA	71	33.55570316	10.50136568	58.50937676	0.472615538	0.147906559	0.824075729	0.472549021	0.154345006	0.83815518
2	13	2M	young	M1	Brn01	20240110	160	WT	sec01	F	KA	82	37.7820555	7.211551078	59.63988721	0.460756774	0.087945745	0.727315698	0.464713514	0.087907225	0.73710233
2	14	2M	young	M1	Brn01	20240110	160	WT	sec01	F	KA	7	4.079591036	1.533928439	4.157595158	0.582798719	0.219132634	0.593942165	0.592309445	0.224200808	0.59601739
2	15	2M	young	M1	Brn01	20240110	160	WT	sec01	F	KA	36	7.72451365	2.82832073	13.58789957	0.214569824	0.078564465	0.377441655	0.2213016	0.081971467	0.374334335
2	16	2M	young	M1	Brn01	20240110	160	WT	sec01	F	KA	103	57.91642636	23.3705654	87.46668196	0.562295402	0.226898693	0.849191087	0.559319437	0.2388037	0.868940264
2	17	2M	young	M1	Brn01	20240110	160	WT	sec01	F	KA	74	47.79473558	20.39212625	52.34122223	0.645874805	0.275569274	0.707313814	0.651712835	0.282383472	0.702601671
2	18	2M	young	M1	Brn01	20240110	160	WT	sec01	F	KA	54	22.38034645	4.430884272	45.72774851	0.41445086	0.082053412	0.846810158	0.406897068	0.079926759	0.857358634
2	19	2M	young	M1	Brn01	20240110	160	WT	sec01	F	KA	86	48.7756927	16.40242617	60.91610605	0.567159217	0.190725886	0.708326814	0.565606177	0.18965438	0.705821335
2	20	2M	young	M1	Brn01	20240110	160	WT	sec01	F	KA	19	9.919737458	3.185320795	13.11464101	0.522091445	0.167648463	0.690244264	0.530991077	0.16599527	0.691699117
2	21	2M	young	M1	Brn01	20240110	160	WT	sec01	F	KA	118	59.72867951	16.80524915	95.88748056	0.50617525	0.142417366	0.812605767	0.503456175	0.146791786	0.800335705
2	22	2M	young	M1	Brn01	20240110	160	WT	sec01	F	KA	66	31.51883727	9.885282651	45.75617617	0.477558141	0.14977701	0.693275397	0.468924999	0.150652319	0.718913555
2	23	2M	young	M1	Brn01	20240110	160	WT	sec01	F	KA	27	10.52042419	3.772228591	20.39462888	0.38964534	0.13971217	0.755356625	0.381109327	0.14674601	0.766010523
2	24	2M	young	M1	Brn01	20240110	160	WT	sec01	F	KA	5	1.52706188	0.679179072	3.057053447	0.305412376	0.135835814	0.611410689	0.307652399	0.137117572	0.61427483
2	25	2M	young	M1	Brn01	20240110	160	WT	sec01	F	KA	19	6.452094316	2.869062349	9.942412496	0.339583911	0.151003282	0.523284868	0.34866865	0.152849622	0.531624347
2	26	2M	young	M1	Brn01	20240110	160	WT	sec01	F	KA	4	1.889936656	0.602777138	2.47281605	0.472484164	0.150694285	0.618204013	0.483253211	0.15184252	0.626916885
2	27	2M	young	M1	Brn01	20240110	160	WT	sec01	F	KA	63	36.38971552	10.25737391	46.34595239	0.577614532	0.162815459	0.735650038	0.599740595	0.161928743	0.715030134
2	28	2M	young	M1	Brn01	20240110	160	WT	sec01	F	KA	8	1.996063158	0.683711007	3.531425953	0.249507895	0.085463876	0.441428244	0.252307922	0.084977493	0.442420095
2	29	2M	young	M1	Brn01	20240110	160	WT	sec01	F	KA	45	15.21957737	2.943327993	28.93780425	0.33821283	0.065407289	0.643062317	0.327397585	0.064957656	0.640817881
2	30	2M	young	M1	Brn01	20240110	160	WT	sec01	F	KA	18	7.081742555	1.608957045	6.430823237	0.393430142	0.089386502	0.357267958	0.398809791	0.089433126	0.361806661
2	31	2M	young	M1	Brn01	20240110	160	WT	sec01	F	KA	39	13.58872363	6.65259783	18.40578321	0.348428811	0.170579432	0.471943159	0.347356364	0.172816053	0.481712058
2	32	2M	young	M1	Brn01	20240110	160	WT	sec01	F	KA	6	3.77763027	0.628122374	3.642038584	0.629605045	0.104687062	0.607006431	0.63616389	0.106294349	0.625772476
2	33	2M	young	M1	Brn01	20240110	160	WT	sec01	F	KA	16	6.822873265	2.617364779	8.973388135	0.426429579	0.163585299	0.560836758	0.430304408	0.163836122	0.568139136
2	34	2M	young	M1	Brn01	20240110	160	WT	sec01	F	KA	95	57.95701522	23.06834505	70.78338295	0.610073844	0.242824685	0.745088242	0.623193711	0.233798727	0.737636387
2	35	2M	young	M1	Brn01	20240110	160	WT	sec01	F	KA	18	10.01965371	3.60036622	12.49033338	0.556647428	0.200020346	0.69390741	0.563942909	0.201342791	0.708003342
2	36	2M	young	M1	Brn01	20240110	160	WT	sec01	F	KA	98	72.87962145	22.18313867	78.09527743	0.743669607	0.226358558	0.796890586	0.752208769	0.23376821	0.779049337
2	37	2M	young	M1	Brn01	20240110	160	WT	sec01	F	KA	8	2.235934988	0.989654385	2.637766063	0.279491873	0.123706798	0.329720758	0.286961168	0.12779431	0.333470672
2	38	2M	young	M1	Brn01	20240110	160	WT	sec01	F	KA	13	4.988967746	1.702586405	7.984557807	0.38376675	0.130968185	0.614196754	0.385389492	0.129839018	0.623384446
2	39	2M	young	M1	Brn01	20240110	160	WT	sec01	F	KA	27	10.53400478	7.104280129	13.36850557	0.390148325	0.263121486	0.495129836	0.386572063	0.267856866	0.515915185
2	40	2M	young	M1	Brn01	20240110	160	WT	sec01	F	KA	99	69.17119101	24.79519339	78.85868627	0.698698899	0.250456499	0.796552387	0.724879831	0.256321058	0.786709398
2	41	2M	young	M1	Brn01	20240110	160	WT	sec01	F	KA	6	4.455497086	1.103349358	3.955214739	0.742582848	0.18389156	0.659202456	0.745449007	0.185641259	0.657633305
2	42	2M	young	M1	Brn01	20240110	160	WT	sec01	F	KA	22	11.46288249	3.221057445	14.71114665	0.521040113	0.146411702	0.668688484	0.526024282	0.143511102	0.678416133
2	43	2M	young	M1	Brn01	20240110	160	WT	sec01	F	KA	54	20.5691005	5.910978884	37.85113293	0.380909269	0.109462572	0.700946906	0.389196604	0.108262762	0.686274529
2	44	2M	young	M1	Brn01	20240110	160	WT	sec01	F	KA	34	18.476051	5.253940657	24.22198826	0.543413265	0.154527666	0.712411419	0.538063645	0.152117193	0.716899395
2	45	2M	young	M1	Brn01	20240110	160	WT	sec01	F	KA	29	19.52187389	4.005233824	20.69898516	0.673168065	0.138111511	0.713758109	0.672510862	0.137102313	0.716609448
2	46	2M	young	M1	Brn01	20240110	160	WT	sec01	F	KA	11	4.520286918	1.741420627	4.139681071	0.410935174	0.158310966	0.376334643	0.415777832	0.158876933	0.382047758
2	47	2M	young	M1	Brn01	20240110	160	WT	sec01	F	KA	22	8.114641041	2.779644467	14.92487973	0.36884732	0.126347476	0.678403624	0.373632401	0.126497298	0.677653134
2	48	2M	young	M1	Brn01	20240110	160	WT	sec01	F	KA	16	10.79026484	2.239307255	11.26521707	0.674391553	0.139956703	0.704076067	0.683375299	0.142732888	0.697856128
2	49	2M	young	M1	Brn01	20240110	160	WT	sec01	F	KA	53	23.93791103	5.644129105	22.53037289	0.451658699	0.106493002	0.425101375	0.451369494	0.10156405	0.424284741
2	50	2M	young	M1	Brn01	20240110	160	WT	sec01	F	KA	132	79.26324865	34.51970717	103.860029	0.600479156	0.261512933	0.786818401	0.600350976	0.273807883	0.776409566
2	51	2M	young	M1	Brn01	20240110	160	WT	sec01	F	KA	13	4.232211798	1.221194789	4.236865819	0.325554754	0.093938061	0.325912755	0.332074463	0.093163956	0.326230258
2	52	2M	young	M1	Brn01	20240110	160	WT	sec01	F	KA	11	4.685740471	0.970977336	4.756221801	0.425976406	0.088270667	0.4323838	0.444090948	0.0896849	0.443099096
2	53	2M	young	M1	Brn01	20240110	160	WT	sec01	F	KA	193	107.0068513	53.06173796	164.9373766	0.554439644	0.274931285	0.854597806	0.57185474	0.285687029	0.873632401
2	54	2M	young	M1	Brn01	20240110	160	WT	sec01	F	KA	16	5.029251516	1.291065849	6.361547202	0.31432822	0.080691616	0.3975967	0.306980997	0.080445565	0.403112829
2	55	2M	young	M1	Brn01	20240110	160	WT	sec01	F	KA	18	9.995010227	1.463767461	5.946044117	0.555278346	0.081320415	0.330335784	0.562569618	0.078538187	0.33362326
2	56	2M	young	M1	Brn01	20240110	160	WT	sec01	F	KA	29	12.02746633	2.49272906	22.60827041	0.414740218	0.085956174	0.779595531	0.415007249	0.08577859	0.775165945
2	57	2M	young	M1	Brn01	20240110	160	WT	sec01	F	KA	78	47.32576469	40.71509889	69.09112686	0.606740573	0.521988447	0.885783678	0.613855183	0.523887992	0.988235295
2	58	2M	young	M1	Brn01	20240110	160	WT	sec01	F	KA	44	24.41858566	8.862088934	36.60965908	0.554967856	0.201411112	0.832037706	0.558007181	0.198611423	0.824109256
2	59	2M	young	M1	Brn01	20240110	160	WT	sec01	F	KA	52	22.56369883	8.356160827	23.97639433	0.433917285	0.160695401	0.461084506	0.426153958	0.168520644	0.452613115
2	60	2M	young	M1	Brn01	20240110	160	WT	sec01	F	KA	39	23.74421293	6.193942189	29.04850841	0.608825972	0.15881903	0.744833549	0.612329274	0.15853361	0.747638673
2	61	2M	young	M1	Brn01	20240110	160	WT	sec01	F	KA	30	17.39835197	5.291798294	15.06489658	0.579945066	0.176393276	0.502163219	0.587823272	0.176485851	0.504173338
2	62	2M	young	M1	Brn01	20240110	160	WT	sec01	F	KA	35	14.19720763	2.996780358	13.33296704	0.405634504	0.085622296	0.380941916	0.405775532	0.090058748	0.39189747
2	63	2M	young	M1	Brn01	20240110	160	WT	sec01	F	KA	21	8.423758298	2.664209992	10.11329824	0.401131348	0.126867142	0.48158563	0.406950489	0.127359428	0.501884475
2	64	2M	young	M1	Brn01	20240110	160	WT	sec01	F	KA	18	7.392828226	1.830914773	10.13376054	0.410712679	0.101717487	0.562986697	0.42751202	0.101548791	0.587579131
2	65	2M	young	M1	Brn01	20240110	160	WT	sec01	F	KA	18	7.815014899	2.74006255	9.087815553	0.434167494	0.152225697	0.504878642	0.425482571	0.153124288	0.516700983
2	66	2M	young	M1	Brn01	20240110	160	WT	sec01	F	KA	21	10.04501414	2.509224072	8.405889958	0.478334007	0.119486861	0.400280474	0.483825445	0.118730448	0.409674227
2	67	2M	young	M1	Brn01	20240110	160	WT	sec01	F	KA	110	72.16363743	24.47420463	90.2736094	0.656033068	0.222492769	0.820669176	0.660975039	0.222415507	0.821347356
2	68	2M	young	M1	Brn01	20240110	160	WT	sec01	F	KA	37	20.99206537	5.571038365	26.27505922	0.567353118	0.150568604	0.710136736	0.564339668	0.149408713	0.709697098
2	69	2M	young	M1	Brn01	20240110	160	WT	sec01	F	KA	27	11.43057907	2.856656745	16.85564956	0.42335478	0.105802102	0.624283317	0.41712825	0.102738991	0.655748814
2	70	2M	young	M1	Brn01	20240110	160	WT	sec01	F	KA	23	9.351339012	2.65743497	16.09944308	0.406579957	0.115540651	0.699975786	0.403639272	0.116151676	0.704570085
2	71	2M	young	M1	Brn01	20240110	160	WT	sec01	F	KA	36	22.30562299	5.842542216	26.36464483	0.619600639	0.162292839	0.732351245	0.61364156	0.160708025	0.744441926
2	72	2M	young	M1	Brn01	20240110	160	WT	sec01	F	KA	19	8.35364309	2.941176489	9.24176389	0.439665426	0.154798763	0.486408626	0.435027093	0.154352635	0.493774325
2	73	2M	young	M1	Brn01	20240110	160	WT	sec01	F	KA	9	3.146532357	0.926573582	3.051102489	0.349614706	0.10295262	0.339011388	0.358594641	0.102883954	0.337026015
2	74	2M	young	M1	Brn01	20240110	160	WT	sec01	F	KA	7	2.937941551	0.683909371	2.31486991	0.419705936	0.097701339	0.330695701	0.420614928	0.099015795	0.337308303
2	75	2M	young	M1	Brn01	20240110	160	WT	sec01	F	KA	14	6.710826308	2.422064573	6.841336727	0.479344736	0.173004612	0.488666909	0.483802557	0.174929425	0.496040285
2	76	2M	young	M1	Brn01	20240110	160	WT	sec01	F	KA	17	7.351674765	3.696436986	7.728435218	0.432451457	0.21743747	0.454613836	0.432890832	0.22001221	0.463096067
2	77	2M	young	M1	Brn01	20240110	160	WT	sec01	F	KA	49	30.74651712	9.113954395	42.00044262	0.627479941	0.185999069	0.85715189	0.627023727	0.188921951	0.885244519
2	78	2M	young	M1	Brn01	20240110	160	WT	sec01	F	KA	32	14.35819024	5.036102816	21.82844281	0.448693445	0.157378213	0.682138838	0.441748679	0.157198444	0.688792229
2	79	2M	young	M1	Brn01	20240110	160	WT	sec01	F	KA	94	54.81727323	15.66655982	73.83297473	0.583162481	0.16666553	0.785457178	0.584634185	0.162508577	0.749919891
2	80	2M	young	M1	Brn01	20240110	160	WT	sec01	F	KA	29	14.50223535	4.431570902	15.60570687	0.500077081	0.15281279	0.538127823	0.490226582	0.149271384	0.540939957
2	81	2M	young	M1	Brn01	20240110	160	WT	sec01	F	KA	64	39.14544904	12.87078662	52.12030208	0.611647641	0.201106041	0.81437972	0.600381494	0.19909972	0.821118474
2	82	2M	young	M1	Brn01	20240110	160	WT	sec01	F	KA	18	8.515068263	2.303242564	8.407339573	0.473059348	0.12795792	0.467074421	0.47382316	0.127763793	0.481605262
2	83	2M	young	M1	Brn01	20240110	160	WT	sec01	F	KA	16	8.651926398	2.245197222	8.055924296	0.5407454	0.140324826	0.503495269	0.563866615	0.141954675	0.483772039
2	84	2M	young	M1	Brn01	20240110	160	WT	sec01	F	KA	35	21.0097658	5.999023363	16.66254678	0.600279023	0.171400668	0.476072765	0.605249107	0.170809485	0.489333943
2	85	2M	young	M1	Brn01	20240110	160	WT	sec01	F	KA	63	29.43471429	9.102204934	46.84846252	0.467217687	0.144479443	0.743626389	0.474517435	0.143663689	0.722842753
2	86	2M	young	M1	Brn01	20240110	160	WT	sec01	F	KA	58	37.6373542	11.41916533	30.15870932	0.6489199	0.196882161	0.519977747	0.653559148	0.191592276	0.538292527
2	87	2M	young	M1	Brn01	20240110	160	WT	sec01	F	KA	16	7.540169418	3.032135487	10.84318304	0.471260589	0.189508468	0.67769894	0.473350108	0.189852744	0.685725212
2	88	2M	young	M1	Brn01	20240110	160	WT	sec01	F	KA	12	4.322133243	2.329884797	5.563134223	0.36017777	0.194157066	0.463594519	0.353246361	0.194674596	0.479804695
2	89	2M	young	M1	Brn01	20240110	160	WT	sec01	F	KA	34	14.70882738	4.856687233	25.50072485	0.43261257	0.142843742	0.750021319	0.436102837	0.139513239	0.769604027
2	90	2M	young	M1	Brn01	20240110	160	WT	sec01	F	KA	85	44.35802257	8.857740156	71.75548935	0.521859089	0.104208708	0.844182228	0.532898456	0.10670634	0.854901969
2	91	2M	young	M1	Brn01	20240110	160	WT	sec01	F	KA	47	28.30673707	7.520851433	33.4903332	0.602271001	0.160018116	0.712560281	0.61301595	0.1542916	0.707476944
2	92	2M	young	M1	Brn01	20240110	160	WT	sec01	F	KA	67	29.87112233	14.06768899	50.6510413	0.445837647	0.209965507	0.755985691	0.43958953	0.216693372	0.743671328
2	93	2M	young	M1	Brn01	20240110	160	WT	sec01	F	KA	113	80.07051221	29.9206683	94.29065365	0.708588604	0.264784675	0.834430563	0.711482406	0.255794615	0.839513242
2	94	2M	young	M1	Brn01	20240110	160	WT	sec01	F	KA	55	35.39462873	19.98930341	45.60389078	0.643538704	0.36344188	0.82916165	0.645777076	0.354314491	0.843884945
2	95	2M	young	M1	Brn01	20240110	160	WT	sec01	F	KA	37	17.40907919	5.87824823	28.99085975	0.470515654	0.158871574	0.78353675	0.47067216	0.15900664	0.778500021
2	96	2M	young	M1	Brn01	20240110	160	WT	sec01	F	KA	14	6.000839233	1.457267106	5.762478054	0.428631374	0.104090508	0.411605575	0.441550314	0.104509041	0.429999232
2	97	2M	young	M1	Brn01	20240110	160	WT	sec01	F	KA	115	37.01246679	10.87179366	83.51442781	0.321847537	0.094537336	0.726212416	0.315587103	0.086923018	0.731906623
2	98	2M	young	M1	Brn01	20240110	160	WT	sec01	F	KA	19	12.38097197	4.096665904	12.70315093	0.651630104	0.215613995	0.668586891	0.667170227	0.217044324	0.67920959
2	99	2M	young	M1	Brn01	20240110	160	WT	sec01	F	KA	34	18.96308818	7.267383859	19.91354227	0.557737888	0.213746584	0.58569242	0.567483008	0.216845959	0.603280663
2	100	2M	young	M1	Brn01	20240110	160	WT	sec01	F	KA	40	23.29671159	14.01625085	29.78973079	0.58241779	0.350406271	0.74474327	0.598764002	0.344731838	0.74666971
2	101	2M	young	M1	Brn01	20240110	160	WT	sec01	F	KA	9	3.774288535	1.036408022	4.97923249	0.419365393	0.115156447	0.553248054	0.431296259	0.117067218	0.55461967
2	102	2M	young	M1	Brn01	20240110	160	WT	sec01	F	KA	110	56.87605089	34.75939575	92.15893805	0.517055008	0.315994507	0.837808528	0.517280817	0.290669113	0.82783246
2	103	2M	young	M1	Brn01	20240110	160	WT	sec01	F	KA	76	37.9520714	7.653620154	46.61860055	0.499369361	0.100705528	0.613402639	0.502586424	0.096818492	0.630838454
2	104	2M	young	M1	Brn01	20240110	160	WT	sec01	F	KA	14	7.762829006	3.613550037	9.63855952	0.554487786	0.258110717	0.688468537	0.558937967	0.25886932	0.688364983
2	105	2M	young	M1	Brn01	20240110	160	WT	sec01	F	KA	48	25.43598071	8.836545348	37.24641773	0.529916265	0.184094695	0.775967036	0.523186088	0.178713664	0.759990871
2	106	2M	young	M1	Brn01	20240110	160	WT	sec01	F	KA	17	7.314961463	2.422491796	12.04380858	0.430291851	0.142499517	0.708459328	0.430922404	0.146852821	0.713099867
2	107	2M	young	M1	Brn01	20240110	160	WT	sec01	F	KA	6	2.84306097	1.066376731	3.285130143	0.473843495	0.177729455	0.547521691	0.471488506	0.179369807	0.557824075
2	108	2M	young	M1	Brn01	20240110	160	WT	sec01	F	KA	54	28.2557106	10.15257502	45.58194834	0.5232539	0.188010648	0.844110154	0.517524958	0.183245599	0.853421807
2	109	2M	young	M1	Brn01	20240110	160	WT	sec01	F	KA	7	3.859113455	1.585137695	4.187853873	0.551301922	0.226448242	0.598264839	0.554474711	0.228503853	0.606691092
2	110	2M	young	M1	Brn01	20240110	160	WT	sec01	F	KA	5	2.218356609	1.003753722	2.705241442	0.443671322	0.200750744	0.541048288	0.456076905	0.202815294	0.550316632
2	111	2M	young	M1	Brn01	20240110	160	WT	sec01	F	KA	12	6.579201907	1.968307018	5.547402114	0.548266826	0.164025585	0.462283509	0.544838607	0.163241014	0.462256819
2	112	2M	young	M1	Brn01	20240110	160	WT	sec01	F	KA	7	2.867551684	0.664316781	3.497932374	0.409650241	0.094902397	0.499704625	0.414618149	0.096406501	0.50264743
2	113	2M	young	M1	Brn01	20240110	160	WT	sec01	F	KA	14	6.080872834	1.254810408	9.776546896	0.43434806	0.089629315	0.698324778	0.433524072	0.090684369	0.708323777
2	114	2M	young	M1	Brn01	20240110	160	WT	sec01	F	KA	9	3.886015147	0.979934387	3.419058532	0.431779461	0.108881599	0.379895392	0.44191654	0.110109102	0.388235301
2	115	2M	young	M1	Brn01	20240110	160	WT	sec01	F	KA	33	17.23439375	6.021622032	24.13105959	0.522254356	0.182473395	0.73124423	0.505455106	0.183398187	0.729846656
2	116	2M	young	M1	Brn01	20240110	160	WT	sec01	F	KA	14	6.552300304	1.481162742	5.269993126	0.46802145	0.105797339	0.37642808	0.469810039	0.105256736	0.386099041
2	117	2M	young	M1	Brn01	20240110	160	WT	sec01	F	KA	45	20.61118487	6.760906391	22.38649565	0.45802633	0.150242364	0.497477681	0.450827792	0.152338445	0.475410074
2	118	2M	young	M1	Brn01	20240110	160	WT	sec01	F	KA	5	1.560860634	0.381277166	1.470145702	0.312172127	0.076255433	0.29402914	0.31248188	0.077821009	0.29619287
2	119	2M	young	M1	Brn01	20240110	160	WT	sec01	F	KA	10	4.721171886	1.091248944	4.861707509	0.472117189	0.109124894	0.486170751	0.484275579	0.110078581	0.484580755
2	120	2M	young	M1	Brn01	20240110	160	WT	sec01	F	KA	12	4.764675409	1.053788051	5.077851534	0.397056284	0.087815671	0.423154294	0.397589087	0.089158468	0.443228811
2	121	2M	young	M1	Brn01	20240110	160	WT	sec01	F	KA	13	7.635065138	1.633920804	5.589303404	0.587312703	0.125686216	0.429946416	0.598840296	0.126871139	0.449103534
2	122	2M	young	M1	Brn01	20240110	160	WT	sec01	F	KA	37	23.02099657	5.648905158	24.34012362	0.622189097	0.152673112	0.657841179	0.605226219	0.154833294	0.673617154
2	123	2M	young	M1	Brn01	20240110	160	WT	sec01	F	KA	24	13.62632191	3.446234837	8.147188514	0.567763413	0.143593118	0.339466188	0.577325106	0.141359583	0.340871304
2	124	2M	young	M1	Brn01	20240110	160	WT	sec01	F	KA	54	37.43108273	9.856336325	39.92893863	0.693168199	0.182524747	0.739424789	0.667948425	0.185061425	0.724025309
2	125	2M	young	M1	Brn01	20240110	160	WT	sec01	F	KA	67	24.80231941	9.583245561	33.88165078	0.370183872	0.143033516	0.50569628	0.360456243	0.139177538	0.520088494
2	126	2M	young	M1	Brn01	20240110	160	WT	sec01	F	KA	15	7.498206973	3.358632788	4.72513923	0.499880465	0.223908853	0.315009282	0.502197295	0.222575724	0.317837805
2	127	2M	young	M1	Brn01	20240110	160	WT	sec01	F	KA	47	36.72449827	14.58034641	27.62970912	0.781372304	0.310220136	0.587866152	0.791813552	0.315793097	0.57941559
2	128	2M	young	M1	Brn01	20240110	160	WT	sec01	F	KA	62	42.23436326	19.29436183	41.25331497	0.681199407	0.311199384	0.665376048	0.70249486	0.309849709	0.652262151
2	129	2M	young	M1	Brn01	20240110	160	WT	sec01	F	KA	19	14.04052788	4.157930866	7.910414249	0.738975152	0.218838467	0.416337592	0.755085051	0.219981685	0.426482037
2	130	2M	young	M1	Brn01	20240110	160	WT	sec01	F	KA	21	13.90368503	4.271717399	7.420355588	0.66208024	0.203415114	0.353350266	0.651255041	0.202532999	0.354955375
2	131	2M	young	M1	Brn01	20240110	160	WT	sec01	F	KA	12	7.34985882	2.127397582	4.410345614	0.612488235	0.177283132	0.367528801	0.601327538	0.17756924	0.374959946
2	132	2M	young	M1	Brn01	20240110	160	WT	sec01	F	KA	54	29.96899366	10.82647444	34.83492795	0.554981364	0.200490267	0.645091258	0.554039836	0.205371171	0.658060551
2	133	2M	young	M1	Brn01	20240110	160	WT	sec01	F	KA	6	5.263553798	1.016281381	2.021316856	0.877258966	0.16938023	0.336886143	0.878324568	0.170641646	0.338796049
2	134	2M	young	M1	Brn01	20240110	160	WT	sec01	F	KA	26	21.18719786	5.650721014	11.11828792	0.814892226	0.217335424	0.427626458	0.815457404	0.225345239	0.441504538
2	135	2M	young	M1	Brn01	20240110	160	WT	sec01	F	KA	46	26.69143206	5.739375927	26.45177385	0.580248523	0.124769042	0.575038562	0.565346777	0.120332643	0.574471653
2	136	2M	young	M1	Brn01	20240110	160	WT	sec01	F	KA	47	32.57882047	8.896650687	22.19900829	0.693166393	0.18929044	0.472319325	0.699816883	0.19258412	0.485114813
2	137	2M	young	M1	Brn01	20240110	160	WT	sec01	F	KA	9	6.515510857	1.110337995	3.156771183	0.723945651	0.123370888	0.350752354	0.736377507	0.12496376	0.349973291
2	138	2M	young	M1	Brn01	20240110	160	WT	sec01	F	KA	50	29.76739156	16.53165482	41.16871902	0.595347831	0.330633096	0.82337438	0.598016322	0.336781859	0.858838797
2	139	2M	young	M1	Brn01	20240110	160	WT	sec01	F	KA	31	13.416556	6.410940751	14.18077371	0.432792129	0.20680454	0.457444313	0.433455408	0.209620818	0.453978792
2	140	2M	young	M1	Brn01	20240110	160	WT	sec01	F	KA	11	7.754619658	2.429541454	4.222766489	0.704965423	0.220867405	0.383887863	0.702807665	0.220889606	0.395429924
2	141	2M	young	M1	Brn01	20240110	160	WT	sec01	F	KA	9	5.377172589	1.339284346	2.841764003	0.597463621	0.148809372	0.315751556	0.590638578	0.147623405	0.315678656
2	142	2M	young	M1	Brn01	20240110	160	WT	sec01	F	KA	45	28.01977581	7.047257185	31.13302818	0.622661685	0.156605715	0.691845071	0.624727249	0.156198978	0.683604181
2	143	2M	young	M1	Brn01	20240110	160	WT	sec01	F	KA	21	10.58364245	2.262775637	13.30714878	0.503982974	0.107751221	0.633673752	0.502151549	0.105767913	0.66033417
2	144	2M	young	M1	Brn01	20240110	160	WT	sec01	F	KA	52	25.53855181	6.81069652	40.79905397	0.491125996	0.130974933	0.784597192	0.49698633	0.130373091	0.781322956
2	145	2M	young	M1	Brn01	20240110	160	WT	sec01	F	KA	8	4.300862104	1.084718093	2.626092911	0.537607763	0.135589762	0.328261614	0.540550828	0.137926295	0.334340423
2	146	2M	young	M1	Brn01	20240110	160	WT	sec01	F	KA	33	21.07737851	5.486579701	16.24982068	0.63870844	0.166259991	0.492418808	0.648195624	0.171931028	0.506752133
2	147	2M	young	M1	Brn01	20240110	160	WT	sec01	F	KA	65	41.18115497	14.56490421	36.18506134	0.63355623	0.224075449	0.556693251	0.638918132	0.219317921	0.566979468
2	148	2M	young	M1	Brn01	20240110	160	WT	sec01	F	KA	5	2.049347699	0.700526431	1.911375582	0.40986954	0.140105286	0.382275116	0.417082474	0.140939951	0.390272364
2	149	2M	young	M1	Brn01	20240110	160	WT	sec01	F	KA	18	8.172625303	3.036102831	6.028198719	0.454034739	0.16867238	0.334899929	0.45658046	0.171358809	0.332738221
2	150	2M	young	M1	Brn01	20240110	160	WT	sec01	F	KA	42	22.73850632	6.753856689	29.23083851	0.541393008	0.160806112	0.695972345	0.530693531	0.163698792	0.712840438
2	151	2M	young	M1	Brn01	20240110	160	WT	sec01	F	KA	117	57.57546338	19.69495691	96.90762183	0.492097978	0.168332965	0.828270272	0.490531772	0.137262531	0.854123771
2	152	2M	young	M1	Brn01	20240110	160	WT	sec01	F	KA	11	7.032684803	2.433493569	3.885282665	0.639334982	0.221226688	0.353207515	0.646036446	0.227756158	0.361860067
2	153	2M	young	M1	Brn01	20240110	160	WT	sec01	F	KA	18	13.8102693	2.733287543	7.857953787	0.767237183	0.151849308	0.436552988	0.769405663	0.149263754	0.443213552
2	154	2M	young	M1	Brn01	20240110	160	WT	sec01	F	KA	7	4.32935071	0.902586393	2.297398329	0.618478673	0.128940913	0.328199761	0.639246196	0.129556723	0.332097352
2	155	2M	young	M1	Brn01	20240110	160	WT	sec01	F	KA	65	43.30456996	9.840314314	30.65059888	0.666224153	0.151389451	0.471547675	0.634447247	0.145014115	0.446379796
2	156	2M	young	M1	Brn01	20240110	160	WT	sec01	F	KA	5	3.232349157	0.753932998	1.597085565	0.646469831	0.1507866	0.319417113	0.659761965	0.151300825	0.320401326
2	157	2M	young	M1	Brn01	20240110	160	WT	sec01	F	KA	17	8.564248055	2.033081561	8.288883924	0.503779297	0.119593033	0.487581407	0.506271452	0.121087968	0.512535304
2	158	2M	young	M1	Brn01	20240110	160	WT	sec01	F	KA	91	56.241779	13.56276804	63.86915392	0.618041527	0.149041407	0.701858834	0.612375051	0.145510033	0.658312351
2	159	2M	young	M1	Brn01	20240110	160	WT	sec01	F	KA	9	4.507133573	1.635538265	3.107835531	0.500792619	0.181726474	0.345315059	0.507652402	0.184748612	0.348706797
2	160	2M	young	M1	Brn01	20240110	160	WT	sec01	F	KA	39	21.54438096	4.276905462	14.88731208	0.552420025	0.109664243	0.381725951	0.550675213	0.10965896	0.383260846
2	161	2M	young	M1	Brn01	20240110	160	WT	sec01	F	KA	34	15.18646538	3.674830265	12.19467467	0.446660747	0.108083243	0.358666902	0.43115893	0.107804991	0.357106894
2	162	2M	young	M1	Brn01	20240110	160	WT	sec01	F	KA	7	6.726588845	1.230106056	2.736858189	0.960941264	0.175729437	0.390979741	0.989028752	0.178919666	0.392866418
2	163	2M	young	M1	Brn01	20240110	160	WT	sec01	F	KA	84	81.59995425	20.5318532	62.30241868	0.971428027	0.244426824	0.74169546	1	0.24559395	0.733501196
2	164	2M	young	M1	Brn01	20240110	160	WT	sec01	F	KA	133	133	31.47130558	104.3610741	1	0.236626358	0.78466973	1	0.233417258	0.749164581
2	165	2M	young	M1	Brn01	20240110	160	WT	sec01	F	KA	72	70.80160224	16.63398187	51.78139901	0.983355587	0.231027526	0.719186097	1	0.221972987	0.714015424
2	166	2M	young	M1	Brn01	20240110	160	WT	sec01	F	KA	178	171.5654538	41.00448625	154.0511022	0.963850864	0.230362282	0.86545563	1	0.22816816	0.919310272
2	167	2M	young	M1	Brn01	20240110	160	WT	sec01	F	KA	38	37.99566644	9.557412103	26.43787289	0.999885959	0.251510845	0.695733497	1	0.254016936	0.702601671
2	168	2M	young	M1	Brn01	20240110	160	WT	sec01	F	KA	27	26.47252619	6.936812341	19.083772	0.980463933	0.256918976	0.706806371	1	0.255832762	0.710223556
2	169	2M	young	M1	Brn01	20240110	160	WT	sec01	F	KA	72	69.0976426	10.46086822	56.9250018	0.959689481	0.145289836	0.790625025	1	0.141969934	0.781124592
2	170	2M	young	M1	Brn01	20240110	160	WT	sec01	F	KA	8	6.166613281	1.222385004	4.508705378	0.77082666	0.152798126	0.563588172	0.797390699	0.153688863	0.56845963
2	171	2M	young	M1	Brn01	20240110	160	WT	sec01	F	KA	84	54.98660266	13.84744021	39.04754701	0.654602413	0.164850479	0.46485175	0.628717482	0.17015335	0.46652934
2	172	2M	young	M1	Brn01	20240110	160	WT	sec01	F	KA	17	13.36050957	3.830212846	11.09277481	0.785912328	0.225306638	0.652516165	0.767521173	0.22463569	0.65265125
2	173	2M	young	M1	Brn01	20240110	160	WT	sec01	F	KA	140	123.8578471	27.90620275	110.9043261	0.884698908	0.19933002	0.792173758	0.898283362	0.197070271	0.776256979
2	174	2M	young	M1	Brn01	20240110	160	WT	sec01	F	KA	117	111.777844	26.73488975	94.0359503	0.955366188	0.228503331	0.803726071	0.974288553	0.238628216	0.795178145
2	175	2M	young	M1	Brn01	20240110	160	WT	sec01	F	KA	145	139.2899214	30.9579308	114.9028153	0.960620148	0.213502971	0.792433209	0.986236364	0.211017013	0.773823142
2	176	2M	young	M1	Brn01	20240110	160	WT	sec01	F	KA	10	7.815976202	2.264484629	6.518562615	0.78159762	0.226448463	0.651856261	0.783749163	0.227710381	0.653055608
2	177	2M	young	M1	Brn01	20240110	160	WT	sec01	F	KA	66	32.81870756	6.46398107	44.46710926	0.497253145	0.097939107	0.67374408	0.511650264	0.081879914	0.67064929
2	178	2M	young	M1	Brn01	20240110	160	WT	sec01	F	KA	104	95.42369729	32.9293202	75.99475086	0.917535551	0.316628079	0.730718758	0.920653105	0.337224394	0.735790014
2	179	2M	young	M1	Brn01	20240110	160	WT	sec01	F	KA	14	11.74311429	3.619455278	9.36495012	0.838793878	0.25853252	0.668925009	0.833600342	0.25899139	0.666514099
2	180	2M	young	M1	Brn01	20240110	160	WT	sec01	F	KA	78	64.7902649	14.07920957	50.14978263	0.830644422	0.180502687	0.642945931	0.845136166	0.171465635	0.651102483
2	181	2M	young	M1	Brn01	20240110	160	WT	sec01	F	KA	127	109.7683374	28.40894182	106.3179368	0.864317617	0.223692455	0.837149109	0.871854722	0.225543603	0.835210174
2	182	2M	young	M1	Brn01	20240110	160	WT	sec01	F	KA	42	32.41539633	10.22688633	30.51306933	0.771795151	0.243497294	0.726501651	0.768230736	0.239688709	0.719310284
2	183	2M	young	M1	Brn01	20240110	160	WT	sec01	F	KA	48	38.73354685	10.4549935	37.77599764	0.806948893	0.217812365	0.786999951	0.81348896	0.220309764	0.800488293
2	184	2M	young	M1	Brn01	20240110	160	WT	sec01	F	KA	82	53.69027206	13.66215	67.72076014	0.654759415	0.166611585	0.825862928	0.629770339	0.167009994	0.827023745
2	185	2M	young	M1	Brn01	20240110	160	WT	sec01	F	KA	11	6.853314996	1.925566509	7.677729368	0.623028636	0.175051501	0.697975397	0.630266279	0.174258031	0.711017013
2	186	2M	young	M1	Brn01	20240110	160	WT	sec01	F	KA	66	54.23030436	12.94172582	54.59218729	0.821671278	0.196086755	0.827154353	0.821759343	0.192477301	0.812283516
2	187	2M	young	M1	Brn01	20240110	160	WT	sec01	F	KA	90	69.40527928	17.5282215	73.77036709	0.77116977	0.194758017	0.819670745	0.77132827	0.186938271	0.824551761
2	188	2M	young	M1	Brn01	20240110	160	WT	sec01	F	KA	40	13.93174645	3.998794563	19.12851143	0.348293661	0.099969864	0.478212786	0.344808131	0.096925311	0.480003059
2	189	2M	young	M1	Brn01	20240110	160	WT	sec01	F	KA	121	93.77994996	24.9894255	97.31810486	0.775040909	0.206524178	0.804281858	0.777454793	0.197611965	0.786327899
2	190	2M	young	M1	Brn01	20240110	160	WT	sec01	F	KA	156	121.3113912	32.69675754	121.8682836	0.777637123	0.2095946	0.781206946	0.781322956	0.198092625	0.763714075
2	191	2M	young	M1	Brn01	20240110	160	WT	sec01	F	KA	13	9.531609058	2.735423818	8.915922701	0.733200697	0.210417217	0.685840208	0.743717104	0.211627372	0.68412298
2	192	2M	young	M1	Brn01	20240110	160	WT	sec01	F	KA	42	29.30269319	8.741466388	30.55030149	0.697683171	0.208130152	0.727388131	0.690012991	0.206485078	0.732539892
2	193	2M	young	M1	Brn01	20240110	160	WT	sec01	F	KA	68	52.22931236	12.94828719	51.5603267	0.768078123	0.190415988	0.758240098	0.767345667	0.191271842	0.769375145
2	194	2M	young	M1	Brn01	20240110	160	WT	sec01	F	KA	228	171.1403829	53.82726777	184.7439227	0.750615714	0.236084508	0.810280363	0.746395051	0.234683752	0.798962414
2	195	2M	young	M1	Brn01	20240110	160	WT	sec01	F	KA	53	43.98821998	11.95016402	40.232288	0.829966415	0.225474793	0.759099774	0.831097901	0.229983978	0.775791556
2	196	2M	young	M1	Brn01	20240110	160	WT	sec01	F	KA	10	6.892958045	1.107804991	5.48049134	0.689295805	0.110780499	0.548049134	0.702327013	0.112275884	0.556160808
2	197	2M	young	M1	Brn01	20240110	160	WT	sec01	F	KA	25	20.16284424	4.732433051	18.35220885	0.80651377	0.189297322	0.734088354	0.800442487	0.191714354	0.743526369
2	198	2M	young	M1	Brn01	20240110	160	WT	sec01	F	KA	128	91.67159516	31.6261844	97.89851201	0.716184337	0.247079566	0.764832125	0.716670454	0.243945986	0.729442298
2	199	2M	young	M1	Brn01	20240110	160	WT	sec01	F	KA	35	25.18272662	7.065995246	25.44621944	0.719506475	0.201885578	0.727034841	0.732379645	0.20170901	0.73571372
2	200	2M	young	M1	Brn01	20240110	160	WT	sec01	F	KA	197	153.2748456	39.85891518	163.0367132	0.778044902	0.202329519	0.827597529	0.783550799	0.190119781	0.809514016
2	201	2M	young	M1	Brn01	20240110	160	WT	sec01	F	KA	71	42.27817202	14.79763487	60.29361427	0.595467211	0.208417393	0.849205835	0.603364617	0.206981003	0.869062334
2	202	2M	young	M1	Brn01	20240110	160	WT	sec01	F	KA	24	18.87968254	4.642236993	17.03793389	0.786653439	0.193426541	0.709913912	0.787029803	0.191561759	0.710643172
2	203	2M	young	M1	Brn01	20240110	160	WT	sec01	F	KA	51	41.93533224	11.67457087	36.63428706	0.822261416	0.228913154	0.718319354	0.824200809	0.232295722	0.723529398
2	204	2M	young	M1	Brn01	20240110	160	WT	sec01	F	KA	120	91.08395487	32.08212397	93.69991595	0.759032957	0.267351033	0.780832633	0.73772794	0.283146411	0.763042629
2	205	2M	young	M1	Brn01	20240110	160	WT	sec01	F	KA	136	114.3940182	32.89454494	112.2942244	0.841132487	0.241871654	0.825692827	0.836301208	0.226565957	0.831937134
2	206	2M	young	M1	Brn01	20240110	160	WT	sec01	F	KA	23	15.13952857	3.023514144	17.06851304	0.658240373	0.131457137	0.742109262	0.663164735	0.129304953	0.733356208
2	207	2M	young	M1	Brn01	20240110	160	WT	sec01	F	KA	135	111.4985123	28.78742662	112.2436254	0.825914906	0.213240197	0.831434262	0.820737004	0.217822537	0.822858006
2	208	2M	young	M1	Brn01	20240110	160	WT	sec01	F	KA	16	9.557808816	2.340260923	6.947463155	0.597363051	0.146266308	0.434216447	0.598489344	0.147737846	0.437659264
2	209	2M	young	M1	Brn01	20240110	160	WT	sec01	F	KA	139	99.74395365	22.56562148	119.587396	0.7175824	0.162342601	0.860340979	0.711474776	0.152941175	0.855580986
2	210	2M	young	M1	Brn01	20240110	160	WT	sec01	F	KA	23	20.42253762	5.179568186	15.39075297	0.887936418	0.225198617	0.669163173	0.879476607	0.225009531	0.675066739
2	211	2M	young	M1	Brn01	20240110	160	WT	sec01	F	KA	11	5.562645853	2.056076914	7.729366064	0.505695078	0.186916083	0.702669642	0.519409448	0.186953537	0.696246266
2	212	2M	young	M1	Brn01	20240110	160	WT	sec01	F	KA	44	22.94763109	6.946562909	34.94485378	0.52153707	0.15787643	0.794201222	0.5142138	0.158846423	0.79449147
2	213	2M	young	M1	Brn01	20240110	160	WT	sec01	F	KA	9	4.900129646	0.744533457	3.898115516	0.54445885	0.08272594	0.433123946	0.538292497	0.083146408	0.434424356
2	214	2M	young	M1	Brn01	20240110	160	WT	sec01	F	KA	15	4.323399723	1.379690237	7.426031888	0.288226648	0.091979349	0.495068793	0.29631494	0.095559623	0.505691618
2	215	2M	young	M1	Brn01	20240110	160	WT	sec01	F	KA	26	17.3884185	3.846417934	15.50196084	0.668785327	0.147939151	0.596229263	0.639902353	0.151781484	0.631067395
2	216	2M	young	M1	Brn01	20240110	160	WT	sec01	F	KA	62	30.03785777	13.13322653	29.88540471	0.484481577	0.211826234	0.482022657	0.49874112	0.211810485	0.483787298
2	217	2M	young	M1	Brn01	20240110	160	WT	sec01	F	KA	7	3.85011059	0.58913558	2.580819428	0.550015799	0.084162226	0.36868849	0.55210194	0.083619442	0.379415587
2	218	2M	young	M1	Brn01	20240110	160	WT	sec01	F	KA	39	22.18324572	4.299046323	14.80184639	0.568801172	0.110231957	0.379534523	0.574891269	0.113611046	0.380972013
2	219	2M	young	M1	Brn01	20240110	160	WT	sec01	F	KA	6	3.211398542	1.207736328	2.616021991	0.53523309	0.201289388	0.436003665	0.554772258	0.203295946	0.445212483
2	220	2M	young	M1	Brn01	20240110	160	WT	sec01	F	KA	46	22.03674376	3.690028254	19.51409164	0.479059647	0.080218006	0.424219383	0.483543158	0.075623713	0.425009549
2	221	2M	young	M1	Brn01	20240110	160	WT	sec01	F	KA	29	16.6676738	3.744335137	10.45925069	0.574747372	0.129115005	0.360663817	0.576050967	0.131326772	0.36546883
2	222	2M	young	M1	Brn01	20240110	160	WT	sec01	F	KA	7	3.677134305	0.688975349	2.796292037	0.525304901	0.09842505	0.399470291	0.527840108	0.099984739	0.410627902
2	223	2M	young	M1	Brn01	20240110	160	WT	sec01	F	KA	39	20.7081255	6.198245212	30.11660936	0.530977577	0.158929364	0.772220753	0.544022292	0.150499731	0.783436358
2	224	2M	young	M1	Brn01	20240110	160	WT	sec01	F	KA	72	43.5577783	7.59375909	44.16127247	0.604969143	0.105468876	0.613351006	0.600717187	0.104280159	0.612741292
2	225	2M	young	M1	Brn01	20240110	160	WT	sec01	F	KA	43	21.38362712	5.006469868	20.7305409	0.497293654	0.116429532	0.482105602	0.511306942	0.112413216	0.480353996
2	226	2M	young	M1	Brn01	20240110	160	WT	sec01	F	KA	11	5.720576733	1.256244741	4.824032962	0.52005243	0.114204067	0.438548451	0.518738091	0.113923859	0.447379261
2	227	2M	young	M1	Brn01	20240110	160	WT	sec01	F	KA	36	18.08209354	5.944243535	29.92236197	0.502280376	0.165117876	0.831176721	0.49533838	0.164812699	0.849332392
2	228	2M	young	M1	Brn01	20240110	160	WT	sec01	F	KA	6	2.329503298	1.247440308	3.709758103	0.38825055	0.207906718	0.618293017	0.39264515	0.209567413	0.621011674
2	229	2M	young	M1	Brn01	20240110	160	WT	sec01	F	KA	44	27.02931252	5.91001755	22.54473189	0.614302557	0.134318581	0.51238027	0.609216452	0.133928433	0.525474966
2	230	2M	young	M1	Brn01	20240110	160	WT	sec01	F	KA	79	53.9375447	12.02490267	58.57003123	0.68275373	0.152213958	0.7413928	0.708598465	0.145700768	0.718127698
2	231	2M	young	M1	Brn01	20240110	160	WT	sec01	F	KA	22	12.95275801	3.060624093	15.08133066	0.588761728	0.139119277	0.68551503	0.615594745	0.139177546	0.688532829
2	232	2M	young	M1	Brn01	20240110	160	WT	sec01	F	KA	14	9.112672687	1.622858025	9.040756762	0.650905192	0.11591843	0.64576834	0.645761788	0.115724422	0.660547793
2	233	2M	young	M1	Brn01	20240110	160	WT	sec01	F	KA	58	33.8277255	7.184023827	34.84209979	0.583236647	0.12386248	0.600725858	0.579629183	0.125871673	0.59061569
2	234	2M	young	M1	Brn01	20240110	160	WT	sec01	F	KA	42	19.67286193	7.038529024	18.29985502	0.468401475	0.167584024	0.435710834	0.459067672	0.167711914	0.430930048
2	235	2M	young	M1	Brn01	20240110	160	WT	sec01	F	KA	11	5.07840082	1.854474694	5.270344108	0.461672802	0.168588609	0.479122192	0.46041809	0.171145186	0.484100103
2	236	2M	young	M1	Brn01	20240110	160	WT	sec01	F	KA	62	38.3143357	9.005676374	36.26298904	0.617973157	0.145252845	0.58488692	0.624887466	0.139894709	0.560051858
2	237	2M	young	M1	Brn01	20240110	160	WT	sec01	F	KA	13	5.24351874	1.192446791	4.884199291	0.403347595	0.091726676	0.375707638	0.408613712	0.091973756	0.385557324
2	238	2M	young	M1	Brn01	20240110	160	WT	sec01	F	KA	39	22.51287109	5.39868769	21.38498518	0.577253105	0.138427889	0.548332953	0.587273985	0.137438007	0.559678048
2	239	2M	young	M1	Brn01	20240110	160	WT	sec01	F	KA	25	10.19353023	2.386388965	13.90870529	0.407741209	0.095455559	0.556348212	0.404676884	0.096520942	0.582032502
2	240	2M	young	M1	Brn01	20240110	160	WT	sec01	F	KA	8	4.806546211	0.995025575	3.708445877	0.600818276	0.124378197	0.463555735	0.613351643	0.129594877	0.469275951
2	241	2M	young	M1	Brn01	20240110	160	WT	sec01	F	KA	24	13.06277546	3.429343089	12.46019685	0.544282311	0.142889295	0.519174869	0.531792164	0.144258797	0.515129328
2	242	2M	young	M1	Brn01	20240110	160	WT	sec01	F	KA	27	14.18480197	3.632288054	12.00779733	0.525363036	0.134529187	0.444733234	0.533043385	0.133691922	0.440993354
2	243	2M	young	M1	Brn01	20240110	160	WT	sec01	F	KA	100	64.61646426	11.17958343	57.58504626	0.646164643	0.111795834	0.575850463	0.641351938	0.109819181	0.568719029
2	244	2M	young	M1	Brn01	20240110	160	WT	sec01	F	KA	57	22.5368886	6.343007557	26.19456771	0.395384011	0.111280834	0.459553819	0.399694815	0.111902039	0.45841153
2	245	2M	young	M1	Brn01	20240110	160	WT	sec01	F	KA	9	3.385275066	0.701640345	2.956282914	0.376141674	0.077960038	0.328475879	0.371732652	0.077912565	0.332272828
2	246	2M	young	M1	Brn01	20240110	160	WT	sec01	F	KA	43	23.19612435	6.491142169	31.64559412	0.539444752	0.150956795	0.735944049	0.547333479	0.149584189	0.731097907
2	247	2M	young	M1	Brn01	20240110	160	WT	sec01	F	KA	36	18.84702823	4.27240403	24.76639962	0.523528562	0.11867789	0.687955545	0.507606626	0.115724422	0.687190056
2	248	2M	young	M1	Brn01	20240110	160	WT	sec01	F	KA	48	18.07994208	6.289631486	31.08787677	0.37666546	0.131033989	0.647664099	0.366689563	0.125673309	0.65026319
2	249	2M	young	M1	Brn01	20240110	160	WT	sec01	F	KA	14	3.719890118	0.897154193	7.525261432	0.265706437	0.064082442	0.537518674	0.275837332	0.06456092	0.535606921
2	250	2M	young	M1	Brn01	20240110	160	WT	sec01	F	KA	16	6.594796658	1.523125045	11.96412617	0.412174791	0.095195315	0.747757886	0.424795896	0.099107347	0.773037314
2	251	2M	young	M1	Brn01	20240110	160	WT	sec01	F	KA	37	19.63579774	4.343495823	17.29527724	0.530697236	0.117391779	0.467439925	0.551712811	0.119287401	0.471160442
2	252	2M	young	M1	Brn01	20240110	160	WT	sec01	F	KA	40	20.52332333	5.235065229	16.44536507	0.513083083	0.130876631	0.411134127	0.520714104	0.125291824	0.415884644
2	253	2M	young	M1	Brn01	20240110	160	WT	sec01	F	KA	19	8.957030624	2.417685203	11.57250333	0.471422664	0.12724659	0.609079123	0.47375448	0.126337074	0.619981676
2	254	2M	young	M1	Brn01	20240110	160	WT	sec01	F	KA	44	28.29275948	6.135652669	20.96255425	0.643017261	0.139446652	0.476421687	0.635324657	0.142046228	0.4713054
2	255	2M	young	M1	Brn01	20240110	160	WT	sec01	F	KA	21	11.15635929	2.845136143	11.57891208	0.531255204	0.135482673	0.551376766	0.516472131	0.133775845	0.548424512
2	256	2M	young	M1	Brn01	20240110	160	WT	sec01	F	KA	30	10.94860761	2.975738149	16.83054861	0.364953587	0.099191272	0.561018287	0.367376208	0.095963992	0.573403537
2	257	2M	young	M1	Brn01	20240110	160	WT	sec01	F	KA	13	4.634393781	1.177508198	5.24603644	0.356491829	0.090577554	0.403541265	0.357854575	0.094460975	0.402410924
2	258	2M	young	M1	Brn01	20240110	160	WT	sec01	F	KA	14	6.731471777	2.208361924	5.583245605	0.480819413	0.157740137	0.398803258	0.503288329	0.160418093	0.404364079
2	259	2M	young	M1	Brn01	20240110	160	WT	sec01	F	KA	41	18.54831764	5.096604854	17.23268476	0.452397991	0.124307435	0.420309384	0.445067525	0.127115279	0.410414279
2	260	2M	young	M1	Brn01	20240110	160	WT	sec01	F	KA	21	13.05926609	2.353154786	11.83880368	0.621869814	0.11205499	0.563752556	0.605294883	0.114099335	0.577172518
2	261	2M	young	M1	Brn01	20240110	160	WT	sec01	F	KA	14	6.57941553	1.768490113	6.573144078	0.469958252	0.126320722	0.469510291	0.476188302	0.129579619	0.476310372
2	262	2M	young	M1	Brn01	20240110	160	WT	sec01	F	KA	6	3.127458602	0.706797905	2.689433128	0.5212431	0.117799651	0.448238855	0.531975269	0.119142443	0.458640426
2	263	2M	young	M1	Brn01	20240110	160	WT	sec01	F	KA	38	17.6398108	5.464576185	22.54876018	0.464205547	0.143804636	0.593388426	0.472007334	0.141863123	0.57953763
2	264	2M	young	M1	Brn01	20240110	160	WT	sec01	F	KA	36	16.7791256	7.326970354	15.23421082	0.466086822	0.203526954	0.423172523	0.472983897	0.196429387	0.426749051
2	265	2M	young	M1	Brn01	20240110	160	WT	sec01	F	KA	17	7.876112074	2.339757368	10.47913331	0.46330071	0.137632786	0.616419606	0.45897612	0.140115969	0.624055862
2	266	2M	young	M1	Brn01	20240110	160	WT	sec01	F	KA	21	12.94650188	3.611932546	10.3669031	0.61650009	0.171996788	0.493662052	0.628076583	0.169817656	0.495368883
2	267	2M	young	M1	Brn01	20240110	160	WT	sec01	F	KA	10	7.337270141	1.409201205	4.190768301	0.733727014	0.14092012	0.41907683	0.746868074	0.139742121	0.412146181
2	268	2M	young	M1	Brn01	20240110	160	WT	sec01	F	KA	42	24.38809803	5.934554078	18.16888681	0.580669001	0.141298907	0.432592543	0.573571384	0.143572137	0.428549618
2	269	2M	young	M1	Brn01	20240110	160	WT	sec01	F	KA	80	31.6199894	9.672465123	45.03639281	0.395249867	0.120905814	0.56295491	0.380849928	0.116517894	0.567238867
2	270	2M	young	M1	Brn01	20240110	160	WT	sec01	F	KA	58	28.39609364	5.155901454	27.72260639	0.489587821	0.088894853	0.477975972	0.49811551	0.089250021	0.473975748
2	271	2M	young	M1	Brn01	20240110	160	WT	sec01	F	KA	57	32.8021363	5.826657511	26.5880827	0.575476075	0.102222062	0.466457591	0.569871068	0.098474097	0.450370044
2	272	2M	young	M1	Brn01	20240110	160	WT	sec01	F	KA	17	9.789120257	2.402380414	5.895567238	0.575830603	0.141316495	0.346798073	0.570405126	0.144907303	0.345128551
2	273	2M	young	M1	Brn01	20240110	160	WT	sec01	F	KA	39	21.10949868	4.295139998	16.88482487	0.541269197	0.110131795	0.432944227	0.545540541	0.109468225	0.43392843
2	274	2M	young	M1	Brn01	20240110	160	WT	sec01	F	KA	53	37.68268856	10.17346461	19.94317538	0.710994124	0.191952162	0.376286328	0.748088807	0.193919279	0.378881514
2	275	2M	young	M1	Brn01	20240110	160	WT	sec01	F	KA	36	25.54477757	7.204211488	15.01812774	0.709577155	0.200116986	0.417170215	0.684473932	0.194415197	0.421820402
2	276	2M	young	M1	Brn01	20240110	160	WT	sec01	F	KA	16	8.710734785	1.758632787	5.995879978	0.544420924	0.109914549	0.374742499	0.526146352	0.107591361	0.383382916
2	277	2M	young	M1	Brn01	20240110	160	WT	sec01	F	KA	49	35.57351011	6.924254209	22.79017314	0.725990002	0.14131131	0.465105574	0.748607606	0.140611887	0.475684747
2	278	2M	young	M1	Brn01	20240110	160	WT	sec01	F	KA	34	24.63945967	9.237125173	17.28152901	0.72468999	0.271680152	0.508280265	0.717647076	0.276035696	0.503059447
2	279	2M	young	M1	Brn01	20240110	160	WT	sec01	F	KA	90	68.78812861	19.40283823	48.11174154	0.76431254	0.215587091	0.534574906	0.746318758	0.222018763	0.520668328
2	280	2M	young	M1	Brn01	20240110	160	WT	sec01	F	KA	20	10.23257792	2.265262835	6.752086639	0.511628896	0.113263142	0.337604332	0.510200679	0.112733655	0.336552978
2	281	2M	young	M1	Brn01	20240110	160	WT	sec01	F	KA	46	36.95288008	6.25963223	28.33214307	0.80332348	0.136078962	0.615916154	0.845517635	0.133684292	0.630197585
2	282	2M	young	M1	Brn01	20240110	160	WT	sec01	F	KA	43	22.28947893	7.595574901	24.78286403	0.518359975	0.176641277	0.576345675	0.503677428	0.172785535	0.575692385
2	283	2M	young	M1	Brn01	20240110	160	WT	sec01	F	KA	59	42.9758451	10.70435648	32.34024563	0.728404154	0.181429771	0.548139757	0.733394384	0.181109332	0.549317151
2	284	2M	young	M1	Brn01	20240110	160	WT	sec01	F	KA	39	23.83807099	7.045319259	15.68848705	0.611232589	0.180649212	0.402268899	0.608018607	0.182185091	0.403303578
2	285	2M	young	M1	Brn01	20240110	160	WT	sec01	F	KA	69	34.43228787	5.989364475	55.7104755	0.499018665	0.086802384	0.807398196	0.52114138	0.086701762	0.775921255
2	286	2M	young	M1	Brn01	20240110	160	WT	sec01	F	KA	40	28.3405813	10.6106661	13.37271684	0.708514532	0.265266652	0.334317921	0.717250347	0.26604104	0.331776917
2	287	2M	young	M1	Brn01	20240110	160	WT	sec01	F	KA	75	52.75838864	13.16588083	47.08291751	0.703445182	0.175545078	0.627772233	0.697680622	0.178286411	0.606263816
2	288	2M	young	M1	Brn01	20240110	160	WT	sec01	F	KA	55	32.38876951	5.405188076	42.85081261	0.588886718	0.098276147	0.779105684	0.595216304	0.096452281	0.79599452
2	289	2M	young	M1	Brn01	20240110	160	WT	sec01	F	KA	12	8.773815513	1.931456476	3.802639842	0.731151293	0.160954706	0.316886654	0.73043412	0.16385138	0.317982763
2	290	2M	young	M1	Brn01	20240110	160	WT	sec01	F	KA	80	70.85680944	20.92184325	64.82099646	0.885710118	0.261523041	0.810262456	0.900282264	0.263340205	0.838269651
2	291	2M	young	M1	Brn01	20240110	160	WT	sec01	F	KA	64	38.27763799	10.16755931	37.16835269	0.598088094	0.158868114	0.580755511	0.579827547	0.159472033	0.572884738
2	292	2M	young	M1	Brn01	20240110	160	WT	sec01	F	KA	29	12.5983063	3.581826508	17.78223851	0.434424355	0.123511259	0.613180638	0.453833833	0.124963764	0.617601305
2	293	2M	young	M1	Brn01	20240110	160	WT	sec01	F	KA	22	13.99397284	4.051239833	10.20704979	0.636089674	0.184147265	0.463956809	0.63906312	0.185259789	0.474113077
2	294	2M	young	M1	Brn01	20240110	160	WT	sec01	F	KA	21	16.55275804	5.044861525	10.69065383	0.788226573	0.240231501	0.509078754	0.772953361	0.240169376	0.499511704
2	295	2M	young	M1	Brn01	20240110	160	WT	sec01	F	KA	38	21.66628519	6.770199135	16.25377274	0.5701654	0.178163135	0.427730861	0.572915256	0.186114296	0.43192187
2	296	2M	young	M1	Brn01	20240110	160	WT	sec01	F	KA	40	29.54834831	7.321553349	14.52158391	0.738708708	0.183038834	0.363039598	0.739482701	0.184100106	0.361150533
2	297	2M	young	M1	Brn01	20240110	160	WT	sec01	F	KA	41	21.06004414	5.859845914	18.93379104	0.513659613	0.142923071	0.461799781	0.50087738	0.149729148	0.46916914
2	298	2M	young	M1	Brn01	20240110	160	WT	sec01	F	KA	42	31.81876862	6.226108238	24.05102631	0.757589729	0.148240672	0.572643484	0.757778287	0.146501869	0.571038365
2	299	2M	young	M1	Brn01	20240110	160	WT	sec01	F	KA	40	24.60520342	5.505348258	22.34283957	0.615130085	0.137633706	0.558570989	0.602792382	0.140413523	0.559594095
2	300	2M	young	M1	Brn01	20240110	160	WT	sec01	F	KA	27	19.20624095	4.580819443	10.43793395	0.711342257	0.169659979	0.386590146	0.708850235	0.169489585	0.389600977
2	301	2M	young	M1	Brn01	20240110	160	WT	sec01	F	KA	17	13.94872963	4.277302235	5.670725524	0.820513508	0.251606014	0.33357209	0.816945165	0.250614181	0.340001538
2	302	2M	young	M1	Brn01	20240110	160	WT	sec01	F	KA	35	27.14341956	9.136568293	26.08686972	0.775526273	0.261044808	0.745339135	0.765812159	0.26270695	0.761669338
2	303	2M	young	M1	Brn01	20240110	160	WT	sec01	F	KA	35	27.58977646	7.41234453	13.1504539	0.788279327	0.211781272	0.375727254	0.79939729	0.209445335	0.37421225
2	304	2M	young	M1	Brn01	20240110	160	WT	sec01	F	KA	45	31.88706797	7.402761891	20.94486916	0.708601511	0.16450582	0.465441537	0.696787983	0.165461205	0.470008403
2	305	2M	young	M1	Brn01	20240110	160	WT	sec01	F	KA	53	43.0415197	11.68149845	36.61232927	0.812104145	0.220405631	0.690798666	0.819127172	0.208560318	0.704524308
2	306	2M	young	M1	Brn01	20240110	160	WT	sec01	F	KA	44	22.8778972	6.889539897	27.76351568	0.519952209	0.156580452	0.630988993	0.520332634	0.159609362	0.626459122
2	307	2M	young	M1	Brn01	20240110	160	WT	sec01	F	KA	30	21.69890904	4.563210502	11.55991453	0.723296968	0.152107017	0.385330484	0.73182267	0.157091632	0.375646591
2	308	2M	young	M1	Brn01	20240110	160	WT	sec01	F	KA	72	57.16417176	11.31445797	51.05281138	0.79394683	0.15714525	0.709066825	0.779400349	0.155031666	0.708400071
2	309	2M	young	M1	Brn01	20240110	160	WT	sec01	F	KA	93	53.63500425	14.83637749	80.2604869	0.576720476	0.159530941	0.863015988	0.570328832	0.148828872	1
2	310	2M	young	M1	Brn01	20240110	160	WT	sec01	F	KA	27	10.39333177	2.148607612	15.16845971	0.384938214	0.07957806	0.561794804	0.39346914	0.077874418	0.568574041
2	311	2M	young	M1	Brn01	20240110	160	WT	sec01	F	KA	30	18.11308455	4.48659496	15.47821766	0.603769485	0.149553165	0.515940589	0.618005633	0.1485008	0.520759881
2	312	2M	young	M1	Brn01	20240110	160	WT	sec01	F	KA	17	2.377904944	1.78039217	5.632577986	0.139876761	0.104728951	0.331328117	0.13440147	0.106866561	0.331441224
2	313	2M	young	M1	Brn01	20240110	160	WT	sec01	F	KA	19	5.480582938	1.710841537	9.636697948	0.288451734	0.090044291	0.507194629	0.29285115	0.092545968	0.514770746
2	314	2M	young	M1	Brn01	20240110	160	WT	sec01	F	KA	14	3.377828643	0.93452353	4.409185916	0.241273474	0.066751681	0.314941851	0.24861525	0.067841612	0.313954383
2	315	2M	young	M1	Brn01	20240110	160	WT	sec01	F	KA	27	11.17511252	2.867566928	11.71799797	0.413893056	0.106206183	0.433999925	0.406004414	0.10580606	0.442336142
2	316	2M	young	M1	Brn01	20240110	160	WT	sec01	F	KA	13	10.95742732	2.627252623	6.628595382	0.842879025	0.202096356	0.509891952	0.954161912	0.207049668	0.527367055
2	317	2M	young	M1	Brn01	20240110	160	WT	sec01	F	KA	44	35.20387572	8.453162432	21.33115122	0.800088085	0.192117328	0.484798891	0.85262835	0.201663241	0.48326847
2	318	2M	young	M1	Brn01	20240110	160	WT	sec01	F	KA	117	96.35255975	25.64124525	95.21338189	0.823526152	0.219155942	0.813789589	0.816601813	0.221484706	0.803059429
2	319	2M	young	M1	Brn01	20240110	160	WT	sec01	F	KA	19	18.63891047	3.886274517	11.67928591	0.980995288	0.204540764	0.614699259	1	0.208743416	0.624361038
2	320	2M	young	M1	Brn01	20240110	160	WT	sec01	F	KA	34	31.49515527	6.206256211	25.61666298	0.926328096	0.182536947	0.753431264	0.992797732	0.182207987	0.74402988
2	321	2M	young	M1	Brn01	20240110	160	WT	sec01	F	KA	256	237.8340885	56.68841065	206.3786063	0.929039408	0.221439104	0.806166431	1	0.223651484	0.798916638
2	322	2M	young	M1	Brn01	20240110	160	WT	sec01	F	KA	33	32.79740596	7.991866946	23.12178218	0.993860787	0.242177786	0.700660066	1	0.242305636	0.707324326
2	323	2M	young	M1	Brn01	20240110	160	WT	sec01	F	KA	43	35.6290074	8.105577171	29.67438769	0.828581567	0.188501795	0.690102039	0.851590753	0.189868003	0.692484915
2	324	2M	young	M1	Brn01	20240110	160	WT	sec01	F	KA	58	42.96849024	14.16246271	39.13678184	0.740836039	0.244180392	0.674772101	0.783230364	0.239459828	0.677912593
2	325	2M	young	M1	Brn01	20240110	160	WT	sec01	F	KA	8	5.158022404	1.241687655	5.322285831	0.6447528	0.155210957	0.665285729	0.647974372	0.155779362	0.669291198
2	326	2M	young	M1	Brn01	20240110	160	WT	sec01	F	KA	212	199.7418176	58.57090132	182.3562221	0.942178385	0.276277836	0.860170859	1	0.281010151	0.919325531
2	327	2M	young	M1	Brn01	20240110	160	WT	sec01	F	KA	58	43.11668575	12.56716259	38.77235097	0.743391134	0.216675217	0.66848881	0.734187841	0.204180971	0.669733703
2	328	2M	young	M1	Brn01	20240110	160	WT	sec01	F	KA	61	45.70078599	10.15030137	46.57946134	0.749193213	0.166398383	0.763597727	0.76466009	0.159433886	0.7685664
2	329	2M	young	M1	Brn01	20240110	160	WT	sec01	F	KA	60	49.37509722	12.66347758	45.44649404	0.822918287	0.21105796	0.757441567	0.812344551	0.207644776	0.742458224
2	330	2M	young	M1	Brn01	20240110	160	WT	sec01	F	KA	190	183.9107652	57.57923265	160.4252996	0.967951396	0.303048593	0.844343682	1	0.317845434	0.872526109
2	331	2M	young	M1	Brn01	20240110	160	WT	sec01	F	KA	35	33.16279864	7.712581083	24.58362705	0.947508533	0.22035946	0.702389344	0.953147173	0.218799114	0.691523612
2	332	2M	young	M1	Brn01	20240110	160	WT	sec01	F	KA	13	10.93788046	2.372671127	7.646967202	0.84137542	0.182513164	0.588228246	0.846242458	0.18773175	0.613916218
2	333	2M	young	M1	Brn01	20240110	160	WT	sec01	F	KA	51	48.21721232	9.432700142	37.93075448	0.945435536	0.184954905	0.743740284	0.95318532	0.191973761	0.751422912
2	334	2M	young	M1	Brn01	20240110	160	WT	sec01	F	KA	12	8.360906422	2.818051413	8.205081224	0.696742202	0.234837618	0.683756769	0.713023603	0.236758977	0.684184015
2	335	2M	young	M1	Brn01	20240110	160	WT	sec01	F	KA	47	26.99414077	10.6854047	35.13658363	0.574343421	0.227349036	0.747586886	0.573014438	0.231456473	0.742168307
2	336	2M	young	M1	Brn01	20240110	160	WT	sec01	F	KA	290	238.2773637	70.95463507	250.6622108	0.821646082	0.244671155	0.864352451	0.829266787	0.240650028	0.892500162
2	337	2M	young	M1	Brn01	20240110	160	WT	sec01	F	KA	51	38.59948128	8.588540405	37.14676112	0.756852574	0.168402753	0.728367865	0.749591827	0.166033417	0.723453104
2	338	2M	young	M1	Brn01	20240110	160	WT	sec01	F	KA	153	132.4423283	47.75251393	124.6816967	0.865636133	0.312107934	0.81491305	0.872243822	0.310353249	0.796444654
2	339	2M	young	M1	Brn01	20240110	160	WT	sec01	F	KA	32	23.7274586	9.958251297	22.50292206	0.741483081	0.311195353	0.703216314	0.757763028	0.311238259	0.699992359
2	340	2M	young	M1	Brn01	20240110	160	WT	sec01	F	KA	174	159.0593727	59.4021821	147.7265127	0.914134326	0.341391851	0.849002946	0.931517482	0.346013576	0.880659163
2	341	2M	young	M1	Brn01	20240110	160	WT	sec01	F	KA	33	26.4126038	5.223941401	23.28680855	0.800381933	0.158301255	0.705660865	0.783253223	0.156931408	0.709002823
2	342	2M	young	M1	Brn01	20240110	160	WT	sec01	F	KA	78	64.62020296	23.63605693	61.53832334	0.82846414	0.303026371	0.788952863	0.842786312	0.296772718	0.758892179
2	343	2M	young	M1	Brn01	20240110	160	WT	sec01	F	KA	28	24.67415887	4.898741126	9.884931684	0.88121996	0.17495504	0.353033274	0.878599226	0.1740444	0.352468133
2	344	2M	young	M1	Brn01	20240110	160	WT	sec01	F	KA	64	50.97627217	19.519173	45.89582658	0.796504253	0.304987078	0.71712229	0.789684892	0.301869243	0.692469656
2	345	2M	young	M1	Brn01	20240110	160	WT	sec01	F	KA	67	48.0558331	18.61225304	52.66439325	0.71725124	0.277794821	0.78603572	0.699778765	0.279896244	0.77850005
2	346	2M	young	M1	Brn01	20240110	160	WT	sec01	F	KA	39	23.50923932	6.816403434	29.54903495	0.602801008	0.174779575	0.757667563	0.607049674	0.176012814	0.738048375
2	347	2M	young	M1	Brn01	20240110	160	WT	sec01	F	KA	63	42.33148676	9.635233089	34.51726547	0.671928361	0.152940208	0.547893103	0.679522395	0.146753646	0.564629585
2	348	2M	young	M1	Brn01	20240110	160	WT	sec01	F	KA	54	45.97662336	15.0911573	36.75558108	0.851418951	0.279465876	0.680658909	0.837491393	0.26982528	0.68374151
2	349	2M	young	M1	Brn01	20240110	160	WT	sec01	F	KA	26	6.735759541	1.491569392	12.79966432	0.259067675	0.057368054	0.492294781	0.266956598	0.059052415	0.50226599
2	350	2M	young	M1	Brn01	20240110	160	WT	sec01	F	KA	20	14.79243153	6.025772452	12.67281598	0.739621577	0.301288623	0.633640799	0.751552582	0.304020762	0.634729505
2	351	2M	young	M1	Brn01	20240110	160	WT	sec01	F	KA	52	40.4150759	20.8523232	37.94599819	0.777212998	0.401006215	0.729730734	0.777401388	0.393835366	0.724483073
2	352	2M	young	M1	Brn01	20240110	160	WT	sec01	F	KA	48	42.64972925	14.29622331	33.06500363	0.888536026	0.297837986	0.688854242	0.884275556	0.296925306	0.694834828
2	353	2M	young	M1	Brn01	20240110	160	WT	sec01	F	KA	98	84.22218668	28.79357611	74.84293872	0.859410068	0.293812001	0.763703456	0.861966908	0.297199965	0.748409271
2	354	2M	young	M1	Brn01	20240110	160	WT	sec01	F	KA	65	28.9929809	5.956343941	28.26996264	0.44604586	0.091636061	0.434922502	0.447241932	0.088822767	0.438345924
2	355	2M	young	M1	Brn01	20240110	160	WT	sec01	F	KA	146	128.7869385	51.04867622	116.991638	0.882102319	0.349648467	0.801312589	0.889189005	0.345296413	0.77360189
2	356	2M	young	M1	Brn01	20240110	160	WT	sec01	F	KA	5	2.706218004	0.67763792	2.937086999	0.541243601	0.135527584	0.5874174	0.542107254	0.137888156	0.591607511
2	357	2M	young	M1	Brn01	20240110	160	WT	sec01	F	KA	9	8.588494718	1.983154029	5.202395678	0.954277191	0.220350448	0.578043964	0.976897836	0.221835658	0.586800963
2	358	2M	young	M1	Brn01	20240110	160	WT	sec01	F	KA	29	25.76200491	8.392996073	19.84834051	0.888344997	0.289413658	0.684425535	0.892477304	0.286953539	0.672655821
2	359	2M	young	M1	Brn01	20240110	160	WT	sec01	F	KA	103	65.73554593	19.43537048	87.83338696	0.638209184	0.188692917	0.85275133	0.653025091	0.182696268	0.86898604
2	360	2M	young	M1	Brn01	20240110	160	WT	sec01	F	KA	67	51.62505549	17.51235224	50.02742028	0.770523216	0.261378392	0.746677915	0.764126062	0.258045316	0.721515238
2	361	2M	young	M1	Brn01	20240110	160	WT	sec01	F	KA	62	29.8323797	5.988387868	46.42748141	0.481167414	0.096586901	0.748830345	0.479743659	0.090821698	0.754207671
2	362	2M	young	M1	Brn01	20240110	160	WT	sec01	F	KA	63	56.69332409	12.46576641	36.61878386	0.899894033	0.197869308	0.581250537	0.930479914	0.203395136	0.640421152
2	363	2M	young	M1	Brn01	20240110	160	WT	sec01	F	KA	41	22.83665225	6.822018802	29.57630259	0.556991518	0.166390702	0.721373234	0.545220107	0.167116806	0.711909652
2	364	2M	young	M1	Brn01	20240110	160	WT	sec01	F	KA	17	11.83965814	2.393453874	11.64051276	0.696450479	0.140791404	0.684736045	0.706210405	0.141245134	0.69317922
2	365	2M	young	M1	Brn01	20240110	160	WT	sec01	F	KA	94	39.35902953	9.825055324	71.51511401	0.41871308	0.104521865	0.760799085	0.408545047	0.104341194	0.7400015
2	366	2M	young	M1	Brn01	20240110	160	WT	sec01	F	KA	802	699.6229953	255.6930955	712.058961	0.872347874	0.318819321	0.887854066	0.87313652	0.319462895	0.968581676
2	367	2M	young	M1	Brn01	20240110	160	WT	sec01	F	KA	10	6.285099626	1.977096215	3.470237285	0.628509963	0.197709621	0.347023728	0.635370433	0.199969485	0.350881219
2	368	2M	young	M1	Brn01	20240110	160	WT	sec01	F	KA	55	44.95320076	16.86083771	43.60012203	0.817330923	0.306560686	0.792729492	0.850827813	0.309292749	0.778713673
2	369	2M	young	M1	Brn01	20240110	160	WT	sec01	F	KA	49	46.15538245	14.63540092	35.01087964	0.941946581	0.298681651	0.714507748	0.940550834	0.297367811	0.691950858
2	370	2M	young	M1	Brn01	20240110	160	WT	sec01	F	KA	25	12.32075989	3.508674763	17.6309759	0.492830396	0.140346991	0.705239036	0.490478367	0.142832071	0.705607682
2	371	2M	young	M1	Brn01	20240110	160	WT	sec01	F	KA	45	18.9482719	6.549889386	36.32713836	0.421072709	0.145553097	0.807269741	0.419089034	0.146219581	0.793560684
2	372	2M	young	M1	Brn01	20240110	160	WT	sec01	F	KA	30	18.11198586	5.330373064	20.85201788	0.603732862	0.177679102	0.695067263	0.602517724	0.17637904	0.696299672
2	373	2M	young	M1	Brn01	20240110	160	WT	sec01	F	KA	85	55.7225759	13.92770286	69.32944226	0.655559717	0.163855328	0.815640497	0.657473087	0.166216522	0.804737926
2	374	2M	young	M1	Brn01	20240110	160	WT	sec01	F	KA	57	31.09553701	15.51706724	46.54563206	0.545535737	0.27222925	0.816590036	0.551583111	0.274761572	0.805302501
2	375	2M	young	M1	Brn01	20240110	160	WT	sec01	F	KA	71	41.27255639	10.03790344	56.05091918	0.581303611	0.141378922	0.789449566	0.590928525	0.138757914	0.777172506
2	376	2M	young	M1	Brn01	20240110	160	WT	sec01	F	KA	240	210.8842143	68.5697567	199.5308918	0.878684226	0.28570732	0.831378716	0.883695722	0.286259264	0.796978712
2	377	2M	young	M1	Brn01	20240110	160	WT	sec01	F	KA	17	12.08781558	2.449393503	10.97090101	0.711047975	0.144081971	0.645347118	0.711718917	0.147730224	0.657007694
2	378	2M	young	M1	Brn01	20240110	160	WT	sec01	F	KA	37	12.52672622	3.627100013	25.87934715	0.338560168	0.09802973	0.699441815	0.361280233	0.098329138	0.708888382
2	379	2M	young	M1	Brn01	20240110	160	WT	sec01	F	KA	398	356.8496072	117.6246126	357.7207597	0.896607053	0.295539228	0.898795879	0.917174041	0.300968945	0.95872432
2	380	2M	young	M1	Brn01	20240110	160	WT	sec01	F	KA	28	27.89259177	4.284977511	20.0039826	0.996163992	0.153034911	0.71442795	1	0.153490499	0.719615459
2	381	2M	young	M1	Brn01	20240110	160	WT	sec01	F	KA	60	54.79436922	16.00460824	44.82905316	0.913239487	0.266743471	0.747150886	0.937407494	0.271137565	0.73923856
2	382	2M	young	M1	Brn01	20240110	160	WT	sec01	F	KA	109	54.04724208	10.53617154	88.91956943	0.495846258	0.096662124	0.815775866	0.492164493	0.094140537	0.813153297
2	383	2M	young	M1	Brn01	20240110	160	WT	sec01	F	KA	72	45.24643314	12.05163655	57.70313579	0.628422682	0.167383841	0.801432442	0.641336679	0.167910278	0.776730001
2	384	2M	young	M1	Brn01	20240110	160	WT	sec01	F	KA	163	122.3841459	27.3865416	130.7235829	0.750822981	0.168015593	0.801985171	0.754428923	0.166376747	0.800564587
2	385	2M	young	M1	Brn01	20240110	160	WT	sec01	F	KA	18	7.737148046	2.387319766	8.561837226	0.429841558	0.132628876	0.475657624	0.413458467	0.13238728	0.474647135
2	386	2M	young	M1	Brn01	20240110	160	WT	sec01	F	KA	92	62.27188528	14.09370567	71.86626989	0.676868318	0.153192453	0.781155107	0.674403012	0.156298161	0.77183187
2	387	2M	young	M1	Brn01	20240110	160	WT	sec01	F	KA	61	53.29185933	18.5053788	50.53920764	0.873637038	0.303366866	0.828511601	0.910864413	0.311802864	0.839749724
2	388	2M	young	M1	Brn01	20240110	160	WT	sec01	F	KA	89	80.60424197	13.45542075	66.25368088	0.90566564	0.151184503	0.744423381	1	0.142351411	0.745838106
2	389	2M	young	M1	Brn01	20240110	160	WT	sec01	F	KA	13	8.771023095	2.334737152	8.581033051	0.674694084	0.179595166	0.660079465	0.671175689	0.181666285	0.661509126
2	390	2M	young	M1	Brn01	20240110	160	WT	sec01	F	KA	63	34.85914397	6.831769273	52.59308743	0.553319746	0.108440782	0.834810912	0.533707172	0.107118331	0.852414727
2	391	2M	young	M1	Brn01	20240110	160	WT	sec01	F	KA	27	18.80769044	4.757778257	17.87850767	0.696581127	0.17621401	0.662166951	0.701663226	0.17568475	0.660357088
2	392	2M	young	M1	Brn01	20240110	160	WT	sec01	F	KA	117	87.9841305	19.72248418	94.21857029	0.752001115	0.168568241	0.805286926	0.768932641	0.160410464	0.79310292
2	393	2M	young	M1	Brn01	20240110	160	WT	sec01	F	KA	64	41.87052715	12.56714736	48.26656002	0.654226987	0.196361677	0.754165	0.665629029	0.186816201	0.746517122
2	394	2M	young	M1	Brn01	20240110	160	WT	sec01	F	KA	30	21.70428014	3.817944594	22.12152284	0.723476005	0.12726482	0.737384095	0.726497293	0.126207367	0.730952919
2	395	2M	young	M1	Brn01	20240110	160	WT	sec01	F	KA	35	12.95927373	3.038376421	18.83971936	0.370264964	0.086810755	0.538277696	0.36446175	0.088761732	0.555313945
2	396	2M	young	M1	Brn01	20240110	160	WT	sec01	F	KA	88	66.24176395	17.5230488	66.81756288	0.752747318	0.199125555	0.759290487	0.756969571	0.190875098	0.725947976
2	397	2M	young	M1	Brn01	20240110	160	WT	sec01	F	KA	17	9.400427252	3.304051235	11.78319973	0.552966309	0.194355955	0.693129396	0.559472024	0.194560155	0.691020072
2	398	2M	young	M1	Brn01	20240110	160	WT	sec01	F	KA	88	64.50485992	16.00805673	68.22424656	0.733009772	0.181909736	0.775275529	0.722987711	0.17889677	0.73672086
2	399	2M	young	M1	Brn01	20240110	160	WT	sec01	F	KA	163	140.5611808	29.12814527	129.5440913	0.862338532	0.178700278	0.794749027	0.873563737	0.179850467	0.783070117
2	400	2M	young	M1	Brn01	20240110	160	WT	sec01	F	KA	64	44.55167449	17.13299769	47.91007859	0.696119914	0.267703089	0.748594978	0.687312126	0.265980005	0.727367043
2	401	2M	young	M1	Brn01	20240110	160	WT	sec01	F	KA	22	17.60271603	6.63164717	15.22014201	0.800123456	0.301438508	0.691824637	0.80279243	0.296269178	0.699870288
2	402	2M	young	M1	Brn01	20240110	160	WT	sec01	F	KA	19	15.61725795	4.494956881	12.48506922	0.821960945	0.236576678	0.657108906	0.823575199	0.239345387	0.661051363
2	403	2M	young	M1	Brn01	20240110	160	WT	sec01	F	KA	57	42.36119622	12.64721142	32.1292288	0.743178881	0.221880902	0.563670681	0.756435484	0.227450982	0.595277339
2	404	2M	young	M1	Brn01	20240110	160	WT	sec01	F	KA	94	80.49449903	25.54018469	78.53363854	0.856324458	0.271704092	0.83546424	0.833096802	0.264942408	0.825009525
2	405	2M	young	M1	Brn01	20240110	160	WT	sec01	F	KA	113	103.40473	33.01559462	96.61757845	0.915086106	0.292173404	0.855022818	0.911123812	0.299694821	0.870916307
2	406	2M	young	M1	Brn01	20240110	160	WT	sec01	F	KA	60	55.04144347	18.97578397	45.17155701	0.917357391	0.316263066	0.752859283	0.924208462	0.316578925	0.740901828
2	407	2M	young	M1	Brn01	20240110	160	WT	sec01	F	KA	112	63.20788884	12.64425118	89.06979448	0.56435615	0.1128951	0.795266022	0.568474889	0.10948348	0.763637722
2	408	2M	young	M1	Brn01	20240110	160	WT	sec01	F	KA	43	38.47121388	8.47995732	29.60244149	0.894679392	0.19720831	0.688428872	0.918539703	0.202983141	0.695986867
2	409	2M	young	M1	Brn01	20240110	160	WT	sec01	F	KA	74	65.87180918	15.55510795	61.62325466	0.890159584	0.210204162	0.832746685	0.932753503	0.196902424	0.844052792
2	410	2M	young	M1	Brn01	20240110	160	WT	sec01	F	KA	147	135.4421457	43.45108709	126.0700539	0.921375141	0.295585626	0.857619414	0.934393853	0.297344923	0.879568189
2	411	2M	young	M1	Brn01	20240110	160	WT	sec01	F	KA	83	69.20749223	13.69852752	69.20169377	0.833825208	0.1650425	0.833755347	0.84659344	0.173708707	0.839780241
2	412	2M	young	M1	Brn01	20240110	160	WT	sec01	F	KA	93	88.17900342	16.41422138	74.64463276	0.948161327	0.176497004	0.80263046	0.969184399	0.179865718	0.771885246
2	413	2M	young	M1	Brn01	20240110	160	WT	sec01	F	KA	115	75.12513933	20.07524227	91.17228943	0.653262081	0.174567324	0.792802517	0.649866462	0.175539792	0.784855425
2	414	2M	young	M1	Brn01	20240110	160	WT	sec01	F	KA	19	7.240512699	1.447180897	9.70160985	0.381079616	0.076167416	0.510611045	0.375837341	0.077439535	0.518173486
2	415	2M	young	M1	Brn01	20240110	160	WT	sec01	F	KA	171	138.8415353	40.93736164	145.4386662	0.811938803	0.239399776	0.850518516	0.812191963	0.239597157	0.875944167
2	416	2M	young	M1	Brn01	20240110	160	WT	sec01	F	KA	27	18.35518426	3.514946207	13.96542302	0.679821639	0.130183193	0.51723789	0.687098503	0.128534377	0.5198825
2	417	2M	young	M1	Brn01	20240110	160	WT	sec01	F	KA	36	31.07096964	4.224994287	17.2530708	0.86308249	0.117360952	0.479251967	0.88397038	0.115815975	0.476691842
2	418	2M	young	M1	Brn01	20240110	160	WT	sec01	F	KA	294	250.9936677	63.58402392	251.5445641	0.853719958	0.21627219	0.855593755	0.846143305	0.219501033	0.873182297
2	419	2M	young	M1	Brn01	20240110	160	WT	sec01	F	KA	62	24.26494238	5.480735488	30.63501966	0.391370038	0.088398959	0.49411322	0.3799344	0.08938735	0.504264891
2	420	2M	young	M1	Brn01	20240110	160	WT	sec01	F	KA	44	38.66979492	9.393179238	31.67386889	0.878858975	0.213481346	0.719860657	0.883344769	0.214435041	0.711512923
2	421	2M	young	M1	Brn01	20240110	160	WT	sec01	F	KA	66	46.91421378	8.230762191	39.0457314	0.710821421	0.124708518	0.591601991	0.696818471	0.123918518	0.580605805
2	422	2M	young	M1	Brn01	20240110	160	WT	sec01	F	KA	83	48.28198656	10.71300834	68.44197732	0.581710681	0.12907239	0.824602136	0.578568697	0.125734344	0.807606608
2	423	2M	young	M1	Brn01	20240110	160	WT	sec01	F	KA	108	61.74093246	14.29571983	86.93421799	0.571675301	0.132367776	0.804946463	0.559197366	0.13667506	0.789501786
2	424	2M	young	M1	Brn01	20240110	160	WT	sec01	F	KA	13	6.266910762	0.857526504	5.436560661	0.482070059	0.065963577	0.418196974	0.489425495	0.063668266	0.423842221
2	425	2M	young	M1	Brn01	20240110	160	WT	sec01	F	KA	11	4.364431173	0.8999466	3.659662783	0.39676647	0.081813327	0.332696617	0.399870291	0.083588924	0.332906082
2	426	2M	young	M1	Brn01	20240110	160	WT	sec01	F	KA	7	2.817944616	0.48332952	2.409231722	0.402563517	0.069047074	0.34417596	0.407263294	0.069474328	0.345403224
2	427	2M	young	M1	Brn01	20240110	160	WT	sec01	F	KA	8	5.07626456	0.864530414	3.034683794	0.63453307	0.108066302	0.379335474	0.640054941	0.107850768	0.376775771
2	428	2M	young	M1	Brn01	20240110	160	WT	sec01	F	KA	43	25.10692003	4.062623046	28.55445182	0.583881861	0.094479606	0.664057019	0.551812023	0.095605403	0.660364687
2	429	2M	young	M1	Brn01	20240110	160	WT	sec01	F	KA	20	14.90402067	3.759517834	8.591851652	0.745201033	0.187975892	0.429592583	0.72803843	0.189211875	0.437567711
2	430	2M	young	M1	Brn01	20240110	160	WT	sec01	F	KA	13	11.31259632	2.321736485	7.214236617	0.870199717	0.178595114	0.554941278	0.881925672	0.176859692	0.565362006
2	431	2M	young	M1	Brn01	20240110	160	WT	sec01	F	KA	10	5.62597084	1.511650264	6.57035172	0.562597084	0.151165026	0.657035172	0.56783396	0.150423437	0.673533201
2	432	2M	young	M1	Brn01	20240110	160	WT	sec01	F	KA	18	13.06002897	7.46878764	6.145052314	0.725557165	0.414932647	0.341391795	0.721599162	0.413733125	0.342610806
2	433	2M	young	M1	Brn01	20240110	160	WT	sec01	F	KA	15	11.25723654	2.976928383	9.689204216	0.750482436	0.198461892	0.645946948	0.730395973	0.205775544	0.650499731
2	434	2M	young	M1	Brn01	20240110	160	WT	sec01	F	KA	62	51.87420475	21.54868382	40.6446479	0.836680722	0.347559416	0.655558837	0.824780643	0.34659341	0.627634108
2	435	2M	young	M1	Brn01	20240110	160	WT	sec01	F	KA	51	33.23445484	8.992202669	30.08801416	0.651655977	0.176317699	0.589961062	0.621034563	0.168810561	0.599122614
2	436	2M	young	M1	Brn01	20240110	160	WT	sec01	F	KA	8	6.263034999	1.981872275	3.529549062	0.782879375	0.247734034	0.441193633	0.793469131	0.245288774	0.447943836
2	437	2M	young	M1	Brn01	20240110	160	WT	sec01	F	KA	44	24.03271553	8.58356604	34.85481042	0.54619808	0.195081046	0.792154782	0.540505052	0.189044029	0.781216145
2	438	2M	young	M1	Brn01	20240110	160	WT	sec01	F	KA	17	8.29776457	1.952162974	7.789852768	0.488103798	0.114833116	0.458226633	0.483192191	0.112085145	0.475677118
2	439	2M	young	M1	Brn01	20240110	160	WT	sec01	F	KA	30	14.12852669	2.912001215	13.76855117	0.47095089	0.097066707	0.458951706	0.456946671	0.096452281	0.462546736
2	440	2M	young	M1	Brn01	20240110	160	WT	sec01	F	KA	16	10.33182275	1.571694508	11.21860081	0.645738922	0.098230907	0.701162551	0.63213551	0.099168383	0.710185409
2	441	2M	young	M1	Brn01	20240110	160	WT	sec01	F	KA	31	19.50988042	11.94805828	17.49163049	0.629350981	0.385421235	0.564246145	0.624406815	0.388525218	0.57538718
2	442	2M	young	M1	Brn01	20240110	160	WT	sec01	F	KA	28	20.5335623	8.135896906	11.31699094	0.733341511	0.290567747	0.404178248	0.730907142	0.289616227	0.40662241
2	443	2M	young	M1	Brn01	20240110	160	WT	sec01	F	KA	42	21.07240424	4.496360712	28.736736	0.50172391	0.107056207	0.684208	0.480460823	0.107576102	0.673258543
2	444	2M	young	M1	Brn01	20240110	160	WT	sec01	F	KA	53	38.6649271	6.38553445	23.84164178	0.729526926	0.120481782	0.449842298	0.740085453	0.122644391	0.454848558
2	445	2M	young	M1	Brn01	20240110	160	WT	sec01	F	KA	62	47.60714132	10.57283893	52.40338749	0.767857118	0.17052966	0.845215927	0.741344333	0.148912787	0.869901597
2	446	2M	young	M1	Brn01	20240110	160	WT	sec01	F	KA	39	24.51215369	6.034348071	24.99407947	0.628516761	0.154726874	0.640873833	0.631265759	0.155489437	0.710063308
2	447	2M	young	M1	Brn01	20240110	160	WT	sec01	F	KA	39	26.39288926	12.30467689	19.31694525	0.67674075	0.315504536	0.495306289	0.684107721	0.310696572	0.491615176
2	448	2M	young	M1	Brn01	20240110	160	WT	sec01	F	KA	23	17.14030668	2.727458596	8.51825735	0.745230725	0.118585156	0.370359015	0.727748513	0.117578395	0.369306475
2	449	2M	young	M1	Brn01	20240110	160	WT	sec01	F	KA	42	30.89828342	5.549034856	17.50482944	0.735673415	0.132119878	0.416781653	0.767910302	0.132234678	0.417715728
2	450	2M	young	M1	Brn01	20240110	160	WT	sec01	F	KA	47	26.07537964	6.066681929	32.13607994	0.554795311	0.129078339	0.683746382	0.570962071	0.126825362	0.699290454
2	451	2M	young	M1	Brn01	20240110	160	WT	sec01	F	KA	10	5.746700227	3.279179007	3.936659843	0.574670023	0.327917901	0.393665984	0.575616062	0.332188904	0.391729623
2	452	2M	young	M1	Brn01	20240110	160	WT	sec01	F	KA	42	31.61574745	12.06584264	15.70743874	0.752755892	0.287281968	0.373986637	0.752636015	0.288609147	0.368719012
2	453	2M	young	M1	Brn01	20240110	160	WT	sec01	F	KA	7	3.84898144	2.508018613	2.831815064	0.549854491	0.358288373	0.404545009	0.561829567	0.366002902	0.410811022
2	454	2M	young	M1	Brn01	20240110	160	WT	sec01	F	KA	6	1.933226526	0.695140004	1.867246509	0.322204421	0.115856667	0.311207751	0.313176155	0.119707026	0.311192483
2	455	2M	young	M1	Brn01	20240110	160	WT	sec01	F	KA	34	25.01953149	4.916609436	14.07132062	0.735868573	0.14460616	0.413862371	0.733272314	0.14793621	0.419043273
2	456	2M	young	M1	Brn01	20240110	160	WT	sec01	F	KA	26	13.05038533	7.756145567	11.56015861	0.501937897	0.298313291	0.444621485	0.501457214	0.297901899	0.450507373
2	457	2M	young	M1	Brn01	20240110	160	WT	sec01	F	KA	61	39.41750208	21.26736853	35.10389876	0.646188559	0.348645386	0.57547375	0.645616859	0.342397198	0.596139461
2	458	2M	young	M1	Brn01	20240110	160	WT	sec01	F	KA	65	46.05902189	19.91453439	47.98937979	0.708600337	0.306377452	0.738298151	0.69972533	0.304013133	0.68436712
2	459	2M	young	M1	Brn01	20240110	160	WT	sec01	F	KA	8	3.359365195	0.927046612	3.405081242	0.419920649	0.115880826	0.425635155	0.427786678	0.116884105	0.425513089
2	460	2M	young	M1	Brn01	20240110	160	WT	sec01	F	KA	54	38.58255899	13.94445722	29.11572427	0.714491833	0.258230689	0.539180079	0.720897257	0.261722744	0.562844276
2	461	2M	young	M1	Brn01	20240110	160	WT	sec01	F	KA	48	36.3292594	9.495780915	34.65752643	0.756859571	0.197828769	0.722031801	0.772823691	0.209430069	0.728023171
2	462	2M	young	M1	Brn01	20240110	160	WT	sec01	F	KA	62	54.10186929	20.19948113	22.98463404	0.872610795	0.325798083	0.370719904	0.869642198	0.32632944	0.345693141
2	463	2M	young	M1	Brn01	20240110	160	WT	sec01	F	KA	21	11.001297	6.466697186	6.98338291	0.523871286	0.307937961	0.332542043	0.54103151	0.307446405	0.331097886
2	464	2M	young	M1	Brn01	20240110	160	WT	sec01	F	KA	13	10.20437944	2.806424081	6.541435868	0.784952265	0.215878775	0.503187374	0.793659866	0.216441602	0.501846343
2	465	2M	young	M1	Brn01	20240110	160	WT	sec01	F	KA	9	6.799435377	3.359746695	3.304783642	0.75549282	0.373305188	0.367198182	0.772747397	0.375082016	0.374570832
2	466	2M	young	M1	Brn01	20240110	160	WT	sec01	F	KA	19	13.45468837	6.943755239	6.560601234	0.708141493	0.365460802	0.345294802	0.706652939	0.363866642	0.348050654
2	467	2M	young	M1	Brn01	20240110	160	WT	sec01	F	KA	32	24.59053934	11.49130994	12.30296785	0.768454354	0.359103436	0.384467745	0.773327231	0.351659417	0.387075603
2	468	2M	young	M1	Brn01	20240110	160	WT	sec01	F	KA	67	44.14918736	14.63418022	56.2589761	0.658943095	0.2184206	0.83968621	0.649675727	0.221400775	0.859494925
2	469	2M	young	M1	Brn01	20240110	160	WT	sec01	F	KA	9	5.51435101	2.287861452	2.854566276	0.612705668	0.254206828	0.317174031	0.613420308	0.25314717	0.319378957
2	470	2M	young	M1	Brn01	20240110	160	WT	sec01	F	KA	47	29.75033164	7.509086788	34.25922024	0.63298578	0.159767804	0.72891958	0.6369192	0.153902493	0.708224624
2	471	2M	young	M1	Brn01	20240110	160	WT	sec01	F	KA	41	20.88616759	11.17137398	15.40067142	0.509418722	0.272472536	0.375626132	0.512039363	0.27410543	0.382520795
2	472	2M	young	M1	Brn01	20240110	160	WT	sec01	F	KA	19	11.01858544	7.365011036	6.388021708	0.57992555	0.38763216	0.336211669	0.56619364	0.388494685	0.340199888
2	473	2M	young	M1	Brn01	20240110	160	WT	sec01	F	KA	53	37.01605242	8.816311918	26.84327471	0.698416083	0.166345508	0.506476881	0.68675518	0.16716259	0.506439298
2	474	2M	young	M1	Brn01	20240110	160	WT	sec01	F	KA	6	3.578973055	1.81763941	1.962035596	0.596495509	0.302939902	0.327005933	0.601663232	0.303456157	0.327199221
2	475	2M	young	M1	Brn01	20240110	160	WT	sec01	F	KA	8	3.904493809	1.207980469	3.259037167	0.488061726	0.150997559	0.407379646	0.491920352	0.152193487	0.415716797
2	476	2M	young	M1	Brn01	20240110	160	WT	sec01	F	KA	26	15.24396122	8.580209017	9.570290685	0.586306201	0.330008039	0.368088103	0.598840296	0.32947281	0.363027394
2	477	2M	young	M1	Brn01	20240110	160	WT	sec01	F	KA	21	17.05697727	2.395147637	13.79900807	0.812237013	0.114054649	0.657095622	0.815999091	0.112680245	0.657244235
2	478	2M	young	M1	Brn01	20240110	160	WT	sec01	F	KA	13	6.50339511	2.556893274	4.591790646	0.500261162	0.196684098	0.353214665	0.491996646	0.20192264	0.360143438
2	479	2M	young	M1	Brn01	20240110	160	WT	sec01	F	KA	36	22.80810279	4.886762775	15.25984582	0.633558411	0.13574341	0.423884606	0.643610299	0.135957882	0.423010617
2	480	2M	young	M1	Brn01	20240110	160	WT	sec01	F	KA	23	16.59430838	6.28014034	8.281086475	0.721491669	0.27304958	0.360047238	0.730472267	0.271168083	0.368680865
2	481	2M	young	M1	Brn01	20240110	160	WT	sec01	F	KA	33	14.73134971	3.648996741	18.19377428	0.446404537	0.110575659	0.551326493	0.43864347	0.109559778	0.551926434
2	482	2M	young	M1	Brn01	20240110	160	WT	sec01	F	KA	33	27.04144341	5.475776285	19.19705489	0.819437679	0.165932615	0.581728936	0.807583719	0.16800946	0.606080741
2	483	2M	young	M1	Brn01	20240110	160	WT	sec01	F	KA	53	27.93516463	6.965529904	38.3297779	0.527078578	0.131425093	0.723203357	0.524582297	0.134737164	0.712825209
2	484	2M	young	M1	Brn01	20240110	160	WT	sec01	F	KA	16	10.0945906	2.3091783	5.387975872	0.630911913	0.144323644	0.336748492	0.636560619	0.149202719	0.33362326
2	485	2M	young	M1	Brn01	20240110	160	WT	sec01	F	KA	18	13.44240493	4.719859555	6.207995743	0.746800274	0.26221442	0.344888652	0.740688205	0.264332026	0.350057214
2	486	2M	young	M1	Brn01	20240110	160	WT	sec01	F	KA	32	19.59339279	2.967864521	17.94586092	0.612293525	0.092745766	0.560808154	0.603036523	0.092439152	0.569497228
2	487	2M	young	M1	Brn01	20240110	160	WT	sec01	F	KA	35	26.31175691	12.11128411	20.38231474	0.751764483	0.346036689	0.58235185	0.739040196	0.346097499	0.578553438
2	488	2M	young	M1	Brn01	20240110	160	WT	sec01	F	KA	9	4.663950622	2.103715599	4.043152571	0.518216736	0.233746178	0.449239175	0.52642101	0.23904784	0.463614866
2	489	2M	young	M1	Brn01	20240110	160	WT	sec01	F	KA	21	7.31500724	2.015960954	7.885328501	0.348333678	0.095998141	0.375491833	0.34866102	0.097947661	0.384580761
2	490	2M	young	M1	Brn01	20240110	160	WT	sec01	F	KA	67	23.269932	5.903959721	28.93138018	0.347312418	0.088118802	0.431811645	0.33292897	0.086434729	0.430441752
2	491	2M	young	M1	Brn01	20240110	160	WT	sec01	F	KA	6	3.518455803	1.313389808	2.160982698	0.586409301	0.218898301	0.360163783	0.596536219	0.227283135	0.365270466
3	1	2M	young	M1	Brn01	20240110	160	WT	sec01	F	KA	14	7.265735924	2.806225687	13.17663848	0.518981137	0.200444692	0.941188463	0.53749907	0.199526966	1
3	2	2M	young	M1	Brn01	20240110	160	WT	sec01	F	KA	13	4.902555883	1.627374671	7.509849638	0.377119683	0.125182667	0.577680741	0.38471809	0.129022658	0.576317996
3	3	2M	young	M1	Brn01	20240110	160	WT	sec01	F	KA	56	32.81884509	10.85445945	54.78803688	0.586050805	0.193829633	0.978357801	0.592263699	0.189822227	1
3	4	2M	young	M1	Brn01	20240110	160	WT	sec01	F	KA	81	56.33505756	19.58620583	77.18107891	0.695494538	0.24180501	0.952852826	0.707644761	0.235164411	1
3	5	2M	young	M1	Brn01	20240110	160	WT	sec01	F	KA	35	14.39394215	9.518898338	24.87550151	0.41125549	0.271968524	0.710728615	0.402754247	0.27416648	0.722575724
3	6	2M	young	M1	Brn01	20240110	160	WT	sec01	F	KA	34	17.11607534	4.92924393	27.82235456	0.50341398	0.144977763	0.818304546	0.494026095	0.132356763	0.840650022
3	7	2M	young	M1	Brn01	20240110	160	WT	sec01	F	KA	47	31.47240382	6.424078748	44.69944304	0.669625613	0.136682527	0.95105198	0.675341427	0.131189443	1
3	8	2M	young	M1	Brn01	20240110	160	WT	sec01	F	KA	30	23.71093315	12.00959793	29.82873279	0.790364438	0.400319931	0.994291093	0.789028764	0.410818636	1
3	9	2M	young	M1	Brn01	20240110	160	WT	sec01	F	KA	14	9.881528974	2.972579524	13.48921949	0.705823498	0.212327109	0.963515678	0.709575057	0.215869382	0.970885813
3	10	2M	young	M1	Brn01	20240110	160	WT	sec01	F	KA	18	10.6745708	3.489112675	17.14665449	0.593031711	0.193839593	0.952591916	0.605600059	0.197390705	0.994308412
3	11	2M	young	M1	Brn01	20240110	160	WT	sec01	F	KA	40	16.55904481	5.639490329	31.55300218	0.41397612	0.140987258	0.788825054	0.419409484	0.137041271	0.795132399
3	12	2M	young	M1	Brn01	20240110	160	WT	sec01	F	KA	22	10.73511863	3.549752071	17.9594112	0.487959938	0.161352367	0.816336873	0.492057681	0.162615404	0.839978635
3	13	2M	young	M1	Brn01	20240110	160	WT	sec01	F	KA	43	27.35339907	8.71186392	32.07457078	0.63612556	0.202601487	0.745920251	0.644495308	0.18279545	0.728107125
3	14	2M	young	M1	Brn01	20240110	160	WT	sec01	F	KA	16	5.865400136	2.453467607	10.62590981	0.366587508	0.153341725	0.664119363	0.364339679	0.15095751	0.695353627
3	15	2M	young	M1	Brn01	20240110	160	WT	sec01	F	KA	81	34.40282276	23.94474709	75.87161046	0.424726207	0.295614162	0.936686549	0.409803912	0.283512637	1
3	16	2M	young	M1	Brn01	20240110	160	WT	sec01	F	KA	33	22.05711442	10.43537048	29.91223025	0.668397407	0.316223348	0.90643122	0.669260681	0.313588157	0.920706511
3	17	2M	young	M1	Brn01	20240110	160	WT	sec01	F	KA	42	30.1225605	7.797878981	37.04464775	0.717203821	0.185663785	0.882015423	0.715342939	0.184466317	0.928435206
3	18	2M	young	M1	Brn01	20240110	160	WT	sec01	F	KA	22	12.9460136	5.632288098	21.81448078	0.588455164	0.256013095	0.991567308	0.596932948	0.25270465	1
3	19	2M	young	M1	Brn01	20240110	160	WT	sec01	F	KA	21	8.638376474	4.965697676	17.33003742	0.411351261	0.236461794	0.825239877	0.416830704	0.234370947	0.840764493
3	20	2M	young	M1	Brn01	20240110	160	WT	sec01	F	KA	18	5.071396977	2.695277333	11.6860761	0.281744276	0.14973763	0.64922645	0.279301137	0.154283971	0.657083988
3	21	2M	young	M1	Brn01	20240110	160	WT	sec01	F	KA	37	22.25226223	10.04473954	35.93807888	0.601412493	0.271479447	0.971299429	0.603486687	0.270603493	1
3	22	2M	young	M1	Brn01	20240110	160	WT	sec01	F	KA	52	25.98782328	11.28813608	49.20039678	0.499765832	0.21707954	0.946161476	0.501274109	0.216754407	1
3	23	2M	young	M1	Brn01	20240110	160	WT	sec01	F	KA	18	13.57334256	3.906477466	10.25044632	0.754074587	0.217026526	0.56946924	0.753643095	0.216525525	0.573937595
3	24	2M	young	M1	Brn01	20240110	160	WT	sec01	F	KA	14	5.428076565	2.403967351	8.803494215	0.387719755	0.171711954	0.628821015	0.360097647	0.171419859	0.649790168
3	25	2M	young	M1	Brn01	20240110	160	WT	sec01	F	KA	44	34.12851131	8.731486961	33.24177933	0.775647984	0.198442885	0.755494985	0.802532971	0.19934386	0.770870507
3	26	2M	young	M1	Brn01	20240110	160	WT	sec01	F	KA	5	3.122667253	1.131929487	5	0.624533451	0.226385897	1	0.633714795	0.228854805	1
3	27	2M	young	M1	Brn01	20240110	160	WT	sec01	F	KA	89	49.96731514	20.35712213	78.49497235	0.561430507	0.228731709	0.881965981	0.541519791	0.237651639	0.90711832
3	28	2M	young	M1	Brn01	20240110	160	WT	sec01	F	KA	9	4.997390807	1.960189223	8.709727585	0.555265645	0.217798803	0.967747509	0.54869917	0.218074314	1
3	29	2M	young	M1	Brn01	20240110	160	WT	sec01	F	KA	28	18.12472725	7.932936549	23.41440463	0.647311687	0.283319162	0.836228737	0.647882819	0.280048817	0.873456955
3	30	2M	young	M1	Brn01	20240110	160	WT	sec01	F	KA	43	22.58309311	7.971007928	40.10476851	0.525188212	0.185372277	0.932669035	0.522545189	0.177996494	0.993545443
3	31	2M	young	M1	Brn01	20240110	160	WT	sec01	F	KA	31	18.45047688	5.667017654	29.5325703	0.595176674	0.182807021	0.952663558	0.583916992	0.173289083	1
3	32	2M	young	M1	Brn01	20240110	160	WT	sec01	F	KA	21	11.04330519	3.307881311	15.13434052	0.525871676	0.157518158	0.720682882	0.526909292	0.158907458	0.73193714
3	33	2M	young	M1	Brn01	20240110	160	WT	sec01	F	KA	28	17.21091023	6.865140736	18.73781925	0.614675365	0.245183598	0.669207831	0.641565561	0.240207523	0.685267389
3	34	2M	young	M1	Brn01	20240110	160	WT	sec01	F	KA	5	2.576440096	0.914625764	2.655252814	0.515288019	0.182925153	0.531050563	0.519676536	0.184626535	0.538467973
3	35	2M	young	M1	Brn01	20240110	160	WT	sec01	F	KA	11	4.705027819	1.114854671	7.296772689	0.427729802	0.101350425	0.663342972	0.433813989	0.100350957	0.675921261
3	36	2M	young	M1	Brn01	20240110	160	WT	sec01	F	KA	13	10.51900512	4.345296413	9.930891812	0.80915424	0.33425357	0.763914755	0.817708105	0.337766081	0.769504845
3	37	2M	young	M1	Brn01	20240110	160	WT	sec01	F	KA	35	27.9438926	12.25574127	32.51244372	0.798396931	0.350164036	0.928926963	0.806492686	0.35590905	1
3	38	2M	young	M1	Brn01	20240110	160	WT	sec01	F	KA	5	1.963485152	0.812253013	4.355977714	0.39269703	0.162450603	0.871195543	0.400656134	0.164278634	0.947661549
3	39	2M	young	M1	Brn01	20240110	160	WT	sec01	F	KA	31	18.94431984	9.657389164	30.27725643	0.611107092	0.311528683	0.976685691	0.623498887	0.307858407	1
3	40	2M	young	M1	Brn01	20240110	160	WT	sec01	F	KA	68	35.78080413	13.97822535	62.40502024	0.526188296	0.205562138	0.917720886	0.520027459	0.207415879	1
3	41	2M	young	M1	Brn01	20240110	160	WT	sec01	F	KA	9	6.017593682	1.831876084	8.489356756	0.66862152	0.203541787	0.943261862	0.678271174	0.204615854	0.960296005
3	42	2M	young	M1	Brn01	20240110	160	WT	sec01	F	KA	77	34.85400173	7.589013524	65.14685261	0.452649373	0.098558617	0.846063021	0.460128173	0.089814603	0.869863421
3	43	2M	young	M1	Brn01	20240110	160	WT	sec01	F	KA	47	35.8877393	11.30656898	37.43164718	0.763568921	0.240565297	0.796418025	0.768680871	0.229686424	0.789143205
3	44	2M	young	M1	Brn01	20240110	160	WT	sec01	F	KA	34	26.01861596	9.258762434	26.76743734	0.765253411	0.272316542	0.787277569	0.748348236	0.277759969	0.806012034
3	45	2M	young	M1	Brn01	20240110	160	WT	sec01	F	KA	22	12.6617685	6.412268281	21.63289839	0.575534932	0.29146674	0.983313563	0.575539768	0.287205309	1
3	46	2M	young	M1	Brn01	20240110	160	WT	sec01	F	KA	17	7.08633551	2.463324904	14.32764155	0.416843265	0.144901465	0.842802444	0.419539168	0.143915467	0.855466545
3	47	2M	young	M1	Brn01	20240110	160	WT	sec01	F	KA	19	9.928465635	2.922423124	18.74209201	0.522550823	0.153811743	0.986425895	0.512596309	0.153673612	1
3	48	2M	young	M1	Brn01	20240110	160	WT	sec01	F	KA	35	12.2391547	3.668955557	28.45293349	0.349690134	0.104827302	0.812940957	0.350690469	0.104066528	0.833470672
3	49	2M	young	M1	Brn01	20240110	160	WT	sec01	F	KA	60	24.36516371	3.775249869	49.42917535	0.406086062	0.062920831	0.823819589	0.418860137	0.057694361	0.868162036
3	50	2M	young	M1	Brn01	20240110	160	WT	sec01	F	KA	31	17.35701543	7.85137713	30.00946057	0.559903724	0.25327023	0.968047115	0.544541091	0.259159222	1
3	51	2M	young	M1	Brn01	20240110	160	WT	sec01	F	KA	43	14.96037236	2.732768744	28.87431154	0.347915636	0.063552761	0.671495617	0.343450069	0.061318381	0.677111477
3	52	2M	young	M1	Brn01	20240110	160	WT	sec01	F	KA	12	6.43833068	4.24251166	11.74032193	0.536527557	0.353542638	0.978360161	0.526070058	0.362005025	1
3	53	2M	young	M1	Brn01	20240110	160	WT	sec01	F	KA	15	10.90223521	3.798428327	11.93517971	0.726815681	0.253228555	0.795678647	0.733920783	0.254001677	0.781765461
3	54	2M	young	M1	Brn01	20240110	160	WT	sec01	F	KA	21	14.87444878	5.424902797	15.41715115	0.708307085	0.258328705	0.734150055	0.712039381	0.260769054	0.75786221
3	55	2M	young	M1	Brn01	20240110	160	WT	sec01	F	KA	24	18.955993	3.124162652	23.46018153	0.789833042	0.130173444	0.977507564	0.809140146	0.126665145	1
3	56	2M	young	M1	Brn01	20240110	160	WT	sec01	F	KA	6	3.075150728	1.088960111	5.539848864	0.512525121	0.181493352	0.923308144	0.511909664	0.182482645	0.950453937
3	57	2M	young	M1	Brn01	20240110	160	WT	sec01	F	KA	24	10.22464335	3.689707756	18.09507912	0.426026806	0.153737823	0.75396163	0.419790953	0.155779362	0.783749163
3	58	2M	young	M1	Brn01	20240110	160	WT	sec01	F	KA	99	39.61882943	10.59206533	85.87202251	0.400190196	0.106990559	0.867394167	0.39170672	0.102136265	0.979308754
3	59	2M	young	M1	Brn01	20240110	160	WT	sec01	F	KA	26	11.55977729	4.748348206	24.0208438	0.444606819	0.182628777	0.923878608	0.438941032	0.183077738	1
3	60	2M	young	M1	Brn01	20240110	160	WT	sec01	F	KA	26	9.739894718	3.246265374	17.45342177	0.374611335	0.124856361	0.671285453	0.380590528	0.127565429	0.681788385
3	61	2M	young	M1	Brn01	20240110	160	WT	sec01	F	KA	15	5.526527822	2.74546425	12.23414969	0.368435188	0.18303095	0.81560998	0.368513003	0.183108263	0.833310425
3	62	2M	young	M1	Brn01	20240110	160	WT	sec01	F	KA	42	25.64306104	11.49329375	39.28664076	0.610549072	0.273649851	0.935396209	0.606652915	0.275043875	1
3	63	2M	young	M1	Brn01	20240110	160	WT	sec01	F	KA	12	6.451560199	3.08073546	11.65679407	0.537630017	0.256727955	0.971399506	0.548119307	0.258716702	1
3	64	2M	young	M1	Brn01	20240110	160	WT	sec01	F	KA	60	31.82221696	13.22362097	56.29066914	0.530370283	0.220393683	0.938177819	0.510536373	0.224780649	1
3	65	2M	young	M1	Brn01	20240110	160	WT	sec01	F	KA	12	7.593499631	1.024719618	7.093308896	0.632791636	0.085393302	0.591109075	0.61263448	0.084580757	0.604425132
3	66	2M	young	M1	Brn01	20240110	160	WT	sec01	F	KA	5	3.252887785	0.703135729	4.740367651	0.650577557	0.140627146	0.94807353	0.651232153	0.144975968	0.956534654
3	67	2M	young	M1	Brn01	20240110	160	WT	sec01	F	KA	19	5.626916945	1.730769828	11.08252084	0.296153523	0.091093149	0.583290571	0.290974289	0.091538873	0.592553586
3	68	2M	young	M1	Brn01	20240110	160	WT	sec01	F	KA	5	4.465568066	1.16032654	2.572381198	0.893113613	0.232065308	0.51447624	0.890478373	0.235957891	0.519584954
3	69	2M	young	M1	Brn01	20240110	160	WT	sec01	F	KA	113	66.4393838	23.65418477	102.774151	0.587959149	0.209329069	0.909505761	0.575440615	0.210376129	1
3	70	2M	young	M1	Brn01	20240110	160	WT	sec01	F	KA	49	18.82735947	6.82192722	38.98939493	0.384231826	0.139223004	0.795701937	0.395170525	0.140985735	0.827885866
3	71	2M	young	M1	Brn01	20240110	160	WT	sec01	F	KA	24	21.0611735	8.235034674	16.0360418	0.877548896	0.343126445	0.668168408	0.877637923	0.358281821	0.688838005
3	72	2M	young	M1	Brn01	20240110	160	WT	sec01	F	KA	21	11.5949035	1.900740057	19.78544289	0.552138262	0.090511431	0.942163947	0.580125123	0.090669107	1
3	73	2M	young	M1	Brn01	20240110	160	WT	sec01	F	KA	17	10.49777991	2.695078984	10.43685067	0.617516465	0.158534058	0.613932392	0.613580525	0.156229496	0.639322519
3	74	2M	young	M1	Brn01	20240110	160	WT	sec01	F	KA	32	14.72243842	3.73049517	27.77531087	0.460076201	0.116577974	0.867978465	0.476127267	0.116990924	0.898847938
3	75	2M	young	M1	Brn01	20240110	160	WT	sec01	F	KA	25	18.46091402	4.762478083	15.4690471	0.738436561	0.190499123	0.618761884	0.742946506	0.191569388	0.631303906
3	76	2M	young	M1	Brn01	20240110	160	WT	sec01	F	KA	26	14.53885707	5.391470164	25.81005573	0.55918681	0.207364237	0.992694451	0.56191349	0.208697647	1
3	77	2M	young	M1	Brn01	20240110	160	WT	sec01	F	KA	31	19.5698024	5.533653781	20.22046244	0.631283948	0.178504961	0.652272982	0.631692976	0.184771501	0.650881201
3	78	2M	young	M1	Brn01	20240110	160	WT	sec01	F	KA	15	10.46311128	4.138200939	14.89445329	0.697540752	0.275880063	0.992963552	0.709956497	0.282398716	1
3	79	2M	young	M1	Brn01	20240110	160	WT	sec01	F	KA	5	2.871824205	1.303028896	4.958449662	0.574364841	0.260605779	0.991689932	0.573731601	0.262722209	1
3	80	2M	young	M1	Brn01	20240110	160	WT	sec01	F	KA	19	8.934020013	4.616388172	17.24322879	0.47021158	0.242967799	0.907538358	0.482207984	0.242359042	0.986335546
3	81	2M	young	M1	Brn01	20240110	160	WT	sec01	F	KA	41	19.52637517	9.450705707	36.32431519	0.476253053	0.230505017	0.885958907	0.484184027	0.228984512	0.934195459
3	82	2M	young	M1	Brn01	20240110	160	WT	sec01	F	KA	33	18.61109334	5.623117462	29.91279477	0.563972526	0.170397499	0.906448326	0.55663386	0.169214927	0.928023189
3	83	2M	young	M1	Brn01	20240110	160	WT	sec01	F	KA	34	15.55762574	7.063797966	27.96806306	0.457577228	0.207758764	0.82259009	0.465964764	0.209018081	0.83450067
3	84	2M	young	M1	Brn01	20240110	160	WT	sec01	F	KA	6	3.485374272	0.905561924	3.562264442	0.580895712	0.150926987	0.59371074	0.581200898	0.151277944	0.598565638
3	85	2M	young	M1	Brn01	20240110	160	WT	sec01	F	KA	13	5.129427016	1.830914795	6.848584771	0.394571309	0.1408396	0.526814213	0.400366217	0.138986804	0.532570392
3	86	2M	young	M1	Brn01	20240110	160	WT	sec01	F	KA	57	31.7587091	10.90527201	53.43076229	0.557170335	0.191320562	0.937381795	0.543076217	0.183031969	1
3	87	2M	young	M1	Brn01	20240110	160	WT	sec01	F	KA	43	31.34734118	11.17601274	40.49179834	0.729007934	0.259907273	0.941669729	0.749217957	0.254695952	1
3	88	2M	young	M1	Brn01	20240110	160	WT	sec01	F	KA	16	10.87635612	4.419745147	15.10006869	0.679772258	0.276234072	0.943754293	0.678446651	0.274067283	1
3	89	2M	young	M1	Brn01	20240110	160	WT	sec01	F	KA	42	24.40866727	11.43956669	39.98260474	0.581158744	0.272370635	0.95196678	0.620080888	0.268039972	1
3	90	2M	young	M1	Brn01	20240110	160	WT	sec01	F	KA	43	26.36903962	9.595819011	41.2809186	0.61323348	0.223158582	0.960021363	0.612985432	0.222476535	1
3	91	2M	young	M1	Brn01	20240110	160	WT	sec01	F	KA	13	9.191393852	4.521034569	12.74322116	0.707030296	0.34777189	0.980247782	0.706591874	0.347333491	1
3	92	2M	young	M1	Brn01	20240110	160	WT	sec01	F	KA	15	11.21470982	3.385656536	14.55985349	0.747647321	0.225710436	0.9706569	0.756641507	0.226550698	1
3	93	2M	young	M1	Brn01	20240110	160	WT	sec01	F	KA	17	8.085496277	3.763973475	14.69532299	0.475617428	0.221410204	0.864430764	0.474998102	0.219691768	0.878850996
3	94	2M	young	M1	Brn01	20240110	160	WT	sec01	F	KA	30	12.38095671	4.408926539	24.23016703	0.412698557	0.146964218	0.807672234	0.410467684	0.146120399	0.839368284
3	95	2M	young	M1	Brn01	20240110	160	WT	sec01	F	KA	61	48.18910497	27.09921414	60.17866802	0.789985327	0.444249412	0.986535541	0.822331578	0.443198293	1
3	96	2M	young	M1	Brn01	20240110	160	WT	sec01	F	KA	65	34.11728081	13.99505608	59.46784163	0.524881243	0.215308555	0.914889871	0.52630654	0.220172428	1
3	97	2M	young	M1	Brn01	20240110	160	WT	sec01	F	KA	28	23.67394537	10.46843669	22.44727239	0.845498049	0.373872739	0.8016883	0.863248646	0.378667891	0.826138675
3	98	2M	young	M1	Brn01	20240110	160	WT	sec01	F	KA	25	24.67675281	7.522011131	20.37915623	0.987070112	0.300880445	0.815166249	1	0.300205991	0.835065246
3	99	2M	young	M1	Brn01	20240110	160	WT	sec01	F	KA	8	4.845380306	1.438315406	8	0.605672538	0.179789426	1	0.602456689	0.178835735	1
3	100	2M	young	M1	Brn01	20240110	160	WT	sec01	F	KA	12	4.435248315	2.046585783	6.974486917	0.369604026	0.170548815	0.581207243	0.377340347	0.169954985	0.592675686
3	101	2M	young	M1	Brn01	20240110	160	WT	sec01	F	KA	7	5.829205751	1.831754059	4.405340672	0.832743679	0.261679151	0.629334382	0.839475065	0.262340739	0.636652172
3	102	2M	young	M1	Brn01	20240110	160	WT	sec01	F	KA	34	24.79505605	5.903822362	28.94216824	0.729266354	0.173641834	0.851240242	0.742366672	0.169039443	0.846692622
3	103	2M	young	M1	Brn01	20240110	160	WT	sec01	F	KA	25	17.81718165	9.219043225	23.84104675	0.712687266	0.368761729	0.95364187	0.695231557	0.382719159	0.978774697
3	104	2M	young	M1	Brn01	20240110	160	WT	sec01	F	KA	26	19.45015663	12.42374304	25.90295267	0.748082947	0.477836271	0.99626741	0.764126062	0.480674446	1
3	105	2M	young	M1	Brn01	20240110	160	WT	sec01	F	KA	4	3.079942048	0.752636001	3.793209791	0.769985512	0.188159	0.948302448	0.788357377	0.193896398	0.983489752
3	106	2M	young	M1	Brn01	20240110	160	WT	sec01	F	KA	31	19.03524825	6.153826207	18.32219419	0.614040266	0.198510523	0.591038522	0.61276415	0.200061031	0.597581446
3	107	2M	young	M1	Brn01	20240110	160	WT	sec01	F	KA	44	24.59797069	7.674402997	40.48758674	0.559044789	0.17441825	0.920172426	0.568398595	0.168154418	0.939482749
3	108	2M	young	M1	Brn01	20240110	160	WT	sec01	F	KA	20	14.11094832	4.252826706	17.1232776	0.705547416	0.212641335	0.85616388	0.696177602	0.215945676	0.877088606
3	109	2M	young	M1	Brn01	20240110	160	WT	sec01	F	KA	25	16.095613	7.010971278	23.18071252	0.64382452	0.280438851	0.927228501	0.650026709	0.281048298	0.963897139
3	110	2M	young	M1	Brn01	20240110	160	WT	sec01	F	KA	38	23.34287024	11.036469	36.73923856	0.614286059	0.290433395	0.966822067	0.59349966	0.290516526	1
3	111	2M	young	M1	Brn01	20240110	160	WT	sec01	F	KA	36	23.15252918	4.987685949	22.64274043	0.643125811	0.138546832	0.628965012	0.657740116	0.13629359	0.638620555
3	112	2M	young	M1	Brn01	20240110	160	WT	sec01	F	KA	6	4.93846035	1.512291104	3.942519307	0.823076725	0.252048517	0.657086551	0.829282045	0.254291594	0.660929263
3	113	2M	young	M1	Brn01	20240110	160	WT	sec01	F	KA	18	10.71195543	5.203128085	10.32400995	0.595108635	0.289062671	0.573556109	0.600686669	0.289036393	0.580605805
3	114	2M	young	M1	Brn01	20240110	160	WT	sec01	F	KA	21	12.420798	4.5845121	20.3335622	0.591466572	0.2183101	0.968264866	0.600480676	0.218760967	0.992805362
3	115	2M	young	M1	Brn01	20240110	160	WT	sec01	F	KA	62	39.02590996	16.78419167	59.82429248	0.629450161	0.270712769	0.964907943	0.631647229	0.2598764	1
3	116	2M	young	M1	Brn01	20240110	160	WT	sec01	F	KA	17	10.13447785	2.952422351	16.13598847	0.596145756	0.173671903	0.949175793	0.611345083	0.174181737	1
3	117	2M	young	M1	Brn01	20240110	160	WT	sec01	F	KA	37	22.40877381	7.594003245	21.1771878	0.605642535	0.205243331	0.572356427	0.615625232	0.205310144	0.582421601
3	118	2M	young	M1	Brn01	20240110	160	WT	sec01	F	KA	11	7.031708181	2.989837542	5.881101727	0.639246198	0.271803413	0.534645612	0.631746382	0.26730755	0.537743211
3	119	2M	young	M1	Brn01	20240110	160	WT	sec01	F	KA	11	4.508354306	1.936247826	6.529366016	0.409850391	0.17602253	0.593578729	0.414747849	0.176562145	0.592652768
3	120	2M	young	M1	Brn01	20240110	160	WT	sec01	F	KA	37	28.5637598	8.406576619	32.22822922	0.771993508	0.227204773	0.871033222	0.771122277	0.22759594	0.878065169
3	121	2M	young	M1	Brn01	20240110	160	WT	sec01	F	KA	45	37.78094137	12.01821925	40.95382622	0.839576475	0.267071539	0.910085027	0.862516195	0.27467002	0.983459234
3	122	2M	young	M1	Brn01	20240110	160	WT	sec01	F	KA	10	8.22363621	2.463523299	9.604364097	0.822363621	0.24635233	0.96043641	0.815182745	0.244571596	0.978957832
3	123	2M	young	M1	Brn01	20240110	160	WT	sec01	F	KA	46	32.12951836	8.806988686	30.44710463	0.69846779	0.191456276	0.661893579	0.687586784	0.196047917	0.639398813
3	124	2M	young	M1	Brn01	20240110	160	WT	sec01	F	KA	27	17.95860228	8.098130703	25.09106588	0.665133418	0.299930767	0.929298736	0.695422292	0.302822918	0.955458909
3	125	2M	young	M1	Brn01	20240110	160	WT	sec01	F	KA	50	43.87275505	10.40329598	46.54197013	0.877455101	0.20806592	0.930839403	0.883741498	0.20621042	1
3	126	2M	young	M1	Brn01	20240110	160	WT	sec01	F	KA	22	12.57648584	3.637476131	21.33063251	0.571658447	0.165339824	0.969574205	0.577355623	0.169283584	1
3	127	2M	young	M1	Brn01	20240110	160	WT	sec01	F	KA	13	10.84081787	4.729884833	12.72268254	0.833909067	0.363837295	0.978667887	0.830060273	0.368329898	1
3	128	2M	young	M1	Brn01	20240110	160	WT	sec01	F	KA	21	11.05462733	3.642481118	17.28836501	0.526410825	0.173451482	0.823255476	0.523544669	0.16955062	0.845883876
3	129	2M	young	M1	Brn01	20240110	160	WT	sec01	F	KA	16	8.318349004	2.549141675	15.72240788	0.519896813	0.159321355	0.982650492	0.535545886	0.159990847	1
3	130	2M	young	M1	Brn01	20240110	160	WT	sec01	F	KA	10	8.889021099	2.558831215	8.63880372	0.88890211	0.255883121	0.863880372	0.889570475	0.255634397	0.880659163
3	131	2M	young	M1	Brn01	20240110	160	WT	sec01	F	KA	46	45.46642262	17.13879612	35.97875941	0.988400492	0.372582524	0.782146944	1	0.382009625	0.794323623
3	132	2M	young	M1	Brn01	20240110	160	WT	sec01	F	KA	14	7.371221483	2.864103124	13.76517892	0.52651582	0.204578795	0.983227066	0.522179008	0.204303041	1
3	133	2M	young	M1	Brn01	20240110	160	WT	sec01	F	KA	33	19.37323582	5.849759698	31.19905394	0.587067752	0.177265445	0.945425877	0.59085983	0.174654767	0.966567487
3	134	2M	young	M1	Brn01	20240110	160	WT	sec01	F	KA	10	5.997817993	2.109697089	9.389562845	0.599781799	0.210969709	0.938956285	0.588281095	0.219073772	0.947814167
3	135	2M	young	M1	Brn01	20240110	160	WT	sec01	F	KA	79	63.49245453	22.89083697	76.30345613	0.803701956	0.28975743	0.965866533	0.785976946	0.291668579	1
3	136	2M	young	M1	Brn01	20240110	160	WT	sec01	F	KA	23	20.2181735	7.228809029	19.11038387	0.879051022	0.314296045	0.830886255	0.897596717	0.314213783	0.836377501
3	137	2M	young	M1	Brn01	20240110	160	WT	sec01	F	KA	21	13.99105835	4.475867823	20.91500729	0.666240874	0.213136563	0.995952728	0.661470979	0.212603949	1
3	138	2M	young	M1	Brn01	20240110	160	WT	sec01	F	KA	21	12.78292516	4.280186161	20.74749362	0.608710722	0.203818389	0.987975887	0.628007919	0.202677958	1
3	139	2M	young	M1	Brn01	20240110	160	WT	sec01	F	KA	18	12.57854593	3.281132191	12.94909579	0.698808107	0.182285122	0.71939421	0.701060474	0.179232478	0.728236794
3	140	2M	young	M1	Brn01	20240110	160	WT	sec01	F	KA	11	7.782940388	1.868223101	8.18210125	0.707540035	0.169838464	0.743827386	0.710482955	0.17012284	0.747959107
3	141	2M	young	M1	Brn01	20240110	160	WT	sec01	F	KA	37	30.68177348	5.816083029	30.29990071	0.829237121	0.157191433	0.818916235	0.843587399	0.155619137	0.811627358
3	142	2M	young	M1	Brn01	20240110	160	WT	sec01	F	KA	37	22.41873804	9.180392161	29.41318381	0.605911839	0.248118707	0.794950914	0.622186601	0.253810942	0.781376362
3	143	2M	young	M1	Brn01	20240110	160	WT	sec01	F	KA	35	18.45049217	7.587518141	33.40053403	0.527156919	0.216786233	0.954300972	0.506073117	0.209124893	1
3	144	2M	young	M1	Brn01	20240110	160	WT	sec01	F	KA	35	24.85670233	9.457999572	31.89724571	0.710191495	0.270228559	0.911349877	0.692454398	0.272472724	0.982894629
3	145	2M	young	M1	Brn01	20240110	160	WT	sec01	F	KA	9	7.645761847	1.874814972	8.70753032	0.849529094	0.208312775	0.967503369	0.852597862	0.206424043	1
3	146	2M	young	M1	Brn01	20240110	160	WT	sec01	F	KA	51	28.54705125	14.6548713	43.55197975	0.559746103	0.287350418	0.853960387	0.553345561	0.298619062	0.939765006
3	147	2M	young	M1	Brn01	20240110	160	WT	sec01	F	KA	45	32.35611498	11.26240925	42.09144729	0.719024777	0.250275761	0.935365495	0.700534075	0.25207141	0.997199982
3	148	2M	young	M1	Brn01	20240110	160	WT	sec01	F	KA	8	6.862867117	1.978805199	6.478217721	0.85785839	0.24735065	0.809777215	0.864072621	0.249927521	0.812787056
3	149	2M	young	M1	Brn01	20240110	160	WT	sec01	F	KA	55	35.38211662	9.320103779	55	0.643311211	0.169456432	1	0.661043733	0.164209962	1
3	150	2M	young	M1	Brn01	20240110	160	WT	sec01	F	KA	30	13.68084231	4.61684598	28.45081258	0.456028077	0.153894866	0.948360419	0.459739059	0.142763406	0.998321533
3	151	2M	young	M1	Brn01	20240110	160	WT	sec01	F	KA	15	8.36583516	3.09117265	13.72246879	0.557722344	0.206078177	0.914831253	0.567093939	0.210536353	0.922743589
3	152	2M	young	M1	Brn01	20240110	160	WT	sec01	F	KA	34	25.86820787	12.44562453	28.48334473	0.760829643	0.36604778	0.837745433	0.782467365	0.371099412	0.849286616
3	153	2M	young	M1	Brn01	20240110	160	WT	sec01	F	KA	50	25.74700528	10.40535593	44.75341439	0.514940106	0.208107119	0.895068288	0.51082629	0.212359801	0.993301272
3	154	2M	young	M1	Brn01	20240110	160	WT	sec01	F	KA	127	79.71711323	37.32843524	123.6292209	0.627693805	0.293924687	0.973458432	0.638139933	0.278713673	1
3	155	2M	young	M1	Brn01	20240110	160	WT	sec01	F	KA	12	8.962127149	3.183138803	12	0.746843929	0.265261567	1	0.750331879	0.259830624	1
3	156	2M	young	M1	Brn01	20240110	160	WT	sec01	F	KA	18	13.25966287	3.37987335	17.37726408	0.736647937	0.187770742	0.96540356	0.742580295	0.186343178	1
3	157	2M	young	M1	Brn01	20240110	160	WT	sec01	F	KA	24	15.6042574	6.809750497	23.81332111	0.650177392	0.283739604	0.992221713	0.64812696	0.27925536	1
3	158	2M	young	M1	Brn01	20240110	160	WT	sec01	F	KA	29	21.27464718	5.533058658	27.26666665	0.733608523	0.190795126	0.940229885	0.751293212	0.177843906	1
3	159	2M	young	M1	Brn01	20240110	160	WT	sec01	F	KA	63	41.30302906	14.50014506	38.29272923	0.655603636	0.230161033	0.607821099	0.652124792	0.206202798	0.605409324
3	160	2M	young	M1	Brn01	20240110	160	WT	sec01	F	KA	26	13.68262744	6.120332658	18.7236895	0.526254902	0.23539741	0.720141904	0.522636771	0.237689778	0.742198825
3	161	2M	young	M1	Brn01	20240110	160	WT	sec01	F	KA	93	70.79375881	31.66060875	91.96009767	0.761223213	0.340436653	0.988818255	0.753017485	0.341268018	1
3	162	2M	young	M1	Brn01	20240110	160	WT	sec01	F	KA	93	62.20338747	23.81188673	89.29370576	0.668853629	0.256041793	0.960147374	0.634813458	0.241748683	1
3	163	2M	young	M1	Brn01	20240110	160	WT	sec01	F	KA	45	28.54161876	7.947722606	32.36639953	0.634258195	0.176616058	0.719253323	0.639963388	0.180857554	0.734523535
3	164	2M	young	M1	Brn01	20240110	160	WT	sec01	F	KA	50	26.6131686	15.83088437	31.60094595	0.532263372	0.316617687	0.632018919	0.521812797	0.323826969	0.622888505
3	165	2M	young	M1	Brn01	20240110	160	WT	sec01	F	KA	17	7.964949995	3.288166642	14.95269704	0.46852647	0.193421567	0.879570414	0.480865195	0.193347067	0.907240421
3	166	2M	young	M1	Brn01	20240110	160	WT	sec01	F	KA	26	14.92275879	5.982009619	24.8449226	0.573952261	0.230077293	0.955573946	0.583382905	0.233707175	0.99848938
3	167	2M	young	M1	Brn01	20240110	160	WT	sec01	F	KA	20	11.00839269	4.812237784	19.69837493	0.550419635	0.240611889	0.984918746	0.53423363	0.239169911	1
3	168	2M	young	M1	Brn01	20240110	160	WT	sec01	F	KA	31	18.25207913	8.930617198	30.13626313	0.588776746	0.288084426	0.97213752	0.596765101	0.28970015	1
3	169	2M	young	M1	Brn01	20240110	160	WT	sec01	F	KA	5	2.86773479	0.685831994	5	0.573546958	0.137166399	1	0.580216676	0.138445109	1
3	170	2M	young	M1	Brn01	20240110	160	WT	sec01	F	KA	61	30.42169839	13.22825964	56.67135119	0.498716367	0.216856715	0.929038544	0.495483339	0.218989849	0.996131837
3	171	2M	young	M1	Brn01	20240110	160	WT	sec01	F	KA	35	19.22871733	11.93087658	34.54959941	0.549391924	0.340882188	0.987131412	0.56430915	0.353261605	1
3	172	2M	young	M1	Brn01	20240110	160	WT	sec01	F	KA	38	25.62330061	8.861188725	27.39371321	0.674297385	0.233189177	0.72088719	0.685053766	0.23741512	0.764904261
3	173	2M	young	M1	Brn01	20240110	160	WT	sec01	F	KA	31	13.91773862	4.136003658	26.48310065	0.44895931	0.133419473	0.854293569	0.451628909	0.124650951	0.854238182
3	174	2M	young	M1	Brn01	20240110	160	WT	sec01	F	KA	11	6.42223227	2.566811621	9.104722679	0.583839297	0.233346511	0.827702062	0.5768902	0.233524069	0.835751891
3	175	2M	young	M1	Brn01	20240110	160	WT	sec01	F	KA	20	10.18005648	2.676279858	17.29135585	0.509002824	0.133813993	0.864567792	0.518226922	0.132356763	0.892713845
3	176	2M	young	M1	Brn01	20240110	160	WT	sec01	F	KA	13	6.395773202	3.03599605	11.95794618	0.491982554	0.233538158	0.919842014	0.483047232	0.2340734	0.934493035
3	177	2M	young	M1	Brn01	20240110	160	WT	sec01	F	KA	75	44.81033021	17.38991384	73.13867414	0.597471069	0.231865518	0.975182322	0.606431663	0.236987874	1
3	178	2M	young	M1	Brn01	20240110	160	WT	sec01	F	KA	19	12.52745867	3.016556039	18.65506977	0.65933993	0.158766107	0.981845777	0.65164417	0.160776682	1
3	179	2M	young	M1	Brn01	20240110	160	WT	sec01	F	KA	10	6.415991426	1.974166483	9.476813912	0.641599143	0.197416648	0.947681391	0.660288393	0.200320438	0.978240609
3	180	2M	young	M1	Brn01	20240110	160	WT	sec01	F	KA	19	11.85113305	4.159746692	18.79520869	0.623743845	0.218934036	0.98922151	0.60823223	0.221309222	1
3	181	2M	young	M1	Brn01	20240110	160	WT	sec01	F	KA	50	28.34129855	14.6176699	48.77958339	0.566825971	0.292353398	0.975591668	0.563714027	0.285709918	1
3	182	2M	young	M1	Brn01	20240110	160	WT	sec01	F	KA	8	4.210757673	1.43701838	6.680887997	0.526344709	0.179627297	0.835111	0.529671192	0.179674983	0.845441341
3	183	2M	young	M1	Brn01	20240110	160	WT	sec01	F	KA	8	3.02101168	0.662134744	4.641107857	0.37762646	0.082766843	0.580138482	0.367055774	0.086198218	0.569909215
3	184	2M	young	M1	Brn01	20240110	160	WT	sec01	F	KA	88	67.12532264	19.4265812	85.89402604	0.762787757	0.220756605	0.976068478	0.787411332	0.233859763	1
3	185	2M	young	M1	Brn01	20240110	160	WT	sec01	F	KA	56	35.40720218	17.50798815	55.92431527	0.632271468	0.312642646	0.998648487	0.625009537	0.317006171	1
3	186	2M	young	M1	Brn01	20240110	160	WT	sec01	F	KA	64	37.96572825	12.96411082	61.48514533	0.593214504	0.202564232	0.960705396	0.597131312	0.202578768	1
3	187	2M	young	M1	Brn01	20240110	160	WT	sec01	F	KA	7	3.008911282	1.18147558	4.933333278	0.429844469	0.168782226	0.704761897	0.440398261	0.168787673	0.703143358
3	188	2M	young	M1	Brn01	20240110	160	WT	sec01	F	KA	6	3.318379521	1.527962148	4.21042192	0.553063254	0.254660358	0.701736987	0.558312356	0.260685116	0.702754259
3	189	2M	young	M1	Brn01	20240110	160	WT	sec01	F	KA	34	19.57521936	10.82604715	34	0.575741746	0.318413152	1	0.576485872	0.314732581	1
3	190	2M	young	M1	Brn01	20240110	160	WT	sec01	F	KA	140	81.86189082	20.84641794	124.9878537	0.584727792	0.148902985	0.892770384	0.578973055	0.154467076	1
3	191	2M	young	M1	Brn01	20240110	160	WT	sec01	F	KA	6	2.021972984	0.497871377	3.789944232	0.336995497	0.082978563	0.631657372	0.34558633	0.086045623	0.647409797
3	192	2M	young	M1	Brn01	20240110	160	WT	sec01	F	KA	46	25.35355154	9.924452558	42.96713209	0.551164164	0.215748969	0.934068089	0.570199132	0.209674224	0.973525584
3	193	2M	young	M1	Brn01	20240110	160	WT	sec01	F	KA	25	16.85342172	6.873594284	23.99198896	0.674136869	0.274943771	0.959679558	0.683283746	0.270809487	1
3	194	2M	young	M1	Brn01	20240110	160	WT	sec01	F	KA	33	16.72054628	5.721202403	30.81640339	0.50668322	0.17336977	0.933830406	0.5030213	0.172457464	0.958403885
3	195	2M	young	M1	Brn01	20240110	160	WT	sec01	F	KA	71	42.62334651	13.46161596	65.39099693	0.600328824	0.189600225	0.920999957	0.612565815	0.189555205	0.972335368
3	196	2M	young	M1	Brn01	20240110	160	WT	sec01	F	KA	58	36.12996131	11.22024873	55.18321508	0.622930367	0.193452564	0.951434743	0.630655348	0.207644776	1
3	197	2M	young	M1	Brn01	20240110	160	WT	sec01	F	KA	6	2.317540258	0.58356604	3.479377478	0.38625671	0.097261007	0.579896246	0.377096206	0.097901888	0.627725661
3	198	2M	young	M1	Brn01	20240110	160	WT	sec01	F	KA	52	31.21971473	8.309102014	48.80514216	0.600379129	0.159790423	0.938560426	0.623697281	0.154131383	1
3	199	2M	young	M1	Brn01	20240110	160	WT	sec01	F	KA	14	2.892423868	1.588082694	8.004608184	0.206601705	0.113434478	0.571757727	0.211078048	0.115327686	0.587533355
3	200	2M	young	M1	Brn01	20240110	160	WT	sec01	F	KA	7	2.296650648	0.66480507	3.758968443	0.32809295	0.094972153	0.536995492	0.334332809	0.09748226	0.541847855
3	201	2M	young	M1	Brn01	20240110	160	WT	sec01	F	KA	19	4.292317063	1.766613245	10.54323646	0.225911424	0.092979644	0.554907182	0.214419775	0.092828259	0.56393531
3	202	2M	young	M1	Brn01	20240110	160	WT	sec01	F	KA	13	2.741435856	1.078904413	7.808606148	0.210879681	0.082992647	0.600662011	0.207888916	0.083192185	0.626451522
3	203	2M	young	M1	Brn01	20240110	160	WT	sec01	F	KA	83	20.96496531	7.84702833	73.60621035	0.252589944	0.09454251	0.886821811	0.24827192	0.091744866	0.916014344
3	204	2M	young	M1	Brn01	20240110	160	WT	sec01	F	KA	30	10.02233925	2.785595492	28.77456313	0.334077975	0.092853183	0.959152104	0.336369872	0.090287633	1
3	205	2M	young	M1	Brn01	20240110	160	WT	sec01	F	KA	29	8.845563456	4.860441014	19.67183959	0.30501943	0.167601414	0.678339296	0.311741814	0.165735863	0.678011775
3	206	2M	young	M1	Brn01	20240110	160	WT	sec01	F	KA	25	6.503578171	3.544792868	16.03457683	0.260143127	0.141791715	0.641383073	0.277737081	0.143442437	0.653246343
3	207	2M	young	M1	Brn01	20240110	160	WT	sec01	F	KA	21	6.966338634	2.996246301	20.05006486	0.331730411	0.142678395	0.954764993	0.344075695	0.145876251	1
3	208	2M	young	M1	Brn01	20240110	160	WT	sec01	F	KA	15	5.552346051	2.267505899	11.91648728	0.370156403	0.15116706	0.794432485	0.366918445	0.152208745	0.813733101
3	209	2M	young	M1	Brn01	20240110	160	WT	sec01	F	KA	12	4.436362237	1.333897926	6.594445735	0.369696853	0.11115816	0.549537145	0.374868393	0.112687878	0.561547279
3	210	2M	young	M1	Brn01	20240110	160	WT	sec01	F	KA	17	6.34168011	2.347722605	16.47864503	0.373040006	0.13810133	0.96933206	0.378767073	0.13786526	1
3	211	2M	young	M1	Brn01	20240110	160	WT	sec01	F	KA	56	24.02960259	31.62777123	50.32208735	0.429100046	0.564781629	0.898608703	0.401388586	0.56946671	0.977187753
3	212	2M	young	M1	Brn01	20240110	160	WT	sec01	F	KA	28	12.27145797	4.112489551	26.02626073	0.438266356	0.146874627	0.929509312	0.450751513	0.142030969	1
3	213	2M	young	M1	Brn01	20240110	160	WT	sec01	F	KA	9	3.442832053	1.267673761	8.445914388	0.382536895	0.14085264	0.938434932	0.387541011	0.145059891	0.955848038
3	214	2M	young	M1	Brn01	20240110	160	WT	sec01	F	KA	13	2.776348516	1.036820024	6.738414556	0.21356527	0.079755386	0.518339581	0.218616009	0.079957277	0.525902182
3	215	2M	young	M1	Brn01	20240110	160	WT	sec01	F	KA	8	3.090348661	1.239444554	6.168535888	0.386293583	0.154930569	0.771066986	0.401541173	0.156313419	0.852155328
3	216	2M	young	M1	Brn01	20240110	160	WT	sec01	F	KA	17	8.517189324	2.553536288	12.58500034	0.501011137	0.150208017	0.740294137	0.498893708	0.155207142	0.745616823
3	217	2M	young	M1	Brn01	20240110	160	WT	sec01	F	KA	76	37.27580696	15.36072324	62.05627525	0.490471144	0.20211478	0.816529937	0.491279483	0.200396731	0.835233092
3	218	2M	young	M1	Brn01	20240110	160	WT	sec01	F	KA	34	14.90975821	5.099000543	22.82716113	0.4385223	0.149970604	0.671387092	0.438773185	0.151537344	0.671473265
3	219	2M	young	M1	Brn01	20240110	160	WT	sec01	F	KA	38	13.85201797	7.085206404	29.3070727	0.364526789	0.1864528	0.771238755	0.360265493	0.187548637	0.777477682
3	220	2M	young	M1	Brn01	20240110	160	WT	sec01	F	KA	20	8.80090028	3.82771042	14.75724429	0.440045014	0.191385521	0.737862214	0.432577997	0.190966666	0.744731843
3	221	2M	young	M1	Brn01	20240110	160	WT	sec01	F	KA	19	8.826016605	3.100175485	16.32852697	0.46452719	0.163167131	0.859396157	0.458670944	0.162424654	0.879652113
3	222	2M	young	M1	Brn01	20240110	160	WT	sec01	F	KA	37	18.40505078	8.175738104	26.88201714	0.497433805	0.220965895	0.726541004	0.488639653	0.235759519	0.730777442
3	223	2M	young	M1	Brn01	20240110	160	WT	sec01	F	KA	23	8.559624642	5.700755343	14.78947127	0.372157593	0.247858928	0.64302049	0.384176388	0.250591286	0.649843574
3	224	2M	young	M1	Brn01	20240110	160	WT	sec01	F	KA	7	3.444281667	1.909422457	5.011490047	0.492040238	0.272774637	0.71592715	0.496902406	0.274685279	0.739703983
3	225	2M	young	M1	Brn01	20240110	160	WT	sec01	F	KA	18	8.352590233	4.233325735	13.51857793	0.464032791	0.235184763	0.751032107	0.472724497	0.234943166	0.775722921
3	226	2M	young	M1	Brn01	20240110	160	WT	sec01	F	KA	52	25.38960868	14.62865648	44.21152055	0.488261705	0.281320317	0.850221549	0.481391609	0.27750057	0.861966908
3	227	2M	young	M1	Brn01	20240110	160	WT	sec01	F	KA	4	2.043717116	1.00823988	3.047012985	0.510929279	0.25205997	0.761753246	0.519020379	0.255130857	0.763317287
3	228	2M	young	M1	Brn01	20240110	160	WT	sec01	F	KA	19	11.02140844	2.61556422	15.27959108	0.580074128	0.137661275	0.804189004	0.582009614	0.133958958	0.810635537
3	229	2M	young	M1	Brn01	20240110	160	WT	sec01	F	KA	7	2.95822081	1.583520249	6.967116833	0.422602973	0.226217178	0.995302405	0.418547347	0.226688027	1
3	230	2M	young	M1	Brn01	20240110	160	WT	sec01	F	KA	14	4.265568018	4.364690661	7.413366914	0.30468343	0.311763619	0.529526208	0.305302501	0.310017556	0.534309924
3	231	2M	young	M1	Brn01	20240110	160	WT	sec01	F	KA	57	21.62082858	16.02664232	46.97650141	0.379312782	0.281169164	0.824149147	0.37748532	0.278301671	0.828603029
3	232	2M	young	M1	Brn01	20240110	160	WT	sec01	F	KA	11	5.230380744	2.574578449	8.87893486	0.475489159	0.234052586	0.807175896	0.490386814	0.235728994	0.808354288
3	233	2M	young	M1	Brn01	20240110	160	WT	sec01	F	KA	8	2.927199185	1.04068055	4.072755009	0.365899898	0.130085069	0.509094376	0.374502182	0.132753491	0.511543453
3	234	2M	young	M1	Brn01	20240110	160	WT	sec01	F	KA	29	16.99395758	3.262134753	26.55255973	0.585998537	0.112487405	0.915605508	0.596009761	0.11356527	0.964652479
3	235	2M	young	M1	Brn01	20240110	160	WT	sec01	F	KA	26	12.19731438	4.40567632	21.08404672	0.469127476	0.169449089	0.810924874	0.477744728	0.16920729	0.820187688
3	236	2M	young	M1	Brn01	20240110	160	WT	sec01	F	KA	14	5.732783973	2.860379964	9.141924262	0.40948457	0.204312855	0.65299459	0.416098267	0.205310136	0.658213198
3	237	2M	young	M1	Brn01	20240110	160	WT	sec01	F	KA	46	28.90598911	8.29033339	41.76398861	0.628391068	0.180224639	0.907912796	0.615320086	0.18135348	0.980560005
3	238	2M	young	M1	Brn01	20240110	160	WT	sec01	F	KA	20	7.499839783	2.595407024	17.81138319	0.374991989	0.129770351	0.890569159	0.372625321	0.134645611	0.919310272
3	239	2M	young	M1	Brn01	20240110	160	WT	sec01	F	KA	29	14.32156867	5.016952768	21.8427099	0.493847195	0.172998371	0.753196893	0.503791869	0.170847639	0.789669633
3	240	2M	young	M1	Brn01	20240110	160	WT	sec01	F	KA	5	2.338918149	0.752254516	3.807629526	0.46778363	0.150450903	0.761525905	0.475417718	0.151796751	0.779400319
3	241	2M	young	M1	Brn01	20240110	160	WT	sec01	F	KA	37	17.46102083	5.708934218	27.47167152	0.471919482	0.154295519	0.742477609	0.48287937	0.15359731	0.747875184
3	242	2M	young	M1	Brn01	20240110	160	WT	sec01	F	KA	52	20.85380343	8.40045771	51.59020382	0.401034681	0.161547264	0.992119304	0.417639434	0.163027391	1
3	243	2M	young	M1	Brn01	20240110	160	WT	sec01	F	KA	31	14.59423208	7.568734244	23.89187449	0.47078168	0.244152718	0.770705629	0.467048153	0.246822312	0.796482801
3	244	2M	young	M1	Brn01	20240110	160	WT	sec01	F	KA	67	22.70096888	11.88171208	55.36871916	0.338820431	0.177338986	0.826398793	0.340001523	0.176401921	0.834592223
3	245	2M	young	M1	Brn01	20240110	160	WT	sec01	F	KA	27	11.70218971	4.684763879	20.22101188	0.433414434	0.173509773	0.748926366	0.436202034	0.168589301	0.778850973
3	246	2M	young	M1	Brn01	20240110	160	WT	sec01	F	KA	6	2.503334075	1.888944834	5.892240763	0.417222346	0.314824139	0.982040127	0.416250855	0.3255665	0.993408084
3	247	2M	young	M1	Brn01	20240110	160	WT	sec01	F	KA	41	12.78989854	6.689311042	36.21120006	0.311948745	0.163153928	0.883200001	0.319302663	0.163904786	0.950370044
3	248	2M	young	M1	Brn01	20240110	160	WT	sec01	F	KA	21	9.328801423	4.907637119	20.34564734	0.444228639	0.233697006	0.968840349	0.4458915	0.235423818	1
3	249	2M	young	M1	Brn01	20240110	160	WT	sec01	F	KA	11	7.072327733	1.555016406	7.604638755	0.642938885	0.141365128	0.691330796	0.65542075	0.143419549	0.70551616
3	250	2M	young	M1	Brn01	20240110	160	WT	sec01	F	KA	25	11.69076067	4.11074999	24.24736404	0.467630427	0.16443	0.969894562	0.466186002	0.16457618	1
3	251	2M	young	M1	Brn01	20240110	160	WT	sec01	F	KA	53	26.20154095	11.35233083	35.75332248	0.494368697	0.214194921	0.67459099	0.497032121	0.217875943	0.697802693
3	252	2M	young	M1	Brn01	20240110	160	WT	sec01	F	KA	18	7.195803702	2.824612826	14.32736719	0.399766872	0.156922935	0.795964844	0.407843143	0.157167926	0.817669928
3	253	2M	young	M1	Brn01	20240110	160	WT	sec01	F	KA	5	2.687754631	1.169619277	4.729411781	0.537550926	0.233923855	0.945882356	0.545616865	0.235767141	0.953925371
3	254	2M	young	M1	Brn01	20240110	160	WT	sec01	F	KA	13	5.758983761	3.615976244	12.84394598	0.442998751	0.278152019	0.987995845	0.444075689	0.287525758	1
3	255	2M	young	M1	Brn01	20240110	160	WT	sec01	F	KA	55	24.03172356	5.657267086	37.63537034	0.436940428	0.102859402	0.684279461	0.42895399	0.099259935	0.666979462
3	256	2M	young	M1	Brn01	20240110	160	WT	sec01	F	KA	17	11.03567564	4.537499011	16.37959874	0.649157391	0.266911707	0.963505808	0.652391851	0.270313561	1
3	257	2M	young	M1	Brn01	20240110	160	WT	sec01	F	KA	30	13.31169602	5.833539322	24.65091932	0.443723201	0.194451311	0.821697311	0.423041135	0.197344929	0.810284555
3	258	2M	young	M1	Brn01	20240110	160	WT	sec01	F	KA	73	59.43509561	14.05908293	69.03750658	0.814179392	0.192590177	0.945719268	0.840871304	0.195117109	1
3	259	2M	young	M1	Brn01	20240110	160	WT	sec01	F	KA	25	10.96836793	4.682734445	24.5134356	0.438734717	0.187309378	0.980537424	0.43443197	0.189539939	1
3	260	2M	young	M1	Brn01	20240110	160	WT	sec01	F	KA	17	12.29608595	5.413092285	16.09883267	0.723299174	0.318417193	0.946990157	0.724025339	0.325749606	0.991172642
3	261	2M	young	M1	Brn01	20240110	160	WT	sec01	F	KA	37	16.29008925	7.820889622	32.48076606	0.440272682	0.211375395	0.877858542	0.431586176	0.209948882	0.893057138
3	262	2M	young	M1	Brn01	20240110	160	WT	sec01	F	KA	16	7.236636966	3.326359957	15.18802178	0.45228981	0.207897497	0.949251361	0.450446337	0.209338516	0.991027713
3	263	2M	young	M1	Brn01	20240110	160	WT	sec01	F	KA	45	16.67284653	6.517723292	35.45378798	0.370507701	0.144838295	0.787861955	0.369550616	0.143221177	0.80329597
3	264	2M	young	M1	Brn01	20240110	160	WT	sec01	F	KA	5	2.553185284	1.001235992	4.703395128	0.510637057	0.200247198	0.940679026	0.5200122	0.201876864	0.960059524
3	265	2M	young	M1	Brn01	20240110	160	WT	sec01	F	KA	5	2.281742573	1.069581136	5	0.456348515	0.213916227	1	0.465964749	0.213641562	1
3	266	2M	young	M1	Brn01	20240110	160	WT	sec01	F	KA	49	24.82232398	8.905409358	44.70225066	0.50657804	0.181743048	0.91229083	0.511589229	0.181925692	0.966994733
3	267	2M	young	M1	Brn01	20240110	160	WT	sec01	F	KA	19	11.28619808	4.58721298	11.42786288	0.594010425	0.241432262	0.601466468	0.595506191	0.242923632	0.606034935
3	268	2M	young	M1	Brn01	20240110	160	WT	sec01	F	KA	29	21.46134126	7.431311518	15.88683897	0.74004625	0.256252121	0.547822034	0.766086817	0.262088969	0.552010357
3	269	2M	young	M1	Brn01	20240110	160	WT	sec01	F	KA	35	13.3019608	9.286518663	31.02079815	0.380056023	0.265329105	0.886308518	0.36873427	0.268993676	0.897650123
3	270	2M	young	M1	Brn01	20240110	160	WT	sec01	F	KA	31	9.677470043	2.455313962	25.88107118	0.312176453	0.079203676	0.834873264	0.318333715	0.079461355	0.92965591
3	271	2M	young	M1	Brn01	20240110	160	WT	sec01	F	KA	20	10.2811017	2.324467838	18.31589228	0.514055085	0.116223392	0.915794614	0.529839039	0.117265582	0.983245611
3	272	2M	young	M1	Brn01	20240110	160	WT	sec01	F	KA	35	15.06277561	7.246189103	32.84660107	0.430365017	0.207033974	0.938474316	0.434378579	0.20195315	0.993987948
3	273	2M	young	M1	Brn01	20240110	160	WT	sec01	F	KA	29	12.35236138	4.870634034	23.87644768	0.425943496	0.167952898	0.823325782	0.420943007	0.166895553	0.845654994
3	274	2M	young	M1	Brn01	20240110	160	WT	sec01	F	KA	43	24.27402136	10.627451	39.95059121	0.564512125	0.247150023	0.929083516	0.564393073	0.25147631	1
3	275	2M	young	M1	Brn01	20240110	160	WT	sec01	F	KA	33	15.0046387	10.09297328	26.40897244	0.454686021	0.305847675	0.800271892	0.454802766	0.318898305	0.811680794
3	276	2M	young	M1	Brn01	20240110	160	WT	sec01	F	KA	31	29.37228966	4.770000786	28.38596147	0.947493215	0.153870993	0.915676177	0.965308636	0.148126952	0.955756456
3	277	2M	young	M1	Brn01	20240110	160	WT	sec01	F	KA	23	13.03697267	5.197466999	12.28868541	0.566824899	0.225976826	0.53429067	0.572014958	0.22866407	0.536194384
3	278	2M	young	M1	Brn01	20240110	160	WT	sec01	F	KA	23	12.12013417	6.651194036	18.0065614	0.526962355	0.289182349	0.782893974	0.530411243	0.28813611	0.789341569
3	279	2M	young	M1	Brn01	20240110	160	WT	sec01	F	KA	11	2.519295022	0.743389029	7.763012171	0.22902682	0.067580821	0.705728379	0.229510948	0.072945755	0.757907987
3	280	2M	young	M1	Brn01	20240110	160	WT	sec01	F	KA	9	4.953643084	1.842969418	9	0.550404787	0.20477438	1	0.551750958	0.209521629	1
3	281	2M	young	M1	Brn01	20240110	160	WT	sec01	F	KA	55	29.78525984	12.41478597	52.03163189	0.541550179	0.225723381	0.946029671	0.545395613	0.225123979	1
3	282	2M	young	M1	Brn01	20240110	160	WT	sec01	F	KA	24	7.892622262	2.937743187	17.77048904	0.328859261	0.122405966	0.740437043	0.331456482	0.119462885	0.71331352
3	283	2M	young	M1	Brn01	20240110	160	WT	sec01	F	KA	18	9.489753574	2.374792092	10.60027468	0.527208532	0.131932894	0.588904149	0.510673702	0.127321273	0.59438467
3	284	2M	young	M1	Brn01	20240110	160	WT	sec01	F	KA	29	14.74926358	14.81913477	28.96633857	0.508595296	0.511004647	0.998839261	0.504112303	0.487632558	1
3	285	2M	young	M1	Brn01	20240110	160	WT	sec01	F	KA	30	18.33087659	6.609307989	29.41437399	0.61102922	0.220310266	0.980479133	0.609414816	0.218387127	1
3	286	2M	young	M1	Brn01	20240110	160	WT	sec01	F	KA	21	9.414358705	2.342336148	12.05787754	0.448302795	0.111539817	0.574184645	0.450682834	0.11249714	0.589456022
3	287	2M	young	M1	Brn01	20240110	160	WT	sec01	F	KA	22	6.942946553	2.670740828	14.08740371	0.31558848	0.12139731	0.640336532	0.322148472	0.122850388	0.642786324
3	288	2M	young	M1	Brn01	20240110	160	WT	sec01	F	KA	26	17.29433131	6.647516593	21.60459304	0.665166589	0.255673715	0.830945886	0.682703912	0.259617001	0.850156426
3	289	2M	young	M1	Brn01	20240110	160	WT	sec01	F	KA	13	6.61628142	4.065903753	13	0.508944725	0.312761827	1	0.519028008	0.319707036	1
3	290	2M	young	M1	Brn01	20240110	160	WT	sec01	F	KA	16	6.151766211	2.927580714	16	0.384485388	0.182973795	1	0.390905619	0.186511025	1
3	291	2M	young	M1	Brn01	20240110	160	WT	sec01	F	KA	12	4.775402427	4.092469633	8.738017857	0.397950202	0.341039136	0.728168155	0.393484384	0.337666899	0.723979533
3	292	2M	young	M1	Brn01	20240110	160	WT	sec01	F	KA	9	4.468207836	1.646723121	6.138796031	0.496467537	0.182969236	0.682088448	0.501876876	0.18480964	0.700999469
3	293	2M	young	M1	Brn01	20240110	160	WT	sec01	F	KA	11	6.763424158	1.611978337	7.496330142	0.614856742	0.146543485	0.681484558	0.633043408	0.145616844	0.701632708
3	294	2M	young	M1	Brn01	20240110	160	WT	sec01	F	KA	58	41.2581827	17.87450986	55.48848706	0.711347978	0.308181204	0.956698053	0.710048079	0.319508672	1
3	295	2M	young	M1	Brn01	20240110	160	WT	sec01	F	KA	15	9.330144227	3.983428717	9.576867342	0.622009615	0.265561914	0.638457823	0.641062051	0.270588234	0.646227211
3	296	2M	young	M1	Brn01	20240110	160	WT	sec01	F	KA	24	11.77335769	7.224353448	22.19607842	0.49055657	0.301014727	0.924836601	0.493064761	0.306523234	1
3	297	2M	young	M1	Brn01	20240110	160	WT	sec01	F	KA	24	10.69692531	8.296894819	23.58611429	0.445705221	0.345703951	0.982754762	0.442786306	0.35551995	1
3	298	2M	young	M1	Brn01	20240110	160	WT	sec01	F	KA	33	16.30940703	7.993377611	29.75729007	0.494224455	0.242223564	0.901736063	0.497924775	0.24719616	1
3	299	2M	young	M1	Brn01	20240110	160	WT	sec01	F	KA	13	5.2486763	2.213107526	9.189989984	0.403744331	0.17023904	0.706922306	0.406126499	0.174937062	0.726939797
3	300	2M	young	M1	Brn01	20240110	160	WT	sec01	F	KA	39	22.21589994	8.640848443	32.68921959	0.56963846	0.221560216	0.838185118	0.576524019	0.224605173	0.939993888
3	301	2M	young	M1	Brn01	20240110	160	WT	sec01	F	KA	32	10.95292598	4.432333887	28.59633791	0.342278937	0.138510434	0.89363556	0.338323027	0.140245676	0.991073489
3	302	2M	young	M1	Brn01	20240110	160	WT	sec01	F	KA	26	14.7185474	5.927397549	21.24130625	0.566097977	0.227976829	0.816973317	0.561638832	0.224246591	0.834729552
3	303	2M	young	M1	Brn01	20240110	160	WT	sec01	F	KA	8	2.821301609	0.98791486	4.142976969	0.352662701	0.123489358	0.517872121	0.354222924	0.124605171	0.531486988
3	304	2M	young	M1	Brn01	20240110	160	WT	sec01	F	KA	27	12.93337914	6.445716023	21.42475009	0.479014042	0.238730223	0.793509263	0.481383994	0.238628209	0.803326458
3	305	2M	young	M1	Brn01	20240110	160	WT	sec01	F	KA	11	4.445853353	1.866819263	9.80103755	0.404168487	0.169710842	0.891003414	0.411100939	0.165972382	0.910254061
3	306	2M	young	M1	Brn01	20240110	160	WT	sec01	F	KA	8	4.974608958	1.622476548	7.118196428	0.62182612	0.202809568	0.889774553	0.622491777	0.203311205	0.893369973
3	307	2M	young	M1	Brn01	20240110	160	WT	sec01	F	KA	17	8.855970055	3.3543908	14.61091018	0.520939415	0.197317106	0.859465305	0.517051935	0.19683376	0.870336443
3	308	2M	young	M1	Brn01	20240110	160	WT	sec01	F	KA	11	4.147982061	2.541206986	7.20186168	0.377089278	0.231018817	0.654714698	0.382932797	0.229724579	0.658899844
3	309	2M	young	M1	Brn01	20240110	160	WT	sec01	F	KA	11	6.059479564	2.304493755	9.267078578	0.550861779	0.209499432	0.842461689	0.564507514	0.210078582	0.862264425
3	310	2M	young	M1	Brn01	20240110	160	WT	sec01	F	KA	57	23.17914096	12.71361871	37.32465106	0.406651596	0.223045942	0.65481844	0.399725348	0.240169376	0.654451847
3	311	2M	young	M1	Brn01	20240110	160	WT	sec01	F	KA	41	18.89246953	9.428839624	33.95677149	0.46079194	0.229971698	0.828213939	0.460883498	0.226886399	0.858770132
3	312	2M	young	M1	Brn01	20240110	160	WT	sec01	F	KA	14	5.401846349	2.220294505	7.122819781	0.385846168	0.158592465	0.508772842	0.38081941	0.161898226	0.509498715
3	313	2M	young	M1	Brn01	20240110	160	WT	sec01	F	KA	48	21.85471871	9.127657011	44.65355915	0.45530664	0.190159521	0.930282482	0.455695421	0.186404213	1
3	314	2M	young	M1	Brn01	20240110	160	WT	sec01	F	KA	5	1.771938652	1.014435023	4.462973952	0.35438773	0.202887005	0.89259479	0.357572287	0.205470361	0.904623479
3	315	2M	young	M1	Brn01	20240110	160	WT	sec01	F	KA	53	24.04026857	11.87524223	44.95904475	0.453589973	0.224061174	0.848283863	0.452796221	0.226802476	0.907141209
3	316	2M	young	M1	Brn01	20240110	160	WT	sec01	F	KA	15	6.074677646	2.562111855	9.280857623	0.40497851	0.170807457	0.618723842	0.41335164	0.170267798	0.6342794
3	317	2M	young	M1	Brn01	20240110	160	WT	sec01	F	KA	62	28.47148845	8.884092443	49.6558941	0.459217556	0.143291814	0.800901518	0.457419693	0.135362789	0.810666084
3	318	2M	young	M1	Brn01	20240110	160	WT	sec01	F	KA	53	22.28255132	10.56791033	51.01515216	0.420425497	0.199394535	0.962550041	0.415480271	0.202067599	1
3	319	2M	young	M1	Brn01	20240110	160	WT	sec01	F	KA	87	36.03874272	18.08780043	79.07017624	0.414238422	0.207905752	0.908852601	0.404196233	0.204036012	0.988685429
3	320	2M	young	M1	Brn01	20240110	160	WT	sec01	F	KA	52	28.08937222	13.11873037	47.27473867	0.540180235	0.252283276	0.90912959	0.536690295	0.257465482	1
3	321	2M	young	M1	Brn01	20240110	160	WT	sec01	F	KA	23	10.08868548	3.353887245	12.95458934	0.438638499	0.145821185	0.563243015	0.426352337	0.146509498	0.557221353
3	322	2M	young	M1	Brn01	20240110	160	WT	sec01	F	KA	14	7.245426118	2.683939874	10.90113688	0.517530437	0.191709991	0.778652634	0.524330497	0.189623863	0.781750202
3	323	2M	young	M1	Brn01	20240110	160	WT	sec01	F	KA	27	13.9161821	5.710505843	17.74256504	0.515414152	0.211500216	0.657132038	0.513557643	0.215671018	0.673090726
3	324	2M	young	M1	Brn01	20240110	160	WT	sec01	F	KA	37	16.71451908	7.33154805	23.39707023	0.451743759	0.198149947	0.632353249	0.4616846	0.2024033	0.643266946
3	325	2M	young	M1	Brn01	20240110	160	WT	sec01	F	KA	10	6.634500623	2.293842986	8.941908956	0.663450062	0.229384299	0.894190896	0.667826355	0.228397042	0.915464997
3	326	2M	young	M1	Brn01	20240110	160	WT	sec01	F	KA	14	5.63364619	1.605416968	7.797207534	0.402403299	0.114672641	0.556943395	0.407690555	0.117067218	0.569741368
3	327	2M	young	M1	Brn01	20240110	160	WT	sec01	F	KA	34	10.02444498	3.810345635	24.22600141	0.294836617	0.112068989	0.712529453	0.284519732	0.111009382	0.714122236
3	328	2M	young	M1	Brn01	20240110	160	WT	sec01	F	KA	28	16.70255589	5.026718572	19.77174032	0.596519853	0.179525663	0.706133583	0.593820095	0.175387204	0.714961469
3	329	2M	young	M1	Brn01	20240110	160	WT	sec01	F	KA	107	57.67896506	26.69485006	104.2758071	0.539055748	0.24948458	0.974540254	0.544472396	0.254505232	1
3	330	2M	young	M1	Brn01	20240110	160	WT	sec01	F	KA	29	19.4254061	5.634790555	26.48047602	0.66984159	0.194303123	0.913119863	0.670557708	0.197299153	0.939131767
3	331	2M	young	M1	Brn01	20240110	160	WT	sec01	F	KA	29	15.2155489	5.66750595	25.57279313	0.5246741	0.19543124	0.881820453	0.525864035	0.195986874	0.94953078
3	332	2M	young	M1	Brn01	20240110	160	WT	sec01	F	KA	25	18.20128173	6.461524382	15.33873507	0.728051269	0.258460975	0.613549403	0.74414435	0.260326535	0.618593127
3	333	2M	young	M1	Brn01	20240110	160	WT	sec01	F	KA	11	7.381963849	3.184939325	9.363241017	0.671087623	0.289539939	0.851203729	0.671419859	0.294964522	0.866369128
3	334	2M	young	M1	Brn01	20240110	160	WT	sec01	F	KA	4	3.029877126	0.735362783	3.164339602	0.757469282	0.183840696	0.7910849	0.768902123	0.184664682	0.804837108
3	335	2M	young	M1	Brn01	20240110	160	WT	sec01	F	KA	17	6.907392949	1.896192878	10.99037153	0.406317232	0.111540758	0.646492443	0.41631189	0.110696577	0.653780431
3	336	2M	young	M1	Brn01	20240110	160	WT	sec01	F	KA	13	5.568703771	2.141741052	8.387762249	0.428361829	0.164749312	0.645212481	0.434103921	0.166041046	0.657099247
3	337	2M	young	M1	Brn01	20240110	160	WT	sec01	F	KA	50	31.31325227	14.25587857	46.54785991	0.626265045	0.285117571	0.930957198	0.625680923	0.2887007	1
3	338	2M	young	M1	Brn01	20240110	160	WT	sec01	F	KA	15	8.813382149	2.307835534	8.032684743	0.58755881	0.153855702	0.535512316	0.590203702	0.15438316	0.535538256
3	339	2M	young	M1	Brn01	20240110	160	WT	sec01	F	KA	19	11.44808108	2.316090636	10.21474019	0.602530583	0.121899507	0.537617905	0.609277487	0.120988782	0.544861525
3	340	2M	young	M1	Brn01	20240110	160	WT	sec01	F	KA	29	18.236103	6.575692385	18.07534909	0.628831138	0.226748013	0.6232879	0.630266279	0.223598078	0.634126812
3	341	2M	young	M1	Brn01	20240110	160	WT	sec01	F	KA	39	29.54044396	13.93632412	29.62362105	0.757447281	0.357341644	0.759580027	0.758251309	0.350286111	0.719829112
3	342	2M	young	M1	Brn01	20240110	160	WT	sec01	F	KA	10	4.328480989	1.489417881	6.277805805	0.432848099	0.148941788	0.627780581	0.448538959	0.150225073	0.671061277
3	343	2M	young	M1	Brn01	20240110	160	WT	sec01	F	KA	23	6.912413225	3.062653564	21.7986877	0.300539705	0.133158851	0.94776903	0.302967891	0.132745862	1
3	344	2M	young	M1	Brn01	20240110	160	WT	sec01	F	KA	6	1.137453258	0.645197228	3.033203632	0.189575543	0.107532871	0.505533939	0.194277868	0.107866026	0.505210936
3	345	2M	young	M1	Brn01	20240110	160	WT	sec01	F	KA	14	8.344777644	3.358022422	13.44562447	0.596055546	0.239858744	0.960401748	0.610788107	0.243121997	1
3	346	2M	young	M1	Brn01	20240110	160	WT	sec01	F	KA	30	14.61345851	7.724025279	22.1950103	0.487115284	0.257467509	0.739833677	0.477653176	0.252429992	0.737529576
3	347	2M	young	M1	Brn01	20240110	160	WT	sec01	F	KA	48	17.27216005	13.6679485	46.46703291	0.359836668	0.284748927	0.968063186	0.35729	0.285191119	1
3	348	2M	young	M1	Brn01	20240110	160	WT	sec01	F	KA	6	1.751918823	0.726588845	4.358419061	0.29198647	0.121098141	0.726403177	0.300923169	0.120912492	0.728282571
3	349	2M	young	M1	Brn01	20240110	160	WT	sec01	F	KA	18	6.575997531	3.151766211	17.31215382	0.365333196	0.175098123	0.961786323	0.37201494	0.172899976	0.996795595
3	350	2M	young	M1	Brn01	20240110	160	WT	sec01	F	KA	14	5.818432927	2.423849851	13.03878844	0.415602352	0.173132132	0.931342031	0.411139101	0.170946822	0.971847117
3	351	2M	young	M1	Brn01	20240110	160	WT	sec01	F	KA	13	5.794140518	2.313862815	12.35390246	0.445703117	0.177989447	0.950300189	0.452147707	0.177203022	0.965484083
3	352	2M	young	M1	Brn01	20240110	160	WT	sec01	F	KA	8	4.735728979	1.903257802	7.904234409	0.591966122	0.237907225	0.988029301	0.582009614	0.239276722	1
3	353	2M	young	M1	Brn01	20240110	160	WT	sec01	F	KA	10	5.510368526	1.54712747	9.307148814	0.551036853	0.154712747	0.930714881	0.554222941	0.15617609	0.924650967
3	354	2M	young	M1	Brn01	20240110	160	WT	sec01	F	KA	23	10.54798195	2.955901437	22.29961085	0.458607911	0.128517454	0.969548298	0.46903944	0.128030829	1
3	355	2M	young	M1	Brn01	20240110	160	WT	sec01	F	KA	35	15.16801703	7.506309584	34.61387056	0.433371915	0.214465988	0.98896773	0.424689099	0.214831769	1
3	356	2M	young	M1	Brn01	20240110	160	WT	sec01	F	KA	23	6.539696306	3.837857649	22.07420474	0.284334622	0.166863376	0.959748032	0.278889149	0.166483559	1
3	357	2M	young	M1	Brn01	20240110	160	WT	sec01	F	KA	7	3.945479572	1.04782176	6.979583442	0.563639939	0.149688823	0.997083349	0.567483038	0.150720984	1
3	358	2M	young	M1	Brn01	20240110	160	WT	sec01	F	KA	19	7.797360241	2.926237881	18.64061958	0.410387381	0.15401252	0.981085241	0.422613859	0.156031124	0.994155794
3	359	2M	young	M1	Brn01	20240110	160	WT	sec01	F	KA	10	2.772075981	1.135591671	9.205829024	0.277207598	0.113559167	0.920582902	0.287052721	0.115159839	0.920302153
3	360	2M	young	M1	Brn01	20240110	160	WT	sec01	F	KA	11	4.168383271	1.775753438	10.41327536	0.378943934	0.161432131	0.946661396	0.377027541	0.165239953	0.974258035
3	361	2M	young	M1	Brn01	20240110	160	WT	sec01	F	KA	10	3.134264171	0.950850695	6.206637681	0.313426417	0.09508507	0.620663768	0.313572913	0.095674068	0.639841318
3	362	2M	young	M1	Brn01	20240110	160	WT	sec01	F	KA	16	6.711757064	2.382436886	15.99797052	0.419484816	0.148902305	0.999873158	0.421179533	0.150896475	1
3	363	2M	young	M1	Brn01	20240110	160	WT	sec01	F	KA	5	2.051117718	0.672297239	4.530861437	0.410223544	0.134459448	0.906172287	0.420378417	0.135118641	0.920927763
4	1	2M	young	M1	Brn01	20240110	160	WT	sec01	F	KA	10	2.642938867	1.140856028	5.491233736	0.264293887	0.114085603	0.549123374	0.267215997	0.114366367	0.54807353
4	2	2M	young	M1	Brn01	20240110	160	WT	sec01	F	KA	139	82.66861975	35.83128097	124.7111009	0.594738272	0.257779	0.897202165	0.604501396	0.236949719	1
4	3	2M	young	M1	Brn01	20240110	160	WT	sec01	F	KA	197	150.4211795	48.27783638	194.8804304	0.763559287	0.245065159	0.989240763	0.766453028	0.248836502	1
4	4	2M	young	M1	Brn01	20240110	160	WT	sec01	F	KA	54	36.78789961	7.55330734	52.51032275	0.6812574	0.139876062	0.972413384	0.687342644	0.143099114	1
4	5	2M	young	M1	Brn01	20240110	160	WT	sec01	F	KA	54	17.76728462	11.13562213	36.87701222	0.329023789	0.206215225	0.682907634	0.302128643	0.189120322	0.69431603
4	6	2M	young	M1	Brn01	20240110	160	WT	sec01	F	KA	161	117.0330968	48.73035786	158.3286642	0.726913645	0.30267303	0.983407852	0.72275883	0.299046308	1
4	7	2M	young	M1	Brn01	20240110	160	WT	sec01	F	KA	32	20.05934221	10.5831999	31.38368815	0.626854444	0.330724997	0.980740255	0.625192642	0.315861762	1
4	8	2M	young	M1	Brn01	20240110	160	WT	sec01	F	KA	38	21.94274843	12.2420691	37.53006792	0.577440748	0.322159713	0.987633366	0.568657994	0.320729375	1
4	9	2M	young	M1	Brn01	20240110	160	WT	sec01	F	KA	65	44.09173703	12.59726867	59.78844881	0.678334416	0.193804133	0.919822289	0.665476441	0.202624552	0.974776834
4	10	2M	young	M1	Brn01	20240110	160	WT	sec01	F	KA	80	56.56340867	28.74892816	78.01918066	0.707042608	0.359361602	0.975239758	0.700144947	0.359121084	1
4	11	2M	young	M1	Brn01	20240110	160	WT	sec01	F	KA	463	311.2878617	151.6168309	440.5876857	0.672327995	0.327466157	0.951593274	0.708216965	0.315793097	1
4	12	2M	young	M1	Brn01	20240110	160	WT	sec01	F	KA	6	3.266697198	1.203616381	5.678782344	0.544449533	0.20060273	0.946463724	0.560387552	0.201602191	0.948928058
4	13	2M	young	M1	Brn01	20240110	160	WT	sec01	F	KA	23	15.43877327	6.965743423	22.19366747	0.671251012	0.30285841	0.964942064	0.665751129	0.302906841	0.971473277
4	14	2M	young	M1	Brn01	20240110	160	WT	sec01	F	KA	16	11.05122459	3.239963368	15.37897301	0.690701537	0.20249771	0.961185813	0.692896903	0.199130237	0.958464921
4	15	2M	young	M1	Brn01	20240110	160	WT	sec01	F	KA	73	44.20903337	32.29925999	71.32411683	0.605603197	0.442455616	0.977042696	0.607148826	0.438719779	1
4	16	2M	young	M1	Brn01	20240110	160	WT	sec01	F	KA	197	104.0021213	60.52924396	188.1770045	0.52792955	0.307255045	0.955213221	0.523956656	0.27818723	1
4	17	2M	young	M1	Brn01	20240110	160	WT	sec01	F	KA	67	54.15298706	19.92666517	64.78329122	0.808253538	0.297412913	0.966914794	0.810994118	0.297154188	0.998573273
4	18	2M	young	M1	Brn01	20240110	160	WT	sec01	F	KA	4	2.198062122	0.632959485	3.315922797	0.54951553	0.158239871	0.828980699	0.554543376	0.16020447	0.836514831
4	19	2M	young	M1	Brn01	20240110	160	WT	sec01	F	KA	34	25.49187464	10.0703899	32.69991601	0.749761019	0.296187938	0.961762235	0.741069674	0.296055555	0.966460645
4	20	2M	young	M1	Brn01	20240110	160	WT	sec01	F	KA	29	8.438605323	3.221377879	15.59662777	0.29098639	0.111081996	0.537814751	0.296955824	0.111467157	0.543991774
4	21	2M	young	M1	Brn01	20240110	160	WT	sec01	F	KA	61	43.12268269	16.44292369	59.55181181	0.706929224	0.269556126	0.97625921	0.719707012	0.259830624	1
4	22	2M	young	M1	Brn01	20240110	160	WT	sec01	F	KA	61	44.32011908	15.00627157	58.57172501	0.726559329	0.246004452	0.960192213	0.732890844	0.246135652	0.981574744
4	23	2M	young	M1	Brn01	20240110	160	WT	sec01	F	KA	19	9.25899142	3.578057513	14.38971543	0.487315338	0.188318816	0.757353444	0.484458685	0.188929573	0.779064626
4	24	2M	young	M1	Brn01	20240110	160	WT	sec01	F	KA	96	60.11853206	25.26387428	94.65206373	0.626234709	0.263165357	0.985958997	0.631052136	0.244953081	1
4	25	2M	young	M1	Brn01	20240110	160	WT	sec01	F	KA	847	631.2638444	257.2828109	828.7120925	0.745293795	0.303757746	0.97840861	0.742679477	0.303593501	1
4	26	2M	young	M1	Brn01	20240110	160	WT	sec01	F	KA	94	55.16145569	15.83295956	86.24501407	0.586823997	0.16843574	0.91750015	0.583611786	0.161196306	0.997634828
4	27	2M	young	M1	Brn01	20240110	160	WT	sec01	F	KA	59	32.25191087	11.03012134	57.95085073	0.546642557	0.186951209	0.982217809	0.533371478	0.192164496	1
4	28	2M	young	M1	Brn01	20240110	160	WT	sec01	F	KA	77	53.80230415	26.62269008	73.82050794	0.698731223	0.345749222	0.958707895	0.701144427	0.350278467	1
4	29	2M	young	M1	Brn01	20240110	160	WT	sec01	F	KA	18	7.348134547	3.036560655	15.27171731	0.408229697	0.168697814	0.848428739	0.402487218	0.168780044	0.907515049
4	30	2M	young	M1	Brn01	20240110	160	WT	sec01	F	KA	13	7.391790628	1.81915006	8.845639706	0.568599279	0.13993462	0.680433824	0.568780035	0.140588999	0.678103298
4	31	2M	young	M1	Brn01	20240110	160	WT	sec01	F	KA	25	11.51116201	3.933745325	16.25389475	0.460446481	0.157349813	0.65015579	0.47495994	0.156061642	0.649927527
4	32	2M	young	M1	Brn01	20240110	160	WT	sec01	F	KA	20	6.134111568	2.42128633	14.44727242	0.306705578	0.121064316	0.722363621	0.300877392	0.120393686	0.72187382
4	33	2M	young	M1	Brn01	20240110	160	WT	sec01	F	KA	9	3.484611243	1.655313954	4.011535764	0.387179027	0.183923773	0.445726196	0.396375984	0.186785683	0.4444419
4	34	2M	young	M1	Brn01	20240110	160	WT	sec01	F	KA	34	14.50840008	5.722804576	32.44860005	0.426717649	0.168317782	0.95437059	0.425040066	0.168657973	0.967772961
4	35	2M	young	M1	Brn01	20240110	160	WT	sec01	F	KA	12	6.911116332	1.614663906	11.54828721	0.575926361	0.134555326	0.962357268	0.576592684	0.137087047	0.99861145
4	36	2M	young	M1	Brn01	20240110	160	WT	sec01	F	KA	12	6.820859075	2.27359429	11.85783172	0.568404923	0.189466191	0.988152643	0.56267643	0.188845649	1
4	37	2M	young	M1	Brn01	20240110	160	WT	sec01	F	KA	284	195.7656216	87.13542372	278.058076	0.689315569	0.306814872	0.979077732	0.679789424	0.308735788	1
4	38	2M	young	M1	Brn01	20240110	160	WT	sec01	F	KA	37	23.61503035	13.05461207	35.75082022	0.638244063	0.352827353	0.966238384	0.635484844	0.351712823	0.982818335
4	39	2M	young	M1	Brn01	20240110	160	WT	sec01	F	KA	117	59.49542999	18.56418716	102.9778439	0.508507949	0.158668266	0.880152512	0.513626307	0.157076374	1
4	40	2M	young	M1	Brn01	20240110	160	WT	sec01	F	KA	10	6.243213654	1.604928687	4.692820609	0.624321365	0.160492869	0.469282061	0.629175246	0.161974519	0.466880292
4	41	2M	young	M1	Brn01	20240110	160	WT	sec01	F	KA	51	24.30644703	12.75330737	39.6764172	0.476597001	0.25006485	0.777968965	0.474845499	0.233607993	0.802365154
4	42	2M	young	M1	Brn01	20240110	160	WT	sec01	F	KA	9	3.071763188	1.014755473	5.050446272	0.341307021	0.112750608	0.561160697	0.346982524	0.112756543	0.574074924
4	43	2M	young	M1	Brn01	20240110	160	WT	sec01	F	KA	50	35.17917144	14.25726715	49.23884952	0.703583429	0.285145343	0.98477699	0.688288689	0.295216292	1
4	44	2M	young	M1	Brn01	20240110	160	WT	sec01	F	KA	15	5.975936472	2.366124988	7.748439759	0.398395765	0.157741666	0.516562651	0.395506218	0.162706956	0.521881431
4	45	2M	young	M1	Brn01	20240110	160	WT	sec01	F	KA	51	36.39072245	17.34978257	49.87893486	0.713543578	0.340191815	0.978018331	0.721866161	0.34356451	1
4	46	2M	young	M1	Brn01	20240110	160	WT	sec01	F	KA	8	5.524269521	2.409933597	7.490241826	0.69053369	0.3012417	0.936280228	0.693446279	0.304402232	0.940581381
4	47	2M	young	M1	Brn01	20240110	160	WT	sec01	F	KA	182	121.6863202	41.55066763	177.6838329	0.668606155	0.228300372	0.976284796	0.650858343	0.224200815	1
4	48	2M	young	M1	Brn01	20240110	160	WT	sec01	F	KA	71	25.71236748	7.43134205	55.80453196	0.362146021	0.104666789	0.785979323	0.361768529	0.106416419	0.776897848
4	49	2M	young	M1	Brn01	20240110	160	WT	sec01	F	KA	36	13.97030589	4.429449894	29.26744497	0.388064052	0.123040275	0.812984582	0.380285352	0.123140305	0.798046827
4	50	2M	young	M1	Brn01	20240110	160	WT	sec01	F	KA	140	84.35353625	40.00325011	117.7856413	0.602525259	0.285737501	0.841326009	0.614114583	0.26730755	0.934035242
4	51	2M	young	M1	Brn01	20240110	160	WT	sec01	F	KA	12	6.699031025	2.952727556	9.450003803	0.558252585	0.24606063	0.787500317	0.552681744	0.249256119	0.801953137
4	52	2M	young	M1	Brn01	20240110	160	WT	sec01	F	KA	70	48.97402897	13.40436409	51.28958586	0.699628985	0.191490916	0.732708369	0.686518669	0.187884331	0.769497216
4	53	2M	young	M1	Brn01	20240110	160	WT	sec01	F	KA	17	9.454261214	3.096177638	9.320363164	0.556133013	0.182128096	0.548256657	0.563347846	0.18386358	0.552407116
4	54	2M	young	M1	Brn01	20240110	160	WT	sec01	F	KA	66	39.57117581	12.54898906	48.25128552	0.59956327	0.190136198	0.731080084	0.57526511	0.183932245	0.726512551
4	55	2M	young	M1	Brn01	20240110	160	WT	sec01	F	KA	36	20.66793323	6.729823753	20.48352796	0.574109256	0.186939549	0.568986888	0.575432956	0.183016703	0.574395359
4	56	2M	young	M1	Brn01	20240110	160	WT	sec01	F	KA	40	25.17720306	7.521995902	21.11358809	0.629430076	0.188049898	0.527839702	0.630411208	0.170794234	0.522331595
4	57	2M	young	M1	Brn01	20240110	160	WT	sec01	F	KA	21	9.886335522	2.909391955	20.13023585	0.470777882	0.138542474	0.95858266	0.473037302	0.139818415	0.999137878
4	58	2M	young	M1	Brn01	20240110	160	WT	sec01	F	KA	11	5.428076655	1.558358103	5.530769825	0.493461514	0.141668918	0.502797257	0.502792418	0.141886011	0.507690549
4	59	2M	young	M1	Brn01	20240110	160	WT	sec01	F	KA	80	43.96578926	16.08383305	71.19746715	0.549572366	0.201047913	0.889968339	0.54668498	0.196566716	0.992553592
4	60	2M	young	M1	Brn01	20240110	160	WT	sec01	F	KA	10	5.53951326	1.824444935	7.169573545	0.553951326	0.182444493	0.716957355	0.567299902	0.18336767	0.738124669
4	61	2M	young	M1	Brn01	20240110	160	WT	sec01	F	KA	48	29.53145635	8.214938596	47.48946363	0.615238674	0.171144554	0.989363826	0.605889976	0.169146255	1
4	62	2M	young	M1	Brn01	20240110	160	WT	sec01	F	KA	16	8.742351443	3.365362018	11.66131079	0.546396965	0.210335126	0.728831924	0.550240338	0.211367965	0.74451822
4	63	2M	young	M1	Brn01	20240110	160	WT	sec01	F	KA	5	1.001052871	0.290959034	2.188189477	0.200210574	0.058191807	0.437637895	0.203143358	0.057938507	0.43808651
4	64	2M	young	M1	Brn01	20240110	160	WT	sec01	F	KA	87	57.8292821	17.35259028	76.24408334	0.664704392	0.199455061	0.876368774	0.656099796	0.187121384	0.933096796
4	65	2M	young	M1	Brn01	20240110	160	WT	sec01	F	KA	31	10.63031965	3.971419849	20.40302116	0.342913537	0.128110318	0.658161973	0.342008099	0.130441748	0.666269928
4	66	2M	young	M1	Brn01	20240110	160	WT	sec01	F	KA	33	20.94930941	10.80975047	23.92742807	0.634827558	0.327568196	0.725073578	0.637575328	0.332082093	0.741809726
4	67	2M	young	M1	Brn01	20240110	160	WT	sec01	F	KA	46	24.86450002	8.656748295	43.02104217	0.540532609	0.18819018	0.935240047	0.537926316	0.186526284	0.969130993
4	68	2M	young	M1	Brn01	20240110	160	WT	sec01	F	KA	19	9.56708622	3.482215598	10.67060348	0.503530854	0.183274505	0.56161071	0.508064389	0.1854963	0.58142215
4	69	2M	young	M1	Brn01	20240110	160	WT	sec01	F	KA	42	22.89428529	9.687174797	27.73083085	0.545102031	0.230647019	0.660257877	0.547814131	0.230701149	0.660746157
4	70	2M	young	M1	Brn01	20240110	160	WT	sec01	F	KA	30	19.28191066	8.870481402	19.2842451	0.642730355	0.295682713	0.64280817	0.643640816	0.295017928	0.651178777
4	71	2M	young	M1	Brn01	20240110	160	WT	sec01	F	KA	7	2.910002261	0.759197377	3.060883492	0.415714609	0.108456768	0.43726907	0.431067377	0.108133059	0.439787909
4	72	2M	young	M1	Brn01	20240110	160	WT	sec01	F	KA	115	81.05891526	25.7681087	90.51226065	0.704860133	0.22407051	0.787063136	0.70676738	0.214030668	0.805645823
4	73	2M	young	M1	Brn01	20240110	160	WT	sec01	F	KA	78	46.54708165	18.30873573	74.68508422	0.596757457	0.234727381	0.95750108	0.593926907	0.224170297	1
4	74	2M	young	M1	Brn01	20240110	160	WT	sec01	F	KA	18	10.31317621	3.219989344	9.219195873	0.572954234	0.178888297	0.512177548	0.579476595	0.177431911	0.519203484
4	75	2M	young	M1	Brn01	20240110	160	WT	sec01	F	KA	35	21.44727248	6.06619361	24.42243066	0.612779214	0.173319817	0.697783733	0.615243763	0.167765312	0.722178966
4	76	2M	young	M1	Brn01	20240110	160	WT	sec01	F	KA	36	19.17708096	7.455573335	24.10133508	0.532696693	0.207099259	0.66948153	0.530891895	0.205111772	0.68877697
4	77	2M	young	M1	Brn01	20240110	160	WT	sec01	F	KA	46	26.91746396	10.33170062	29.3244524	0.58516226	0.224602187	0.637488096	0.594506741	0.22558938	0.651453435
4	78	2M	young	M1	Brn01	20240110	160	WT	sec01	F	KA	15	8.131746441	3.640527964	6.649729162	0.542116429	0.242701864	0.443315277	0.553559184	0.242320895	0.440924704
4	79	2M	young	M1	Brn01	20240110	160	WT	sec01	F	KA	9	4.409948885	1.552742824	4.735271305	0.489994321	0.17252698	0.526141256	0.494506761	0.173289083	0.534073383
4	80	2M	young	M1	Brn01	20240110	160	WT	sec01	F	KA	90	41.82465854	14.26720071	83.53835347	0.464718428	0.158524452	0.928203927	0.458777755	0.156725407	1
4	81	2M	young	M1	Brn01	20240110	160	WT	sec01	F	KA	28	14.76888672	5.120149538	14.75841907	0.52746024	0.182862483	0.527086395	0.536385119	0.182757303	0.521049798
4	82	2M	young	M1	Brn01	20240110	160	WT	sec01	F	KA	40	20.86765856	10.40361638	28.56766629	0.521691464	0.26009041	0.714191657	0.546730757	0.256656736	0.70489049
4	83	2M	young	M1	Brn01	20240110	160	WT	sec01	F	KA	22	10.55088115	4.066468269	10.48381779	0.479585507	0.184839467	0.476537172	0.469245434	0.180971995	0.475806832
4	84	2M	young	M1	Brn01	20240110	160	WT	sec01	F	KA	17	6.325810641	3.060898766	11.97007704	0.372106508	0.180052869	0.704122179	0.379163802	0.18241398	0.725169748
4	85	2M	young	M1	Brn01	20240110	160	WT	sec01	F	KA	37	11.84769967	4.686808541	23.8162356	0.320208099	0.126670501	0.643682043	0.308781564	0.122224763	0.641527414
4	86	2M	young	M1	Brn01	20240110	160	WT	sec01	F	KA	44	21.44991237	6.276127264	33.85204852	0.487498008	0.142639256	0.769364739	0.490806431	0.13440147	0.76113528
4	87	2M	young	M1	Brn01	20240110	160	WT	sec01	F	KA	29	14.07504392	4.010269314	14.82856488	0.485346342	0.138285149	0.511329824	0.48105593	0.13808652	0.51510644
4	88	2M	young	M1	Brn01	20240110	160	WT	sec01	F	KA	38	15.30861378	6.185412377	29.90899509	0.402858257	0.16277401	0.787078818	0.40914014	0.149309531	0.796932936
4	89	2M	young	M1	Brn01	20240110	160	WT	sec01	F	KA	66	37.71064299	15.77975121	58.38698405	0.571373379	0.23908714	0.884651273	0.574517429	0.227237359	0.955184281
4	90	2M	young	M1	Brn01	20240110	160	WT	sec01	F	KA	78	40.0459601	11.39682624	59.35858712	0.513409745	0.146113157	0.761007527	0.516182184	0.131197065	0.785625994
4	91	2M	young	M1	Brn01	20240110	160	WT	sec01	F	KA	89	41.60440969	12.91932559	87.63338667	0.467465277	0.145160962	0.984644794	0.452407107	0.146715492	1
4	92	2M	young	M1	Brn01	20240110	160	WT	sec01	F	KA	50	19.64542618	6.744152009	34.16459897	0.392908524	0.13488304	0.683291979	0.392584115	0.129457548	0.68436712
4	93	2M	young	M1	Brn01	20240110	160	WT	sec01	F	KA	26	13.26637682	3.952971742	17.82229352	0.510245262	0.152037375	0.685472828	0.518410027	0.154222935	0.713008344
4	94	2M	young	M1	Brn01	20240110	160	WT	sec01	F	KA	30	11.26257721	3.523262352	16.4569163	0.37541924	0.117442078	0.548563877	0.379888624	0.120195314	0.549538434
4	95	2M	young	M1	Brn01	20240110	160	WT	sec01	F	KA	14	5.617563128	1.399618521	6.846097499	0.401254509	0.099972752	0.489006964	0.405828953	0.099687189	0.498344392
4	96	2M	young	M1	Brn01	20240110	160	WT	sec01	F	KA	32	14.5969024	3.867612705	24.19624639	0.4561532	0.120862897	0.7561327	0.446936756	0.121675439	0.769481957
4	97	2M	young	M1	Brn01	20240110	160	WT	sec01	F	KA	45	24.07559311	6.18474099	32.01248172	0.53501318	0.137438689	0.711388483	0.531097889	0.13859769	0.727229714
4	98	2M	young	M1	Brn01	20240110	160	WT	sec01	F	KA	44	14.23721686	6.291752517	34.91284055	0.32357311	0.142994375	0.793473649	0.323567569	0.137285426	0.847455561
4	99	2M	young	M1	Brn01	20240110	160	WT	sec01	F	KA	65	22.53229582	12.8192111	54.48160529	0.346650705	0.197218632	0.838178543	0.333806366	0.188479438	0.876020432
4	100	2M	young	M1	Brn01	20240110	160	WT	sec01	F	KA	5	1.7114214	0.380666822	2.621164232	0.34228428	0.076133364	0.524232846	0.348149851	0.077416647	0.53674373
4	101	2M	young	M1	Brn01	20240110	160	WT	sec01	F	KA	7	2.556282878	0.822842769	3.46514076	0.365183268	0.117548967	0.495020109	0.386266872	0.121820401	0.493377581
4	102	2M	young	M1	Brn01	20240110	160	WT	sec01	F	KA	42	18.10891902	12.0862135	39.98042262	0.431164739	0.287766988	0.951914824	0.437964439	0.289143205	0.991775393
4	103	2M	young	M1	Brn01	20240110	160	WT	sec01	F	KA	65	18.53528647	7.532783985	46.48532856	0.285158253	0.115888984	0.715158901	0.280865178	0.117746241	0.730411232
4	104	2M	young	M1	Brn01	20240110	160	WT	sec01	F	KA	41	18.78770128	8.593072385	30.14453346	0.458236617	0.209587131	0.735232523	0.462172881	0.210711837	0.771488518
4	105	2M	young	M1	Brn01	20240110	160	WT	sec01	F	KA	16	5.485801399	2.207034402	9.704264909	0.342862587	0.13793965	0.606516557	0.336003661	0.132875562	0.639154673
4	106	2M	young	M1	Brn01	20240110	160	WT	sec01	F	KA	188	93.72747388	44.27898049	180.2320592	0.498550393	0.235526492	0.958681166	0.497047365	0.236896321	1
4	107	2M	young	M1	Brn01	20240110	160	WT	sec01	F	KA	64	32.09031814	18.51378636	62.04621959	0.501411221	0.289277912	0.969472181	0.517158747	0.293766677	0.981994331
4	108	2M	young	M1	Brn01	20240110	160	WT	sec01	F	KA	159	80.6333563	52.2658577	154.6365607	0.507128027	0.328716086	0.972556985	0.504447997	0.326092929	1
4	109	2M	young	M1	Brn01	20240110	160	WT	sec01	F	KA	17	4.906630039	2.923994839	8.616479725	0.288625296	0.171999696	0.506851749	0.289486527	0.173479825	0.517891228
4	110	2M	young	M1	Brn01	20240110	160	WT	sec01	F	KA	52	23.99197379	16.62017252	50.47499818	0.461384111	0.319618702	0.970673042	0.459815353	0.306263834	0.998886108
4	111	2M	young	M1	Brn01	20240110	160	WT	sec01	F	KA	287	149.5235674	78.90537888	276.7902494	0.52098804	0.274931634	0.964425956	0.499954224	0.276981771	1
4	112	2M	young	M1	Brn01	20240110	160	WT	sec01	F	KA	54	25.88993677	20.14259547	52.27275503	0.479443274	0.373011027	0.968013982	0.470054179	0.367284656	0.988509953
4	113	2M	young	M1	Brn01	20240110	160	WT	sec01	F	KA	13	4.572518468	2.245380357	9.597039759	0.35173219	0.172721566	0.738233828	0.354161888	0.175349057	0.751499206
4	114	2M	young	M1	Brn01	20240110	160	WT	sec01	F	KA	35	16.24325928	5.878797561	33.12500185	0.464093122	0.167965645	0.946428624	0.485145345	0.17307546	0.998596162
4	115	2M	young	M1	Brn01	20240110	160	WT	sec01	F	KA	154	72.00112888	47.2148165	151.0254063	0.467539798	0.306589718	0.980684457	0.463309675	0.302189678	1
4	116	2M	young	M1	Brn01	20240110	160	WT	sec01	F	KA	27	9.927596003	3.86720071	12.31509879	0.367688741	0.143229656	0.45611477	0.372877091	0.143129624	0.451621279
4	117	2M	young	M1	Brn01	20240110	160	WT	sec01	F	KA	158	81.23515648	43.75048447	155.7631342	0.51414656	0.2769018	0.985842622	0.503486693	0.273670554	1
4	118	2M	young	M1	Brn01	20240110	160	WT	sec01	F	KA	97	47.04034483	29.35326178	95.42851907	0.484952009	0.302610946	0.983799166	0.493415743	0.295582503	1
4	119	2M	young	M1	Brn01	20240110	160	WT	sec01	F	KA	8	3.499549836	1.932585642	5.401892126	0.437443729	0.241573205	0.675236516	0.431403071	0.240833148	0.691157401
4	120	2M	young	M1	Brn01	20240110	160	WT	sec01	F	KA	24	10.44240478	8.043488175	22.5554285	0.435100199	0.335145341	0.939809521	0.439002067	0.335103393	0.975722909
4	121	2M	young	M1	Brn01	20240110	160	WT	sec01	F	KA	21	8.612436086	6.185778618	20.02084386	0.410116004	0.294560887	0.953373517	0.404455632	0.294476241	0.958266586
4	122	2M	young	M1	Brn01	20240110	160	WT	sec01	F	KA	32	15.21860075	12.10298327	30.0800029	0.475581273	0.378218227	0.940000091	0.485709935	0.384008557	0.941542685
4	123	2M	young	M1	Brn01	20240110	160	WT	sec01	F	KA	27	12.94645599	12.03591982	24.11709774	0.47949837	0.445774808	0.893225842	0.478194848	0.461638823	0.914969087
4	124	2M	young	M1	Brn01	20240110	160	WT	sec01	F	KA	45	21.33838409	13.45436788	44.28395522	0.474186313	0.298985953	0.984087894	0.472358286	0.297375455	1
4	125	2M	young	M1	Brn01	20240110	160	WT	sec01	F	KA	39	20.22279698	13.73165485	37.35475701	0.518533256	0.352093714	0.957814282	0.524856955	0.360776678	0.975494027
4	126	2M	young	M1	Brn01	20240110	160	WT	sec01	F	KA	140	80.30057243	42.79102784	135.4769666	0.573575517	0.305650199	0.967692618	0.580224335	0.307911813	1
4	127	2M	young	M1	Brn01	20240110	160	WT	sec01	F	KA	27	9.188677788	3.785656504	15.1170367	0.3403214	0.1402095	0.559890248	0.33765164	0.142359041	0.55512321
4	128	2M	young	M1	Brn01	20240110	160	WT	sec01	F	KA	71	36.56028077	22.64528871	69.6640268	0.514933532	0.318947728	0.981183476	0.51333639	0.324528873	1
4	129	2M	young	M1	Brn01	20240110	160	WT	sec01	F	KA	6	1.992568851	0.80936902	2.697489887	0.332094808	0.134894837	0.449581648	0.33664453	0.135530636	0.451819628
4	130	2M	young	M1	Brn01	20240110	160	WT	sec01	F	KA	479	250.6224617	152.4780954	469.7090871	0.523220171	0.318325878	0.980603522	0.524483085	0.325741976	1
4	131	2M	young	M1	Brn01	20240110	160	WT	sec01	F	KA	93	50.75178137	26.21698318	92.53473723	0.545718079	0.281903045	0.994997175	0.542565018	0.284901202	1
4	132	2M	young	M1	Brn01	20240110	160	WT	sec01	F	KA	921	501.3310292	300.8827498	906.5978028	0.544333365	0.326691368	0.984362435	0.544182479	0.306157023	1
4	133	2M	young	M1	Brn01	20240110	160	WT	sec01	F	KA	58	30.67405197	11.52869456	55.65250623	0.528862965	0.198770596	0.95952597	0.515175104	0.196719304	0.973632395
4	134	2M	young	M1	Brn01	20240110	160	WT	sec01	F	KA	46	22.36609444	12.30293743	45.13209742	0.486219444	0.267455162	0.981132553	0.477271676	0.265186548	1
4	135	2M	young	M1	Brn01	20240110	160	WT	sec01	F	KA	33	17.2861219	7.683176965	32.92687881	0.523821876	0.232823544	0.997784206	0.508278012	0.238315403	1
4	136	2M	young	M1	Brn01	20240110	160	WT	sec01	F	KA	24	8.81373319	3.827954501	11.35428393	0.367238883	0.159498104	0.473095164	0.375799179	0.161211565	0.484779119
4	137	2M	young	M1	Brn01	20240110	160	WT	sec01	F	KA	18	6.828473359	3.348485544	8.653528661	0.379359631	0.186026975	0.480751592	0.382574201	0.195941105	0.489143193
4	138	2M	young	M1	Brn01	20240110	160	WT	sec01	F	KA	96	50.41898194	28.38135357	91.73693466	0.525197729	0.2956391	0.955593069	0.518959343	0.304188609	1
4	139	2M	young	M1	Brn01	20240110	160	WT	sec01	F	KA	55	26.09562838	16.80814841	52.64283198	0.474465971	0.305602698	0.9571424	0.491660938	0.288502321	1
4	140	2M	young	M1	Brn01	20240110	160	WT	sec01	F	KA	64	37.4234378	25.43662164	62.67693597	0.584741216	0.397447213	0.979327125	0.588387907	0.380743116	1
4	141	2M	young	M1	Brn01	20240110	160	WT	sec01	F	KA	27	11.3178606	2.356389716	14.83973452	0.419180022	0.087273693	0.549619797	0.424010068	0.086869612	0.555260539
4	142	2M	young	M1	Brn01	20240110	160	WT	sec01	F	KA	32	17.73469141	9.781765461	30.89600974	0.554209107	0.305680171	0.965500304	0.552712262	0.309864968	1
4	143	2M	young	M1	Brn01	20240110	160	WT	sec01	F	KA	12	8.309651375	3.47785148	9.862409413	0.692470948	0.289820957	0.821867451	0.692088187	0.291096359	0.828549623
4	144	2M	young	M1	Brn01	20240110	160	WT	sec01	F	KA	178	92.34651709	48.51128417	172.4873427	0.518800658	0.272535304	0.969030015	0.510490596	0.278095663	1
4	145	2M	young	M1	Brn01	20240110	160	WT	sec01	F	KA	74	39.30995637	22.21503022	67.85755718	0.531215627	0.300203111	0.916994016	0.534599841	0.299839795	0.982909918
4	146	2M	young	M1	Brn01	20240110	160	WT	sec01	F	KA	80	57.23129624	19.01658662	76.07620358	0.715391203	0.237707333	0.950952545	0.72225529	0.244892046	1
4	147	2M	young	M1	Brn01	20240110	160	WT	sec01	F	KA	21	14.34448761	4.693247944	19.71921867	0.683070838	0.223487997	0.939010413	0.673205137	0.221835658	0.949652851
4	148	2M	young	M1	Brn01	20240110	160	WT	sec01	F	KA	58	26.75645074	9.161882959	51.79006648	0.461318116	0.157963499	0.892932181	0.447180897	0.156237125	0.952727556
4	149	2M	young	M1	Brn01	20240110	160	WT	sec01	F	KA	15	7.537865311	3.65171285	14.22862595	0.502524354	0.243447523	0.948575064	0.493110552	0.249065392	0.949843585
4	150	2M	young	M1	Brn01	20240110	160	WT	sec01	F	KA	196	145.4981766	55.99163792	193.0617532	0.742337636	0.285671622	0.985008945	0.751598358	0.279301137	1
4	151	2M	young	M1	Brn01	20240110	160	WT	sec01	F	KA	40	23.11584651	6.711360395	37.35082012	0.577896163	0.16778401	0.933770503	0.586297393	0.168612197	0.953261614
4	152	2M	young	M1	Brn01	20240110	160	WT	sec01	F	KA	63	32.68528262	10.76430915	60.44036007	0.51881401	0.17086205	0.959370795	0.520553887	0.175440609	1
4	153	2M	young	M1	Brn01	20240110	160	WT	sec01	F	KA	127	95.15811396	52.00219727	125.02916	0.749276488	0.40946612	0.984481575	0.741344303	0.415899903	1
4	154	2M	young	M1	Brn01	20240110	160	WT	sec01	F	KA	68	28.51926449	24.90328828	66.49268323	0.419400948	0.366224828	0.977833577	0.423163205	0.36005187	1
4	155	2M	young	M1	Brn01	20240110	160	WT	sec01	F	KA	21	12.15098804	7.393835336	20.70379186	0.578618478	0.352087397	0.98589485	0.584466308	0.350797281	1
4	156	2M	young	M1	Brn01	20240110	160	WT	sec01	F	KA	61	32.34894326	13.3270466	58.68512994	0.530310545	0.218476174	0.962051311	0.519623101	0.222491801	1
4	157	2M	young	M1	Brn01	20240110	160	WT	sec01	F	KA	35	25.39290458	13.27960625	34.63761359	0.725511559	0.379417322	0.989646103	0.715808362	0.379194319	1
4	158	2M	young	M1	Brn01	20240110	160	WT	sec01	F	KA	57	32.57648578	13.80717169	56.20028991	0.571517294	0.242231082	0.985969998	0.574555576	0.238033116	1
4	159	2M	young	M1	Brn01	20240110	160	WT	sec01	F	KA	283	206.3560237	92.70661469	276.2576027	0.729173229	0.327585211	0.976175275	0.715045393	0.320111394	1
4	160	2M	young	M1	Brn01	20240110	160	WT	sec01	F	KA	47	22.95712206	9.403952107	42.8773784	0.488449405	0.200084087	0.912284647	0.487548634	0.206065461	0.957923234
4	161	2M	young	M1	Brn01	20240110	160	WT	sec01	F	KA	35	28.34442669	10.03224237	24.89996186	0.809840763	0.286635496	0.711427482	0.821950108	0.295193404	0.756786466
4	162	2M	young	M1	Brn01	20240110	160	WT	sec01	F	KA	266	166.3805752	77.58994423	261.2594947	0.625490884	0.29169152	0.982178552	0.623102188	0.289570451	1
4	163	2M	young	M1	Brn01	20240110	160	WT	sec01	F	KA	6	4.1829862	1.480689719	4.621179461	0.697164367	0.24678162	0.770196577	0.695368886	0.245853364	0.778850973
4	164	2M	young	M1	Brn01	20240110	160	WT	sec01	F	KA	37	23.52541387	12.95452811	34.96690303	0.635821997	0.350122381	0.945051433	0.618738085	0.327389941	1
4	165	2M	young	M1	Brn01	20240110	160	WT	sec01	F	KA	26	15.04132155	7.052368969	16.20634788	0.578512367	0.27124496	0.623321072	0.592355251	0.25584802	0.641397715
4	166	2M	young	M1	Brn01	20240110	160	WT	sec01	F	KA	45	29.44527352	9.563973486	40.28203255	0.654339412	0.212532744	0.895156279	0.670481443	0.21752499	0.948012501
4	167	2M	young	M1	Brn01	20240110	160	WT	sec01	F	KA	131	81.01620486	22.9576104	123.1373461	0.618444312	0.175248934	0.939979741	0.636636913	0.171198599	1
4	168	2M	young	M1	Brn01	20240110	160	WT	sec01	F	KA	6	0.515190355	0.398565657	2.806103617	0.085865059	0.06642761	0.467683936	0.087785155	0.067887388	0.475883126
4	169	2M	young	M1	Brn01	20240110	160	WT	sec01	F	KA	22	7.32443735	3.163698792	21.16597235	0.33292897	0.143804491	0.962089652	0.336781859	0.144289315	0.990081608
4	170	2M	young	M1	Brn01	20240110	160	WT	sec01	F	KA	6	2.490028232	0.940779731	5.513862908	0.415004705	0.156796622	0.918977151	0.412451357	0.157228962	0.928145289
4	171	2M	young	M1	Brn01	20240110	160	WT	sec01	F	KA	36	14.69016546	5.487205312	35.74775308	0.408060152	0.15242237	0.992993141	0.390356302	0.153047994	1
4	172	2M	young	M1	Brn01	20240110	160	WT	sec01	F	KA	25	9.444068074	4.569771856	22.77198446	0.377762723	0.182790874	0.910879378	0.376424819	0.18480964	0.911207736
4	173	2M	young	M1	Brn01	20240110	160	WT	sec01	F	KA	5	2.741573274	0.781033039	4.076539278	0.548314655	0.156206608	0.815307856	0.563477546	0.157030597	0.828030825
4	174	2M	young	M1	Brn01	20240110	160	WT	sec01	F	KA	11	4.153994083	2.240726307	9.959792495	0.377635826	0.203702392	0.905435681	0.386076137	0.203379869	0.906187534
4	175	2M	young	M1	Brn01	20240110	160	WT	sec01	F	KA	6	2.108552694	1.290226594	5.579980075	0.351425449	0.215037766	0.929996679	0.36710155	0.217425808	0.931074977
4	176	2M	young	M1	Brn01	20240110	160	WT	sec01	F	KA	7	3.090836972	1.430685893	6.477637887	0.441548139	0.204383699	0.925376841	0.449179828	0.205683984	0.930426478
4	177	2M	young	M1	Brn01	20240110	160	WT	sec01	F	KA	15	7.851926386	3.688181892	14.51422918	0.523461759	0.245878793	0.967615279	0.522240013	0.247631036	0.970237285
4	178	2M	young	M1	Brn01	20240110	160	WT	sec01	F	KA	208	139.7779507	60.69950414	203.2534066	0.672009378	0.291824539	0.977179839	0.644113839	0.294407576	1
4	179	2M	young	M1	Brn01	20240110	160	WT	sec01	F	KA	81	60.69129473	20.55857192	76.94546419	0.749275244	0.25380953	0.949944002	0.767818719	0.253307402	0.975028604
4	180	2M	young	M1	Brn01	20240110	160	WT	sec01	F	KA	12	7.518822134	2.762798488	10.36968023	0.626568511	0.230233207	0.864140019	0.643060982	0.231891349	0.874311447
4	181	2M	young	M1	Brn01	20240110	160	WT	sec01	F	KA	15	6.438742667	3.564599067	14.3061111	0.429249511	0.237639938	0.95374074	0.42914474	0.239215687	0.97634086
4	182	2M	young	M1	Brn01	20240110	160	WT	sec01	F	KA	21	13.31334394	4.577553973	16.98739612	0.633968759	0.217978761	0.808923625	0.644327462	0.220469974	0.815907538
4	183	2M	young	M1	Brn01	20240110	160	WT	sec01	F	KA	27	14.65709925	4.968520626	20.17056531	0.542855528	0.184019282	0.747057974	0.522072196	0.187083237	0.754146636
4	184	2M	young	M1	Brn01	20240110	160	WT	sec01	F	KA	49	25.02182037	7.182986245	41.08227658	0.510649395	0.146591556	0.838413808	0.516838312	0.146036468	0.846028835
4	185	2M	young	M1	Brn01	20240110	160	WT	sec01	F	KA	8	2.392858803	0.658258952	3.739757419	0.29910735	0.082282369	0.467469677	0.302220196	0.08239872	0.4684062
4	186	2M	young	M1	Brn01	20240110	160	WT	sec01	F	KA	49	26.52242315	14.20346379	44.28596932	0.541273942	0.289866608	0.903795292	0.5028992	0.291752487	0.953543901
4	187	2M	young	M1	Brn01	20240110	160	WT	sec01	F	KA	15	8.757183254	4.378667891	12.40932333	0.583812217	0.291911193	0.827288222	0.590836972	0.294232085	0.839658201
4	188	2M	young	M1	Brn01	20240110	160	WT	sec01	F	KA	96	52.13295192	31.42053881	91.78971541	0.543051582	0.327297279	0.956142869	0.541344345	0.333730072	1
4	189	2M	young	M1	Brn01	20240110	160	WT	sec01	F	KA	268	169.0721751	102.2223396	254.1284504	0.630866325	0.38142664	0.948240486	0.648065925	0.396139473	1
4	190	2M	young	M1	Brn01	20240110	160	WT	sec01	F	KA	24	14.50067919	7.728603035	23.14453346	0.604194966	0.322025126	0.964355561	0.603723228	0.31877622	0.979552925
4	191	2M	young	M1	Brn01	20240110	160	WT	sec01	F	KA	26	10.25159079	5.46979475	16.82363605	0.394291953	0.210376721	0.647062925	0.367528796	0.214496076	0.663614869
4	192	2M	young	M1	Brn01	20240110	160	WT	sec01	F	KA	65	40.86387432	27.19920644	62.81092548	0.628674989	0.41844933	0.966321931	0.634416729	0.432440683	1
4	193	2M	young	M1	Brn01	20240110	160	WT	sec01	F	KA	17	9.144487768	4.147203803	16.09217972	0.537911045	0.243953165	0.946598807	0.565072119	0.247135118	0.942694753
4	194	2M	young	M1	Brn01	20240110	160	WT	sec01	F	KA	216	137.0968951	83.51854736	212.7650266	0.634707848	0.386659941	0.985023271	0.619470537	0.393621743	1
4	195	2M	young	M1	Brn01	20240110	160	WT	sec01	F	KA	168	145.1445794	61.46442372	161.4383156	0.86395583	0.365859665	0.960942355	0.952193499	0.377904922	1
4	196	2M	young	M1	Brn01	20240110	160	WT	sec01	F	KA	367	251.9989012	139.4941637	359.9898832	0.686645507	0.380093089	0.980898864	0.67367056	0.377737075	1
4	197	2M	young	M1	Brn01	20240110	160	WT	sec01	F	KA	65	38.04290819	24.79697853	61.68618304	0.585275511	0.381491977	0.949018201	0.594361782	0.376379028	0.955710709
4	198	2M	young	M1	Brn01	20240110	160	WT	sec01	F	KA	42	31.90624839	16.94357213	39.59473568	0.759672581	0.403418384	0.942731802	0.766536951	0.394857705	0.96136415
4	199	2M	young	M1	Brn01	20240110	160	WT	sec01	F	KA	660	401.101244	194.4762799	645.3528041	0.607729158	0.29466103	0.977807279	0.596200526	0.293095291	1
4	200	2M	young	M1	Brn01	20240110	160	WT	sec01	F	KA	31	26.29832911	10.62499428	25.09553671	0.848333197	0.342741751	0.809533442	0.881933302	0.35030137	0.804272532
4	201	2M	young	M1	Brn01	20240110	160	WT	sec01	F	KA	54	40.01118487	17.58089574	49.50870544	0.740947868	0.325572143	0.916827878	0.738902867	0.324528873	1
4	202	2M	young	M1	Brn01	20240110	160	WT	sec01	F	KA	28	17.84478527	14.1879454	26.51863885	0.63731376	0.506712336	0.947094245	0.632822156	0.509864986	0.948989093
4	203	2M	young	M1	Brn01	20240110	160	WT	sec01	F	KA	364	251.5524682	129.7433282	348.725917	0.691078209	0.356437715	0.958038233	0.692164481	0.34734112	1
4	204	2M	young	M1	Brn01	20240110	160	WT	sec01	F	KA	425	283.935622	166.5918818	416.3008775	0.668083816	0.391980898	0.979531476	0.662867188	0.382085904	1
4	205	2M	young	M1	Brn01	20240110	160	WT	sec01	F	KA	11	10.2355535	2.031448826	4.924788296	0.930504864	0.184677166	0.447708027	0.934660852	0.186160065	0.449118793
4	206	2M	young	M1	Brn01	20240110	160	WT	sec01	F	KA	21	13.39900804	8.287739307	19.503151	0.638048002	0.394654253	0.928721476	0.639360636	0.394171044	0.936934441
4	207	2M	young	M1	Brn01	20240110	160	WT	sec01	F	KA	40	35.29758143	13.0498665	37.94738686	0.882439536	0.326246662	0.948684672	0.891721964	0.324849308	1
4	208	2M	young	M1	Brn01	20240110	160	WT	sec01	F	KA	343	268.2163275	130.9745784	334.4680855	0.7819718	0.381850083	0.975125614	0.745235384	0.37931639	1
4	209	2M	young	M1	Brn01	20240110	160	WT	sec01	F	KA	24	17.23297477	9.899183571	19.81361103	0.718040615	0.412465982	0.825567126	0.722011149	0.405203313	0.83375293
4	210	2M	young	M1	Brn01	20240110	160	WT	sec01	F	KA	35	20.48764765	9.297261074	32.35068285	0.585361362	0.265636031	0.924305224	0.586144805	0.267566949	0.941809714
4	211	2M	young	M1	Brn01	20240110	160	WT	sec01	F	KA	74	45.05632108	15.00013731	69.39761961	0.608869204	0.202704558	0.93780567	0.613031209	0.193652242	1
4	212	2M	young	M1	Brn01	20240110	160	WT	sec01	F	KA	75	52.69686407	23.4753643	71.13105994	0.702624854	0.313004857	0.948414133	0.698725879	0.305798426	0.953665972
4	213	2M	young	M1	Brn01	20240110	160	WT	sec01	F	KA	464	314.7579305	168.9958956	455.7289087	0.678357609	0.364215292	0.982174372	0.662180543	0.36345464	1
4	214	2M	young	M1	Brn01	20240110	160	WT	sec01	F	KA	252	149.3332422	62.39639884	245.478172	0.592592231	0.247604757	0.97411973	0.586495757	0.250858307	1
4	215	2M	young	M1	Brn01	20240110	160	WT	sec01	F	KA	43	31.30266273	7.623041101	30.44643313	0.727968901	0.177280026	0.708056584	0.684504449	0.194758527	0.633569837
4	216	2M	young	M1	Brn01	20240110	160	WT	sec01	F	KA	34	31.8058899	10.62311742	28.93992513	0.93546735	0.31244463	0.851174269	0.954955339	0.306034952	0.861676991
4	217	2M	young	M1	Brn01	20240110	160	WT	sec01	F	KA	399	240.9066905	138.6415503	390.9940644	0.603776167	0.347472557	0.979934998	0.587411284	0.345311671	1
4	218	2M	young	M1	Brn01	20240110	160	WT	sec01	F	KA	336	208.8352789	93.87971297	327.2414893	0.621533568	0.279403908	0.973933004	0.600076318	0.27850768	1
4	219	2M	young	M1	Brn01	20240110	160	WT	sec01	F	KA	21	13.18896776	4.217227459	19.87846184	0.628046084	0.200820355	0.946593421	0.644678414	0.198901355	0.945151418
4	220	2M	young	M1	Brn01	20240110	160	WT	sec01	F	KA	60	39.04223704	25.85308611	57.43901742	0.650703951	0.430884769	0.957316957	0.633173108	0.429083705	0.975097299
4	221	2M	young	M1	Brn01	20240110	160	WT	sec01	F	KA	66	65.17059582	18.9100633	56.65983057	0.98743327	0.286516111	0.858482281	1	0.295826644	0.881284833
4	222	2M	young	M1	Brn01	20240110	160	WT	sec01	F	KA	44	33.43639266	17.63982609	42.4189977	0.759918015	0.400905138	0.96406813	0.766979456	0.396765083	1
4	223	2M	young	M1	Brn01	20240110	160	WT	sec01	F	KA	53	17.95579451	8.853162393	51.55033195	0.338788576	0.1670408	0.972647773	0.32507056	0.166048676	1
4	224	2M	young	M1	Brn01	20240110	160	WT	sec01	F	KA	37	16.89417875	5.27042041	35.8872968	0.456599426	0.142443795	0.96992694	0.472777903	0.140588999	1
4	225	2M	young	M1	Brn01	20240110	160	WT	sec01	F	KA	18	9.548241347	5.910124362	17.07206845	0.530457853	0.328340242	0.948448247	0.526375234	0.333424896	0.952132463
4	226	2M	young	M1	Brn01	20240110	160	WT	sec01	F	KA	48	37.16968054	19.40772107	46.09379721	0.774368344	0.404327522	0.960287442	0.791516006	0.404303044	0.995696962
4	227	2M	young	M1	Brn01	20240110	160	WT	sec01	F	KA	54	19.95530641	6.528328381	52.51180279	0.369542711	0.12089497	0.972440792	0.368429095	0.120805673	1
4	228	2M	young	M1	Brn01	20240110	160	WT	sec01	F	KA	166	157.2541696	63.04592961	163.2124209	0.947314275	0.379794757	0.983207355	0.977584481	0.375005722	1
4	229	2M	young	M1	Brn01	20240110	160	WT	sec01	F	KA	65	26.61966893	15.47667657	58.71168095	0.409533368	0.238102716	0.90325663	0.404531926	0.247478448	0.96224156
4	230	2M	young	M1	Brn01	20240110	160	WT	sec01	F	KA	400	388.2612801	149.9657587	388.1109788	0.9706532	0.374914397	0.970277447	1	0.394293129	1
4	231	2M	young	M1	Brn01	20240110	160	WT	sec01	F	KA	69	38.03610277	27.25838104	67.22470433	0.551247866	0.395049001	0.974271077	0.537605852	0.394422829	1
4	232	2M	young	M1	Brn01	20240110	160	WT	sec01	F	KA	149	50.12149228	26.47177847	145.2675517	0.336385854	0.177662943	0.974950011	0.340474546	0.172800794	1
4	233	2M	young	M1	Brn01	20240110	160	WT	sec01	F	KA	20	4.500816315	1.849729136	17.22696269	0.225040816	0.092486457	0.861348134	0.223437861	0.092484929	0.948378742
4	234	2M	young	M1	Brn01	20240110	160	WT	sec01	F	KA	55	25.48480961	12.97836268	52.72462052	0.463360175	0.235970231	0.958629464	0.466247052	0.240856037	0.97634089
4	235	2M	young	M1	Brn01	20240110	160	WT	sec01	F	KA	8	2.95594722	1.044846267	5.704325974	0.369493403	0.130605783	0.713040747	0.366292834	0.132585645	0.730800331
4	236	2M	young	M1	Brn01	20240110	160	WT	sec01	F	KA	15	4.982925177	1.641580835	9.325841099	0.332195012	0.109438722	0.62172274	0.329365999	0.111451894	0.647058815
4	237	2M	young	M1	Brn01	20240110	160	WT	sec01	F	KA	119	78.09355289	50.98825052	115.141924	0.656248344	0.428472693	0.967579193	0.614763111	0.430121303	1
4	238	2M	young	M1	Brn01	20240110	160	WT	sec01	F	KA	42	33.73075455	17.2185702	39.97154188	0.803113204	0.409965957	0.951703378	0.798367262	0.407568485	0.953643084
4	239	2M	young	M1	Brn01	20240110	160	WT	sec01	F	KA	134	56.88880771	33.89599451	128.4498358	0.424543341	0.252955183	0.958580864	0.423346311	0.256504148	1
4	240	2M	young	M1	Brn01	20240110	160	WT	sec01	F	KA	125	121.6135195	46.69631496	119.8698711	0.972908156	0.37357052	0.958958969	1	0.371847093	1
4	241	2M	young	M1	Brn01	20240110	160	WT	sec01	F	KA	54	47.80401313	20.84573135	53.45087355	0.885259502	0.386032062	0.989830992	0.895185769	0.395071328	1
4	242	2M	young	M1	Brn01	20240110	160	WT	sec01	F	KA	209	125.6891279	71.28694597	205.453727	0.601383387	0.341085866	0.983032187	0.594369411	0.318295568	1
4	243	2M	young	M1	Brn01	20240110	160	WT	sec01	F	KA	33	32.48757148	15.4245975	20.44916442	0.984471863	0.467412046	0.619671649	1	0.483657584	0.622636735
4	244	2M	young	M1	Brn01	20240110	160	WT	sec01	F	KA	174	85.91412207	40.83576728	168.0633402	0.493759322	0.234688318	0.965881266	0.465247571	0.223849848	1
4	245	2M	young	M1	Brn01	20240110	160	WT	sec01	F	KA	37	29.48194087	14.82262909	36.26079196	0.796809213	0.400611597	0.980021404	0.785770953	0.401060492	1
4	246	2M	young	M1	Brn01	20240110	160	WT	sec01	F	KA	35	17.00042716	5.838559583	33.15103376	0.48572649	0.166815988	0.947172393	0.487724125	0.160639353	0.98879987
4	247	2M	young	M1	Brn01	20240110	160	WT	sec01	F	KA	55	40.86260784	16.06193638	54.75779355	0.742956506	0.292035207	0.995596246	0.762371242	0.293995574	1
4	248	2M	young	M1	Brn01	20240110	160	WT	sec01	F	KA	31	12.32803839	4.162447564	30.37439525	0.397678658	0.134272502	0.979819202	0.372419313	0.122537576	1
4	249	2M	young	M1	Brn01	20240110	160	WT	sec01	F	KA	17	16.93340963	3.145174339	9.147249579	0.996082919	0.185010255	0.538073505	1	0.192133971	0.541817367
4	250	2M	young	M1	Brn01	20240110	160	WT	sec01	F	KA	19	13.28984511	5.307347223	11.98202482	0.699465532	0.279334064	0.630632885	0.696108937	0.277470052	0.667467773
4	251	2M	young	M1	Brn01	20240110	160	WT	sec01	F	KA	36	19.13810936	7.854245767	24.53254005	0.531614149	0.218173494	0.681459446	0.528297842	0.221042186	0.686396599
5	1	2M	young	M1	Brn01	20240110	160	WT	sec01	F	KA	40	9.589181349	2.925185002	33.3729611	0.239729534	0.073129625	0.834324028	0.243991762	0.073075458	0.888166606
5	2	2M	young	M1	Brn01	20240110	160	WT	sec01	F	KA	46	31.73076969	9.593148671	33.33281448	0.689799341	0.20854671	0.724626402	0.760326564	0.231021598	0.716456831
5	3	2M	young	M1	Brn01	20240110	160	WT	sec01	F	KA	13	10.99781793	3.348760232	6.246692598	0.845985995	0.257596941	0.480514815	0.8428168	0.257282376	0.487792775
5	4	2M	young	M1	Brn01	20240110	160	WT	sec01	F	KA	14	9.817792058	4.921568573	7.177813441	0.701270861	0.351540612	0.51270096	0.677424252	0.357351035	0.521614432
5	5	2M	young	M1	Brn01	20240110	160	WT	sec01	F	KA	55	43.08456552	18.96702531	54.31183344	0.783355737	0.344855006	0.987487881	0.796047926	0.349980921	1
5	6	2M	young	M1	Brn01	20240110	160	WT	sec01	F	KA	32	16.69472811	4.54769209	26.55768672	0.521710253	0.142115378	0.82992771	0.52591747	0.135774776	0.963820875
5	7	2M	young	M1	Brn01	20240110	160	WT	sec01	F	KA	29	22.34808892	6.486884877	26.89617765	0.770623756	0.223685685	0.927454402	0.762821406	0.220363162	0.96047914
5	8	2M	young	M1	Brn01	20240110	160	WT	sec01	F	KA	371	331.7618068	130.8250097	367.856306	0.894236676	0.352628059	0.991526431	0.923636198	0.355092704	1
5	9	2M	young	M1	Brn01	20240110	160	WT	sec01	F	KA	9	8.532448292	3.617578387	4.146776497	0.94804981	0.401953154	0.460752944	0.96967271	0.406187534	0.461432815
5	10	2M	young	M1	Brn01	20240110	160	WT	sec01	F	KA	16	11.21997398	3.854825675	13.25423062	0.701248374	0.240926605	0.828389414	0.70551616	0.243060961	0.834897399
5	11	2M	young	M1	Brn01	20240110	160	WT	sec01	F	KA	29	16.42320901	4.182833597	19.03559929	0.566317552	0.144235641	0.656399976	0.564354926	0.141123064	0.660227358
5	12	2M	young	M1	Brn01	20240110	160	WT	sec01	F	KA	47	23.7880826	6.629831403	31.90424961	0.506129417	0.141060243	0.678813821	0.52000457	0.144861519	0.701525897
5	13	2M	young	M1	Brn01	20240110	160	WT	sec01	F	KA	134	129.6598916	45.40869775	131.9274739	0.967611131	0.338870879	0.984533387	0.989562809	0.34129855	1
5	14	2M	young	M1	Brn01	20240110	160	WT	sec01	F	KA	30	30	8.159487337	15.07656977	1	0.271982911	0.502552326	1	0.274158835	0.51157397
5	15	2M	young	M1	Brn01	20240110	160	WT	sec01	F	KA	36	30.49204242	14.63894105	35.50537878	0.847001178	0.406637251	0.986260522	0.846616328	0.410940707	1
5	16	2M	young	M1	Brn01	20240110	160	WT	sec01	F	KA	75	66.83991736	25.6525521	73.03073168	0.891198898	0.342034028	0.973743089	0.902510107	0.339681089	0.975310892
5	17	2M	young	M1	Brn01	20240110	160	WT	sec01	F	KA	18	12.8957656	6.118883073	17.66118872	0.716431422	0.339937949	0.981177151	0.72098881	0.342015713	0.996795595
5	18	2M	young	M1	Brn01	20240110	160	WT	sec01	F	KA	30	27.19745183	9.59275192	29.40877396	0.906581728	0.319758397	0.980292465	0.905073643	0.321309239	1
5	19	2M	young	M1	Brn01	20240110	160	WT	sec01	F	KA	49	33.57868326	15.58680087	48.17962915	0.68527925	0.318097977	0.983257738	0.714999646	0.320950627	1
5	20	2M	young	M1	Brn01	20240110	160	WT	sec01	F	KA	9	6.562508583	2.819974095	8.796841383	0.72916762	0.313330455	0.97742682	0.73181507	0.314930961	0.980567634
5	21	2M	young	M1	Brn01	20240110	160	WT	sec01	F	KA	33	25.6169222	6.930907145	31.30669117	0.77627037	0.210027489	0.948687611	0.785122454	0.208300903	1
5	22	2M	young	M1	Brn01	20240110	160	WT	sec01	F	KA	68	35.05699256	9.519203492	60.26791799	0.515544008	0.139988287	0.886292912	0.521385491	0.136812389	0.949385822
5	23	2M	young	M1	Brn01	20240110	160	WT	sec01	F	KA	17	7.214602858	1.636163875	12.36113524	0.424388403	0.096244934	0.727125603	0.432303339	0.098573282	0.731540382
5	24	2M	young	M1	Brn01	20240110	160	WT	sec01	F	KA	432	293.7976195	129.1363243	429.810605	0.680087082	0.298926677	0.994931956	0.666041076	0.285038531	1
5	25	2M	young	M1	Brn01	20240110	160	WT	sec01	F	KA	50	33.87090874	12.30295262	48.95785463	0.677418175	0.246059052	0.979157093	0.668955505	0.232761115	0.991683841
5	26	2M	young	M1	Brn01	20240110	160	WT	sec01	F	KA	51	37.88555747	14.75616071	50.91006327	0.742854068	0.289336484	0.998236535	0.733516455	0.286137179	1
5	27	2M	young	M1	Brn01	20240110	160	WT	sec01	F	KA	31	29.28659499	10.64681475	29.4908675	0.944728871	0.343445637	0.951318306	0.959250778	0.348928064	1
5	28	2M	young	M1	Brn01	20240110	160	WT	sec01	F	KA	68	59.74216819	22.83236441	65.35326153	0.878561297	0.335770065	0.961077375	0.898405433	0.333455414	1
5	29	2M	young	M1	Brn01	20240110	160	WT	sec01	F	KA	45	28.71557206	10.58014797	44.43387496	0.638123824	0.235114399	0.987419444	0.624139786	0.236903943	1
5	30	2M	young	M1	Brn01	20240110	160	WT	sec01	F	KA	6	4.336278319	1.809552193	5.852887809	0.722713053	0.301592032	0.975481302	0.726207376	0.303761363	0.976699471
5	31	2M	young	M1	Brn01	20240110	160	WT	sec01	F	KA	289	156.4261391	61.46553744	286.1494468	0.541266917	0.212683521	0.990136494	0.538971543	0.207736321	1
5	32	2M	young	M1	Brn01	20240110	160	WT	sec01	F	KA	464	343.7978183	148.1489586	461.8048372	0.740943574	0.319286549	0.995269046	0.763942957	0.317311347	1
5	33	2M	young	M1	Brn01	20240110	160	WT	sec01	F	KA	4	2.30934608	0.809246972	1.862653553	0.57733652	0.202311743	0.465663388	0.570550084	0.204867631	0.470084697
5	34	2M	young	M1	Brn01	20240110	160	WT	sec01	F	KA	54	31.74044421	10.92581066	52.78359658	0.587786004	0.202329827	0.977474011	0.60772109	0.201861605	1
5	35	2M	young	M1	Brn01	20240110	160	WT	sec01	F	KA	375	295.1155564	130.2437777	371.3765469	0.786974817	0.347316741	0.990337458	0.808285654	0.345990688	1
5	36	2M	young	M1	Brn01	20240110	160	WT	sec01	F	KA	22	21.56505692	7.6223239	16.94140548	0.98022986	0.346469268	0.770063885	1	0.345937282	0.789303422
5	37	2M	young	M1	Brn01	20240110	160	WT	sec01	F	KA	161	88.89675739	33.86764333	158.8373998	0.552153773	0.210358033	0.986567701	0.565011084	0.214091703	1
5	38	2M	young	M1	Brn01	20240110	160	WT	sec01	F	KA	199	116.5316853	50.46179906	197.4263219	0.585586358	0.25357688	0.99209207	0.583344758	0.24283208	1
5	39	2M	young	M1	Brn01	20240110	160	WT	sec01	F	KA	86	39.23544666	17.01377891	81.49008924	0.456226124	0.197834638	0.947559177	0.445975423	0.19960326	1
5	40	2M	young	M1	Brn01	20240110	160	WT	sec01	F	KA	52	49.94683766	14.21904328	35.14764643	0.960516109	0.27344314	0.675916277	0.979751289	0.27510491	0.692378104
5	41	2M	young	M1	Brn01	20240110	160	WT	sec01	F	KA	32	14.66933694	4.455085069	23.2501716	0.45841678	0.139221408	0.726567863	0.478141457	0.138368815	0.742671847
5	42	2M	young	M1	Brn01	20240110	160	WT	sec01	F	KA	15	7.129823774	2.08598461	14.58767068	0.475321585	0.139065641	0.972511379	0.483077735	0.13891051	0.988570988
5	43	2M	young	M1	Brn01	20240110	160	WT	sec01	F	KA	36	25.60294503	6.324589908	21.31882191	0.711192917	0.175683053	0.592189497	0.71772337	0.176607922	0.583596528
5	44	2M	young	M1	Brn01	20240110	160	WT	sec01	F	KA	4	1.519111931	0.625268936	3.942641318	0.379777983	0.156317234	0.985660329	0.379797041	0.162355989	0.994705141
5	45	2M	young	M1	Brn01	20240110	160	WT	sec01	F	KA	130	62.28630486	21.83656067	129.0461586	0.479125422	0.167973544	0.992662758	0.480552375	0.166186005	1
5	46	2M	young	M1	Brn01	20240110	160	WT	sec01	F	KA	23	10.37454787	5.021438926	22.41734952	0.451067299	0.218323432	0.97466737	0.452292666	0.22323186	0.987083226
5	47	2M	young	M1	Brn01	20240110	160	WT	sec01	F	KA	26	10.745922	3.866193622	20.4140842	0.413304692	0.148699755	0.785157084	0.422873288	0.145662621	0.800030529
5	48	2M	young	M1	Brn01	20240110	160	WT	sec01	F	KA	319	156.4247956	80.35114054	316.3442892	0.490359861	0.251884453	0.991674888	0.491050571	0.252521545	1
5	49	2M	young	M1	Brn01	20240110	160	WT	sec01	F	KA	133	58.06102094	30.06807047	131.6226293	0.43654903	0.226075718	0.989643829	0.434576944	0.231555656	1
5	50	2M	young	M1	Brn01	20240110	160	WT	sec01	F	KA	42	21.70803389	8.692454442	33.79598686	0.51685795	0.206963201	0.804666354	0.519768059	0.211520568	0.908964694
5	51	2M	young	M1	Brn01	20240110	160	WT	sec01	F	KA	70	42.32986945	20.90917839	69.09144735	0.604712421	0.298702548	0.987020676	0.594796658	0.297215223	1
5	52	2M	young	M1	Brn01	20240110	160	WT	sec01	F	KA	24	9.765590966	6.142885461	23.3093614	0.406899624	0.255953561	0.971223392	0.400946051	0.256839871	0.979308784
5	53	2M	young	M1	Brn01	20240110	160	WT	sec01	F	KA	62	30.40814823	17.22269019	53.93383688	0.490454004	0.277785326	0.869900595	0.501243591	0.287144274	0.913511872
5	54	2M	young	M1	Brn01	20240110	160	WT	sec01	F	KA	363	210.6135804	101.7022963	360.0574042	0.580202701	0.280171615	0.991893675	0.570801854	0.283688098	1
5	55	2M	young	M1	Brn01	20240110	160	WT	sec01	F	KA	68	36.61408418	17.80526434	67.52904552	0.538442414	0.261842123	0.993074199	0.542488754	0.261539638	1
5	56	2M	young	M1	Brn01	20240110	160	WT	sec01	F	KA	158	67.03617904	24.4802931	152.1249409	0.424279614	0.154938564	0.962816082	0.41907379	0.15001145	1
5	57	2M	young	M1	Brn01	20240110	160	WT	sec01	F	KA	18	9.959639907	4.047562391	12.75222391	0.553313328	0.224864577	0.708456884	0.55915159	0.22639811	0.733058691
5	58	2M	young	M1	Brn01	20240110	160	WT	sec01	F	KA	117	67.12283543	27.80733964	114.802762	0.573699448	0.23766957	0.981220188	0.589654386	0.243984126	1
5	59	2M	young	M1	Brn01	20240110	160	WT	sec01	F	KA	24	12.68331414	4.0298924	13.83990246	0.528471423	0.167912183	0.576662603	0.509681821	0.166323334	0.584298491
5	60	2M	young	M1	Brn01	20240110	160	WT	sec01	F	KA	7	4.03271538	0.946059361	3.366781116	0.576102197	0.135151337	0.480968731	0.577706575	0.138414584	0.48571755
5	61	2M	young	M1	Brn01	20240110	160	WT	sec01	F	KA	43	27.95034713	9.119020358	33.00857556	0.650008073	0.212070241	0.767641292	0.656755924	0.208743423	0.765018672
5	62	2M	young	M1	Brn01	20240110	160	WT	sec01	F	KA	227	157.63093	57.69819179	217.2151219	0.694409383	0.254177056	0.95689481	0.699557483	0.253635466	1
5	63	2M	young	M1	Brn01	20240110	160	WT	sec01	F	KA	34	18.73334855	7.968795285	32.1658808	0.55098084	0.234376332	0.946055318	0.535683215	0.239948124	1
5	64	2M	young	M1	Brn01	20240110	160	WT	sec01	F	KA	176	115.3033037	65.22652015	175.5818722	0.655132407	0.370605228	0.997624274	0.653345525	0.362737477	1
5	65	2M	young	M1	Brn01	20240110	160	WT	sec01	F	KA	84	54.34076446	20.03620975	71.18144506	0.646913863	0.238526307	0.847398156	0.657328129	0.233112082	0.835095763
5	66	2M	young	M1	Brn01	20240110	160	WT	sec01	F	KA	46	33.14619648	10.24829477	45.78840315	0.720569489	0.222789017	0.995400069	0.717738628	0.211398482	1
5	67	2M	young	M1	Brn01	20240110	160	WT	sec01	F	KA	17	10.44742504	3.39290455	17	0.614554414	0.199582621	1	0.635324627	0.199931331	1
5	68	2M	young	M1	Brn01	20240110	160	WT	sec01	F	KA	10	5.600610316	2.032776386	5.273105979	0.560061032	0.203277639	0.527310598	0.548455	0.202151522	0.531578541
5	69	2M	young	M1	Brn01	20240110	160	WT	sec01	F	KA	8	5.195117116	0.981780715	4.241473973	0.649389639	0.122722589	0.530184247	0.65731287	0.122346841	0.54454869
5	70	2M	young	M1	Brn01	20240110	160	WT	sec01	F	KA	15	4.672083616	1.27403678	8.875318617	0.311472241	0.084935785	0.591687908	0.314221397	0.08394751	0.593110561
5	71	2M	young	M1	Brn01	20240110	160	WT	sec01	F	KA	30	20.56900895	8.313450813	20.66054779	0.685633632	0.277115027	0.688684926	0.686930656	0.278156698	0.686579704
5	72	2M	young	M1	Brn01	20240110	160	WT	sec01	F	KA	120	87.01824993	35.43656065	117.9485465	0.725152083	0.295304672	0.982904554	0.696375966	0.287327379	1
5	73	2M	young	M1	Brn01	20240110	160	WT	sec01	F	KA	229	176.3674678	67.91583113	228.15198	0.770163615	0.296575682	0.996296856	0.777286947	0.297367811	1
5	74	2M	young	M1	Brn01	20240110	160	WT	sec01	F	KA	59	36.2099947	14.99819945	57.17787439	0.613728724	0.25420677	0.969116515	0.633165479	0.257480741	1
5	75	2M	young	M1	Brn01	20240110	160	WT	sec01	F	KA	13	8.682993948	2.515892267	7.355184227	0.667922611	0.193530174	0.565783402	0.677599758	0.192332342	0.580453187
5	76	2M	young	M1	Brn01	20240110	160	WT	sec01	F	KA	14	9.959929764	3.387533337	13.69990081	0.711423555	0.241966667	0.978564343	0.707713425	0.242175937	0.987838566
5	77	2M	young	M1	Brn01	20240110	160	WT	sec01	F	KA	85	52.79444581	27.79554442	82.40604264	0.621111127	0.327006405	0.969482855	0.609178305	0.331555665	1
5	78	2M	young	M1	Brn01	20240110	160	WT	sec01	F	KA	127	106.3465629	43.82383454	124.8731061	0.837374511	0.345069563	0.983252804	0.852330804	0.344525829	1
5	79	2M	young	M1	Brn01	20240110	160	WT	sec01	F	KA	162	129.797177	72.28810573	161.715526	0.801217142	0.446222875	0.998243988	0.815182745	0.433218896	1
5	80	2M	young	M1	Brn01	20240110	160	WT	sec01	F	KA	31	18.55039299	5.319157675	20.16902411	0.598399774	0.171585731	0.650613681	0.641062021	0.166750595	0.648531318
5	81	2M	young	M1	Brn01	20240110	160	WT	sec01	F	KA	17	7.654612005	1.309315637	8.236163884	0.450271294	0.077018567	0.484480228	0.477187753	0.074280921	0.48715952
5	82	2M	young	M1	Brn01	20240110	160	WT	sec01	F	KA	306	251.7428399	110.7441062	302.8560465	0.822689019	0.361908844	0.989725642	0.836362243	0.364507526	1
5	83	2M	young	M1	Brn01	20240110	160	WT	sec01	F	KA	12	6.596429527	2.777965993	11.82423127	0.549702461	0.231497166	0.985352606	0.552819133	0.234546423	0.997619569
5	84	2M	young	M1	Brn01	20240110	160	WT	sec01	F	KA	104	97.68749523	39.9983063	102.8808882	0.939302839	0.384599099	0.989239309	0.949370563	0.379613936	1
5	85	2M	young	M1	Brn01	20240110	160	WT	sec01	F	KA	19	16.07090867	4.906782657	14.45462734	0.845837298	0.258251719	0.76076986	0.856694907	0.26446937	0.778530538
5	86	2M	young	M1	Brn01	20240110	160	WT	sec01	F	KA	15	6.522941977	3.03982605	14.82551312	0.434862798	0.20265507	0.988367542	0.436911568	0.202967882	1
5	87	2M	young	M1	Brn01	20240110	160	WT	sec01	F	KA	10	4.030273914	1.534019977	6.632379591	0.403027391	0.153401998	0.663237959	0.407186985	0.153063253	0.661585391
5	88	2M	young	M1	Brn01	20240110	160	WT	sec01	F	KA	40	15.12555125	5.713282943	35.80096149	0.378138781	0.142832074	0.895024037	0.366704822	0.144151986	0.929533839
5	89	2M	young	M1	Brn01	20240110	160	WT	sec01	F	KA	20	13.01631182	5.155138478	19.87789732	0.650815591	0.257756924	0.993894866	0.65026319	0.259357601	1
5	90	2M	young	M1	Brn01	20240110	160	WT	sec01	F	KA	6	4.918684721	2.133165479	5.748119354	0.819780787	0.35552758	0.958019892	0.822888553	0.354329735	0.959380507
5	91	2M	young	M1	Brn01	20240110	160	WT	sec01	F	KA	73	35.47267887	12.96609451	58.0569773	0.485927108	0.177617733	0.795301059	0.517502099	0.175371937	0.831685364
5	92	2M	young	M1	Brn01	20240110	160	WT	sec01	F	KA	159	113.6923934	61.82005039	158.4296788	0.715046499	0.388805348	0.996413074	0.719150066	0.373678178	1
5	93	2M	young	M1	Brn01	20240110	160	WT	sec01	F	KA	17	13.424918	6.246906221	17	0.789701059	0.367465072	1	0.779087514	0.372144654	1
5	94	2M	young	M1	Brn01	20240110	160	WT	sec01	F	KA	45	28.25264362	20.04145882	44.71299303	0.627836525	0.445365751	0.993622067	0.631204695	0.450164035	1
5	95	2M	young	M1	Brn01	20240110	160	WT	sec01	F	KA	42	25.81937903	12.45172805	42	0.61474712	0.296469715	1	0.618936419	0.29687953	1
5	96	2M	young	M1	Brn01	20240110	160	WT	sec01	F	KA	35	27.75120163	9.193606481	34.48825812	0.792891475	0.262674471	0.985378804	0.803036541	0.27133593	1
5	97	2M	young	M1	Brn01	20240110	160	WT	sec01	F	KA	6	2.634332806	1.536553025	3.670908749	0.439055468	0.256092171	0.611818125	0.442694753	0.267078668	0.624933243
5	98	2M	young	M1	Brn01	20240110	160	WT	sec01	F	KA	48	25.7788814	7.022888519	25.90617245	0.537060029	0.146310177	0.539711926	0.540764451	0.145769432	0.544106185
5	99	2M	young	M1	Brn01	20240110	160	WT	sec01	F	KA	56	34.82577237	6.285465781	48.03447008	0.621888792	0.11224046	0.857758394	0.61704433	0.110582128	1
5	100	2M	young	M1	Brn01	20240110	160	WT	sec01	F	KA	36	19.42345312	7.297306761	18.95150664	0.539540365	0.202702966	0.52643074	0.538139939	0.203234911	0.530937672
5	101	2M	young	M1	Brn01	20240110	160	WT	sec01	F	KA	23	18.27940798	8.06254679	22.13287562	0.794756869	0.350545513	0.96229894	0.800099194	0.351682305	0.966910809
5	102	2M	young	M1	Brn01	20240110	160	WT	sec01	F	KA	36	28.23022795	12.62278169	35.63064015	0.784172999	0.350632825	0.989740004	0.787121415	0.339864194	1
5	103	2M	young	M1	Brn01	20240110	160	WT	sec01	F	KA	450	380.1329518	167.0968182	448.0979325	0.844739893	0.371326263	0.995773183	0.87025255	0.371297777	1
5	104	2M	young	M1	Brn01	20240110	160	WT	sec01	F	KA	69	27.83686584	11.89744411	68.45056844	0.403432838	0.172426726	0.992037224	0.41228351	0.173579007	1
5	105	2M	young	M1	Brn01	20240110	160	WT	sec01	F	KA	39	29.57537186	8.749706239	34.0243687	0.758342868	0.224351442	0.87241971	0.763569087	0.21765469	0.902105749
5	106	2M	young	M1	Brn01	20240110	160	WT	sec01	F	KA	199	169.8245668	65.86761275	198.4547647	0.853389783	0.330993029	0.997260124	0.855710685	0.324834064	1
5	107	2M	young	M1	Brn01	20240110	160	WT	sec01	F	KA	61	48.75822049	23.2452887	60.23160148	0.79931509	0.381070307	0.987403303	0.820737004	0.383901745	1
5	108	2M	young	M1	Brn01	20240110	160	WT	sec01	F	KA	19	15.97125202	5.553642988	18.17578399	0.840592212	0.292296999	0.95662021	0.853894889	0.293194473	0.979705513
5	109	2M	young	M1	Brn01	20240110	160	WT	sec01	F	KA	68	31.68714428	8.477378525	67.49896991	0.465987416	0.124667331	0.99263191	0.464774549	0.119951174	1
5	110	2M	young	M1	Brn01	20240110	160	WT	sec01	F	KA	19	8.674586087	5.6452277	18.34390783	0.456557162	0.297117247	0.965468833	0.465850323	0.298031583	1
5	111	2M	young	M1	Brn01	20240110	160	WT	sec01	F	KA	35	18.45951015	5.011337489	26.20688182	0.527414576	0.143181071	0.748768052	0.532700092	0.14422828	0.758297086
5	112	2M	young	M1	Brn01	20240110	160	WT	sec01	F	KA	23	10.75776303	4.252170593	13.68477908	0.467728827	0.184876982	0.594990395	0.470084682	0.181216151	0.5970321
5	113	2M	young	M1	Brn01	20240110	160	WT	sec01	F	KA	415	391.6249334	158.9961241	413.2912489	0.943674538	0.383123191	0.995882527	0.956649125	0.37692073	1
5	114	2M	young	M1	Brn01	20240110	160	WT	sec01	F	KA	75	33.01788351	10.14903487	61.97764552	0.440238447	0.135320465	0.826368607	0.429617763	0.137941562	0.834409088
5	115	2M	young	M1	Brn01	20240110	160	WT	sec01	F	KA	86	35.59270617	16.96821545	69.58808279	0.413868676	0.197304831	0.809163753	0.410696566	0.190661475	0.872678697
5	116	2M	young	M1	Brn01	20240110	160	WT	sec01	F	KA	213	183.9969634	76.36043341	208.7398642	0.863835509	0.358499687	0.979999362	0.901319891	0.365079716	1
5	117	2M	young	M1	Brn01	20240110	160	WT	sec01	F	KA	406	285.565789	143.3665217	403.5044631	0.703364012	0.353119512	0.993853357	0.717036724	0.354451805	1
5	118	2M	young	M1	Brn01	20240110	160	WT	sec01	F	KA	32	28.75861758	6.4644389	31.85746551	0.898706799	0.202013716	0.995545797	0.895628273	0.200686663	1
5	119	2M	young	M1	Brn01	20240110	160	WT	sec01	F	KA	5	3.309163034	2.201022357	4.859098256	0.661832607	0.440204471	0.971819651	0.665896088	0.444419011	0.975860238
5	120	2M	young	M1	Brn01	20240110	160	WT	sec01	F	KA	393	327.4004431	142.5238419	390.4316167	0.833080008	0.362656086	0.993464674	0.842099667	0.35237658	1
5	121	2M	young	M1	Brn01	20240110	160	WT	sec01	F	KA	10	7.03624016	1.899107337	8.662867188	0.703624016	0.189910734	0.866286719	0.708567917	0.189089805	0.872877061
5	122	2M	young	M1	Brn01	20240110	160	WT	sec01	F	KA	13	8.370916307	1.135484859	8.0261693	0.643916639	0.087344989	0.617397638	0.635934979	0.088853285	0.599984765
5	123	2M	young	M1	Brn01	20240110	160	WT	sec01	F	KA	54	40.73954368	14.19736026	50.22017229	0.754435994	0.262914079	0.93000319	0.746120393	0.261966884	1
5	124	2M	young	M1	Brn01	20240110	160	WT	sec01	F	KA	31	10.48064387	5.548149839	17.67368576	0.338085286	0.178972575	0.570118895	0.33261615	0.180857554	0.586144805
5	125	2M	young	M1	Brn01	20240110	160	WT	sec01	F	KA	143	121.3308918	41.48165098	142.5033342	0.848467775	0.290081475	0.996526813	0.860967427	0.281986713	1
5	126	2M	young	M1	Brn01	20240110	160	WT	sec01	F	KA	38	13.27620351	4.428015552	37.23846787	0.349373777	0.116526725	0.979959681	0.352147698	0.115159839	0.999755859
5	127	2M	young	M1	Brn01	20240110	160	WT	sec01	F	KA	84	57.28030825	22.23643851	76.70539409	0.681908432	0.264719506	0.913159453	0.70489049	0.268284112	1
5	128	2M	young	M1	Brn01	20240110	160	WT	sec01	F	KA	360	230.1879455	96.76536205	354.7185932	0.63941096	0.268792672	0.985329426	0.608834982	0.26944381	1
5	129	2M	young	M1	Brn01	20240110	160	WT	sec01	F	KA	138	102.9187152	38.48531313	136.407019	0.745787791	0.278879081	0.98845666	0.734935522	0.292179763	1
5	130	2M	young	M1	Brn01	20240110	160	WT	sec01	F	KA	59	39.27925539	10.69106583	50.89825302	0.665750091	0.181204506	0.862682255	0.643579751	0.180048823	0.949355304
5	131	2M	young	M1	Brn01	20240110	160	WT	sec01	F	KA	58	48.29069966	23.12811467	57.97450215	0.83259827	0.398760598	0.999560382	0.83576715	0.414038301	1
5	132	2M	young	M1	Brn01	20240110	160	WT	sec01	F	KA	18	13.87092394	5.611398458	17.42845809	0.770606885	0.311744359	0.968247672	0.769176781	0.314412147	0.968505383
5	133	2M	young	M1	Brn01	20240110	160	WT	sec01	F	KA	21	16.27144271	6.587182373	19.84574652	0.774830605	0.313675351	0.945035548	0.78353551	0.318608373	0.962867171
5	134	2M	young	M1	Brn01	20240110	160	WT	sec01	F	KA	57	29.14702073	11.43218127	33.68436724	0.511351241	0.200564584	0.590953811	0.52315557	0.206332497	0.587548643
5	135	2M	young	M1	Brn01	20240110	160	WT	sec01	F	KA	42	26.26167682	7.201358035	25.95800719	0.625278019	0.171460906	0.61804779	0.635080516	0.171801329	0.631876111
5	136	2M	young	M1	Brn01	20240110	160	WT	sec01	F	KA	56	31.68583193	13.59589528	38.01177976	0.565818427	0.242783844	0.678781781	0.56481272	0.243991762	0.687083244
5	137	2M	young	M1	Brn01	20240110	160	WT	sec01	F	KA	63	34.18852517	11.72051573	42.33823133	0.542675003	0.186039932	0.672035418	0.531258106	0.186633095	0.650278479
5	138	2M	young	M1	Brn01	20240110	160	WT	sec01	F	KA	29	15.58701444	3.877378508	23.29741365	0.537483256	0.133702707	0.803359091	0.547257185	0.13384451	0.803120464
5	139	2M	young	M1	Brn01	20240110	160	WT	sec01	F	KA	24	21.6999619	8.504096985	23.62323946	0.904165079	0.354337374	0.984301644	0.963454664	0.355092704	1
5	140	2M	young	M1	Brn01	20240110	160	WT	sec01	F	KA	46	41.58605319	19.99012733	45.67029834	0.904044635	0.434567985	0.992832573	0.915480256	0.438025475	1
5	141	2M	young	M1	Brn01	20240110	160	WT	sec01	F	KA	50	44.69126427	15.70261699	49.27284658	0.893825285	0.31405234	0.985456932	0.884428144	0.317738622	1
5	142	2M	young	M1	Brn01	20240110	160	WT	sec01	F	KA	23	18.29622334	8.033707172	22.57296085	0.795487971	0.349291616	0.981433081	0.797070265	0.358854055	0.995986849
5	143	2M	young	M1	Brn01	20240110	160	WT	sec01	F	KA	9	2.811520547	0.725230791	5.599023461	0.312391172	0.080581199	0.622113718	0.309796289	0.081773099	0.628801405
5	144	2M	young	M1	Brn01	20240110	160	WT	sec01	F	KA	14	11.99278259	5.195376545	13.72961009	0.856627328	0.371098325	0.980686435	0.866697192	0.371786058	0.99961853
5	145	2M	young	M1	Brn01	20240110	160	WT	sec01	F	KA	221	213.0571909	93.68076614	219.6060731	0.964059687	0.423894869	0.993692638	1	0.421149001	1
5	146	2M	young	M1	Brn01	20240110	160	WT	sec01	F	KA	24	17.73067826	5.967605114	22.99484247	0.738778261	0.248650213	0.958118436	0.703318834	0.252384216	0.982238472
5	147	2M	young	M1	Brn01	20240110	160	WT	sec01	F	KA	65	39.81339753	18.54221423	50.13711745	0.612513808	0.285264834	0.771340268	0.611902028	0.294117659	0.790325791
5	148	2M	young	M1	Brn01	20240110	160	WT	sec01	F	KA	36	20.85986117	9.392889336	19.26976436	0.579440588	0.260913593	0.535271232	0.575707614	0.264545649	0.533501208
5	149	2M	young	M1	Brn01	20240110	160	WT	sec01	F	KA	6	3.06669721	0.487953	2.868055254	0.511116202	0.0813255	0.478009209	0.537590623	0.082642861	0.476508737
5	150	2M	young	M1	Brn01	20240110	160	WT	sec01	F	KA	22	14.8726787	4.058808267	20.59134817	0.67603085	0.184491285	0.935970371	0.678904414	0.188860908	0.978591621
5	151	2M	young	M1	Brn01	20240110	160	WT	sec01	F	KA	24	15.4177767	3.544976011	14.27699721	0.642407363	0.147707334	0.594874884	0.651880682	0.145250633	0.606134117
5	152	2M	young	M1	Brn01	20240110	160	WT	sec01	F	KA	214	183.1377427	82.78109407	212.9734493	0.855783844	0.386827542	0.995203034	0.846570551	0.370016009	1
5	153	2M	young	M1	Brn01	20240110	160	WT	sec01	F	KA	39	33.22426188	14.23266956	38.81962305	0.851904151	0.364940245	0.99537495	0.859342337	0.345883876	1
5	154	2M	young	M1	Brn01	20240110	160	WT	sec01	F	KA	38	35.1563285	16.60143429	37.176898	0.925166539	0.43687985	0.978339421	0.962279677	0.44084841	0.98275733
5	155	2M	young	M1	Brn01	20240110	160	WT	sec01	F	KA	944	788.8459905	333.3378958	929.158175	0.835641939	0.353112178	0.984277728	0.840436399	0.335225463	1
5	156	2M	young	M1	Brn01	20240110	160	WT	sec01	F	KA	28	13.15692383	3.194491491	14.94233629	0.469890137	0.114088982	0.533654868	0.470588237	0.114045933	0.5459373
5	157	2M	young	M1	Brn01	20240110	160	WT	sec01	F	KA	546	470.4525219	184.8093537	543.6676433	0.861634655	0.33847867	0.995728284	0.847394526	0.281986713	1
5	158	2M	young	M1	Brn01	20240110	160	WT	sec01	F	KA	11	4.247653961	1.093675137	5.557518899	0.38615036	0.099425012	0.505228991	0.388342112	0.099694818	0.518478692
5	159	2M	young	M1	Brn01	20240110	160	WT	sec01	F	KA	26	10.64348814	4.681345865	19.637766	0.409364928	0.180051764	0.755298692	0.404760808	0.179659724	0.766414881
5	160	2M	young	M1	Brn01	20240110	160	WT	sec01	F	KA	496	458.2038757	161.397696	485.4115512	0.923798136	0.325398581	0.978652321	0.955123246	0.313420296	1
5	161	2M	young	M1	Brn01	20240110	160	WT	sec01	F	KA	34	14.111696	4.418554984	23.66315717	0.415049882	0.1299575	0.695975211	0.404837102	0.131914243	0.70501256
5	162	2M	young	M1	Brn01	20240110	160	WT	sec01	F	KA	22	18.34265643	6.665033996	21.74763101	0.833757111	0.302956091	0.988528682	0.833798707	0.30280003	1
5	163	2M	young	M1	Brn01	20240110	160	WT	sec01	F	KA	5	3.897016883	1.968764782	4.757000089	0.779403377	0.393752956	0.951400018	0.812596321	0.393545434	0.958159775
5	164	2M	young	M1	Brn01	20240110	160	WT	sec01	F	KA	8	3.926298916	0.938963905	3.632349133	0.490787365	0.117370488	0.454043642	0.492393374	0.116304263	0.457038224
5	165	2M	young	M1	Brn01	20240110	160	WT	sec01	F	KA	23	20.22822922	3.900587454	21.62345314	0.879488227	0.169590759	0.940150137	0.888700694	0.169741355	0.985915929
5	166	2M	young	M1	Brn01	20240110	160	WT	sec01	F	KA	263	195.5891358	68.95342943	243.9438775	0.743684927	0.26218034	0.927543261	0.734920263	0.252872512	1
5	167	2M	young	M1	Brn01	20240110	160	WT	sec01	F	KA	170	164.2005647	68.17135866	168.4965285	0.965885675	0.401007992	0.99115605	1	0.404669255	1
5	168	2M	young	M1	Brn01	20240110	160	WT	sec01	F	KA	51	50.11522084	24.80967423	50.84058905	0.982651389	0.486464201	0.996874295	1	0.484214544	1
5	169	2M	young	M1	Brn01	20240110	160	WT	sec01	F	KA	35	22.16398886	6.16855114	26.96241701	0.633256825	0.176244318	0.770354772	0.668360412	0.165133141	0.775883108
5	170	2M	young	M1	Brn01	20240110	160	WT	sec01	F	KA	16	12.85197222	2.52881664	11.13728547	0.803248264	0.15805104	0.696080342	0.819851995	0.160524905	0.710475326
5	171	2M	young	M1	Brn01	20240110	160	WT	sec01	F	KA	29	26.05223161	12.16333258	28.41782248	0.898352814	0.419425261	0.979924913	0.921736479	0.416769668	1
5	172	2M	young	M1	Brn01	20240110	160	WT	sec01	F	KA	58	31.63872734	10.35564198	54.43860543	0.545495299	0.178545551	0.938596645	0.52492559	0.178606853	1
5	173	2M	young	M1	Brn01	20240110	160	WT	sec01	F	KA	26	13.30811018	5.188632071	23.54592198	0.511850391	0.199562772	0.905612384	0.507972836	0.199755862	0.909315646
5	174	2M	young	M1	Brn01	20240110	160	WT	sec01	F	KA	242	137.1163043	45.50258647	240.5952544	0.566596299	0.188027217	0.994195266	0.555016398	0.185259789	1
5	175	2M	young	M1	Brn01	20240110	160	WT	sec01	F	KA	65	46.91558719	9.858182713	57.62006563	0.721778264	0.151664349	0.886462548	0.700686663	0.153307393	0.958793014
5	176	2M	young	M1	Brn01	20240110	160	WT	sec01	F	KA	69	38.62301031	12.33821614	65.39043254	0.559753773	0.178814727	0.947687428	0.538422227	0.178606853	1
5	177	2M	young	M1	Brn01	20240110	160	WT	sec01	F	KA	9	3.889341563	1.267277047	8.048813641	0.432149063	0.140808561	0.894312627	0.4401007	0.140634775	0.920477599
5	178	2M	young	M1	Brn01	20240110	160	WT	sec01	F	KA	52	47.39761961	11.71696034	51.89831394	0.911492685	0.22532616	0.998044499	0.911497653	0.219302669	1
5	179	2M	young	M1	Brn01	20240110	160	WT	sec01	F	KA	54	25.8669261	17.60236511	51.40788895	0.47901715	0.325969724	0.951997943	0.481010139	0.325352877	1
5	180	2M	young	M1	Brn01	20240110	160	WT	sec01	F	KA	209	128.6007933	38.37140462	203.4197605	0.6153148	0.183595237	0.97330029	0.612359822	0.191119246	1
5	181	2M	young	M1	Brn01	20240110	160	WT	sec01	F	KA	63	33.33304334	13.01937899	62.85645837	0.529095926	0.206656809	0.997721561	0.524094015	0.200068668	1
5	182	2M	young	M1	Brn01	20240110	160	WT	sec01	F	KA	38	17.42508587	7.06953539	29.53591198	0.458554891	0.186040405	0.777260842	0.445288777	0.182681009	0.829388857
5	183	2M	young	M1	Brn01	20240110	160	WT	sec01	F	KA	23	8.685053766	3.682612404	21.3942017	0.377611033	0.160113583	0.930182682	0.37169452	0.161318384	0.954383165
5	184	2M	young	M1	Brn01	20240110	160	WT	sec01	F	KA	9	3.621240526	1.118440516	4.994018495	0.402360058	0.124271168	0.554890944	0.408117801	0.121919584	0.569588751
5	185	2M	young	M1	Brn01	20240110	160	WT	sec01	F	KA	23	9.2111848	3.003448553	22.65407795	0.400486296	0.13058472	0.984959911	0.407080188	0.130983442	1
5	186	2M	young	M1	Brn01	20240110	160	WT	sec01	F	KA	123	84.79909992	26.89547572	116.7821775	0.689423577	0.218662404	0.949448598	0.704272509	0.21799802	1
5	187	2M	young	M1	Brn01	20240110	160	WT	sec01	F	KA	37	14.39894715	3.885145314	30.79232478	0.389160734	0.105003927	0.832224994	0.386854351	0.103135727	0.851522088
5	188	2M	young	M1	Brn01	20240110	160	WT	sec01	F	KA	18	6.795315504	2.394674592	11.03074694	0.377517528	0.133037477	0.612819274	0.368642718	0.131837949	0.619607866
5	189	2M	young	M1	Brn01	20240110	160	WT	sec01	F	KA	167	91.60753793	42.93830794	165.5918061	0.548548131	0.257115616	0.991567701	0.539963365	0.258709088	1
5	190	2M	young	M1	Brn01	20240110	160	WT	sec01	F	KA	106	60.44609734	27.32249941	105.0930037	0.570246201	0.257759428	0.991443432	0.559792459	0.249317154	1
5	191	2M	young	M1	Brn01	20240110	160	WT	sec01	F	KA	5	2.641123116	0.899687201	4.777401388	0.528224623	0.17993744	0.955480278	0.532410175	0.181094073	0.957885116
5	192	2M	young	M1	Brn01	20240110	160	WT	sec01	F	KA	223	135.0401157	37.98809797	215.7605552	0.605561057	0.170350215	0.967536122	0.616701007	0.173693448	1
5	193	2M	young	M1	Brn01	20240110	160	WT	sec01	F	KA	67	47.02719152	19.20747685	65.37119097	0.701898381	0.286678759	0.975689417	0.706279069	0.27926299	1
5	194	2M	young	M1	Brn01	20240110	160	WT	sec01	F	KA	37	18.78251317	5.765011057	35.79674989	0.507635491	0.15581111	0.967479727	0.499496445	0.147035941	1
5	195	2M	young	M1	Brn01	20240110	160	WT	sec01	F	KA	5	2.46665141	0.798657194	3.979644537	0.493330282	0.159731439	0.795928907	0.499465927	0.160082392	0.816235602
5	196	2M	young	M1	Brn01	20240110	160	WT	sec01	F	KA	56	45.50833887	16.98915085	46.52999163	0.812648908	0.303377694	0.830892708	0.778316915	0.296269178	0.889951944
5	197	2M	young	M1	Brn01	20240110	160	WT	sec01	F	KA	165	106.9860989	44.69018087	164.1574428	0.648400599	0.270849581	0.994893593	0.651232183	0.26742962	1
5	198	2M	young	M1	Brn01	20240110	160	WT	sec01	F	KA	59	40.83221197	13.07321277	55.82119489	0.692071389	0.221579878	0.946121947	0.699191272	0.219775692	1
5	199	2M	young	M1	Brn01	20240110	160	WT	sec01	F	KA	964	560.3312587	254.0897688	957.5001146	0.581256492	0.263578598	0.99325738	0.547920942	0.268039972	1
5	200	2M	young	M1	Brn01	20240110	160	WT	sec01	F	KA	10	6.119203508	2.026916936	7.944548666	0.611920351	0.202691694	0.794454867	0.614755452	0.203021288	0.81461817
5	201	2M	young	M1	Brn01	20240110	160	WT	sec01	F	KA	13	5.234805852	1.720057979	6.016464412	0.402677373	0.132312152	0.462804955	0.407080173	0.131685361	0.466689542
5	202	2M	young	M1	Brn01	20240110	160	WT	sec01	F	KA	38	22.72181273	7.971007884	37.09506375	0.59794244	0.209763365	0.976185888	0.60735482	0.214084074	1
5	203	2M	young	M1	Brn01	20240110	160	WT	sec01	F	KA	27	16.69549102	6.022659674	16.63012132	0.618351519	0.223061469	0.615930419	0.618577868	0.224071108	0.628633559
5	204	2M	young	M1	Brn01	20240110	160	WT	sec01	F	KA	17	8.655008703	3.634409115	13.35121691	0.509118159	0.213788771	0.785365701	0.521667808	0.216044866	0.79788664
5	205	2M	young	M1	Brn01	20240110	160	WT	sec01	F	KA	23	11.55188835	3.560646981	12.39240104	0.502256015	0.154810738	0.538800045	0.487953007	0.15677882	0.544037551
5	206	2M	young	M1	Brn01	20240110	160	WT	sec01	F	KA	20	7.420477629	2.215350591	11.53792626	0.371023881	0.11076753	0.576896313	0.372915238	0.108278021	0.580087006
5	207	2M	young	M1	Brn01	20240110	160	WT	sec01	F	KA	19	11.8787061	5.671213865	18.94834822	0.625195058	0.29848494	0.997281485	0.628076613	0.299641401	1
5	208	2M	young	M1	Brn01	20240110	160	WT	sec01	F	KA	40	31.64022249	12.56960401	39.57247275	0.791005562	0.3142401	0.989311819	0.798657179	0.314335853	1
5	209	2M	young	M1	Brn01	20240110	160	WT	sec01	F	KA	36	25.44461739	13.4436256	27.25223166	0.706794928	0.373434044	0.757006435	0.73194474	0.376272231	0.781170368
5	210	2M	young	M1	Brn01	20240110	160	WT	sec01	F	KA	35	25.68194097	8.073060259	28.74778354	0.733769742	0.230658865	0.821365244	0.727855355	0.231746398	0.814663917
5	211	2M	young	M1	Brn01	20240110	160	WT	sec01	F	KA	22	17.58374918	5.367589816	16.388632	0.799261326	0.243981355	0.744937818	0.812069893	0.251407653	0.757701993
5	212	2M	young	M1	Brn01	20240110	160	WT	sec01	F	KA	97	73.59177536	29.48552686	96.30257124	0.758678096	0.303974504	0.992810013	0.761371791	0.300190732	1
5	213	2M	young	M1	Brn01	20240110	160	WT	sec01	F	KA	102	87.14879078	25.9507439	100.8956282	0.85439991	0.254419058	0.989172826	0.866147876	0.238452733	1
5	214	2M	young	M1	Brn01	20240110	160	WT	sec01	F	KA	149	113.2051576	52.66013584	148.2531624	0.759766158	0.35342373	0.994987667	0.761127621	0.32494086	1
5	215	2M	young	M1	Brn01	20240110	160	WT	sec01	F	KA	215	159.7899897	63.31622814	214.3865415	0.743209254	0.294494084	0.997146705	0.737560093	0.286419466	1
5	216	2M	young	M1	Brn01	20240110	160	WT	sec01	F	KA	8	6.94801265	1.709452957	5.928404629	0.868501581	0.21368162	0.741050579	0.8741436	0.214053556	0.745052278
5	217	2M	young	M1	Brn01	20240110	160	WT	sec01	F	KA	241	192.033722	55.99577338	231.3600366	0.796820423	0.232347607	0.960000152	0.798695356	0.221644923	1
5	218	2M	young	M1	Brn01	20240110	160	WT	sec01	F	KA	20	14.92916757	6.610299885	19.94279397	0.746458378	0.330514994	0.997139698	0.74364841	0.325230807	1
5	219	2M	young	M1	Brn01	20240110	160	WT	sec01	F	KA	85	44.20399803	18.83479059	62.37224379	0.520047036	0.221585772	0.733791103	0.539627701	0.22014191	0.731113136
5	220	2M	young	M1	Brn01	20240110	160	WT	sec01	F	KA	15	9.485862553	2.509025723	12.91386282	0.632390837	0.167268382	0.860924188	0.648493171	0.16847486	0.87402153
5	221	2M	young	M1	Brn01	20240110	160	WT	sec01	F	KA	378	292.5615324	89.33380634	376.2991074	0.773972308	0.236332821	0.995500284	0.773128867	0.236194402	1
5	222	2M	young	M1	Brn01	20240110	160	WT	sec01	F	KA	161	112.5624784	57.50197604	159.846418	0.699145828	0.357155131	0.992834895	0.694872975	0.339742124	1
5	223	2M	young	M1	Brn01	20240110	160	WT	sec01	F	KA	11	8.02705431	0.812420838	6.324269474	0.72973221	0.07385644	0.574933589	0.737628758	0.074860763	0.583039582
5	224	2M	young	M1	Brn01	20240110	160	WT	sec01	F	KA	38	23.3097735	7.92726025	34.50113678	0.613415092	0.208612112	0.907924652	0.621210039	0.200747699	0.925719082
5	225	2M	young	M1	Brn01	20240110	160	WT	sec01	F	KA	16	11.31726563	3.437521949	15.94287026	0.707329102	0.214845122	0.996429391	0.712962568	0.21469444	1
5	226	2M	young	M1	Brn01	20240110	160	WT	sec01	F	KA	51	34.98005646	11.5679103	45.80619532	0.68588346	0.226821771	0.898160693	0.678820491	0.220729381	0.987701237
5	227	2M	young	M1	Brn01	20240110	160	WT	sec01	F	KA	7	6.015823662	1.558434427	5.215152204	0.85940338	0.22263349	0.745021743	0.867528826	0.223445483	0.773327202
5	228	2M	young	M1	Brn01	20240110	160	WT	sec01	F	KA	117	71.46617818	31.75902955	114.311635	0.610822036	0.271444697	0.977022522	0.632906079	0.25358206	1
5	229	2M	young	M1	Brn01	20240110	160	WT	sec01	F	KA	53	39.2680859	10.18912028	52.97750819	0.740907281	0.192247552	0.999575626	0.741809726	0.200732432	1
5	230	2M	young	M1	Brn01	20240110	160	WT	sec01	F	KA	22	12.47319755	3.180895709	15.20755315	0.566963525	0.144586169	0.691252416	0.590081632	0.142534524	0.684565485
5	231	2M	young	M1	Brn01	20240110	160	WT	sec01	F	KA	24	11.50803393	3.111085698	19.49208838	0.479501414	0.129628571	0.812170349	0.479743659	0.133470669	0.846631587
5	232	2M	young	M1	Brn01	20240110	160	WT	sec01	F	KA	48	31.82627624	11.83514158	44.89097428	0.663047422	0.24656545	0.935228631	0.674403012	0.237003133	1
5	233	2M	young	M1	Brn01	20240110	160	WT	sec01	F	KA	64	44.83625549	15.64940879	52.68648839	0.700566492	0.244522012	0.823226381	0.703456163	0.252384216	0.799694836
5	234	2M	young	M1	Brn01	20240110	160	WT	sec01	F	KA	68	41.84840176	7.760784294	63.77943081	0.615417673	0.114129181	0.937932806	0.631326795	0.106157012	1
5	235	2M	young	M1	Brn01	20240110	160	WT	sec01	F	KA	10	4.197909504	1.688960105	4.885740399	0.41979095	0.168896011	0.48857404	0.431448847	0.170565352	0.495124757
5	236	2M	young	M1	Brn01	20240110	160	WT	sec01	F	KA	46	18.06161585	6.062867165	29.74779889	0.392643823	0.13180146	0.64669128	0.396810859	0.126695663	0.659967959
5	237	2M	young	M1	Brn01	20240110	160	WT	sec01	F	KA	6	2.469626904	1.400061041	3.21495384	0.411604484	0.233343507	0.53582564	0.412588686	0.233630881	0.537911057
5	238	2M	young	M1	Brn01	20240110	160	WT	sec01	F	KA	19	8.196108967	4.151949376	11.40062565	0.431374156	0.218523651	0.600032929	0.437979698	0.216739148	0.605043113
5	239	2M	young	M1	Brn01	20240110	160	WT	sec01	F	KA	57	26.36316466	11.74163422	37.63346308	0.462511661	0.205993583	0.660236194	0.476295114	0.20881971	0.660906374
5	240	2M	young	M1	Brn01	20240110	160	WT	sec01	F	KA	8	4.600854456	2.356481284	4.560448587	0.575106807	0.29456016	0.570056073	0.576104343	0.295765609	0.591424406
5	241	2M	young	M1	Brn01	20240110	160	WT	sec01	F	KA	14	9.943358541	3.594094753	7.260166377	0.710239896	0.256721054	0.518583313	0.720714152	0.257602811	0.529869556
5	242	2M	young	M1	Brn01	20240110	160	WT	sec01	F	KA	6	3.943541586	1.84835583	2.831662476	0.657256931	0.308059305	0.471943746	0.653330266	0.310765237	0.477119088
5	243	2M	young	M1	Brn01	20240110	160	WT	sec01	F	KA	11	7.673273861	2.216876507	9.445288777	0.697570351	0.201534228	0.858662616	0.695307851	0.203440912	0.871541917
5	244	2M	young	M1	Brn01	20240110	160	WT	sec01	F	KA	9	2.547844663	1.23860532	5.409460574	0.283093851	0.137622813	0.601051175	0.288654923	0.13903258	0.609781027
5	245	2M	young	M1	Brn01	20240110	160	WT	sec01	F	KA	117	40.93580517	19.94264133	111.0906996	0.349878677	0.170449926	0.949493159	0.349340051	0.150537878	0.988250554
5	246	2M	young	M1	Brn01	20240110	160	WT	sec01	F	KA	54	16.45070569	9.300099224	43.70203722	0.304642698	0.17222406	0.809296985	0.293461502	0.172671095	0.809307992
5	247	2M	young	M1	Brn01	20240110	160	WT	sec01	F	KA	12	4.281879872	2.237064168	11.43848324	0.356823323	0.186422014	0.953206937	0.371923387	0.189822227	0.962813735
5	248	2M	young	M1	Brn01	20240110	160	WT	sec01	F	KA	46	14.72242311	6.955565706	40.36878002	0.320052676	0.15120795	0.877582174	0.320897222	0.151750967	0.95306325
5	249	2M	young	M1	Brn01	20240110	160	WT	sec01	F	KA	33	8.887266412	4.244373217	25.86527812	0.269311103	0.12861737	0.783796307	0.277019918	0.128976882	0.773197532
5	250	2M	young	M1	Brn01	20240110	160	WT	sec01	F	KA	89	29.31972235	15.9498589	88.322896	0.329435083	0.179211898	0.99239209	0.33388266	0.172129393	1
5	251	2M	young	M1	Brn01	20240110	160	WT	sec01	F	KA	97	54.03485185	21.41428233	93.23791873	0.557060328	0.220765797	0.961215657	0.553177685	0.203746088	1
5	252	2M	young	M1	Brn01	20240110	160	WT	sec01	F	KA	7	2.123537004	0.989105061	4.723170757	0.303362429	0.141300723	0.67473868	0.30965896	0.141031511	0.677187741
5	253	2M	young	M1	Brn01	20240110	160	WT	sec01	F	KA	228	83.05310141	56.72167566	225.8074616	0.364267989	0.248779279	0.990383603	0.366796374	0.249774933	1
5	254	2M	young	M1	Brn01	20240110	160	WT	sec01	F	KA	49	30.82899231	12.58808273	46.49916828	0.629163108	0.256899648	0.948962618	0.634569317	0.247371636	1
5	255	2M	young	M1	Brn01	20240110	160	WT	sec01	F	KA	848	330.9578093	231.6235296	836.837934	0.390280435	0.273140955	0.986837186	0.392050058	0.26654458	1
5	256	2M	young	M1	Brn01	20240110	160	WT	sec01	F	KA	93	44.85534447	24.75593178	92.5925079	0.482315532	0.266192815	0.995618365	0.484153509	0.265270472	1
5	257	2M	young	M1	Brn01	20240110	160	WT	sec01	F	KA	100	53.42478067	15.97077893	99.05902177	0.534247807	0.159707789	0.990590218	0.540810227	0.165117875	1
5	258	2M	young	M1	Brn01	20240110	160	WT	sec01	F	KA	122	35.3118028	17.49579614	109.2138858	0.289441007	0.143408165	0.895195786	0.292210281	0.13276875	0.992858768
5	259	2M	young	M1	Brn01	20240110	160	WT	sec01	F	KA	671	268.8829941	169.6255896	652.7311203	0.400719812	0.252795215	0.972773652	0.395979255	0.224162661	1
5	260	2M	young	M1	Brn01	20240110	160	WT	sec01	F	KA	46	20.32361329	16.07194623	45.70135045	0.44181768	0.349390136	0.993507618	0.442038596	0.354695976	1
5	261	2M	young	M1	Brn01	20240110	160	WT	sec01	F	KA	194	89.59806237	34.4894637	191.3073624	0.461845682	0.177780741	0.986120425	0.463462263	0.167040512	1
5	262	2M	young	M1	Brn01	20240110	160	WT	sec01	F	KA	32	13.25165179	6.357259497	31.84914929	0.414114119	0.198664359	0.995285915	0.417532623	0.201556414	1
5	263	2M	young	M1	Brn01	20240110	160	WT	sec01	F	KA	20	7.61188677	3.22401768	10.40680555	0.380594338	0.161200884	0.520340277	0.387716502	0.16171512	0.519203484
5	264	2M	young	M1	Brn01	20240110	160	WT	sec01	F	KA	145	65.12812993	28.12207212	140.3260548	0.449159517	0.193945325	0.967765895	0.44551003	0.183924623	1
5	265	2M	young	M1	Brn01	20240110	160	WT	sec01	F	KA	859	370.3542838	213.8615548	841.6651254	0.431145848	0.248965722	0.979819704	0.429488063	0.248836502	1
5	266	2M	young	M1	Brn01	20240110	160	WT	sec01	F	KA	98	44.98768595	16.67386889	92.90864402	0.45905802	0.170141519	0.948047388	0.457877457	0.154436558	1
5	267	2M	young	M1	Brn01	20240110	160	WT	sec01	F	KA	138	57.34108493	34.65200274	137.0310217	0.415515108	0.251101469	0.992978418	0.409811556	0.23219654	1
5	268	2M	young	M1	Brn01	20240110	160	WT	sec01	F	KA	7	2.882490277	1.500968963	4.838422239	0.411784325	0.214424138	0.691203177	0.42455177	0.218226902	0.703768969
5	269	2M	young	M1	Brn01	20240110	160	WT	sec01	F	KA	16	3.739086002	1.919020377	9.368795246	0.233692875	0.119938774	0.585549703	0.232364386	0.121919587	0.605508506
5	270	2M	young	M1	Brn01	20240110	160	WT	sec01	F	KA	13	4.680109888	1.521629646	6.410788178	0.360008453	0.117048434	0.493137552	0.365934238	0.120180055	0.495353639
5	271	2M	young	M1	Brn01	20240110	160	WT	sec01	F	KA	277	151.7130995	74.13205159	275.6387427	0.54770072	0.267624735	0.995085714	0.542046249	0.263691157	1
5	272	2M	young	M1	Brn01	20240110	160	WT	sec01	F	KA	12	4.040360123	0.857236587	7.24100098	0.336696677	0.071436382	0.603416748	0.345342189	0.070984967	0.629510939
5	273	2M	young	M1	Brn01	20240110	160	WT	sec01	F	KA	34	12.60633251	3.232745849	28.6212405	0.370774486	0.09508076	0.841801191	0.375341415	0.094300754	0.852429986
5	274	2M	young	M1	Brn01	20240110	160	WT	sec01	F	KA	73	33.75442126	15.38144507	72.34731048	0.462389332	0.210704727	0.991059048	0.438628212	0.206225678	1
5	275	2M	young	M1	Brn01	20240110	160	WT	sec01	F	KA	32	14.33478293	5.091035351	29.68459594	0.447961967	0.159094855	0.927643623	0.456229508	0.157167926	0.957518876
5	276	2M	young	M1	Brn01	20240110	160	WT	sec01	F	KA	324	160.662074	78.0142518	322.888487	0.495870599	0.240784728	0.996569404	0.494056612	0.229053184	1
5	277	2M	young	M1	Brn01	20240110	160	WT	sec01	F	KA	98	46.62816828	16.18313873	90.25908303	0.475797636	0.165134069	0.921011051	0.460471511	0.158129245	0.956496537
5	278	2M	young	M1	Brn01	20240110	160	WT	sec01	F	KA	87	32.69631498	14.83265436	86.26601052	0.375819712	0.17049028	0.991563339	0.384740978	0.171389334	1
5	279	2M	young	M1	Brn01	20240110	160	WT	sec01	F	KA	36	19.50881195	14.6004425	32.2051118	0.541911443	0.405567847	0.894586439	0.521278679	0.413076967	0.923781157
5	280	2M	young	M1	Brn01	20240110	160	WT	sec01	F	KA	36	21.41591501	9.173830748	35.82732892	0.594886528	0.254828632	0.995203581	0.603356957	0.257297635	1
5	281	2M	young	M1	Brn01	20240110	160	WT	sec01	F	KA	183	101.3322653	48.62865663	182.0128635	0.553728226	0.265730364	0.994605811	0.541916549	0.269001305	1
5	282	2M	young	M1	Brn01	20240110	160	WT	sec01	F	KA	39	18.06184474	6.714152738	31.48210865	0.463124224	0.172157763	0.807233555	0.462272078	0.175020985	0.837117583
5	283	2M	young	M1	Brn01	20240110	160	WT	sec01	F	KA	48	27.35559639	11.81350426	47.67333484	0.569908258	0.246114672	0.993194476	0.558510721	0.247394517	1
5	284	2M	young	M1	Brn01	20240110	160	WT	sec01	F	KA	33	17.09094381	6.052323207	27.08863968	0.517907388	0.183403734	0.820867869	0.532906085	0.18786145	0.845525295
5	285	2M	young	M1	Brn01	20240110	160	WT	sec01	F	KA	15	7.724727124	3.335362777	14.7143206	0.514981808	0.222357518	0.980954707	0.511512935	0.226161592	0.989768833
5	286	2M	young	M1	Brn01	20240110	160	WT	sec01	F	KA	44	27.1074236	11.64905773	43.28387892	0.616077809	0.264751312	0.983724521	0.617944598	0.267215997	0.998413086
5	287	2M	young	M1	Brn01	20240110	160	WT	sec01	F	KA	174	124.6953536	48.17027542	172.5476464	0.716639963	0.276840663	0.99165314	0.713862836	0.263859004	1
5	288	2M	young	M1	Brn01	20240110	160	WT	sec01	F	KA	11	4.81210041	1.417456329	5.506507963	0.437463674	0.128859666	0.500591633	0.442366675	0.12767987	0.511482418
5	289	2M	young	M1	Brn01	20240110	160	WT	sec01	F	KA	294	161.7743343	72.65229271	290.2354465	0.550252838	0.247116642	0.987195396	0.559975564	0.230823219	1
5	290	2M	young	M1	Brn01	20240110	160	WT	sec01	F	KA	138	85.48216966	34.06529343	134.4339512	0.619436012	0.246849952	0.974159067	0.601480126	0.248401612	1
5	291	2M	young	M1	Brn01	20240110	160	WT	sec01	F	KA	104	66.7010147	33.55286479	103.4056154	0.641355911	0.3226237	0.994284763	0.633966565	0.317814916	1
5	292	2M	young	M1	Brn01	20240110	160	WT	sec01	F	KA	26	14.82328534	5.953582063	21.43327987	0.570126359	0.228983926	0.824356918	0.564950049	0.231036857	0.855863273
5	293	2M	young	M1	Brn01	20240110	160	WT	sec01	F	KA	6	4.254489958	1.322682545	5.739848912	0.70908166	0.220447091	0.956641485	0.719691753	0.220325023	0.953826189
5	294	2M	young	M1	Brn01	20240110	160	WT	sec01	F	KA	72	58.08062869	23.49683377	71.76649117	0.806675399	0.326344913	0.996756822	0.817807257	0.332951844	1
5	295	2M	young	M1	Brn01	20240110	160	WT	sec01	F	KA	95	44.83050281	15.60730909	91.52559698	0.47190003	0.164287464	0.963427337	0.472495615	0.151071951	1
5	296	2M	young	M1	Brn01	20240110	160	WT	sec01	F	KA	61	37.47222084	13.08670183	57.95626777	0.614298702	0.214536096	0.95010275	0.609536886	0.208979934	1
5	297	2M	young	M1	Brn01	20240110	160	WT	sec01	F	KA	38	25.53864348	8.923949063	35.57569242	0.672069565	0.234840765	0.936202432	0.677561581	0.23930724	0.973662913
5	298	2M	young	M1	Brn01	20240110	160	WT	sec01	F	KA	29	23.85319293	8.750728637	28.14576942	0.822523894	0.301749263	0.970543773	0.841100156	0.307492182	1
5	299	2M	young	M1	Brn01	20240110	160	WT	sec01	F	KA	21	19.76928353	6.879713118	19.56353086	0.941394454	0.327605387	0.931596708	0.963233382	0.328748003	0.965682447
5	300	2M	young	M1	Brn01	20240110	160	WT	sec01	F	KA	25	19.96533149	4.584893562	14.11136037	0.79861326	0.183395742	0.564454415	0.806668192	0.191599913	0.583108246
5	301	2M	young	M1	Brn01	20240110	160	WT	sec01	F	KA	26	20.28882283	5.469367519	19.81348902	0.78033934	0.210360289	0.76205727	0.758281827	0.218341351	0.769085228
5	302	2M	young	M1	Brn01	20240110	160	WT	sec01	F	KA	76	55.48931122	15.07244982	66.36601806	0.730122516	0.198321708	0.87323708	0.756298184	0.18820478	0.880674422
5	303	2M	young	M1	Brn01	20240110	160	WT	sec01	F	KA	32	26.7687037	7.050614178	30.00364697	0.836521991	0.220331693	0.937613968	0.861478627	0.222461283	0.957137406
5	304	2M	young	M1	Brn01	20240110	160	WT	sec01	F	KA	6	4.580834746	1.127504393	5.019302607	0.763472458	0.187917399	0.836550434	0.773174644	0.190936148	0.852170587
5	305	2M	young	M1	Brn01	20240110	160	WT	sec01	F	KA	45	17.71267265	6.62552835	44.79969478	0.393614948	0.147233963	0.995548773	0.383566022	0.147188529	1
5	306	2M	young	M1	Brn01	20240110	160	WT	sec01	F	KA	16	6.772808492	2.238574848	10.24768442	0.423300531	0.139910928	0.640480276	0.423529416	0.140383005	0.651758611
5	307	2M	young	M1	Brn01	20240110	160	WT	sec01	F	KA	88	50.21145946	14.3957885	84.29243898	0.570584767	0.163588506	0.957868625	0.563225746	0.160753801	1
5	308	2M	young	M1	Brn01	20240110	160	WT	sec01	F	KA	47	25.40283826	9.708857834	46.49330884	0.54048592	0.206571443	0.989219337	0.531631947	0.215060659	1
5	309	2M	young	M1	Brn01	20240110	160	WT	sec01	F	KA	111	72.50624871	33.82201871	109.3402914	0.653209448	0.304702871	0.985047671	0.665758759	0.289036393	1
5	310	2M	young	M1	Brn01	20240110	160	WT	sec01	F	KA	15	7.552483439	2.506080702	14.90676737	0.503498896	0.167072047	0.993784491	0.511528194	0.167139694	1
5	311	2M	young	M1	Brn01	20240110	160	WT	sec01	F	KA	40	23.28453505	10.16362251	39.47490644	0.582113376	0.254090563	0.986872661	0.578759432	0.253345549	1
5	312	2M	young	M1	Brn01	20240110	160	WT	sec01	F	KA	171	92.24397644	29.67421992	161.7595176	0.539438459	0.17353345	0.945962091	0.539429307	0.162119478	1
5	313	2M	young	M1	Brn01	20240110	160	WT	sec01	F	KA	128	93.40332651	41.87080184	124.6406349	0.729713488	0.327115639	0.97375496	0.740444064	0.324834049	1
5	314	2M	young	M1	Brn01	20240110	160	WT	sec01	F	KA	26	19.02069122	7.821576238	25.45908302	0.731565047	0.300829855	0.979195501	0.715022504	0.2970016	1
5	315	2M	young	M1	Brn01	20240110	160	WT	sec01	F	KA	22	12.87147319	6.117753893	19.63123506	0.585066963	0.278079722	0.892328867	0.598611414	0.276325613	0.949355304
5	316	2M	young	M1	Brn01	20240110	160	WT	sec01	F	KA	95	41.05493248	15.71993595	79.53479838	0.432157184	0.16547301	0.837208404	0.440634787	0.155718319	0.815495551
5	317	2M	young	M1	Brn01	20240110	160	WT	sec01	F	KA	117	76.28075078	33.50817122	116.1301746	0.651972229	0.286394626	0.992565595	0.660006106	0.28253606	1
5	318	2M	young	M1	Brn01	20240110	160	WT	sec01	F	KA	59	36.99168396	12.03532462	57.8645761	0.626977694	0.203988553	0.980755527	0.622018754	0.199809261	1
5	319	2M	young	M1	Brn01	20240110	160	WT	sec01	F	KA	22	7.098054469	1.808255121	15.08947885	0.322638839	0.082193415	0.685885402	0.334081024	0.083100632	0.708491623
5	320	2M	young	M1	Brn01	20240110	160	WT	sec01	F	KA	204	120.5112229	53.05282673	202.6555429	0.590741289	0.260062876	0.993409524	0.599862695	0.265751123	1
5	321	2M	young	M1	Brn01	20240110	160	WT	sec01	F	KA	36	22.33694997	8.385137737	35.53139549	0.620470833	0.232920493	0.986983208	0.648859382	0.239673451	1
5	322	2M	young	M1	Brn01	20240110	160	WT	sec01	F	KA	67	43.50141123	15.89172196	66.51221478	0.649274794	0.23718988	0.992719624	0.649225593	0.240352482	1
5	323	2M	young	M1	Brn01	20240110	160	WT	sec01	F	KA	12	5.136766642	2.649683356	11.84266424	0.428063887	0.220806946	0.986888687	0.453376055	0.227283135	1
5	324	2M	young	M1	Brn01	20240110	160	WT	sec01	F	KA	282	159.4411378	79.20218222	279.5575038	0.565394106	0.280858802	0.991338666	0.566094458	0.279697865	1
5	325	2M	young	M1	Brn01	20240110	160	WT	sec01	F	KA	194	117.6645309	55.53601909	193.0122988	0.606518201	0.28626814	0.994908757	0.605157554	0.291157395	1
5	326	2M	young	M1	Brn01	20240110	160	WT	sec01	F	KA	220	138.3800714	59.33136484	218.8954909	0.629000324	0.269688022	0.994979504	0.638193309	0.262455165	1
5	327	2M	young	M1	Brn01	20240110	160	WT	sec01	F	KA	41	13.76914617	5.50377661	34.68648839	0.335832834	0.134238454	0.846011912	0.335332274	0.133653767	0.862531483
5	328	2M	young	M1	Brn01	20240110	160	WT	sec01	F	KA	17	5.712611526	1.678294048	15.75342941	0.336035972	0.098723179	0.926672318	0.343450055	0.098962385	0.950583637
5	329	2M	young	M1	Brn01	20240110	160	WT	sec01	F	KA	17	7.151628911	2.759090573	15.44216067	0.420684054	0.162299445	0.908362392	0.428976879	0.162722208	0.918097198
5	330	2M	young	M1	Brn01	20240110	160	WT	sec01	F	KA	149	60.99008167	36.33653764	146.2522164	0.409329407	0.24386938	0.981558499	0.402288854	0.2514458	1
5	331	2M	young	M1	Brn01	20240110	160	WT	sec01	F	KA	17	7.576379001	3.088151351	16.658732	0.445669353	0.181655962	0.979925412	0.443442434	0.182223238	0.991775393
5	332	2M	young	M1	Brn01	20240110	160	WT	sec01	F	KA	554	293.6176694	129.0618753	550.7092239	0.529995793	0.232963674	0.994059971	0.530434132	0.225696191	1
5	333	2M	young	M1	Brn01	20240110	160	WT	sec01	F	KA	13	7.258548886	2.388143733	12.82963306	0.558349914	0.183703364	0.986894851	0.561432809	0.184672311	1
5	334	2M	young	M1	Brn01	20240110	160	WT	sec01	F	KA	118	68.63585854	28.37567712	116.610666	0.581659818	0.24047184	0.988225983	0.580560029	0.240054935	1
5	335	2M	young	M1	Brn01	20240110	160	WT	sec01	F	KA	25	8.880765975	5.394613594	24.48012513	0.355230639	0.215784544	0.979205005	0.357663855	0.216296636	0.995147616
5	336	2M	young	M1	Brn01	20240110	160	WT	sec01	F	KA	202	128.0219427	48.50406641	198.5366293	0.633771994	0.240119141	0.982854601	0.644083321	0.239444569	1
5	337	2M	young	M1	Brn01	20240110	160	WT	sec01	F	KA	9	3.381872296	2.602655083	8.871732652	0.375763588	0.289183898	0.985748072	0.374807358	0.295315489	0.996002138
5	338	2M	young	M1	Brn01	20240110	160	WT	sec01	F	KA	7	3.323231846	1.188555732	6.715053022	0.474747407	0.169793676	0.959293289	0.476325631	0.171335928	0.959174484
5	339	2M	young	M1	Brn01	20240110	160	WT	sec01	F	KA	36	16.36513317	3.988662548	28.17895764	0.454587032	0.110796182	0.782748823	0.435553521	0.111741818	0.784740984
5	340	2M	young	M1	Brn01	20240110	160	WT	sec01	F	KA	29	14.23076224	4.842862591	28.44986653	0.490715939	0.166995262	0.98102988	0.497589067	0.160868242	0.998725861
5	341	2M	young	M1	Brn01	20240110	160	WT	sec01	F	KA	89	37.22555897	15.61223781	88.26268393	0.418264707	0.175418402	0.99171555	0.415922791	0.171282522	1
5	342	2M	young	M1	Brn01	20240110	160	WT	sec01	F	KA	30	13.78808281	3.837918654	29.58971542	0.45960276	0.127930622	0.986323847	0.457785904	0.131853208	1
5	343	2M	young	M1	Brn01	20240110	160	WT	sec01	F	KA	18	6.680964351	2.319554433	17.60151064	0.371164686	0.128864135	0.977861702	0.370168626	0.127519652	0.999145508
5	344	2M	young	M1	Brn01	20240110	160	WT	sec01	F	KA	13	2.864576191	1.232257582	7.99232468	0.220352015	0.094789045	0.614794206	0.21791409	0.095338371	0.636507213
5	345	2M	young	M1	Brn01	20240110	160	WT	sec01	F	KA	132	98.75852597	27.6081178	131.6220952	0.748170651	0.209152408	0.997137085	0.749446869	0.21281758	1
5	346	2M	young	M1	Brn01	20240110	160	WT	sec01	F	KA	30	23.52094299	8.060044259	29.86569005	0.784031433	0.268668142	0.995523002	0.796826124	0.269245446	1
5	347	2M	young	M1	Brn01	20240110	160	WT	sec01	F	KA	340	159.331533	60.78478675	336.5718929	0.468622156	0.178778785	0.989917332	0.466514081	0.172930494	1
5	348	2M	young	M1	Brn01	20240110	160	WT	sec01	F	KA	46	23.81411463	9.702174425	45.97770655	0.517698144	0.210916835	0.99951536	0.505210936	0.211596861	1
5	349	2M	young	M1	Brn01	20240110	160	WT	sec01	F	KA	19	12.65908283	4.413199067	16.89308012	0.666267517	0.232273635	0.88910948	0.662157625	0.232150756	0.895239204
5	350	2M	young	M1	Brn01	20240110	160	WT	sec01	F	KA	17	8.166277498	4.148043007	16.93138015	0.480369265	0.24400253	0.995963538	0.478393227	0.248912796	1
5	351	2M	young	M1	Brn01	20240110	160	WT	sec01	F	KA	14	7.521355003	2.306569025	13.70995653	0.537239643	0.16475493	0.979282609	0.524437308	0.162935838	0.988586247
5	352	2M	young	M1	Brn01	20240110	160	WT	sec01	F	KA	15	6.310795754	3.363241017	14.54950786	0.420719717	0.224216068	0.96996719	0.435133904	0.22558175	0.965026319
5	353	2M	young	M1	Brn01	20240110	160	WT	sec01	F	KA	128	53.30606574	23.86511021	126.9848782	0.416453639	0.186446174	0.992069361	0.405447483	0.194567785	1
5	354	2M	young	M1	Brn01	20240110	160	WT	sec01	F	KA	6	2.842008084	0.916258499	5.454627216	0.473668014	0.15270975	0.909104536	0.481956214	0.154009312	0.911726534
5	355	2M	young	M1	Brn01	20240110	160	WT	sec01	F	KA	68	51.89633042	13.56284429	67.54598314	0.76318133	0.199453593	0.993323281	0.763515651	0.192950338	1
5	356	2M	young	M1	Brn01	20240110	160	WT	sec01	F	KA	471	230.1414204	115.3615625	468.3406423	0.488622973	0.244929007	0.994353805	0.488624394	0.224734873	1
5	357	2M	young	M1	Brn01	20240110	160	WT	sec01	F	KA	29	15.87772959	3.618356615	21.42676449	0.547507917	0.124770918	0.738853948	0.548432142	0.125711456	0.72891587
5	358	2M	young	M1	Brn01	20240110	160	WT	sec01	F	KA	46	19.76020443	7.799511716	44.91615158	0.429569662	0.169554603	0.976438078	0.439612418	0.167162582	0.990493655
5	359	2M	young	M1	Brn01	20240110	160	WT	sec01	F	KA	202	113.9836878	46.63559929	198.6889296	0.564275682	0.230869303	0.983608562	0.562951088	0.220218211	1
5	360	2M	young	M1	Brn01	20240110	160	WT	sec01	F	KA	29	18.84834051	4.52173648	17.20227349	0.649942776	0.155921948	0.593181844	0.646654457	0.147455558	0.602357537
5	361	2M	young	M1	Brn01	20240110	160	WT	sec01	F	KA	49	23.49848169	8.063187614	40.32901514	0.479560851	0.164554849	0.823041125	0.481864646	0.158411533	0.848294824
5	362	2M	young	M1	Brn01	20240110	160	WT	sec01	F	KA	27	9.068192512	3.143923081	22.82191193	0.335858982	0.116441596	0.845255997	0.337438002	0.115075916	0.842755795
5	363	2M	young	M1	Brn01	20240110	160	WT	sec01	F	KA	27	10.60378423	3.69402606	23.10846108	0.392732749	0.13681578	0.855868929	0.408789203	0.141832605	0.865949512
6	1	2M	young	M1	Brn01	20240110	160	WT	sec01	F	KA	17	6.753383726	1.910765223	8.977447242	0.397257866	0.112397954	0.528085132	0.403891057	0.110040434	0.532280475
6	2	2M	young	M1	Brn01	20240110	160	WT	sec01	F	KA	11	5.242435336	2.123186097	4.871412247	0.476585031	0.193016918	0.442855659	0.481147483	0.191592276	0.439940497
6	3	2M	young	M1	Brn01	20240110	160	WT	sec01	F	KA	8	3.68198669	1.36282903	3.929594874	0.460248336	0.170353629	0.491199359	0.463263899	0.173754483	0.502601683
6	4	2M	young	M1	Brn01	20240110	160	WT	sec01	F	KA	100	68.73713291	16.94934007	87.14244306	0.687371329	0.169493401	0.871424431	0.705165207	0.169741362	0.884229779
6	5	2M	young	M1	Brn01	20240110	160	WT	sec01	F	KA	51	33.20720226	9.376501054	25.93560708	0.651121613	0.183852962	0.508541315	0.661814272	0.18870832	0.512909144
6	6	2M	young	M1	Brn01	20240110	160	WT	sec01	F	KA	21	11.04461735	3.879743651	19.38597691	0.52593416	0.184749698	0.923141758	0.527206838	0.185984589	0.941412985
6	7	2M	young	M1	Brn01	20240110	160	WT	sec01	F	KA	29	25.16116565	8.132173538	17.27042037	0.867626402	0.280419777	0.595531737	0.882970929	0.278866246	0.605645835
6	8	2M	young	M1	Brn01	20240110	160	WT	sec01	F	KA	32	12.11493096	5.407873653	16.61535066	0.378591592	0.168996052	0.519229708	0.379507124	0.165529877	0.527992666
6	9	2M	young	M1	Brn01	20240110	160	WT	sec01	F	KA	23	11.80201411	4.116060123	16.54407579	0.513131048	0.178959136	0.719307643	0.512245357	0.182162203	0.723308176
6	10	2M	young	M1	Brn01	20240110	160	WT	sec01	F	KA	32	15.58554965	6.103471436	17.28076592	0.487048427	0.190733482	0.540023935	0.49044022	0.190691993	0.546257734
6	11	2M	young	M1	Brn01	20240110	160	WT	sec01	F	KA	36	27.2884413	6.347142711	31.47846204	0.758012258	0.17630952	0.874401723	0.758434415	0.181872278	0.873548508
6	12	2M	young	M1	Brn01	20240110	160	WT	sec01	F	KA	93	62.01544213	25.64924102	66.83389038	0.666832711	0.27579829	0.718643983	0.667811096	0.279179066	0.698641956
6	13	2M	young	M1	Brn01	20240110	160	WT	sec01	F	KA	6	3.899534583	0.711253524	3.579446077	0.649922431	0.118542254	0.596574346	0.653009832	0.120073244	0.606668174
6	14	2M	young	M1	Brn01	20240110	160	WT	sec01	F	KA	25	13.67217502	4.695338383	22.33957434	0.546887001	0.187813535	0.893582973	0.558617532	0.185252152	0.902670324
6	15	2M	young	M1	Brn01	20240110	160	WT	sec01	F	KA	21	10.45377284	3.920454711	13.60418075	0.497798707	0.18668832	0.647818131	0.49094376	0.184977494	0.659388095
6	16	2M	young	M1	Brn01	20240110	160	WT	sec01	F	KA	37	16.27129021	6.758403882	17.58875403	0.4397646	0.182659564	0.47537173	0.440070197	0.190279998	0.48414588
6	17	2M	young	M1	Brn01	20240110	160	WT	sec01	F	KA	62	42.27421987	11.54970625	29.73179209	0.681842256	0.186285585	0.479545034	0.687022209	0.179262996	0.492378116
6	18	2M	young	M1	Brn01	20240110	160	WT	sec01	F	KA	18	6.085404783	2.655054539	8.383474499	0.338078044	0.14750303	0.465748583	0.343724728	0.147798881	0.473624766
6	19	2M	young	M1	Brn01	20240110	160	WT	sec01	F	KA	83	47.86056319	14.35092701	78.0563212	0.576633291	0.172902735	0.940437605	0.565781653	0.166498818	0.991958499
6	20	2M	young	M1	Brn01	20240110	160	WT	sec01	F	KA	61	45.88285661	12.96246275	51.18277276	0.752177977	0.212499389	0.839061848	0.75333792	0.201907374	0.839597166
6	21	2M	young	M1	Brn01	20240110	160	WT	sec01	F	KA	79	47.50704223	22.42740518	71.79597139	0.601354965	0.283891205	0.908809764	0.592019558	0.28258945	0.980422676
6	22	2M	young	M1	Brn01	20240110	160	WT	sec01	F	KA	140	92.27672222	46.3791257	129.1383232	0.659119444	0.331279469	0.922416595	0.667536438	0.336095214	1
6	23	2M	young	M1	Brn01	20240110	160	WT	sec01	F	KA	104	74.49596399	19.98103294	91.7173115	0.716307346	0.192125317	0.881897226	0.730342567	0.180132747	0.919996977
6	24	2M	young	M1	Brn01	20240110	160	WT	sec01	F	KA	18	9.705562025	5.220920116	15.59694815	0.53919789	0.290051118	0.866497119	0.541832626	0.299046308	0.870969713
6	25	2M	young	M1	Brn01	20240110	160	WT	sec01	F	KA	22	11.68290225	4.537239626	14.60012221	0.531041011	0.206238165	0.663641919	0.547875166	0.202624545	0.659021914
6	26	2M	young	M1	Brn01	20240110	160	WT	sec01	F	KA	9	3.937514305	1.576913118	3.83073166	0.437501589	0.175212569	0.425636851	0.434592202	0.177958347	0.429961085
6	27	2M	young	M1	Brn01	20240110	160	WT	sec01	F	KA	58	30.09201181	15.49230176	34.42409399	0.51882779	0.267108651	0.593518862	0.543892562	0.26781109	0.609918356
6	28	2M	young	M1	Brn01	20240110	160	WT	sec01	F	KA	32	18.67034405	8.299854979	16.52526134	0.583448252	0.259370468	0.516414417	0.581216156	0.254184783	0.539406419
6	29	2M	young	M1	Brn01	20240110	160	WT	sec01	F	KA	75	38.06532383	14.38481733	72.06128025	0.507537651	0.191797564	0.96081707	0.50943771	0.188952468	1
6	30	2M	young	M1	Brn01	20240110	160	WT	sec01	F	KA	33	15.87038979	6.005264357	25.24019229	0.480920903	0.181977708	0.764854312	0.453284502	0.183817804	0.746524781
6	31	2M	young	M1	Brn01	20240110	160	WT	sec01	F	KA	27	17.47737855	7.270771295	24.55715275	0.647310317	0.269287826	0.909524176	0.65302512	0.267673761	0.935629815
6	32	2M	young	M1	Brn01	20240110	160	WT	sec01	F	KA	10	7.125123918	2.611718923	5.859220266	0.712512392	0.261171892	0.585922027	0.723460734	0.261371791	0.592584133
6	33	2M	young	M1	Brn01	20240110	160	WT	sec01	F	KA	87	56.02687144	17.44588384	71.70617247	0.643987028	0.2005274	0.824208879	0.665064454	0.198908977	0.830205232
6	34	2M	young	M1	Brn01	20240110	160	WT	sec01	F	KA	172	113.3824521	52.3002823	161.6765087	0.659200303	0.304071409	0.939979702	0.657282352	0.299504071	0.967086315
6	35	2M	young	M1	Brn01	20240110	160	WT	sec01	F	KA	299	179.359426	82.18031582	285.8352026	0.599864301	0.274850555	0.955970577	0.587136626	0.278454259	1
6	36	2M	young	M1	Brn01	20240110	160	WT	sec01	F	KA	122	67.18176556	27.22740525	111.4218509	0.550670209	0.223175453	0.91329386	0.543648422	0.229678795	0.95733577
6	37	2M	young	M1	Brn01	20240110	160	WT	sec01	F	KA	19	9.401510566	2.839139402	13.02580303	0.494816346	0.14942839	0.685568581	0.504089415	0.149210341	0.701434344
6	38	2M	young	M1	Brn01	20240110	160	WT	sec01	F	KA	176	129.2305486	41.48859394	158.6797893	0.734264481	0.235730647	0.901589712	0.738200963	0.251682311	0.975875497
6	39	2M	young	M1	Brn01	20240110	160	WT	sec01	F	KA	45	31.96549928	17.78741136	41.3495841	0.710344428	0.395275808	0.918879647	0.742725253	0.399397269	0.922583342
6	40	2M	young	M1	Brn01	20240110	160	WT	sec01	F	KA	14	6.908354312	1.551369511	7.607995719	0.493453879	0.110812108	0.543428266	0.495521486	0.112230107	0.567437232
6	41	2M	young	M1	Brn01	20240110	160	WT	sec01	F	KA	5	2.955260515	0.896192878	2.766933739	0.591052103	0.179238576	0.553386748	0.596208125	0.182146944	0.565537483
6	42	2M	young	M1	Brn01	20240110	160	WT	sec01	F	KA	28	6.415213212	1.882780194	12.16783389	0.229114758	0.06724215	0.434565496	0.226596475	0.068879224	0.440268546
6	43	2M	young	M1	Brn01	20240110	160	WT	sec01	F	KA	63	31.27287698	14.65918976	43.41242096	0.496394873	0.232685552	0.689086047	0.504882902	0.23574426	0.690699607
6	44	2M	young	M1	Brn01	20240110	160	WT	sec01	F	KA	47	25.73194471	9.249240845	43.81367189	0.547488185	0.196792358	0.932205785	0.541474015	0.18799115	0.947081715
6	45	2M	young	M1	Brn01	20240110	160	WT	sec01	F	KA	94	43.98428327	25.65583272	87.93429452	0.467917907	0.272934391	0.935471218	0.477286935	0.292133987	1
6	46	2M	young	M1	Brn01	20240110	160	WT	sec01	F	KA	66	37.08456549	10.28358892	61.2921797	0.561887356	0.155811953	0.928669389	0.56356144	0.154085606	1
6	47	2M	young	M1	Brn01	20240110	160	WT	sec01	F	KA	92	43.60759896	17.11619741	80.94734108	0.473995641	0.186045624	0.879862403	0.489494175	0.182223246	1
6	48	2M	young	M1	Brn01	20240110	160	WT	sec01	F	KA	16	7.211703658	2.183825441	9.823041201	0.450731479	0.13648909	0.613940075	0.429999232	0.139589533	0.615640521
6	49	2M	young	M1	Brn01	20240110	160	WT	sec01	F	KA	105	43.49611664	18.96466016	96.14851612	0.41424873	0.180615811	0.915700154	0.408285648	0.152468145	1
6	50	2M	young	M1	Brn01	20240110	160	WT	sec01	F	KA	83	42.28567943	10.43729303	79.64425123	0.509466017	0.125750518	0.959569292	0.499198899	0.117288474	1
6	51	2M	young	M1	Brn01	20240110	160	WT	sec01	F	KA	31	14.89694047	5.268909737	15.14480814	0.480546467	0.16996483	0.488542198	0.485534444	0.167650871	0.484229788
6	52	2M	young	M1	Brn01	20240110	160	WT	sec01	F	KA	18	9.477912486	2.10769818	11.10333401	0.526550694	0.117094343	0.616851889	0.528114736	0.115846492	0.623025835
6	53	2M	young	M1	Brn01	20240110	160	WT	sec01	F	KA	32	15.17012283	4.252384193	30.05938816	0.474066339	0.132887006	0.93935588	0.475761056	0.134676129	0.978164315
6	54	2M	young	M1	Brn01	20240110	160	WT	sec01	F	KA	33	12.24078739	3.777233556	22.96347004	0.370932951	0.114461623	0.695862729	0.376279861	0.11858549	0.716067761
6	55	2M	young	M1	Brn01	20240110	160	WT	sec01	F	KA	38	16.71667048	3.722468928	35.8394599	0.439912381	0.097959709	0.943143681	0.44475472	0.097962923	0.97218281
6	56	2M	young	M1	Brn01	20240110	160	WT	sec01	F	KA	17	6.82116425	1.425436795	7.324895144	0.401244956	0.083849223	0.430876185	0.400595114	0.081803616	0.433638513
6	57	2M	young	M1	Brn01	20240110	160	WT	sec01	F	KA	94	47.91618204	21.17311358	76.77213734	0.509746617	0.225245889	0.816724865	0.511940181	0.225345239	0.869077563
6	58	2M	young	M1	Brn01	20240110	160	WT	sec01	F	KA	51	20.20573738	4.140779711	42.75739694	0.396190929	0.081191759	0.838380332	0.398405433	0.080651559	0.875005722
6	59	2M	young	M1	Brn01	20240110	160	WT	sec01	F	KA	121	69.46779594	30.60061038	114.8858623	0.574114016	0.252897606	0.949469936	0.575684726	0.258312359	0.995834291
6	60	2M	young	M1	Brn01	20240110	160	WT	sec01	F	KA	82	28.17083994	8.952880204	61.11351207	0.343546828	0.109181466	0.745286733	0.355748832	0.099931337	0.742595553
6	61	2M	young	M1	Brn01	20240110	160	WT	sec01	F	KA	30	15.66894016	6.959273726	15.88361928	0.522298005	0.231975791	0.529453976	0.513267696	0.237659261	0.548424482
6	62	2M	young	M1	Brn01	20240110	160	WT	sec01	F	KA	74	31.8765851	7.866849802	42.85362029	0.430764663	0.106308781	0.579102977	0.42197299	0.105302513	0.543190658
6	63	2M	young	M1	Brn01	20240110	160	WT	sec01	F	KA	36	17.65265891	2.880460806	18.05107206	0.490351636	0.0800128	0.501418668	0.482810706	0.079118028	0.503028929
6	64	2M	young	M1	Brn01	20240110	160	WT	sec01	F	KA	10	3.428046048	0.47226673	5.166216522	0.342804605	0.047226673	0.516621652	0.345189601	0.049362935	0.544884384
6	65	2M	young	M1	Brn01	20240110	160	WT	sec01	F	KA	8	3.437842369	1.252491042	4.712733626	0.429730296	0.15656138	0.589091703	0.430624843	0.156969562	0.607782125
6	66	2M	young	M1	Brn01	20240110	160	WT	sec01	F	KA	18	7.545296431	1.302311733	10.45500875	0.419183135	0.072350652	0.580833819	0.429068446	0.073136494	0.580254853
6	67	2M	young	M1	Brn01	20240110	160	WT	sec01	F	KA	26	11.2729381	1.872510862	14.06932181	0.433574542	0.072019649	0.541127762	0.428732753	0.072983898	0.551125348
6	68	2M	young	M1	Brn01	20240110	160	WT	sec01	F	KA	28	11.81283286	3.329015039	13.28677797	0.421886888	0.118893394	0.474527785	0.424811184	0.119417109	0.477424264
6	69	2M	young	M1	Brn01	20240110	160	WT	sec01	F	KA	25	9.085770965	2.584145881	16.2786144	0.363430839	0.103365835	0.651144576	0.365835041	0.1045243	0.666765839
6	70	2M	young	M1	Brn01	20240110	160	WT	sec01	F	KA	22	11.66414887	3.386038005	12.84090957	0.530188585	0.153910818	0.583677708	0.524696708	0.148653388	0.615304828
6	71	2M	young	M1	Brn01	20240110	160	WT	sec01	F	KA	7	4.004547238	1.283604175	3.607309103	0.572078177	0.183372025	0.515329872	0.577958345	0.182841226	0.527702749
6	72	2M	young	M1	Brn01	20240110	160	WT	sec01	F	KA	5	2.057831705	0.962081343	2.33174637	0.411566341	0.192416269	0.466349274	0.424368665	0.195963994	0.473548472
6	73	2M	young	M1	Brn01	20240110	160	WT	sec01	F	KA	20	7.54001683	2.306782655	8.776272207	0.377000841	0.115339133	0.43881361	0.379797041	0.113694973	0.442038596
6	74	2M	young	M1	Brn01	20240110	160	WT	sec01	F	KA	20	5.93318069	3.984344244	9.193774313	0.296659034	0.199217212	0.459688716	0.310856789	0.204943925	0.461341262
6	75	2M	young	M1	Brn01	20240110	160	WT	sec01	F	KA	8	2.569314122	1.09564355	3.183047235	0.321164265	0.136955444	0.397880904	0.315434515	0.135576412	0.398779273
6	76	2M	young	M1	Brn01	20240110	160	WT	sec01	F	KA	9	3.418707609	2.080277711	7.159060121	0.379856401	0.231141968	0.795451125	0.377622649	0.231990539	0.804791331
6	77	2M	young	M1	Brn01	20240110	160	WT	sec01	F	KA	48	24.22413984	7.47750055	29.99139389	0.50466958	0.155781261	0.624820706	0.504951537	0.155550465	0.620248735
6	78	2M	young	M1	Brn01	20240110	160	WT	sec01	F	KA	44	17.28296331	8.454520494	24.37341872	0.392794621	0.192148193	0.553941335	0.388586253	0.189883262	0.561715126
6	79	2M	young	M1	Brn01	20240110	160	WT	sec01	F	KA	19	7.752422392	3.135057628	12.46567494	0.408022231	0.165003033	0.656088155	0.408392459	0.163843751	0.667666137
6	80	2M	young	M1	Brn01	20240110	160	WT	sec01	F	KA	13	4.91882199	2.776684225	10.96949714	0.378370922	0.213591094	0.843807473	0.384573132	0.21306172	0.851514459
6	81	2M	young	M1	Brn01	20240110	160	WT	sec01	F	KA	82	33.75120181	16.97166396	68.21577805	0.411600022	0.206971512	0.831899732	0.400396734	0.201632708	0.851270318
6	82	2M	young	M1	Brn01	20240110	160	WT	sec01	F	KA	30	14.37793544	6.836118087	27.72266728	0.479264515	0.227870603	0.924088909	0.478828102	0.225467309	0.96073854
6	83	2M	young	M1	Brn01	20240110	160	WT	sec01	F	KA	45	25.67374688	7.734126836	29.78364205	0.570527709	0.171869485	0.661858712	0.565621406	0.168902114	0.65844205
6	84	2M	young	M1	Brn01	20240110	160	WT	sec01	F	KA	129	55.19205016	32.64054324	122.6963302	0.42784535	0.253027467	0.951134343	0.430449381	0.254146636	1
6	85	2M	young	M1	Brn01	20240110	160	WT	sec01	F	KA	122	74.22359031	33.75191876	116.4906538	0.608390085	0.276655072	0.954841425	0.59639889	0.269275963	1
6	86	2M	young	M1	Brn01	20240110	160	WT	sec01	F	KA	87	41.99864185	11.43001452	73.62735933	0.48274301	0.131379477	0.846291487	0.482818335	0.129800871	0.855062187
6	87	2M	young	M1	Brn01	20240110	160	WT	sec01	F	KA	34	14.52970165	7.534950808	32.06330961	0.427344166	0.2216162	0.943038518	0.426703274	0.224307626	0.994659364
6	88	2M	young	M1	Brn01	20240110	160	WT	sec01	F	KA	33	27.31883723	6.999282852	28.64229804	0.827843552	0.21209948	0.867948426	0.82883954	0.209514	0.866178393
6	89	2M	young	M1	Brn01	20240110	160	WT	sec01	F	KA	14	12.92751962	3.679240137	9.317219734	0.923394259	0.262802867	0.665515695	0.971206248	0.257022977	0.691340506
6	90	2M	young	M1	Brn01	20240110	160	WT	sec01	F	KA	25	9.208957046	2.641382471	12.7212939	0.368358282	0.105655299	0.508851756	0.367467776	0.111383229	0.502121001
6	91	2M	young	M1	Brn01	20240110	160	WT	sec01	F	KA	80	58.91543442	17.61277181	72.4915694	0.73644293	0.220159648	0.906144617	0.742549777	0.209216446	0.924193203
6	92	2M	young	M1	Brn01	20240110	160	WT	sec01	F	KA	196	190.7113145	66.40947595	187.4801863	0.973016911	0.338823857	0.956531563	1	0.330800325	1
6	93	2M	young	M1	Brn01	20240110	160	WT	sec01	F	KA	135	68.80013731	35.86663614	123.734432	0.509630647	0.265678786	0.916551348	0.505874723	0.267673761	0.936423302
6	94	2M	young	M1	Brn01	20240110	160	WT	sec01	F	KA	72	45.23367664	16.27014573	62.84614331	0.628245509	0.225974246	0.872863101	0.623422623	0.232791632	0.90107578
6	95	2M	young	M1	Brn01	20240110	160	WT	sec01	F	KA	41	29.81525892	8.639429346	18.35776296	0.727201437	0.210717789	0.447750316	0.763736933	0.207148857	0.449073017
6	96	2M	young	M1	Brn01	20240110	160	WT	sec01	F	KA	31	15.40097666	8.136675015	29.37799644	0.496805699	0.262473388	0.947677305	0.502700865	0.259327069	0.977027535
6	97	2M	young	M1	Brn01	20240110	160	WT	sec01	F	KA	120	57.66016608	27.22499421	105.9270161	0.480501384	0.226874952	0.882725134	0.466880292	0.231708243	0.931944788
6	98	2M	young	M1	Brn01	20240110	160	WT	sec01	F	KA	37	20.94529653	7.630167112	26.90196079	0.566089095	0.206220733	0.727080021	0.533089191	0.213008314	0.764614344
6	99	2M	young	M1	Brn01	20240110	160	WT	sec01	F	KA	8	4.408712924	1.721629664	5.824963868	0.551089115	0.215203708	0.728120483	0.54996568	0.218753338	0.749599457
6	100	2M	young	M1	Brn01	20240110	160	WT	sec01	F	KA	40	16.32874039	12.98596168	37.78556502	0.40821851	0.324649042	0.944639125	0.406485081	0.315587103	0.966460645
6	101	2M	young	M1	Brn01	20240110	160	WT	sec01	F	KA	74	36.25560397	23.11685358	67.74712759	0.489940594	0.312389913	0.915501724	0.488212407	0.300724804	0.921690702
6	102	2M	young	M1	Brn01	20240110	160	WT	sec01	F	KA	57	38.37688267	13.26509495	32.35991448	0.673278643	0.232720964	0.567717798	0.684832543	0.230350196	0.566407263
6	103	2M	young	M1	Brn01	20240110	160	WT	sec01	F	KA	62	25.95585564	21.20354009	57.72637534	0.418642833	0.341992582	0.93107057	0.414541841	0.341634244	0.969710827
6	104	2M	young	M1	Brn01	20240110	160	WT	sec01	F	KA	81	68.91200125	22.92942718	75.22421604	0.850765448	0.283079348	0.928694025	0.86433202	0.287129015	0.947409779
6	105	2M	young	M1	Brn01	20240110	160	WT	sec01	F	KA	33	31.70099944	10.73437101	30.39380485	0.960636347	0.32528397	0.921024389	1	0.326749057	0.917883575
6	106	2M	young	M1	Brn01	20240110	160	WT	sec01	F	KA	21	20.41406876	5.899977118	18.6292668	0.972098512	0.280951291	0.887107943	0.980987251	0.283916995	0.890058756
6	107	2M	young	M1	Brn01	20240110	160	WT	sec01	F	KA	19	11.46034944	3.514183238	13.94843966	0.603176286	0.184957013	0.734128403	0.609033346	0.184306093	0.747890413
6	108	2M	young	M1	Brn01	20240110	160	WT	sec01	F	KA	35	15.12306401	9.804837123	32.10812551	0.432087543	0.280138204	0.917375015	0.43273823	0.281536579	0.914969116
6	109	2M	young	M1	Brn01	20240110	160	WT	sec01	F	KA	46	34.36899364	9.998397827	21.99826053	0.747152036	0.217356475	0.478223055	0.735103369	0.223682001	0.46765849
6	110	2M	young	M1	Brn01	20240110	160	WT	sec01	F	KA	62	38.76784927	10.22787827	58.05256754	0.625287891	0.164965778	0.936331735	0.609796286	0.163134202	0.968719006
6	111	2M	young	M1	Brn01	20240110	160	WT	sec01	F	KA	21	16.08267319	4.527382284	18.94670016	0.765841581	0.215589633	0.902223817	0.762745082	0.215289533	0.894872963
6	112	2M	young	M1	Brn01	20240110	160	WT	sec01	F	KA	350	338.2286718	114.4576484	332.928298	0.966367634	0.327021853	0.951223709	1	0.317692846	1
6	113	2M	young	M1	Brn01	20240110	160	WT	sec01	F	KA	74	40.20697331	18.42227817	70.06836051	0.543337477	0.248949705	0.946869737	0.554528117	0.241672382	1
6	114	2M	young	M1	Brn01	20240110	160	WT	sec01	F	KA	44	24.9526819	6.94761578	39.01560986	0.567106407	0.157900359	0.886718406	0.571053624	0.162081331	0.889555216
6	115	2M	young	M1	Brn01	20240110	160	WT	sec01	F	KA	38	25.01361126	8.575783923	34.19652092	0.658252928	0.225678524	0.899908445	0.663340211	0.230868995	0.897322059
6	116	2M	young	M1	Brn01	20240110	160	WT	sec01	F	KA	52	29.17489892	14.36339365	48.56127256	0.561055749	0.276219109	0.933870626	0.546807051	0.265339136	0.952574968
6	117	2M	young	M1	Brn01	20240110	160	WT	sec01	F	KA	12	8.25584811	2.465445951	5.066865027	0.687987342	0.205453829	0.422238752	0.697978199	0.207614258	0.426749051
6	118	2M	young	M1	Brn01	20240110	160	WT	sec01	F	KA	136	125.7222857	40.6766614	126.0403906	0.924428571	0.299093099	0.926767578	1	0.302082866	0.996444643
6	119	2M	young	M1	Brn01	20240110	160	WT	sec01	F	KA	34	17.98948672	5.296971142	23.34399933	0.529102551	0.155793269	0.686588215	0.541985214	0.153261617	0.701640368
6	120	2M	young	M1	Brn01	20240110	160	WT	sec01	F	KA	37	15.45642787	5.333150201	23.5904631	0.417741294	0.144139195	0.637580084	0.427359417	0.141779199	0.636141002
6	121	2M	young	M1	Brn01	20240110	160	WT	sec01	F	KA	101	57.3003127	35.73061727	96.56147081	0.567329829	0.353768488	0.956054166	0.561333656	0.354215309	0.994636476
6	122	2M	young	M1	Brn01	20240110	160	WT	sec01	F	KA	51	22.03851378	10.3065843	35.01971453	0.432127721	0.202089888	0.686661069	0.42505531	0.203395136	0.700450152
6	123	2M	young	M1	Brn01	20240110	160	WT	sec01	F	KA	52	20.75207132	6.202655055	45.09210348	0.399078295	0.119281828	0.867155836	0.401190192	0.118501566	0.863996327
6	124	2M	young	M1	Brn01	20240110	160	WT	sec01	F	KA	4	3.242542088	0.576089114	1.662516236	0.810635522	0.144022278	0.415629059	0.832989991	0.144899666	0.415442139
6	125	2M	young	M1	Brn01	20240110	160	WT	sec01	F	KA	446	278.7958494	115.9970551	429.9299611	0.625102801	0.260083083	0.963968523	0.627924025	0.265278101	1
6	126	2M	young	M1	Brn01	20240110	160	WT	sec01	F	KA	26	26	6.771435142	23.35135418	1	0.260439813	0.898129007	1	0.266163111	0.903013647
6	127	2M	young	M1	Brn01	20240110	160	WT	sec01	F	KA	15	5.732356787	2.480033547	8.523033351	0.382157119	0.16533557	0.568202223	0.381940946	0.167116806	0.581559449
6	128	2M	young	M1	Brn01	20240110	160	WT	sec01	F	KA	130	73.02084389	30.76411073	124.6141604	0.561698799	0.236647006	0.958570464	0.573128879	0.236942098	1
6	129	2M	young	M1	Brn01	20240110	160	WT	sec01	F	KA	67	32.04721129	20.52555126	58.98468012	0.478316586	0.306351511	0.88036836	0.477370873	0.309330881	0.875692397
6	130	2M	young	M1	Brn01	20240110	160	WT	sec01	F	KA	8	7.435278833	2.585778564	6.714488506	0.929409854	0.323222321	0.839311063	0.937849998	0.326222628	0.84972918
6	131	2M	young	M1	Brn01	20240110	160	WT	sec01	F	KA	19	9.83488217	2.739909954	15.56231016	0.517625377	0.144205787	0.819068956	0.514824152	0.143640801	0.808552682
6	132	2M	young	M1	Brn01	20240110	160	WT	sec01	F	KA	23	9.001403838	2.862470418	16.22522306	0.391365384	0.124455236	0.705444481	0.388525218	0.125726707	0.715732068
6	133	2M	young	M1	Brn01	20240110	160	WT	sec01	F	KA	16	16	4.35388726	13.81420612	1	0.272117954	0.863387883	1	0.275043875	0.870527208
6	134	2M	young	M1	Brn01	20240110	160	WT	sec01	F	KA	35	15.83967346	5.230655372	26.51357287	0.452562099	0.149447296	0.757530653	0.450438693	0.147798888	0.762218654
6	135	2M	young	M1	Brn01	20240110	160	WT	sec01	F	KA	36	12.22951105	3.899244674	24.39499506	0.33970864	0.108312352	0.677638752	0.344762355	0.108247504	0.657724857
6	136	2M	young	M1	Brn01	20240110	160	WT	sec01	F	KA	48	23.46912342	7.129579596	45.85900652	0.488940071	0.148532908	0.955395969	0.485084295	0.147951484	1
6	137	2M	young	M1	Brn01	20240110	160	WT	sec01	F	KA	52	26.86352327	8.230487555	46.53093761	0.516606217	0.158278607	0.894825723	0.532356739	0.15844968	0.885053813
6	138	2M	young	M1	Brn01	20240110	160	WT	sec01	F	KA	54	30.83312741	10.81980625	49.76966494	0.570983841	0.200366782	0.921660462	0.571587682	0.202670336	0.94236666
6	139	2M	young	M1	Brn01	20240110	160	WT	sec01	F	KA	202	116.6107426	44.34006253	195.0009309	0.577280904	0.21950526	0.965351143	0.567803442	0.211810485	1
6	140	2M	young	M1	Brn01	20240110	160	WT	sec01	F	KA	526	283.0296177	108.9790188	496.2118251	0.538079121	0.207184446	0.943368489	0.543846786	0.203067064	1
6	141	2M	young	M1	Brn01	20240110	160	WT	sec01	F	KA	32	27.75109482	9.668924958	26.84916449	0.867221713	0.302153905	0.83903639	0.889768839	0.298756391	0.861631215
6	142	2M	young	M1	Brn01	20240110	160	WT	sec01	F	KA	46	21.28212407	6.920943066	36.07122898	0.462654871	0.150455284	0.784157152	0.479591072	0.150881216	0.787228227
6	143	2M	young	M1	Brn01	20240110	160	WT	sec01	F	KA	110	68.42153043	30.24197762	103.6040589	0.622013913	0.274927069	0.941855081	0.620080888	0.268406183	0.974380076
6	144	2M	young	M1	Brn01	20240110	160	WT	sec01	F	KA	94	56.99589515	34.4553138	89.06628513	0.60633931	0.366545892	0.947513672	0.608453512	0.366750598	1
6	145	2M	young	M1	Brn01	20240110	160	WT	sec01	F	KA	32	28.14114588	8.079270616	28.91300821	0.879410809	0.252477207	0.903531507	0.877348006	0.254184783	0.910368502
6	146	2M	young	M1	Brn01	20240110	160	WT	sec01	F	KA	61	35.45770973	9.557366282	51.05210951	0.58127393	0.156678136	0.836919828	0.580369294	0.157915615	0.89768827
6	147	2M	young	M1	Brn01	20240110	160	WT	sec01	F	KA	69	41.6727702	15.5937286	63.06129563	0.603953191	0.225996067	0.913931821	0.612085164	0.221614406	0.909109652
6	148	2M	young	M1	Brn01	20240110	160	WT	sec01	F	KA	27	17.00518805	5.960189223	20.88345164	0.62982178	0.220747749	0.773461172	0.616624683	0.226024263	0.791157395
6	149	2M	young	M1	Brn01	20240110	160	WT	sec01	F	KA	29	10.35623714	3.949050151	19.55175084	0.357111626	0.136174143	0.674198305	0.345922023	0.136980236	0.683894098
6	150	2M	young	M1	Brn01	20240110	160	WT	sec01	F	KA	17	14.9410544	4.927901089	14.52140093	0.878885553	0.289876535	0.854200055	0.885412395	0.289745942	0.858602285
6	151	2M	young	M1	Brn01	20240110	160	WT	sec01	F	KA	30	20.51409167	6.696406439	25.12649727	0.683803056	0.223213548	0.837549909	0.682093561	0.219516292	0.841550291
6	152	2M	young	M1	Brn01	20240110	160	WT	sec01	F	KA	168	158.7620203	61.51795223	157.6308994	0.945012026	0.366178287	0.938279163	0.953002214	0.365835041	0.991241336
6	153	2M	young	M1	Brn01	20240110	160	WT	sec01	F	KA	45	43.9154802	12.94517432	39.31216896	0.97589956	0.28767054	0.873603755	1	0.293156326	0.872549027
6	154	2M	young	M1	Brn01	20240110	160	WT	sec01	F	KA	1051	1007.712107	370.4378427	1003.596735	0.958812661	0.352462267	0.954896988	1	0.355977714	1
6	155	2M	young	M1	Brn01	20240110	160	WT	sec01	F	KA	16	9.6768291	3.625879318	13.02944982	0.604801819	0.226617457	0.814340614	0.588616788	0.226352334	0.81210041
6	156	2M	young	M1	Brn01	20240110	160	WT	sec01	F	KA	54	32.00382999	14.63828486	50.89706266	0.592663518	0.271079349	0.942538197	0.602136254	0.24470894	0.980712593
6	157	2M	young	M1	Brn01	20240110	160	WT	sec01	F	KA	6	3.71683836	1.270572975	3.323460758	0.61947306	0.211762163	0.553910126	0.628885329	0.209307998	0.561516762
6	158	2M	young	M1	Brn01	20240110	160	WT	sec01	F	KA	73	44.12375075	16.98736551	53.5204699	0.604434942	0.232703637	0.733157122	0.600618005	0.239894718	0.729633033
6	159	2M	young	M1	Brn01	20240110	160	WT	sec01	F	KA	75	45.93589675	15.44242004	50.77940053	0.612478623	0.205898934	0.677058674	0.631418318	0.213305861	0.6969482
6	160	2M	young	M1	Brn01	20240110	160	WT	sec01	F	KA	63	37.35872436	18.42352933	59.17227429	0.592995625	0.292436973	0.939242449	0.591592282	0.288395509	0.96765849
6	161	2M	young	M1	Brn01	20240110	160	WT	sec01	F	KA	162	97.33524063	52.25386429	153.7401543	0.600834819	0.322554718	0.949013298	0.588647306	0.30405128	1
6	162	2M	young	M1	Brn01	20240110	160	WT	sec01	F	KA	26	23.59552914	6.956115067	22.37964451	0.907520352	0.267542887	0.860755558	0.913176179	0.266330957	0.865690112
6	163	2M	young	M1	Brn01	20240110	160	WT	sec01	F	KA	7	3.943984091	2.053330243	4.82708478	0.563426299	0.293332892	0.68958354	0.568070501	0.296070799	0.691348135
6	164	2M	young	M1	Brn01	20240110	160	WT	sec01	F	KA	251	139.1746396	63.67087826	237.9728999	0.554480636	0.253668838	0.948099203	0.554505229	0.251033798	1
6	165	2M	young	M1	Brn01	20240110	160	WT	sec01	F	KA	57	39.52759588	15.00517279	52.83514142	0.693466594	0.263248645	0.926932306	0.716533154	0.237567715	0.947501332
6	166	2M	young	M1	Brn01	20240110	160	WT	sec01	F	KA	50	48.16876471	22.75869381	46.12654316	0.963375294	0.455173876	0.922530863	1	0.453742266	0.918883026
6	167	2M	young	M1	Brn01	20240110	160	WT	sec01	F	KA	15	14.04707402	4.369832903	11.55577934	0.936471601	0.291322194	0.770385289	0.948477894	0.294552535	0.771602958
6	168	2M	young	M1	Brn01	20240110	160	WT	sec01	F	KA	102	76.40549308	29.37270159	93.75906008	0.749073462	0.287967663	0.919206471	0.774471641	0.284565508	0.932936609
6	169	2M	young	M1	Brn01	20240110	160	WT	sec01	F	KA	75	60.28065908	22.13572896	71.03770494	0.803742121	0.295143053	0.947169399	0.806271464	0.295231551	1
6	170	2M	young	M1	Brn01	20240110	160	WT	sec01	F	KA	50	28.65418488	14.48163572	47.20440996	0.573083698	0.289632714	0.944088199	0.580621064	0.283909351	0.990035832
6	171	2M	young	M1	Brn01	20240110	160	WT	sec01	F	KA	181	125.0553594	48.79324034	174.6786296	0.690913588	0.269575913	0.965075302	0.68802166	0.265186548	1
6	172	2M	young	M1	Brn01	20240110	160	WT	sec01	F	KA	154	81.51908177	20.8537881	140.5201494	0.529344687	0.135414208	0.912468503	0.526985586	0.137804225	0.973876536
6	173	2M	young	M1	Brn01	20240110	160	WT	sec01	F	KA	5	2.426520139	1.094987407	4.088044524	0.485304028	0.218997481	0.817608905	0.487907216	0.220073238	0.82092011
6	174	2M	young	M1	Brn01	20240110	160	WT	sec01	F	KA	26	17.60407424	6.521217719	12.15065229	0.677079778	0.250816066	0.46733278	0.65906769	0.253177702	0.478416115
6	175	2M	young	M1	Brn01	20240110	160	WT	sec01	F	KA	59	42.65569538	20.09631488	53.89993131	0.722977888	0.340615506	0.913558158	0.688624412	0.355031669	0.922529936
6	176	2M	young	M1	Brn01	20240110	160	WT	sec01	F	KA	228	137.9660335	60.34999594	220.2374607	0.605114182	0.264692965	0.965953775	0.596154749	0.263462275	1
6	177	2M	young	M1	Brn01	20240110	160	WT	sec01	F	KA	78	37.51137564	14.10124366	72.94622713	0.480915072	0.180785175	0.93520804	0.481208503	0.179613948	0.962890029
6	178	2M	young	M1	Brn01	20240110	160	WT	sec01	F	KA	74	69.93775827	26.47899592	70.53392839	0.945104841	0.357824269	0.953161195	0.958251297	0.351613641	0.999099731
6	179	2M	young	M1	Brn01	20240110	160	WT	sec01	F	KA	113	57.27208346	18.98654155	106.3263445	0.506832597	0.168022492	0.940941102	0.509033322	0.163378343	0.980704963
6	180	2M	young	M1	Brn01	20240110	160	WT	sec01	F	KA	8	4.73055619	1.307927057	4.842130125	0.591319524	0.163490882	0.605266266	0.599465907	0.164904252	0.616174579
6	181	2M	young	M1	Brn01	20240110	160	WT	sec01	F	KA	186	93.36311874	42.86698706	178.5484548	0.501952251	0.230467672	0.959937929	0.496787965	0.23823911	1
6	182	2M	young	M1	Brn01	20240110	160	WT	sec01	F	KA	5	2.652140111	0.851331338	1.934828728	0.530428022	0.170266268	0.386965746	0.543465346	0.171602957	0.388334483
6	183	2M	young	M1	Brn01	20240110	160	WT	sec01	F	KA	79	49.9949494	19.50873584	73.70595872	0.632847461	0.246946023	0.932986819	0.640596628	0.248485535	0.946364552
6	184	2M	young	M1	Brn01	20240110	160	WT	sec01	F	KA	34	22.07107657	5.798397794	32.67270917	0.649149311	0.170541112	0.960962034	0.657968998	0.171770811	1
6	185	2M	young	M1	Brn01	20240110	160	WT	sec01	F	KA	13	4.818204015	0.83031968	8.782253802	0.370631078	0.063870745	0.675557985	0.370252535	0.065003432	0.696032673
6	186	2M	young	M1	Brn01	20240110	160	WT	sec01	F	KA	141	136.1786374	42.50687414	132.6871901	0.965805939	0.301467193	0.941043902	0.994171053	0.300732434	0.993179232
6	187	2M	young	M1	Brn01	20240110	160	WT	sec01	F	KA	391	215.7038373	94.2045471	374.7802395	0.551672218	0.240932346	0.958517237	0.5542382	0.234859236	1
6	188	2M	young	M1	Brn01	20240110	160	WT	sec01	F	KA	58	35.36873433	14.60831612	35.54660881	0.609805764	0.251867519	0.612872566	0.58985275	0.241077289	0.622522295
6	189	2M	young	M1	Brn01	20240110	160	WT	sec01	F	KA	8	3.750789613	0.771023124	4.03170827	0.468848702	0.096377891	0.503963534	0.47545585	0.096620128	0.52227056
6	190	2M	young	M1	Brn01	20240110	160	WT	sec01	F	KA	29	24.44478524	7.186724573	23.55271226	0.842923629	0.247818089	0.812162492	0.836705595	0.249835961	0.821522862
6	191	2M	young	M1	Brn01	20240110	160	WT	sec01	F	KA	31	16.52437624	4.789440736	28.47403681	0.533044395	0.154498088	0.918517317	0.527718008	0.157358661	0.94349584
6	192	2M	young	M1	Brn01	20240110	160	WT	sec01	F	KA	37	37	16.96249324	33.59475094	1	0.458445763	0.907966242	1	0.463187605	0.900343329
6	193	2M	young	M1	Brn01	20240110	160	WT	sec01	F	KA	137	71.25084317	30.50453949	127.6255589	0.520079147	0.222660872	0.931573423	0.532295734	0.218089573	0.952826738
6	194	2M	young	M1	Brn01	20240110	160	WT	sec01	F	KA	52	25.10858318	5.714808881	43.23038036	0.482857369	0.109900171	0.831353468	0.48867017	0.109040968	0.851758599
6	195	2M	young	M1	Brn01	20240110	160	WT	sec01	F	KA	37	16.87847725	5.989578053	32.48418397	0.456175061	0.161880488	0.877950918	0.448004887	0.154253453	0.874113083
6	196	2M	young	M1	Brn01	20240110	160	WT	sec01	F	KA	71	33.07663086	17.85313199	57.38751835	0.46586804	0.251452563	0.808274906	0.470344096	0.2279469	0.829968721
6	197	2M	young	M1	Brn01	20240110	160	WT	sec01	F	KA	27	18.96542317	10.78307778	19.13502717	0.70242308	0.399373251	0.70870471	0.665384918	0.409178302	0.721774608
6	198	2M	young	M1	Brn01	20240110	160	WT	sec01	F	KA	85	79.85003412	26.12295713	79.64284736	0.939412166	0.307328907	0.936974675	0.986861974	0.311673149	1
6	199	2M	young	M1	Brn01	20240110	160	WT	sec01	F	KA	47	23.72137034	6.517433435	44.32976276	0.504710007	0.138668796	0.943186442	0.517357141	0.131555654	0.980544746
6	200	2M	young	M1	Brn01	20240110	160	WT	sec01	F	KA	145	77.08705261	25.56324099	136.6789656	0.531634846	0.176298214	0.942613556	0.510261714	0.173250929	0.995429933
6	201	2M	young	M1	Brn01	20240110	160	WT	sec01	F	KA	8	6.667200685	2.483787298	4.002655029	0.833400086	0.310473412	0.500331879	0.852643609	0.307728708	0.509346128
6	202	2M	young	M1	Brn01	20240110	160	WT	sec01	F	KA	96	73.50478363	25.85290301	91.77190822	0.765674829	0.269301073	0.955957377	0.758709073	0.269581139	1
6	203	2M	young	M1	Brn01	20240110	160	WT	sec01	F	KA	11	9.558861613	3.24792856	9.502433836	0.868987419	0.295266233	0.863857621	0.864278615	0.297581449	0.861661732
6	204	2M	young	M1	Brn01	20240110	160	WT	sec01	F	KA	40	15.67090869	2.624307621	25.05116355	0.391772717	0.065607691	0.626279089	0.397131294	0.061142899	0.624933243
6	205	2M	young	M1	Brn01	20240110	160	WT	sec01	F	KA	11	2.897138938	0.736751363	5.174822569	0.263376267	0.066977397	0.470438415	0.27239643	0.068009462	0.469069958
6	206	2M	young	M1	Brn01	20240110	160	WT	sec01	F	KA	7	2.825177401	0.608453482	3.081330597	0.403596772	0.086921926	0.440190085	0.404570088	0.088715952	0.44097048
6	207	2M	young	M1	Brn01	20240110	160	WT	sec01	F	KA	28	8.747554779	1.671671625	13.30392921	0.312412671	0.059702558	0.475140329	0.317494482	0.060959794	0.483604193
6	208	2M	young	M1	Brn01	20240110	160	WT	sec01	F	KA	37	11.53220412	1.76606394	23.17785913	0.311681192	0.047731458	0.626428625	0.311398491	0.046852827	0.620523363
6	209	2M	young	M1	Brn01	20240110	160	WT	sec01	F	KA	8	2.553368449	0.892942712	3.380132735	0.319171056	0.111617839	0.422516592	0.321583897	0.113130391	0.43002975
6	210	2M	young	M1	Brn01	20240110	160	WT	sec01	F	KA	33	13.70804918	1.997924779	19.95568794	0.41539543	0.060543175	0.604717816	0.416159302	0.058854047	0.605668724
6	211	2M	young	M1	Brn01	20240110	160	WT	sec01	F	KA	77	26.7930419	10.78828109	56.7801328	0.347961583	0.140107547	0.737404322	0.340009153	0.142442971	0.761722744
6	212	2M	young	M1	Brn01	20240110	160	WT	sec01	F	KA	54	14.41049825	5.522880863	31.01086462	0.266861079	0.102275572	0.574275271	0.262531459	0.100572214	0.577965975
6	213	2M	young	M1	Brn01	20240110	160	WT	sec01	F	KA	33	11.97680625	3.127000861	15.84142828	0.362933523	0.094757602	0.480043281	0.373388261	0.092927445	0.471450374
6	214	2M	young	M1	Brn01	20240110	160	WT	sec01	F	KA	8	2.377050459	1.518333718	3.333241791	0.297131307	0.189791715	0.416655224	0.300434887	0.190066382	0.418738067
6	215	2M	young	M1	Brn01	20240110	160	WT	sec01	F	KA	31	11.75277331	3.671030752	15.48703754	0.37912172	0.118420347	0.499581856	0.382742047	0.114892803	0.505111784
6	216	2M	young	M1	Brn01	20240110	160	WT	sec01	F	KA	32	8.529549137	2.878278799	22.2152437	0.266548411	0.089946212	0.694226366	0.265690088	0.093598843	0.69268328
6	217	2M	young	M1	Brn01	20240110	160	WT	sec01	F	KA	32	11.17126733	1.757183194	15.16786444	0.349102104	0.054911975	0.473995764	0.355367362	0.056183718	0.460578322
6	218	2M	young	M1	Brn01	20240110	160	WT	sec01	F	KA	26	10.7609216	2.485007986	11.97338825	0.4138816	0.09557723	0.460514933	0.416906983	0.093751431	0.465674818
6	219	2M	young	M1	Brn01	20240110	160	WT	sec01	F	KA	35	14.23732355	3.26620888	15.68065917	0.406780673	0.093320254	0.448018834	0.398992911	0.092713818	0.445113286
6	220	2M	young	M1	Brn01	20240110	160	WT	sec01	F	KA	57	24.63837641	6.681147493	27.64063472	0.432252218	0.117213114	0.484923416	0.42518501	0.120355535	0.474738687
6	221	2M	young	M1	Brn01	20240110	160	WT	sec01	F	KA	18	6.228488564	1.607980482	8.091218472	0.346027142	0.089332249	0.449512137	0.364736408	0.091218434	0.452826738
6	222	2M	young	M1	Brn01	20240110	160	WT	sec01	F	KA	24	8.790005416	0.965682458	11.89161512	0.366250226	0.040236769	0.495483963	0.362371266	0.040772106	0.4942092
6	223	2M	young	M1	Brn01	20240110	160	WT	sec01	F	KA	25	10.38353544	2.248935677	14.70104513	0.415341418	0.089957427	0.588041805	0.422972456	0.087747004	0.611909658
6	224	2M	young	M1	Brn01	20240110	160	WT	sec01	F	KA	10	4.089021146	0.366002902	4.43041119	0.408902115	0.03660029	0.443041119	0.41014725	0.036331732	0.450751513
6	225	2M	young	M1	Brn01	20240110	160	WT	sec01	F	KA	31	13.90452424	7.336858183	30.73325706	0.44853304	0.236672845	0.991395389	0.4314107	0.236736096	1
6	226	2M	young	M1	Brn01	20240110	160	WT	sec01	F	KA	48	26.4310827	24.58448157	31.10280016	0.550647556	0.512176699	0.647975003	0.551842511	0.517158747	0.650980413
6	227	2M	young	M1	Brn01	20240110	160	WT	sec01	F	KA	39	15.797528	13.34625775	32.9491874	0.40506482	0.342211737	0.844850959	0.399626166	0.33910124	0.878141433
6	228	2M	young	M1	Brn01	20240110	160	WT	sec01	F	KA	48	23.72140095	15.60619509	45.79955745	0.494195853	0.325129064	0.954157447	0.4856489	0.32884717	1
6	229	2M	young	M1	Brn01	20240110	160	WT	sec01	F	KA	13	5.157503664	5.539833665	6.983657479	0.396731051	0.426141051	0.537204421	0.396040291	0.424139783	0.558190256
6	230	2M	young	M1	Brn01	20240110	160	WT	sec01	F	KA	11	5.051880687	2.871976823	5.196139544	0.459261881	0.261088802	0.472376322	0.467162594	0.266063944	0.480766013
6	231	2M	young	M1	Brn01	20240110	160	WT	sec01	F	KA	85	31.49156928	23.68824293	68.01507586	0.37048905	0.278685211	0.800177363	0.373304337	0.28529793	0.816426337
6	232	2M	young	M1	Brn01	20240110	160	WT	sec01	F	KA	24	9.984664589	7.401144445	10.16231021	0.416027691	0.308381019	0.423429592	0.414572358	0.31210804	0.426642239
6	233	2M	young	M1	Brn01	20240110	160	WT	sec01	F	KA	41	17.60949117	7.960967451	27.50376138	0.429499785	0.194169938	0.670823448	0.43707943	0.196215764	0.657961398
6	234	2M	young	M1	Brn01	20240110	160	WT	sec01	F	KA	42	21.25188079	13.51866943	40.58406961	0.505997162	0.321873082	0.966287372	0.510231197	0.316548407	1
6	235	2M	young	M1	Brn01	20240110	160	WT	sec01	F	KA	46	20.58065155	10.70679784	40.91329819	0.447405469	0.232756475	0.889419526	0.447638661	0.240238041	0.915541291
6	236	2M	young	M1	Brn01	20240110	160	WT	sec01	F	KA	21	9.080399781	7.278690755	11.96113524	0.43239999	0.346604322	0.569577868	0.432890818	0.34911117	0.568406194
6	237	2M	young	M1	Brn01	20240110	160	WT	sec01	F	KA	75	32.17631787	22.84814215	61.28561842	0.429017572	0.304641895	0.817141579	0.422156096	0.305447474	0.83513391
6	238	2M	young	M1	Brn01	20240110	160	WT	sec01	F	KA	47	16.31075004	10.5341115	36.01499939	0.347037235	0.224130032	0.766276583	0.357167929	0.227077134	0.76679638
6	239	2M	young	M1	Brn01	20240110	160	WT	sec01	F	KA	37	14.54636446	6.924666181	27.46894032	0.393144985	0.18715314	0.742403792	0.39988555	0.183085375	0.758426785
6	240	2M	young	M1	Brn01	20240110	160	WT	sec01	F	KA	21	9.924223691	7.843244046	18.59310287	0.472582081	0.373487812	0.885385851	0.473723963	0.366842136	0.901922613
6	241	2M	young	M1	Brn01	20240110	160	WT	sec01	F	KA	47	17.80599678	14.31908123	35.18028539	0.378850995	0.304661303	0.748516711	0.380720228	0.297215223	0.741069645
6	242	2M	young	M1	Brn01	20240110	160	WT	sec01	F	KA	68	20.44805078	11.2428626	54.92138541	0.300706629	0.165336215	0.807667432	0.298603803	0.167391464	0.897169471
6	243	2M	young	M1	Brn01	20240110	160	WT	sec01	F	KA	27	13.42548257	7.342793912	12.62894639	0.497240095	0.27195533	0.467738755	0.491042972	0.269138619	0.47860685
6	244	2M	young	M1	Brn01	20240110	160	WT	sec01	F	KA	25	9.448615164	6.110337988	21.13733131	0.377944607	0.24441352	0.845493252	0.373563737	0.248691544	0.879972517
6	245	2M	young	M1	Brn01	20240110	160	WT	sec01	F	KA	108	45.28090328	25.90458536	92.22574186	0.419267623	0.239857272	0.853942054	0.428702205	0.239887089	1
6	246	2M	young	M1	Brn01	20240110	160	WT	sec01	F	KA	67	27.50122827	17.02505527	59.62304115	0.410466094	0.254105303	0.889896137	0.414854661	0.259761959	0.979278237
6	247	2M	young	M1	Brn01	20240110	160	WT	sec01	F	KA	48	18.72645143	11.86961158	27.07721066	0.390134405	0.247283575	0.564108556	0.38724345	0.243671328	0.571023107
6	248	2M	young	M1	Brn01	20240110	160	WT	sec01	F	KA	24	7.455100328	7.85615322	12.35416186	0.31062918	0.327339717	0.514756744	0.304341197	0.321599156	0.52089721
6	249	2M	young	M1	Brn01	20240110	160	WT	sec01	F	KA	38	16.43257806	13.09520102	26.922286	0.432436265	0.344610553	0.708481211	0.441596091	0.348912805	0.713740766
6	250	2M	young	M1	Brn01	20240110	160	WT	sec01	F	KA	68	27.98626685	20.33340964	51.26475939	0.411562748	0.29902073	0.75389352	0.400549322	0.293949813	0.781551838
6	251	2M	young	M1	Brn01	20240110	160	WT	sec01	F	KA	53	17.99983212	9.798107803	40.18876964	0.339619474	0.184869959	0.758278672	0.329823762	0.176913098	0.78945601
6	252	2M	young	M1	Brn01	20240110	160	WT	sec01	F	KA	48	15.14161904	13.78394759	43.31273377	0.315450397	0.287165575	0.90234862	0.317952245	0.289906144	0.986266851
6	253	2M	young	M1	Brn01	20240110	160	WT	sec01	F	KA	16	7.124757767	4.23320365	8.579324037	0.44529736	0.264575228	0.536207752	0.439459831	0.265735865	0.552712262
6	254	2M	young	M1	Brn01	20240110	160	WT	sec01	F	KA	5	1.691096395	1.709803909	2.029480428	0.338219279	0.341960782	0.405896086	0.345387965	0.34558633	0.407286182
6	255	2M	young	M1	Brn01	20240110	160	WT	sec01	F	KA	13	4.297474682	3.310032845	5.623498887	0.330574976	0.254617911	0.432576837	0.336758986	0.253643095	0.441489279
6	256	2M	young	M1	Brn01	20240110	160	WT	sec01	F	KA	52	18.61026931	12.43547726	26.63227281	0.357889794	0.239143793	0.512159092	0.360219717	0.234256506	0.519325554
6	257	2M	young	M1	Brn01	20240110	160	WT	sec01	F	KA	13	4.614068836	1.991943255	6.588601619	0.354928372	0.153226404	0.506815509	0.356664374	0.155809872	0.515495554
6	258	2M	young	M1	Brn01	20240110	160	WT	sec01	F	KA	101	29.31297788	17.96964982	89.02307162	0.290227504	0.177917325	0.881416551	0.290051118	0.170321204	0.984611273
6	259	2M	young	M1	Brn01	20240110	160	WT	sec01	F	KA	93	31.97579919	21.61995879	62.80225831	0.343825798	0.232472675	0.6752931	0.336034179	0.223453112	0.632204145
6	260	2M	young	M1	Brn01	20240110	160	WT	sec01	F	KA	34	13.92454416	8.670115143	31.9612878	0.409545416	0.255003387	0.940037876	0.409201205	0.255954832	0.942580283
6	261	2M	young	M1	Brn01	20240110	160	WT	sec01	F	KA	23	8.008163601	5.058152154	12.28354314	0.348181026	0.219919659	0.534067093	0.345082775	0.221202411	0.538063645
6	262	2M	young	M1	Brn01	20240110	160	WT	sec01	F	KA	15	5.260578275	2.797909513	6.556038767	0.350705218	0.186527301	0.437069251	0.348447382	0.191149764	0.44393836
6	263	2M	young	M1	Brn01	20240110	160	WT	sec01	F	KA	30	9.0169833	6.631265715	14.70296794	0.30056611	0.22104219	0.490098931	0.308491647	0.212985426	0.490043491
6	264	2M	young	M1	Brn01	20240110	160	WT	sec01	F	KA	43	17.22052342	10.93540858	37.0814527	0.400477289	0.254311827	0.862359365	0.395826653	0.256168455	0.918234527
6	265	2M	young	M1	Brn01	20240110	160	WT	sec01	F	KA	34	11.51692995	9.47414358	21.46436265	0.338733234	0.278651282	0.631304784	0.342641324	0.287266344	0.625558853
6	266	2M	young	M1	Brn01	20240110	160	WT	sec01	F	KA	70	24.68191046	19.29538424	43.73580527	0.352598721	0.275648346	0.624797218	0.353795677	0.280445576	0.625329971
6	267	2M	young	M1	Brn01	20240110	160	WT	sec01	F	KA	37	13.27193111	15.80666822	20.48187983	0.358700841	0.427207249	0.55356432	0.352155343	0.432394907	0.568429083
6	268	2M	young	M1	Brn01	20240110	160	WT	sec01	F	KA	25	10.81409931	10.54084074	12.31143656	0.432563972	0.42163363	0.492457463	0.423529416	0.435011834	0.496726945
6	269	2M	young	M1	Brn01	20240110	160	WT	sec01	F	KA	24	8.317326665	2.895246819	14.01034561	0.346555278	0.120635284	0.5837644	0.348012507	0.117647059	0.581277192
6	270	2M	young	M1	Brn01	20240110	160	WT	sec01	F	KA	29	8.992431492	5.19179067	12.87107652	0.310083845	0.179027264	0.443830225	0.321065083	0.175799191	0.440726325
6	271	2M	young	M1	Brn01	20240110	160	WT	sec01	F	KA	88	33.48072025	22.31686883	81.79320973	0.38046273	0.253600782	0.929468292	0.374349594	0.245151445	1
6	272	2M	young	M1	Brn01	20240110	160	WT	sec01	F	KA	34	10.57570764	10.92881668	18.20473033	0.311050225	0.321435785	0.535433245	0.317967504	0.318806738	0.529655933
6	273	2M	young	M1	Brn01	20240110	160	WT	sec01	F	KA	51	20.22374299	13.20004573	33.12246907	0.39654398	0.258824426	0.649460178	0.395559624	0.26402685	0.677111477
6	274	2M	young	M1	Brn01	20240110	160	WT	sec01	F	KA	36	10.90716414	7.444602057	15.57717258	0.302976782	0.206794502	0.432699238	0.295078963	0.215320051	0.433539331
6	275	2M	young	M1	Brn01	20240110	160	WT	sec01	F	KA	61	18.91169603	16.2960708	51.83593494	0.310027804	0.267148702	0.849769425	0.316746771	0.273372993	0.885000378
6	276	2M	young	M1	Brn01	20240110	160	WT	sec01	F	KA	27	9.530785024	7.411566392	19.63120478	0.352992038	0.274502459	0.727081659	0.361364156	0.273960471	0.765102625
6	277	2M	young	M1	Brn01	20240110	160	WT	sec01	F	KA	23	6.248859406	4.647287697	20.13781941	0.271689539	0.202055987	0.875557366	0.266109705	0.203952089	0.914335847
6	278	2M	young	M1	Brn01	20240110	160	WT	sec01	F	KA	22	8.626779556	6.294880614	13.43210497	0.392126343	0.286130937	0.610550226	0.39403373	0.2771191	0.618158221
6	279	2M	young	M1	Brn01	20240110	160	WT	sec01	F	KA	72	23.32281992	22.84374765	39.28508434	0.323928054	0.317274273	0.545626171	0.323979557	0.330037385	0.547234297
6	280	2M	young	M1	Brn01	20240110	160	WT	sec01	F	KA	18	5.905851781	4.994903445	8.052414715	0.328102877	0.277494636	0.447356373	0.338292509	0.283710986	0.455527574
6	281	2M	young	M1	Brn01	20240110	160	WT	sec01	F	KA	21	7.259616971	3.889036372	12.07696638	0.345696046	0.185192208	0.575093637	0.342130169	0.186762795	0.580338746
6	282	2M	young	M1	Brn01	20240110	160	WT	sec01	F	KA	17	7.28441298	2.064881384	9.392843515	0.428494881	0.121463611	0.552520207	0.425848782	0.121385518	0.578019381
6	283	2M	young	M1	Brn01	20240110	160	WT	sec01	F	KA	62	22.50328836	8.623285249	30.87969786	0.362956264	0.139085246	0.498059643	0.363393605	0.135286495	0.477744728
6	284	2M	young	M1	Brn01	20240110	160	WT	sec01	F	KA	40	15.26544598	4.925108716	33.95271224	0.381636149	0.123127718	0.848817806	0.377767593	0.114061192	0.873746872
6	285	2M	young	M1	Brn01	20240110	160	WT	sec01	F	KA	12	5.429358333	2.085267439	6.831692934	0.452446528	0.173772287	0.569307745	0.452964067	0.176958874	0.575249851
6	286	2M	young	M1	Brn01	20240110	160	WT	sec01	F	KA	26	11.59794	3.789730683	19.35642031	0.446074615	0.145758872	0.744477704	0.452262163	0.142870218	0.809277475
6	287	2M	young	M1	Brn01	20240110	160	WT	sec01	F	KA	61	28.07614258	9.810269363	55.50424981	0.460264632	0.160824088	0.909905735	0.463752195	0.165087357	0.93493554
6	288	2M	young	M1	Brn01	20240110	160	WT	sec01	F	KA	369	209.4300756	104.4186618	351.5701534	0.567561181	0.282977403	0.952764643	0.564408332	0.279056996	1
6	289	2M	young	M1	Brn01	20240110	160	WT	sec01	F	KA	144	70.02671847	23.72666521	140.4182041	0.486296656	0.164768508	0.975126418	0.477775246	0.158388644	1
6	290	2M	young	M1	Brn01	20240110	160	WT	sec01	F	KA	66	27.03135729	8.294438116	62.13507277	0.40956602	0.125673305	0.941440496	0.40585947	0.121202409	0.959761977
6	291	2M	young	M1	Brn01	20240110	160	WT	sec01	F	KA	59	36.64269471	17.40709545	55.49803936	0.621062622	0.295035516	0.940644735	0.631494612	0.292736709	0.97772944
6	292	2M	young	M1	Brn01	20240110	160	WT	sec01	F	KA	1066	571.9688711	264.8989552	1011.730785	0.536556164	0.248498082	0.949090793	0.535576403	0.238574803	1
6	293	2M	young	M1	Brn01	20240110	160	WT	sec01	F	KA	13	6.826642305	2.838086501	6.690821677	0.525126331	0.218314346	0.514678591	0.529259175	0.218547344	0.530891895
6	294	2M	young	M1	Brn01	20240110	160	WT	sec01	F	KA	43	28.52605486	15.07525745	39.58121604	0.663396625	0.350587383	0.920493396	0.686999321	0.350965127	0.941878378
6	295	2M	young	M1	Brn01	20240110	160	WT	sec01	F	KA	220	113.100862	39.96495007	205.8548105	0.514094827	0.181658864	0.935703684	0.514625788	0.179720759	1
[truncated: 180,150 more rows]
