# Supplementary material for: An altered cell-specific subcellular distribution of translesion synthesis DNA polymerase kappa (POLK) in aging mouse neurons
Source: eLife. 2026 May 13;13:RP101533. doi: 10.7554/eLife.101533 (PMC13171111; doi:10.7554/eLife.101533)
Supplement: Figure 6—source data 1. [file elife-101533-fig6-data1.zip › Figure6/Fig6C+6D/Fig6C_Fig6D_MWU.R]

library(dplyr)
library(ggplot2)
library(grid)

# =========================================================
# 1. User settings
# =========================================================

setwd("/set/path/to/directory/")

input_file <- "./Fig6C+6D_data.csv"

output_fig6c_pdf <- "Fig6C_NucPolkperArea.pdf"
output_fig6c_jpg <- "Fig6C_NucPolkperArea.jpg"
output_fig6d_pdf <- "Fig6D_CytoPolkperArea.pdf"
output_fig6d_jpg <- "Fig6D_CytoPolkperArea.jpg"

# Plot styling
box_width        <- 0.70
dodge_width      <- 0.80
box_line_width   <- 0.55

ctrl_fill_color  <- "#b9d1ad"
ka_fill_color    <- "#c4b7d0"
panel_fill_color <- "#ffffff"
strip_fill_color <- "#d2d2d2"
line_color       <- "#444444"

# =========================================================
# 2. Load and prepare data
# =========================================================

polk_data <- read.csv(input_file, header = TRUE)

polk_data <- polk_data %>%
  mutate(
    treatment = factor(treatment, levels = c("CTRL", "KA")),
    age       = factor(age, levels = c("yng", "old")),
    exposure  = factor(as.character(exposure), levels = c("80", "160")),
    age_label = factor(age, levels = c("yng", "old"),
                       labels = c("young", "early old"))
  )

# =========================================================
# 3. Statistical helper functions
# =========================================================

# Compute Cohen's d as (mean(KA) - mean(CTRL)).
# Positive values mean KA > CTRL; negative values mean KA < CTRL.
compute_cohens_d <- function(ctrl_values, ka_values) {
  ctrl_values <- ctrl_values[is.finite(ctrl_values)]
  ka_values   <- ka_values[is.finite(ka_values)]
  
  n_ctrl <- length(ctrl_values)
  n_ka   <- length(ka_values)
  
  if (n_ctrl < 2 || n_ka < 2) {
    return(NA_real_)
  }
  
  ctrl_sd <- sd(ctrl_values)
  ka_sd   <- sd(ka_values)
  
  if (!is.finite(ctrl_sd) || !is.finite(ka_sd) || (ctrl_sd == 0 && ka_sd == 0)) {
    return(NA_real_)
  }
  
  pooled_sd <- sqrt(
    ((n_ctrl - 1) * ctrl_sd^2 + (n_ka - 1) * ka_sd^2) / (n_ctrl + n_ka - 2)
  )
  
  (mean(ka_values) - mean(ctrl_values)) / pooled_sd
}

# Format p-values for figure labels
format_p_label <- function(p_value) {
  if (!is.finite(p_value)) {
    return("p=NA")
  }
  if (p_value < 0.0001) {
    return("p<0.0001")
  }
  sprintf("p=%.4f", p_value)
}

# ========================================================================
# 4. Compute panel-wise statistics
#    One comparison per age x exposure panel:
#    CTRL vs KA using Wilcoxon rank-sum (Mann-Whitney U test) + Cohen's d
# ========================================================================

compute_panel_statistics <- function(data, response_column) {
  
  age_levels <- levels(data$age_label)
  exposure_levels <- levels(data$exposure)
  
  stats_rows <- list()
  row_index <- 1
  
  for (current_age in age_levels) {
    for (current_exposure in exposure_levels) {
      
      panel_data <- data %>%
        filter(age_label == current_age, exposure == current_exposure)
      
      ctrl_values <- panel_data %>%
        filter(treatment == "CTRL") %>%
        pull(.data[[response_column]])
      
      ka_values <- panel_data %>%
        filter(treatment == "KA") %>%
        pull(.data[[response_column]])
      
      wilcoxon_p_value <- tryCatch(
        wilcox.test(ctrl_values, ka_values, exact = FALSE)$p.value,
        error = function(e) NA_real_
      )
      
      cohens_d_value <- compute_cohens_d(ctrl_values, ka_values)
      
      stats_rows[[row_index]] <- data.frame(
        age_label = current_age,
        exposure  = current_exposure,
        p_value   = wilcoxon_p_value,
        d_value   = cohens_d_value,
        stringsAsFactors = FALSE
      )
      
      row_index <- row_index + 1
    }
  }
  
  stats_table <- bind_rows(stats_rows) %>%
    mutate(
      age_label = factor(age_label, levels = c("young", "early old")),
      exposure  = factor(exposure, levels = c("80", "160")),
      p_label   = vapply(p_value, format_p_label, character(1)),
      d_label   = ifelse(
        is.finite(d_value),
        sprintf("Cohen's d = %.2f", round(d_value, 2)),
        "Cohen's d = NA"
      )
    )
  
  return(stats_table)
}

# =========================================================
# 5. Plotting function
# =========================================================

create_polk_boxplot <- function(data,
                                response_column,
                                y_axis_label,
                                y_limits,
                                y_breaks,
                                p_label_y,
                                d_label_y) {
  
  stats_table <- compute_panel_statistics(data, response_column) %>%
    mutate(
      p_label_y = p_label_y,
      d_label_y = d_label_y
    )
  
  ggplot(data, aes(x = exposure, y = .data[[response_column]], fill = treatment)) +
    geom_boxplot(
      notch = TRUE,
      outlier.shape = NA,
      width = box_width,
      size = box_line_width,
      position = position_dodge(width = dodge_width)
    ) +
    facet_wrap(~ age_label, nrow = 1, strip.position = "right") +
    geom_text(
      data = stats_table,
      aes(x = exposure, y = p_label_y, label = p_label),
      inherit.aes = FALSE,
      fontface = "bold",
      size = 6.2
    ) +
    geom_text(
      data = stats_table,
      aes(x = exposure, y = d_label_y, label = d_label),
      inherit.aes = FALSE,
      fontface = "bold",
      size = 5.2
    ) +
    scale_fill_manual(values = c("CTRL" = ctrl_fill_color, "KA" = ka_fill_color)) +
    scale_x_discrete(drop = FALSE) +
    scale_y_continuous(
      limits = y_limits,
      breaks = y_breaks,
      expand = c(0.02, 0)
    ) +
    labs(
      x = "exposure (mins)",
      y = y_axis_label
    ) +
    theme_bw(base_size = 18) +
    theme(
      legend.position = "none",
      panel.grid.major = element_blank(),
      panel.grid.minor = element_blank(),
      panel.background = element_rect(fill = panel_fill_color, colour = "black", size = 0.8),
      panel.border = element_rect(fill = NA, colour = "black", size = 0.8),
      panel.spacing = unit(1.0, "lines"),
      strip.placement = "outside",
      strip.background = element_rect(fill = strip_fill_color, colour = "black", size = 0.8),
      strip.text = element_text(size = 18, face = "plain", colour = "black"),
      strip.text.y.right = element_text(angle = 270, size = 18),
      axis.title.x = element_text(size = 22, face = "plain"),
      axis.title.y = element_text(size = 22, face = "plain"),
      axis.text.x = element_text(size = 20),
      axis.text.y = element_text(size = 20),
      axis.ticks = element_line(colour = line_color, size = 0.8),
      axis.line = element_line(colour = line_color, size = 0.8),
      plot.margin = margin(10, 12, 10, 10)
    )
}

# =========================================================
# 6. Build figures
# =========================================================

fig6c_plot <- create_polk_boxplot(
  data            = polk_data,
  response_column = "NucPolkperArea",
  y_axis_label    = "Nuclear POLK counts per area",
  y_limits        = c(0, 52),
  y_breaks        = seq(0, 50, by = 10),
  p_label_y       = 50.0,
  d_label_y       = 46.8
)

fig6d_plot <- create_polk_boxplot(
  data            = polk_data,
  response_column = "CytoPolkperArea",
  y_axis_label    = "Cytoplasmic POLK counts per area",
  y_limits        = c(0, 20),
  y_breaks        = seq(0, 20, by = 5),
  p_label_y       = 19.0,
  d_label_y       = 17.2
)

# =========================================================
# 7. Save figures
# =========================================================

ggsave(output_fig6c_pdf, fig6c_plot, width = 9.29, height = 6.37, units = "in", dpi = 300)
ggsave(output_fig6c_jpg, fig6c_plot, width = 9.29, height = 6.37, units = "in", dpi = 300)

ggsave(output_fig6d_pdf, fig6d_plot, width = 9.29, height = 6.37, units = "in", dpi = 300)
ggsave(output_fig6d_jpg, fig6d_plot, width = 9.29, height = 6.37, units = "in", dpi = 300)

# Display plots
fig6c_plot
fig6d_plot
