# Supplementary material for: An altered cell-specific subcellular distribution of translesion synthesis DNA polymerase kappa (POLK) in aging mouse neurons
Source: eLife. 2026 May 13;13:RP101533. doi: 10.7554/eLife.101533 (PMC13171111; doi:10.7554/eLife.101533)
Supplement: Figure 6—source data 1. [file elife-101533-fig6-data1.zip › Figure6/Fig6C+6D/Fig6C+6D_data.csv]

ImageNumber	ObjectNumber	age	area	brain	date	exposure	genotype	section	sex	treatment	Nuc_Area	NucPolk_Count	Cyto_Area	CytoPolK_Count	NucPolkperArea	CytoPolkperArea
1	1	yng	M1	Brn01	20240110	160	WT	sec01	F	KA	17345	35	28994	21	20.17872586	7.242877837
1	2	yng	M1	Brn01	20240110	160	WT	sec01	F	KA	17658	62	19650	6	35.11156416	3.053435115
1	3	yng	M1	Brn01	20240110	160	WT	sec01	F	KA	9551	0	17356	5	0	2.880848122
1	4	yng	M1	Brn01	20240110	160	WT	sec01	F	KA	20781	58	27787	6	27.9101102	2.159283118
1	5	yng	M1	Brn01	20240110	160	WT	sec01	F	KA	18882	37	24744	18	19.59538185	7.274490786
1	6	yng	M1	Brn01	20240110	160	WT	sec01	F	KA	20589	44	33597	10	21.3706348	2.976456231
2	1	yng	M1	Brn01	20240110	160	WT	sec01	F	KA	17182	44	35025	21	25.60819462	5.995717345
2	2	yng	M1	Brn01	20240110	160	WT	sec01	F	KA	17564	57	9644	5	32.45274425	5.184570718
2	3	yng	M1	Brn01	20240110	160	WT	sec01	F	KA	15127	19	12301	4	12.5603226	3.251768149
2	4	yng	M1	Brn01	20240110	160	WT	sec01	F	KA	13512	41	14890	2	30.34339846	1.343183345
2	5	yng	M1	Brn01	20240110	160	WT	sec01	F	KA	16377	52	41019	23	31.7518471	5.607157659
2	6	yng	M1	Brn01	20240110	160	WT	sec01	F	KA	18193	57	10832	3	31.3307316	2.76957164
2	7	yng	M1	Brn01	20240110	160	WT	sec01	F	KA	17996	41	21189	2	22.78284063	0.943885979
2	8	yng	M1	Brn01	20240110	160	WT	sec01	F	KA	9006	3	41581	17	3.331112592	4.088405762
2	9	yng	M1	Brn01	20240110	160	WT	sec01	F	KA	21175	74	29091	28	34.94687131	9.624969922
2	10	yng	M1	Brn01	20240110	160	WT	sec01	F	KA	17258	38	34549	7	22.0187739	2.026107847
2	11	yng	M1	Brn01	20240110	160	WT	sec01	F	KA	14419	34	13949	1	23.57999861	0.716897269
2	12	yng	M1	Brn01	20240110	160	WT	sec01	F	KA	13983	31	7781	0	22.16977759	0
3	1	yng	M1	Brn01	20240110	160	WT	sec01	F	KA	18948	48	21607	10	25.33248892	4.628129773
3	2	yng	M1	Brn01	20240110	160	WT	sec01	F	KA	22061	35	25236	4	15.86510131	1.585037248
3	3	yng	M1	Brn01	20240110	160	WT	sec01	F	KA	21050	57	80868	107	27.0783848	13.23143889
3	4	yng	M1	Brn01	20240110	160	WT	sec01	F	KA	18735	58	56142	29	30.95809981	5.165473264
3	5	yng	M1	Brn01	20240110	160	WT	sec01	F	KA	11408	16	30305	3	14.02524544	0.989935654
3	6	yng	M1	Brn01	20240110	160	WT	sec01	F	KA	18933	41	31771	26	21.65531083	8.183563627
3	7	yng	M1	Brn01	20240110	160	WT	sec01	F	KA	18823	44	16805	9	23.37565744	5.355548944
3	8	yng	M1	Brn01	20240110	160	WT	sec01	F	KA	21066	40	22017	0	18.98794266	0
3	9	yng	M1	Brn01	20240110	160	WT	sec01	F	KA	20999	24	18440	6	11.42911567	3.253796095
4	1	yng	M1	Brn01	20240110	160	WT	sec01	F	KA	15015	41	26914	23	27.30602731	8.545738277
4	2	yng	M1	Brn01	20240110	160	WT	sec01	F	KA	25315	56	26928	4	22.12127197	1.485442662
4	3	yng	M1	Brn01	20240110	160	WT	sec01	F	KA	23297	70	49098	7	30.04678714	1.425719989
4	4	yng	M1	Brn01	20240110	160	WT	sec01	F	KA	19652	18	27574	5	9.159373092	1.813302386
4	5	yng	M1	Brn01	20240110	160	WT	sec01	F	KA	8254	0	28127	3	0	1.06659082
4	6	yng	M1	Brn01	20240110	160	WT	sec01	F	KA	23223	66	29062	3	28.42010076	1.032275824
5	1	yng	M1	Brn01	20240110	160	WT	sec01	F	KA	15137	1	20190	4	0.660632886	1.981178801
5	2	yng	M1	Brn01	20240110	160	WT	sec01	F	KA	13559	0	38079	4	0	1.050447753
5	3	yng	M1	Brn01	20240110	160	WT	sec01	F	KA	21371	57	35866	5	26.67165785	1.394077957
5	4	yng	M1	Brn01	20240110	160	WT	sec01	F	KA	20727	47	20654	6	22.67573696	2.905006294
5	5	yng	M1	Brn01	20240110	160	WT	sec01	F	KA	16560	2	24343	4	1.207729469	1.643182845
5	6	yng	M1	Brn01	20240110	160	WT	sec01	F	KA	25353	62	21621	4	24.45469964	1.850053189
5	7	yng	M1	Brn01	20240110	160	WT	sec01	F	KA	23875	65	22852	5	27.22513089	2.187992298
5	8	yng	M1	Brn01	20240110	160	WT	sec01	F	KA	10355	9	44562	11	8.691453404	2.468470894
5	9	yng	M1	Brn01	20240110	160	WT	sec01	F	KA	23245	61	20498	1	26.24220262	0.487852473
5	10	yng	M1	Brn01	20240110	160	WT	sec01	F	KA	22391	59	23449	6	26.34987272	2.558744509
6	1	yng	M1	Brn01	20240110	160	WT	sec01	F	KA	9936	12	11849	8	12.07729469	6.75162461
6	2	yng	M1	Brn01	20240110	160	WT	sec01	F	KA	18651	59	16359	6	31.63369256	3.66770585
6	3	yng	M1	Brn01	20240110	160	WT	sec01	F	KA	14101	0	22243	4	0	1.798318572
6	4	yng	M1	Brn01	20240110	160	WT	sec01	F	KA	19895	60	20249	3	30.15833124	1.481554645
6	5	yng	M1	Brn01	20240110	160	WT	sec01	F	KA	23510	73	23833	5	31.05061676	2.09793144
6	6	yng	M1	Brn01	20240110	160	WT	sec01	F	KA	9228	20	46598	18	21.67316862	3.862826731
6	7	yng	M1	Brn01	20240110	160	WT	sec01	F	KA	16720	57	61148	9	34.09090909	1.471838817
6	8	yng	M1	Brn01	20240110	160	WT	sec01	F	KA	20878	65	28685	8	31.13325031	2.788914067
6	9	yng	M1	Brn01	20240110	160	WT	sec01	F	KA	24042	63	28151	8	26.20414275	2.841817342
6	10	yng	M1	Brn01	20240110	160	WT	sec01	F	KA	21003	68	26866	22	32.37632719	8.188788804
7	1	yng	M1	Brn01	20240110	160	WT	sec01	F	KA	21250	51	47198	57	24	12.07678291
7	2	yng	M1	Brn01	20240110	160	WT	sec01	F	KA	15318	46	45216	33	30.03003003	7.298301486
7	3	yng	M1	Brn01	20240110	160	WT	sec01	F	KA	18243	32	34605	2	17.54097462	0.577951163
7	4	yng	M1	Brn01	20240110	160	WT	sec01	F	KA	18165	13	22097	4	7.156619873	1.81020048
7	5	yng	M1	Brn01	20240110	160	WT	sec01	F	KA	13253	33	16481	4	24.90002264	2.427037194
7	6	yng	M1	Brn01	20240110	160	WT	sec01	F	KA	8393	1	22296	3	1.191469081	1.345532831
7	7	yng	M1	Brn01	20240110	160	WT	sec01	F	KA	24738	53	23805	5	21.42452906	2.100399076
8	1	yng	M1	Brn01	20240110	160	WT	sec01	F	KA	25964	85	24170	5	32.73763673	2.068680182
8	2	yng	M1	Brn01	20240110	160	WT	sec01	F	KA	25600	65	39783	7	25.390625	1.759545535
8	3	yng	M1	Brn01	20240110	160	WT	sec01	F	KA	35793	84	43903	9	23.46827592	2.049973806
8	4	yng	M1	Brn01	20240110	160	WT	sec01	F	KA	17635	41	43709	21	23.2492203	4.804502505
8	5	yng	M1	Brn01	20240110	160	WT	sec01	F	KA	14060	15	32807	7	10.6685633	2.133690981
9	1	yng	M1	Brn01	20240110	160	WT	sec01	F	KA	25066	67	27335	3	26.72943429	1.097494055
9	2	yng	M1	Brn01	20240110	160	WT	sec01	F	KA	25288	87	53484	45	34.40366972	8.413731209
9	3	yng	M1	Brn01	20240110	160	WT	sec01	F	KA	18698	52	14653	3	27.81046101	2.047362315
9	4	yng	M1	Brn01	20240110	160	WT	sec01	F	KA	14090	33	44679	12	23.42086586	2.685825556
9	5	yng	M1	Brn01	20240110	160	WT	sec01	F	KA	21981	54	46481	42	24.56667122	9.035950173
9	6	yng	M1	Brn01	20240110	160	WT	sec01	F	KA	9486	31	42687	6	32.67973856	1.405580153
9	7	yng	M1	Brn01	20240110	160	WT	sec01	F	KA	18613	61	26400	5	32.77279321	1.893939394
9	8	yng	M1	Brn01	20240110	160	WT	sec01	F	KA	10848	14	29485	8	12.90560472	2.713244022
9	9	yng	M1	Brn01	20240110	160	WT	sec01	F	KA	19332	52	24500	3	26.89840679	1.224489796
9	10	yng	M1	Brn01	20240110	160	WT	sec01	F	KA	19243	56	40365	58	29.10149145	14.36888393
10	1	yng	M1	Brn01	20240110	160	WT	sec01	F	KA	24125	83	31116	33	34.40414508	10.60547628
10	2	yng	M1	Brn01	20240110	160	WT	sec01	F	KA	15278	3	38660	5	1.963607802	1.293326436
10	3	yng	M1	Brn01	20240110	160	WT	sec01	F	KA	12089	26	22688	2	21.50715527	0.881523272
10	4	yng	M1	Brn01	20240110	160	WT	sec01	F	KA	13476	36	24750	0	26.7141585	0
10	5	yng	M1	Brn01	20240110	160	WT	sec01	F	KA	19593	68	5740	1	34.70627265	1.742160279
10	6	yng	M1	Brn01	20240110	160	WT	sec01	F	KA	25856	90	22518	39	34.80816832	17.31947775
10	7	yng	M1	Brn01	20240110	160	WT	sec01	F	KA	10640	14	24549	7	13.15789474	2.851439977
10	8	yng	M1	Brn01	20240110	160	WT	sec01	F	KA	13181	39	53653	8	29.5880434	1.491062941
10	9	yng	M1	Brn01	20240110	160	WT	sec01	F	KA	13793	42	12886	4	30.45022838	3.104144032
10	10	yng	M1	Brn01	20240110	160	WT	sec01	F	KA	17596	36	36139	7	20.45919527	1.936965605
10	11	yng	M1	Brn01	20240110	160	WT	sec01	F	KA	8067	1	23718	7	1.239618198	2.95134497
10	12	yng	M1	Brn01	20240110	160	WT	sec01	F	KA	11768	32	23240	1	27.19238613	0.430292599
10	13	yng	M1	Brn01	20240110	160	WT	sec01	F	KA	18947	62	24124	20	32.7228585	8.290499088
10	14	yng	M1	Brn01	20240110	160	WT	sec01	F	KA	16894	56	86893	73	33.14786315	8.401137031
10	15	yng	M1	Brn01	20240110	160	WT	sec01	F	KA	10355	2	28107	3	1.93143409	1.067349771
11	1	yng	M2	Brn01	20240110	160	WT	sec01	F	KA	20579	46	21947	1	22.35288401	0.45564314
11	2	yng	M2	Brn01	20240110	160	WT	sec01	F	KA	27364	63	20073	4	23.02294986	1.992726548
11	3	yng	M2	Brn01	20240110	160	WT	sec01	F	KA	34611	83	87743	9	23.98081535	1.02572285
11	4	yng	M2	Brn01	20240110	160	WT	sec01	F	KA	23596	55	56353	11	23.30903543	1.951981261
11	5	yng	M2	Brn01	20240110	160	WT	sec01	F	KA	9934	6	88037	52	6.039863096	5.906607449
11	6	yng	M2	Brn01	20240110	160	WT	sec01	F	KA	15860	1	31498	5	0.630517024	1.587402375
11	7	yng	M2	Brn01	20240110	160	WT	sec01	F	KA	21695	19	32939	2	8.75777829	0.607182975
11	8	yng	M2	Brn01	20240110	160	WT	sec01	F	KA	20252	67	53650	3	33.08315228	0.55917987
11	9	yng	M2	Brn01	20240110	160	WT	sec01	F	KA	20262	64	13451	5	31.58622051	3.717195748
11	10	yng	M2	Brn01	20240110	160	WT	sec01	F	KA	9645	5	47555	16	5.184033178	3.364525287
11	11	yng	M2	Brn01	20240110	160	WT	sec01	F	KA	19804	44	28919	4	22.21773379	1.383173692
11	12	yng	M2	Brn01	20240110	160	WT	sec01	F	KA	23631	63	25809	0	26.6598959	0
11	13	yng	M2	Brn01	20240110	160	WT	sec01	F	KA	13701	23	54516	9	16.78709583	1.650891481
11	14	yng	M2	Brn01	20240110	160	WT	sec01	F	KA	29797	64	13370	8	21.47867235	5.983545251
11	15	yng	M2	Brn01	20240110	160	WT	sec01	F	KA	33252	110	90578	41	33.08071695	4.52648546
11	16	yng	M2	Brn01	20240110	160	WT	sec01	F	KA	10200	1	56958	9	0.980392157	1.580111661
13	1	yng	M2	Brn01	20240110	160	WT	sec01	F	KA	12368	7	30386	7	5.659767141	2.30369249
13	2	yng	M2	Brn01	20240110	160	WT	sec01	F	KA	27294	82	71344	10	30.04323294	1.401659565
13	3	yng	M2	Brn01	20240110	160	WT	sec01	F	KA	24461	58	20882	1	23.71121377	0.478881333
13	4	yng	M2	Brn01	20240110	160	WT	sec01	F	KA	13220	4	53080	6	3.025718608	1.130369254
13	5	yng	M2	Brn01	20240110	160	WT	sec01	F	KA	24613	90	115566	19	36.56604234	1.644082169
13	6	yng	M2	Brn01	20240110	160	WT	sec01	F	KA	27131	73	17459	4	26.90649073	2.291081963
13	7	yng	M2	Brn01	20240110	160	WT	sec01	F	KA	27336	77	35914	8	28.16798361	2.227543576
13	8	yng	M2	Brn01	20240110	160	WT	sec01	F	KA	8780	0	46238	13	0	2.811540292
14	1	yng	M2	Brn01	20240110	160	WT	sec01	F	KA	11662	3	81258	31	2.572457554	3.815008984
14	2	yng	M2	Brn01	20240110	160	WT	sec01	F	KA	24144	85	31071	3	35.20543406	0.965530559
14	3	yng	M2	Brn01	20240110	160	WT	sec01	F	KA	11249	42	13733	1	37.33665215	0.728173014
14	4	yng	M2	Brn01	20240110	160	WT	sec01	F	KA	24218	34	21356	3	14.03914444	1.404757445
14	5	yng	M2	Brn01	20240110	160	WT	sec01	F	KA	39373	69	34743	2	17.52469967	0.575655528
14	6	yng	M2	Brn01	20240110	160	WT	sec01	F	KA	19773	62	36175	31	31.35588934	8.569454043
14	7	yng	M2	Brn01	20240110	160	WT	sec01	F	KA	16690	12	37208	11	7.189934092	2.956353472
14	8	yng	M2	Brn01	20240110	160	WT	sec01	F	KA	25501	85	36432	4	33.3320262	1.097935881
16	1	yng	M2	Brn01	20240110	160	WT	sec01	F	KA	24246	73	35700	5	30.10805906	1.400560224
16	2	yng	M2	Brn01	20240110	160	WT	sec01	F	KA	17852	54	17792	1	30.24871163	0.56205036
16	3	yng	M2	Brn01	20240110	160	WT	sec01	F	KA	10144	2	25294	0	1.971608833	0
16	4	yng	M2	Brn01	20240110	160	WT	sec01	F	KA	26451	55	31504	4	20.79316472	1.269680041
16	5	yng	M2	Brn01	20240110	160	WT	sec01	F	KA	25379	64	36665	3	25.21769967	0.81821901
16	6	yng	M2	Brn01	20240110	160	WT	sec01	F	KA	13856	1	26581	24	0.721709007	9.029005681
16	7	yng	M2	Brn01	20240110	160	WT	sec01	F	KA	21839	65	36732	14	29.76326755	3.811390613
16	8	yng	M2	Brn01	20240110	160	WT	sec01	F	KA	24631	66	33107	2	26.7955016	0.604101852
16	9	yng	M2	Brn01	20240110	160	WT	sec01	F	KA	14431	3	42213	8	2.078858014	1.895150783
16	10	yng	M2	Brn01	20240110	160	WT	sec01	F	KA	23685	71	21627	3	29.97677855	1.387154945
16	11	yng	M2	Brn01	20240110	160	WT	sec01	F	KA	21881	43	73468	10	19.65175266	1.361136821
16	12	yng	M2	Brn01	20240110	160	WT	sec01	F	KA	8280	0	34675	6	0	1.73035328
16	13	yng	M2	Brn01	20240110	160	WT	sec01	F	KA	13579	33	36405	8	24.30223139	2.197500343
16	14	yng	M2	Brn01	20240110	160	WT	sec01	F	KA	8153	14	55054	6	17.17159328	1.089839067
17	1	yng	M2	Brn01	20240110	160	WT	sec01	F	KA	24639	80	34511	8	32.4688502	2.318101475
17	2	yng	M2	Brn01	20240110	160	WT	sec01	F	KA	28436	78	107503	32	27.43001829	2.976661116
17	3	yng	M2	Brn01	20240110	160	WT	sec01	F	KA	40176	96	27674	12	23.8948626	4.336200043
17	4	yng	M2	Brn01	20240110	160	WT	sec01	F	KA	31094	96	36044	13	30.87412363	3.606702919
17	5	yng	M2	Brn01	20240110	160	WT	sec01	F	KA	18315	52	82488	30	28.39202839	3.636892639
17	6	yng	M2	Brn01	20240110	160	WT	sec01	F	KA	23906	41	40852	12	17.15050615	2.937432684
17	7	yng	M2	Brn01	20240110	160	WT	sec01	F	KA	19608	48	13149	14	24.47980416	10.64719751
17	8	yng	M2	Brn01	20240110	160	WT	sec01	F	KA	12779	1	20881	5	0.782533845	2.394521335
19	1	yng	M2	Brn01	20240110	160	WT	sec01	F	KA	28051	43	23371	6	15.32922177	2.567284241
19	2	yng	M2	Brn01	20240110	160	WT	sec01	F	KA	12998	29	75220	8	22.31112479	1.063546929
19	3	yng	M2	Brn01	20240110	160	WT	sec01	F	KA	31355	14	26329	1	4.464997608	0.379809336
20	1	yng	M2	Brn01	20240110	160	WT	sec01	F	KA	26801	84	23528	6	31.3421141	2.550153009
20	2	yng	M2	Brn01	20240110	160	WT	sec01	F	KA	22922	78	44289	15	34.02844429	3.386845492
20	3	yng	M2	Brn01	20240110	160	WT	sec01	F	KA	17423	39	54589	6	22.38420479	1.099122534
20	4	yng	M2	Brn01	20240110	160	WT	sec01	F	KA	26503	82	40711	21	30.9398936	5.158311022
20	5	yng	M2	Brn01	20240110	160	WT	sec01	F	KA	30065	61	24687	5	20.28937303	2.025357476
20	6	yng	M2	Brn01	20240110	160	WT	sec01	F	KA	13250	25	22973	4	18.86792453	1.741174422
21	1	yng	S1	Brn01	20240110	160	WT	sec01	F	KA	21902	19	12312	8	8.675006849	6.497725796
21	2	yng	S1	Brn01	20240110	160	WT	sec01	F	KA	21440	16	12948	12	7.462686567	9.267840593
21	3	yng	S1	Brn01	20240110	160	WT	sec01	F	KA	19873	17	20222	10	8.554319932	4.945109287
21	4	yng	S1	Brn01	20240110	160	WT	sec01	F	KA	22438	9	27150	4	4.011052678	1.473296501
21	5	yng	S1	Brn01	20240110	160	WT	sec01	F	KA	22280	29	48074	4	13.01615799	0.832050589
21	6	yng	S1	Brn01	20240110	160	WT	sec01	F	KA	16638	1	12797	6	0.601033778	4.68859889
21	7	yng	S1	Brn01	20240110	160	WT	sec01	F	KA	20409	26	28848	6	12.73947768	2.079866889
21	8	yng	S1	Brn01	20240110	160	WT	sec01	F	KA	17664	13	37847	34	7.359601449	8.983538986
21	9	yng	S1	Brn01	20240110	160	WT	sec01	F	KA	24980	30	21702	4	12.00960769	1.843148097
21	10	yng	S1	Brn01	20240110	160	WT	sec01	F	KA	10551	21	8022	4	19.9033267	4.986287709
21	11	yng	S1	Brn01	20240110	160	WT	sec01	F	KA	20550	23	21702	1	11.19221411	0.460787024
22	1	yng	S1	Brn01	20240110	160	WT	sec01	F	KA	15395	8	29361	5	5.196492368	1.702939273
22	2	yng	S1	Brn01	20240110	160	WT	sec01	F	KA	15902	27	50239	5	16.97899635	0.99524274
22	3	yng	S1	Brn01	20240110	160	WT	sec01	F	KA	23714	81	15501	3	34.15703804	1.935359009
22	4	yng	S1	Brn01	20240110	160	WT	sec01	F	KA	29403	93	57550	7	31.62942557	1.216333623
22	5	yng	S1	Brn01	20240110	160	WT	sec01	F	KA	24891	84	20716	0	33.74713752	0
22	6	yng	S1	Brn01	20240110	160	WT	sec01	F	KA	29207	101	64386	18	34.58075119	2.795638803
23	1	yng	S1	Brn01	20240110	160	WT	sec01	F	KA	17412	21	30201	12	12.06064783	3.973378365
23	2	yng	S1	Brn01	20240110	160	WT	sec01	F	KA	21408	25	28686	17	11.67787743	5.926235794
23	3	yng	S1	Brn01	20240110	160	WT	sec01	F	KA	19793	22	13279	1	11.11504067	0.753068755
23	4	yng	S1	Brn01	20240110	160	WT	sec01	F	KA	8067	18	18138	10	22.31312756	5.513287022
23	5	yng	S1	Brn01	20240110	160	WT	sec01	F	KA	13404	27	15975	3	20.14324082	1.877934272
24	1	yng	S1	Brn01	20240110	160	WT	sec01	F	KA	25799	40	34903	3	15.50447692	0.859524969
24	2	yng	S1	Brn01	20240110	160	WT	sec01	F	KA	24977	32	17306	7	12.81178684	4.04483994
24	3	yng	S1	Brn01	20240110	160	WT	sec01	F	KA	15240	27	60995	15	17.71653543	2.459217969
24	4	yng	S1	Brn01	20240110	160	WT	sec01	F	KA	9154	13	38923	19	14.20144199	4.881432572
24	5	yng	S1	Brn01	20240110	160	WT	sec01	F	KA	10284	1	58101	4	0.972384286	0.688456309
24	6	yng	S1	Brn01	20240110	160	WT	sec01	F	KA	32047	70	26717	2	21.84291821	0.748587042
24	7	yng	S1	Brn01	20240110	160	WT	sec01	F	KA	20180	32	17133	3	15.85728444	1.751006829
24	8	yng	S1	Brn01	20240110	160	WT	sec01	F	KA	11818	9	41484	9	7.615501777	2.169511137
24	9	yng	S1	Brn01	20240110	160	WT	sec01	F	KA	17548	25	26434	3	14.24663779	1.13490202
24	10	yng	S1	Brn01	20240110	160	WT	sec01	F	KA	9422	12	32176	5	12.73614944	1.553953257
24	11	yng	S1	Brn01	20240110	160	WT	sec01	F	KA	8869	15	36185	13	16.91284249	3.592648888
24	12	yng	S1	Brn01	20240110	160	WT	sec01	F	KA	11839	21	31755	2	17.73798463	0.629822075
25	1	yng	S1	Brn01	20240110	160	WT	sec01	F	KA	17891	19	24168	10	10.61986474	4.137702747
25	2	yng	S1	Brn01	20240110	160	WT	sec01	F	KA	23646	50	22216	9	21.14522541	4.051134318
25	3	yng	S1	Brn01	20240110	160	WT	sec01	F	KA	8606	8	16058	12	9.295840112	7.472910699
25	4	yng	S1	Brn01	20240110	160	WT	sec01	F	KA	18622	22	30978	11	11.81398346	3.550907095
25	5	yng	S1	Brn01	20240110	160	WT	sec01	F	KA	19711	30	22315	14	15.21992796	6.273806856
25	6	yng	S1	Brn01	20240110	160	WT	sec01	F	KA	22577	35	17478	9	15.50250255	5.149330587
25	7	yng	S1	Brn01	20240110	160	WT	sec01	F	KA	23820	29	14896	8	12.17464316	5.37056928
25	8	yng	S1	Brn01	20240110	160	WT	sec01	F	KA	23346	32	24151	14	13.70684486	5.796861414
26	1	yng	S1	Brn01	20240110	160	WT	sec01	F	KA	19852	54	21572	3	27.20128954	1.390691637
26	2	yng	S1	Brn01	20240110	160	WT	sec01	F	KA	19174	48	31265	0	25.03390007	0
26	3	yng	S1	Brn01	20240110	160	WT	sec01	F	KA	25612	46	10855	4	17.96033109	3.684937817
26	4	yng	S1	Brn01	20240110	160	WT	sec01	F	KA	16885	17	24805	7	10.06810779	2.822011691
26	5	yng	S1	Brn01	20240110	160	WT	sec01	F	KA	15434	42	17691	8	27.2126474	4.522073371
26	6	yng	S1	Brn01	20240110	160	WT	sec01	F	KA	9426	31	36546	18	32.88775727	4.925299622
26	7	yng	S1	Brn01	20240110	160	WT	sec01	F	KA	16694	55	14354	3	32.94596861	2.090009753
26	8	yng	S1	Brn01	20240110	160	WT	sec01	F	KA	11481	1	33308	4	0.871004268	1.200912694
27	1	yng	S1	Brn01	20240110	160	WT	sec01	F	KA	21083	67	54412	9	31.77915856	1.654046901
27	2	yng	S1	Brn01	20240110	160	WT	sec01	F	KA	22855	51	33596	16	22.31459199	4.762471723
27	3	yng	S1	Brn01	20240110	160	WT	sec01	F	KA	27398	43	11376	4	15.69457625	3.516174402
27	4	yng	S1	Brn01	20240110	160	WT	sec01	F	KA	23075	67	83493	8	29.03575298	0.958164157
27	5	yng	S1	Brn01	20240110	160	WT	sec01	F	KA	22963	67	77200	38	29.17737229	4.922279793
27	6	yng	S1	Brn01	20240110	160	WT	sec01	F	KA	23924	64	31593	1	26.75137937	0.316525813
27	7	yng	S1	Brn01	20240110	160	WT	sec01	F	KA	14411	3	18878	2	2.081743113	1.059434262
27	8	yng	S1	Brn01	20240110	160	WT	sec01	F	KA	21476	62	58632	18	28.86943565	3.069995907
27	9	yng	S1	Brn01	20240110	160	WT	sec01	F	KA	20993	53	36217	7	25.24651074	1.932793992
27	10	yng	S1	Brn01	20240110	160	WT	sec01	F	KA	22267	64	11838	2	28.7420847	1.689474573
27	11	yng	S1	Brn01	20240110	160	WT	sec01	F	KA	15456	17	11137	3	10.9989648	2.693723624
27	12	yng	S1	Brn01	20240110	160	WT	sec01	F	KA	9853	0	26101	8	0	3.065016666
28	1	yng	S1	Brn01	20240110	160	WT	sec01	F	KA	19814	50	23001	3	25.23468255	1.304291118
28	2	yng	S1	Brn01	20240110	160	WT	sec01	F	KA	10676	19	30601	8	17.79692769	2.614293651
28	3	yng	S1	Brn01	20240110	160	WT	sec01	F	KA	9517	10	40725	51	10.50751287	12.52302026
28	4	yng	S1	Brn01	20240110	160	WT	sec01	F	KA	8999	12	20526	3	13.33481498	1.461560947
28	5	yng	S1	Brn01	20240110	160	WT	sec01	F	KA	20965	38	11620	3	18.12544717	2.581755594
28	6	yng	S1	Brn01	20240110	160	WT	sec01	F	KA	14578	42	13217	7	28.81053642	5.296209427
28	7	yng	S1	Brn01	20240110	160	WT	sec01	F	KA	28585	82	11984	7	28.68637397	5.841121495
28	8	yng	S1	Brn01	20240110	160	WT	sec01	F	KA	19779	45	11919	1	22.751403	0.83899656
28	9	yng	S1	Brn01	20240110	160	WT	sec01	F	KA	17963	57	45632	9	31.73189334	1.97230014
28	10	yng	S1	Brn01	20240110	160	WT	sec01	F	KA	25967	77	64649	23	29.65302114	3.557672973
28	11	yng	S1	Brn01	20240110	160	WT	sec01	F	KA	14787	16	36316	13	10.82031514	3.579689393
28	12	yng	S1	Brn01	20240110	160	WT	sec01	F	KA	13312	45	46940	4	33.80408654	0.852151683
29	1	yng	S1	Brn01	20240110	160	WT	sec01	F	KA	9734	0	24014	12	0	4.997085034
29	2	yng	S1	Brn01	20240110	160	WT	sec01	F	KA	22740	62	14356	2	27.26473175	1.393145723
29	3	yng	S1	Brn01	20240110	160	WT	sec01	F	KA	25051	52	34761	5	20.75765439	1.438393602
29	4	yng	S1	Brn01	20240110	160	WT	sec01	F	KA	20656	67	27168	8	32.43609605	2.944640754
29	5	yng	S1	Brn01	20240110	160	WT	sec01	F	KA	12967	2	45994	31	1.542376803	6.740009566
29	6	yng	S1	Brn01	20240110	160	WT	sec01	F	KA	19642	47	16916	3	23.92831687	1.773468905
29	7	yng	S1	Brn01	20240110	160	WT	sec01	F	KA	21355	60	25776	11	28.09646453	4.267535692
29	8	yng	S1	Brn01	20240110	160	WT	sec01	F	KA	20873	53	24012	9	25.39165429	3.748125937
29	9	yng	S1	Brn01	20240110	160	WT	sec01	F	KA	20264	34	33072	7	16.77852349	2.116594098
29	10	yng	S1	Brn01	20240110	160	WT	sec01	F	KA	26714	49	35192	15	18.34244217	4.262332348
30	1	yng	S1	Brn01	20240110	160	WT	sec01	F	KA	16813	49	16851	2	29.14411467	1.186873183
30	2	yng	S1	Brn01	20240110	160	WT	sec01	F	KA	17353	58	23779	5	33.42361551	2.102695656
30	3	yng	S1	Brn01	20240110	160	WT	sec01	F	KA	11650	0	16548	5	0	3.021513174
30	4	yng	S1	Brn01	20240110	160	WT	sec01	F	KA	20146	31	23805	4	15.38767001	1.680319261
30	5	yng	S1	Brn01	20240110	160	WT	sec01	F	KA	19484	36	35398	3	18.47669883	0.847505509
30	6	yng	S1	Brn01	20240110	160	WT	sec01	F	KA	21353	49	32667	1	22.94759519	0.306119325
30	7	yng	S1	Brn01	20240110	160	WT	sec01	F	KA	18328	49	46231	19	26.7350502	4.109796457
30	8	yng	S1	Brn01	20240110	160	WT	sec01	F	KA	16433	49	12143	1	29.81804905	0.823519723
30	9	yng	S1	Brn01	20240110	160	WT	sec01	F	KA	15344	1	33377	12	0.651720542	3.59529017
30	10	yng	S1	Brn01	20240110	160	WT	sec01	F	KA	18728	54	29605	4	28.8338317	1.351123121
30	11	yng	S1	Brn01	20240110	160	WT	sec01	F	KA	24561	64	26064	4	26.05757095	1.534683855
30	12	yng	S1	Brn01	20240110	160	WT	sec01	F	KA	15886	36	72431	48	22.66146292	6.626996728
30	13	yng	S1	Brn01	20240110	160	WT	sec01	F	KA	14486	40	19173	2	27.6128676	1.043133573
30	14	yng	S1	Brn01	20240110	160	WT	sec01	F	KA	20916	20	34751	7	9.562057755	2.014330523
31	1	yng	M1	Brn01	20240110	160	WT	sec01	F	CTRL	19720	39	18419	2	19.77687627	1.085835279
31	2	yng	M1	Brn01	20240110	160	WT	sec01	F	CTRL	7868	1	100457	19	1.270971022	1.891356501
31	3	yng	M1	Brn01	20240110	160	WT	sec01	F	CTRL	16102	1	20965	1	0.621040864	0.476985452
31	4	yng	M1	Brn01	20240110	160	WT	sec01	F	CTRL	16352	2	72090	7	1.223091977	0.971008462
31	5	yng	M1	Brn01	20240110	160	WT	sec01	F	CTRL	19787	52	48133	4	26.27988073	0.831030686
31	6	yng	M1	Brn01	20240110	160	WT	sec01	F	CTRL	16807	11	40654	3	6.544892009	0.737934767
31	7	yng	M1	Brn01	20240110	160	WT	sec01	F	CTRL	19675	47	47230	1	23.88818297	0.211729833
31	8	yng	M1	Brn01	20240110	160	WT	sec01	F	CTRL	20629	37	26158	2	17.93591546	0.764584448
31	9	yng	M1	Brn01	20240110	160	WT	sec01	F	CTRL	21149	55	46788	5	26.00595773	1.068650081
31	10	yng	M1	Brn01	20240110	160	WT	sec01	F	CTRL	15514	1	56991	7	0.64457909	1.228264112
31	11	yng	M1	Brn01	20240110	160	WT	sec01	F	CTRL	20948	55	32960	7	26.25548978	2.123786408
31	12	yng	M1	Brn01	20240110	160	WT	sec01	F	CTRL	16891	0	22724	3	0	1.320190107
36	1	yng	M1	Brn01	20240110	160	WT	sec01	F	CTRL	12715	22	43300	17	17.30239874	3.926096998
36	2	yng	M1	Brn01	20240110	160	WT	sec01	F	CTRL	32118	84	24942	3	26.15355875	1.202790474
42	1	yng	M2	Brn01	20240110	160	WT	sec01	F	CTRL	17029	48	28888	3	28.18721005	1.038493492
42	2	yng	M2	Brn01	20240110	160	WT	sec01	F	CTRL	10998	39	20248	1	35.46099291	0.493875938
122	1	yng	M1	Brn01	20240108	80	WT	sec01	F	KA	15748	56	17549	22	35.56007112	12.53632686
122	2	yng	M1	Brn01	20240108	80	WT	sec01	F	KA	27176	111	20482	17	40.84486311	8.299970706
122	3	yng	M1	Brn01	20240108	80	WT	sec01	F	KA	16911	50	14757	26	29.56655431	17.6187572
122	4	yng	M1	Brn01	20240108	80	WT	sec01	F	KA	35030	118	21608	18	33.6854125	8.330248056
122	5	yng	M1	Brn01	20240108	80	WT	sec01	F	KA	21859	71	15296	16	32.48090032	10.46025105
122	6	yng	M1	Brn01	20240108	80	WT	sec01	F	KA	16070	47	23153	39	29.24704418	16.8444694
122	7	yng	M1	Brn01	20240108	80	WT	sec01	F	KA	24417	96	22069	28	39.31686939	12.68748018
123	1	yng	M1	Brn01	20240108	80	WT	sec01	F	KA	32258	37	31319	15	11.47002294	4.78942495
123	2	yng	M1	Brn01	20240108	80	WT	sec01	F	KA	10505	5	35027	7	4.759638267	1.998458332
123	3	yng	M1	Brn01	20240108	80	WT	sec01	F	KA	33060	65	30094	5	19.66122202	1.661460756
123	4	yng	M1	Brn01	20240108	80	WT	sec01	F	KA	25955	68	16317	37	26.19919091	22.67573696
124	1	yng	M1	Brn01	20240108	80	WT	sec01	F	KA	19194	20	37008	13	10.41992289	3.512753999
124	2	yng	M1	Brn01	20240108	80	WT	sec01	F	KA	21427	89	22142	8	41.53637933	3.613043086
124	3	yng	M1	Brn01	20240108	80	WT	sec01	F	KA	16826	52	42095	8	30.90455248	1.900463238
124	4	yng	M1	Brn01	20240108	80	WT	sec01	F	KA	18970	23	43323	15	12.12440696	3.462364102
124	5	yng	M1	Brn01	20240108	80	WT	sec01	F	KA	8330	21	49278	28	25.21008403	5.682048784
124	6	yng	M1	Brn01	20240108	80	WT	sec01	F	KA	8214	27	26806	5	32.87070855	1.865254048
124	7	yng	M1	Brn01	20240108	80	WT	sec01	F	KA	37145	131	67021	14	35.26719612	2.08889751
125	1	yng	M1	Brn01	20240108	80	WT	sec01	F	KA	51318	138	34154	23	26.8911493	6.7342039
125	2	yng	M1	Brn01	20240108	80	WT	sec01	F	KA	24290	27	55611	29	11.11568547	5.214795634
125	3	yng	M1	Brn01	20240108	80	WT	sec01	F	KA	38550	109	16366	11	28.27496757	6.721251375
125	4	yng	M1	Brn01	20240108	80	WT	sec01	F	KA	29641	97	26416	31	32.7249418	11.73531193
125	5	yng	M1	Brn01	20240108	80	WT	sec01	F	KA	37602	135	23544	8	35.90234562	3.397893306
125	6	yng	M1	Brn01	20240108	80	WT	sec01	F	KA	43362	100	21096	10	23.0616669	4.740235116
126	1	yng	M1	Brn01	20240108	80	WT	sec01	F	KA	9376	7	23820	11	7.465870307	4.617968094
126	2	yng	M1	Brn01	20240108	80	WT	sec01	F	KA	35534	120	25060	8	33.77047335	3.192338388
126	3	yng	M1	Brn01	20240108	80	WT	sec01	F	KA	36726	112	25230	7	30.4961063	2.774474832
126	4	yng	M1	Brn01	20240108	80	WT	sec01	F	KA	41037	148	36205	9	36.0650145	2.485844497
126	5	yng	M1	Brn01	20240108	80	WT	sec01	F	KA	29414	98	58146	34	33.31746787	5.847349775
126	6	yng	M1	Brn01	20240108	80	WT	sec01	F	KA	13386	4	27186	23	2.988196623	8.460236887
126	7	yng	M1	Brn01	20240108	80	WT	sec01	F	KA	30217	6	27385	20	1.985637224	7.303268213
127	1	yng	M1	Brn01	20240108	80	WT	sec01	F	KA	27578	72	30565	8	26.10776706	2.617372812
127	2	yng	M1	Brn01	20240108	80	WT	sec01	F	KA	10471	3	28426	23	2.865055869	8.091184127
127	3	yng	M1	Brn01	20240108	80	WT	sec01	F	KA	20544	4	32295	3	1.947040498	0.928936368
127	4	yng	M1	Brn01	20240108	80	WT	sec01	F	KA	20748	4	84690	28	1.927896665	3.306175463
127	5	yng	M1	Brn01	20240108	80	WT	sec01	F	KA	66037	188	17060	5	28.46888865	2.930832356
127	6	yng	M1	Brn01	20240108	80	WT	sec01	F	KA	10394	0	39534	19	0	4.805989781
127	7	yng	M1	Brn01	20240108	80	WT	sec01	F	KA	34075	106	115903	48	31.10785033	4.141394097
128	1	yng	M1	Brn01	20240108	80	WT	sec01	F	KA	39490	146	21663	9	36.97138516	4.154549231
128	2	yng	M1	Brn01	20240108	80	WT	sec01	F	KA	28219	32	32823	35	11.33987739	10.66325443
128	3	yng	M1	Brn01	20240108	80	WT	sec01	F	KA	35988	104	26977	13	28.89852173	4.818919821
128	4	yng	M1	Brn01	20240108	80	WT	sec01	F	KA	16740	6	19613	8	3.584229391	4.078927242
128	5	yng	M1	Brn01	20240108	80	WT	sec01	F	KA	45395	124	20741	3	27.31578368	1.446410491
130	1	yng	M1	Brn01	20240108	80	WT	sec01	F	KA	10114	7	24458	13	6.921099466	5.315234279
130	2	yng	M1	Brn01	20240108	80	WT	sec01	F	KA	43273	96	24850	10	22.18473413	4.024144869
130	3	yng	M1	Brn01	20240108	80	WT	sec01	F	KA	34206	64	46571	15	18.71016781	3.220888536
131	1	yng	M1	Brn01	20240108	80	WT	sec01	F	KA	27507	60	32433	1	21.81262951	0.308327938
131	2	yng	M1	Brn01	20240108	80	WT	sec01	F	KA	32963	104	20683	3	31.55052635	1.450466567
131	3	yng	M1	Brn01	20240108	80	WT	sec01	F	KA	32677	74	27051	36	22.64589773	13.30819563
131	4	yng	M1	Brn01	20240108	80	WT	sec01	F	KA	9017	10	38550	44	11.09016303	11.41374838
131	5	yng	M1	Brn01	20240108	80	WT	sec01	F	KA	47201	69	51607	24	14.61833436	4.650531905
131	6	yng	M1	Brn01	20240108	80	WT	sec01	F	KA	31813	76	39810	15	23.88960488	3.767897513
131	7	yng	M1	Brn01	20240108	80	WT	sec01	F	KA	42222	107	21175	5	25.34223864	2.361275089
132	1	yng	M2	Brn01	20240108	80	WT	sec01	F	KA	28856	38	28570	22	13.16883837	7.700385019
132	2	yng	M2	Brn01	20240108	80	WT	sec01	F	KA	8770	24	45995	31	27.36602052	6.739863029
132	3	yng	M2	Brn01	20240108	80	WT	sec01	F	KA	8786	30	36540	9	34.14523105	2.463054187
132	4	yng	M2	Brn01	20240108	80	WT	sec01	F	KA	32423	100	28795	21	30.8423033	7.292932801
132	5	yng	M2	Brn01	20240108	80	WT	sec01	F	KA	31356	98	34352	14	31.25398648	4.075454122
132	6	yng	M2	Brn01	20240108	80	WT	sec01	F	KA	36739	131	43980	22	35.65693133	5.002273761
132	7	yng	M2	Brn01	20240108	80	WT	sec01	F	KA	22121	50	20227	14	22.60295647	6.921441637
132	8	yng	M2	Brn01	20240108	80	WT	sec01	F	KA	34314	114	45818	36	33.22259136	7.857174036
132	9	yng	M2	Brn01	20240108	80	WT	sec01	F	KA	39260	102	40638	23	25.98064187	5.659727349
132	10	yng	M2	Brn01	20240108	80	WT	sec01	F	KA	33345	108	36918	20	32.38866397	5.417411561
132	11	yng	M2	Brn01	20240108	80	WT	sec01	F	KA	33724	116	24655	18	34.3968687	7.300750355
133	1	yng	M2	Brn01	20240108	80	WT	sec01	F	KA	29189	75	21037	18	25.69461098	8.556353092
133	2	yng	M2	Brn01	20240108	80	WT	sec01	F	KA	35825	129	26735	8	36.00837404	2.992332149
133	3	yng	M2	Brn01	20240108	80	WT	sec01	F	KA	35864	137	50634	30	38.19986616	5.924872615
133	4	yng	M2	Brn01	20240108	80	WT	sec01	F	KA	9954	50	14301	1	50.23106289	0.699251801
133	5	yng	M2	Brn01	20240108	80	WT	sec01	F	KA	11932	40	23880	14	33.52329869	5.862646566
133	6	yng	M2	Brn01	20240108	80	WT	sec01	F	KA	13890	56	42940	45	40.31677466	10.47973917
133	7	yng	M2	Brn01	20240108	80	WT	sec01	F	KA	28060	101	37204	27	35.99429793	7.257284163
133	8	yng	M2	Brn01	20240108	80	WT	sec01	F	KA	11781	46	28262	21	39.0459214	7.430472012
133	9	yng	M2	Brn01	20240108	80	WT	sec01	F	KA	17934	59	16209	4	32.89840526	2.467764822
133	10	yng	M2	Brn01	20240108	80	WT	sec01	F	KA	36325	26	20651	6	7.157604955	2.905428309
133	11	yng	M2	Brn01	20240108	80	WT	sec01	F	KA	26169	11	26555	10	4.203446826	3.765769158
134	1	yng	M2	Brn01	20240108	80	WT	sec01	F	KA	45540	143	41027	13	31.40096618	3.168645039
134	2	yng	M2	Brn01	20240108	80	WT	sec01	F	KA	19648	40	36055	28	20.35830619	7.765913188
134	3	yng	M2	Brn01	20240108	80	WT	sec01	F	KA	32540	98	21566	15	30.11677935	6.955392748
134	4	yng	M2	Brn01	20240108	80	WT	sec01	F	KA	32102	104	33704	27	32.39673541	8.010918585
134	5	yng	M2	Brn01	20240108	80	WT	sec01	F	KA	21235	25	18028	11	11.77301625	6.101619703
134	6	yng	M2	Brn01	20240108	80	WT	sec01	F	KA	18383	25	33154	27	13.5995213	8.143813718
134	7	yng	M2	Brn01	20240108	80	WT	sec01	F	KA	32180	82	20319	5	25.48166563	2.460751021
134	8	yng	M2	Brn01	20240108	80	WT	sec01	F	KA	15832	15	49354	49	9.474482062	9.928273291
135	1	yng	M2	Brn01	20240108	80	WT	sec01	F	KA	33114	103	25109	18	31.10466872	7.168744275
135	2	yng	M2	Brn01	20240108	80	WT	sec01	F	KA	8146	11	20244	15	13.50356003	7.409602845
135	3	yng	M2	Brn01	20240108	80	WT	sec01	F	KA	8128	13	21542	15	15.99409449	6.96314177
135	4	yng	M2	Brn01	20240108	80	WT	sec01	F	KA	46214	130	13784	12	28.13000389	8.705745792
135	5	yng	M2	Brn01	20240108	80	WT	sec01	F	KA	29356	91	23421	8	30.99877367	3.415738013
135	6	yng	M2	Brn01	20240108	80	WT	sec01	F	KA	29270	121	39527	21	41.33925521	5.312824146
136	1	yng	M2	Brn01	20240108	80	WT	sec01	F	KA	25603	65	24496	12	25.38764988	4.898758981
136	2	yng	M2	Brn01	20240108	80	WT	sec01	F	KA	42800	96	14864	5	22.42990654	3.363832078
136	3	yng	M2	Brn01	20240108	80	WT	sec01	F	KA	62058	168	29053	10	27.07144929	3.441985337
136	4	yng	M2	Brn01	20240108	80	WT	sec01	F	KA	25955	84	40513	20	32.36370641	4.936686989
136	5	yng	M2	Brn01	20240108	80	WT	sec01	F	KA	41316	140	59908	41	33.88517766	6.843827202
136	6	yng	M2	Brn01	20240108	80	WT	sec01	F	KA	25118	77	15708	10	30.65530695	6.366182837
136	7	yng	M2	Brn01	20240108	80	WT	sec01	F	KA	21109	59	24306	4	27.95016344	1.645684193
136	8	yng	M2	Brn01	20240108	80	WT	sec01	F	KA	33814	104	63261	66	30.75649139	10.43296818
136	9	yng	M2	Brn01	20240108	80	WT	sec01	F	KA	8262	17	15340	5	20.57613169	3.259452412
136	10	yng	M2	Brn01	20240108	80	WT	sec01	F	KA	9440	3	69896	59	3.177966102	8.44111251
136	11	yng	M2	Brn01	20240108	80	WT	sec01	F	KA	38677	101	36561	39	26.11371099	10.66710429
137	1	yng	M2	Brn01	20240108	80	WT	sec01	F	KA	24722	60	17827	6	24.26988108	3.36568127
137	2	yng	M2	Brn01	20240108	80	WT	sec01	F	KA	8325	20	36766	24	24.02402402	6.527770222
137	3	yng	M2	Brn01	20240108	80	WT	sec01	F	KA	36803	119	30684	33	32.33432057	10.75479077
137	4	yng	M2	Brn01	20240108	80	WT	sec01	F	KA	14770	49	25677	10	33.17535545	3.894535966
137	5	yng	M2	Brn01	20240108	80	WT	sec01	F	KA	37590	109	31277	22	28.99707369	7.033922691
137	6	yng	M2	Brn01	20240108	80	WT	sec01	F	KA	30571	71	19675	40	23.22462464	20.33036849
137	7	yng	M2	Brn01	20240108	80	WT	sec01	F	KA	30207	84	18619	10	27.80812394	5.370857726
138	1	yng	M2	Brn01	20240108	80	WT	sec01	F	KA	13180	56	60156	56	42.48861912	9.309129596
138	2	yng	M2	Brn01	20240108	80	WT	sec01	F	KA	56485	206	38651	25	36.46985925	6.468137952
138	3	yng	M2	Brn01	20240108	80	WT	sec01	F	KA	20997	30	20356	9	14.28775539	4.421300845
138	4	yng	M2	Brn01	20240108	80	WT	sec01	F	KA	28869	113	46265	54	39.14233261	11.6718902
138	5	yng	M2	Brn01	20240108	80	WT	sec01	F	KA	21422	69	28675	17	32.2098777	5.928509154
138	6	yng	M2	Brn01	20240108	80	WT	sec01	F	KA	29053	95	17579	2	32.6988607	1.137721145
138	7	yng	M2	Brn01	20240108	80	WT	sec01	F	KA	17745	32	23219	12	18.0332488	5.168181231
138	8	yng	M2	Brn01	20240108	80	WT	sec01	F	KA	44453	96	37209	17	21.5958428	4.568787121
138	9	yng	M2	Brn01	20240108	80	WT	sec01	F	KA	16736	57	24047	3	34.0583174	1.247556868
138	10	yng	M2	Brn01	20240108	80	WT	sec01	F	KA	42702	137	14307	5	32.08280643	3.494792759
140	1	yng	M2	Brn01	20240108	80	WT	sec01	F	KA	33249	124	6724	1	37.29435472	1.487209994
140	2	yng	M2	Brn01	20240108	80	WT	sec01	F	KA	38407	54	10006	10	14.05993699	9.994003598
140	3	yng	M2	Brn01	20240108	80	WT	sec01	F	KA	30650	83	16031	12	27.07993475	7.48549685
140	4	yng	M2	Brn01	20240108	80	WT	sec01	F	KA	27019	99	17152	7	36.64088234	4.081156716
140	5	yng	M2	Brn01	20240108	80	WT	sec01	F	KA	32617	109	21702	16	33.41815618	7.372592388
140	6	yng	M2	Brn01	20240108	80	WT	sec01	F	KA	32771	106	63635	44	32.34567148	6.914433881
140	7	yng	M2	Brn01	20240108	80	WT	sec01	F	KA	17495	24	16872	6	13.7182052	3.556187767
140	8	yng	M2	Brn01	20240108	80	WT	sec01	F	KA	65220	165	20594	13	25.29898804	6.312518209
140	9	yng	M2	Brn01	20240108	80	WT	sec01	F	KA	32136	114	41787	30	35.4742345	7.179266279
140	10	yng	M2	Brn01	20240108	80	WT	sec01	F	KA	38746	97	25135	3	25.03484231	1.193554804
140	11	yng	M2	Brn01	20240108	80	WT	sec01	F	KA	51590	152	26458	2	29.46307424	0.755915035
141	1	yng	M2	Brn01	20240108	80	WT	sec01	F	KA	17134	66	51572	18	38.51990195	3.490266036
141	2	yng	M2	Brn01	20240108	80	WT	sec01	F	KA	34667	37	26484	23	10.6729743	8.684488748
141	3	yng	M2	Brn01	20240108	80	WT	sec01	F	KA	26814	93	14559	7	34.68337436	4.808022529
141	4	yng	M2	Brn01	20240108	80	WT	sec01	F	KA	28512	55	17508	9	19.29012346	5.140507197
141	5	yng	M2	Brn01	20240108	80	WT	sec01	F	KA	35405	113	17564	18	31.91639599	10.24823503
142	1	yng	S1	Brn01	20240108	80	WT	sec01	F	KA	80779	147	30156	2	18.19779893	0.663217933
142	2	yng	S1	Brn01	20240108	80	WT	sec01	F	KA	61514	216	38163	9	35.1139578	2.358305165
142	3	yng	S1	Brn01	20240108	80	WT	sec01	F	KA	9031	22	10296	1	24.36053593	0.971250971
142	4	yng	S1	Brn01	20240108	80	WT	sec01	F	KA	10007	2	42089	43	1.998600979	10.2164461
142	5	yng	S1	Brn01	20240108	80	WT	sec01	F	KA	26602	59	136382	89	22.17878355	6.525787861
142	6	yng	S1	Brn01	20240108	80	WT	sec01	F	KA	35060	48	110913	57	13.69081574	5.139163128
142	7	yng	S1	Brn01	20240108	80	WT	sec01	F	KA	40191	129	25722	6	32.09673808	2.332633543
142	8	yng	S1	Brn01	20240108	80	WT	sec01	F	KA	30951	101	21279	7	32.63222513	3.289628272
142	9	yng	S1	Brn01	20240108	80	WT	sec01	F	KA	70441	179	47065	20	25.41133715	4.249442261
142	10	yng	S1	Brn01	20240108	80	WT	sec01	F	KA	8777	4	22675	5	4.557365843	2.205071665
142	11	yng	S1	Brn01	20240108	80	WT	sec01	F	KA	36970	11	23274	7	2.975385448	3.007648019
142	12	yng	S1	Brn01	20240108	80	WT	sec01	F	KA	40820	141	72160	31	34.54189123	4.296008869
142	13	yng	S1	Brn01	20240108	80	WT	sec01	F	KA	9605	4	48020	22	4.164497657	4.581424406
146	1	yng	S1	Brn01	20240108	80	WT	sec01	F	KA	39815	133	47277	33	33.40449579	6.980138334
146	2	yng	S1	Brn01	20240108	80	WT	sec01	F	KA	50795	150	36514	37	29.5304656	10.13309963
146	3	yng	S1	Brn01	20240108	80	WT	sec01	F	KA	35991	89	41170	20	24.72840432	4.857906242
146	4	yng	S1	Brn01	20240108	80	WT	sec01	F	KA	58264	175	86098	27	30.03569957	3.135961346
146	5	yng	S1	Brn01	20240108	80	WT	sec01	F	KA	47991	168	27556	6	35.00656373	2.177384236
146	6	yng	S1	Brn01	20240108	80	WT	sec01	F	KA	23866	55	27446	21	23.04533646	7.65138818
147	1	yng	S1	Brn01	20240108	80	WT	sec01	F	KA	34332	132	20004	11	38.44809507	5.49890022
147	2	yng	S1	Brn01	20240108	80	WT	sec01	F	KA	36996	151	52122	21	40.81522327	4.029008864
147	3	yng	S1	Brn01	20240108	80	WT	sec01	F	KA	38676	99	25446	4	25.59726962	1.5719563
147	4	yng	S1	Brn01	20240108	80	WT	sec01	F	KA	33797	101	20225	4	29.88430926	1.977750309
147	5	yng	S1	Brn01	20240108	80	WT	sec01	F	KA	37788	118	35268	20	31.2268445	5.670863105
147	6	yng	S1	Brn01	20240108	80	WT	sec01	F	KA	41695	112	25992	9	26.86173402	3.462603878
147	7	yng	S1	Brn01	20240108	80	WT	sec01	F	KA	41437	159	68948	25	38.37150373	3.625920984
147	8	yng	S1	Brn01	20240108	80	WT	sec01	F	KA	42574	128	33344	22	30.06529807	6.597888676
147	9	yng	S1	Brn01	20240108	80	WT	sec01	F	KA	11547	43	37474	19	37.23910973	5.070181993
152	1	yng	M1	Brn01	20240110	80	WT	sec01	F	CTRL	35370	109	34647	11	30.81707662	3.174878056
152	2	yng	M1	Brn01	20240110	80	WT	sec01	F	CTRL	25685	65	61715	26	25.30659918	4.212914202
152	3	yng	M1	Brn01	20240110	80	WT	sec01	F	CTRL	46759	115	21845	7	24.59419577	3.204394598
152	4	yng	M1	Brn01	20240110	80	WT	sec01	F	CTRL	16732	55	20251	6	32.87114511	2.962816651
152	5	yng	M1	Brn01	20240110	80	WT	sec01	F	CTRL	18034	58	26345	6	32.16147277	2.277472006
152	6	yng	M1	Brn01	20240110	80	WT	sec01	F	CTRL	24545	81	114637	32	33.00061112	2.791419873
152	7	yng	M1	Brn01	20240110	80	WT	sec01	F	CTRL	15539	20	25483	7	12.87084111	2.746929325
152	8	yng	M1	Brn01	20240110	80	WT	sec01	F	CTRL	19928	22	31424	16	11.03974308	5.091649695
153	1	yng	M1	Brn01	20240110	80	WT	sec01	F	CTRL	24415	81	12354	9	33.17632603	7.285089849
153	2	yng	M1	Brn01	20240110	80	WT	sec01	F	CTRL	19378	42	24232	4	21.67406337	1.650709805
153	3	yng	M1	Brn01	20240110	80	WT	sec01	F	CTRL	20255	74	9378	4	36.53418909	4.26530177
153	4	yng	M1	Brn01	20240110	80	WT	sec01	F	CTRL	12371	38	66342	5	30.71699943	0.753670375
153	5	yng	M1	Brn01	20240110	80	WT	sec01	F	CTRL	28925	92	33792	20	31.80639585	5.918560606
153	6	yng	M1	Brn01	20240110	80	WT	sec01	F	CTRL	24702	52	47290	35	21.05092705	7.40114189
154	1	yng	M1	Brn01	20240110	80	WT	sec01	F	CTRL	33356	93	30226	22	27.88104089	7.278501952
154	2	yng	M1	Brn01	20240110	80	WT	sec01	F	CTRL	22476	64	25981	10	28.47481758	3.848966552
154	3	yng	M1	Brn01	20240110	80	WT	sec01	F	CTRL	8954	21	25296	12	23.45320527	4.743833017
154	4	yng	M1	Brn01	20240110	80	WT	sec01	F	CTRL	31247	122	30893	17	39.0437482	5.502864727
154	5	yng	M1	Brn01	20240110	80	WT	sec01	F	CTRL	27706	89	35206	12	32.12300585	3.408509913
154	6	yng	M1	Brn01	20240110	80	WT	sec01	F	CTRL	17624	45	31639	5	25.5333636	1.580328076
154	7	yng	M1	Brn01	20240110	80	WT	sec01	F	CTRL	8696	7	19908	4	8.049678013	2.009242516
155	1	yng	M1	Brn01	20240110	80	WT	sec01	F	CTRL	28498	89	10626	8	31.23026177	7.528703181
155	2	yng	M1	Brn01	20240110	80	WT	sec01	F	CTRL	17270	14	21302	5	8.106543138	2.347197446
155	3	yng	M1	Brn01	20240110	80	WT	sec01	F	CTRL	23352	50	19159	10	21.41144227	5.219479096
155	4	yng	M1	Brn01	20240110	80	WT	sec01	F	CTRL	36780	130	53579	28	35.34529636	5.225928069
155	5	yng	M1	Brn01	20240110	80	WT	sec01	F	CTRL	15553	44	34659	7	28.29036199	2.019677429
156	1	yng	M1	Brn01	20240110	80	WT	sec01	F	CTRL	12830	17	9498	22	13.25019486	23.16277111
156	2	yng	M1	Brn01	20240110	80	WT	sec01	F	CTRL	26899	90	45209	23	33.45849288	5.087482581
156	3	yng	M1	Brn01	20240110	80	WT	sec01	F	CTRL	25485	80	23365	16	31.39101432	6.847849347
156	4	yng	M1	Brn01	20240110	80	WT	sec01	F	CTRL	34413	112	20911	15	32.54584023	7.173258094
156	5	yng	M1	Brn01	20240110	80	WT	sec01	F	CTRL	25011	76	29668	20	30.38662988	6.741270055
156	6	yng	M1	Brn01	20240110	80	WT	sec01	F	CTRL	29663	97	14391	16	32.70067087	11.1180599
156	7	yng	M1	Brn01	20240110	80	WT	sec01	F	CTRL	28051	95	31595	12	33.86688532	3.798069315
157	1	yng	M1	Brn01	20240110	80	WT	sec01	F	CTRL	29471	96	23189	12	32.57439517	5.174867394
157	2	yng	M1	Brn01	20240110	80	WT	sec01	F	CTRL	29542	85	24894	7	28.77259495	2.811922552
157	3	yng	M1	Brn01	20240110	80	WT	sec01	F	CTRL	26640	79	10281	4	29.65465465	3.890672114
157	4	yng	M1	Brn01	20240110	80	WT	sec01	F	CTRL	23507	71	59393	16	30.20376909	2.693920159
157	5	yng	M1	Brn01	20240110	80	WT	sec01	F	CTRL	24502	30	29555	5	12.24389846	1.691761123
157	6	yng	M1	Brn01	20240110	80	WT	sec01	F	CTRL	19184	46	10616	2	23.97831526	1.883948757
158	1	yng	M1	Brn01	20240110	80	WT	sec01	F	CTRL	7895	0	32254	4	0	1.24015626
158	2	yng	M1	Brn01	20240110	80	WT	sec01	F	CTRL	13546	4	40364	2	2.952901225	0.495491032
158	3	yng	M1	Brn01	20240110	80	WT	sec01	F	CTRL	16583	54	24894	3	32.56346861	1.205109665
158	4	yng	M1	Brn01	20240110	80	WT	sec01	F	CTRL	20672	72	22498	6	34.82972136	2.666903725
158	5	yng	M1	Brn01	20240110	80	WT	sec01	F	CTRL	19798	65	25470	0	32.83159915	0
158	6	yng	M1	Brn01	20240110	80	WT	sec01	F	CTRL	10106	9	23338	4	8.905600633	1.713942926
158	7	yng	M1	Brn01	20240110	80	WT	sec01	F	CTRL	23897	84	13979	6	35.15085576	4.292152514
158	8	yng	M1	Brn01	20240110	80	WT	sec01	F	CTRL	18326	43	24387	1	23.46393103	0.410054537
158	9	yng	M1	Brn01	20240110	80	WT	sec01	F	CTRL	12383	0	7692	6	0	7.800312012
159	1	yng	M1	Brn01	20240110	80	WT	sec01	F	CTRL	48893	120	38077	7	24.54339067	1.838380124
159	2	yng	M1	Brn01	20240110	80	WT	sec01	F	CTRL	8889	26	63740	5	29.24963438	0.784436774
159	3	yng	M1	Brn01	20240110	80	WT	sec01	F	CTRL	34921	98	45074	53	28.06334297	11.75844167
159	4	yng	M1	Brn01	20240110	80	WT	sec01	F	CTRL	29031	55	17611	5	18.94526541	2.839134632
160	1	yng	M1	Brn01	20240110	80	WT	sec01	F	CTRL	18621	38	41683	2	20.40706729	0.479811914
160	2	yng	M1	Brn01	20240110	80	WT	sec01	F	CTRL	33646	23	74613	14	6.835879451	1.876348626
160	3	yng	M1	Brn01	20240110	80	WT	sec01	F	CTRL	46590	51	23534	0	10.94655505	0
160	4	yng	M1	Brn01	20240110	80	WT	sec01	F	CTRL	44319	111	20820	1	25.04569146	0.480307397
161	1	yng	M1	Brn01	20240110	80	WT	sec01	F	CTRL	8853	25	24008	8	28.23901502	3.332222592
161	2	yng	M1	Brn01	20240110	80	WT	sec01	F	CTRL	16251	44	13573	1	27.07525691	0.736756797
161	3	yng	M1	Brn01	20240110	80	WT	sec01	F	CTRL	24385	53	56061	2	21.73467295	0.35675425
161	4	yng	M1	Brn01	20240110	80	WT	sec01	F	CTRL	41308	90	25160	17	21.78754721	6.756756757
162	1	yng	M2	Brn01	20240110	80	WT	sec01	F	CTRL	49591	112	49016	62	22.5847432	12.64893096
162	2	yng	M2	Brn01	20240110	80	WT	sec01	F	CTRL	21935	56	103336	135	25.52997493	13.06417899
162	3	yng	M2	Brn01	20240110	80	WT	sec01	F	CTRL	27235	79	50497	5	29.00679273	0.990157831
162	4	yng	M2	Brn01	20240110	80	WT	sec01	F	CTRL	10298	19	45065	11	18.4501845	2.440918673
162	5	yng	M2	Brn01	20240110	80	WT	sec01	F	CTRL	28675	89	29495	2	31.0374891	0.678081031
162	6	yng	M2	Brn01	20240110	80	WT	sec01	F	CTRL	23758	82	23421	15	34.51468979	6.404508774
164	1	yng	M2	Brn01	20240110	80	WT	sec01	F	CTRL	22574	79	17273	7	34.99601311	4.052567591
164	2	yng	M2	Brn01	20240110	80	WT	sec01	F	CTRL	13879	52	16649	7	37.46667627	4.204456724
164	3	yng	M2	Brn01	20240110	80	WT	sec01	F	CTRL	26516	90	25081	7	33.94177101	2.790957298
164	4	yng	M2	Brn01	20240110	80	WT	sec01	F	CTRL	14567	4	33101	28	2.745932587	8.458958944
164	5	yng	M2	Brn01	20240110	80	WT	sec01	F	CTRL	27390	91	25528	6	33.22380431	2.350360389
164	6	yng	M2	Brn01	20240110	80	WT	sec01	F	CTRL	14927	51	24629	5	34.16627588	2.030127086
164	7	yng	M2	Brn01	20240110	80	WT	sec01	F	CTRL	13498	40	25698	10	29.63401985	3.891353413
164	8	yng	M2	Brn01	20240110	80	WT	sec01	F	CTRL	26581	93	42962	49	34.98739701	11.40542805
164	9	yng	M2	Brn01	20240110	80	WT	sec01	F	CTRL	15868	24	21403	4	15.12477943	1.868896884
164	10	yng	M2	Brn01	20240110	80	WT	sec01	F	CTRL	29908	97	11032	8	32.4327939	7.251631617
164	11	yng	M2	Brn01	20240110	80	WT	sec01	F	CTRL	24251	75	23827	5	30.92655973	2.098459731
165	1	yng	M2	Brn01	20240110	80	WT	sec01	F	CTRL	9661	5	33670	57	5.175447676	16.92901693
165	2	yng	M2	Brn01	20240110	80	WT	sec01	F	CTRL	28690	83	21227	2	28.92994075	0.942196259
165	3	yng	M2	Brn01	20240110	80	WT	sec01	F	CTRL	18151	16	24258	3	8.814941326	1.236705417
165	4	yng	M2	Brn01	20240110	80	WT	sec01	F	CTRL	23583	75	31768	10	31.80256965	3.147821707
165	5	yng	M2	Brn01	20240110	80	WT	sec01	F	CTRL	24789	76	13604	5	30.65875993	3.675389591
165	6	yng	M2	Brn01	20240110	80	WT	sec01	F	CTRL	25107	88	16655	3	35.04998606	1.801260883
166	1	yng	M2	Brn01	20240110	80	WT	sec01	F	CTRL	23088	74	23138	33	32.05128205	14.26225257
166	2	yng	M2	Brn01	20240110	80	WT	sec01	F	CTRL	28141	81	18842	5	28.78362532	2.65364611
167	1	yng	M2	Brn01	20240110	80	WT	sec01	F	CTRL	27420	78	28292	6	28.4463895	2.120740845
167	2	yng	M2	Brn01	20240110	80	WT	sec01	F	CTRL	24383	85	25663	34	34.86035352	13.24864591
167	3	yng	M2	Brn01	20240110	80	WT	sec01	F	CTRL	24113	71	16042	12	29.44469788	7.480364044
167	4	yng	M2	Brn01	20240110	80	WT	sec01	F	CTRL	25287	46	15981	8	18.19116542	5.005944559
167	5	yng	M2	Brn01	20240110	80	WT	sec01	F	CTRL	30923	91	39273	8	29.4279339	2.037022891
168	1	yng	M2	Brn01	20240110	80	WT	sec01	F	CTRL	24346	75	14618	11	30.80588187	7.524969216
168	2	yng	M2	Brn01	20240110	80	WT	sec01	F	CTRL	20100	8	10802	8	3.980099502	7.406035919
168	3	yng	M2	Brn01	20240110	80	WT	sec01	F	CTRL	24497	64	20252	16	26.12564804	7.900454276
168	4	yng	M2	Brn01	20240110	80	WT	sec01	F	CTRL	23121	72	34408	16	31.1405216	4.650081376
168	5	yng	M2	Brn01	20240110	80	WT	sec01	F	CTRL	18615	44	45945	10	23.636852	2.176515399
168	6	yng	M2	Brn01	20240110	80	WT	sec01	F	CTRL	20988	60	26025	32	28.58776444	12.29586936
168	7	yng	M2	Brn01	20240110	80	WT	sec01	F	CTRL	28093	90	21743	10	32.03645036	4.599181346
168	8	yng	M2	Brn01	20240110	80	WT	sec01	F	CTRL	25248	88	7179	3	34.85424588	4.178854994
171	1	yng	M2	Brn01	20240110	80	WT	sec01	F	CTRL	20491	57	27058	3	27.81709043	1.108729396
171	2	yng	M2	Brn01	20240110	80	WT	sec01	F	CTRL	44559	156	22398	0	35.00976234	0
171	3	yng	M2	Brn01	20240110	80	WT	sec01	F	CTRL	46913	115	32810	4	24.51346109	1.219140506
171	4	yng	M2	Brn01	20240110	80	WT	sec01	F	CTRL	42251	32	20544	4	7.573785236	1.947040498
171	5	yng	M2	Brn01	20240110	80	WT	sec01	F	CTRL	22199	55	71788	15	24.77589081	2.089485708
172	1	yng	S1	Brn01	20240110	80	WT	sec01	F	CTRL	10349	30	25275	7	28.98830805	2.769535114
172	2	yng	S1	Brn01	20240110	80	WT	sec01	F	CTRL	34676	48	29848	14	13.84242704	4.69043152
172	3	yng	S1	Brn01	20240110	80	WT	sec01	F	CTRL	29712	87	31915	11	29.28109855	3.446655178
172	4	yng	S1	Brn01	20240110	80	WT	sec01	F	CTRL	40452	91	34440	4	22.49579749	1.161440186
174	1	yng	S1	Brn01	20240110	80	WT	sec01	F	CTRL	10447	5	24024	14	4.786062985	5.827505828
174	2	yng	S1	Brn01	20240110	80	WT	sec01	F	CTRL	32043	84	23088	20	26.2147739	8.662508663
174	3	yng	S1	Brn01	20240110	80	WT	sec01	F	CTRL	39397	113	37366	9	28.68238698	2.408606755
174	4	yng	S1	Brn01	20240110	80	WT	sec01	F	CTRL	40666	115	36443	11	28.27915212	3.018412315
174	5	yng	S1	Brn01	20240110	80	WT	sec01	F	CTRL	29294	90	52093	7	30.72301495	1.3437506
174	6	yng	S1	Brn01	20240110	80	WT	sec01	F	CTRL	40310	106	22296	7	26.29620442	3.139576606
175	1	yng	S1	Brn01	20240110	80	WT	sec01	F	CTRL	26852	74	37395	26	27.55846864	6.952801177
175	2	yng	S1	Brn01	20240110	80	WT	sec01	F	CTRL	36624	88	31699	7	24.02795981	2.208271554
175	3	yng	S1	Brn01	20240110	80	WT	sec01	F	CTRL	10553	7	30821	22	6.633184876	7.137990331
175	4	yng	S1	Brn01	20240110	80	WT	sec01	F	CTRL	19537	2	17771	5	1.023698623	2.813572675
175	5	yng	S1	Brn01	20240110	80	WT	sec01	F	CTRL	30497	101	23687	7	33.11801161	2.955207498
176	1	yng	S1	Brn01	20240110	80	WT	sec01	F	CTRL	20072	12	28019	7	5.978477481	2.498304722
176	2	yng	S1	Brn01	20240110	80	WT	sec01	F	CTRL	21660	53	22414	9	24.46906741	4.015347551
176	3	yng	S1	Brn01	20240110	80	WT	sec01	F	CTRL	39737	114	17886	8	28.68862773	4.472772
176	4	yng	S1	Brn01	20240110	80	WT	sec01	F	CTRL	44636	117	26405	6	26.21202617	2.272296913
177	1	yng	S1	Brn01	20240110	80	WT	sec01	F	CTRL	34121	81	23799	20	23.73904634	8.403714442
177	2	yng	S1	Brn01	20240110	80	WT	sec01	F	CTRL	36716	95	31883	14	25.87427824	4.391054794
177	3	yng	S1	Brn01	20240110	80	WT	sec01	F	CTRL	30233	84	20874	13	27.78420931	6.22784325
177	4	yng	S1	Brn01	20240110	80	WT	sec01	F	CTRL	27141	60	36700	10	22.10677573	2.72479564
178	1	yng	S1	Brn01	20240110	80	WT	sec01	F	CTRL	44718	108	24496	29	24.15134845	11.83866754
178	2	yng	S1	Brn01	20240110	80	WT	sec01	F	CTRL	25974	66	30245	6	25.41002541	1.983798975
178	3	yng	S1	Brn01	20240110	80	WT	sec01	F	CTRL	14231	13	13619	6	9.134987	4.40560981
179	1	yng	S1	Brn01	20240110	80	WT	sec01	F	CTRL	28263	77	32250	14	27.24410006	4.341085271
179	2	yng	S1	Brn01	20240110	80	WT	sec01	F	CTRL	12585	0	103518	86	0	8.307733921
179	3	yng	S1	Brn01	20240110	80	WT	sec01	F	CTRL	24682	87	36301	5	35.24835913	1.377372524
179	4	yng	S1	Brn01	20240110	80	WT	sec01	F	CTRL	16143	16	23395	0	9.911416713	0
179	5	yng	S1	Brn01	20240110	80	WT	sec01	F	CTRL	12376	32	21646	2	25.85649644	0.923958237
179	6	yng	S1	Brn01	20240110	80	WT	sec01	F	CTRL	23764	86	7012	5	36.18919374	7.1306332
179	7	yng	S1	Brn01	20240110	80	WT	sec01	F	CTRL	19759	46	27503	5	23.28053039	1.817983493
179	8	yng	S1	Brn01	20240110	80	WT	sec01	F	CTRL	11788	12	30837	18	10.17984391	5.837143691
180	1	yng	S1	Brn01	20240110	80	WT	sec01	F	CTRL	20768	65	25868	9	31.298151	3.479202103
180	2	yng	S1	Brn01	20240110	80	WT	sec01	F	CTRL	28712	41	32669	11	14.27974366	3.367106431
180	3	yng	S1	Brn01	20240110	80	WT	sec01	F	CTRL	25194	53	21510	5	21.03675478	2.324500232
180	4	yng	S1	Brn01	20240110	80	WT	sec01	F	CTRL	32114	98	21304	3	30.51628573	1.408186256
180	5	yng	S1	Brn01	20240110	80	WT	sec01	F	CTRL	25150	78	28179	13	31.0139165	4.613364562
181	1	yng	S1	Brn01	20240110	80	WT	sec01	F	CTRL	10248	29	25161	26	28.29820453	10.33345257
181	2	yng	S1	Brn01	20240110	80	WT	sec01	F	CTRL	22485	53	14953	14	23.57126974	9.362669698
181	3	yng	S1	Brn01	20240110	80	WT	sec01	F	CTRL	25974	72	16527	3	27.72002772	1.815211472
181	4	yng	S1	Brn01	20240110	80	WT	sec01	F	CTRL	30602	54	24449	14	17.6459055	5.726205571
181	5	yng	S1	Brn01	20240110	80	WT	sec01	F	CTRL	28892	53	23086	6	18.34417832	2.598977735
182	1	old	M1	Brn01	20240204	160	WT	sec01	M	KA	10362	33	53906	6	31.84713376	1.11304864
182	2	old	M1	Brn01	20240204	160	WT	sec01	M	KA	11367	29	30051	0	25.51244832	0
182	3	old	M1	Brn01	20240204	160	WT	sec01	M	KA	8801	7	52191	4	7.953641632	0.766415666
182	4	old	M1	Brn01	20240204	160	WT	sec01	M	KA	10520	31	53029	19	29.46768061	3.582945181
182	5	old	M1	Brn01	20240204	160	WT	sec01	M	KA	9190	32	36752	30	34.82045702	8.162821071
182	6	old	M1	Brn01	20240204	160	WT	sec01	M	KA	17777	41	58849	8	23.06350903	1.359411375
182	7	old	M1	Brn01	20240204	160	WT	sec01	M	KA	28434	72	28303	3	25.32179785	1.059958308
182	8	old	M1	Brn01	20240204	160	WT	sec01	M	KA	17352	24	53614	8	13.83125864	1.492147573
182	9	old	M1	Brn01	20240204	160	WT	sec01	M	KA	21628	64	54483	47	29.59127058	8.62654406
182	10	old	M1	Brn01	20240204	160	WT	sec01	M	KA	23668	68	20746	0	28.73077573	0
182	11	old	M1	Brn01	20240204	160	WT	sec01	M	KA	10218	24	36404	8	23.48796242	2.197560708
183	1	old	M1	Brn01	20240204	160	WT	sec01	M	KA	34080	118	61421	16	34.62441315	2.604972241
183	2	old	M1	Brn01	20240204	160	WT	sec01	M	KA	18003	23	72703	36	12.7756485	4.951652614
183	3	old	M1	Brn01	20240204	160	WT	sec01	M	KA	20908	42	32830	4	20.08800459	1.218397807
183	4	old	M1	Brn01	20240204	160	WT	sec01	M	KA	32188	81	18344	5	25.16465764	2.725686873
183	5	old	M1	Brn01	20240204	160	WT	sec01	M	KA	21484	55	12008	5	25.60044684	4.16389074
183	6	old	M1	Brn01	20240204	160	WT	sec01	M	KA	13015	5	22057	8	3.841721091	3.626966496
183	7	old	M1	Brn01	20240204	160	WT	sec01	M	KA	24459	51	25148	5	20.85122041	1.98822968
183	8	old	M1	Brn01	20240204	160	WT	sec01	M	KA	20304	18	38689	12	8.865248227	3.101656802
184	1	old	M1	Brn01	20240204	160	WT	sec01	M	KA	18084	43	24250	10	23.77792524	4.12371134
184	2	old	M1	Brn01	20240204	160	WT	sec01	M	KA	10230	34	40046	7	33.23558162	1.747989812
184	3	old	M1	Brn01	20240204	160	WT	sec01	M	KA	19107	56	61645	31	29.30863034	5.028793901
184	4	old	M1	Brn01	20240204	160	WT	sec01	M	KA	27460	86	32603	14	31.31828114	4.294083367
184	5	old	M1	Brn01	20240204	160	WT	sec01	M	KA	16167	52	50628	20	32.16428527	3.950383187
184	6	old	M1	Brn01	20240204	160	WT	sec01	M	KA	27702	64	28175	2	23.10302505	0.709849157
184	7	old	M1	Brn01	20240204	160	WT	sec01	M	KA	24680	50	102633	17	20.25931929	1.656387322
184	8	old	M1	Brn01	20240204	160	WT	sec01	M	KA	18347	12	36864	32	6.540578841	8.680555556
184	9	old	M1	Brn01	20240204	160	WT	sec01	M	KA	22947	72	38722	4	31.37665054	1.033004494
184	10	old	M1	Brn01	20240204	160	WT	sec01	M	KA	13823	28	18211	1	20.25609491	0.549118665
184	11	old	M1	Brn01	20240204	160	WT	sec01	M	KA	24083	74	60658	11	30.72706889	1.813445877
184	12	old	M1	Brn01	20240204	160	WT	sec01	M	KA	35620	89	46395	30	24.98596294	6.466214032
184	13	old	M1	Brn01	20240204	160	WT	sec01	M	KA	26209	85	30567	4	32.43160746	1.308600779
185	1	old	M1	Brn01	20240204	160	WT	sec01	M	KA	19082	7	42565	8	3.668378577	1.879478445
185	2	old	M1	Brn01	20240204	160	WT	sec01	M	KA	11040	8	24980	3	7.246376812	1.200960769
185	3	old	M1	Brn01	20240204	160	WT	sec01	M	KA	17467	5	20167	8	2.862540791	3.966876581
185	4	old	M1	Brn01	20240204	160	WT	sec01	M	KA	23199	72	25936	8	31.03582051	3.084515731
185	5	old	M1	Brn01	20240204	160	WT	sec01	M	KA	15218	4	28463	1	2.62846629	0.35133331
185	6	old	M1	Brn01	20240204	160	WT	sec01	M	KA	8206	25	21241	6	30.46551304	2.824725766
185	7	old	M1	Brn01	20240204	160	WT	sec01	M	KA	20976	75	49454	32	35.75514874	6.470659603
185	8	old	M1	Brn01	20240204	160	WT	sec01	M	KA	9506	30	24686	5	31.55901536	2.02543952
185	9	old	M1	Brn01	20240204	160	WT	sec01	M	KA	17602	63	19144	3	35.79138734	1.567070623
185	10	old	M1	Brn01	20240204	160	WT	sec01	M	KA	9259	17	28357	11	18.36051409	3.879112741
185	11	old	M1	Brn01	20240204	160	WT	sec01	M	KA	20915	62	51060	40	29.64379632	7.833920877
186	1	old	M1	Brn01	20240204	160	WT	sec01	M	KA	26574	95	21648	2	35.74922857	0.923872875
186	2	old	M1	Brn01	20240204	160	WT	sec01	M	KA	16927	21	44830	59	12.40621492	13.1608298
186	3	old	M1	Brn01	20240204	160	WT	sec01	M	KA	19872	21	22165	6	10.56763285	2.706970449
186	4	old	M1	Brn01	20240204	160	WT	sec01	M	KA	10500	4	53669	3	3.80952381	0.558981908
186	5	old	M1	Brn01	20240204	160	WT	sec01	M	KA	15645	41	48995	32	26.20645574	6.531278702
186	6	old	M1	Brn01	20240204	160	WT	sec01	M	KA	13033	28	31576	8	21.48392542	2.5335698
186	7	old	M1	Brn01	20240204	160	WT	sec01	M	KA	11599	31	106290	17	26.72644193	1.599397874
186	8	old	M1	Brn01	20240204	160	WT	sec01	M	KA	24512	61	41622	8	24.88577023	1.922060449
186	9	old	M1	Brn01	20240204	160	WT	sec01	M	KA	21186	73	21956	4	34.4567167	1.821825469
186	10	old	M1	Brn01	20240204	160	WT	sec01	M	KA	16801	39	26346	2	23.21290399	0.75912852
186	11	old	M1	Brn01	20240204	160	WT	sec01	M	KA	8598	18	35965	3	20.93510119	0.834144307
186	12	old	M1	Brn01	20240204	160	WT	sec01	M	KA	18932	53	22171	14	27.99492922	6.314555049
187	1	old	M1	Brn01	20240204	160	WT	sec01	M	KA	19829	51	5765	0	25.71990519	0
187	2	old	M1	Brn01	20240204	160	WT	sec01	M	KA	23556	73	56889	77	30.98998132	13.53512981
187	3	old	M1	Brn01	20240204	160	WT	sec01	M	KA	17933	61	24250	7	34.01550215	2.886597938
187	4	old	M1	Brn01	20240204	160	WT	sec01	M	KA	8169	16	41980	49	19.58624067	11.67222487
187	5	old	M1	Brn01	20240204	160	WT	sec01	M	KA	17361	48	27085	7	27.64817695	2.584456341
187	6	old	M1	Brn01	20240204	160	WT	sec01	M	KA	16979	56	20126	4	32.98191884	1.987478883
187	7	old	M1	Brn01	20240204	160	WT	sec01	M	KA	20796	32	52216	70	15.38757453	13.40585261
187	8	old	M1	Brn01	20240204	160	WT	sec01	M	KA	13394	49	20041	10	36.58354487	4.98977097
187	9	old	M1	Brn01	20240204	160	WT	sec01	M	KA	38828	112	38414	15	28.84516328	3.904826365
187	10	old	M1	Brn01	20240204	160	WT	sec01	M	KA	8064	9	47183	46	11.16071429	9.749274103
187	11	old	M1	Brn01	20240204	160	WT	sec01	M	KA	14756	22	62321	78	14.90918948	12.51584538
187	12	old	M1	Brn01	20240204	160	WT	sec01	M	KA	25846	64	22079	7	24.76205216	3.170433444
187	13	old	M1	Brn01	20240204	160	WT	sec01	M	KA	21196	71	42739	39	33.4968862	9.125155011
187	14	old	M1	Brn01	20240204	160	WT	sec01	M	KA	23968	68	68208	31	28.37116155	4.544921417
187	15	old	M1	Brn01	20240204	160	WT	sec01	M	KA	17998	66	35852	13	36.67074119	3.626018074
187	16	old	M1	Brn01	20240204	160	WT	sec01	M	KA	24103	78	21867	12	32.36111687	5.487721224
187	17	old	M1	Brn01	20240204	160	WT	sec01	M	KA	21309	43	25799	23	20.17926698	8.915074228
187	18	old	M1	Brn01	20240204	160	WT	sec01	M	KA	32408	101	24993	10	31.16514441	4.001120314
188	1	old	M1	Brn01	20240204	160	WT	sec01	M	KA	22074	86	58132	16	38.95986228	2.752356705
188	2	old	M1	Brn01	20240204	160	WT	sec01	M	KA	32264	94	27873	53	29.13463923	19.01481721
188	3	old	M1	Brn01	20240204	160	WT	sec01	M	KA	28640	30	40784	8	10.47486034	1.96155355
188	4	old	M1	Brn01	20240204	160	WT	sec01	M	KA	26485	10	23181	13	3.775722107	5.608041068
188	5	old	M1	Brn01	20240204	160	WT	sec01	M	KA	57526	116	21234	10	20.16479505	4.709428275
188	6	old	M1	Brn01	20240204	160	WT	sec01	M	KA	8580	23	25525	5	26.80652681	1.958863859
188	7	old	M1	Brn01	20240204	160	WT	sec01	M	KA	20624	68	46591	6	32.97129558	1.287802365
190	1	old	M1	Brn01	20240204	160	WT	sec01	M	KA	18970	52	21326	8	27.41170269	3.751289506
190	2	old	M1	Brn01	20240204	160	WT	sec01	M	KA	22688	24	36003	11	10.57827927	3.055300947
190	3	old	M1	Brn01	20240204	160	WT	sec01	M	KA	18822	64	39649	24	34.00276272	6.053116094
190	4	old	M1	Brn01	20240204	160	WT	sec01	M	KA	9440	24	31294	10	25.42372881	3.195500735
190	5	old	M1	Brn01	20240204	160	WT	sec01	M	KA	38400	96	32968	9	25	2.729919922
190	6	old	M1	Brn01	20240204	160	WT	sec01	M	KA	23272	72	30405	8	30.93846683	2.631146193
190	7	old	M1	Brn01	20240204	160	WT	sec01	M	KA	26162	70	37995	5	26.75636419	1.315962627
190	8	old	M1	Brn01	20240204	160	WT	sec01	M	KA	20099	63	63343	65	31.34484303	10.26159165
190	9	old	M1	Brn01	20240204	160	WT	sec01	M	KA	30243	85	40247	23	28.10567735	5.714711656
190	10	old	M1	Brn01	20240204	160	WT	sec01	M	KA	20836	50	29347	6	23.99692839	2.044501993
191	1	old	M1	Brn01	20240204	160	WT	sec01	M	KA	20509	60	28417	9	29.25544883	3.167118274
191	2	old	M1	Brn01	20240204	160	WT	sec01	M	KA	21751	61	30795	11	28.0446876	3.572008443
191	3	old	M1	Brn01	20240204	160	WT	sec01	M	KA	14534	24	25461	10	16.51300399	3.927575508
191	4	old	M1	Brn01	20240204	160	WT	sec01	M	KA	17279	54	40579	2	31.25180855	0.492865768
191	5	old	M1	Brn01	20240204	160	WT	sec01	M	KA	17919	53	53855	34	29.57754339	6.313248538
191	6	old	M1	Brn01	20240204	160	WT	sec01	M	KA	13847	40	35649	4	28.88712356	1.122051109
191	7	old	M1	Brn01	20240204	160	WT	sec01	M	KA	21784	74	53032	17	33.96988615	3.205611706
191	8	old	M1	Brn01	20240204	160	WT	sec01	M	KA	20040	63	35917	10	31.43712575	2.784196898
191	9	old	M1	Brn01	20240204	160	WT	sec01	M	KA	28849	69	25036	14	23.91764013	5.591947595
191	10	old	M1	Brn01	20240204	160	WT	sec01	M	KA	18931	41	23721	12	21.65759865	5.058808651
192	1	old	M2	Brn01	20240204	160	WT	sec01	M	KA	22010	61	64064	5	27.71467515	0.78046953
192	2	old	M2	Brn01	20240204	160	WT	sec01	M	KA	25694	66	63396	52	25.6869308	8.202410247
192	3	old	M2	Brn01	20240204	160	WT	sec01	M	KA	27340	69	9946	2	25.23774689	2.010858637
192	4	old	M2	Brn01	20240204	160	WT	sec01	M	KA	38873	108	21999	2	27.78277982	0.909132233
192	5	old	M2	Brn01	20240204	160	WT	sec01	M	KA	35230	105	38907	10	29.8041442	2.570231578
192	6	old	M2	Brn01	20240204	160	WT	sec01	M	KA	31988	77	47367	24	24.07152682	5.066818671
192	7	old	M2	Brn01	20240204	160	WT	sec01	M	KA	24407	57	28183	2	23.35395583	0.70964766
192	8	old	M2	Brn01	20240204	160	WT	sec01	M	KA	32570	85	69948	25	26.09763586	3.574083605
192	9	old	M2	Brn01	20240204	160	WT	sec01	M	KA	25609	21	29101	6	8.200242102	2.061784818
192	10	old	M2	Brn01	20240204	160	WT	sec01	M	KA	19457	12	54878	9	6.167446163	1.640001458
193	1	old	M2	Brn01	20240204	160	WT	sec01	M	KA	13767	28	35531	3	20.33849059	0.844333118
193	2	old	M2	Brn01	20240204	160	WT	sec01	M	KA	24107	60	43304	11	24.88903638	2.540181046
193	3	old	M2	Brn01	20240204	160	WT	sec01	M	KA	12522	19	12782	3	15.173295	2.34705054
193	4	old	M2	Brn01	20240204	160	WT	sec01	M	KA	19663	33	24523	0	16.78279001	0
193	5	old	M2	Brn01	20240204	160	WT	sec01	M	KA	25239	67	29271	4	26.54621815	1.366540262
193	6	old	M2	Brn01	20240204	160	WT	sec01	M	KA	20671	48	67945	16	23.22093755	2.354845831
193	7	old	M2	Brn01	20240204	160	WT	sec01	M	KA	21880	59	36620	5	26.96526508	1.365374113
193	8	old	M2	Brn01	20240204	160	WT	sec01	M	KA	24200	43	79975	20	17.76859504	2.500781494
193	9	old	M2	Brn01	20240204	160	WT	sec01	M	KA	20280	61	28685	3	30.07889546	1.045842775
194	1	old	M2	Brn01	20240204	160	WT	sec01	M	KA	17943	38	22631	3	21.17817533	1.325615306
194	2	old	M2	Brn01	20240204	160	WT	sec01	M	KA	21787	72	54267	3	33.04723	0.552822157
194	3	old	M2	Brn01	20240204	160	WT	sec01	M	KA	16432	36	40046	26	21.90847128	6.492533586
194	4	old	M2	Brn01	20240204	160	WT	sec01	M	KA	14221	35	73989	22	24.61149005	2.973414967
194	5	old	M2	Brn01	20240204	160	WT	sec01	M	KA	30806	62	17295	1	20.12594949	0.578201792
194	6	old	M2	Brn01	20240204	160	WT	sec01	M	KA	26611	63	35661	22	23.67442035	6.169204453
194	7	old	M2	Brn01	20240204	160	WT	sec01	M	KA	25212	72	22292	3	28.5578296	1.345774269
194	8	old	M2	Brn01	20240204	160	WT	sec01	M	KA	33629	83	30705	4	24.68107883	1.302719427
194	9	old	M2	Brn01	20240204	160	WT	sec01	M	KA	26763	77	59372	7	28.77106453	1.179006939
194	10	old	M2	Brn01	20240204	160	WT	sec01	M	KA	20535	60	28293	4	29.2184076	1.413777259
195	1	old	M2	Brn01	20240204	160	WT	sec01	M	KA	22865	71	30523	17	31.05182593	5.569570488
195	2	old	M2	Brn01	20240204	160	WT	sec01	M	KA	15518	28	72599	22	18.04356231	3.030344771
195	3	old	M2	Brn01	20240204	160	WT	sec01	M	KA	8460	24	36525	9	28.36879433	2.464065708
195	4	old	M2	Brn01	20240204	160	WT	sec01	M	KA	17407	39	44576	33	22.40477969	7.403086863
195	5	old	M2	Brn01	20240204	160	WT	sec01	M	KA	24820	78	34000	3	31.42626914	0.882352941
195	6	old	M2	Brn01	20240204	160	WT	sec01	M	KA	8885	20	66948	8	22.50984806	1.19495728
195	7	old	M2	Brn01	20240204	160	WT	sec01	M	KA	15088	26	33756	8	17.23223754	2.369949046
196	1	old	M2	Brn01	20240204	160	WT	sec01	M	KA	24970	69	13828	6	27.63315979	4.339022274
196	2	old	M2	Brn01	20240204	160	WT	sec01	M	KA	26611	74	33766	2	27.8080493	0.592311793
196	3	old	M2	Brn01	20240204	160	WT	sec01	M	KA	8372	25	32041	6	29.8614429	1.87260073
196	4	old	M2	Brn01	20240204	160	WT	sec01	M	KA	18435	47	31248	1	25.49498237	0.320020481
196	5	old	M2	Brn01	20240204	160	WT	sec01	M	KA	8935	32	41835	9	35.81421377	2.151308713
196	6	old	M2	Brn01	20240204	160	WT	sec01	M	KA	10963	22	55419	17	20.06749977	3.067540013
196	7	old	M2	Brn01	20240204	160	WT	sec01	M	KA	20192	39	38109	6	19.31458003	1.574431237
196	8	old	M2	Brn01	20240204	160	WT	sec01	M	KA	8055	15	46743	43	18.62197393	9.199238389
196	9	old	M2	Brn01	20240204	160	WT	sec01	M	KA	9156	4	38218	4	4.368719965	1.046627244
196	10	old	M2	Brn01	20240204	160	WT	sec01	M	KA	10348	18	27365	0	17.39466564	0
198	1	old	M2	Brn01	20240204	160	WT	sec01	M	KA	21988	22	40788	5	10.00545752	1.22585074
198	2	old	M2	Brn01	20240204	160	WT	sec01	M	KA	14890	23	42387	18	15.44660846	4.246585038
198	3	old	M2	Brn01	20240204	160	WT	sec01	M	KA	8119	3	71917	27	3.695036335	3.754327906
198	4	old	M2	Brn01	20240204	160	WT	sec01	M	KA	33716	80	116216	30	23.72760707	2.581400151
198	5	old	M2	Brn01	20240204	160	WT	sec01	M	KA	52421	148	91168	28	28.23296007	3.071253071
198	6	old	M2	Brn01	20240204	160	WT	sec01	M	KA	18462	21	38450	11	11.37471563	2.860858257
198	7	old	M2	Brn01	20240204	160	WT	sec01	M	KA	35479	98	54327	10	27.62197356	1.840705358
198	8	old	M2	Brn01	20240204	160	WT	sec01	M	KA	32153	80	24533	21	24.88103754	8.559898912
198	9	old	M2	Brn01	20240204	160	WT	sec01	M	KA	44197	135	17897	0	30.54505962	0
198	10	old	M2	Brn01	20240204	160	WT	sec01	M	KA	20659	18	31719	2	8.712909628	0.630536902
199	1	old	M2	Brn01	20240204	160	WT	sec01	M	KA	21704	65	35806	14	29.94839661	3.909959225
199	2	old	M2	Brn01	20240204	160	WT	sec01	M	KA	26535	79	77734	55	29.77199925	7.075411017
199	3	old	M2	Brn01	20240204	160	WT	sec01	M	KA	13462	36	33227	4	26.74194028	1.20384025
199	4	old	M2	Brn01	20240204	160	WT	sec01	M	KA	11747	34	19259	1	28.94356006	0.519237759
199	5	old	M2	Brn01	20240204	160	WT	sec01	M	KA	23476	67	23129	5	28.53978531	2.161788231
199	6	old	M2	Brn01	20240204	160	WT	sec01	M	KA	19667	58	27491	8	29.49102558	2.910043287
199	7	old	M2	Brn01	20240204	160	WT	sec01	M	KA	13621	3	30299	4	2.202481462	1.320175583
199	8	old	M2	Brn01	20240204	160	WT	sec01	M	KA	23889	79	97203	28	33.06961363	2.88056953
199	9	old	M2	Brn01	20240204	160	WT	sec01	M	KA	23628	56	30292	6	23.70069409	1.980720982
199	10	old	M2	Brn01	20240204	160	WT	sec01	M	KA	12907	36	33637	4	27.89184164	1.189166691
199	11	old	M2	Brn01	20240204	160	WT	sec01	M	KA	12705	28	47300	7	22.03856749	1.479915433
199	12	old	M2	Brn01	20240204	160	WT	sec01	M	KA	21844	69	26079	2	31.58762131	0.766900571
199	13	old	M2	Brn01	20240204	160	WT	sec01	M	KA	11896	2	44409	13	1.681237391	2.927334549
200	1	old	M2	Brn01	20240204	160	WT	sec01	M	KA	27824	74	32693	8	26.59574468	2.447007005
200	2	old	M2	Brn01	20240204	160	WT	sec01	M	KA	15355	14	53766	24	9.117551286	4.463787524
200	3	old	M2	Brn01	20240204	160	WT	sec01	M	KA	9976	12	22889	1	12.02886929	0.436891083
200	4	old	M2	Brn01	20240204	160	WT	sec01	M	KA	17235	36	36300	16	20.88772846	4.407713499
200	5	old	M2	Brn01	20240204	160	WT	sec01	M	KA	11041	3	27115	4	2.717145186	1.47519823
200	6	old	M2	Brn01	20240204	160	WT	sec01	M	KA	20323	47	15398	3	23.12650691	1.948304975
200	7	old	M2	Brn01	20240204	160	WT	sec01	M	KA	40425	94	20583	0	23.25293754	0
200	8	old	M2	Brn01	20240204	160	WT	sec01	M	KA	32947	88	52656	8	26.70956384	1.519295047
201	1	old	M2	Brn01	20240204	160	WT	sec01	M	KA	18523	48	83722	26	25.91372888	3.105515874
201	2	old	M2	Brn01	20240204	160	WT	sec01	M	KA	22547	78	20074	5	34.5944028	2.490784099
201	3	old	M2	Brn01	20240204	160	WT	sec01	M	KA	29195	99	27366	9	33.90991608	3.288752467
201	4	old	M2	Brn01	20240204	160	WT	sec01	M	KA	16114	6	45101	4	3.723470274	0.886898295
201	5	old	M2	Brn01	20240204	160	WT	sec01	M	KA	23545	72	43752	23	30.57974092	5.256902542
201	6	old	M2	Brn01	20240204	160	WT	sec01	M	KA	20712	49	49146	13	23.65778293	2.645179669
201	7	old	M2	Brn01	20240204	160	WT	sec01	M	KA	17925	4	23837	9	2.231520223	3.775642908
201	8	old	M2	Brn01	20240204	160	WT	sec01	M	KA	20772	28	55594	15	13.47968419	2.698132892
201	9	old	M2	Brn01	20240204	160	WT	sec01	M	KA	18227	45	33506	8	24.68864871	2.387632066
201	10	old	M2	Brn01	20240204	160	WT	sec01	M	KA	24107	70	38989	5	29.03720911	1.282412988
202	1	old	S1	Brn01	20240204	160	WT	sec01	M	KA	15206	27	27833	12	17.75614889	4.311428879
202	2	old	S1	Brn01	20240204	160	WT	sec01	M	KA	16369	52	20528	6	31.76736514	2.922837101
202	3	old	S1	Brn01	20240204	160	WT	sec01	M	KA	21031	58	27603	7	27.57833674	2.535956237
202	4	old	S1	Brn01	20240204	160	WT	sec01	M	KA	18502	45	28413	8	24.32169495	2.815612572
202	5	old	S1	Brn01	20240204	160	WT	sec01	M	KA	12859	18	56346	46	13.99797807	8.163844816
202	6	old	S1	Brn01	20240204	160	WT	sec01	M	KA	19032	33	56711	47	17.33921816	8.287633792
202	7	old	S1	Brn01	20240204	160	WT	sec01	M	KA	9200	29	25362	8	31.52173913	3.154325369
202	8	old	S1	Brn01	20240204	160	WT	sec01	M	KA	16578	53	29087	4	31.97008083	1.37518479
202	9	old	S1	Brn01	20240204	160	WT	sec01	M	KA	18367	54	29231	2	29.40055534	0.684205125
202	10	old	S1	Brn01	20240204	160	WT	sec01	M	KA	12010	9	20010	5	7.493755204	2.498750625
202	11	old	S1	Brn01	20240204	160	WT	sec01	M	KA	14219	50	22109	3	35.16421689	1.356913474
204	1	old	S1	Brn01	20240204	160	WT	sec01	M	KA	23393	41	35804	5	17.52661052	1.396492012
204	2	old	S1	Brn01	20240204	160	WT	sec01	M	KA	13596	21	43294	5	15.44571933	1.154894443
204	3	old	S1	Brn01	20240204	160	WT	sec01	M	KA	38272	52	80852	20	13.58695652	2.473655568
204	4	old	S1	Brn01	20240204	160	WT	sec01	M	KA	18226	3	38934	6	1.646000219	1.541069502
204	5	old	S1	Brn01	20240204	160	WT	sec01	M	KA	19657	6	72254	5	3.052347764	0.692003211
204	6	old	S1	Brn01	20240204	160	WT	sec01	M	KA	23821	29	89900	28	12.17413207	3.114571746
204	7	old	S1	Brn01	20240204	160	WT	sec01	M	KA	13002	7	53678	12	5.38378711	2.23555274
204	8	old	S1	Brn01	20240204	160	WT	sec01	M	KA	26115	95	34210	5	36.37756079	1.461560947
204	9	old	S1	Brn01	20240204	160	WT	sec01	M	KA	25956	36	29535	2	13.86962552	0.677162688
205	1	old	S1	Brn01	20240204	160	WT	sec01	M	KA	31723	88	43071	22	27.74012546	5.107845186
205	2	old	S1	Brn01	20240204	160	WT	sec01	M	KA	26090	31	26577	12	11.88194711	4.5151823
205	3	old	S1	Brn01	20240204	160	WT	sec01	M	KA	24271	24	46253	5	9.888344114	1.081010961
205	4	old	S1	Brn01	20240204	160	WT	sec01	M	KA	24861	78	25589	17	31.3744419	6.64347962
205	5	old	S1	Brn01	20240204	160	WT	sec01	M	KA	9735	2	33913	7	2.054442732	2.06410521
205	6	old	S1	Brn01	20240204	160	WT	sec01	M	KA	26809	40	22163	8	14.92036256	3.609619636
205	7	old	S1	Brn01	20240204	160	WT	sec01	M	KA	12602	25	27296	5	19.83812093	1.831770223
205	8	old	S1	Brn01	20240204	160	WT	sec01	M	KA	15389	20	55789	22	12.99629606	3.943429708
206	1	old	S1	Brn01	20240204	160	WT	sec01	M	KA	12016	36	27118	4	29.96005326	1.475035032
206	2	old	S1	Brn01	20240204	160	WT	sec01	M	KA	14632	48	52552	25	32.80481137	4.757192876
206	3	old	S1	Brn01	20240204	160	WT	sec01	M	KA	15185	44	14338	2	28.97596312	1.394894685
206	4	old	S1	Brn01	20240204	160	WT	sec01	M	KA	18414	62	22863	10	33.67003367	4.373879193
206	5	old	S1	Brn01	20240204	160	WT	sec01	M	KA	14586	47	31865	5	32.22267928	1.569119724
206	6	old	S1	Brn01	20240204	160	WT	sec01	M	KA	9635	1	16522	4	1.037882719	2.421014405
206	7	old	S1	Brn01	20240204	160	WT	sec01	M	KA	13375	49	18202	8	36.63551402	4.395121415
206	8	old	S1	Brn01	20240204	160	WT	sec01	M	KA	16011	41	21396	7	25.60739492	3.271639559
206	9	old	S1	Brn01	20240204	160	WT	sec01	M	KA	18751	60	29213	19	31.99829342	6.503953719
206	10	old	S1	Brn01	20240204	160	WT	sec01	M	KA	27217	53	31933	9	19.47312342	2.818401027
206	11	old	S1	Brn01	20240204	160	WT	sec01	M	KA	21027	50	18607	4	23.77895087	2.149728597
206	12	old	S1	Brn01	20240204	160	WT	sec01	M	KA	24115	63	23660	7	26.12481858	2.958579882
206	13	old	S1	Brn01	20240204	160	WT	sec01	M	KA	19892	54	57262	19	27.14659159	3.318081799
206	14	old	S1	Brn01	20240204	160	WT	sec01	M	KA	17393	49	31897	4	28.17225321	1.25403643
206	15	old	S1	Brn01	20240204	160	WT	sec01	M	KA	19098	59	27265	5	30.89328726	1.833852925
206	16	old	S1	Brn01	20240204	160	WT	sec01	M	KA	10912	18	44518	14	16.49560117	3.144795364
206	17	old	S1	Brn01	20240204	160	WT	sec01	M	KA	19564	71	16513	2	36.291147	1.211166959
206	18	old	S1	Brn01	20240204	160	WT	sec01	M	KA	23566	77	22263	5	32.67419163	2.245878812
207	1	old	S1	Brn01	20240204	160	WT	sec01	M	KA	21644	53	57471	16	24.48715579	2.784012806
207	2	old	S1	Brn01	20240204	160	WT	sec01	M	KA	17530	50	30355	10	28.5225328	3.294350189
207	3	old	S1	Brn01	20240204	160	WT	sec01	M	KA	12494	15	29651	6	12.00576277	2.023540521
207	4	old	S1	Brn01	20240204	160	WT	sec01	M	KA	35911	92	35589	5	25.61889115	1.404928489
207	5	old	S1	Brn01	20240204	160	WT	sec01	M	KA	26317	67	20776	9	25.45882889	4.331921448
207	6	old	S1	Brn01	20240204	160	WT	sec01	M	KA	19655	16	20839	8	8.140422284	3.838955804
207	7	old	S1	Brn01	20240204	160	WT	sec01	M	KA	23872	68	28969	7	28.48525469	2.416376126
207	8	old	S1	Brn01	20240204	160	WT	sec01	M	KA	14094	35	21541	1	24.83326238	0.464231001
207	9	old	S1	Brn01	20240204	160	WT	sec01	M	KA	16004	40	48478	8	24.99375156	1.650233095
208	1	old	S1	Brn01	20240204	160	WT	sec01	M	KA	31836	96	34736	17	30.15454203	4.894058038
208	2	old	S1	Brn01	20240204	160	WT	sec01	M	KA	19032	13	26009	20	6.830601093	7.689645892
208	3	old	S1	Brn01	20240204	160	WT	sec01	M	KA	25811	47	6444	4	18.20929061	6.207324643
208	4	old	S1	Brn01	20240204	160	WT	sec01	M	KA	12086	8	20269	8	6.61922886	3.946914007
208	5	old	S1	Brn01	20240204	160	WT	sec01	M	KA	16148	33	32282	16	20.4359673	4.956322409
208	6	old	S1	Brn01	20240204	160	WT	sec01	M	KA	22891	15	23405	13	6.552793674	5.554368725
208	7	old	S1	Brn01	20240204	160	WT	sec01	M	KA	22647	13	43317	13	5.74027465	3.001131196
208	8	old	S1	Brn01	20240204	160	WT	sec01	M	KA	25175	67	28731	19	26.61370407	6.613066026
208	9	old	S1	Brn01	20240204	160	WT	sec01	M	KA	30921	18	22940	9	5.821286504	3.923278117
208	10	old	S1	Brn01	20240204	160	WT	sec01	M	KA	28885	18	27063	16	6.231608101	5.912130954
208	11	old	S1	Brn01	20240204	160	WT	sec01	M	KA	9690	0	30439	33	0	10.84135484
208	12	old	S1	Brn01	20240204	160	WT	sec01	M	KA	22245	48	25803	27	21.57788267	10.46389955
209	1	old	S1	Brn01	20240204	160	WT	sec01	M	KA	18297	24	50305	14	13.11690441	2.783023556
209	2	old	S1	Brn01	20240204	160	WT	sec01	M	KA	17506	22	37251	44	12.56711984	11.81176344
209	3	old	S1	Brn01	20240204	160	WT	sec01	M	KA	21908	64	23024	11	29.21307285	4.77762335
209	4	old	S1	Brn01	20240204	160	WT	sec01	M	KA	18829	34	16108	3	18.05725211	1.862428607
209	5	old	S1	Brn01	20240204	160	WT	sec01	M	KA	21902	43	40337	6	19.63291024	1.487468081
209	6	old	S1	Brn01	20240204	160	WT	sec01	M	KA	16473	35	23271	4	21.24688885	1.718877573
209	7	old	S1	Brn01	20240204	160	WT	sec01	M	KA	17076	50	19137	10	29.28086203	5.225479438
209	8	old	S1	Brn01	20240204	160	WT	sec01	M	KA	16460	30	37835	15	18.22600243	3.964583058
209	9	old	S1	Brn01	20240204	160	WT	sec01	M	KA	9055	28	38337	9	30.92214246	2.347601534
209	10	old	S1	Brn01	20240204	160	WT	sec01	M	KA	24164	64	24870	12	26.48568118	4.82509047
209	11	old	S1	Brn01	20240204	160	WT	sec01	M	KA	26898	53	25651	5	19.70406722	1.949241745
209	12	old	S1	Brn01	20240204	160	WT	sec01	M	KA	16708	50	23722	6	29.92578406	2.529297698
209	13	old	S1	Brn01	20240204	160	WT	sec01	M	KA	19449	68	23000	6	34.96323718	2.608695652
209	14	old	S1	Brn01	20240204	160	WT	sec01	M	KA	9087	12	21981	19	13.20567844	8.643828761
209	15	old	S1	Brn01	20240204	160	WT	sec01	M	KA	23092	50	76203	47	21.65252035	6.167736178
210	1	old	S1	Brn01	20240204	160	WT	sec01	M	KA	24130	48	30409	1	19.89225031	0.328850012
210	2	old	S1	Brn01	20240204	160	WT	sec01	M	KA	17679	46	20425	3	26.01957124	1.46878825
210	3	old	S1	Brn01	20240204	160	WT	sec01	M	KA	13304	7	23094	2	5.261575466	0.866025808
210	4	old	S1	Brn01	20240204	160	WT	sec01	M	KA	15173	32	36938	3	21.09009425	0.812171747
210	5	old	S1	Brn01	20240204	160	WT	sec01	M	KA	9423	25	22292	4	26.53082882	1.794365692
210	6	old	S1	Brn01	20240204	160	WT	sec01	M	KA	8731	0	20554	0	0	0
210	7	old	S1	Brn01	20240204	160	WT	sec01	M	KA	11550	21	36463	5	18.18181818	1.371253051
210	8	old	S1	Brn01	20240204	160	WT	sec01	M	KA	21329	16	41947	7	7.501523747	1.668772499
210	9	old	S1	Brn01	20240204	160	WT	sec01	M	KA	7939	0	25072	3	0	1.196553925
210	10	old	S1	Brn01	20240204	160	WT	sec01	M	KA	22107	48	57346	15	21.71257973	2.615701182
211	1	old	S1	Brn01	20240204	160	WT	sec01	M	KA	11393	23	51223	9	20.18783464	1.757023212
211	2	old	S1	Brn01	20240204	160	WT	sec01	M	KA	9649	26	25525	6	26.94579749	2.350636631
211	3	old	S1	Brn01	20240204	160	WT	sec01	M	KA	20331	57	39535	13	28.03600413	3.288225623
211	4	old	S1	Brn01	20240204	160	WT	sec01	M	KA	24451	56	20505	5	22.90294875	2.438429651
211	5	old	S1	Brn01	20240204	160	WT	sec01	M	KA	8865	6	54983	9	6.768189509	1.636869578
211	6	old	S1	Brn01	20240204	160	WT	sec01	M	KA	10323	6	38371	10	5.812263877	2.606134841
211	7	old	S1	Brn01	20240204	160	WT	sec01	M	KA	26145	64	39453	16	24.47886785	4.055458394
212	1	old	M1	Brn01	20240204	160	WT	sec01	M	CTRL	28909	89	39047	11	30.78626033	2.817117832
212	2	old	M1	Brn01	20240204	160	WT	sec01	M	CTRL	18516	41	25597	7	22.14301145	2.734695472
213	1	old	M1	Brn01	20240204	160	WT	sec01	M	CTRL	19246	32	26013	8	16.62683155	3.075385384
213	2	old	M1	Brn01	20240204	160	WT	sec01	M	CTRL	20327	49	29086	15	24.10586904	5.157120264
213	3	old	M1	Brn01	20240204	160	WT	sec01	M	CTRL	23516	72	41670	35	30.61745195	8.399328054
213	4	old	M1	Brn01	20240204	160	WT	sec01	M	CTRL	27544	84	44886	12	30.49665989	2.67343938
213	5	old	M1	Brn01	20240204	160	WT	sec01	M	CTRL	25715	72	31312	10	27.99922224	3.193663771
213	6	old	M1	Brn01	20240204	160	WT	sec01	M	CTRL	10877	22	27687	4	20.2261653	1.444721349
213	7	old	M1	Brn01	20240204	160	WT	sec01	M	CTRL	33213	21	22315	11	6.3228254	4.929419673
213	8	old	M1	Brn01	20240204	160	WT	sec01	M	CTRL	9785	0	20160	5	0	2.48015873
214	1	old	M1	Brn01	20240204	160	WT	sec01	M	CTRL	24834	4	21291	12	1.610695015	5.636184303
214	2	old	M1	Brn01	20240204	160	WT	sec01	M	CTRL	16614	1	75129	10	0.60190201	1.331043938
214	3	old	M1	Brn01	20240204	160	WT	sec01	M	CTRL	35055	91	22551	10	25.95920696	4.434393153
214	4	old	M1	Brn01	20240204	160	WT	sec01	M	CTRL	29834	71	76877	22	23.79835087	2.861714167
214	5	old	M1	Brn01	20240204	160	WT	sec01	M	CTRL	28686	76	31369	17	26.49376002	5.419363065
216	1	old	M1	Brn01	20240204	160	WT	sec01	M	CTRL	30482	73	57010	32	23.94855981	5.613050342
216	2	old	M1	Brn01	20240204	160	WT	sec01	M	CTRL	13960	41	23711	2	29.36962751	0.843490363
216	3	old	M1	Brn01	20240204	160	WT	sec01	M	CTRL	26414	45	21871	7	17.03642008	3.20058525
216	4	old	M1	Brn01	20240204	160	WT	sec01	M	CTRL	20819	52	19856	6	24.9771843	3.021756648
216	5	old	M1	Brn01	20240204	160	WT	sec01	M	CTRL	25237	71	123988	48	28.13329635	3.871342388
217	1	old	M1	Brn01	20240204	160	WT	sec01	M	CTRL	18532	39	9007	4	21.04467947	4.440990341
217	2	old	M1	Brn01	20240204	160	WT	sec01	M	CTRL	28639	67	51731	20	23.3946716	3.866153757
217	3	old	M1	Brn01	20240204	160	WT	sec01	M	CTRL	23210	56	68002	10	24.12753124	1.470544984
217	4	old	M1	Brn01	20240204	160	WT	sec01	M	CTRL	8981	8	42783	11	8.907694021	2.571114695
217	5	old	M1	Brn01	20240204	160	WT	sec01	M	CTRL	18558	23	18980	2	12.39357689	1.05374078
217	6	old	M1	Brn01	20240204	160	WT	sec01	M	CTRL	50927	123	67383	16	24.15221788	2.374486146
217	7	old	M1	Brn01	20240204	160	WT	sec01	M	CTRL	9097	30	60360	30	32.9779048	4.970178926
217	8	old	M1	Brn01	20240204	160	WT	sec01	M	CTRL	8338	18	38610	12	21.58791077	3.108003108
219	1	old	M1	Brn01	20240204	160	WT	sec01	M	CTRL	22448	48	41107	8	21.38275125	1.94614056
219	2	old	M1	Brn01	20240204	160	WT	sec01	M	CTRL	20699	65	31847	6	31.40248321	1.884007913
219	3	old	M1	Brn01	20240204	160	WT	sec01	M	CTRL	10484	1	20568	4	0.953834414	1.944768573
219	4	old	M1	Brn01	20240204	160	WT	sec01	M	CTRL	17793	46	32801	6	25.85286349	1.829212524
219	5	old	M1	Brn01	20240204	160	WT	sec01	M	CTRL	19887	62	26249	7	31.17614522	2.666768258
219	6	old	M1	Brn01	20240204	160	WT	sec01	M	CTRL	24692	75	18027	3	30.37421027	1.664170411
219	7	old	M1	Brn01	20240204	160	WT	sec01	M	CTRL	24669	71	49647	7	28.78106125	1.409954277
220	1	old	M1	Brn01	20240204	160	WT	sec01	M	CTRL	38642	89	41044	14	23.03193416	3.410973589
220	2	old	M1	Brn01	20240204	160	WT	sec01	M	CTRL	41466	11	20029	8	2.652775768	3.994208398
220	3	old	M1	Brn01	20240204	160	WT	sec01	M	CTRL	30900	85	25234	13	27.50809061	5.151779345
220	4	old	M1	Brn01	20240204	160	WT	sec01	M	CTRL	14725	21	4938	0	14.2614601	0
222	1	old	M2	Brn01	20240204	160	WT	sec01	M	CTRL	25192	62	18536	5	24.61098762	2.697453604
222	2	old	M2	Brn01	20240204	160	WT	sec01	M	CTRL	10107	9	38784	10	8.904719501	2.578382838
222	3	old	M2	Brn01	20240204	160	WT	sec01	M	CTRL	27234	77	16958	2	28.27348168	1.179384361
222	4	old	M2	Brn01	20240204	160	WT	sec01	M	CTRL	28048	15	23210	11	5.3479749	4.739336493
222	5	old	M2	Brn01	20240204	160	WT	sec01	M	CTRL	34678	109	48337	16	31.43203184	3.310093717
222	6	old	M2	Brn01	20240204	160	WT	sec01	M	CTRL	17136	44	38891	43	25.67693744	11.05654264
225	1	old	M2	Brn01	20240204	160	WT	sec01	M	CTRL	21099	58	32664	14	27.48945448	4.286064169
225	2	old	M2	Brn01	20240204	160	WT	sec01	M	CTRL	30883	75	22195	4	24.28520545	1.802207704
225	3	old	M2	Brn01	20240204	160	WT	sec01	M	CTRL	31493	88	52078	11	27.94271743	2.112216291
225	4	old	M2	Brn01	20240204	160	WT	sec01	M	CTRL	24992	49	56271	15	19.60627401	2.665671483
225	5	old	M2	Brn01	20240204	160	WT	sec01	M	CTRL	30343	97	51729	21	31.96783443	4.059618396
225	6	old	M2	Brn01	20240204	160	WT	sec01	M	CTRL	32064	93	76942	32	29.00449102	4.158976892
226	1	old	M2	Brn01	20240204	160	WT	sec01	M	CTRL	27420	83	95610	49	30.269876	5.124986926
226	2	old	M2	Brn01	20240204	160	WT	sec01	M	CTRL	15984	33	41982	20	20.64564565	4.763946453
226	3	old	M2	Brn01	20240204	160	WT	sec01	M	CTRL	11434	15	11231	8	13.11876858	7.123141305
226	4	old	M2	Brn01	20240204	160	WT	sec01	M	CTRL	38712	42	27788	21	10.84934904	7.557218943
226	5	old	M2	Brn01	20240204	160	WT	sec01	M	CTRL	18068	20	14398	12	11.06929378	8.334490902
226	6	old	M2	Brn01	20240204	160	WT	sec01	M	CTRL	47897	156	33438	18	32.56988955	5.383097075
227	1	old	M2	Brn01	20240204	160	WT	sec01	M	CTRL	32509	96	48402	18	29.53028392	3.718854593
227	2	old	M2	Brn01	20240204	160	WT	sec01	M	CTRL	23524	76	37814	15	32.30743071	3.966784789
227	3	old	M2	Brn01	20240204	160	WT	sec01	M	CTRL	37537	39	30531	12	10.38974878	3.930431365
227	4	old	M2	Brn01	20240204	160	WT	sec01	M	CTRL	21034	16	50431	5	7.606731958	0.991453669
227	5	old	M2	Brn01	20240204	160	WT	sec01	M	CTRL	11656	2	26912	4	1.715854496	1.486325803
227	6	old	M2	Brn01	20240204	160	WT	sec01	M	CTRL	18556	15	19001	7	8.083638715	3.684016631
227	7	old	M2	Brn01	20240204	160	WT	sec01	M	CTRL	27940	32	34583	5	11.45311382	1.445797068
227	8	old	M2	Brn01	20240204	160	WT	sec01	M	CTRL	18083	56	30025	22	30.96831278	7.327227311
227	9	old	M2	Brn01	20240204	160	WT	sec01	M	CTRL	11835	2	65199	10	1.689902831	1.533765855
227	10	old	M2	Brn01	20240204	160	WT	sec01	M	CTRL	10131	13	35451	8	12.83190208	2.25663592
229	1	old	M2	Brn01	20240204	160	WT	sec01	M	CTRL	29671	82	72741	10	27.63641266	1.374740518
229	2	old	M2	Brn01	20240204	160	WT	sec01	M	CTRL	26145	75	21835	7	28.68617326	3.205862148
229	3	old	M2	Brn01	20240204	160	WT	sec01	M	CTRL	20424	4	51117	10	1.958480219	1.95629634
229	4	old	M2	Brn01	20240204	160	WT	sec01	M	CTRL	20587	34	30579	9	16.51527663	2.943196311
229	5	old	M2	Brn01	20240204	160	WT	sec01	M	CTRL	24491	6	35925	20	2.449879548	5.567153793
230	1	old	M2	Brn01	20240204	160	WT	sec01	M	CTRL	22438	67	43175	11	29.86005883	2.547770701
230	2	old	M2	Brn01	20240204	160	WT	sec01	M	CTRL	28642	77	68813	10	26.88359751	1.453213782
230	3	old	M2	Brn01	20240204	160	WT	sec01	M	CTRL	8423	8	30176	25	9.497803633	8.284729586
230	4	old	M2	Brn01	20240204	160	WT	sec01	M	CTRL	10045	1	14841	4	0.995520159	2.69523617
230	5	old	M2	Brn01	20240204	160	WT	sec01	M	CTRL	17516	52	27210	8	29.68714318	2.940095553
230	6	old	M2	Brn01	20240204	160	WT	sec01	M	CTRL	22188	72	38289	24	32.44997296	6.268118781
230	7	old	M2	Brn01	20240204	160	WT	sec01	M	CTRL	30896	79	31475	23	25.56965303	7.307386815
230	8	old	M2	Brn01	20240204	160	WT	sec01	M	CTRL	10610	19	27733	2	17.90763431	0.721162514
230	9	old	M2	Brn01	20240204	160	WT	sec01	M	CTRL	29793	73	21553	9	24.50239989	4.175752795
230	10	old	M2	Brn01	20240204	160	WT	sec01	M	CTRL	24184	59	49104	14	24.39629507	2.851091561
231	1	old	S1	Brn01	20240204	160	WT	sec01	M	CTRL	20500	17	9721	3	8.292682927	3.086102253
231	2	old	S1	Brn01	20240204	160	WT	sec01	M	CTRL	40747	89	22006	9	21.8420988	4.089793693
231	3	old	S1	Brn01	20240204	160	WT	sec01	M	CTRL	8090	5	25363	15	6.180469716	5.914126878
232	1	old	S1	Brn01	20240204	160	WT	sec01	M	CTRL	30010	84	44528	14	27.99066978	3.144089112
232	2	old	S1	Brn01	20240204	160	WT	sec01	M	CTRL	8521	13	32645	3	15.2564253	0.918976872
232	3	old	S1	Brn01	20240204	160	WT	sec01	M	CTRL	31910	54	25946	3	16.9225948	1.156247591
232	4	old	S1	Brn01	20240204	160	WT	sec01	M	CTRL	24955	73	27236	1	29.25265478	0.36716111
232	5	old	S1	Brn01	20240204	160	WT	sec01	M	CTRL	26685	30	45855	2	11.24227094	0.436157453
232	6	old	S1	Brn01	20240204	160	WT	sec01	M	CTRL	13852	16	47298	10	11.5506786	2.114254303
232	7	old	S1	Brn01	20240204	160	WT	sec01	M	CTRL	17032	45	35811	11	26.42085486	3.071681885
233	1	old	S1	Brn01	20240204	160	WT	sec01	M	CTRL	18563	43	25942	1	23.16435921	0.385475291
233	2	old	S1	Brn01	20240204	160	WT	sec01	M	CTRL	16452	5	25358	2	3.039144177	0.788705734
233	3	old	S1	Brn01	20240204	160	WT	sec01	M	CTRL	31205	78	67581	8	24.99599423	1.183764668
233	4	old	S1	Brn01	20240204	160	WT	sec01	M	CTRL	19278	35	52415	7	18.15541031	1.335495564
233	5	old	S1	Brn01	20240204	160	WT	sec01	M	CTRL	21142	46	61223	39	21.75763882	6.370155007
234	1	old	S1	Brn01	20240204	160	WT	sec01	M	CTRL	38620	100	55175	14	25.89331952	2.53738106
234	2	old	S1	Brn01	20240204	160	WT	sec01	M	CTRL	19508	62	55987	22	31.78183309	3.92948363
234	3	old	S1	Brn01	20240204	160	WT	sec01	M	CTRL	21266	12	40728	13	5.642810119	3.191907287
234	4	old	S1	Brn01	20240204	160	WT	sec01	M	CTRL	28589	74	30519	7	25.88408129	2.293653134
234	5	old	S1	Brn01	20240204	160	WT	sec01	M	CTRL	16393	60	11317	2	36.60098823	1.767252806
234	6	old	S1	Brn01	20240204	160	WT	sec01	M	CTRL	17311	33	39568	1	19.06302351	0.252729478
234	7	old	S1	Brn01	20240204	160	WT	sec01	M	CTRL	17289	55	22942	13	31.81213488	5.666463255
234	8	old	S1	Brn01	20240204	160	WT	sec01	M	CTRL	14748	39	51657	9	26.44426363	1.742261455
234	9	old	S1	Brn01	20240204	160	WT	sec01	M	CTRL	15754	39	16371	0	24.75561762	0
234	10	old	S1	Brn01	20240204	160	WT	sec01	M	CTRL	13228	37	29571	6	27.97097067	2.029014913
234	11	old	S1	Brn01	20240204	160	WT	sec01	M	CTRL	20934	57	44165	5	27.22843222	1.132118193
236	1	old	S1	Brn01	20240204	160	WT	sec01	M	CTRL	30065	76	39829	11	25.27856311	2.761806724
236	2	old	S1	Brn01	20240204	160	WT	sec01	M	CTRL	11088	7	22680	2	6.313131313	0.881834215
236	3	old	S1	Brn01	20240204	160	WT	sec01	M	CTRL	13157	27	59590	33	20.52139545	5.53784192
236	4	old	S1	Brn01	20240204	160	WT	sec01	M	CTRL	8116	1	36085	20	1.232134056	5.54246917
236	5	old	S1	Brn01	20240204	160	WT	sec01	M	CTRL	21065	64	64342	14	30.38215049	2.17587268
236	6	old	S1	Brn01	20240204	160	WT	sec01	M	CTRL	15386	45	30289	0	29.24736774	0
236	7	old	S1	Brn01	20240204	160	WT	sec01	M	CTRL	24143	65	22269	2	26.92291762	0.89810948
236	8	old	S1	Brn01	20240204	160	WT	sec01	M	CTRL	21034	63	23044	2	29.95150708	0.867904878
236	9	old	S1	Brn01	20240204	160	WT	sec01	M	CTRL	15688	49	67796	16	31.23406425	2.36002124
237	1	old	S1	Brn01	20240204	160	WT	sec01	M	CTRL	22000	79	12833	2	35.90909091	1.558482038
237	2	old	S1	Brn01	20240204	160	WT	sec01	M	CTRL	28197	89	24430	11	31.56364152	4.502660663
237	3	old	S1	Brn01	20240204	160	WT	sec01	M	CTRL	10299	28	41584	14	27.18710554	3.366679492
237	4	old	S1	Brn01	20240204	160	WT	sec01	M	CTRL	27090	70	20596	7	25.83979328	3.398718198
237	5	old	S1	Brn01	20240204	160	WT	sec01	M	CTRL	26772	83	34198	7	31.00253997	2.046903328
237	6	old	S1	Brn01	20240204	160	WT	sec01	M	CTRL	27204	46	32424	31	16.90927805	9.560819146
237	7	old	S1	Brn01	20240204	160	WT	sec01	M	CTRL	18001	9	88142	23	4.999722238	2.609425699
237	8	old	S1	Brn01	20240204	160	WT	sec01	M	CTRL	12147	4	24969	3	3.292994155	1.201489847
237	9	old	S1	Brn01	20240204	160	WT	sec01	M	CTRL	9868	4	47307	17	4.053506283	3.593548523
237	10	old	S1	Brn01	20240204	160	WT	sec01	M	CTRL	32698	96	42659	10	29.35959386	2.344171218
237	11	old	S1	Brn01	20240204	160	WT	sec01	M	CTRL	24653	81	29055	13	32.85604186	4.474272931
237	12	old	S1	Brn01	20240204	160	WT	sec01	M	CTRL	20488	5	21155	4	2.440452948	1.890805956
237	13	old	S1	Brn01	20240204	160	WT	sec01	M	CTRL	8350	3	25323	5	3.592814371	1.974489594
238	1	old	S1	Brn01	20240204	160	WT	sec01	M	CTRL	8547	21	78420	44	24.57002457	5.610813568
238	2	old	S1	Brn01	20240204	160	WT	sec01	M	CTRL	14741	38	34600	4	25.77844108	1.156069364
238	3	old	S1	Brn01	20240204	160	WT	sec01	M	CTRL	17563	12	40611	71	6.832545693	17.48294797
238	4	old	S1	Brn01	20240204	160	WT	sec01	M	CTRL	16094	0	28253	5	0	1.769723569
238	5	old	S1	Brn01	20240204	160	WT	sec01	M	CTRL	30909	73	35527	17	23.61771652	4.785093028
238	6	old	S1	Brn01	20240204	160	WT	sec01	M	CTRL	28665	53	13170	3	18.48944706	2.277904328
238	7	old	S1	Brn01	20240204	160	WT	sec01	M	CTRL	26035	71	43042	5	27.27098137	1.161656057
238	8	old	S1	Brn01	20240204	160	WT	sec01	M	CTRL	25796	76	49745	9	29.46193208	1.809227058
238	9	old	S1	Brn01	20240204	160	WT	sec01	M	CTRL	23283	77	25844	9	33.0713396	3.48243306
239	1	old	S1	Brn01	20240204	160	WT	sec01	M	CTRL	10037	21	21470	1	20.92258643	0.465766185
239	2	old	S1	Brn01	20240204	160	WT	sec01	M	CTRL	9940	0	91023	34	0	3.735319644
239	3	old	S1	Brn01	20240204	160	WT	sec01	M	CTRL	33335	107	113339	64	32.09839508	5.646776485
239	4	old	S1	Brn01	20240204	160	WT	sec01	M	CTRL	13550	6	30888	16	4.42804428	5.18000518
239	5	old	S1	Brn01	20240204	160	WT	sec01	M	CTRL	19944	48	59816	4	24.06738869	0.6687174
239	6	old	S1	Brn01	20240204	160	WT	sec01	M	CTRL	38591	72	76032	23	18.65719987	3.025042088
239	7	old	S1	Brn01	20240204	160	WT	sec01	M	CTRL	34532	83	34390	6	24.03567705	1.744693225
239	8	old	S1	Brn01	20240204	160	WT	sec01	M	CTRL	10388	25	22281	3	24.06623027	1.34643867
239	9	old	S1	Brn01	20240204	160	WT	sec01	M	CTRL	9526	12	9921	2	12.59710267	2.015925814
239	10	old	S1	Brn01	20240204	160	WT	sec01	M	CTRL	19575	61	48101	13	31.16219668	2.702646515
290	1	old	M1	Brn01	20240204	80	WT	sec01	M	KA	45273	113	27788	3	24.959689	1.079602706
290	2	old	M1	Brn01	20240204	80	WT	sec01	M	KA	14417	40	41373	0	27.74502324	0
290	3	old	M1	Brn01	20240204	80	WT	sec01	M	KA	28472	71	66918	6	24.93677999	0.896619744
290	4	old	M1	Brn01	20240204	80	WT	sec01	M	KA	10317	7	76656	12	6.784918096	1.565435191
290	5	old	M1	Brn01	20240204	80	WT	sec01	M	KA	16456	9	44178	14	5.469129801	3.168998144
292	1	old	M1	Brn01	20240204	80	WT	sec01	M	KA	27074	71	29517	10	26.22442195	3.387878172
292	2	old	M1	Brn01	20240204	80	WT	sec01	M	KA	11830	15	27310	8	12.67962806	2.929329916
292	3	old	M1	Brn01	20240204	80	WT	sec01	M	KA	19178	46	23079	12	23.98581708	5.199532042
292	4	old	M1	Brn01	20240204	80	WT	sec01	M	KA	12015	13	18912	3	10.81980857	1.586294416
292	5	old	M1	Brn01	20240204	80	WT	sec01	M	KA	15366	9	32824	2	5.857087075	0.609310261
292	6	old	M1	Brn01	20240204	80	WT	sec01	M	KA	15173	56	50796	20	36.90766493	3.937317899
293	1	old	M1	Brn01	20240204	80	WT	sec01	M	KA	51248	153	100709	18	29.8548236	1.787327846
294	1	old	M1	Brn01	20240204	80	WT	sec01	M	KA	26837	25	55071	7	9.315497261	1.271086416
294	2	old	M1	Brn01	20240204	80	WT	sec01	M	KA	37749	94	65442	15	24.90132189	2.292105987
296	1	old	M1	Brn01	20240204	80	WT	sec01	M	KA	17688	60	30974	6	33.92130258	1.937108543
296	2	old	M1	Brn01	20240204	80	WT	sec01	M	KA	27891	62	40900	9	22.22939299	2.200488998
296	3	old	M1	Brn01	20240204	80	WT	sec01	M	KA	18677	24	28835	6	12.85002945	2.080804578
296	4	old	M1	Brn01	20240204	80	WT	sec01	M	KA	9613	24	60302	9	24.96619162	1.492487811
296	5	old	M1	Brn01	20240204	80	WT	sec01	M	KA	14513	39	32427	3	26.87245917	0.925154963
296	6	old	M1	Brn01	20240204	80	WT	sec01	M	KA	25805	83	47310	11	32.16430924	2.325089833
296	7	old	M1	Brn01	20240204	80	WT	sec01	M	KA	24237	77	37302	5	31.76960845	1.340410702
296	8	old	M1	Brn01	20240204	80	WT	sec01	M	KA	23305	56	27567	17	24.02917829	6.16679363
296	9	old	M1	Brn01	20240204	80	WT	sec01	M	KA	10962	26	71869	21	23.71829958	2.921983052
298	1	old	M1	Brn01	20240204	80	WT	sec01	M	KA	21521	55	21258	3	25.55643325	1.411233418
298	2	old	M1	Brn01	20240204	80	WT	sec01	M	KA	23387	49	21701	4	20.95181084	1.843233031
298	3	old	M1	Brn01	20240204	80	WT	sec01	M	KA	21460	65	28244	3	30.2889096	1.062172497
298	4	old	M1	Brn01	20240204	80	WT	sec01	M	KA	13789	32	45520	14	23.20690405	3.075571178
298	5	old	M1	Brn01	20240204	80	WT	sec01	M	KA	10432	33	22370	9	31.63343558	4.023245418
299	1	old	M1	Brn01	20240204	80	WT	sec01	M	KA	22106	63	29012	6	28.49905003	2.068109748
299	2	old	M1	Brn01	20240204	80	WT	sec01	M	KA	10692	23	40784	7	21.5114104	1.716359357
299	3	old	M1	Brn01	20240204	80	WT	sec01	M	KA	20732	52	44577	10	25.08199884	2.24330933
299	4	old	M1	Brn01	20240204	80	WT	sec01	M	KA	8892	13	26014	6	14.61988304	2.306450373
299	5	old	M1	Brn01	20240204	80	WT	sec01	M	KA	18167	31	33089	16	17.06390708	4.835443803
299	6	old	M1	Brn01	20240204	80	WT	sec01	M	KA	19626	45	17148	2	22.92876796	1.166316772
299	7	old	M1	Brn01	20240204	80	WT	sec01	M	KA	9326	28	40261	7	30.02358996	1.738655274
299	8	old	M1	Brn01	20240204	80	WT	sec01	M	KA	7894	12	53932	18	15.2014188	3.337536157
299	9	old	M1	Brn01	20240204	80	WT	sec01	M	KA	8562	8	55614	31	9.343611306	5.574136009
299	10	old	M1	Brn01	20240204	80	WT	sec01	M	KA	9999	35	27737	7	35.00350035	2.523704799
299	11	old	M1	Brn01	20240204	80	WT	sec01	M	KA	8533	23	26536	9	26.9541779	3.391618933
299	12	old	M1	Brn01	20240204	80	WT	sec01	M	KA	22662	63	52246	26	27.79984114	4.976457528
300	1	old	M2	Brn01	20240204	80	WT	sec01	M	KA	56133	89	38816	14	15.85520104	3.606760099
300	2	old	M2	Brn01	20240204	80	WT	sec01	M	KA	56207	143	80103	49	25.44167097	6.117124203
302	1	old	M2	Brn01	20240204	80	WT	sec01	M	KA	33372	72	36500	19	21.57497303	5.205479452
302	2	old	M2	Brn01	20240204	80	WT	sec01	M	KA	13282	1	24509	20	0.75289866	8.160267657
303	1	old	M2	Brn01	20240204	80	WT	sec01	M	KA	18716	2	51062	2	1.068604403	0.391680702
303	2	old	M2	Brn01	20240204	80	WT	sec01	M	KA	11055	26	82151	53	23.51876979	6.45153437
303	3	old	M2	Brn01	20240204	80	WT	sec01	M	KA	33955	96	32556	3	28.27271389	0.921489126
303	4	old	M2	Brn01	20240204	80	WT	sec01	M	KA	22107	66	26381	6	29.85479712	2.274364126
303	5	old	M2	Brn01	20240204	80	WT	sec01	M	KA	24676	72	14071	1	29.17814881	0.710681544
303	6	old	M2	Brn01	20240204	80	WT	sec01	M	KA	30026	96	43882	9	31.97229068	2.050954833
303	7	old	M2	Brn01	20240204	80	WT	sec01	M	KA	19245	9	27099	3	4.676539361	1.107051921
305	1	old	M2	Brn01	20240204	80	WT	sec01	M	KA	26445	87	27757	3	32.89846852	1.080808445
305	2	old	M2	Brn01	20240204	80	WT	sec01	M	KA	23998	69	38033	16	28.75239603	4.206872979
305	3	old	M2	Brn01	20240204	80	WT	sec01	M	KA	33850	74	40342	3	21.86115214	0.743641862
305	4	old	M2	Brn01	20240204	80	WT	sec01	M	KA	23411	49	42697	6	20.9303319	1.405250954
305	5	old	M2	Brn01	20240204	80	WT	sec01	M	KA	11168	1	52775	1	0.895415473	0.189483657
305	6	old	M2	Brn01	20240204	80	WT	sec01	M	KA	17507	36	23982	3	20.56320329	1.250938204
309	1	old	M2	Brn01	20240204	80	WT	sec01	M	KA	24832	49	35177	4	19.73260309	1.137106632
309	2	old	M2	Brn01	20240204	80	WT	sec01	M	KA	19366	43	83133	17	22.20386244	2.044915978
309	3	old	M2	Brn01	20240204	80	WT	sec01	M	KA	15132	3	53635	6	1.982553529	1.118672509
309	4	old	M2	Brn01	20240204	80	WT	sec01	M	KA	37837	111	39080	7	29.33636388	1.791197544
313	1	old	S1	Brn01	20240204	80	WT	sec01	M	KA	16050	51	57272	29	31.77570093	5.063556363
313	2	old	S1	Brn01	20240204	80	WT	sec01	M	KA	27186	58	33313	13	21.33451041	3.902380452
313	3	old	S1	Brn01	20240204	80	WT	sec01	M	KA	15002	36	23425	8	23.99680043	3.415154749
314	1	old	S1	Brn01	20240204	80	WT	sec01	M	KA	14817	47	40371	1	31.72032125	0.247702559
314	2	old	S1	Brn01	20240204	80	WT	sec01	M	KA	14458	49	43564	16	33.89127127	3.672757323
314	3	old	S1	Brn01	20240204	80	WT	sec01	M	KA	27933	93	20280	0	33.29395339	0
314	4	old	S1	Brn01	20240204	80	WT	sec01	M	KA	20254	52	46267	17	25.67394095	3.674325113
314	5	old	S1	Brn01	20240204	80	WT	sec01	M	KA	21054	64	38289	8	30.39802413	2.089372927
314	6	old	S1	Brn01	20240204	80	WT	sec01	M	KA	26281	89	24560	10	33.86476922	4.071661238
314	7	old	S1	Brn01	20240204	80	WT	sec01	M	KA	28544	76	31709	8	26.62556054	2.522943013
316	1	old	S1	Brn01	20240204	80	WT	sec01	M	KA	8114	7	28068	27	8.627064333	9.619495511
316	2	old	S1	Brn01	20240204	80	WT	sec01	M	KA	13244	25	36681	20	18.87647236	5.452414056
316	3	old	S1	Brn01	20240204	80	WT	sec01	M	KA	27875	73	37963	2	26.18834081	0.526828754
316	4	old	S1	Brn01	20240204	80	WT	sec01	M	KA	33222	95	35281	13	28.595509	3.684702815
316	5	old	S1	Brn01	20240204	80	WT	sec01	M	KA	16247	49	46423	10	30.15941405	2.154104646
316	6	old	S1	Brn01	20240204	80	WT	sec01	M	KA	26822	54	24152	6	20.13272687	2.484266313
316	7	old	S1	Brn01	20240204	80	WT	sec01	M	KA	12491	40	42663	13	32.0230566	3.047136863
316	8	old	S1	Brn01	20240204	80	WT	sec01	M	KA	21358	70	49904	25	32.77460436	5.009618467
316	9	old	S1	Brn01	20240204	80	WT	sec01	M	KA	27897	83	31019	20	29.75230312	6.447661111
316	10	old	S1	Brn01	20240204	80	WT	sec01	M	KA	14725	45	38180	14	30.56027165	3.666841278
316	11	old	S1	Brn01	20240204	80	WT	sec01	M	KA	9994	31	23235	9	31.01861117	3.873466753
317	1	old	S1	Brn01	20240204	80	WT	sec01	M	KA	12209	34	29297	2	27.84830862	0.682663754
317	2	old	S1	Brn01	20240204	80	WT	sec01	M	KA	43841	98	45699	7	22.35350471	1.531762183
317	3	old	S1	Brn01	20240204	80	WT	sec01	M	KA	21372	73	24554	4	34.15684073	1.629062475
318	1	old	S1	Brn01	20240204	80	WT	sec01	M	KA	28869	79	36822	6	27.36499359	1.629460649
318	2	old	S1	Brn01	20240204	80	WT	sec01	M	KA	12210	9	37678	15	7.371007371	3.981103031
318	3	old	S1	Brn01	20240204	80	WT	sec01	M	KA	22703	52	25876	12	22.90446197	4.637501932
318	4	old	S1	Brn01	20240204	80	WT	sec01	M	KA	21306	65	28079	6	30.50783817	2.136828235
318	5	old	S1	Brn01	20240204	80	WT	sec01	M	KA	21345	47	26393	8	22.01920825	3.031106733
318	6	old	S1	Brn01	20240204	80	WT	sec01	M	KA	31279	71	16779	6	22.69893539	3.575898444
319	1	old	S1	Brn01	20240204	80	WT	sec01	M	KA	26584	75	54955	20	28.21245862	3.639341279
319	2	old	S1	Brn01	20240204	80	WT	sec01	M	KA	9965	29	29317	16	29.1018565	5.457584337
319	3	old	S1	Brn01	20240204	80	WT	sec01	M	KA	31770	117	18896	3	36.82719547	1.587637595
319	4	old	S1	Brn01	20240204	80	WT	sec01	M	KA	37972	94	29152	18	24.75508269	6.17453348
320	1	old	M1	Brn01	20240204	80	WT	sec01	M	CTRL	17995	48	48851	14	26.67407613	2.865857403
320	2	old	M1	Brn01	20240204	80	WT	sec01	M	CTRL	23208	67	25269	7	28.86935539	2.770192726
320	3	old	M1	Brn01	20240204	80	WT	sec01	M	CTRL	15938	47	22307	6	29.48927092	2.689738647
320	4	old	M1	Brn01	20240204	80	WT	sec01	M	CTRL	16725	52	52832	12	31.09118087	2.271350697
320	5	old	M1	Brn01	20240204	80	WT	sec01	M	CTRL	15152	39	64707	20	25.73917635	3.090855703
320	6	old	M1	Brn01	20240204	80	WT	sec01	M	CTRL	12573	44	31537	11	34.99562555	3.487966516
320	7	old	M1	Brn01	20240204	80	WT	sec01	M	CTRL	24952	71	72121	25	28.4546329	3.46639675
320	8	old	M1	Brn01	20240204	80	WT	sec01	M	CTRL	18030	45	42842	32	24.95840266	7.469305821
320	9	old	M1	Brn01	20240204	80	WT	sec01	M	CTRL	14638	8	34061	30	5.46522749	8.807727313
320	10	old	M1	Brn01	20240204	80	WT	sec01	M	CTRL	20072	55	76892	21	27.40135512	2.731103366
322	1	old	M1	Brn01	20240204	80	WT	sec01	M	CTRL	14176	45	52613	10	31.74379233	1.900670937
322	2	old	M1	Brn01	20240204	80	WT	sec01	M	CTRL	24014	61	24918	3	25.40184892	1.203948953
322	3	old	M1	Brn01	20240204	80	WT	sec01	M	CTRL	18968	66	24837	3	34.79544496	1.207875347
322	4	old	M1	Brn01	20240204	80	WT	sec01	M	CTRL	19206	67	23499	9	34.88493179	3.829950211
322	5	old	M1	Brn01	20240204	80	WT	sec01	M	CTRL	12203	25	67474	19	20.48676555	2.815899458
322	6	old	M1	Brn01	20240204	80	WT	sec01	M	CTRL	23450	75	29700	14	31.98294243	4.713804714
322	7	old	M1	Brn01	20240204	80	WT	sec01	M	CTRL	31094	78	34741	7	25.08522545	2.014910336
322	8	old	M1	Brn01	20240204	80	WT	sec01	M	CTRL	11385	26	29574	7	22.83706632	2.366943937
322	9	old	M1	Brn01	20240204	80	WT	sec01	M	CTRL	17044	60	30022	4	35.20300399	1.332356272
322	10	old	M1	Brn01	20240204	80	WT	sec01	M	CTRL	18322	58	25616	2	31.65593276	0.780762024
322	11	old	M1	Brn01	20240204	80	WT	sec01	M	CTRL	14679	36	26666	17	24.52483139	6.375159379
323	1	old	M1	Brn01	20240204	80	WT	sec01	M	CTRL	21312	65	47216	13	30.49924925	2.753303965
323	2	old	M1	Brn01	20240204	80	WT	sec01	M	CTRL	20042	47	33363	9	23.45075342	2.697599137
323	3	old	M1	Brn01	20240204	80	WT	sec01	M	CTRL	12502	44	26309	9	35.1943689	3.420882588
323	4	old	M1	Brn01	20240204	80	WT	sec01	M	CTRL	18477	61	54133	24	33.01401743	4.433524837
323	5	old	M1	Brn01	20240204	80	WT	sec01	M	CTRL	19027	62	27335	4	32.58527356	1.463325407
323	6	old	M1	Brn01	20240204	80	WT	sec01	M	CTRL	11967	30	17336	1	25.06893958	0.576834333
323	7	old	M1	Brn01	20240204	80	WT	sec01	M	CTRL	10025	28	29866	19	27.93017456	6.361749146
323	8	old	M1	Brn01	20240204	80	WT	sec01	M	CTRL	14136	47	29284	8	33.24844369	2.731867231
323	9	old	M1	Brn01	20240204	80	WT	sec01	M	CTRL	13554	32	21034	7	23.60926664	3.327945232
324	1	old	M1	Brn01	20240204	80	WT	sec01	M	CTRL	19593	49	23277	6	25.00893176	2.577651759
324	2	old	M1	Brn01	20240204	80	WT	sec01	M	CTRL	28417	80	21095	4	28.15216244	1.89618393
324	3	old	M1	Brn01	20240204	80	WT	sec01	M	CTRL	26533	88	29726	7	33.16624581	2.35484088
324	4	old	M1	Brn01	20240204	80	WT	sec01	M	CTRL	7961	13	38005	14	16.32960683	3.683725826
324	5	old	M1	Brn01	20240204	80	WT	sec01	M	CTRL	16373	51	58704	20	31.14884261	3.406922867
324	6	old	M1	Brn01	20240204	80	WT	sec01	M	CTRL	27054	85	44794	17	31.41864419	3.795151136
324	7	old	M1	Brn01	20240204	80	WT	sec01	M	CTRL	9753	32	32894	5	32.81041731	1.520034049
324	8	old	M1	Brn01	20240204	80	WT	sec01	M	CTRL	12113	30	36092	8	24.76677949	2.216557686
324	9	old	M1	Brn01	20240204	80	WT	sec01	M	CTRL	9670	4	22305	5	4.136504654	2.241649854
325	1	old	M1	Brn01	20240204	80	WT	sec01	M	CTRL	22431	63	39456	9	28.0861308	2.281021898
325	2	old	M1	Brn01	20240204	80	WT	sec01	M	CTRL	22499	51	27488	10	22.66767412	3.637951106
325	3	old	M1	Brn01	20240204	80	WT	sec01	M	CTRL	23707	64	25952	4	26.99624583	1.541307028
326	1	old	M1	Brn01	20240204	80	WT	sec01	M	CTRL	24448	59	23584	3	24.1328534	1.272048847
326	2	old	M1	Brn01	20240204	80	WT	sec01	M	CTRL	22602	55	54209	11	24.33412972	2.029183346
326	3	old	M1	Brn01	20240204	80	WT	sec01	M	CTRL	16000	23	68262	15	14.375	2.197415839
326	4	old	M1	Brn01	20240204	80	WT	sec01	M	CTRL	19418	72	32181	6	37.07899887	1.864454181
326	5	old	M1	Brn01	20240204	80	WT	sec01	M	CTRL	24337	72	37815	15	29.58458315	3.966679889
327	1	old	M1	Brn01	20240204	80	WT	sec01	M	CTRL	26677	57	22202	18	21.3667204	8.107377714
327	2	old	M1	Brn01	20240204	80	WT	sec01	M	CTRL	21141	28	31329	10	13.2444066	3.191930799
327	3	old	M1	Brn01	20240204	80	WT	sec01	M	CTRL	23810	62	40611	18	26.03947921	4.432296668
327	4	old	M1	Brn01	20240204	80	WT	sec01	M	CTRL	25340	81	38139	10	31.9652723	2.621987991
328	1	old	M1	Brn01	20240204	80	WT	sec01	M	CTRL	18491	62	33026	12	33.52982532	3.633500878
328	2	old	M1	Brn01	20240204	80	WT	sec01	M	CTRL	14278	30	29201	7	21.01134613	2.397178179
328	3	old	M1	Brn01	20240204	80	WT	sec01	M	CTRL	20567	68	52532	24	33.06267321	4.568643874
328	4	old	M1	Brn01	20240204	80	WT	sec01	M	CTRL	23325	59	27603	3	25.29474812	1.086838387
328	5	old	M1	Brn01	20240204	80	WT	sec01	M	CTRL	23610	64	32273	10	27.10715798	3.098565364
329	1	old	M1	Brn01	20240204	80	WT	sec01	M	CTRL	26090	71	19760	5	27.21349176	2.530364372
329	2	old	M1	Brn01	20240204	80	WT	sec01	M	CTRL	26558	63	70778	24	23.72166579	3.390884173
329	3	old	M1	Brn01	20240204	80	WT	sec01	M	CTRL	28865	67	32526	14	23.21150182	4.304248909
329	4	old	M1	Brn01	20240204	80	WT	sec01	M	CTRL	9496	16	29381	5	16.84919966	1.701780062
329	5	old	M1	Brn01	20240204	80	WT	sec01	M	CTRL	23991	48	20125	4	20.00750281	1.98757764
330	1	old	M2	Brn01	20240204	80	WT	sec01	M	CTRL	20587	67	24726	8	32.54480983	3.235460649
330	2	old	M2	Brn01	20240204	80	WT	sec01	M	CTRL	34765	107	28281	5	30.7780814	1.76797143
330	3	old	M2	Brn01	20240204	80	WT	sec01	M	CTRL	9493	32	21930	10	33.70904877	4.55996352
330	4	old	M2	Brn01	20240204	80	WT	sec01	M	CTRL	11471	27	44543	28	23.5376166	6.28606066
330	5	old	M2	Brn01	20240204	80	WT	sec01	M	CTRL	20940	57	72141	59	27.22063037	8.178428356
330	6	old	M2	Brn01	20240204	80	WT	sec01	M	CTRL	15503	18	23614	10	11.610656	4.23477598
330	7	old	M2	Brn01	20240204	80	WT	sec01	M	CTRL	23022	50	36967	70	21.71835635	18.93580761
331	1	old	M2	Brn01	20240204	80	WT	sec01	M	CTRL	18246	52	27560	11	28.49939713	3.991291727
331	2	old	M2	Brn01	20240204	80	WT	sec01	M	CTRL	8777	16	21597	33	18.22946337	15.27989999
331	3	old	M2	Brn01	20240204	80	WT	sec01	M	CTRL	16962	42	16964	9	24.76123099	5.305352511
331	4	old	M2	Brn01	20240204	80	WT	sec01	M	CTRL	22343	60	56151	28	26.85404825	4.986554113
331	5	old	M2	Brn01	20240204	80	WT	sec01	M	CTRL	24520	73	18010	6	29.77161501	3.33148251
332	1	old	M2	Brn01	20240204	80	WT	sec01	M	CTRL	20014	66	26825	11	32.97691616	4.100652377
332	2	old	M2	Brn01	20240204	80	WT	sec01	M	CTRL	18218	42	22904	6	23.0541223	2.619629759
332	3	old	M2	Brn01	20240204	80	WT	sec01	M	CTRL	19908	70	29727	7	35.16174402	2.354761664
332	4	old	M2	Brn01	20240204	80	WT	sec01	M	CTRL	24616	72	35211	34	29.24926877	9.656073386
332	5	old	M2	Brn01	20240204	80	WT	sec01	M	CTRL	17853	54	39383	8	30.24701731	2.031333316
332	6	old	M2	Brn01	20240204	80	WT	sec01	M	CTRL	19537	36	29184	8	18.42657522	2.74122807
332	7	old	M2	Brn01	20240204	80	WT	sec01	M	CTRL	13153	35	40279	11	26.60989888	2.730951613
332	8	old	M2	Brn01	20240204	80	WT	sec01	M	CTRL	13505	50	25160	6	37.02332469	2.384737679
332	9	old	M2	Brn01	20240204	80	WT	sec01	M	CTRL	13818	29	22082	3	20.98711825	1.358572593
332	10	old	M2	Brn01	20240204	80	WT	sec01	M	CTRL	14579	49	20246	19	33.60998697	9.384569792
332	11	old	M2	Brn01	20240204	80	WT	sec01	M	CTRL	18222	57	21626	9	31.28086928	4.161657264
333	1	old	M2	Brn01	20240204	80	WT	sec01	M	CTRL	25011	63	72778	80	25.18891688	10.99233285
333	2	old	M2	Brn01	20240204	80	WT	sec01	M	CTRL	30395	99	34541	7	32.57114657	2.026577111
333	3	old	M2	Brn01	20240204	80	WT	sec01	M	CTRL	19779	50	24652	4	25.27933667	1.622586403
333	4	old	M2	Brn01	20240204	80	WT	sec01	M	CTRL	10490	24	57203	14	22.87893232	2.447424086
333	5	old	M2	Brn01	20240204	80	WT	sec01	M	CTRL	9059	25	31748	3	27.596865	0.944941414
333	6	old	M2	Brn01	20240204	80	WT	sec01	M	CTRL	17005	50	43882	25	29.40311673	5.697096759
333	7	old	M2	Brn01	20240204	80	WT	sec01	M	CTRL	30080	100	37215	33	33.24468085	8.867392181
334	1	old	M2	Brn01	20240204	80	WT	sec01	M	CTRL	17753	53	41409	37	29.85410916	8.935255621
334	2	old	M2	Brn01	20240204	80	WT	sec01	M	CTRL	15038	43	25806	9	28.59422796	3.487561032
334	3	old	M2	Brn01	20240204	80	WT	sec01	M	CTRL	17482	52	33250	22	29.74488045	6.616541353
334	4	old	M2	Brn01	20240204	80	WT	sec01	M	CTRL	16888	49	26684	9	29.01468498	3.372807675
334	5	old	M2	Brn01	20240204	80	WT	sec01	M	CTRL	13125	25	27657	9	19.04761905	3.25414904
334	6	old	M2	Brn01	20240204	80	WT	sec01	M	CTRL	14635	28	22320	12	19.13221729	5.376344086
335	1	old	M2	Brn01	20240204	80	WT	sec01	M	CTRL	12768	11	26806	4	8.615288221	1.492203238
335	2	old	M2	Brn01	20240204	80	WT	sec01	M	CTRL	16770	68	25701	4	40.54859869	1.556359675
335	3	old	M2	Brn01	20240204	80	WT	sec01	M	CTRL	18724	58	19677	4	30.97628712	2.032830208
335	4	old	M2	Brn01	20240204	80	WT	sec01	M	CTRL	12527	5	73076	36	3.991378622	4.926378017
335	5	old	M2	Brn01	20240204	80	WT	sec01	M	CTRL	17566	62	14929	4	35.29545713	2.679348918
335	6	old	M2	Brn01	20240204	80	WT	sec01	M	CTRL	17493	50	20448	15	28.58286172	7.335680751
335	7	old	M2	Brn01	20240204	80	WT	sec01	M	CTRL	18145	50	19176	3	27.5558005	1.564455569
335	8	old	M2	Brn01	20240204	80	WT	sec01	M	CTRL	14774	27	30316	26	18.27534859	8.576329331
335	9	old	M2	Brn01	20240204	80	WT	sec01	M	CTRL	12275	35	21500	3	28.51323829	1.395348837
335	10	old	M2	Brn01	20240204	80	WT	sec01	M	CTRL	16501	52	35248	4	31.51324162	1.13481616
335	11	old	M2	Brn01	20240204	80	WT	sec01	M	CTRL	12050	47	19452	4	39.00414938	2.056343821
335	12	old	M2	Brn01	20240204	80	WT	sec01	M	CTRL	19556	58	25186	6	29.65841685	2.382275868
337	1	old	M2	Brn01	20240204	80	WT	sec01	M	CTRL	27204	63	52028	16	23.15835906	3.075267164
337	2	old	M2	Brn01	20240204	80	WT	sec01	M	CTRL	13878	48	15439	1	34.5871163	0.647710344
337	3	old	M2	Brn01	20240204	80	WT	sec01	M	CTRL	25761	62	74835	43	24.06738869	5.745974477
338	1	old	M2	Brn01	20240204	80	WT	sec01	M	CTRL	19684	56	21823	3	28.44950213	1.374696421
338	2	old	M2	Brn01	20240204	80	WT	sec01	M	CTRL	9836	19	34239	8	19.31679545	2.336516838
338	3	old	M2	Brn01	20240204	80	WT	sec01	M	CTRL	9301	33	20303	2	35.48005591	0.985076097
338	4	old	M2	Brn01	20240204	80	WT	sec01	M	CTRL	8412	27	36980	9	32.09700428	2.433747972
338	5	old	M2	Brn01	20240204	80	WT	sec01	M	CTRL	27170	76	39145	7	27.97202797	1.788223272
339	1	old	M2	Brn01	20240204	80	WT	sec01	M	CTRL	20832	49	19768	5	23.52150538	2.529340348
339	2	old	M2	Brn01	20240204	80	WT	sec01	M	CTRL	20899	63	41788	18	30.14498301	4.307456686
339	3	old	M2	Brn01	20240204	80	WT	sec01	M	CTRL	25594	71	29041	12	27.74087677	4.132089115
341	1	old	S1	Brn01	20240204	80	WT	sec01	M	CTRL	19779	50	16176	0	25.27933667	0
341	2	old	S1	Brn01	20240204	80	WT	sec01	M	CTRL	14443	34	28313	7	23.54081562	2.472362519
341	3	old	S1	Brn01	20240204	80	WT	sec01	M	CTRL	8429	18	66791	29	21.35484636	4.341902352
341	4	old	S1	Brn01	20240204	80	WT	sec01	M	CTRL	10221	17	38167	9	16.63242344	2.358058008
341	5	old	S1	Brn01	20240204	80	WT	sec01	M	CTRL	22772	67	22506	8	29.42209731	3.55460766
342	1	old	S1	Brn01	20240204	80	WT	sec01	M	CTRL	21386	79	64192	12	36.94005424	1.869391825
342	2	old	S1	Brn01	20240204	80	WT	sec01	M	CTRL	31609	82	57557	17	25.94197855	2.953593829
342	3	old	S1	Brn01	20240204	80	WT	sec01	M	CTRL	9019	18	37446	11	19.95786673	2.937563425
342	4	old	S1	Brn01	20240204	80	WT	sec01	M	CTRL	25832	78	30274	15	30.19510684	4.954746647
342	5	old	S1	Brn01	20240204	80	WT	sec01	M	CTRL	31242	71	43873	13	22.72581781	2.963098033
342	6	old	S1	Brn01	20240204	80	WT	sec01	M	CTRL	21584	66	62011	12	30.57820608	1.93514054
344	1	old	S1	Brn01	20240204	80	WT	sec01	M	CTRL	37088	100	34569	39	26.96289905	11.28178426
344	2	old	S1	Brn01	20240204	80	WT	sec01	M	CTRL	29474	90	49016	19	30.53538712	3.876285295
344	3	old	S1	Brn01	20240204	80	WT	sec01	M	CTRL	26270	37	20055	16	14.08450704	7.978060334
344	4	old	S1	Brn01	20240204	80	WT	sec01	M	CTRL	9144	0	22566	3	0	1.329433661
345	1	old	S1	Brn01	20240204	80	WT	sec01	M	CTRL	20915	55	26464	4	26.29691609	1.511487304
345	2	old	S1	Brn01	20240204	80	WT	sec01	M	CTRL	58954	135	32605	27	22.89920955	8.280938506
345	3	old	S1	Brn01	20240204	80	WT	sec01	M	CTRL	20667	81	23136	12	39.19291624	5.186721992
345	4	old	S1	Brn01	20240204	80	WT	sec01	M	CTRL	11663	19	21930	10	16.29083426	4.55996352
346	1	old	S1	Brn01	20240204	80	WT	sec01	M	CTRL	21761	54	26724	10	24.81503607	3.741954797
346	2	old	S1	Brn01	20240204	80	WT	sec01	M	CTRL	23397	55	20592	4	23.50728726	1.942501943
346	3	old	S1	Brn01	20240204	80	WT	sec01	M	CTRL	12078	37	21659	12	30.63421096	5.540421995
346	4	old	S1	Brn01	20240204	80	WT	sec01	M	CTRL	10730	4	54658	14	3.727865797	2.561381682
346	5	old	S1	Brn01	20240204	80	WT	sec01	M	CTRL	20786	72	34189	4	34.63869912	1.169966948
346	6	old	S1	Brn01	20240204	80	WT	sec01	M	CTRL	8954	4	49676	16	4.467277195	3.220871246
346	7	old	S1	Brn01	20240204	80	WT	sec01	M	CTRL	19475	61	29388	16	31.32220796	5.444399074
346	8	old	S1	Brn01	20240204	80	WT	sec01	M	CTRL	15886	20	18733	2	12.58970162	1.067634655
347	1	old	S1	Brn01	20240204	80	WT	sec01	M	CTRL	12758	10	23575	4	7.838219157	1.696712619
347	2	old	S1	Brn01	20240204	80	WT	sec01	M	CTRL	17056	46	22139	7	26.96998124	3.161841095
347	3	old	S1	Brn01	20240204	80	WT	sec01	M	CTRL	25198	57	51956	15	22.62084292	2.88705828
347	4	old	S1	Brn01	20240204	80	WT	sec01	M	CTRL	32912	56	20964	11	17.01507049	5.24709025
347	5	old	S1	Brn01	20240204	80	WT	sec01	M	CTRL	11893	33	18549	4	27.74741445	2.156450483
347	6	old	S1	Brn01	20240204	80	WT	sec01	M	CTRL	22925	57	20413	15	24.86368593	7.348258463
347	7	old	S1	Brn01	20240204	80	WT	sec01	M	CTRL	16386	41	20467	27	25.0213597	13.19196756
347	8	old	S1	Brn01	20240204	80	WT	sec01	M	CTRL	9162	23	32718	19	25.10368915	5.807200929
347	9	old	S1	Brn01	20240204	80	WT	sec01	M	CTRL	18927	30	17305	2	15.85037248	1.155735337
347	10	old	S1	Brn01	20240204	80	WT	sec01	M	CTRL	27066	82	65153	14	30.29631272	2.148788237
347	11	old	S1	Brn01	20240204	80	WT	sec01	M	CTRL	10991	9	28548	3	8.188517878	1.050861707
347	12	old	S1	Brn01	20240204	80	WT	sec01	M	CTRL	26754	39	20311	13	14.57725948	6.40047265
348	1	old	S1	Brn01	20240204	80	WT	sec01	M	CTRL	17255	44	45075	38	25.49985511	8.430393788
348	2	old	S1	Brn01	20240204	80	WT	sec01	M	CTRL	19180	47	29428	6	24.50469239	2.038874541
348	3	old	S1	Brn01	20240204	80	WT	sec01	M	CTRL	9473	32	64080	16	33.78021746	2.496878901
348	4	old	S1	Brn01	20240204	80	WT	sec01	M	CTRL	17368	53	23401	2	30.51589129	0.854664331
348	5	old	S1	Brn01	20240204	80	WT	sec01	M	CTRL	18741	65	36442	32	34.68331466	8.78107678
348	6	old	S1	Brn01	20240204	80	WT	sec01	M	CTRL	13948	52	21196	8	37.28133066	3.774297037
348	7	old	S1	Brn01	20240204	80	WT	sec01	M	CTRL	24360	58	28238	5	23.80952381	1.770663645
348	8	old	S1	Brn01	20240204	80	WT	sec01	M	CTRL	17006	53	34394	4	31.16547101	1.162993545
349	1	old	S1	Brn01	20240204	80	WT	sec01	M	CTRL	22913	62	20438	5	27.05887487	2.446423329
349	2	old	S1	Brn01	20240204	80	WT	sec01	M	CTRL	19422	35	33846	12	18.02080115	3.545470661
349	3	old	S1	Brn01	20240204	80	WT	sec01	M	CTRL	25341	83	33443	6	32.75324573	1.794097419
349	4	old	S1	Brn01	20240204	80	WT	sec01	M	CTRL	18756	56	21834	1	29.85711239	0.458001282
349	5	old	S1	Brn01	20240204	80	WT	sec01	M	CTRL	20204	44	37906	6	21.77786577	1.582862871
349	6	old	S1	Brn01	20240204	80	WT	sec01	M	CTRL	22912	54	32425	16	23.56843575	4.934464148
349	7	old	S1	Brn01	20240204	80	WT	sec01	M	CTRL	23567	73	21488	3	30.97551661	1.396128071
362	1	yng	M2	Brn01	20240211	160	WT	sec01	M	KA	31280	36	31433	13	11.50895141	4.135780867
362	2	yng	M2	Brn01	20240211	160	WT	sec01	M	KA	45586	68	40919	36	14.91686044	8.797868961
362	3	yng	M2	Brn01	20240211	160	WT	sec01	M	KA	34128	70	22853	27	20.51101735	11.8146414
374	1	yng	S1	Brn01	20240211	160	WT	sec01	M	KA	36789	35	33806	18	9.513713338	5.32449861
374	2	yng	S1	Brn01	20240211	160	WT	sec01	M	KA	30428	68	21848	5	22.34783752	2.288538997
374	3	yng	S1	Brn01	20240211	160	WT	sec01	M	KA	22796	28	20347	3	12.28285664	1.474418833
374	4	yng	S1	Brn01	20240211	160	WT	sec01	M	KA	47378	50	34199	12	10.55342142	3.508874528
378	1	yng	M1	Brn01	20240211	160	WT	sec01	M	CTRL	28680	34	24111	4	11.85495119	1.65899382
381	1	yng	M1	Brn01	20240211	160	WT	sec01	M	CTRL	35706	47	79415	92	13.16305383	11.58471322
381	2	yng	M1	Brn01	20240211	160	WT	sec01	M	CTRL	40999	36	37970	23	8.780701968	6.057413748
381	3	yng	M1	Brn01	20240211	160	WT	sec01	M	CTRL	12938	37	8515	5	28.59792858	5.871990605
381	4	yng	M1	Brn01	20240211	160	WT	sec01	M	CTRL	9610	23	22508	10	23.93340271	4.442864759
381	5	yng	M1	Brn01	20240211	160	WT	sec01	M	CTRL	32417	27	64763	15	8.328963198	2.316137301
381	6	yng	M1	Brn01	20240211	160	WT	sec01	M	CTRL	29482	29	22461	10	9.836510413	4.452161524
383	1	yng	M1	Brn01	20240211	160	WT	sec01	M	CTRL	26070	34	21263	4	13.04181051	1.881202088
383	2	yng	M1	Brn01	20240211	160	WT	sec01	M	CTRL	9755	28	24208	6	28.70322911	2.478519498
383	3	yng	M1	Brn01	20240211	160	WT	sec01	M	CTRL	31515	54	22612	4	17.13469776	1.768972227
383	4	yng	M1	Brn01	20240211	160	WT	sec01	M	CTRL	34415	41	29440	22	11.91340985	7.472826087
383	5	yng	M1	Brn01	20240211	160	WT	sec01	M	CTRL	29854	24	21692	9	8.039123736	4.148995021
385	1	yng	M1	Brn01	20240211	160	WT	sec01	M	CTRL	23268	28	26342	4	12.03369434	1.518487586
385	2	yng	M1	Brn01	20240211	160	WT	sec01	M	CTRL	23728	40	23559	8	16.85772084	3.39572987
385	3	yng	M1	Brn01	20240211	160	WT	sec01	M	CTRL	23359	21	18484	6	8.990110878	3.246050638
385	4	yng	M1	Brn01	20240211	160	WT	sec01	M	CTRL	23540	5	39256	40	2.12404418	10.18952517
385	5	yng	M1	Brn01	20240211	160	WT	sec01	M	CTRL	17628	22	21877	10	12.48014522	4.57101065
385	6	yng	M1	Brn01	20240211	160	WT	sec01	M	CTRL	17242	30	12940	5	17.39937362	3.863987635
385	7	yng	M1	Brn01	20240211	160	WT	sec01	M	CTRL	21158	41	15561	6	19.37801304	3.855793329
386	1	yng	M2	Brn01	20240211	160	WT	sec01	M	CTRL	29352	32	29837	15	10.90215318	5.027315079
386	2	yng	M2	Brn01	20240211	160	WT	sec01	M	CTRL	29372	27	16803	14	9.192428163	8.331845504
386	3	yng	M2	Brn01	20240211	160	WT	sec01	M	CTRL	38803	75	66774	23	19.32840244	3.444454428
386	4	yng	M2	Brn01	20240211	160	WT	sec01	M	CTRL	23664	8	33554	13	3.38066261	3.874351791
387	1	yng	M2	Brn01	20240211	160	WT	sec01	M	CTRL	13302	40	23627	8	30.07066607	3.385956744
387	2	yng	M2	Brn01	20240211	160	WT	sec01	M	CTRL	28738	40	50212	24	13.91885309	4.779733928
387	3	yng	M2	Brn01	20240211	160	WT	sec01	M	CTRL	13438	9	39633	15	6.697425212	3.784724851
387	4	yng	M2	Brn01	20240211	160	WT	sec01	M	CTRL	44344	21	20774	7	4.735702688	3.369596611
387	5	yng	M2	Brn01	20240211	160	WT	sec01	M	CTRL	31539	34	15559	9	10.78030375	5.784433447
387	6	yng	M2	Brn01	20240211	160	WT	sec01	M	CTRL	41910	102	62780	27	24.33786686	4.300732717
387	7	yng	M2	Brn01	20240211	160	WT	sec01	M	CTRL	22650	43	25877	11	18.98454746	4.250879159
387	8	yng	M2	Brn01	20240211	160	WT	sec01	M	CTRL	19446	31	37892	12	15.94158182	3.166895387
387	9	yng	M2	Brn01	20240211	160	WT	sec01	M	CTRL	43988	25	33719	26	5.683368191	7.710786204
387	10	yng	M2	Brn01	20240211	160	WT	sec01	M	CTRL	14467	4	49287	21	2.764913251	4.260758415
388	1	yng	M2	Brn01	20240211	160	WT	sec01	M	CTRL	31788	27	39414	11	8.493771234	2.790886487
388	2	yng	M2	Brn01	20240211	160	WT	sec01	M	CTRL	28723	15	33057	16	5.222295721	4.840124633
388	3	yng	M2	Brn01	20240211	160	WT	sec01	M	CTRL	26922	9	35603	15	3.342990862	4.213128107
388	4	yng	M2	Brn01	20240211	160	WT	sec01	M	CTRL	31179	7	32383	9	2.245100869	2.779236019
388	5	yng	M2	Brn01	20240211	160	WT	sec01	M	CTRL	21641	19	41027	24	8.779631255	5.849806225
388	6	yng	M2	Brn01	20240211	160	WT	sec01	M	CTRL	34593	30	31506	11	8.672274738	3.491398464
388	7	yng	M2	Brn01	20240211	160	WT	sec01	M	CTRL	10834	35	74279	20	32.30570426	2.692551057
389	1	yng	M2	Brn01	20240211	160	WT	sec01	M	CTRL	43226	34	25232	17	7.865636423	6.737476221
389	2	yng	M2	Brn01	20240211	160	WT	sec01	M	CTRL	45760	31	56544	14	6.774475524	2.475947934
389	3	yng	M2	Brn01	20240211	160	WT	sec01	M	CTRL	27769	6	50865	10	2.160682776	1.965988401
389	4	yng	M2	Brn01	20240211	160	WT	sec01	M	CTRL	18692	29	31396	13	15.51465868	4.14065486
389	5	yng	M2	Brn01	20240211	160	WT	sec01	M	CTRL	53028	56	26401	13	10.56045863	4.924055907
389	6	yng	M2	Brn01	20240211	160	WT	sec01	M	CTRL	12664	8	20896	15	6.317119394	7.178407351
389	7	yng	M2	Brn01	20240211	160	WT	sec01	M	CTRL	42263	23	53507	37	5.442112486	6.914983086
390	1	yng	M2	Brn01	20240211	160	WT	sec01	M	CTRL	37952	69	36750	15	18.18086003	4.081632653
390	2	yng	M2	Brn01	20240211	160	WT	sec01	M	CTRL	49837	56	61482	26	11.23663142	4.228879997
390	3	yng	M2	Brn01	20240211	160	WT	sec01	M	CTRL	23954	25	32035	12	10.43667028	3.745902919
390	4	yng	M2	Brn01	20240211	160	WT	sec01	M	CTRL	9176	27	25863	24	29.42458588	9.279665932
391	1	yng	M2	Brn01	20240211	160	WT	sec01	M	CTRL	31179	42	33570	22	13.47060522	6.55347036
391	2	yng	M2	Brn01	20240211	160	WT	sec01	M	CTRL	34879	90	48785	40	25.80349207	8.19924157
391	3	yng	M2	Brn01	20240211	160	WT	sec01	M	CTRL	49287	43	25644	10	8.724410088	3.899547652
391	4	yng	M2	Brn01	20240211	160	WT	sec01	M	CTRL	10880	34	24678	4	31.25	1.620876894
391	5	yng	M2	Brn01	20240211	160	WT	sec01	M	CTRL	19527	26	25608	8	13.31489732	3.124023743
392	1	yng	M2	Brn01	20240211	160	WT	sec01	M	CTRL	34072	66	24733	22	19.37074431	8.894998585
392	2	yng	M2	Brn01	20240211	160	WT	sec01	M	CTRL	33766	79	35457	17	23.39631582	4.794539865
392	3	yng	M2	Brn01	20240211	160	WT	sec01	M	CTRL	28729	79	21357	11	27.49834662	5.150536124
392	4	yng	M2	Brn01	20240211	160	WT	sec01	M	CTRL	48697	96	26236	6	19.71374007	2.286933984
392	5	yng	M2	Brn01	20240211	160	WT	sec01	M	CTRL	36071	32	29528	8	8.871392531	2.709292875
393	1	yng	M2	Brn01	20240211	160	WT	sec01	M	CTRL	10535	26	27221	14	24.6796393	5.143088057
393	2	yng	M2	Brn01	20240211	160	WT	sec01	M	CTRL	13311	18	20087	13	13.52265044	6.471847464
393	3	yng	M2	Brn01	20240211	160	WT	sec01	M	CTRL	33255	39	22310	11	11.72755977	4.930524429
393	4	yng	M2	Brn01	20240211	160	WT	sec01	M	CTRL	13130	30	19245	14	22.84843869	7.274616784
393	5	yng	M2	Brn01	20240211	160	WT	sec01	M	CTRL	41451	46	26545	9	11.09744035	3.390469015
393	6	yng	M2	Brn01	20240211	160	WT	sec01	M	CTRL	40259	58	28122	16	14.40671651	5.689495768
393	7	yng	M2	Brn01	20240211	160	WT	sec01	M	CTRL	24307	19	57913	47	7.816678323	8.115621708
393	8	yng	M2	Brn01	20240211	160	WT	sec01	M	CTRL	31118	46	29996	25	14.78244103	8.334444593
393	9	yng	M2	Brn01	20240211	160	WT	sec01	M	CTRL	35553	46	13124	3	12.93842995	2.285888449
394	1	yng	M2	Brn01	20240211	160	WT	sec01	M	CTRL	12751	4	20233	3	3.137008862	1.482726239
394	2	yng	M2	Brn01	20240211	160	WT	sec01	M	CTRL	16620	41	45542	69	24.66907341	15.15084977
394	3	yng	M2	Brn01	20240211	160	WT	sec01	M	CTRL	21733	37	80878	64	17.02480099	7.913153144
394	4	yng	M2	Brn01	20240211	160	WT	sec01	M	CTRL	32363	38	21905	9	11.74180391	4.108650993
394	5	yng	M2	Brn01	20240211	160	WT	sec01	M	CTRL	28435	36	25546	14	12.66045367	5.480310029
394	6	yng	M2	Brn01	20240211	160	WT	sec01	M	CTRL	27363	43	47273	49	15.71465117	10.36532482
394	7	yng	M2	Brn01	20240211	160	WT	sec01	M	CTRL	38389	31	20083	7	8.075229884	3.48553503
394	8	yng	M2	Brn01	20240211	160	WT	sec01	M	CTRL	29524	35	24368	49	11.85476223	20.1083388
394	9	yng	M2	Brn01	20240211	160	WT	sec01	M	CTRL	29971	22	24611	11	7.340429081	4.469546138
395	1	yng	S1	Brn01	20240211	160	WT	sec01	M	CTRL	41003	72	68996	36	17.55969075	5.217693779
395	2	yng	S1	Brn01	20240211	160	WT	sec01	M	CTRL	12065	8	25473	11	6.630750104	4.318297806
395	3	yng	S1	Brn01	20240211	160	WT	sec01	M	CTRL	45989	66	24145	5	14.35125791	2.070822116
396	1	yng	S1	Brn01	20240211	160	WT	sec01	M	CTRL	18102	2	33688	28	1.104850293	8.311564949
396	2	yng	S1	Brn01	20240211	160	WT	sec01	M	CTRL	30081	65	19871	5	21.60832419	2.516229681
396	3	yng	S1	Brn01	20240211	160	WT	sec01	M	CTRL	19289	21	23637	11	10.88703406	4.653720861
396	4	yng	S1	Brn01	20240211	160	WT	sec01	M	CTRL	9521	37	22991	4	38.86146413	1.73981123
396	5	yng	S1	Brn01	20240211	160	WT	sec01	M	CTRL	23171	45	25837	24	19.42082776	9.289004141
396	6	yng	S1	Brn01	20240211	160	WT	sec01	M	CTRL	19839	22	24236	6	11.08926861	2.475656049
396	7	yng	S1	Brn01	20240211	160	WT	sec01	M	CTRL	32345	25	17047	8	7.729169887	4.692907843
396	8	yng	S1	Brn01	20240211	160	WT	sec01	M	CTRL	22005	30	44883	74	13.63326517	16.48731145
397	1	yng	S1	Brn01	20240211	160	WT	sec01	M	CTRL	40532	59	15219	8	14.55639988	5.256587161
397	2	yng	S1	Brn01	20240211	160	WT	sec01	M	CTRL	32140	72	47226	58	22.40199129	12.28137043
397	3	yng	S1	Brn01	20240211	160	WT	sec01	M	CTRL	25735	76	5266	7	29.53176608	13.29282188
397	4	yng	S1	Brn01	20240211	160	WT	sec01	M	CTRL	33768	75	76698	47	22.21037669	6.127930324
397	5	yng	S1	Brn01	20240211	160	WT	sec01	M	CTRL	26399	16	31294	43	6.060835638	13.74065316
397	6	yng	S1	Brn01	20240211	160	WT	sec01	M	CTRL	20347	7	31447	26	3.440310611	8.267879289
398	1	yng	S1	Brn01	20240211	160	WT	sec01	M	CTRL	10161	14	35617	17	13.77817144	4.773001657
398	2	yng	S1	Brn01	20240211	160	WT	sec01	M	CTRL	24346	13	24148	4	5.339686191	1.65645188
398	3	yng	S1	Brn01	20240211	160	WT	sec01	M	CTRL	42869	37	27488	5	8.630945438	1.818975553
398	4	yng	S1	Brn01	20240211	160	WT	sec01	M	CTRL	26788	26	80936	56	9.705838435	6.919047148
399	1	yng	S1	Brn01	20240211	160	WT	sec01	M	CTRL	24845	33	30085	10	13.28235057	3.323915573
399	2	yng	S1	Brn01	20240211	160	WT	sec01	M	CTRL	14326	11	26374	16	7.678347061	6.066580723
400	1	yng	S1	Brn01	20240211	160	WT	sec01	M	CTRL	35673	40	76639	45	11.21296218	5.871684129
400	2	yng	S1	Brn01	20240211	160	WT	sec01	M	CTRL	9949	2	38810	11	2.010252287	2.834321051
400	3	yng	S1	Brn01	20240211	160	WT	sec01	M	CTRL	8640	4	23550	18	4.62962963	7.643312102
400	4	yng	S1	Brn01	20240211	160	WT	sec01	M	CTRL	18474	18	24297	20	9.743423189	8.231468906
400	5	yng	S1	Brn01	20240211	160	WT	sec01	M	CTRL	21519	29	16672	4	13.47646266	2.399232246
400	6	yng	S1	Brn01	20240211	160	WT	sec01	M	CTRL	18930	50	19034	9	26.4131009	4.728380792
400	7	yng	S1	Brn01	20240211	160	WT	sec01	M	CTRL	43529	23	32436	32	5.283833766	9.865581453
400	8	yng	S1	Brn01	20240211	160	WT	sec01	M	CTRL	23582	49	21018	23	20.77855992	10.94300124
401	1	yng	S1	Brn01	20240211	160	WT	sec01	M	CTRL	15851	2	24106	5	1.261750047	2.074172405
401	2	yng	S1	Brn01	20240211	160	WT	sec01	M	CTRL	25427	34	25203	7	13.37161285	2.777447129
401	3	yng	S1	Brn01	20240211	160	WT	sec01	M	CTRL	14033	26	32866	7	18.527756	2.129860646
401	4	yng	S1	Brn01	20240211	160	WT	sec01	M	CTRL	24851	20	35373	20	8.047965877	5.65402991
401	5	yng	S1	Brn01	20240211	160	WT	sec01	M	CTRL	14521	1	16437	3	0.688657806	1.825150575
403	1	yng	S1	Brn01	20240211	160	WT	sec01	M	CTRL	32210	46	22571	7	14.28127911	3.101324709
403	2	yng	S1	Brn01	20240211	160	WT	sec01	M	CTRL	31186	57	44097	45	18.27743218	10.20477584
403	3	yng	S1	Brn01	20240211	160	WT	sec01	M	CTRL	35420	3	13203	12	0.846979108	9.088843445
466	1	yng	M1	Brn01	20240211	80	WT	sec01	M	KA	29037	58	18583	9	19.97451527	4.8431362
466	2	yng	M1	Brn01	20240211	80	WT	sec01	M	KA	30074	29	30161	33	9.642880894	10.94128179
466	3	yng	M1	Brn01	20240211	80	WT	sec01	M	KA	31637	50	26712	20	15.8042798	7.487271638
466	4	yng	M1	Brn01	20240211	80	WT	sec01	M	KA	44971	52	85080	43	11.56300727	5.054066761
467	1	yng	M1	Brn01	20240211	80	WT	sec01	M	KA	37179	93	56827	25	25.01412087	4.399317226
467	2	yng	M1	Brn01	20240211	80	WT	sec01	M	KA	41004	31	44849	20	7.560238026	4.459408237
467	3	yng	M1	Brn01	20240211	80	WT	sec01	M	KA	31055	28	44339	17	9.016261472	3.834096394
467	4	yng	M1	Brn01	20240211	80	WT	sec01	M	KA	30937	77	46453	9	24.88929114	1.937442146
467	5	yng	M1	Brn01	20240211	80	WT	sec01	M	KA	15976	6	45445	21	3.75563345	4.620970404
467	6	yng	M1	Brn01	20240211	80	WT	sec01	M	KA	22147	75	6952	2	33.86463178	2.876869965
467	7	yng	M1	Brn01	20240211	80	WT	sec01	M	KA	38460	95	22637	12	24.70098804	5.301055794
467	8	yng	M1	Brn01	20240211	80	WT	sec01	M	KA	49416	64	48921	21	12.95127084	4.292635065
468	1	yng	M1	Brn01	20240211	80	WT	sec01	M	KA	41024	64	18837	15	15.60062402	7.963051441
468	2	yng	M1	Brn01	20240211	80	WT	sec01	M	KA	59196	30	29576	22	5.067909994	7.438463619
468	3	yng	M1	Brn01	20240211	80	WT	sec01	M	KA	40809	40	39986	24	9.801759416	6.002100735
468	4	yng	M1	Brn01	20240211	80	WT	sec01	M	KA	42976	47	57527	32	10.93633656	5.562605385
468	5	yng	M1	Brn01	20240211	80	WT	sec01	M	KA	32037	27	15903	13	8.427755408	8.174558259
468	6	yng	M1	Brn01	20240211	80	WT	sec01	M	KA	31565	37	54378	21	11.72184381	3.861855898
469	1	yng	M1	Brn01	20240211	80	WT	sec01	M	KA	22222	6	49354	14	2.700027	2.836649512
469	2	yng	M1	Brn01	20240211	80	WT	sec01	M	KA	40994	70	22405	9	17.07566961	4.0169605
469	3	yng	M1	Brn01	20240211	80	WT	sec01	M	KA	45210	84	109943	27	18.57996019	2.455818015
469	4	yng	M1	Brn01	20240211	80	WT	sec01	M	KA	16563	9	65293	43	5.433798225	6.585698314
469	5	yng	M1	Brn01	20240211	80	WT	sec01	M	KA	34141	52	31340	7	15.23095398	2.233567326
469	6	yng	M1	Brn01	20240211	80	WT	sec01	M	KA	26824	38	30956	25	14.16641813	8.075978809
469	7	yng	M1	Brn01	20240211	80	WT	sec01	M	KA	32668	51	26558	21	15.61160769	7.907221929
470	1	yng	M1	Brn01	20240211	80	WT	sec01	M	KA	60964	33	48107	41	5.413030641	8.522668219
470	2	yng	M1	Brn01	20240211	80	WT	sec01	M	KA	9243	23	28017	27	24.88369577	9.637006103
470	3	yng	M1	Brn01	20240211	80	WT	sec01	M	KA	60607	69	41184	29	11.38482354	7.041569542
470	4	yng	M1	Brn01	20240211	80	WT	sec01	M	KA	55524	22	63012	25	3.962250558	3.967498254
470	5	yng	M1	Brn01	20240211	80	WT	sec01	M	KA	22960	4	85857	36	1.742160279	4.193018624
471	1	yng	M1	Brn01	20240211	80	WT	sec01	M	KA	55554	50	42102	15	9.000252007	3.562776115
471	2	yng	M1	Brn01	20240211	80	WT	sec01	M	KA	43724	41	81159	23	9.377001189	2.833943247
471	3	yng	M1	Brn01	20240211	80	WT	sec01	M	KA	72308	122	73917	22	16.87226863	2.976311268
471	4	yng	M1	Brn01	20240211	80	WT	sec01	M	KA	18857	5	90797	36	2.651535239	3.964888708
471	5	yng	M1	Brn01	20240211	80	WT	sec01	M	KA	44719	78	39177	15	17.4422505	3.828777089
472	1	yng	M1	Brn01	20240211	80	WT	sec01	M	KA	41005	60	23429	20	14.63236191	8.536429212
472	2	yng	M1	Brn01	20240211	80	WT	sec01	M	KA	35006	36	28588	10	10.28395132	3.497971177
472	3	yng	M1	Brn01	20240211	80	WT	sec01	M	KA	10685	28	99490	36	26.20496022	3.618454116
472	4	yng	M1	Brn01	20240211	80	WT	sec01	M	KA	13300	24	21311	11	18.04511278	5.161653606
472	5	yng	M1	Brn01	20240211	80	WT	sec01	M	KA	19232	29	89949	50	15.07903494	5.558705489
472	6	yng	M1	Brn01	20240211	80	WT	sec01	M	KA	65668	177	28716	6	26.95376744	2.089427497
473	1	yng	M1	Brn01	20240211	80	WT	sec01	M	KA	28093	64	21152	4	22.78147581	1.89107413
473	2	yng	M1	Brn01	20240211	80	WT	sec01	M	KA	48914	44	38446	72	8.995379646	18.72756594
473	3	yng	M1	Brn01	20240211	80	WT	sec01	M	KA	42041	67	32991	9	15.93682358	2.728016732
473	4	yng	M1	Brn01	20240211	80	WT	sec01	M	KA	25199	46	32076	9	18.25469265	2.805836139
473	5	yng	M1	Brn01	20240211	80	WT	sec01	M	KA	23712	19	31019	4	8.012820513	1.289532222
473	6	yng	M1	Brn01	20240211	80	WT	sec01	M	KA	23461	67	24960	7	28.55803248	2.804487179
473	7	yng	M1	Brn01	20240211	80	WT	sec01	M	KA	35793	25	108078	47	6.984605929	4.348711116
473	8	yng	M1	Brn01	20240211	80	WT	sec01	M	KA	30254	101	25928	8	33.38401534	3.085467448
473	9	yng	M1	Brn01	20240211	80	WT	sec01	M	KA	31323	33	15874	8	10.53538933	5.039687539
474	1	yng	M1	Brn01	20240211	80	WT	sec01	M	KA	30556	67	21445	6	21.92695379	2.797854978
474	2	yng	M1	Brn01	20240211	80	WT	sec01	M	KA	38125	25	36733	24	6.557377049	6.533634606
474	3	yng	M1	Brn01	20240211	80	WT	sec01	M	KA	47139	120	55367	11	25.45662827	1.986743006
474	4	yng	M1	Brn01	20240211	80	WT	sec01	M	KA	36790	40	42032	9	10.87251971	2.141225733
474	5	yng	M1	Brn01	20240211	80	WT	sec01	M	KA	28538	40	27559	8	14.01639919	2.902862949
474	6	yng	M1	Brn01	20240211	80	WT	sec01	M	KA	34907	65	40926	9	18.62090698	2.199091042
474	7	yng	M1	Brn01	20240211	80	WT	sec01	M	KA	22102	27	28337	18	12.21608904	6.352119138
475	1	yng	M1	Brn01	20240211	80	WT	sec01	M	KA	18359	23	26842	4	12.52791546	1.490201922
475	2	yng	M1	Brn01	20240211	80	WT	sec01	M	KA	40908	79	36614	1	19.31162609	0.273119572
475	3	yng	M1	Brn01	20240211	80	WT	sec01	M	KA	11511	2	43816	21	1.737468508	4.792769764
475	4	yng	M1	Brn01	20240211	80	WT	sec01	M	KA	32766	65	85462	49	19.83763657	5.733542393
475	5	yng	M1	Brn01	20240211	80	WT	sec01	M	KA	38865	27	42134	18	6.947124662	4.272084302
475	6	yng	M1	Brn01	20240211	80	WT	sec01	M	KA	20083	5	19815	5	2.489667878	2.523340903
476	1	yng	M2	Brn01	20240211	80	WT	sec01	M	KA	13203	9	19289	7	6.816632584	3.629011354
476	2	yng	M2	Brn01	20240211	80	WT	sec01	M	KA	52589	37	63615	36	7.035691875	5.659042679
476	3	yng	M2	Brn01	20240211	80	WT	sec01	M	KA	12479	3	39643	6	2.404038785	1.513508059
477	1	yng	M2	Brn01	20240211	80	WT	sec01	M	KA	10885	16	26957	17	14.69912724	6.306339726
477	2	yng	M2	Brn01	20240211	80	WT	sec01	M	KA	32348	40	25150	11	12.36552492	4.373757455
477	3	yng	M2	Brn01	20240211	80	WT	sec01	M	KA	24481	22	10563	8	8.986561006	7.573605983
477	4	yng	M2	Brn01	20240211	80	WT	sec01	M	KA	25691	36	21371	9	14.01268927	4.211314398
477	5	yng	M2	Brn01	20240211	80	WT	sec01	M	KA	23762	43	28576	17	18.09611986	5.949048152
477	6	yng	M2	Brn01	20240211	80	WT	sec01	M	KA	23731	6	28084	8	2.52833846	2.848597066
477	7	yng	M2	Brn01	20240211	80	WT	sec01	M	KA	14535	2	33692	7	1.375988992	2.077644545
477	8	yng	M2	Brn01	20240211	80	WT	sec01	M	KA	13202	13	23820	14	9.84699288	5.877413938
477	9	yng	M2	Brn01	20240211	80	WT	sec01	M	KA	26701	28	22861	12	10.48649863	5.249114212
477	10	yng	M2	Brn01	20240211	80	WT	sec01	M	KA	16027	27	28492	4	16.84657141	1.40390285
477	11	yng	M2	Brn01	20240211	80	WT	sec01	M	KA	23026	26	20671	8	11.29158343	3.870156258
478	1	yng	M2	Brn01	20240211	80	WT	sec01	M	KA	35841	38	29016	18	10.60238275	6.203473945
478	2	yng	M2	Brn01	20240211	80	WT	sec01	M	KA	41673	35	18328	12	8.398723394	6.547359232
478	3	yng	M2	Brn01	20240211	80	WT	sec01	M	KA	52793	21	55284	26	3.977800087	4.702988206
478	4	yng	M2	Brn01	20240211	80	WT	sec01	M	KA	17255	1	25213	7	0.579542162	2.776345536
478	5	yng	M2	Brn01	20240211	80	WT	sec01	M	KA	9514	3	44893	14	3.153247845	3.118526274
479	1	yng	M2	Brn01	20240211	80	WT	sec01	M	KA	42763	43	45226	31	10.05542174	6.854464246
479	2	yng	M2	Brn01	20240211	80	WT	sec01	M	KA	29898	26	26145	19	8.696233862	7.267163894
479	3	yng	M2	Brn01	20240211	80	WT	sec01	M	KA	53058	40	28918	12	7.538919673	4.149664569
479	4	yng	M2	Brn01	20240211	80	WT	sec01	M	KA	39593	62	21805	14	15.65933372	6.420545746
479	5	yng	M2	Brn01	20240211	80	WT	sec01	M	KA	10435	13	36755	30	12.45807379	8.162154809
479	6	yng	M2	Brn01	20240211	80	WT	sec01	M	KA	33107	41	46995	48	12.38408796	10.21385254
479	7	yng	M2	Brn01	20240211	80	WT	sec01	M	KA	23489	34	59114	47	14.47486057	7.95073925
480	1	yng	M2	Brn01	20240211	80	WT	sec01	M	KA	57209	91	36617	9	15.90658812	2.457874758
480	2	yng	M2	Brn01	20240211	80	WT	sec01	M	KA	15160	36	24419	13	23.74670185	5.32372333
480	3	yng	M2	Brn01	20240211	80	WT	sec01	M	KA	23863	14	21287	5	5.866823115	2.348851412
480	4	yng	M2	Brn01	20240211	80	WT	sec01	M	KA	12272	37	13614	8	30.14993481	5.876303805
480	5	yng	M2	Brn01	20240211	80	WT	sec01	M	KA	24082	54	18718	11	22.42338676	5.876696228
480	6	yng	M2	Brn01	20240211	80	WT	sec01	M	KA	31576	59	17600	11	18.68507727	6.25
481	1	yng	M2	Brn01	20240211	80	WT	sec01	M	KA	60716	44	87432	30	7.246854206	3.431237991
481	2	yng	M2	Brn01	20240211	80	WT	sec01	M	KA	16663	6	30261	17	3.600792174	5.617791877
481	3	yng	M2	Brn01	20240211	80	WT	sec01	M	KA	15764	12	17120	14	7.612281147	8.177570093
481	4	yng	M2	Brn01	20240211	80	WT	sec01	M	KA	44691	41	22165	4	9.174106643	1.804646966
482	1	yng	M2	Brn01	20240211	80	WT	sec01	M	KA	28468	58	22334	10	20.37375299	4.477478284
482	2	yng	M2	Brn01	20240211	80	WT	sec01	M	KA	37463	86	94338	41	22.95598324	4.346074752
482	3	yng	M2	Brn01	20240211	80	WT	sec01	M	KA	37147	39	47534	32	10.49882898	6.732023394
482	4	yng	M2	Brn01	20240211	80	WT	sec01	M	KA	9048	17	21011	15	18.78868258	7.139117605
482	5	yng	M2	Brn01	20240211	80	WT	sec01	M	KA	28576	57	44373	19	19.94680851	4.281883127
483	1	yng	M2	Brn01	20240211	80	WT	sec01	M	KA	33604	39	41026	49	11.60576122	11.94364549
483	2	yng	M2	Brn01	20240211	80	WT	sec01	M	KA	31747	49	32733	21	15.43452925	6.415543946
483	3	yng	M2	Brn01	20240211	80	WT	sec01	M	KA	49375	23	45148	24	4.658227848	5.315850093
484	1	yng	M2	Brn01	20240211	80	WT	sec01	M	KA	8574	2	30403	5	2.332633543	1.644574549
484	2	yng	M2	Brn01	20240211	80	WT	sec01	M	KA	20440	26	20436	1	12.72015656	0.48933255
484	3	yng	M2	Brn01	20240211	80	WT	sec01	M	KA	25960	64	18806	12	24.65331279	6.380942252
484	4	yng	M2	Brn01	20240211	80	WT	sec01	M	KA	20052	63	20378	6	31.41831239	2.944351752
484	5	yng	M2	Brn01	20240211	80	WT	sec01	M	KA	26777	68	50919	10	25.39492848	1.963903455
484	6	yng	M2	Brn01	20240211	80	WT	sec01	M	KA	12737	18	23998	9	14.13205621	3.750312526
485	1	yng	M2	Brn01	20240211	80	WT	sec01	M	KA	45351	42	36365	14	9.261096778	3.84985563
485	2	yng	M2	Brn01	20240211	80	WT	sec01	M	KA	26302	71	36332	14	26.99414493	3.853352417
485	3	yng	M2	Brn01	20240211	80	WT	sec01	M	KA	33598	10	28454	13	2.976367641	4.568777676
485	4	yng	M2	Brn01	20240211	80	WT	sec01	M	KA	32407	20	28109	11	6.171506156	3.913337365
486	1	yng	S1	Brn01	20240211	80	WT	sec01	M	KA	19878	11	22799	14	5.533755911	6.140620203
486	2	yng	S1	Brn01	20240211	80	WT	sec01	M	KA	23916	21	22638	9	8.780732564	3.975616221
486	3	yng	S1	Brn01	20240211	80	WT	sec01	M	KA	32606	64	18570	8	19.62828927	4.308023694
486	4	yng	S1	Brn01	20240211	80	WT	sec01	M	KA	15343	7	29276	21	4.562341133	7.173111081
487	1	yng	S1	Brn01	20240211	80	WT	sec01	M	KA	52125	95	63649	38	18.22541966	5.970243052
487	2	yng	S1	Brn01	20240211	80	WT	sec01	M	KA	20619	47	8154	4	22.79450992	4.905567819
487	3	yng	S1	Brn01	20240211	80	WT	sec01	M	KA	18638	8	38496	40	4.292306041	10.39068994
487	4	yng	S1	Brn01	20240211	80	WT	sec01	M	KA	27312	84	23195	27	30.75571178	11.64043975
487	5	yng	S1	Brn01	20240211	80	WT	sec01	M	KA	32420	54	28152	16	16.65638495	5.683432793
487	6	yng	S1	Brn01	20240211	80	WT	sec01	M	KA	56044	78	12737	14	13.91763614	10.99159928
488	1	yng	S1	Brn01	20240211	80	WT	sec01	M	KA	24096	16	19152	4	6.640106242	2.08855472
488	2	yng	S1	Brn01	20240211	80	WT	sec01	M	KA	23158	7	18818	8	3.022713533	4.251248804
488	3	yng	S1	Brn01	20240211	80	WT	sec01	M	KA	25535	40	33664	8	15.66477384	2.376425856
488	4	yng	S1	Brn01	20240211	80	WT	sec01	M	KA	55843	166	24964	7	29.72619666	2.804037814
488	5	yng	S1	Brn01	20240211	80	WT	sec01	M	KA	15042	12	36114	16	7.977662545	4.430414798
488	6	yng	S1	Brn01	20240211	80	WT	sec01	M	KA	45059	75	36804	12	16.64484343	3.260515161
488	7	yng	S1	Brn01	20240211	80	WT	sec01	M	KA	33702	24	21170	9	7.121239096	4.251299008
489	1	yng	S1	Brn01	20240211	80	WT	sec01	M	KA	53173	54	112476	47	10.15553006	4.178669227
489	2	yng	S1	Brn01	20240211	80	WT	sec01	M	KA	54956	51	77904	69	9.280151394	8.857054837
489	3	yng	S1	Brn01	20240211	80	WT	sec01	M	KA	14647	43	49762	22	29.35754762	4.42104417
489	4	yng	S1	Brn01	20240211	80	WT	sec01	M	KA	52857	73	26208	14	13.81084814	5.341880342
489	5	yng	S1	Brn01	20240211	80	WT	sec01	M	KA	34546	53	106384	81	15.34186302	7.613926906
489	6	yng	S1	Brn01	20240211	80	WT	sec01	M	KA	27548	52	45962	18	18.87614346	3.916278665
491	1	yng	S1	Brn01	20240211	80	WT	sec01	M	KA	18365	15	20815	11	8.167710319	5.284650492
491	2	yng	S1	Brn01	20240211	80	WT	sec01	M	KA	24280	36	33994	7	14.82701812	2.059186915
491	3	yng	S1	Brn01	20240211	80	WT	sec01	M	KA	40393	45	23687	22	11.14054415	9.287794993
491	4	yng	S1	Brn01	20240211	80	WT	sec01	M	KA	40949	42	32542	15	10.25666072	4.609427816
491	5	yng	S1	Brn01	20240211	80	WT	sec01	M	KA	47604	64	29767	17	13.44424838	5.711022273
492	1	yng	S1	Brn01	20240211	80	WT	sec01	M	KA	24887	42	32694	13	16.87628079	3.976264758
492	2	yng	S1	Brn01	20240211	80	WT	sec01	M	KA	32668	44	40343	26	13.46883801	6.444736385
492	3	yng	S1	Brn01	20240211	80	WT	sec01	M	KA	22004	7	54871	27	3.181239775	4.920632028
492	4	yng	S1	Brn01	20240211	80	WT	sec01	M	KA	18489	13	25273	13	7.031207745	5.143829383
492	5	yng	S1	Brn01	20240211	80	WT	sec01	M	KA	34694	35	15671	17	10.08819969	10.8480633
492	6	yng	S1	Brn01	20240211	80	WT	sec01	M	KA	30865	43	36434	23	13.93163778	6.312784761
493	1	yng	S1	Brn01	20240211	80	WT	sec01	M	KA	15546	2	17539	4	1.286504567	2.280631735
493	2	yng	S1	Brn01	20240211	80	WT	sec01	M	KA	57107	54	34686	7	9.455933598	2.018105287
493	3	yng	S1	Brn01	20240211	80	WT	sec01	M	KA	14794	2	108519	44	1.351899419	4.054589519
493	4	yng	S1	Brn01	20240211	80	WT	sec01	M	KA	22558	24	62546	30	10.63924107	4.796469798
493	5	yng	S1	Brn01	20240211	80	WT	sec01	M	KA	9110	20	22119	9	21.95389682	4.068900041
494	1	yng	S1	Brn01	20240211	80	WT	sec01	M	KA	34399	23	21583	18	6.686240879	8.339897141
494	2	yng	S1	Brn01	20240211	80	WT	sec01	M	KA	36718	113	24332	9	30.77509668	3.698832813
494	3	yng	S1	Brn01	20240211	80	WT	sec01	M	KA	45846	62	55374	36	13.52353531	6.501246072
494	4	yng	S1	Brn01	20240211	80	WT	sec01	M	KA	21631	22	37523	18	10.17058851	4.797057805
494	5	yng	S1	Brn01	20240211	80	WT	sec01	M	KA	35033	47	21010	14	13.41592213	6.663493574
494	6	yng	S1	Brn01	20240211	80	WT	sec01	M	KA	17714	1	24234	19	0.564525234	7.840224478
494	7	yng	S1	Brn01	20240211	80	WT	sec01	M	KA	33596	50	13570	7	14.88272413	5.15843773
494	8	yng	S1	Brn01	20240211	80	WT	sec01	M	KA	36703	42	34731	19	11.44320628	5.470617028
496	1	yng	M1	Brn01	20240211	80	WT	sec01	M	CTRL	24359	58	23786	12	23.81050125	5.044984445
496	2	yng	M1	Brn01	20240211	80	WT	sec01	M	CTRL	16543	3	22744	10	1.813455842	4.396763982
496	3	yng	M1	Brn01	20240211	80	WT	sec01	M	CTRL	26720	4	23060	16	1.497005988	6.938421509
496	4	yng	M1	Brn01	20240211	80	WT	sec01	M	CTRL	26441	79	52528	6	29.87784123	1.142247944
496	5	yng	M1	Brn01	20240211	80	WT	sec01	M	CTRL	21216	51	21335	6	24.03846154	2.812280291
496	6	yng	M1	Brn01	20240211	80	WT	sec01	M	CTRL	17022	5	29316	4	2.937375162	1.364442625
496	7	yng	M1	Brn01	20240211	80	WT	sec01	M	CTRL	12838	20	16534	11	15.57875058	6.652957542
496	8	yng	M1	Brn01	20240211	80	WT	sec01	M	CTRL	12645	0	32839	10	0	3.045159719
496	9	yng	M1	Brn01	20240211	80	WT	sec01	M	CTRL	42919	106	32138	7	24.69768634	2.178106914
496	10	yng	M1	Brn01	20240211	80	WT	sec01	M	CTRL	54861	72	44462	8	13.12407721	1.799289281
496	11	yng	M1	Brn01	20240211	80	WT	sec01	M	CTRL	21663	1	63677	76	0.461616581	11.93523564
497	1	yng	M1	Brn01	20240211	80	WT	sec01	M	CTRL	45910	112	84983	49	24.39555652	5.765859054
497	2	yng	M1	Brn01	20240211	80	WT	sec01	M	CTRL	31495	37	22964	7	11.74789649	3.048249434
497	3	yng	M1	Brn01	20240211	80	WT	sec01	M	CTRL	29076	38	93233	56	13.06919796	6.006456941
497	4	yng	M1	Brn01	20240211	80	WT	sec01	M	CTRL	46856	130	38990	7	27.74457914	1.795332136
497	5	yng	M1	Brn01	20240211	80	WT	sec01	M	CTRL	45199	112	23124	9	24.77930928	3.892060197
497	6	yng	M1	Brn01	20240211	80	WT	sec01	M	CTRL	42587	121	22212	10	28.41242633	4.502070953
497	7	yng	M1	Brn01	20240211	80	WT	sec01	M	CTRL	49533	123	15606	12	24.83193023	7.68935025
498	1	yng	M1	Brn01	20240211	80	WT	sec01	M	CTRL	48333	136	80150	38	28.13812509	4.741110418
498	2	yng	M1	Brn01	20240211	80	WT	sec01	M	CTRL	21830	36	44519	27	16.49106734	6.064826254
498	3	yng	M1	Brn01	20240211	80	WT	sec01	M	CTRL	24160	67	81925	34	27.73178808	4.150137321
498	4	yng	M1	Brn01	20240211	80	WT	sec01	M	CTRL	37861	41	68197	17	10.82908534	2.492778275
498	5	yng	M1	Brn01	20240211	80	WT	sec01	M	CTRL	61179	102	76359	61	16.67238758	7.988580259
498	6	yng	M1	Brn01	20240211	80	WT	sec01	M	CTRL	51035	96	21676	4	18.81062016	1.845358922
498	7	yng	M1	Brn01	20240211	80	WT	sec01	M	CTRL	23993	13	44454	4	5.418246989	0.899806542
498	8	yng	M1	Brn01	20240211	80	WT	sec01	M	CTRL	40640	120	101553	34	29.52755906	3.348005475
498	9	yng	M1	Brn01	20240211	80	WT	sec01	M	CTRL	37676	100	138836	121	26.54209576	8.715318793
498	10	yng	M1	Brn01	20240211	80	WT	sec01	M	CTRL	24162	51	60054	34	21.10752421	5.661571253
498	11	yng	M1	Brn01	20240211	80	WT	sec01	M	CTRL	49440	121	50862	72	24.47411003	14.1559514
498	12	yng	M1	Brn01	20240211	80	WT	sec01	M	CTRL	31884	103	34906	10	32.30460419	2.864836991
499	1	yng	M1	Brn01	20240211	80	WT	sec01	M	CTRL	25936	5	51457	17	1.927822332	3.303729327
499	2	yng	M1	Brn01	20240211	80	WT	sec01	M	CTRL	44088	124	22433	8	28.12556705	3.566174832
499	3	yng	M1	Brn01	20240211	80	WT	sec01	M	CTRL	22430	41	53811	19	18.2790905	3.530876587
499	4	yng	M1	Brn01	20240211	80	WT	sec01	M	CTRL	29009	70	59267	37	24.13044228	6.242934517
499	5	yng	M1	Brn01	20240211	80	WT	sec01	M	CTRL	36235	109	78465	26	30.081413	3.313579303
499	6	yng	M1	Brn01	20240211	80	WT	sec01	M	CTRL	38020	110	25037	16	28.93214098	6.390541998
499	7	yng	M1	Brn01	20240211	80	WT	sec01	M	CTRL	18714	28	15123	2	14.96206049	1.322488924
499	8	yng	M1	Brn01	20240211	80	WT	sec01	M	CTRL	55429	90	24311	3	16.23698786	1.234009296
499	9	yng	M1	Brn01	20240211	80	WT	sec01	M	CTRL	38148	105	72467	49	27.52437874	6.761698428
500	1	yng	M1	Brn01	20240211	80	WT	sec01	M	CTRL	53947	145	48403	20	26.87823234	4.131975291
500	2	yng	M1	Brn01	20240211	80	WT	sec01	M	CTRL	32555	80	78431	41	24.57379819	5.227524831
500	3	yng	M1	Brn01	20240211	80	WT	sec01	M	CTRL	25925	77	14520	11	29.70106075	7.575757576
500	4	yng	M1	Brn01	20240211	80	WT	sec01	M	CTRL	17196	1	15462	0	0.581530589	0
500	5	yng	M1	Brn01	20240211	80	WT	sec01	M	CTRL	45921	88	28787	2	19.16334575	0.694758051
500	6	yng	M1	Brn01	20240211	80	WT	sec01	M	CTRL	26048	46	20905	10	17.65970516	4.783544607
501	1	yng	M1	Brn01	20240211	80	WT	sec01	M	CTRL	28048	30	21608	2	10.6959498	0.925583117
501	2	yng	M1	Brn01	20240211	80	WT	sec01	M	CTRL	30779	74	39755	12	24.04236655	3.01848824
501	3	yng	M1	Brn01	20240211	80	WT	sec01	M	CTRL	71542	220	35231	8	30.75116715	2.270727484
501	4	yng	M1	Brn01	20240211	80	WT	sec01	M	CTRL	32553	63	29763	1	19.35305502	0.335987636
502	1	yng	M1	Brn01	20240211	80	WT	sec01	M	CTRL	19560	31	42702	31	15.84867076	7.259613133
502	2	yng	M1	Brn01	20240211	80	WT	sec01	M	CTRL	44726	129	67141	32	28.84228413	4.766089275
502	3	yng	M1	Brn01	20240211	80	WT	sec01	M	CTRL	37199	109	15648	16	29.30186295	10.22494888
502	4	yng	M1	Brn01	20240211	80	WT	sec01	M	CTRL	16089	19	28205	6	11.80931071	2.127282397
502	5	yng	M1	Brn01	20240211	80	WT	sec01	M	CTRL	50884	119	54423	37	23.38652622	6.798596182
502	6	yng	M1	Brn01	20240211	80	WT	sec01	M	CTRL	15128	13	22920	10	8.593336859	4.363001745
502	7	yng	M1	Brn01	20240211	80	WT	sec01	M	CTRL	59398	154	63857	22	25.92679888	3.445197864
502	8	yng	M1	Brn01	20240211	80	WT	sec01	M	CTRL	61175	139	51738	30	22.72170004	5.798446016
502	9	yng	M1	Brn01	20240211	80	WT	sec01	M	CTRL	17394	16	53791	34	9.198574221	6.320759978
502	10	yng	M1	Brn01	20240211	80	WT	sec01	M	CTRL	38494	99	130465	84	25.71829376	6.438508412
502	11	yng	M1	Brn01	20240211	80	WT	sec01	M	CTRL	32888	94	95411	27	28.58185356	2.829862385
503	1	yng	M1	Brn01	20240211	80	WT	sec01	M	CTRL	50106	103	26546	8	20.55642039	3.013636706
503	2	yng	M1	Brn01	20240211	80	WT	sec01	M	CTRL	20402	1	70725	19	0.490148025	2.686461647
503	3	yng	M1	Brn01	20240211	80	WT	sec01	M	CTRL	33934	63	26559	3	18.56545058	1.129560601
503	4	yng	M1	Brn01	20240211	80	WT	sec01	M	CTRL	41432	61	14321	13	14.72291948	9.077578381
503	5	yng	M1	Brn01	20240211	80	WT	sec01	M	CTRL	45297	131	91729	47	28.92023754	5.123788551
503	6	yng	M1	Brn01	20240211	80	WT	sec01	M	CTRL	32713	90	38379	2	27.51199829	0.52111832
504	1	yng	M1	Brn01	20240211	80	WT	sec01	M	CTRL	11806	23	40669	18	19.48161952	4.425975559
504	2	yng	M1	Brn01	20240211	80	WT	sec01	M	CTRL	41737	103	27121	19	24.67834296	7.005641385
504	3	yng	M1	Brn01	20240211	80	WT	sec01	M	CTRL	36688	78	66632	32	21.26035761	4.802497299
504	4	yng	M1	Brn01	20240211	80	WT	sec01	M	CTRL	34699	71	31982	9	20.46168477	2.814082922
504	5	yng	M1	Brn01	20240211	80	WT	sec01	M	CTRL	30168	75	26482	15	24.86077963	5.664224756
504	6	yng	M1	Brn01	20240211	80	WT	sec01	M	CTRL	20912	42	44182	8	20.0841622	1.810692137
504	7	yng	M1	Brn01	20240211	80	WT	sec01	M	CTRL	30221	1	16373	9	0.330895735	5.496854578
504	8	yng	M1	Brn01	20240211	80	WT	sec01	M	CTRL	29496	61	22754	6	20.68077027	2.636899007
505	1	yng	M2	Brn01	20240211	80	WT	sec01	M	CTRL	37829	38	21305	8	10.04520342	3.754987092
505	2	yng	M2	Brn01	20240211	80	WT	sec01	M	CTRL	20125	50	4550	3	24.8447205	6.593406593
505	3	yng	M2	Brn01	20240211	80	WT	sec01	M	CTRL	8129	4	91151	38	4.920654447	4.16890654
505	4	yng	M2	Brn01	20240211	80	WT	sec01	M	CTRL	33637	43	38558	3	12.78354193	0.778048654
505	5	yng	M2	Brn01	20240211	80	WT	sec01	M	CTRL	28832	65	48417	8	22.54439512	1.652312204
505	6	yng	M2	Brn01	20240211	80	WT	sec01	M	CTRL	35974	115	39858	9	31.96753211	2.258015957
505	7	yng	M2	Brn01	20240211	80	WT	sec01	M	CTRL	34090	49	37412	12	14.37371663	3.207526997
505	8	yng	M2	Brn01	20240211	80	WT	sec01	M	CTRL	20040	35	81273	17	17.46506986	2.091715576
505	9	yng	M2	Brn01	20240211	80	WT	sec01	M	CTRL	22810	20	39043	2	8.768084174	0.512255718
505	10	yng	M2	Brn01	20240211	80	WT	sec01	M	CTRL	39081	99	36172	5	25.33200276	1.38228464
505	11	yng	M2	Brn01	20240211	80	WT	sec01	M	CTRL	30557	13	43047	4	4.25434434	0.929216902
507	1	yng	M2	Brn01	20240211	80	WT	sec01	M	CTRL	29723	127	53799	18	42.72785385	3.345787096
507	2	yng	M2	Brn01	20240211	80	WT	sec01	M	CTRL	37446	99	27972	16	26.43807082	5.72000572
507	3	yng	M2	Brn01	20240211	80	WT	sec01	M	CTRL	8128	2	51810	22	2.460629921	4.246284501
507	4	yng	M2	Brn01	20240211	80	WT	sec01	M	CTRL	26879	45	43047	18	16.74169426	4.181476061
507	5	yng	M2	Brn01	20240211	80	WT	sec01	M	CTRL	36702	103	39060	7	28.06386573	1.792114695
507	6	yng	M2	Brn01	20240211	80	WT	sec01	M	CTRL	30911	49	33994	12	15.85196208	3.530034712
507	7	yng	M2	Brn01	20240211	80	WT	sec01	M	CTRL	22583	63	36647	23	27.89709073	6.276093541
507	8	yng	M2	Brn01	20240211	80	WT	sec01	M	CTRL	30255	98	48750	37	32.39134027	7.58974359
507	9	yng	M2	Brn01	20240211	80	WT	sec01	M	CTRL	28317	82	24258	20	28.95786983	8.244702778
507	10	yng	M2	Brn01	20240211	80	WT	sec01	M	CTRL	11580	2	20833	22	1.727115717	10.56016896
507	11	yng	M2	Brn01	20240211	80	WT	sec01	M	CTRL	25648	30	21641	6	11.69681847	2.772515133
507	12	yng	M2	Brn01	20240211	80	WT	sec01	M	CTRL	31836	73	40253	13	22.93001633	3.229572951
507	13	yng	M2	Brn01	20240211	80	WT	sec01	M	CTRL	16949	39	21982	9	23.01020709	4.094258939
507	14	yng	M2	Brn01	20240211	80	WT	sec01	M	CTRL	14599	34	54938	17	23.28926639	3.094397321
508	1	yng	M2	Brn01	20240211	80	WT	sec01	M	CTRL	53743	126	76209	33	23.44491376	4.330197221
508	2	yng	M2	Brn01	20240211	80	WT	sec01	M	CTRL	13575	0	28594	12	0	4.196684619
508	3	yng	M2	Brn01	20240211	80	WT	sec01	M	CTRL	56661	144	28594	29	25.41430614	10.14198783
508	4	yng	M2	Brn01	20240211	80	WT	sec01	M	CTRL	37246	106	93417	85	28.45943189	9.098986266
508	5	yng	M2	Brn01	20240211	80	WT	sec01	M	CTRL	42949	49	87227	15	11.4088803	1.719651025
508	6	yng	M2	Brn01	20240211	80	WT	sec01	M	CTRL	38796	88	65210	10	22.6827508	1.533507131
508	7	yng	M2	Brn01	20240211	80	WT	sec01	M	CTRL	30533	90	42170	24	29.47630433	5.691249704
508	8	yng	M2	Brn01	20240211	80	WT	sec01	M	CTRL	39443	105	37827	20	26.62069315	5.287228699
508	9	yng	M2	Brn01	20240211	80	WT	sec01	M	CTRL	61062	166	34857	4	27.18548361	1.147545687
509	1	yng	M2	Brn01	20240211	80	WT	sec01	M	CTRL	39214	100	19937	8	25.50109655	4.012639815
509	2	yng	M2	Brn01	20240211	80	WT	sec01	M	CTRL	8247	10	31351	23	12.12562144	7.336289114
509	3	yng	M2	Brn01	20240211	80	WT	sec01	M	CTRL	15033	19	40692	36	12.63886117	8.846947803
509	4	yng	M2	Brn01	20240211	80	WT	sec01	M	CTRL	73333	241	35312	10	32.86378574	2.831898505
509	5	yng	M2	Brn01	20240211	80	WT	sec01	M	CTRL	20324	30	64396	47	14.76087384	7.298589975
509	6	yng	M2	Brn01	20240211	80	WT	sec01	M	CTRL	66903	103	109223	73	15.39542322	6.683573973
509	7	yng	M2	Brn01	20240211	80	WT	sec01	M	CTRL	24665	1	82525	62	0.4054328	7.512874886
509	8	yng	M2	Brn01	20240211	80	WT	sec01	M	CTRL	60960	154	70257	57	25.26246719	8.113070584
510	1	yng	M2	Brn01	20240211	80	WT	sec01	M	CTRL	28496	53	28146	2	18.59910163	0.710580544
510	2	yng	M2	Brn01	20240211	80	WT	sec01	M	CTRL	26344	63	81315	14	23.9143638	1.721699563
510	3	yng	M2	Brn01	20240211	80	WT	sec01	M	CTRL	25292	50	8656	5	19.76909695	5.776340111
510	4	yng	M2	Brn01	20240211	80	WT	sec01	M	CTRL	21298	0	19646	4	0	2.03603787
510	5	yng	M2	Brn01	20240211	80	WT	sec01	M	CTRL	27901	34	20244	4	12.18594316	1.975894092
510	6	yng	M2	Brn01	20240211	80	WT	sec01	M	CTRL	31558	3	20166	0	0.950630585	0
510	7	yng	M2	Brn01	20240211	80	WT	sec01	M	CTRL	23430	5	51132	8	2.134016219	1.564577955
510	8	yng	M2	Brn01	20240211	80	WT	sec01	M	CTRL	24222	63	39060	2	26.00941293	0.51203277
511	1	yng	M2	Brn01	20240211	80	WT	sec01	M	CTRL	8972	0	44413	38	0	8.556053408
511	2	yng	M2	Brn01	20240211	80	WT	sec01	M	CTRL	49303	140	22012	2	28.39583798	0.908595312
511	3	yng	M2	Brn01	20240211	80	WT	sec01	M	CTRL	47192	90	54417	24	19.07102899	4.41038646
511	4	yng	M2	Brn01	20240211	80	WT	sec01	M	CTRL	24482	39	43826	2	15.93007107	0.456350112
511	5	yng	M2	Brn01	20240211	80	WT	sec01	M	CTRL	47352	126	38463	46	26.60922453	11.95954554
511	6	yng	M2	Brn01	20240211	80	WT	sec01	M	CTRL	21622	0	66165	17	0	2.56933424
512	1	yng	M2	Brn01	20240211	80	WT	sec01	M	CTRL	35725	104	22187	1	29.11126662	0.450714382
512	2	yng	M2	Brn01	20240211	80	WT	sec01	M	CTRL	28950	43	43627	12	14.85319516	2.750590231
512	3	yng	M2	Brn01	20240211	80	WT	sec01	M	CTRL	31765	62	33667	7	19.51833779	2.079187335
512	4	yng	M2	Brn01	20240211	80	WT	sec01	M	CTRL	38295	59	31849	12	15.40671106	3.767779208
512	5	yng	M2	Brn01	20240211	80	WT	sec01	M	CTRL	38979	60	24575	8	15.39290387	3.255340793
513	1	yng	M2	Brn01	20240211	80	WT	sec01	M	CTRL	33793	94	21094	5	27.81641168	2.370342277
513	2	yng	M2	Brn01	20240211	80	WT	sec01	M	CTRL	29329	17	23811	6	5.796310819	2.51984377
513	3	yng	M2	Brn01	20240211	80	WT	sec01	M	CTRL	54564	129	20871	1	23.64196173	0.479133726
513	4	yng	M2	Brn01	20240211	80	WT	sec01	M	CTRL	21597	0	49395	2	0	0.404899281
513	5	yng	M2	Brn01	20240211	80	WT	sec01	M	CTRL	56573	177	37048	4	31.2870097	1.079680415
513	6	yng	M2	Brn01	20240211	80	WT	sec01	M	CTRL	41739	4	21264	4	0.958336328	1.881113619
514	1	yng	M2	Brn01	20240211	80	WT	sec01	M	CTRL	24947	3	24037	42	1.202549405	17.47306236
514	2	yng	M2	Brn01	20240211	80	WT	sec01	M	CTRL	58553	117	28386	7	19.98189674	2.466004368
514	3	yng	M2	Brn01	20240211	80	WT	sec01	M	CTRL	18115	31	85019	69	17.11288987	8.115832931
514	4	yng	M2	Brn01	20240211	80	WT	sec01	M	CTRL	23505	56	25652	7	23.82471815	2.72883206
514	5	yng	M2	Brn01	20240211	80	WT	sec01	M	CTRL	32714	89	78467	78	27.20547778	9.940484535
516	1	yng	S1	Brn01	20240211	80	WT	sec01	M	CTRL	28714	29	19953	11	10.09960298	5.512955445
516	2	yng	S1	Brn01	20240211	80	WT	sec01	M	CTRL	26729	40	54442	30	14.96501927	5.51045149
516	3	yng	S1	Brn01	20240211	80	WT	sec01	M	CTRL	20244	43	18557	5	21.24086149	2.694401035
516	4	yng	S1	Brn01	20240211	80	WT	sec01	M	CTRL	11792	31	32219	6	26.2890095	1.862255191
516	5	yng	S1	Brn01	20240211	80	WT	sec01	M	CTRL	22115	37	27159	10	16.73072575	3.682020693
516	6	yng	S1	Brn01	20240211	80	WT	sec01	M	CTRL	20498	28	32382	21	13.65986926	6.485084306
516	7	yng	S1	Brn01	20240211	80	WT	sec01	M	CTRL	17984	58	24422	7	32.25088968	2.866268119
516	8	yng	S1	Brn01	20240211	80	WT	sec01	M	CTRL	21134	54	50654	14	25.55124444	2.763848857
519	1	yng	S1	Brn01	20240211	80	WT	sec01	M	CTRL	49215	141	71809	33	28.64980189	4.595524238
519	2	yng	S1	Brn01	20240211	80	WT	sec01	M	CTRL	57586	147	20335	3	25.52703782	1.475288911
520	1	yng	S1	Brn01	20240211	80	WT	sec01	M	CTRL	37074	80	32261	16	21.57846469	4.959548681
520	2	yng	S1	Brn01	20240211	80	WT	sec01	M	CTRL	16995	5	24885	8	2.942041777	3.214788025
520	3	yng	S1	Brn01	20240211	80	WT	sec01	M	CTRL	13589	1	8740	11	0.735889322	12.58581236
520	4	yng	S1	Brn01	20240211	80	WT	sec01	M	CTRL	29538	39	15656	8	13.2033313	5.109862034
520	5	yng	S1	Brn01	20240211	80	WT	sec01	M	CTRL	16168	30	15435	6	18.55517071	3.887269193
522	1	yng	S1	Brn01	20240211	80	WT	sec01	M	CTRL	25034	33	30043	5	13.18207238	1.664281197
522	2	yng	S1	Brn01	20240211	80	WT	sec01	M	CTRL	30207	82	21491	21	27.14602576	9.771532269
522	3	yng	S1	Brn01	20240211	80	WT	sec01	M	CTRL	24321	24	81164	76	9.868015295	9.363757331
522	4	yng	S1	Brn01	20240211	80	WT	sec01	M	CTRL	20381	28	6022	13	13.73828566	21.58751245
522	5	yng	S1	Brn01	20240211	80	WT	sec01	M	CTRL	22381	19	12340	19	8.48934364	15.39708266
522	6	yng	S1	Brn01	20240211	80	WT	sec01	M	CTRL	24414	65	8900	25	26.62406816	28.08988764
522	7	yng	S1	Brn01	20240211	80	WT	sec01	M	CTRL	11056	25	16761	10	22.6121563	5.966231132
522	8	yng	S1	Brn01	20240211	80	WT	sec01	M	CTRL	22221	10	54181	48	4.500247514	8.859194182
522	9	yng	S1	Brn01	20240211	80	WT	sec01	M	CTRL	22466	23	29067	59	10.23769251	20.29793236
522	10	yng	S1	Brn01	20240211	80	WT	sec01	M	CTRL	21906	34	43049	12	15.52086186	2.787521197
523	1	yng	S1	Brn01	20240211	80	WT	sec01	M	CTRL	26995	36	29574	8	13.33580293	2.705078785
523	2	yng	S1	Brn01	20240211	80	WT	sec01	M	CTRL	28064	89	23260	11	31.71322691	4.729148753
523	3	yng	S1	Brn01	20240211	80	WT	sec01	M	CTRL	16244	36	17156	7	22.16202906	4.080205176
523	4	yng	S1	Brn01	20240211	80	WT	sec01	M	CTRL	13711	26	13122	3	18.96287652	2.286236854
523	5	yng	S1	Brn01	20240211	80	WT	sec01	M	CTRL	28136	59	19074	22	20.96957634	11.53402537
523	6	yng	S1	Brn01	20240211	80	WT	sec01	M	CTRL	26641	26	30132	24	9.759393416	7.964954202
523	7	yng	S1	Brn01	20240211	80	WT	sec01	M	CTRL	18428	35	9752	4	18.99283699	4.101722724
523	8	yng	S1	Brn01	20240211	80	WT	sec01	M	CTRL	15195	29	15289	28	19.0852254	18.31382039
523	9	yng	S1	Brn01	20240211	80	WT	sec01	M	CTRL	21851	27	21667	9	12.35641389	4.15378225
523	10	yng	S1	Brn01	20240211	80	WT	sec01	M	CTRL	21779	54	40753	21	24.79452684	5.152994872
523	11	yng	S1	Brn01	20240211	80	WT	sec01	M	CTRL	27458	45	33648	46	16.38866633	13.67094627
523	12	yng	S1	Brn01	20240211	80	WT	sec01	M	CTRL	24813	26	23137	26	10.47837827	11.23741194
523	13	yng	S1	Brn01	20240211	80	WT	sec01	M	CTRL	35594	94	23570	12	26.40894533	5.09121765
523	14	yng	S1	Brn01	20240211	80	WT	sec01	M	CTRL	21717	21	32555	13	9.669843901	3.993242205
524	1	old	M1	Brn01	20240215	160	WT	sec01	M	KA	10304	3	85503	64	2.911490683	7.485117481
524	2	old	M1	Brn01	20240215	160	WT	sec01	M	KA	33649	67	29160	6	19.91143868	2.057613169
524	3	old	M1	Brn01	20240215	160	WT	sec01	M	KA	29630	20	35734	6	6.749915626	1.679073152
524	4	old	M1	Brn01	20240215	160	WT	sec01	M	KA	19085	5	23297	6	2.619858528	2.575438898
524	5	old	M1	Brn01	20240215	160	WT	sec01	M	KA	37048	131	93212	25	35.35953358	2.682058104
524	6	old	M1	Brn01	20240215	160	WT	sec01	M	KA	29772	84	35721	4	28.21442967	1.11978948
524	7	old	M1	Brn01	20240215	160	WT	sec01	M	KA	13761	19	43864	5	13.80713611	1.139886923
524	8	old	M1	Brn01	20240215	160	WT	sec01	M	KA	27219	73	43136	11	26.81950108	2.550074184
524	9	old	M1	Brn01	20240215	160	WT	sec01	M	KA	36581	100	57315	20	27.3365955	3.489487918
524	10	old	M1	Brn01	20240215	160	WT	sec01	M	KA	34010	73	19982	10	21.46427521	5.004504054
524	11	old	M1	Brn01	20240215	160	WT	sec01	M	KA	34412	91	34410	5	26.44426363	1.453065969
525	1	old	M1	Brn01	20240215	160	WT	sec01	M	KA	37431	114	56369	79	30.45603911	14.01479537
525	2	old	M1	Brn01	20240215	160	WT	sec01	M	KA	41541	112	21398	0	26.96131533	0
525	3	old	M1	Brn01	20240215	160	WT	sec01	M	KA	33225	85	22711	4	25.58314522	1.761261063
525	4	old	M1	Brn01	20240215	160	WT	sec01	M	KA	25057	31	34230	11	12.37179231	3.213555361
526	1	old	M1	Brn01	20240215	160	WT	sec01	M	KA	26786	84	40656	17	31.3596655	4.181424636
526	2	old	M1	Brn01	20240215	160	WT	sec01	M	KA	43358	103	52630	7	23.75570829	1.330039901
526	3	old	M1	Brn01	20240215	160	WT	sec01	M	KA	24803	46	51848	5	18.54614361	0.964357352
526	4	old	M1	Brn01	20240215	160	WT	sec01	M	KA	30495	87	31413	13	28.52926709	4.138414032
526	5	old	M1	Brn01	20240215	160	WT	sec01	M	KA	39822	66	83855	22	16.5737532	2.623576412
526	6	old	M1	Brn01	20240215	160	WT	sec01	M	KA	38043	130	73935	12	34.17185816	1.623047271
526	7	old	M1	Brn01	20240215	160	WT	sec01	M	KA	35229	83	39905	25	23.56013512	6.264879088
526	8	old	M1	Brn01	20240215	160	WT	sec01	M	KA	32328	112	24568	1	34.64488988	0.40703354
527	1	old	M1	Brn01	20240215	160	WT	sec01	M	KA	51444	69	35893	25	13.41264287	6.965146407
527	2	old	M1	Brn01	20240215	160	WT	sec01	M	KA	11986	1	28903	5	0.834306691	1.729924229
527	3	old	M1	Brn01	20240215	160	WT	sec01	M	KA	22940	39	30816	6	17.00087184	1.947040498
527	4	old	M1	Brn01	20240215	160	WT	sec01	M	KA	37662	70	168148	37	18.58637353	2.200442467
527	5	old	M1	Brn01	20240215	160	WT	sec01	M	KA	62553	192	30490	20	30.69397151	6.559527714
527	6	old	M1	Brn01	20240215	160	WT	sec01	M	KA	42931	102	93578	41	23.75905523	4.38137169
528	1	old	M1	Brn01	20240215	160	WT	sec01	M	KA	30784	61	22855	6	19.81548857	2.625246117
528	2	old	M1	Brn01	20240215	160	WT	sec01	M	KA	33439	90	48722	15	26.91468046	3.078691351
528	3	old	M1	Brn01	20240215	160	WT	sec01	M	KA	25621	68	27189	5	26.54072831	1.838978999
528	4	old	M1	Brn01	20240215	160	WT	sec01	M	KA	15574	48	16574	8	30.82059843	4.826837215
528	5	old	M1	Brn01	20240215	160	WT	sec01	M	KA	32260	81	47657	21	25.10849349	4.406488029
528	6	old	M1	Brn01	20240215	160	WT	sec01	M	KA	13155	13	38182	15	9.882174078	3.928552721
528	7	old	M1	Brn01	20240215	160	WT	sec01	M	KA	68686	161	53321	16	23.44000233	3.00069391
528	8	old	M1	Brn01	20240215	160	WT	sec01	M	KA	8075	8	26442	7	9.907120743	2.647303532
528	9	old	M1	Brn01	20240215	160	WT	sec01	M	KA	17508	36	48158	6	20.56202879	1.245898916
529	1	old	M1	Brn01	20240215	160	WT	sec01	M	KA	10390	2	32845	4	1.924927815	1.217841376
529	2	old	M1	Brn01	20240215	160	WT	sec01	M	KA	31425	66	29907	15	21.00238663	5.015548199
529	3	old	M1	Brn01	20240215	160	WT	sec01	M	KA	23550	73	14288	5	30.99787686	3.49944009
529	4	old	M1	Brn01	20240215	160	WT	sec01	M	KA	23057	46	38844	2	19.95055731	0.514880033
529	5	old	M1	Brn01	20240215	160	WT	sec01	M	KA	43683	105	35283	17	24.03681066	4.818184395
529	6	old	M1	Brn01	20240215	160	WT	sec01	M	KA	25828	32	10763	5	12.38965464	4.645544922
530	1	old	M1	Brn01	20240215	160	WT	sec01	M	KA	37108	101	23460	13	27.2178506	5.541346974
530	2	old	M1	Brn01	20240215	160	WT	sec01	M	KA	52057	135	20515	8	25.93311178	3.899585669
530	3	old	M1	Brn01	20240215	160	WT	sec01	M	KA	56481	143	21927	1	25.31824861	0.45605874
530	4	old	M1	Brn01	20240215	160	WT	sec01	M	KA	9879	8	48588	10	8.097985626	2.058121347
531	1	old	M1	Brn01	20240215	160	WT	sec01	M	KA	45849	133	30600	3	29.00826627	0.980392157
531	2	old	M1	Brn01	20240215	160	WT	sec01	M	KA	32297	90	78838	23	27.8663653	2.91737487
531	3	old	M1	Brn01	20240215	160	WT	sec01	M	KA	14711	4	36370	6	2.719053769	1.649711301
531	4	old	M1	Brn01	20240215	160	WT	sec01	M	KA	28164	73	47361	19	25.91961369	4.011739617
531	5	old	M1	Brn01	20240215	160	WT	sec01	M	KA	20596	43	31841	3	20.87784036	0.942181464
531	6	old	M1	Brn01	20240215	160	WT	sec01	M	KA	50349	76	53869	8	15.09463942	1.485084186
532	1	old	M1	Brn01	20240215	160	WT	sec01	M	KA	34715	93	37595	19	26.78957223	5.053863546
532	2	old	M1	Brn01	20240215	160	WT	sec01	M	KA	58028	188	37394	7	32.39815262	1.871958068
532	3	old	M1	Brn01	20240215	160	WT	sec01	M	KA	49204	136	44653	23	27.64002927	5.150829731
532	4	old	M1	Brn01	20240215	160	WT	sec01	M	KA	39983	78	45582	11	19.50829102	2.413233294
532	5	old	M1	Brn01	20240215	160	WT	sec01	M	KA	50849	144	115256	30	28.31914099	2.602901367
532	6	old	M1	Brn01	20240215	160	WT	sec01	M	KA	21811	31	91815	38	14.21301178	4.138757284
533	1	old	M1	Brn01	20240215	160	WT	sec01	M	KA	9897	12	30513	28	12.12488633	9.176416609
533	2	old	M1	Brn01	20240215	160	WT	sec01	M	KA	14588	5	34347	5	3.427474637	1.455731214
533	3	old	M1	Brn01	20240215	160	WT	sec01	M	KA	22782	23	63316	38	10.09568958	6.001642555
533	4	old	M1	Brn01	20240215	160	WT	sec01	M	KA	21460	52	20416	2	24.23112768	0.979623824
533	5	old	M1	Brn01	20240215	160	WT	sec01	M	KA	21919	55	49950	13	25.0923856	2.602602603
533	6	old	M1	Brn01	20240215	160	WT	sec01	M	KA	27519	69	47201	20	25.07358552	4.237198364
533	7	old	M1	Brn01	20240215	160	WT	sec01	M	KA	30355	74	34069	15	24.3781914	4.402829552
533	8	old	M1	Brn01	20240215	160	WT	sec01	M	KA	35096	107	36132	6	30.48780488	1.660577881
533	9	old	M1	Brn01	20240215	160	WT	sec01	M	KA	22370	60	21728	6	26.82163612	2.761413844
533	10	old	M1	Brn01	20240215	160	WT	sec01	M	KA	24515	45	25843	10	18.3561085	3.869519793
533	11	old	M1	Brn01	20240215	160	WT	sec01	M	KA	30487	67	58582	18	21.97658018	3.072616162
533	12	old	M1	Brn01	20240215	160	WT	sec01	M	KA	9243	10	38404	5	10.81899816	1.301947714
533	13	old	M1	Brn01	20240215	160	WT	sec01	M	KA	9239	21	41542	9	22.72973266	2.166482114
534	1	old	M2	Brn01	20240215	160	WT	sec01	M	KA	26985	45	37911	11	16.67593107	2.901532537
534	2	old	M2	Brn01	20240215	160	WT	sec01	M	KA	25778	25	23464	6	9.698192257	2.557108762
534	3	old	M2	Brn01	20240215	160	WT	sec01	M	KA	38234	57	25696	6	14.90819689	2.334993773
534	4	old	M2	Brn01	20240215	160	WT	sec01	M	KA	34321	39	44758	23	11.36330526	5.138746146
534	5	old	M2	Brn01	20240215	160	WT	sec01	M	KA	23683	30	29672	21	12.66731411	7.077379348
534	6	old	M2	Brn01	20240215	160	WT	sec01	M	KA	30324	36	38768	22	11.87178472	5.674783326
535	1	old	M2	Brn01	20240215	160	WT	sec01	M	KA	33958	108	24278	15	31.80399317	6.178433149
535	2	old	M2	Brn01	20240215	160	WT	sec01	M	KA	69116	165	123408	49	23.87290931	3.970569169
535	3	old	M2	Brn01	20240215	160	WT	sec01	M	KA	30025	94	94918	32	31.30724396	3.371331044
536	1	old	M2	Brn01	20240215	160	WT	sec01	M	KA	8373	10	129933	38	11.9431506	2.924584209
536	2	old	M2	Brn01	20240215	160	WT	sec01	M	KA	34809	51	43590	11	14.65138326	2.523514568
536	3	old	M2	Brn01	20240215	160	WT	sec01	M	KA	43469	104	22920	6	23.92509605	2.617801047
537	1	old	M2	Brn01	20240215	160	WT	sec01	M	KA	35990	56	24381	11	15.55987774	4.511709938
537	2	old	M2	Brn01	20240215	160	WT	sec01	M	KA	36139	41	30154	7	11.34508426	2.321416727
537	3	old	M2	Brn01	20240215	160	WT	sec01	M	KA	29650	44	29977	10	14.83979764	3.33589085
537	4	old	M2	Brn01	20240215	160	WT	sec01	M	KA	28602	76	20767	1	26.57156842	0.481533202
537	5	old	M2	Brn01	20240215	160	WT	sec01	M	KA	19969	38	25221	2	19.02949572	0.792989969
537	6	old	M2	Brn01	20240215	160	WT	sec01	M	KA	23623	43	51214	13	18.20259916	2.538368415
537	7	old	M2	Brn01	20240215	160	WT	sec01	M	KA	8946	16	76375	15	17.88508831	1.963993453
539	1	old	M2	Brn01	20240215	160	WT	sec01	M	KA	25879	78	36171	7	30.14026817	1.935251997
539	2	old	M2	Brn01	20240215	160	WT	sec01	M	KA	22462	66	37074	4	29.38295788	1.078923235
539	3	old	M2	Brn01	20240215	160	WT	sec01	M	KA	21507	32	46412	26	14.87887664	5.601999483
539	4	old	M2	Brn01	20240215	160	WT	sec01	M	KA	25625	80	23317	2	31.2195122	0.857743277
539	5	old	M2	Brn01	20240215	160	WT	sec01	M	KA	44994	53	36067	8	11.77934836	2.218094103
539	6	old	M2	Brn01	20240215	160	WT	sec01	M	KA	23816	65	74495	21	27.29257642	2.81898114
539	7	old	M2	Brn01	20240215	160	WT	sec01	M	KA	21769	61	76395	13	28.02149846	1.701682047
539	8	old	M2	Brn01	20240215	160	WT	sec01	M	KA	25166	82	88166	35	32.5836446	3.969784271
539	9	old	M2	Brn01	20240215	160	WT	sec01	M	KA	43448	123	23500	3	28.30970355	1.276595745
540	1	old	M2	Brn01	20240215	160	WT	sec01	M	KA	27147	4	24410	7	1.473459314	2.867677181
540	2	old	M2	Brn01	20240215	160	WT	sec01	M	KA	32742	100	24804	12	30.54181174	4.837929366
540	3	old	M2	Brn01	20240215	160	WT	sec01	M	KA	37710	121	25078	4	32.08697958	1.595023527
540	4	old	M2	Brn01	20240215	160	WT	sec01	M	KA	15609	10	57634	6	6.406560318	1.041052157
540	5	old	M2	Brn01	20240215	160	WT	sec01	M	KA	38083	113	31976	3	29.67203214	0.938203653
541	1	old	M2	Brn01	20240215	160	WT	sec01	M	KA	15211	20	41159	16	13.14837946	3.887363639
541	2	old	M2	Brn01	20240215	160	WT	sec01	M	KA	27806	52	20576	1	18.70099978	0.48600311
541	3	old	M2	Brn01	20240215	160	WT	sec01	M	KA	47740	45	41903	12	9.426057813	2.863756772
541	4	old	M2	Brn01	20240215	160	WT	sec01	M	KA	10561	0	84825	34	0	4.008252284
541	5	old	M2	Brn01	20240215	160	WT	sec01	M	KA	9087	11	20416	3	12.10520524	1.469435737
541	6	old	M2	Brn01	20240215	160	WT	sec01	M	KA	18500	6	31901	10	3.243243243	3.134697972
541	7	old	M2	Brn01	20240215	160	WT	sec01	M	KA	44873	58	64206	11	12.92536715	1.713235523
541	8	old	M2	Brn01	20240215	160	WT	sec01	M	KA	24361	10	22100	8	4.104921801	3.619909502
542	1	old	M2	Brn01	20240215	160	WT	sec01	M	KA	52344	136	40592	3	25.98196546	0.739061884
542	2	old	M2	Brn01	20240215	160	WT	sec01	M	KA	12823	10	61652	11	7.798487094	1.784208136
542	3	old	M2	Brn01	20240215	160	WT	sec01	M	KA	13827	2	59515	15	1.446445361	2.520373015
543	1	old	M2	Brn01	20240215	160	WT	sec01	M	KA	39388	82	26694	17	20.81852341	6.368472316
543	2	old	M2	Brn01	20240215	160	WT	sec01	M	KA	43127	106	39602	13	24.57857027	3.282662492
543	3	old	M2	Brn01	20240215	160	WT	sec01	M	KA	19421	42	29679	3	21.62607487	1.010815728
543	4	old	M2	Brn01	20240215	160	WT	sec01	M	KA	12108	21	22855	6	17.34390486	2.625246117
543	5	old	M2	Brn01	20240215	160	WT	sec01	M	KA	39979	110	20026	3	27.51444508	1.498052532
543	6	old	M2	Brn01	20240215	160	WT	sec01	M	KA	16311	20	33332	38	12.26166391	11.40045602
543	7	old	M2	Brn01	20240215	160	WT	sec01	M	KA	18019	23	58327	34	12.76430435	5.829204314
543	8	old	M2	Brn01	20240215	160	WT	sec01	M	KA	27417	80	53345	12	29.17897655	2.24950792
544	1	old	S1	Brn01	20240215	160	WT	sec01	M	KA	18518	4	30414	18	2.160060482	5.918327086
544	2	old	S1	Brn01	20240215	160	WT	sec01	M	KA	33153	110	9398	1	33.1795011	1.064056182
544	3	old	S1	Brn01	20240215	160	WT	sec01	M	KA	13729	17	18556	17	12.38254789	9.161457211
544	4	old	S1	Brn01	20240215	160	WT	sec01	M	KA	36448	96	15262	4	26.33889377	2.620888481
544	5	old	S1	Brn01	20240215	160	WT	sec01	M	KA	27085	75	20745	7	27.69060366	3.374307062
544	6	old	S1	Brn01	20240215	160	WT	sec01	M	KA	8542	5	25691	26	5.85343011	10.12027558
544	7	old	S1	Brn01	20240215	160	WT	sec01	M	KA	35002	116	46190	27	33.14096337	5.845421087
544	8	old	S1	Brn01	20240215	160	WT	sec01	M	KA	30828	71	27057	1	23.03101077	0.369590125
544	9	old	S1	Brn01	20240215	160	WT	sec01	M	KA	41237	103	73086	37	24.97756869	5.062529075
546	1	old	S1	Brn01	20240215	160	WT	sec01	M	KA	26938	73	49501	50	27.09926498	10.10080604
546	2	old	S1	Brn01	20240215	160	WT	sec01	M	KA	41218	69	27575	4	16.74025911	1.450589302
546	3	old	S1	Brn01	20240215	160	WT	sec01	M	KA	36830	92	32648	8	24.97963617	2.450379809
546	4	old	S1	Brn01	20240215	160	WT	sec01	M	KA	31312	57	38867	8	18.2038835	2.058301387
547	1	old	S1	Brn01	20240215	160	WT	sec01	M	KA	33215	22	15595	4	6.623513473	2.564924655
547	2	old	S1	Brn01	20240215	160	WT	sec01	M	KA	20409	45	8962	2	22.04909599	2.231644722
547	3	old	S1	Brn01	20240215	160	WT	sec01	M	KA	11967	8	34755	6	6.685050556	1.726370306
547	4	old	S1	Brn01	20240215	160	WT	sec01	M	KA	39781	118	36996	34	29.66240165	9.190182722
547	5	old	S1	Brn01	20240215	160	WT	sec01	M	KA	38035	99	24585	21	26.02865782	8.541793777
547	6	old	S1	Brn01	20240215	160	WT	sec01	M	KA	28087	26	35001	15	9.256951615	4.28559184
548	1	old	S1	Brn01	20240215	160	WT	sec01	M	KA	44241	26	22366	6	5.876901517	2.682643298
548	2	old	S1	Brn01	20240215	160	WT	sec01	M	KA	16805	2	29598	11	1.190121988	3.716467329
548	3	old	S1	Brn01	20240215	160	WT	sec01	M	KA	52597	96	35982	28	18.25199156	7.781668612
549	1	old	S1	Brn01	20240215	160	WT	sec01	M	KA	34173	40	29263	13	11.70514734	4.442470013
549	2	old	S1	Brn01	20240215	160	WT	sec01	M	KA	44689	17	34516	29	3.804068115	8.401900568
549	3	old	S1	Brn01	20240215	160	WT	sec01	M	KA	29236	27	42040	29	9.235189492	6.898192198
549	4	old	S1	Brn01	20240215	160	WT	sec01	M	KA	10860	10	39134	17	9.208103131	4.344048653
549	5	old	S1	Brn01	20240215	160	WT	sec01	M	KA	31696	75	34924	17	23.66229177	4.867712748
549	6	old	S1	Brn01	20240215	160	WT	sec01	M	KA	23630	57	22544	3	24.12187897	1.330731015
549	7	old	S1	Brn01	20240215	160	WT	sec01	M	KA	29453	84	39509	18	28.52001494	4.555923967
551	1	old	S1	Brn01	20240215	160	WT	sec01	M	KA	29705	44	52836	11	14.81232116	2.081913847
551	2	old	S1	Brn01	20240215	160	WT	sec01	M	KA	42955	128	60155	15	29.79862647	2.493558308
551	3	old	S1	Brn01	20240215	160	WT	sec01	M	KA	36014	91	26067	18	25.26795135	6.905282541
551	4	old	S1	Brn01	20240215	160	WT	sec01	M	KA	21364	38	30056	15	17.78693129	4.990684056
552	1	old	S1	Brn01	20240215	160	WT	sec01	M	KA	15143	49	27763	26	32.3581853	9.364982171
552	2	old	S1	Brn01	20240215	160	WT	sec01	M	KA	38325	53	30743	7	13.82909328	2.276941092
552	3	old	S1	Brn01	20240215	160	WT	sec01	M	KA	23338	58	37393	9	24.85217242	2.406867596
552	4	old	S1	Brn01	20240215	160	WT	sec01	M	KA	25201	34	25401	7	13.49152811	2.755797016
552	5	old	S1	Brn01	20240215	160	WT	sec01	M	KA	12724	3	36996	10	2.357749135	2.702994918
552	6	old	S1	Brn01	20240215	160	WT	sec01	M	KA	13092	4	16382	10	3.055300947	6.104260774
552	7	old	S1	Brn01	20240215	160	WT	sec01	M	KA	24829	24	23699	5	9.666116235	2.109793662
552	8	old	S1	Brn01	20240215	160	WT	sec01	M	KA	21506	9	32933	5	4.184878639	1.51823399
552	9	old	S1	Brn01	20240215	160	WT	sec01	M	KA	22604	61	21302	6	26.98637409	2.816636935
552	10	old	S1	Brn01	20240215	160	WT	sec01	M	KA	14036	9	9293	8	6.412083215	8.608630152
553	1	old	S1	Brn01	20240215	160	WT	sec01	M	KA	36844	9	68325	5	2.442731517	0.731796561
553	2	old	S1	Brn01	20240215	160	WT	sec01	M	KA	23477	79	71571	35	33.64995528	4.890248844
553	3	old	S1	Brn01	20240215	160	WT	sec01	M	KA	8541	20	33015	6	23.41646177	1.817355747
553	4	old	S1	Brn01	20240215	160	WT	sec01	M	KA	17599	49	34157	10	27.84249105	2.927657581
553	5	old	S1	Brn01	20240215	160	WT	sec01	M	KA	16079	29	3269	10	18.03594751	30.59039462
553	6	old	S1	Brn01	20240215	160	WT	sec01	M	KA	19865	8	28080	17	4.027183489	6.054131054
554	1	old	M1	Brn01	20240215	160	WT	sec01	M	CTRL	14100	34	27529	26	24.11347518	9.44458571
554	2	old	M1	Brn01	20240215	160	WT	sec01	M	CTRL	20362	53	26334	13	26.02887732	4.936583884
554	3	old	M1	Brn01	20240215	160	WT	sec01	M	CTRL	39495	72	22723	29	18.23015572	12.76239933
554	4	old	M1	Brn01	20240215	160	WT	sec01	M	CTRL	23188	63	8829	5	27.16922546	5.66315551
554	5	old	M1	Brn01	20240215	160	WT	sec01	M	CTRL	10873	1	6585	14	0.919709372	21.26044039
554	6	old	M1	Brn01	20240215	160	WT	sec01	M	CTRL	29942	23	121125	45	7.681517601	3.715170279
554	7	old	M1	Brn01	20240215	160	WT	sec01	M	CTRL	23519	73	17837	0	31.03873464	0
554	8	old	M1	Brn01	20240215	160	WT	sec01	M	CTRL	12742	2	34177	10	1.569612306	2.925944349
555	1	old	M1	Brn01	20240215	160	WT	sec01	M	CTRL	22110	58	24789	10	26.23247399	4.03404736
555	2	old	M1	Brn01	20240215	160	WT	sec01	M	CTRL	24041	45	27418	3	18.71802338	1.094171712
555	3	old	M1	Brn01	20240215	160	WT	sec01	M	CTRL	22286	29	36381	17	13.01265368	4.672768753
556	1	old	M1	Brn01	20240215	160	WT	sec01	M	CTRL	10068	10	27423	10	9.932459277	3.646574044
556	2	old	M1	Brn01	20240215	160	WT	sec01	M	CTRL	8707	22	15738	4	25.26702653	2.541619011
556	3	old	M1	Brn01	20240215	160	WT	sec01	M	CTRL	11629	19	25752	14	16.33846418	5.436470954
556	4	old	M1	Brn01	20240215	160	WT	sec01	M	CTRL	18723	38	38892	10	20.29589275	2.571222874
556	5	old	M1	Brn01	20240215	160	WT	sec01	M	CTRL	16756	39	25744	8	23.27524469	3.107520199
556	6	old	M1	Brn01	20240215	160	WT	sec01	M	CTRL	17547	15	26639	4	8.548469824	1.501557866
556	7	old	M1	Brn01	20240215	160	WT	sec01	M	CTRL	29097	67	25741	12	23.02642884	4.66182355
556	8	old	M1	Brn01	20240215	160	WT	sec01	M	CTRL	21299	23	28453	9	10.79862904	3.163111095
559	1	old	M1	Brn01	20240215	160	WT	sec01	M	CTRL	12413	8	29266	19	6.444856199	6.49217522
559	2	old	M1	Brn01	20240215	160	WT	sec01	M	CTRL	29143	50	24181	16	17.15677864	6.616765229
559	3	old	M1	Brn01	20240215	160	WT	sec01	M	CTRL	17103	38	24816	7	22.21832427	2.820760799
559	4	old	M1	Brn01	20240215	160	WT	sec01	M	CTRL	9782	28	59651	33	28.62400327	5.53217884
559	5	old	M1	Brn01	20240215	160	WT	sec01	M	CTRL	22856	52	20568	3	22.75113756	1.458576429
559	6	old	M1	Brn01	20240215	160	WT	sec01	M	CTRL	46204	141	22279	25	30.51683837	11.2213295
559	7	old	M1	Brn01	20240215	160	WT	sec01	M	CTRL	34820	95	24820	20	27.28317059	8.058017728
560	1	old	M1	Brn01	20240215	160	WT	sec01	M	CTRL	25778	50	21456	13	19.39638451	6.05891126
560	2	old	M1	Brn01	20240215	160	WT	sec01	M	CTRL	31465	61	45244	25	19.38662005	5.525594554
560	3	old	M1	Brn01	20240215	160	WT	sec01	M	CTRL	23216	46	35016	30	19.81392143	8.567511995
560	4	old	M1	Brn01	20240215	160	WT	sec01	M	CTRL	9701	24	46369	28	24.73971755	6.038517113
560	5	old	M1	Brn01	20240215	160	WT	sec01	M	CTRL	24760	29	52946	30	11.71243942	5.666150417
560	6	old	M1	Brn01	20240215	160	WT	sec01	M	CTRL	18842	45	23086	8	23.88281499	3.465303647
560	7	old	M1	Brn01	20240215	160	WT	sec01	M	CTRL	12062	9	40368	26	7.461449179	6.440745145
561	1	old	M1	Brn01	20240215	160	WT	sec01	M	CTRL	40357	81	43417	5	20.07086751	1.151622636
561	2	old	M1	Brn01	20240215	160	WT	sec01	M	CTRL	35335	65	41756	3	18.39535871	0.718459623
561	3	old	M1	Brn01	20240215	160	WT	sec01	M	CTRL	29984	52	32921	8	17.34258271	2.43005984
561	4	old	M1	Brn01	20240215	160	WT	sec01	M	CTRL	22648	50	23649	9	22.07700459	3.805657745
562	1	old	M1	Brn01	20240215	160	WT	sec01	M	CTRL	27594	83	28930	27	30.07900268	9.332872451
562	2	old	M1	Brn01	20240215	160	WT	sec01	M	CTRL	22630	19	17857	8	8.3959346	4.48003584
562	3	old	M1	Brn01	20240215	160	WT	sec01	M	CTRL	13022	9	18157	5	6.91138074	2.753758881
562	4	old	M1	Brn01	20240215	160	WT	sec01	M	CTRL	32370	27	20121	2	8.341056534	0.993986382
562	5	old	M1	Brn01	20240215	160	WT	sec01	M	CTRL	24165	61	16674	6	25.24312022	3.598416697
562	6	old	M1	Brn01	20240215	160	WT	sec01	M	CTRL	9864	24	55291	20	24.33090024	3.617225227
563	1	old	M1	Brn01	20240215	160	WT	sec01	M	CTRL	18682	24	20007	8	12.8465903	3.99860049
563	2	old	M1	Brn01	20240215	160	WT	sec01	M	CTRL	21653	41	19153	5	18.93502055	2.610557093
563	3	old	M1	Brn01	20240215	160	WT	sec01	M	CTRL	16613	46	31586	11	27.68915909	3.482555563
563	4	old	M1	Brn01	20240215	160	WT	sec01	M	CTRL	20893	55	30194	15	26.32460633	4.967874412
563	5	old	M1	Brn01	20240215	160	WT	sec01	M	CTRL	20779	29	21488	8	13.95639829	3.723008191
563	6	old	M1	Brn01	20240215	160	WT	sec01	M	CTRL	27536	29	22183	8	10.53166764	3.606365235
563	7	old	M1	Brn01	20240215	160	WT	sec01	M	CTRL	29509	60	28459	11	20.33277983	3.8652096
564	1	old	M2	Brn01	20240215	160	WT	sec01	M	CTRL	23214	25	83500	22	10.76936332	2.634730539
564	2	old	M2	Brn01	20240215	160	WT	sec01	M	CTRL	38823	91	25136	7	23.43971357	2.784850414
564	3	old	M2	Brn01	20240215	160	WT	sec01	M	CTRL	25765	42	11763	1	16.30118378	0.850123268
564	4	old	M2	Brn01	20240215	160	WT	sec01	M	CTRL	17486	23	90414	56	13.15337985	6.193731059
564	5	old	M2	Brn01	20240215	160	WT	sec01	M	CTRL	17094	1	10827	6	0.585000585	5.541701302
564	6	old	M2	Brn01	20240215	160	WT	sec01	M	CTRL	33734	85	30089	29	25.19713049	9.638073715
564	7	old	M2	Brn01	20240215	160	WT	sec01	M	CTRL	33370	72	18893	9	21.57626611	4.763669084
564	8	old	M2	Brn01	20240215	160	WT	sec01	M	CTRL	20079	39	51892	22	19.42327805	4.239574501
564	9	old	M2	Brn01	20240215	160	WT	sec01	M	CTRL	29474	73	45574	17	24.76759178	3.730197042
564	10	old	M2	Brn01	20240215	160	WT	sec01	M	CTRL	29071	59	37787	3	20.29513949	0.793923836
564	11	old	M2	Brn01	20240215	160	WT	sec01	M	CTRL	28275	72	20283	2	25.46419098	0.986047429
566	1	old	M2	Brn01	20240215	160	WT	sec01	M	CTRL	26282	58	8853	2	22.06833574	2.259121202
566	2	old	M2	Brn01	20240215	160	WT	sec01	M	CTRL	23257	17	58358	11	7.309627209	1.884917235
566	3	old	M2	Brn01	20240215	160	WT	sec01	M	CTRL	9461	15	29260	8	15.85456083	2.734107997
566	4	old	M2	Brn01	20240215	160	WT	sec01	M	CTRL	10372	23	61833	33	22.17508677	5.336955994
566	5	old	M2	Brn01	20240215	160	WT	sec01	M	CTRL	17575	23	28675	7	13.08677098	2.441150828
566	6	old	M2	Brn01	20240215	160	WT	sec01	M	CTRL	32839	15	31872	10	4.567739578	3.137550201
566	7	old	M2	Brn01	20240215	160	WT	sec01	M	CTRL	26600	76	26063	4	28.57142857	1.534742739
566	8	old	M2	Brn01	20240215	160	WT	sec01	M	CTRL	31097	79	60255	13	25.40437984	2.157497303
567	1	old	M2	Brn01	20240215	160	WT	sec01	M	CTRL	27517	32	58898	14	11.62917469	2.37699073
567	2	old	M2	Brn01	20240215	160	WT	sec01	M	CTRL	24090	38	20288	5	15.77418016	2.464511041
567	3	old	M2	Brn01	20240215	160	WT	sec01	M	CTRL	39708	99	34436	21	24.93200363	6.098269253
[truncated: 1,627 more rows]
