# Supplementary material for: An altered cell-specific subcellular distribution of translesion synthesis DNA polymerase kappa (POLK) in aging mouse neurons
Source: eLife. 2026 May 13;13:RP101533. doi: 10.7554/eLife.101533 (PMC13171111; doi:10.7554/eLife.101533)
Supplement: Figure 7—source data 1. [file elife-101533-fig7-data1.zip]

Archive with 14 entries (13 files):
- Figure7 2/
- __MACOSX/._Figure7 2
- Figure7 2/.DS_Store
- __MACOSX/Figure7 2/._.DS_Store
- Figure7 2/Figure7A1-A2.jasp
- __MACOSX/Figure7 2/._Figure7A1-A2.jasp
- Figure7 2/Figure7A1-A2_data.csv
- __MACOSX/Figure7 2/._Figure7A1-A2_data.csv
- Figure7 2/Figure7B1-B2_data.csv
- __MACOSX/Figure7 2/._Figure7B1-B2_data.csv
- Figure7 2/Figure7B1-B2.jasp
- __MACOSX/Figure7 2/._Figure7B1-B2.jasp
- Figure7 2/Figure7A3-A4_data.csv
- __MACOSX/Figure7 2/._Figure7A3-A4_data.csv
