# Supplementary material for: An altered cell-specific subcellular distribution of translesion synthesis DNA polymerase kappa (POLK) in aging mouse neurons
Source: eLife. 2026 May 13;13:RP101533. doi: 10.7554/eLife.101533 (PMC13171111; doi:10.7554/eLife.101533)
Supplement: Figure 7—source data 1. [file elife-101533-fig7-data1.zip › Figure7 2/Figure7B1-B2_data.csv]

ImageNumber	ObjectNumber	age	age_bracket	area	brain	bregma	date	genotype	Replicate	section	sex	Cell-type	Nuc_Area	Nuc_PolkCount	Cyto_Area	Cyto_PolkCount	NucPolk_perArea	CytoPolk_perArea
4	1	1M	YNG	M1	Brn03	B-0.58	20221116	WT	Rep03	Sec02	F	IN	30,745	177	15,510	1	57.57033664	0.644745326
5	1	1M	YNG	M1	Brn03	B-0.58	20221116	WT	Rep03	Sec02	F	IN	60,296	87	19,890	7	14.42881783	3.519356461
6	1	1M	YNG	M1	Brn03	B-0.58	20221116	WT	Rep03	Sec02	F	IN	53,084	178	64,752	37	33.53176098	5.714109217
6	2	1M	YNG	M1	Brn03	B-0.58	20221116	WT	Rep03	Sec02	F	IN	48,946	140	61,736	51	28.60295019	8.260982247
7	1	1M	YNG	M1	Brn03	B-0.58	20221116	WT	Rep03	Sec02	F	IN	53,084	178	64,752	37	33.53176098	5.714109217
7	2	1M	YNG	M1	Brn03	B-0.58	20221116	WT	Rep03	Sec02	F	IN	48,946	140	61,736	51	28.60295019	8.260982247
9	1	1M	YNG	M1	Brn03	B0.14	20221116	WT	Rep03	Sec01	F	IN	31,751	14	13,077	6	4.409309943	4.588208305
10	1	1M	YNG	M1	Brn03	B0.14	20221116	WT	Rep03	Sec01	F	IN	47,243	140	47,617	40	29.63401985	8.400361216
15	1	1M	YNG	M1	Brn03	B0.14	20221116	WT	Rep03	Sec01	F	IN	58,171	124	50,731	10	21.31646353	1.971181329
28	1	1M	YNG	S1	Brn03	B-0.58	20221116	WT	Rep03	Sec02	F	IN	53,379	236	53,835	213	44.21214335	39.56533853
28	2	1M	YNG	S1	Brn03	B-0.58	20221116	WT	Rep03	Sec02	F	IN	49,341	227	44,606	166	46.00636388	37.21472448
28	3	1M	YNG	S1	Brn03	B-0.58	20221116	WT	Rep03	Sec02	F	IN	47,564	234	49,921	219	49.19687158	43.86931352
29	1	1M	YNG	S1	Brn03	B-0.58	20221116	WT	Rep03	Sec02	F	IN	38,835	206	47,354	72	53.04493369	15.20462896
33	1	1M	YNG	S1	Brn03	B-0.58	20221116	WT	Rep03	Sec02	F	IN	33,800	93	37,168	50	27.5147929	13.4524322
33	2	1M	YNG	S1	Brn03	B-0.58	20221116	WT	Rep03	Sec02	F	IN	16,572	10	39,265	26	6.03427468	6.621673246
34	1	1M	YNG	S1	Brn03	B-0.58	20221116	WT	Rep03	Sec02	F	IN	35,386	143	29,066	139	40.41146216	47.82219776
35	1	1M	YNG	S1	Brn03	B0.14	20221116	WT	Rep03	Sec01	F	IN	17,989	41	36,289	39	22.79170604	10.74705834
37	1	1M	YNG	S1	Brn03	B0.14	20221116	WT	Rep03	Sec01	F	IN	74,078	336	73,331	127	45.35759605	17.31873287
39	1	1M	YNG	S1	Brn03	B0.14	20221116	WT	Rep03	Sec01	F	IN	35,939	212	63,222	33	58.9888422	5.219702002
40	1	1M	YNG	S1	Brn03	B0.14	20221116	WT	Rep03	Sec01	F	IN	34,798	203	36,260	21	58.33668602	5.791505792
53	1	1M	YNG	M1	Brn02	B-0.22	20221116	WT	Rep02	Sec01	M	IN	51,173	183	22,770	24	35.76104586	10.54018445
53	2	1M	YNG	M1	Brn02	B-0.22	20221116	WT	Rep02	Sec01	M	IN	42,329	177	47,124	20	41.81530393	4.244121891
53	3	1M	YNG	M1	Brn02	B-0.22	20221116	WT	Rep02	Sec01	M	IN	21,341	99	28,314	42	46.38957875	14.8336512
54	1	1M	YNG	M1	Brn02	B-0.22	20221116	WT	Rep02	Sec01	M	IN	46,233	116	54,160	30	25.09030346	5.539143279
54	2	1M	YNG	M1	Brn02	B-0.22	20221116	WT	Rep02	Sec01	M	IN	44,638	175	56,025	19	39.20426542	3.39134315
55	1	1M	YNG	M1	Brn02	B-0.22	20221116	WT	Rep02	Sec01	M	IN	38,819	102	20,639	15	26.27579278	7.267793982
56	1	1M	YNG	M1	Brn02	B-0.22	20221116	WT	Rep02	Sec01	M	IN	33,841	129	37,175	85	38.11944091	22.86482851
57	1	1M	YNG	M1	Brn02	B-0.22	20221116	WT	Rep02	Sec01	M	IN	36,286	12	3,120	9	3.307060574	28.84615385
57	2	1M	YNG	M1	Brn02	B-0.22	20221116	WT	Rep02	Sec01	M	IN	31,402	134	5,351	5	42.67244125	9.344047842
58	1	1M	YNG	M1	Brn02	B-0.22	20221116	WT	Rep02	Sec01	M	IN	21,751	96	21,634	6	44.1359018	2.773412222
58	2	1M	YNG	M1	Brn02	B-0.22	20221116	WT	Rep02	Sec01	M	IN	29,612	139	34,398	101	46.94042956	29.36217222
58	3	1M	YNG	M1	Brn02	B-0.22	20221116	WT	Rep02	Sec01	M	IN	22,491	52	37,355	21	23.12035925	5.621737385
60	1	1M	YNG	M1	Brn02	B-0.22	20221116	WT	Rep02	Sec01	M	IN	38,888	149	30,564	37	38.31516149	12.10574532
60	2	1M	YNG	M1	Brn02	B-0.22	20221116	WT	Rep02	Sec01	M	IN	26,629	126	38,987	49	47.31683503	12.56829199
60	3	1M	YNG	M1	Brn02	B-0.22	20221116	WT	Rep02	Sec01	M	IN	23,508	52	20,027	21	22.12012932	10.48584411
61	1	1M	YNG	M1	Brn02	B-0.22	20221116	WT	Rep02	Sec01	M	IN	31,131	67	36,060	24	21.52195561	6.655574043
62	1	1M	YNG	M1	Brn02	B-0.22	20221116	WT	Rep02	Sec01	M	IN	37,118	150	35,340	25	40.41166011	7.074136955
63	1	1M	YNG	M1	Brn02	B0.14	20221116	WT	Rep02	Sec02	M	IN	68,306	118	17,188	6	17.27520276	3.49080754
64	1	1M	YNG	M1	Brn02	B0.14	20221116	WT	Rep02	Sec02	M	IN	39,252	72	17,703	19	18.34301437	10.73264418
64	2	1M	YNG	M1	Brn02	B0.14	20221116	WT	Rep02	Sec02	M	IN	52,295	164	17,522	17	31.36055072	9.702088803
65	1	1M	YNG	M1	Brn02	B0.14	20221116	WT	Rep02	Sec02	M	IN	20,262	57	35,116	39	28.13147764	11.10604852
66	1	1M	YNG	M1	Brn02	B0.14	20221116	WT	Rep02	Sec02	M	IN	37,371	101	63,622	46	27.02630382	7.230203389
66	2	1M	YNG	M1	Brn02	B0.14	20221116	WT	Rep02	Sec02	M	IN	67,341	201	62,432	40	29.8480866	6.406970784
66	3	1M	YNG	M1	Brn02	B0.14	20221116	WT	Rep02	Sec02	M	IN	30,556	55	16,588	21	17.99973819	12.65975404
68	1	1M	YNG	M1	Brn02	B0.14	20221116	WT	Rep02	Sec02	M	IN	22,687	90	36,629	25	39.67029576	6.825193153
69	1	1M	YNG	M1	Brn02	B0.14	20221116	WT	Rep02	Sec02	M	IN	39,898	100	30,057	31	25.06391298	10.31373723
70	1	1M	YNG	M1	Brn02	B0.14	20221116	WT	Rep02	Sec02	M	IN	30,891	109	30,997	44	35.28535819	14.19492209
73	1	1M	YNG	M1	Brn01	B0.38	20221116	WT	Rep01	Sec01	M	IN	19,058	85	9,751	15	44.60069262	15.38303764
74	1	1M	YNG	M1	Brn01	B0.38	20221116	WT	Rep01	Sec01	M	IN	15,287	86	43,566	221	56.25695035	50.72763164
74	2	1M	YNG	M1	Brn01	B0.38	20221116	WT	Rep01	Sec01	M	IN	48,448	255	29,577	156	52.63375165	52.74368597
76	1	1M	YNG	M1	Brn01	B0.38	20221116	WT	Rep01	Sec01	M	IN	38,266	216	32,316	207	56.44697643	64.0549573
76	2	1M	YNG	M1	Brn01	B0.38	20221116	WT	Rep01	Sec01	M	IN	25,896	118	35,829	313	45.56688292	87.3594016
76	3	1M	YNG	M1	Brn01	B0.38	20221116	WT	Rep01	Sec01	M	IN	31,048	166	25,535	89	53.46560165	34.85412179
77	1	1M	YNG	M1	Brn01	B0.38	20221116	WT	Rep01	Sec01	M	IN	28,903	223	47,118	258	77.15462063	54.75614415
78	1	1M	YNG	M1	Brn01	B0.38	20221116	WT	Rep01	Sec01	M	IN	31,123	163	18,832	60	52.37284323	31.8606627
78	2	1M	YNG	M1	Brn01	B0.38	20221116	WT	Rep01	Sec01	M	IN	15,635	99	13,172	68	63.31947554	51.62465837
78	3	1M	YNG	M1	Brn01	B0.38	20221116	WT	Rep01	Sec01	M	IN	19,128	89	7,920	34	46.5286491	42.92929293
78	4	1M	YNG	M1	Brn01	B0.38	20221116	WT	Rep01	Sec01	M	IN	15,706	66	25,962	53	42.02215714	20.41445189
79	1	1M	YNG	M1	Brn01	B0.38	20221116	WT	Rep01	Sec01	M	IN	20,117	114	33,473	29	56.66848934	8.663699101
79	2	1M	YNG	M1	Brn01	B0.38	20221116	WT	Rep01	Sec01	M	IN	44,538	142	48,723	66	31.88288652	13.54596392
80	1	1M	YNG	M1	Brn01	B0.38	20221116	WT	Rep01	Sec01	M	IN	42,511	163	18,691	11	38.3430171	5.885185383
102	1	1M	YNG	S1	Brn02	B-0.22	20221116	WT	Rep02	Sec01	M	IN	17,165	45	36,193	66	26.21613749	18.23557041
102	2	1M	YNG	S1	Brn02	B-0.22	20221116	WT	Rep02	Sec01	M	IN	21,901	139	42,096	31	63.46742158	7.364120106
102	3	1M	YNG	S1	Brn02	B-0.22	20221116	WT	Rep02	Sec01	M	IN	77,004	296	19,021	5	38.43956158	2.628673571
102	4	1M	YNG	S1	Brn02	B-0.22	20221116	WT	Rep02	Sec01	M	IN	57,111	161	44,120	6	28.19071632	1.359927471
103	1	1M	YNG	S1	Brn02	B-0.22	20221116	WT	Rep02	Sec01	M	IN	54,283	199	78,649	36	36.65972772	4.577299139
105	1	1M	YNG	S1	Brn02	B-0.22	20221116	WT	Rep02	Sec01	M	IN	26,383	96	35,196	9	36.38706743	2.557108762
105	2	1M	YNG	S1	Brn02	B-0.22	20221116	WT	Rep02	Sec01	M	IN	20,442	128	36,027	29	62.61618237	8.049518417
105	3	1M	YNG	S1	Brn02	B-0.22	20221116	WT	Rep02	Sec01	M	IN	24,521	66	12,890	3	26.91570491	2.32738557
105	4	1M	YNG	S1	Brn02	B-0.22	20221116	WT	Rep02	Sec01	M	IN	44,973	171	37,138	15	38.02281369	4.038989714
105	5	1M	YNG	S1	Brn02	B-0.22	20221116	WT	Rep02	Sec01	M	IN	43,693	154	10,306	3	35.2459204	2.910925674
106	1	1M	YNG	S1	Brn02	B-0.22	20221116	WT	Rep02	Sec01	M	IN	35,449	195	69,174	6	55.00860391	0.867377917
109	1	1M	YNG	S1	Brn02	B-0.22	20221116	WT	Rep02	Sec01	M	IN	46,732	253	44,072	18	54.13849183	4.084225812
110	1	1M	YNG	S1	Brn02	B-0.22	20221116	WT	Rep02	Sec01	M	IN	53,574	57	8,528	5	10.6394893	5.8630394
111	1	1M	YNG	S1	Brn02	B-0.22	20221116	WT	Rep02	Sec01	M	IN	65,408	256	65,685	52	39.13894325	7.916571516
112	1	1M	YNG	S1	Brn02	B-0.22	20221116	WT	Rep02	Sec01	M	IN	54,597	285	75,907	17	52.20067037	2.239582647
112	2	1M	YNG	S1	Brn02	B-0.22	20221116	WT	Rep02	Sec01	M	IN	43,520	206	43,242	2	47.33455882	0.462513297
113	1	1M	YNG	S1	Brn02	B-0.22	20221116	WT	Rep02	Sec01	M	IN	24,987	48	10,774	2	19.20998919	1.856320772
117	1	1M	YNG	S1	Brn02	B0.14	20221116	WT	Rep02	Sec02	M	IN	54,905	166	16,518	8	30.23404062	4.843201356
117	2	1M	YNG	S1	Brn02	B0.14	20221116	WT	Rep02	Sec02	M	IN	17,797	64	64,762	34	35.96111704	5.249992279
117	3	1M	YNG	S1	Brn02	B0.14	20221116	WT	Rep02	Sec02	M	IN	48,917	148	63,955	63	30.25533046	9.850676257
118	1	1M	YNG	S1	Brn02	B0.14	20221116	WT	Rep02	Sec02	M	IN	29,456	117	37,544	24	39.72026073	6.392499467
119	1	1M	YNG	S1	Brn02	B0.14	20221116	WT	Rep02	Sec02	M	IN	41,008	186	40,770	8	45.35700351	1.962227128
120	1	1M	YNG	S1	Brn02	B0.14	20221116	WT	Rep02	Sec02	M	IN	28,874	59	12,973	15	20.43360809	11.56247591
122	1	1M	YNG	S1	Brn02	B0.14	20221116	WT	Rep02	Sec02	M	IN	51,996	98	27,278	2	18.84760366	0.733191583
122	2	1M	YNG	S1	Brn02	B0.14	20221116	WT	Rep02	Sec02	M	IN	54,655	151	24,118	2	27.62784741	0.829256157
122	3	1M	YNG	S1	Brn02	B0.14	20221116	WT	Rep02	Sec02	M	IN	36,165	68	20,126	0	18.8027098	0
122	4	1M	YNG	S1	Brn02	B0.14	20221116	WT	Rep02	Sec02	M	IN	37,449	141	27,466	5	37.65120564	1.820432535
123	1	1M	YNG	S1	Brn02	B0.14	20221116	WT	Rep02	Sec02	M	IN	22,219	57	40,353	66	25.65371979	16.35566129
124	1	1M	YNG	S1	Brn02	B0.14	20221116	WT	Rep02	Sec02	M	IN	38,187	134	48,633	62	35.09047582	12.74854523
125	1	1M	YNG	S1	Brn02	B0.14	20221116	WT	Rep02	Sec02	M	IN	52,414	114	43,879	60	21.74991415	13.67396705
126	1	1M	YNG	S1	Brn02	B0.14	20221116	WT	Rep02	Sec02	M	IN	41,244	131	17,750	3	31.76219571	1.690140845
128	1	1M	YNG	S1	Brn02	B0.14	20221116	WT	Rep02	Sec02	M	IN	25,783	75	32,892	42	29.08893457	12.76906239
129	1	1M	YNG	S1	Brn01	B0.38	20221116	WT	Rep01	Sec01	M	IN	18,828	55	28,644	55	29.21181219	19.20122888
129	2	1M	YNG	S1	Brn01	B0.38	20221116	WT	Rep01	Sec01	M	IN	17,843	9	26,637	32	5.043994844	12.01336487
129	3	1M	YNG	S1	Brn01	B0.38	20221116	WT	Rep01	Sec01	M	IN	34,014	22	22,458	31	6.467924972	13.80354439
129	4	1M	YNG	S1	Brn01	B0.38	20221116	WT	Rep01	Sec01	M	IN	33,193	93	38,655	66	28.01795559	17.07411719
130	1	1M	YNG	S1	Brn01	B0.38	20221116	WT	Rep01	Sec01	M	IN	16,276	53	36,884	26	32.56328336	7.049126993
131	1	1M	YNG	S1	Brn01	B0.38	20221116	WT	Rep01	Sec01	M	IN	47,250	117	38,329	81	24.76190476	21.13282371
131	2	1M	YNG	S1	Brn01	B0.38	20221116	WT	Rep01	Sec01	M	IN	41,625	97	37,497	195	23.3033033	52.00416033
131	3	1M	YNG	S1	Brn01	B0.38	20221116	WT	Rep01	Sec01	M	IN	46,428	133	14,454	56	28.64650642	38.74360039
132	1	1M	YNG	S1	Brn01	B0.38	20221116	WT	Rep01	Sec01	M	IN	27,764	92	36,192	42	33.13643567	11.60477454
134	1	1M	YNG	S1	Brn01	B0.38	20221116	WT	Rep01	Sec01	M	IN	17,207	87	24,892	157	50.56081827	63.07247308
134	2	1M	YNG	S1	Brn01	B0.38	20221116	WT	Rep01	Sec01	M	IN	24,224	82	29,579	160	33.85072655	54.09243044
136	1	1M	YNG	S1	Brn01	B0.38	20221116	WT	Rep01	Sec01	M	IN	21,041	90	47,661	309	42.77363243	64.83288223
136	2	1M	YNG	S1	Brn01	B0.38	20221116	WT	Rep01	Sec01	M	IN	50,420	231	56,366	215	45.81515272	38.14356172
137	1	1M	YNG	S1	Brn01	B0.38	20221116	WT	Rep01	Sec01	M	IN	29,097	116	33,181	37	39.86665292	11.15095989
137	2	1M	YNG	S1	Brn01	B0.38	20221116	WT	Rep01	Sec01	M	IN	31,252	161	30,836	51	51.51670293	16.53911013
139	1	1M	YNG	S1	Brn01	B0.38	20221116	WT	Rep01	Sec01	M	IN	47,539	84	38,761	60	17.66970277	15.47947679
139	2	1M	YNG	S1	Brn01	B0.38	20221116	WT	Rep01	Sec01	M	IN	36,808	102	31,643	174	27.71136709	54.98846506
148	1	19M	OLD	M1	Brn01	B0.02	20221018	WT	Rep01	Sec01	F	IN	33,176	114	25,333	66	34.36218953	26.05297438
148	2	19M	OLD	M1	Brn01	B0.02	20221018	WT	Rep01	Sec01	F	IN	28,844	38	16,639	39	13.17431702	23.43890859
148	3	19M	OLD	M1	Brn01	B0.02	20221018	WT	Rep01	Sec01	F	IN	30,494	87	26,612	81	28.53020266	30.43739666
149	1	19M	OLD	M1	Brn01	B0.02	20221018	WT	Rep01	Sec01	F	IN	59,443	413	38,884	31	69.47832377	7.97243082
150	1	19M	OLD	M1	Brn01	B0.02	20221018	WT	Rep01	Sec01	F	IN	33,029	71	35,676	84	21.49626086	23.5452405
150	2	19M	OLD	M1	Brn01	B0.02	20221018	WT	Rep01	Sec01	F	IN	30,534	59	24,049	89	19.32272221	37.00777579
151	1	19M	OLD	M1	Brn01	B0.02	20221018	WT	Rep01	Sec01	F	IN	38,921	112	44,550	100	28.77623905	22.44668911
151	2	19M	OLD	M1	Brn01	B0.02	20221018	WT	Rep01	Sec01	F	IN	19,593	80	43,970	168	40.830909	38.207869
151	3	19M	OLD	M1	Brn01	B0.02	20221018	WT	Rep01	Sec01	F	IN	17,136	54	27,636	163	31.51260504	58.98103922
152	1	19M	OLD	M1	Brn01	B0.02	20221018	WT	Rep01	Sec01	F	IN	33,937	192	18,557	10	56.57541916	5.388802069
153	1	19M	OLD	M1	Brn01	B0.02	20221018	WT	Rep01	Sec01	F	IN	27,648	145	56,944	108	52.44502315	18.96600169
153	2	19M	OLD	M1	Brn01	B0.02	20221018	WT	Rep01	Sec01	F	IN	28,966	103	12,666	26	35.55893116	20.52739618
153	3	19M	OLD	M1	Brn01	B0.02	20221018	WT	Rep01	Sec01	F	IN	18,901	45	11,696	13	23.80826411	11.11491108
154	1	19M	OLD	M1	Brn01	B0.02	20221018	WT	Rep01	Sec01	F	IN	16,863	106	27,712	41	62.85951491	14.79503464
154	2	19M	OLD	M1	Brn01	B0.02	20221018	WT	Rep01	Sec01	F	IN	23,134	129	35,074	58	55.76208178	16.53646576
154	3	19M	OLD	M1	Brn01	B0.02	20221018	WT	Rep01	Sec01	F	IN	45,262	151	39,181	43	33.36131855	10.97470713
154	4	19M	OLD	M1	Brn01	B0.02	20221018	WT	Rep01	Sec01	F	IN	17,656	92	23,864	70	52.10693249	29.33288636
156	1	19M	OLD	M1	Brn01	B0.02	20221018	WT	Rep01	Sec02	F	IN	51,856	207	45,732	43	39.91823511	9.40260649
158	1	19M	OLD	M1	Brn01	B1.98	20221018	WT	Rep01	Sec02	F	IN	39,923	245	33,734	159	61.36813366	47.13345586
159	1	19M	OLD	M1	Brn01	B1.98	20221018	WT	Rep01	Sec02	F	IN	36,611	71	72,499	70	19.39307858	9.65530559
159	2	19M	OLD	M1	Brn01	B1.98	20221018	WT	Rep01	Sec02	F	IN	15,883	46	23,958	19	28.96178304	7.930545121
159	3	19M	OLD	M1	Brn01	B1.98	20221018	WT	Rep01	Sec02	F	IN	25,358	191	33,117	24	75.32139759	7.247033246
160	1	19M	OLD	M1	Brn01	B1.98	20221018	WT	Rep01	Sec02	F	IN	62,066	308	24,195	45	49.62459318	18.59888407
161	1	19M	OLD	M1	Brn01	B1.98	20221018	WT	Rep01	Sec02	F	IN	21,105	159	18,500	42	75.33759773	22.7027027
163	1	19M	OLD	M1	Brn01	B1.98	20221018	WT	Rep01	Sec02	F	IN	24,088	185	34,296	133	76.801727	38.78003266
165	1	19M	OLD	M1	Brn01	B1.98	20221018	WT	Rep01	Sec02	F	IN	44,680	339	21,991	15	75.87287377	6.820972216
165	2	19M	OLD	M1	Brn01	B1.98	20221018	WT	Rep01	Sec02	F	IN	25,261	182	47,961	27	72.04782075	5.629574029
166	1	19M	OLD	M1	Brn01	B1.98	20221018	WT	Rep01	Sec02	F	IN	46,994	75	24,398	15	15.95948419	6.148044922
167	1	19M	OLD	M1	Brn01	B1.98	20221018	WT	Rep01	Sec02	F	IN	52,518	376	36,207	17	71.59450093	4.69522468
167	2	19M	OLD	M1	Brn01	B1.98	20221018	WT	Rep01	Sec02	F	IN	18,514	156	38,574	28	84.26055958	7.258775341
167	3	19M	OLD	M1	Brn01	B1.98	20221018	WT	Rep01	Sec02	F	IN	17,949	133	18,920	14	74.09883559	7.399577167
168	1	19M	OLD	M1	Brn01	B1.98	20221018	WT	Rep01	Sec02	F	IN	15,530	92	24,006	19	59.2401803	7.914687995
197	1	19M	OLD	S1	Brn01	B-1.70	20221018	WT	Rep01	Sec03	F	IN	44,960	96	33,813	37	21.35231317	10.94253689
198	1	19M	OLD	S1	Brn01	B-1.70	20221018	WT	Rep01	Sec03	F	IN	39,083	83	34,919	49	21.2368549	14.03247516
198	2	19M	OLD	S1	Brn01	B-1.70	20221018	WT	Rep01	Sec03	F	IN	21,858	51	35,588	41	23.33241834	11.52073733
200	1	19M	OLD	S1	Brn01	B-1.70	20221018	WT	Rep01	Sec03	F	IN	32,374	166	40,235	25	51.27571508	6.213495713
202	1	19M	OLD	S1	Brn01	B-1.70	20221018	WT	Rep01	Sec03	F	IN	22,345	120	38,897	63	53.70328933	16.19662185
204	1	19M	OLD	S1	Brn01	B-1.70	20221018	WT	Rep01	Sec03	F	IN	24,148	153	16,729	37	63.35928441	22.11728137
205	1	19M	OLD	S1	Brn01	B-1.70	20221018	WT	Rep01	Sec03	F	IN	47,055	128	10,215	18	27.20221018	17.62114537
206	1	19M	OLD	S1	Brn01	B-1.70	20221018	WT	Rep01	Sec03	F	IN	44,775	105	19,318	11	23.45058626	5.694171239
206	2	19M	OLD	S1	Brn01	B-1.70	20221018	WT	Rep01	Sec03	F	IN	41,902	134	54,692	67	31.97938046	12.25042054
206	3	19M	OLD	S1	Brn01	B-1.70	20221018	WT	Rep01	Sec03	F	IN	46,407	99	43,963	41	21.33298856	9.326024157
207	1	19M	OLD	S1	Brn01	B0.02	20221018	WT	Rep01	Sec01	F	IN	18,325	101	44,195	117	55.1159618	26.47358298
208	1	19M	OLD	S1	Brn01	B0.02	20221018	WT	Rep01	Sec01	F	IN	44,173	190	15,227	21	43.01270007	13.79129178
208	2	19M	OLD	S1	Brn01	B0.02	20221018	WT	Rep01	Sec01	F	IN	36,405	224	41,780	214	61.53000961	51.22067975
209	1	19M	OLD	S1	Brn01	B0.02	20221018	WT	Rep01	Sec01	F	IN	17,571	132	49,781	87	75.12378351	17.47654728
209	2	19M	OLD	S1	Brn01	B0.02	20221018	WT	Rep01	Sec01	F	IN	16,776	69	708	0	41.13018598	0
212	1	19M	OLD	S1	Brn01	B0.02	20221018	WT	Rep01	Sec01	F	IN	40,043	156	35,696	268	38.95812002	75.07844016
212	2	19M	OLD	S1	Brn01	B0.02	20221018	WT	Rep01	Sec01	F	IN	41,667	120	10,999	74	28.7997696	67.27884353
213	1	19M	OLD	S1	Brn01	B0.02	20221018	WT	Rep01	Sec01	F	IN	48,633	238	55,228	92	48.93796393	16.65821685
213	2	19M	OLD	S1	Brn01	B0.02	20221018	WT	Rep01	Sec01	F	IN	52,176	162	14,799	14	31.04875805	9.460098655
214	1	19M	OLD	S1	Brn01	B0.02	20221018	WT	Rep01	Sec01	F	IN	28,798	196	26,906	46	68.06028196	17.09655839
214	2	19M	OLD	S1	Brn01	B0.02	20221018	WT	Rep01	Sec01	F	IN	20,677	140	13,454	27	67.70808144	20.06838115
215	1	19M	OLD	S1	Brn01	B0.02	20221018	WT	Rep01	Sec01	F	IN	36,606	215	37,910	51	58.73354095	13.4529148
215	2	19M	OLD	S1	Brn01	B0.02	20221018	WT	Rep01	Sec01	F	IN	45,312	241	47,427	70	53.18679379	14.75952516
216	1	19M	OLD	S1	Brn01	B0.02	20221018	WT	Rep01	Sec01	F	IN	33,646	130	45,533	86	38.6375795	18.88740035
217	1	19M	OLD	S1	Brn01	B0.02	20221018	WT	Rep01	Sec01	F	IN	21,473	160	31,102	167	74.51217808	53.69429619
219	1	19M	OLD	S1	Brn01	B1.98	20221018	WT	Rep01	Sec02	F	IN	44,383	258	15,773	57	58.13036523	36.13770367
219	2	19M	OLD	S1	Brn01	B1.98	20221018	WT	Rep01	Sec02	F	IN	32,284	159	20,396	38	49.25040268	18.63110414
221	1	19M	OLD	S1	Brn01	B1.98	20221018	WT	Rep01	Sec02	F	IN	26,330	157	44,085	99	59.62780099	22.4566179
223	1	19M	OLD	S1	Brn01	B1.98	20221018	WT	Rep01	Sec02	F	IN	44,506	128	42,180	53	28.76016717	12.56519678
224	1	19M	OLD	S1	Brn01	B1.98	20221018	WT	Rep01	Sec02	F	IN	29,657	170	19,796	20	57.32204876	10.10305112
224	2	19M	OLD	S1	Brn01	B1.98	20221018	WT	Rep01	Sec02	F	IN	21,011	132	29,462	28	62.82423492	9.503767565
226	1	19M	OLD	S1	Brn01	B1.98	20221018	WT	Rep01	Sec02	F	IN	31,480	236	25,361	17	74.9682338	6.70320571
228	1	19M	OLD	S1	Brn01	B1.98	20221018	WT	Rep01	Sec02	F	IN	29,681	214	18,978	17	72.09999663	8.957740542
229	1	19M	OLD	S1	Brn01	B1.98	20221018	WT	Rep01	Sec02	F	IN	20,057	44	23,311	20	21.93747819	8.579640513
229	2	19M	OLD	S1	Brn01	B1.98	20221018	WT	Rep01	Sec02	F	IN	62,319	202	59,779	70	32.41387057	11.70979776
229	3	19M	OLD	S1	Brn01	B1.98	20221018	WT	Rep01	Sec02	F	IN	84,513	132	12,238	13	15.61889887	10.62265076
230	1	19M	OLD	S1	Brn01	B1.98	20221018	WT	Rep01	Sec02	F	IN	23,757	40	21,184	17	16.83714274	8.024924471
231	1	24M	OLD	M1	Brn02	B-0.58	20221121	WT	Rep02	Sec02	F	IN	38,848	81	13,278	40	20.85049423	30.12501883
232	1	24M	OLD	M1	Brn02	B-0.58	20221121	WT	Rep02	Sec02	F	IN	45,900	153	54,573	135	33.33333333	24.73750756
233	1	24M	OLD	M1	Brn02	B-0.58	20221121	WT	Rep02	Sec02	F	IN	16,915	55	9,343	31	32.51551877	33.1799208
234	1	24M	OLD	M1	Brn02	B-0.58	20221121	WT	Rep02	Sec02	F	IN	44,486	131	10,870	44	29.44746662	40.47838086
235	1	24M	OLD	M1	Brn02	B-0.58	20221121	WT	Rep02	Sec02	F	IN	32,558	104	41,445	96	31.94299404	23.16322837
236	1	24M	OLD	M1	Brn02	B-0.58	20221121	WT	Rep02	Sec02	F	IN	32,323	101	27,001	81	31.24709959	29.99888893
237	1	24M	OLD	M1	Brn02	B0.14	20221121	WT	Rep02	Sec01	F	IN	16,991	72	25,004	118	42.3753752	47.19244921
240	1	24M	OLD	M1	Brn02	B0.14	20221121	WT	Rep02	Sec01	F	IN	42,502	163	46,971	99	38.35113642	21.07683464
240	2	24M	OLD	M1	Brn02	B0.14	20221121	WT	Rep02	Sec01	F	IN	31,540	69	26,612	56	21.87698161	21.04313843
241	1	24M	OLD	M1	Brn02	B0.14	20221121	WT	Rep02	Sec01	F	IN	37,000	83	24,064	46	22.43243243	19.11569149
241	2	24M	OLD	M1	Brn02	B0.14	20221121	WT	Rep02	Sec01	F	IN	16,168	38	28,241	63	23.50321623	22.30799193
241	3	24M	OLD	M1	Brn02	B0.14	20221121	WT	Rep02	Sec01	F	IN	28,194	59	27,514	75	20.92643825	27.25885004
242	1	24M	OLD	M1	Brn02	B0.14	20221121	WT	Rep02	Sec01	F	IN	34,135	231	30,289	147	67.67247693	48.53247053
243	1	24M	OLD	M1	Brn02	B0.14	20221121	WT	Rep02	Sec01	F	IN	25,301	213	45,199	84	84.18639579	18.58448196
260	1	24M	OLD	S1	Brn02	B0.14	20221121	WT	Rep02	Sec01	F	IN	37,179	137	33,449	4	36.84875871	1.195850399
260	2	24M	OLD	S1	Brn02	B0.14	20221121	WT	Rep02	Sec01	F	IN	34,902	223	19,949	12	63.89318664	6.015339115
264	1	24M	OLD	S1	Brn02	B0.14	20221121	WT	Rep02	Sec01	F	IN	20,937	27	45,174	9	12.89583035	1.992296454
264	2	24M	OLD	S1	Brn02	B0.14	20221121	WT	Rep02	Sec01	F	IN	25,091	110	19,101	15	43.84042087	7.85299199
264	3	24M	OLD	S1	Brn02	B0.14	20221121	WT	Rep02	Sec01	F	IN	18,846	91	21,179	37	48.28610846	17.47013551
266	1	24M	OLD	S1	Brn02	B0.14	20221121	WT	Rep02	Sec01	F	IN	63,777	177	67,251	194	27.75295169	28.84715469
266	2	24M	OLD	S1	Brn02	B0.14	20221121	WT	Rep02	Sec01	F	IN	30,235	53	62,612	376	17.5293534	60.05238612
268	1	24M	OLD	S1	Brn02	B0.14	20221121	WT	Rep02	Sec01	F	IN	47,518	238	12,573	23	50.08628309	18.2931679
268	2	24M	OLD	S1	Brn02	B0.14	20221121	WT	Rep02	Sec01	F	IN	55,420	154	59,901	124	27.78780224	20.70082302
271	1	24M	OLD	S1	Brn02	B0.14	20221121	WT	Rep02	Sec01	F	IN	38,131	107	52,379	102	28.06115759	19.4734531
4	1	1M	YNG	M1	Brn03	B-0.58	20221116	WT	Rep03	Sec02	F	PN	34,074	118	35,445	3	34.63051007	0.846381718
4	2	1M	YNG	M1	Brn03	B-0.58	20221116	WT	Rep03	Sec02	F	PN	43,646	143	31,111	1	32.76359804	0.321429719
4	3	1M	YNG	M1	Brn03	B-0.58	20221116	WT	Rep03	Sec02	F	PN	34,413	178	34,346	8	51.72463894	2.329237757
4	4	1M	YNG	M1	Brn03	B-0.58	20221116	WT	Rep03	Sec02	F	PN	30,896	213	35,068	13	68.94096323	3.707083381
4	5	1M	YNG	M1	Brn03	B-0.58	20221116	WT	Rep03	Sec02	F	PN	27,158	174	36,336	12	64.06951911	3.302509908
5	1	1M	YNG	M1	Brn03	B-0.58	20221116	WT	Rep03	Sec02	F	PN	39,857	79	31,473	6	19.82085957	1.906395958
5	2	1M	YNG	M1	Brn03	B-0.58	20221116	WT	Rep03	Sec02	F	PN	31,735	95	32,180	4	29.93540255	1.24300808
5	3	1M	YNG	M1	Brn03	B-0.58	20221116	WT	Rep03	Sec02	F	PN	27,913	166	13,662	11	59.47049762	8.051529791
5	4	1M	YNG	M1	Brn03	B-0.58	20221116	WT	Rep03	Sec02	F	PN	33,335	47	9,031	0	14.09929504	0
5	5	1M	YNG	M1	Brn03	B-0.58	20221116	WT	Rep03	Sec02	F	PN	21,864	143	15,759	6	65.4043176	3.807348182
5	6	1M	YNG	M1	Brn03	B-0.58	20221116	WT	Rep03	Sec02	F	PN	41,473	51	33,343	21	12.29715719	6.29817353
6	1	1M	YNG	M1	Brn03	B-0.58	20221116	WT	Rep03	Sec02	F	PN	31,605	24	24,612	12	7.593735168	4.875670405
6	2	1M	YNG	M1	Brn03	B-0.58	20221116	WT	Rep03	Sec02	F	PN	24,052	133	19,350	15	55.29685681	7.751937984
6	3	1M	YNG	M1	Brn03	B-0.58	20221116	WT	Rep03	Sec02	F	PN	38,950	75	21,812	12	19.25545571	5.501558775
6	4	1M	YNG	M1	Brn03	B-0.58	20221116	WT	Rep03	Sec02	F	PN	34,429	19	42,826	40	5.518603503	9.340120488
6	5	1M	YNG	M1	Brn03	B-0.58	20221116	WT	Rep03	Sec02	F	PN	40,608	112	27,364	12	27.58077226	4.385323783
7	1	1M	YNG	M1	Brn03	B-0.58	20221116	WT	Rep03	Sec02	F	PN	31,605	24	24,612	12	7.593735168	4.875670405
7	2	1M	YNG	M1	Brn03	B-0.58	20221116	WT	Rep03	Sec02	F	PN	24,052	133	19,350	15	55.29685681	7.751937984
7	3	1M	YNG	M1	Brn03	B-0.58	20221116	WT	Rep03	Sec02	F	PN	38,950	75	21,812	12	19.25545571	5.501558775
7	4	1M	YNG	M1	Brn03	B-0.58	20221116	WT	Rep03	Sec02	F	PN	34,429	19	42,826	40	5.518603503	9.340120488
7	5	1M	YNG	M1	Brn03	B-0.58	20221116	WT	Rep03	Sec02	F	PN	40,608	112	27,364	12	27.58077226	4.385323783
8	1	1M	YNG	M1	Brn03	B0.14	20221116	WT	Rep03	Sec01	F	PN	58,660	19	49,316	3	3.239004432	0.608321843
8	2	1M	YNG	M1	Brn03	B0.14	20221116	WT	Rep03	Sec01	F	PN	56,674	212	21,115	13	37.40692381	6.156760597
8	3	1M	YNG	M1	Brn03	B0.14	20221116	WT	Rep03	Sec01	F	PN	37,897	11	21,587	1	2.902604428	0.463241766
8	4	1M	YNG	M1	Brn03	B0.14	20221116	WT	Rep03	Sec01	F	PN	119,061	491	67,392	2	41.2393647	0.29677113
9	1	1M	YNG	M1	Brn03	B0.14	20221116	WT	Rep03	Sec01	F	PN	32,191	8	31,453	23	2.485166661	7.312498013
9	2	1M	YNG	M1	Brn03	B0.14	20221116	WT	Rep03	Sec01	F	PN	56,244	240	21,897	3	42.67121826	1.370050692
9	3	1M	YNG	M1	Brn03	B0.14	20221116	WT	Rep03	Sec01	F	PN	77,355	364	62,517	35	47.05578179	5.598477214
10	1	1M	YNG	M1	Brn03	B0.14	20221116	WT	Rep03	Sec01	F	PN	66,485	307	45,373	98	46.17582913	21.59874815
10	2	1M	YNG	M1	Brn03	B0.14	20221116	WT	Rep03	Sec01	F	PN	52,167	20	66,443	85	3.833841317	12.79292025
10	3	1M	YNG	M1	Brn03	B0.14	20221116	WT	Rep03	Sec01	F	PN	75,397	300	51,135	62	39.78938154	12.12476777
11	1	1M	YNG	M1	Brn03	B0.14	20221116	WT	Rep03	Sec01	F	PN	54,146	233	46,936	1	43.0318029	0.213056076
11	2	1M	YNG	M1	Brn03	B0.14	20221116	WT	Rep03	Sec01	F	PN	110,555	443	29,996	5	40.07055312	1.666888919
11	3	1M	YNG	M1	Brn03	B0.14	20221116	WT	Rep03	Sec01	F	PN	57,812	169	78,144	9	29.23268526	1.151719902
11	4	1M	YNG	M1	Brn03	B0.14	20221116	WT	Rep03	Sec01	F	PN	80,721	319	42,859	2	39.51883649	0.466646445
11	5	1M	YNG	M1	Brn03	B0.14	20221116	WT	Rep03	Sec01	F	PN	35,708	4	28,625	1	1.120197155	0.349344978
11	6	1M	YNG	M1	Brn03	B0.14	20221116	WT	Rep03	Sec01	F	PN	39,822	76	72,981	6	19.08492793	0.822131788
12	1	1M	YNG	M1	Brn03	B0.14	20221116	WT	Rep03	Sec01	F	PN	31,041	212	53,983	55	68.29676879	10.18839264
12	2	1M	YNG	M1	Brn03	B0.14	20221116	WT	Rep03	Sec01	F	PN	41,561	247	47,766	35	59.4307163	7.327387682
12	3	1M	YNG	M1	Brn03	B0.14	20221116	WT	Rep03	Sec01	F	PN	55,264	79	36,207	6	14.29502027	1.657138122
12	4	1M	YNG	M1	Brn03	B0.14	20221116	WT	Rep03	Sec01	F	PN	41,224	12	21,527	15	2.910925674	6.967993682
12	5	1M	YNG	M1	Brn03	B0.14	20221116	WT	Rep03	Sec01	F	PN	18,359	52	33,615	10	28.32398279	2.974862413
12	6	1M	YNG	M1	Brn03	B0.14	20221116	WT	Rep03	Sec01	F	PN	46,093	257	47,497	55	55.75683943	11.57967872
14	1	1M	YNG	M1	Brn03	B0.14	20221116	WT	Rep03	Sec01	F	PN	37,973	87	37,984	4	22.91101572	1.053074979
14	2	1M	YNG	M1	Brn03	B0.14	20221116	WT	Rep03	Sec01	F	PN	37,538	121	33,373	16	32.23400288	4.794294789
14	3	1M	YNG	M1	Brn03	B0.14	20221116	WT	Rep03	Sec01	F	PN	48,830	244	47,059	49	49.96928118	10.41246095
15	1	1M	YNG	M1	Brn03	B0.14	20221116	WT	Rep03	Sec01	F	PN	44,065	128	40,261	15	29.04799728	3.725689874
15	2	1M	YNG	M1	Brn03	B0.14	20221116	WT	Rep03	Sec01	F	PN	20,954	103	38,396	11	49.15529255	2.864881759
15	3	1M	YNG	M1	Brn03	B0.14	20221116	WT	Rep03	Sec01	F	PN	41,770	152	42,196	11	36.38975341	2.606882169
15	4	1M	YNG	M1	Brn03	B0.14	20221116	WT	Rep03	Sec01	F	PN	32,515	149	45,268	16	45.82500384	3.534505611
15	5	1M	YNG	M1	Brn03	B0.14	20221116	WT	Rep03	Sec01	F	PN	35,136	44	30,674	3	12.52276867	0.978026994
15	6	1M	YNG	M1	Brn03	B0.14	20221116	WT	Rep03	Sec01	F	PN	16,952	31	11,328	6	18.2869278	5.296610169
15	7	1M	YNG	M1	Brn03	B0.14	20221116	WT	Rep03	Sec01	F	PN	38,743	145	38,363	4	37.42611569	1.042671324
15	8	1M	YNG	M1	Brn03	B0.14	20221116	WT	Rep03	Sec01	F	PN	51,748	213	24,187	9	41.16101105	3.721007153
15	9	1M	YNG	M1	Brn03	B0.14	20221116	WT	Rep03	Sec01	F	PN	26,855	102	31,460	11	37.98175386	3.496503497
15	10	1M	YNG	M1	Brn03	B0.14	20221116	WT	Rep03	Sec01	F	PN	30,921	2	57,091	8	0.646809612	1.401271654
28	1	1M	YNG	S1	Brn03	B-0.58	20221116	WT	Rep03	Sec02	F	PN	37,861	182	36,862	82	48.07057394	22.24513049
28	2	1M	YNG	S1	Brn03	B-0.58	20221116	WT	Rep03	Sec02	F	PN	45,932	183	23,111	51	39.84150483	22.06741379
28	3	1M	YNG	S1	Brn03	B-0.58	20221116	WT	Rep03	Sec02	F	PN	48,711	228	44,540	97	46.80667611	21.77817692
28	4	1M	YNG	S1	Brn03	B-0.58	20221116	WT	Rep03	Sec02	F	PN	40,294	175	44,001	88	43.43078374	19.99954546
28	5	1M	YNG	S1	Brn03	B-0.58	20221116	WT	Rep03	Sec02	F	PN	62,706	170	32,009	55	27.11064332	17.18266737
28	6	1M	YNG	S1	Brn03	B-0.58	20221116	WT	Rep03	Sec02	F	PN	29,660	95	23,003	53	32.02966959	23.04047298
28	7	1M	YNG	S1	Brn03	B-0.58	20221116	WT	Rep03	Sec02	F	PN	21,090	58	15,918	39	27.5011854	24.5005654
28	8	1M	YNG	S1	Brn03	B-0.58	20221116	WT	Rep03	Sec02	F	PN	69,090	216	44,176	63	31.26356926	14.26113727
29	1	1M	YNG	S1	Brn03	B-0.58	20221116	WT	Rep03	Sec02	F	PN	44,667	129	42,436	30	28.88038149	7.069469319
29	2	1M	YNG	S1	Brn03	B-0.58	20221116	WT	Rep03	Sec02	F	PN	49,100	242	58,638	55	49.28716904	9.379583205
30	1	1M	YNG	S1	Brn03	B-0.58	20221116	WT	Rep03	Sec02	F	PN	42,508	30	46,245	40	7.05749506	8.649583739
30	2	1M	YNG	S1	Brn03	B-0.58	20221116	WT	Rep03	Sec02	F	PN	25,790	36	49,075	41	13.9588988	8.354559348
30	3	1M	YNG	S1	Brn03	B-0.58	20221116	WT	Rep03	Sec02	F	PN	25,816	57	27,607	33	22.07933065	11.95349006
30	4	1M	YNG	S1	Brn03	B-0.58	20221116	WT	Rep03	Sec02	F	PN	55,629	121	28,169	31	21.75124485	11.0050055
30	5	1M	YNG	S1	Brn03	B-0.58	20221116	WT	Rep03	Sec02	F	PN	33,406	111	33,662	39	33.22756391	11.58576436
30	6	1M	YNG	S1	Brn03	B-0.58	20221116	WT	Rep03	Sec02	F	PN	33,851	71	23,587	22	20.97426959	9.327171747
31	1	1M	YNG	S1	Brn03	B-0.58	20221116	WT	Rep03	Sec02	F	PN	58,469	127	10,426	20	21.72091194	19.1828122
31	2	1M	YNG	S1	Brn03	B-0.58	20221116	WT	Rep03	Sec02	F	PN	45,700	212	40,282	65	46.38949672	16.13623951
31	3	1M	YNG	S1	Brn03	B-0.58	20221116	WT	Rep03	Sec02	F	PN	29,025	124	36,935	97	42.72179156	26.26235278
31	4	1M	YNG	S1	Brn03	B-0.58	20221116	WT	Rep03	Sec02	F	PN	59,757	245	44,862	61	40.99938083	13.5972538
31	5	1M	YNG	S1	Brn03	B-0.58	20221116	WT	Rep03	Sec02	F	PN	17,091	69	20,520	45	40.37212568	21.92982456
31	6	1M	YNG	S1	Brn03	B-0.58	20221116	WT	Rep03	Sec02	F	PN	61,443	217	35,468	53	35.31728594	14.94304725
31	7	1M	YNG	S1	Brn03	B-0.58	20221116	WT	Rep03	Sec02	F	PN	53,860	214	41,787	61	39.73264018	14.59784143
33	1	1M	YNG	S1	Brn03	B-0.58	20221116	WT	Rep03	Sec02	F	PN	27,514	61	34,749	61	22.17053137	17.554462
33	2	1M	YNG	S1	Brn03	B-0.58	20221116	WT	Rep03	Sec02	F	PN	16,075	7	15,939	14	4.354587869	8.783487044
33	3	1M	YNG	S1	Brn03	B-0.58	20221116	WT	Rep03	Sec02	F	PN	52,984	115	37,961	71	21.70466556	18.70340613
33	4	1M	YNG	S1	Brn03	B-0.58	20221116	WT	Rep03	Sec02	F	PN	39,604	120	29,256	53	30.2999697	18.11594203
33	5	1M	YNG	S1	Brn03	B-0.58	20221116	WT	Rep03	Sec02	F	PN	40,040	17	21,102	17	4.245754246	8.056108426
33	6	1M	YNG	S1	Brn03	B-0.58	20221116	WT	Rep03	Sec02	F	PN	50,105	107	50,885	45	21.35515418	8.843470571
33	7	1M	YNG	S1	Brn03	B-0.58	20221116	WT	Rep03	Sec02	F	PN	27,336	87	28,136	39	31.8261633	13.86124538
33	8	1M	YNG	S1	Brn03	B-0.58	20221116	WT	Rep03	Sec02	F	PN	35,093	122	43,326	54	34.7647679	12.46364769
33	9	1M	YNG	S1	Brn03	B-0.58	20221116	WT	Rep03	Sec02	F	PN	41,272	119	38,918	61	28.83310719	15.67398119
33	10	1M	YNG	S1	Brn03	B-0.58	20221116	WT	Rep03	Sec02	F	PN	17,089	64	28,593	45	37.45099187	15.73811772
33	11	1M	YNG	S1	Brn03	B-0.58	20221116	WT	Rep03	Sec02	F	PN	15,411	5	25,581	9	3.244435793	3.518236191
33	12	1M	YNG	S1	Brn03	B-0.58	20221116	WT	Rep03	Sec02	F	PN	31,479	116	36,851	86	36.84996347	23.33722287
33	13	1M	YNG	S1	Brn03	B-0.58	20221116	WT	Rep03	Sec02	F	PN	47,896	146	52,834	57	30.48271254	10.7885074
34	1	1M	YNG	S1	Brn03	B-0.58	20221116	WT	Rep03	Sec02	F	PN	34,602	95	33,379	52	27.4550604	15.57865724
34	2	1M	YNG	S1	Brn03	B-0.58	20221116	WT	Rep03	Sec02	F	PN	44,445	48	33,936	32	10.799865	9.42951438
34	3	1M	YNG	S1	Brn03	B-0.58	20221116	WT	Rep03	Sec02	F	PN	15,179	13	28,096	16	8.564464062	5.69476082
34	4	1M	YNG	S1	Brn03	B-0.58	20221116	WT	Rep03	Sec02	F	PN	34,724	81	31,837	29	23.32680567	9.108898451
34	5	1M	YNG	S1	Brn03	B-0.58	20221116	WT	Rep03	Sec02	F	PN	22,208	33	25,174	28	14.85951009	11.1225868
34	6	1M	YNG	S1	Brn03	B-0.58	20221116	WT	Rep03	Sec02	F	PN	31,594	105	31,635	31	33.23415838	9.799272957
34	7	1M	YNG	S1	Brn03	B-0.58	20221116	WT	Rep03	Sec02	F	PN	41,347	113	35,102	29	27.32967325	8.261637514
34	8	1M	YNG	S1	Brn03	B-0.58	20221116	WT	Rep03	Sec02	F	PN	33,496	38	31,271	24	11.34463817	7.674842506
34	9	1M	YNG	S1	Brn03	B-0.58	20221116	WT	Rep03	Sec02	F	PN	24,654	24	10,484	10	9.734728644	9.538344143
35	1	1M	YNG	S1	Brn03	B0.14	20221116	WT	Rep03	Sec01	F	PN	55,912	193	86,555	41	34.51852912	4.736872509
35	2	1M	YNG	S1	Brn03	B0.14	20221116	WT	Rep03	Sec01	F	PN	88,676	304	49,905	21	34.28210564	4.207995191
35	3	1M	YNG	S1	Brn03	B0.14	20221116	WT	Rep03	Sec01	F	PN	65,074	171	20,913	11	26.27777607	5.259886195
35	4	1M	YNG	S1	Brn03	B0.14	20221116	WT	Rep03	Sec01	F	PN	46,260	156	30,695	39	33.72243839	12.70565239
36	1	1M	YNG	S1	Brn03	B0.14	20221116	WT	Rep03	Sec01	F	PN	39,067	148	43,452	32	37.88363581	7.364448127
36	2	1M	YNG	S1	Brn03	B0.14	20221116	WT	Rep03	Sec01	F	PN	36,361	163	44,233	34	44.82825005	7.686568851
36	3	1M	YNG	S1	Brn03	B0.14	20221116	WT	Rep03	Sec01	F	PN	36,243	89	27,286	12	24.55646608	4.397859708
37	1	1M	YNG	S1	Brn03	B0.14	20221116	WT	Rep03	Sec01	F	PN	47,414	8	21,543	6	1.687265365	2.78512742
37	2	1M	YNG	S1	Brn03	B0.14	20221116	WT	Rep03	Sec01	F	PN	33,721	28	36,577	28	8.303431096	7.655083796
37	3	1M	YNG	S1	Brn03	B0.14	20221116	WT	Rep03	Sec01	F	PN	20,213	115	39,122	11	56.89407807	2.811717192
38	1	1M	YNG	S1	Brn03	B0.14	20221116	WT	Rep03	Sec01	F	PN	33,632	126	43,308	33	37.4643197	7.619839291
38	2	1M	YNG	S1	Brn03	B0.14	20221116	WT	Rep03	Sec01	F	PN	25,357	68	32,713	26	26.81705249	7.947910617
38	3	1M	YNG	S1	Brn03	B0.14	20221116	WT	Rep03	Sec01	F	PN	27,355	133	41,749	58	48.61999634	13.89254832
38	4	1M	YNG	S1	Brn03	B0.14	20221116	WT	Rep03	Sec01	F	PN	34,657	114	35,457	17	32.89378769	4.794539865
38	5	1M	YNG	S1	Brn03	B0.14	20221116	WT	Rep03	Sec01	F	PN	26,078	75	31,747	17	28.75987422	5.354836677
38	6	1M	YNG	S1	Brn03	B0.14	20221116	WT	Rep03	Sec01	F	PN	18,831	23	13,896	0	12.21390261	0
38	7	1M	YNG	S1	Brn03	B0.14	20221116	WT	Rep03	Sec01	F	PN	37,309	49	40,131	23	13.13356027	5.731230221
38	8	1M	YNG	S1	Brn03	B0.14	20221116	WT	Rep03	Sec01	F	PN	24,921	104	42,964	5	41.73187272	1.163765013
38	9	1M	YNG	S1	Brn03	B0.14	20221116	WT	Rep03	Sec01	F	PN	49,391	170	46,789	26	34.41922617	5.556861656
38	10	1M	YNG	S1	Brn03	B0.14	20221116	WT	Rep03	Sec01	F	PN	56,435	194	45,090	22	34.3758306	4.879130628
38	11	1M	YNG	S1	Brn03	B0.14	20221116	WT	Rep03	Sec01	F	PN	45,879	8	47,132	13	1.743717169	2.758210982
39	1	1M	YNG	S1	Brn03	B0.14	20221116	WT	Rep03	Sec01	F	PN	54,415	147	14,336	14	27.01460994	9.765625
39	2	1M	YNG	S1	Brn03	B0.14	20221116	WT	Rep03	Sec01	F	PN	49,849	21	38,776	43	4.212722422	11.08933361
39	3	1M	YNG	S1	Brn03	B0.14	20221116	WT	Rep03	Sec01	F	PN	54,051	255	57,644	63	47.17766554	10.92915134
39	4	1M	YNG	S1	Brn03	B0.14	20221116	WT	Rep03	Sec01	F	PN	47,807	150	42,945	36	31.3761583	8.382815229
39	5	1M	YNG	S1	Brn03	B0.14	20221116	WT	Rep03	Sec01	F	PN	33,559	55	47,267	22	16.38904616	4.654410054
40	1	1M	YNG	S1	Brn03	B0.14	20221116	WT	Rep03	Sec01	F	PN	47,336	165	59,835	31	34.85719114	5.180914181
40	2	1M	YNG	S1	Brn03	B0.14	20221116	WT	Rep03	Sec01	F	PN	35,108	23	33,956	8	6.551213399	2.355990105
41	1	1M	YNG	S1	Brn03	B0.14	20221116	WT	Rep03	Sec01	F	PN	34,541	87	67,747	8	25.18745838	1.180864097
41	2	1M	YNG	S1	Brn03	B0.14	20221116	WT	Rep03	Sec01	F	PN	61,721	45	20,418	1	7.290873447	0.489763934
41	3	1M	YNG	S1	Brn03	B0.14	20221116	WT	Rep03	Sec01	F	PN	37,106	84	43,245	8	22.63784833	1.849924847
41	4	1M	YNG	S1	Brn03	B0.14	20221116	WT	Rep03	Sec01	F	PN	35,701	28	14,186	3	7.842917565	2.114761032
41	5	1M	YNG	S1	Brn03	B0.14	20221116	WT	Rep03	Sec01	F	PN	36,078	70	21,090	4	19.4024059	1.896633476
41	6	1M	YNG	S1	Brn03	B0.14	20221116	WT	Rep03	Sec01	F	PN	46,061	79	41,453	6	17.1511691	1.447422382
41	7	1M	YNG	S1	Brn03	B0.14	20221116	WT	Rep03	Sec01	F	PN	26,056	4	35,673	6	1.535155051	1.681944328
42	1	1M	YNG	S1	Brn03	B0.14	20221116	WT	Rep03	Sec01	F	PN	45,416	13	56,250	28	2.862427338	4.977777778
42	2	1M	YNG	S1	Brn03	B0.14	20221116	WT	Rep03	Sec01	F	PN	57,713	193	76,648	35	33.44133904	4.566329193
42	3	1M	YNG	S1	Brn03	B0.14	20221116	WT	Rep03	Sec01	F	PN	85,149	298	28,365	17	34.99747501	5.993301604
42	4	1M	YNG	S1	Brn03	B0.14	20221116	WT	Rep03	Sec01	F	PN	37,174	54	12,426	6	14.52628181	4.828585225
42	5	1M	YNG	S1	Brn03	B0.14	20221116	WT	Rep03	Sec01	F	PN	32,116	21	61,085	5	6.538796861	0.818531554
52	1	1M	YNG	M1	Brn02	B-0.22	20221116	WT	Rep02	Sec01	M	PN	37,411	179	30,197	71	47.84688995	23.51226943
52	2	1M	YNG	M1	Brn02	B-0.22	20221116	WT	Rep02	Sec01	M	PN	42,712	171	31,568	88	40.03558719	27.87633046
52	3	1M	YNG	M1	Brn02	B-0.22	20221116	WT	Rep02	Sec01	M	PN	16,502	44	22,713	24	26.66343474	10.56663585
52	4	1M	YNG	M1	Brn02	B-0.22	20221116	WT	Rep02	Sec01	M	PN	34,346	165	29,807	90	48.04052874	30.19424967
52	5	1M	YNG	M1	Brn02	B-0.22	20221116	WT	Rep02	Sec01	M	PN	81,574	375	30,051	92	45.97052983	30.61462181
52	6	1M	YNG	M1	Brn02	B-0.22	20221116	WT	Rep02	Sec01	M	PN	49,578	239	65,566	161	48.20686595	24.55540982
53	1	1M	YNG	M1	Brn02	B-0.22	20221116	WT	Rep02	Sec01	M	PN	33,944	67	42,638	21	19.73839265	4.925184108
53	2	1M	YNG	M1	Brn02	B-0.22	20221116	WT	Rep02	Sec01	M	PN	33,505	76	39,245	27	22.68318161	6.879857307
53	3	1M	YNG	M1	Brn02	B-0.22	20221116	WT	Rep02	Sec01	M	PN	33,729	101	33,690	28	29.9445581	8.311071535
53	4	1M	YNG	M1	Brn02	B-0.22	20221116	WT	Rep02	Sec01	M	PN	43,082	191	27,270	30	44.33406063	11.00110011
53	5	1M	YNG	M1	Brn02	B-0.22	20221116	WT	Rep02	Sec01	M	PN	36,347	163	29,211	37	44.84551682	12.66646126
54	1	1M	YNG	M1	Brn02	B-0.22	20221116	WT	Rep02	Sec01	M	PN	57,952	160	27,220	8	27.60905577	2.93901543
54	2	1M	YNG	M1	Brn02	B-0.22	20221116	WT	Rep02	Sec01	M	PN	63,162	178	40,035	18	28.18150154	4.496065942
54	3	1M	YNG	M1	Brn02	B-0.22	20221116	WT	Rep02	Sec01	M	PN	23,974	94	35,799	13	39.20914324	3.631386352
54	4	1M	YNG	M1	Brn02	B-0.22	20221116	WT	Rep02	Sec01	M	PN	40,218	171	30,484	7	42.5182754	2.296286577
54	5	1M	YNG	M1	Brn02	B-0.22	20221116	WT	Rep02	Sec01	M	PN	26,463	139	41,632	16	52.52616861	3.84319754
55	1	1M	YNG	M1	Brn02	B-0.22	20221116	WT	Rep02	Sec01	M	PN	19,772	104	14,057	39	52.59963585	27.74418439
55	2	1M	YNG	M1	Brn02	B-0.22	20221116	WT	Rep02	Sec01	M	PN	58,548	234	30,699	37	39.96720639	12.05250985
55	3	1M	YNG	M1	Brn02	B-0.22	20221116	WT	Rep02	Sec01	M	PN	58,885	235	19,910	41	39.90829583	20.592667
55	4	1M	YNG	M1	Brn02	B-0.22	20221116	WT	Rep02	Sec01	M	PN	66,367	68	43,432	54	10.24605602	12.43322896
55	5	1M	YNG	M1	Brn02	B-0.22	20221116	WT	Rep02	Sec01	M	PN	50,002	139	45,098	58	27.79888804	12.86088075
55	6	1M	YNG	M1	Brn02	B-0.22	20221116	WT	Rep02	Sec01	M	PN	27,953	57	10,749	10	20.39137123	9.303190995
55	7	1M	YNG	M1	Brn02	B-0.22	20221116	WT	Rep02	Sec01	M	PN	57,207	257	17,747	25	44.92457217	14.08688792
55	8	1M	YNG	M1	Brn02	B-0.22	20221116	WT	Rep02	Sec01	M	PN	53,561	210	19,054	34	39.20763242	17.84402225
56	1	1M	YNG	M1	Brn02	B-0.22	20221116	WT	Rep02	Sec01	M	PN	35,190	139	42,633	94	39.49985791	22.04864776
56	2	1M	YNG	M1	Brn02	B-0.22	20221116	WT	Rep02	Sec01	M	PN	52,000	243	44,246	68	46.73076923	15.36862089
56	3	1M	YNG	M1	Brn02	B-0.22	20221116	WT	Rep02	Sec01	M	PN	88,569	344	59,426	81	38.83977464	13.63039747
56	4	1M	YNG	M1	Brn02	B-0.22	20221116	WT	Rep02	Sec01	M	PN	52,952	266	43,480	91	50.23417435	20.92916283
56	5	1M	YNG	M1	Brn02	B-0.22	20221116	WT	Rep02	Sec01	M	PN	27,308	114	39,137	78	41.7460085	19.92998952
56	6	1M	YNG	M1	Brn02	B-0.22	20221116	WT	Rep02	Sec01	M	PN	33,919	34	34,159	75	10.02388042	21.95614626
57	1	1M	YNG	M1	Brn02	B-0.22	20221116	WT	Rep02	Sec01	M	PN	55,957	116	47,315	84	20.73020355	17.75335517
57	2	1M	YNG	M1	Brn02	B-0.22	20221116	WT	Rep02	Sec01	M	PN	39,653	187	44,317	92	47.15910524	20.75952795
57	3	1M	YNG	M1	Brn02	B-0.22	20221116	WT	Rep02	Sec01	M	PN	48,239	217	51,838	91	44.98434876	17.55468961
57	4	1M	YNG	M1	Brn02	B-0.22	20221116	WT	Rep02	Sec01	M	PN	43,842	249	39,603	64	56.79485425	16.16039189
58	1	1M	YNG	M1	Brn02	B-0.22	20221116	WT	Rep02	Sec01	M	PN	65,623	149	12,006	22	22.70545388	18.32417125
58	2	1M	YNG	M1	Brn02	B-0.22	20221116	WT	Rep02	Sec01	M	PN	38,486	179	29,091	38	46.51041937	13.06245918
58	3	1M	YNG	M1	Brn02	B-0.22	20221116	WT	Rep02	Sec01	M	PN	28,461	69	27,555	30	24.24370191	10.88731628
58	4	1M	YNG	M1	Brn02	B-0.22	20221116	WT	Rep02	Sec01	M	PN	51,913	189	27,713	4	36.40706567	1.443365929
58	5	1M	YNG	M1	Brn02	B-0.22	20221116	WT	Rep02	Sec01	M	PN	46,621	260	8,416	19	55.76885953	22.57604563
59	1	1M	YNG	M1	Brn02	B-0.22	20221116	WT	Rep02	Sec01	M	PN	29,099	102	25,054	26	35.05275095	10.37758442
59	2	1M	YNG	M1	Brn02	B-0.22	20221116	WT	Rep02	Sec01	M	PN	31,966	141	11,916	10	44.1093662	8.392077878
59	3	1M	YNG	M1	Brn02	B-0.22	20221116	WT	Rep02	Sec01	M	PN	36,569	106	12,129	17	28.98629987	14.01599472
59	4	1M	YNG	M1	Brn02	B-0.22	20221116	WT	Rep02	Sec01	M	PN	37,454	77	25,563	32	20.55855182	12.51809256
59	5	1M	YNG	M1	Brn02	B-0.22	20221116	WT	Rep02	Sec01	M	PN	33,598	174	36,123	35	51.78879695	9.689117737
60	1	1M	YNG	M1	Brn02	B-0.22	20221116	WT	Rep02	Sec01	M	PN	62,741	88	13,353	9	14.02591607	6.740058414
60	2	1M	YNG	M1	Brn02	B-0.22	20221116	WT	Rep02	Sec01	M	PN	16,232	83	36,492	100	51.13356333	27.40326647
60	3	1M	YNG	M1	Brn02	B-0.22	20221116	WT	Rep02	Sec01	M	PN	72,592	293	78,174	109	40.36257439	13.94325479
60	4	1M	YNG	M1	Brn02	B-0.22	20221116	WT	Rep02	Sec01	M	PN	44,269	184	17,266	29	41.56407418	16.79601529
60	5	1M	YNG	M1	Brn02	B-0.22	20221116	WT	Rep02	Sec01	M	PN	58,419	183	45,898	43	31.32542495	9.368599939
60	6	1M	YNG	M1	Brn02	B-0.22	20221116	WT	Rep02	Sec01	M	PN	161,803	271	15,974	12	16.74876238	7.512207337
61	1	1M	YNG	M1	Brn02	B-0.22	20221116	WT	Rep02	Sec01	M	PN	28,017	113	31,371	14	40.33265517	4.462720347
61	2	1M	YNG	M1	Brn02	B-0.22	20221116	WT	Rep02	Sec01	M	PN	71,653	328	79,178	31	45.77617127	3.915228978
61	3	1M	YNG	M1	Brn02	B-0.22	20221116	WT	Rep02	Sec01	M	PN	114,316	338	94,945	53	29.5671647	5.582179156
62	1	1M	YNG	M1	Brn02	B-0.22	20221116	WT	Rep02	Sec01	M	PN	40,466	23	8,212	4	5.683783917	4.870920604
62	2	1M	YNG	M1	Brn02	B-0.22	20221116	WT	Rep02	Sec01	M	PN	19,595	24	19,550	18	12.24802245	9.207161125
62	3	1M	YNG	M1	Brn02	B-0.22	20221116	WT	Rep02	Sec01	M	PN	57,326	191	49,622	30	33.31821512	6.045705534
62	4	1M	YNG	M1	Brn02	B-0.22	20221116	WT	Rep02	Sec01	M	PN	54,929	165	59,537	26	30.03877733	4.367032266
62	5	1M	YNG	M1	Brn02	B-0.22	20221116	WT	Rep02	Sec01	M	PN	37,383	107	27,996	23	28.62263596	8.215459351
62	6	1M	YNG	M1	Brn02	B-0.22	20221116	WT	Rep02	Sec01	M	PN	44,462	160	30,580	15	35.98578561	4.905166776
62	7	1M	YNG	M1	Brn02	B-0.22	20221116	WT	Rep02	Sec01	M	PN	46,786	109	45,098	29	23.29756765	6.430440374
62	8	1M	YNG	M1	Brn02	B-0.22	20221116	WT	Rep02	Sec01	M	PN	36,736	95	41,766	17	25.86019164	4.070296413
62	9	1M	YNG	M1	Brn02	B-0.22	20221116	WT	Rep02	Sec01	M	PN	50,154	110	13,700	20	21.93244806	14.59854015
63	1	1M	YNG	M1	Brn02	B0.14	20221116	WT	Rep02	Sec02	M	PN	34,143	77	28,655	10	22.55220689	3.489792357
63	2	1M	YNG	M1	Brn02	B0.14	20221116	WT	Rep02	Sec02	M	PN	43,920	204	32,772	20	46.44808743	6.102770658
63	3	1M	YNG	M1	Brn02	B0.14	20221116	WT	Rep02	Sec02	M	PN	53,029	237	28,297	24	44.69252673	8.481464466
63	4	1M	YNG	M1	Brn02	B0.14	20221116	WT	Rep02	Sec02	M	PN	55,378	213	45,290	37	38.46292752	8.169573857
63	5	1M	YNG	M1	Brn02	B0.14	20221116	WT	Rep02	Sec02	M	PN	69,343	257	42,490	21	37.06214037	4.942339374
63	6	1M	YNG	M1	Brn02	B0.14	20221116	WT	Rep02	Sec02	M	PN	29,193	76	37,776	34	26.0336382	9.000423549
63	7	1M	YNG	M1	Brn02	B0.14	20221116	WT	Rep02	Sec02	M	PN	36,610	102	39,757	24	27.8612401	6.036672787
63	8	1M	YNG	M1	Brn02	B0.14	20221116	WT	Rep02	Sec02	M	PN	47,843	188	33,274	30	39.2951947	9.016048566
63	9	1M	YNG	M1	Brn02	B0.14	20221116	WT	Rep02	Sec02	M	PN	40,738	153	35,955	22	37.55707202	6.118759561
64	1	1M	YNG	M1	Brn02	B0.14	20221116	WT	Rep02	Sec02	M	PN	44,336	130	38,152	36	29.32154457	9.435940449
64	2	1M	YNG	M1	Brn02	B0.14	20221116	WT	Rep02	Sec02	M	PN	63,427	225	43,445	30	35.47385183	6.905282541
64	3	1M	YNG	M1	Brn02	B0.14	20221116	WT	Rep02	Sec02	M	PN	56,679	116	19,379	31	20.46613384	15.99669746
64	4	1M	YNG	M1	Brn02	B0.14	20221116	WT	Rep02	Sec02	M	PN	79,833	251	38,209	46	31.44063232	12.03904839
64	5	1M	YNG	M1	Brn02	B0.14	20221116	WT	Rep02	Sec02	M	PN	74,602	153	10,152	7	20.50883354	6.895193065
65	1	1M	YNG	M1	Brn02	B0.14	20221116	WT	Rep02	Sec02	M	PN	29,823	68	10,712	7	22.80119371	6.534727409
65	2	1M	YNG	M1	Brn02	B0.14	20221116	WT	Rep02	Sec02	M	PN	24,934	33	36,937	17	13.23494024	4.602431167
65	3	1M	YNG	M1	Brn02	B0.14	20221116	WT	Rep02	Sec02	M	PN	22,482	42	27,915	24	18.68161196	8.597528211
65	4	1M	YNG	M1	Brn02	B0.14	20221116	WT	Rep02	Sec02	M	PN	55,952	221	38,733	22	39.49814126	5.679911187
66	1	1M	YNG	M1	Brn02	B0.14	20221116	WT	Rep02	Sec02	M	PN	19,438	29	28,471	18	14.91923037	6.322222612
66	2	1M	YNG	M1	Brn02	B0.14	20221116	WT	Rep02	Sec02	M	PN	30,421	12	35,056	30	3.944643503	8.557736194
66	3	1M	YNG	M1	Brn02	B0.14	20221116	WT	Rep02	Sec02	M	PN	50,037	193	26,238	32	38.57145712	12.19605153
66	4	1M	YNG	M1	Brn02	B0.14	20221116	WT	Rep02	Sec02	M	PN	34,293	107	44,282	24	31.20170297	5.419809403
66	5	1M	YNG	M1	Brn02	B0.14	20221116	WT	Rep02	Sec02	M	PN	37,754	45	22,198	10	11.91926683	4.504910352
66	6	1M	YNG	M1	Brn02	B0.14	20221116	WT	Rep02	Sec02	M	PN	61,656	165	42,268	28	26.76138575	6.624396707
67	1	1M	YNG	M1	Brn02	B0.14	20221116	WT	Rep02	Sec02	M	PN	37,926	135	38,518	83	35.5956336	21.548367
67	2	1M	YNG	M1	Brn02	B0.14	20221116	WT	Rep02	Sec02	M	PN	39,322	128	17,724	27	32.5517522	15.23358158
67	3	1M	YNG	M1	Brn02	B0.14	20221116	WT	Rep02	Sec02	M	PN	45,685	153	22,592	42	33.49020466	18.59065156
67	4	1M	YNG	M1	Brn02	B0.14	20221116	WT	Rep02	Sec02	M	PN	45,918	194	54,828	113	42.24922688	20.60990735
67	5	1M	YNG	M1	Brn02	B0.14	20221116	WT	Rep02	Sec02	M	PN	77,781	259	36,395	101	33.29862049	27.75106471
67	6	1M	YNG	M1	Brn02	B0.14	20221116	WT	Rep02	Sec02	M	PN	57,497	237	55,052	86	41.21954189	15.62159413
67	7	1M	YNG	M1	Brn02	B0.14	20221116	WT	Rep02	Sec02	M	PN	50,091	185	58,101	115	36.93278234	19.79311888
68	1	1M	YNG	M1	Brn02	B0.14	20221116	WT	Rep02	Sec02	M	PN	67,902	173	51,852	24	25.47789461	4.628558204
68	2	1M	YNG	M1	Brn02	B0.14	20221116	WT	Rep02	Sec02	M	PN	76,402	227	60,380	26	29.7112641	4.30606161
68	3	1M	YNG	M1	Brn02	B0.14	20221116	WT	Rep02	Sec02	M	PN	64,063	86	73,914	20	13.42428547	2.705847336
68	4	1M	YNG	M1	Brn02	B0.14	20221116	WT	Rep02	Sec02	M	PN	17,877	13	49,721	9	7.271913632	1.81010036
68	5	1M	YNG	M1	Brn02	B0.14	20221116	WT	Rep02	Sec02	M	PN	56,304	162	62,052	44	28.77237852	7.090827048
68	6	1M	YNG	M1	Brn02	B0.14	20221116	WT	Rep02	Sec02	M	PN	40,507	65	23,033	3	16.04660923	1.302479052
69	1	1M	YNG	M1	Brn02	B0.14	20221116	WT	Rep02	Sec02	M	PN	53,635	160	54,868	58	29.8312669	10.57082452
69	2	1M	YNG	M1	Brn02	B0.14	20221116	WT	Rep02	Sec02	M	PN	97,063	272	17,775	8	28.02303658	4.500703235
69	3	1M	YNG	M1	Brn02	B0.14	20221116	WT	Rep02	Sec02	M	PN	49,329	33	71,117	77	6.689776805	10.82722837
69	4	1M	YNG	M1	Brn02	B0.14	20221116	WT	Rep02	Sec02	M	PN	43,264	28	18,303	19	6.471893491	10.38081189
69	5	1M	YNG	M1	Brn02	B0.14	20221116	WT	Rep02	Sec02	M	PN	16,922	19	35,819	44	11.22798724	12.28398336
69	6	1M	YNG	M1	Brn02	B0.14	20221116	WT	Rep02	Sec02	M	PN	56,400	146	35,994	17	25.88652482	4.72300939
70	1	1M	YNG	M1	Brn02	B0.14	20221116	WT	Rep02	Sec02	M	PN	26,730	24	45,180	26	8.978675645	5.754758743
70	2	1M	YNG	M1	Brn02	B0.14	20221116	WT	Rep02	Sec02	M	PN	47,021	181	78,908	98	38.4934391	12.41952654
70	3	1M	YNG	M1	Brn02	B0.14	20221116	WT	Rep02	Sec02	M	PN	66,583	174	45,201	66	26.13279666	14.60144687
70	4	1M	YNG	M1	Brn02	B0.14	20221116	WT	Rep02	Sec02	M	PN	64,239	117	55,391	33	18.21323495	5.957646549
70	5	1M	YNG	M1	Brn02	B0.14	20221116	WT	Rep02	Sec02	M	PN	34,565	118	57,039	29	34.13857949	5.084240607
70	6	1M	YNG	M1	Brn02	B0.14	20221116	WT	Rep02	Sec02	M	PN	71,344	154	34,981	33	21.5855573	9.433692576
70	7	1M	YNG	M1	Brn02	B0.14	20221116	WT	Rep02	Sec02	M	PN	37,423	70	64,394	52	18.70507442	8.075286517
70	8	1M	YNG	M1	Brn02	B0.14	20221116	WT	Rep02	Sec02	M	PN	39,177	97	25,409	16	24.75942517	6.296981385
70	9	1M	YNG	M1	Brn02	B0.14	20221116	WT	Rep02	Sec02	M	PN	36,080	92	23,753	31	25.49889135	13.05098303
72	1	1M	YNG	M1	Brn02	B0.14	20221116	WT	Rep02	Sec02	M	PN	47,447	52	34,602	16	10.95959702	4.624010173
72	2	1M	YNG	M1	Brn02	B0.14	20221116	WT	Rep02	Sec02	M	PN	39,710	66	28,087	11	16.62049861	3.916402606
72	3	1M	YNG	M1	Brn02	B0.14	20221116	WT	Rep02	Sec02	M	PN	26,673	70	29,137	19	26.24376711	6.52091842
72	4	1M	YNG	M1	Brn02	B0.14	20221116	WT	Rep02	Sec02	M	PN	32,487	127	36,961	32	39.0925601	8.657774411
72	5	1M	YNG	M1	Brn02	B0.14	20221116	WT	Rep02	Sec02	M	PN	51,494	87	31,708	33	16.89517225	10.40746815
72	6	1M	YNG	M1	Brn02	B0.14	20221116	WT	Rep02	Sec02	M	PN	26,268	78	24,473	15	29.69392417	6.129203612
72	7	1M	YNG	M1	Brn02	B0.14	20221116	WT	Rep02	Sec02	M	PN	40,748	145	38,772	31	35.58456857	7.995460642
72	8	1M	YNG	M1	Brn02	B0.14	20221116	WT	Rep02	Sec02	M	PN	36,286	74	34,952	44	20.39354021	12.58869306
72	9	1M	YNG	M1	Brn02	B0.14	20221116	WT	Rep02	Sec02	M	PN	44,497	59	29,655	32	13.25932085	10.79076041
73	1	1M	YNG	M1	Brn01	B0.38	20221116	WT	Rep01	Sec01	M	PN	26,614	54	36,032	24	20.29007289	6.660746004
73	2	1M	YNG	M1	Brn01	B0.38	20221116	WT	Rep01	Sec01	M	PN	35,557	74	20,777	17	20.81165453	8.182124465
73	3	1M	YNG	M1	Brn01	B0.38	20221116	WT	Rep01	Sec01	M	PN	40,564	139	46,125	48	34.26683759	10.40650407
73	4	1M	YNG	M1	Brn01	B0.38	20221116	WT	Rep01	Sec01	M	PN	79,350	245	45,024	45	30.87586641	9.99466951
73	5	1M	YNG	M1	Brn01	B0.38	20221116	WT	Rep01	Sec01	M	PN	110,404	309	51,725	51	27.98811637	9.859835669
73	6	1M	YNG	M1	Brn01	B0.38	20221116	WT	Rep01	Sec01	M	PN	23,160	99	26,547	26	42.74611399	9.793950352
73	7	1M	YNG	M1	Brn01	B0.38	20221116	WT	Rep01	Sec01	M	PN	22,328	67	25,745	24	30.00716589	9.322198485
73	8	1M	YNG	M1	Brn01	B0.38	20221116	WT	Rep01	Sec01	M	PN	41,391	131	23,749	35	31.64939238	14.73746263
73	9	1M	YNG	M1	Brn01	B0.38	20221116	WT	Rep01	Sec01	M	PN	48,220	161	53,572	50	33.38863542	9.333233779
74	1	1M	YNG	M1	Brn01	B0.38	20221116	WT	Rep01	Sec01	M	PN	29,053	74	33,590	37	25.47069149	11.01518309
74	2	1M	YNG	M1	Brn01	B0.38	20221116	WT	Rep01	Sec01	M	PN	34,044	103	26,912	17	30.25496416	6.316884661
74	3	1M	YNG	M1	Brn01	B0.38	20221116	WT	Rep01	Sec01	M	PN	29,331	99	16,978	20	33.75268487	11.77995052
74	4	1M	YNG	M1	Brn01	B0.38	20221116	WT	Rep01	Sec01	M	PN	42,619	149	12,230	10	34.96093292	8.176614881
74	5	1M	YNG	M1	Brn01	B0.38	20221116	WT	Rep01	Sec01	M	PN	58,713	177	17,760	27	30.14664555	15.2027027
74	6	1M	YNG	M1	Brn01	B0.38	20221116	WT	Rep01	Sec01	M	PN	48,294	101	36,506	67	20.91357104	18.35314743
76	1	1M	YNG	M1	Brn01	B0.38	20221116	WT	Rep01	Sec01	M	PN	48,450	136	27,085	23	28.07017544	8.491785121
76	2	1M	YNG	M1	Brn01	B0.38	20221116	WT	Rep01	Sec01	M	PN	36,963	126	25,077	26	34.0881422	10.36806636
76	3	1M	YNG	M1	Brn01	B0.38	20221116	WT	Rep01	Sec01	M	PN	22,267	46	17,399	7	20.65837338	4.023219725
76	4	1M	YNG	M1	Brn01	B0.38	20221116	WT	Rep01	Sec01	M	PN	51,860	124	44,787	24	23.91052835	5.358697836
76	5	1M	YNG	M1	Brn01	B0.38	20221116	WT	Rep01	Sec01	M	PN	25,891	55	21,899	13	21.24290294	5.936344125
76	6	1M	YNG	M1	Brn01	B0.38	20221116	WT	Rep01	Sec01	M	PN	37,249	84	32,767	27	22.55094096	8.239997559
76	7	1M	YNG	M1	Brn01	B0.38	20221116	WT	Rep01	Sec01	M	PN	33,946	113	24,648	25	33.28816355	10.14281078
76	8	1M	YNG	M1	Brn01	B0.38	20221116	WT	Rep01	Sec01	M	PN	44,971	141	36,739	20	31.35353895	5.443806309
76	9	1M	YNG	M1	Brn01	B0.38	20221116	WT	Rep01	Sec01	M	PN	45,614	107	23,782	19	23.45771035	7.989235556
77	1	1M	YNG	M1	Brn01	B0.38	20221116	WT	Rep01	Sec01	M	PN	46,559	93	11,065	9	19.97465581	8.133755084
77	2	1M	YNG	M1	Brn01	B0.38	20221116	WT	Rep01	Sec01	M	PN	28,748	81	12,503	8	28.1758731	6.398464369
77	3	1M	YNG	M1	Brn01	B0.38	20221116	WT	Rep01	Sec01	M	PN	30,578	69	18,858	23	22.56524299	12.19641531
77	4	1M	YNG	M1	Brn01	B0.38	20221116	WT	Rep01	Sec01	M	PN	38,264	89	18,243	20	23.25946059	10.96310914
77	5	1M	YNG	M1	Brn01	B0.38	20221116	WT	Rep01	Sec01	M	PN	42,326	93	27,493	25	21.97231016	9.09322373
77	6	1M	YNG	M1	Brn01	B0.38	20221116	WT	Rep01	Sec01	M	PN	32,680	103	22,464	36	31.51774786	16.02564103
77	7	1M	YNG	M1	Brn01	B0.38	20221116	WT	Rep01	Sec01	M	PN	30,588	95	9,813	22	31.05793121	22.41923978
77	8	1M	YNG	M1	Brn01	B0.38	20221116	WT	Rep01	Sec01	M	PN	39,113	132	25,870	27	33.74837011	10.43679938
77	9	1M	YNG	M1	Brn01	B0.38	20221116	WT	Rep01	Sec01	M	PN	34,730	96	27,362	31	27.64180823	11.32958117
77	10	1M	YNG	M1	Brn01	B0.38	20221116	WT	Rep01	Sec01	M	PN	33,921	95	10,753	11	28.00624982	10.22970334
77	11	1M	YNG	M1	Brn01	B0.38	20221116	WT	Rep01	Sec01	M	PN	39,324	122	30,276	27	31.02431085	8.917954816
77	12	1M	YNG	M1	Brn01	B0.38	20221116	WT	Rep01	Sec01	M	PN	51,192	156	29,933	32	30.47351149	10.69054221
77	13	1M	YNG	M1	Brn01	B0.38	20221116	WT	Rep01	Sec01	M	PN	35,731	108	23,486	36	30.2258543	15.32828068
77	14	1M	YNG	M1	Brn01	B0.38	20221116	WT	Rep01	Sec01	M	PN	38,471	116	22,590	21	30.15258246	9.296148738
78	1	1M	YNG	M1	Brn01	B0.38	20221116	WT	Rep01	Sec01	M	PN	27,402	73	21,575	24	26.64039121	11.1239861
78	2	1M	YNG	M1	Brn01	B0.38	20221116	WT	Rep01	Sec01	M	PN	22,212	22	32,658	32	9.904556096	9.798517974
78	3	1M	YNG	M1	Brn01	B0.38	20221116	WT	Rep01	Sec01	M	PN	19,689	72	20,249	16	36.56864239	7.901624772
78	4	1M	YNG	M1	Brn01	B0.38	20221116	WT	Rep01	Sec01	M	PN	46,961	161	34,657	48	34.28376738	13.85001587
78	5	1M	YNG	M1	Brn01	B0.38	20221116	WT	Rep01	Sec01	M	PN	29,939	48	17,538	12	16.03259962	6.842285323
78	6	1M	YNG	M1	Brn01	B0.38	20221116	WT	Rep01	Sec01	M	PN	38,992	100	31,497	45	25.64628642	14.28707496
78	7	1M	YNG	M1	Brn01	B0.38	20221116	WT	Rep01	Sec01	M	PN	31,622	103	11,677	17	32.57225982	14.55853387
78	8	1M	YNG	M1	Brn01	B0.38	20221116	WT	Rep01	Sec01	M	PN	47,143	127	38,683	45	26.93931231	11.63301709
78	9	1M	YNG	M1	Brn01	B0.38	20221116	WT	Rep01	Sec01	M	PN	26,110	69	21,631	16	26.42665645	7.396791642
78	10	1M	YNG	M1	Brn01	B0.38	20221116	WT	Rep01	Sec01	M	PN	30,567	52	17,566	11	17.01181012	6.262097233
78	11	1M	YNG	M1	Brn01	B0.38	20221116	WT	Rep01	Sec01	M	PN	50,666	145	35,193	57	28.61879762	16.19640269
78	12	1M	YNG	M1	Brn01	B0.38	20221116	WT	Rep01	Sec01	M	PN	34,436	89	33,238	29	25.84504588	8.724953367
79	1	1M	YNG	M1	Brn01	B0.38	20221116	WT	Rep01	Sec01	M	PN	30,469	73	11,173	7	23.95877777	6.265103374
79	2	1M	YNG	M1	Brn01	B0.38	20221116	WT	Rep01	Sec01	M	PN	54,257	194	41,940	27	35.75575502	6.43776824
79	3	1M	YNG	M1	Brn01	B0.38	20221116	WT	Rep01	Sec01	M	PN	30,000	102	14,129	6	34	4.246585038
79	4	1M	YNG	M1	Brn01	B0.38	20221116	WT	Rep01	Sec01	M	PN	38,105	126	66,541	34	33.0665267	5.109631656
79	5	1M	YNG	M1	Brn01	B0.38	20221116	WT	Rep01	Sec01	M	PN	57,472	185	52,358	38	32.18958797	7.257725658
79	6	1M	YNG	M1	Brn01	B0.38	20221116	WT	Rep01	Sec01	M	PN	30,668	85	32,858	15	27.71618625	4.565098302
80	1	1M	YNG	M1	Brn01	B0.38	20221116	WT	Rep01	Sec01	M	PN	34,258	56	33,348	15	16.34654679	4.498020871
80	2	1M	YNG	M1	Brn01	B0.38	20221116	WT	Rep01	Sec01	M	PN	33,683	79	38,480	23	23.45396788	5.977130977
80	3	1M	YNG	M1	Brn01	B0.38	20221116	WT	Rep01	Sec01	M	PN	21,020	40	33,569	24	19.02949572	7.149453365
80	4	1M	YNG	M1	Brn01	B0.38	20221116	WT	Rep01	Sec01	M	PN	43,869	71	36,007	28	16.18454945	7.776265726
102	1	1M	YNG	S1	Brn02	B-0.22	20221116	WT	Rep02	Sec01	M	PN	39,233	67	14,447	15	17.0774603	10.38277843
102	2	1M	YNG	S1	Brn02	B-0.22	20221116	WT	Rep02	Sec01	M	PN	25,886	37	36,691	15	14.29344047	4.088196015
102	3	1M	YNG	S1	Brn02	B-0.22	20221116	WT	Rep02	Sec01	M	PN	29,192	19	13,471	10	6.508632502	7.423353871
102	4	1M	YNG	S1	Brn02	B-0.22	20221116	WT	Rep02	Sec01	M	PN	16,164	2	24,211	5	1.237317496	2.065176986
103	1	1M	YNG	S1	Brn02	B-0.22	20221116	WT	Rep02	Sec01	M	PN	39,212	154	28,389	8	39.27369173	2.817992885
103	2	1M	YNG	S1	Brn02	B-0.22	20221116	WT	Rep02	Sec01	M	PN	22,110	40	33,026	24	18.09136137	7.267001756
103	3	1M	YNG	S1	Brn02	B-0.22	20221116	WT	Rep02	Sec01	M	PN	24,795	37	30,483	19	14.92236338	6.232982318
103	4	1M	YNG	S1	Brn02	B-0.22	20221116	WT	Rep02	Sec01	M	PN	59,539	226	27,280	21	37.95831304	7.697947214
103	5	1M	YNG	S1	Brn02	B-0.22	20221116	WT	Rep02	Sec01	M	PN	31,555	26	53,877	34	8.239581683	6.310670602
103	6	1M	YNG	S1	Brn02	B-0.22	20221116	WT	Rep02	Sec01	M	PN	32,883	17	10,448	4	5.169844601	3.82848392
103	7	1M	YNG	S1	Brn02	B-0.22	20221116	WT	Rep02	Sec01	M	PN	71,814	180	18,066	6	25.06475061	3.321155762
103	8	1M	YNG	S1	Brn02	B-0.22	20221116	WT	Rep02	Sec01	M	PN	20,440	50	26,885	25	24.46183953	9.298865538
103	9	1M	YNG	S1	Brn02	B-0.22	20221116	WT	Rep02	Sec01	M	PN	32,173	19	48,397	49	5.905572996	10.1245945
103	10	1M	YNG	S1	Brn02	B-0.22	20221116	WT	Rep02	Sec01	M	PN	30,787	27	9,090	3	8.769935362	3.300330033
103	11	1M	YNG	S1	Brn02	B-0.22	20221116	WT	Rep02	Sec01	M	PN	40,805	135	20,260	13	33.08418086	6.416584403
103	12	1M	YNG	S1	Brn02	B-0.22	20221116	WT	Rep02	Sec01	M	PN	72,810	157	51,850	37	21.56297212	7.135969142
103	13	1M	YNG	S1	Brn02	B-0.22	20221116	WT	Rep02	Sec01	M	PN	165,935	218	40,698	28	13.13767439	6.87994496
104	1	1M	YNG	S1	Brn02	B-0.22	20221116	WT	Rep02	Sec01	M	PN	56,062	220	52,268	30	39.24226749	5.739649499
104	2	1M	YNG	S1	Brn02	B-0.22	20221116	WT	Rep02	Sec01	M	PN	42,452	103	52,099	22	24.26269669	4.222729803
104	3	1M	YNG	S1	Brn02	B-0.22	20221116	WT	Rep02	Sec01	M	PN	84,901	214	71,563	27	25.20582796	3.772899403
104	4	1M	YNG	S1	Brn02	B-0.22	20221116	WT	Rep02	Sec01	M	PN	41,028	187	25,191	10	45.57862923	3.969671708
104	5	1M	YNG	S1	Brn02	B-0.22	20221116	WT	Rep02	Sec01	M	PN	35,434	118	37,201	37	33.30134899	9.945969194
104	6	1M	YNG	S1	Brn02	B-0.22	20221116	WT	Rep02	Sec01	M	PN	32,139	47	33,264	26	14.6239771	7.816257816
104	7	1M	YNG	S1	Brn02	B-0.22	20221116	WT	Rep02	Sec01	M	PN	37,403	66	30,780	14	17.6456434	4.548408057
105	1	1M	YNG	S1	Brn02	B-0.22	20221116	WT	Rep02	Sec01	M	PN	77,246	173	40,872	12	22.39598167	2.935995302
105	2	1M	YNG	S1	Brn02	B-0.22	20221116	WT	Rep02	Sec01	M	PN	29,410	48	43,260	4	16.32097926	0.924641701
105	3	1M	YNG	S1	Brn02	B-0.22	20221116	WT	Rep02	Sec01	M	PN	81,421	234	65,542	11	28.73951438	1.678313143
105	4	1M	YNG	S1	Brn02	B-0.22	20221116	WT	Rep02	Sec01	M	PN	60,651	191	40,047	7	31.49164894	1.747946163
105	5	1M	YNG	S1	Brn02	B-0.22	20221116	WT	Rep02	Sec01	M	PN	44,105	86	36,049	6	19.49892302	1.664401232
105	6	1M	YNG	S1	Brn02	B-0.22	20221116	WT	Rep02	Sec01	M	PN	49,397	174	44,513	12	35.22481122	2.695841664
106	1	1M	YNG	S1	Brn02	B-0.22	20221116	WT	Rep02	Sec01	M	PN	39,686	112	20,696	1	28.22153908	0.483185157
106	2	1M	YNG	S1	Brn02	B-0.22	20221116	WT	Rep02	Sec01	M	PN	46,403	199	9,372	6	42.88515829	6.402048656
106	3	1M	YNG	S1	Brn02	B-0.22	20221116	WT	Rep02	Sec01	M	PN	32,325	67	51,448	20	20.72699149	3.887420308
106	4	1M	YNG	S1	Brn02	B-0.22	20221116	WT	Rep02	Sec01	M	PN	46,823	101	41,129	4	21.57059565	0.972549782
107	1	1M	YNG	S1	Brn02	B-0.22	20221116	WT	Rep02	Sec01	M	PN	47,984	178	50,381	26	37.09569857	5.160675652
107	2	1M	YNG	S1	Brn02	B-0.22	20221116	WT	Rep02	Sec01	M	PN	24,500	37	16,867	9	15.10204082	5.335862928
107	3	1M	YNG	S1	Brn02	B-0.22	20221116	WT	Rep02	Sec01	M	PN	42,210	78	41,250	15	18.4790334	3.636363636
107	4	1M	YNG	S1	Brn02	B-0.22	20221116	WT	Rep02	Sec01	M	PN	43,020	160	43,637	16	37.19200372	3.666613195
108	1	1M	YNG	S1	Brn02	B-0.22	20221116	WT	Rep02	Sec01	M	PN	36,218	143	22,485	7	39.48312994	3.113186569
108	2	1M	YNG	S1	Brn02	B-0.22	20221116	WT	Rep02	Sec01	M	PN	42,141	168	34,510	9	39.86616359	2.607939728
108	3	1M	YNG	S1	Brn02	B-0.22	20221116	WT	Rep02	Sec01	M	PN	32,106	86	28,015	8	26.78627048	2.855613064
108	4	1M	YNG	S1	Brn02	B-0.22	20221116	WT	Rep02	Sec01	M	PN	42,010	156	27,495	6	37.13401571	2.182214948
108	5	1M	YNG	S1	Brn02	B-0.22	20221116	WT	Rep02	Sec01	M	PN	68,009	341	31,810	6	50.14042259	1.886199308
109	1	1M	YNG	S1	Brn02	B-0.22	20221116	WT	Rep02	Sec01	M	PN	31,151	142	44,342	10	45.58441142	2.255198232
109	2	1M	YNG	S1	Brn02	B-0.22	20221116	WT	Rep02	Sec01	M	PN	59,276	269	35,237	11	45.38092989	3.121718648
109	3	1M	YNG	S1	Brn02	B-0.22	20221116	WT	Rep02	Sec01	M	PN	48,664	172	36,965	11	35.34440243	2.975787907
109	4	1M	YNG	S1	Brn02	B-0.22	20221116	WT	Rep02	Sec01	M	PN	53,994	183	45,671	14	33.89265474	3.065402553
109	5	1M	YNG	S1	Brn02	B-0.22	20221116	WT	Rep02	Sec01	M	PN	48,026	165	29,727	7	34.35639029	2.354761664
109	6	1M	YNG	S1	Brn02	B-0.22	20221116	WT	Rep02	Sec01	M	PN	45,637	151	32,472	10	33.08718803	3.07957625
109	7	1M	YNG	S1	Brn02	B-0.22	20221116	WT	Rep02	Sec01	M	PN	39,264	162	27,654	3	41.2591687	1.08483402
110	1	1M	YNG	S1	Brn02	B-0.22	20221116	WT	Rep02	Sec01	M	PN	77,300	298	70,430	21	38.55109961	2.981683942
110	2	1M	YNG	S1	Brn02	B-0.22	20221116	WT	Rep02	Sec01	M	PN	35,253	108	26,851	17	30.63569058	6.331235336
110	3	1M	YNG	S1	Brn02	B-0.22	20221116	WT	Rep02	Sec01	M	PN	17,271	20	45,057	11	11.58010538	2.441352065
110	4	1M	YNG	S1	Brn02	B-0.22	20221116	WT	Rep02	Sec01	M	PN	38,465	21	38,210	14	5.459508644	3.663962314
110	5	1M	YNG	S1	Brn02	B-0.22	20221116	WT	Rep02	Sec01	M	PN	61,171	96	43,603	19	15.69371107	4.357498337
110	6	1M	YNG	S1	Brn02	B-0.22	20221116	WT	Rep02	Sec01	M	PN	47,149	106	45,823	18	22.48191902	3.928158348
110	7	1M	YNG	S1	Brn02	B-0.22	20221116	WT	Rep02	Sec01	M	PN	53,385	174	42,142	19	32.59342512	4.508566276
111	1	1M	YNG	S1	Brn02	B-0.22	20221116	WT	Rep02	Sec01	M	PN	63,051	202	27,554	16	32.0375569	5.806779415
112	1	1M	YNG	S1	Brn02	B-0.22	20221116	WT	Rep02	Sec01	M	PN	54,114	169	45,904	8	31.23036552	1.742767515
112	2	1M	YNG	S1	Brn02	B-0.22	20221116	WT	Rep02	Sec01	M	PN	29,098	64	78,632	15	21.99463881	1.907620307
112	3	1M	YNG	S1	Brn02	B-0.22	20221116	WT	Rep02	Sec01	M	PN	88,020	375	46,354	8	42.60395365	1.725848902
112	4	1M	YNG	S1	Brn02	B-0.22	20221116	WT	Rep02	Sec01	M	PN	53,894	153	17,770	4	28.38906001	2.250984806
113	1	1M	YNG	S1	Brn02	B-0.22	20221116	WT	Rep02	Sec01	M	PN	54,922	229	73,211	37	41.69549543	5.053885345
113	2	1M	YNG	S1	Brn02	B-0.22	20221116	WT	Rep02	Sec01	M	PN	31,823	75	36,920	13	23.56785972	3.521126761
113	3	1M	YNG	S1	Brn02	B-0.22	20221116	WT	Rep02	Sec01	M	PN	60,513	208	77,699	37	34.3727794	4.761966048
116	1	1M	YNG	S1	Brn02	B0.14	20221116	WT	Rep02	Sec02	M	PN	53,227	172	30,893	60	32.31442689	19.42187551
116	2	1M	YNG	S1	Brn02	B0.14	20221116	WT	Rep02	Sec02	M	PN	63,903	234	40,569	41	36.61799915	10.10623875
116	3	1M	YNG	S1	Brn02	B0.14	20221116	WT	Rep02	Sec02	M	PN	72,530	283	55,838	63	39.01833724	11.28263906
116	4	1M	YNG	S1	Brn02	B0.14	20221116	WT	Rep02	Sec02	M	PN	58,264	270	45,919	72	46.34079363	15.67978397
116	5	1M	YNG	S1	Brn02	B0.14	20221116	WT	Rep02	Sec02	M	PN	59,601	254	49,552	105	42.61673462	21.18986116
117	1	1M	YNG	S1	Brn02	B0.14	20221116	WT	Rep02	Sec02	M	PN	33,247	35	21,335	27	10.52726562	12.65526131
117	2	1M	YNG	S1	Brn02	B0.14	20221116	WT	Rep02	Sec02	M	PN	24,356	10	39,624	23	4.105764493	5.804562891
117	3	1M	YNG	S1	Brn02	B0.14	20221116	WT	Rep02	Sec02	M	PN	39,657	157	33,311	9	39.58947979	2.701810213
117	4	1M	YNG	S1	Brn02	B0.14	20221116	WT	Rep02	Sec02	M	PN	49,096	143	36,921	41	29.12660909	11.10479131
117	5	1M	YNG	S1	Brn02	B0.14	20221116	WT	Rep02	Sec02	M	PN	60,215	157	49,315	26	26.07323757	5.272229545
117	6	1M	YNG	S1	Brn02	B0.14	20221116	WT	Rep02	Sec02	M	PN	47,830	175	52,997	25	36.58791553	4.717248146
118	1	1M	YNG	S1	Brn02	B0.14	20221116	WT	Rep02	Sec02	M	PN	43,372	32	66,480	22	7.37803191	3.309265945
118	2	1M	YNG	S1	Brn02	B0.14	20221116	WT	Rep02	Sec02	M	PN	49,890	130	33,570	30	26.05732612	8.936550492
118	3	1M	YNG	S1	Brn02	B0.14	20221116	WT	Rep02	Sec02	M	PN	47,995	176	41,693	46	36.67048651	11.03302713
118	4	1M	YNG	S1	Brn02	B0.14	20221116	WT	Rep02	Sec02	M	PN	40,086	142	39,781	46	35.42383875	11.56330912
118	5	1M	YNG	S1	Brn02	B0.14	20221116	WT	Rep02	Sec02	M	PN	33,887	57	46,724	25	16.82060967	5.350569301
118	6	1M	YNG	S1	Brn02	B0.14	20221116	WT	Rep02	Sec02	M	PN	39,133	115	40,735	49	29.38696241	12.02896772
119	1	1M	YNG	S1	Brn02	B0.14	20221116	WT	Rep02	Sec02	M	PN	25,072	34	89,842	15	13.56094448	1.669597738
119	2	1M	YNG	S1	Brn02	B0.14	20221116	WT	Rep02	Sec02	M	PN	31,869	105	28,370	2	32.94737833	0.704970039
119	3	1M	YNG	S1	Brn02	B0.14	20221116	WT	Rep02	Sec02	M	PN	31,711	77	69,307	9	24.28179496	1.29857013
120	1	1M	YNG	S1	Brn02	B0.14	20221116	WT	Rep02	Sec02	M	PN	36,690	129	34,443	45	35.15944399	13.06506402
120	2	1M	YNG	S1	Brn02	B0.14	20221116	WT	Rep02	Sec02	M	PN	20,747	53	18,348	12	25.54586205	6.540222368
120	3	1M	YNG	S1	Brn02	B0.14	20221116	WT	Rep02	Sec02	M	PN	25,167	98	23,392	36	38.93988159	15.38987688
120	4	1M	YNG	S1	Brn02	B0.14	20221116	WT	Rep02	Sec02	M	PN	29,201	121	28,861	57	41.43693709	19.74983542
120	5	1M	YNG	S1	Brn02	B0.14	20221116	WT	Rep02	Sec02	M	PN	48,363	128	37,797	50	26.46651366	13.22856311
120	6	1M	YNG	S1	Brn02	B0.14	20221116	WT	Rep02	Sec02	M	PN	17,718	73	30,973	44	41.20103849	14.20592129
120	7	1M	YNG	S1	Brn02	B0.14	20221116	WT	Rep02	Sec02	M	PN	34,216	144	36,295	81	42.085574	22.31712357
120	8	1M	YNG	S1	Brn02	B0.14	20221116	WT	Rep02	Sec02	M	PN	37,678	100	29,963	54	26.54068687	18.02222741
120	9	1M	YNG	S1	Brn02	B0.14	20221116	WT	Rep02	Sec02	M	PN	44,859	145	20,746	29	32.32350253	13.97859828
120	10	1M	YNG	S1	Brn02	B0.14	20221116	WT	Rep02	Sec02	M	PN	58,471	161	28,534	31	27.53501736	10.86423214
122	1	1M	YNG	S1	Brn02	B0.14	20221116	WT	Rep02	Sec02	M	PN	18,202	65	20,022	2	35.7103615	0.998901209
122	2	1M	YNG	S1	Brn02	B0.14	20221116	WT	Rep02	Sec02	M	PN	45,839	14	14,736	0	3.054167848	0
122	3	1M	YNG	S1	Brn02	B0.14	20221116	WT	Rep02	Sec02	M	PN	51,865	173	32,704	1	33.35582763	0.305772994
122	4	1M	YNG	S1	Brn02	B0.14	20221116	WT	Rep02	Sec02	M	PN	53,502	97	31,264	0	18.13016336	0
122	5	1M	YNG	S1	Brn02	B0.14	20221116	WT	Rep02	Sec02	M	PN	32,724	20	47,369	1	6.111722283	0.211108531
123	1	1M	YNG	S1	Brn02	B0.14	20221116	WT	Rep02	Sec02	M	PN	33,869	100	10,233	16	29.52552482	15.63568846
123	2	1M	YNG	S1	Brn02	B0.14	20221116	WT	Rep02	Sec02	M	PN	46,932	139	18,447	24	29.61731867	13.01024557
123	3	1M	YNG	S1	Brn02	B0.14	20221116	WT	Rep02	Sec02	M	PN	27,350	78	29,597	42	28.51919561	14.19062743
123	4	1M	YNG	S1	Brn02	B0.14	20221116	WT	Rep02	Sec02	M	PN	38,923	101	23,889	23	25.94866788	9.627862196
123	5	1M	YNG	S1	Brn02	B0.14	20221116	WT	Rep02	Sec02	M	PN	40,784	111	17,605	26	27.21655551	14.76853167
123	6	1M	YNG	S1	Brn02	B0.14	20221116	WT	Rep02	Sec02	M	PN	40,334	174	15,837	31	43.13978281	19.57441435
123	7	1M	YNG	S1	Brn02	B0.14	20221116	WT	Rep02	Sec02	M	PN	22,765	27	38,789	67	11.86031188	17.2729382
123	8	1M	YNG	S1	Brn02	B0.14	20221116	WT	Rep02	Sec02	M	PN	41,355	139	19,644	16	33.61141337	8.144980656
123	9	1M	YNG	S1	Brn02	B0.14	20221116	WT	Rep02	Sec02	M	PN	32,489	123	28,225	34	37.85896765	12.04605846
123	10	1M	YNG	S1	Brn02	B0.14	20221116	WT	Rep02	Sec02	M	PN	38,628	96	43,662	82	24.85243865	18.78063304
123	11	1M	YNG	S1	Brn02	B0.14	20221116	WT	Rep02	Sec02	M	PN	60,029	209	18,377	36	34.81650536	19.58970452
123	12	1M	YNG	S1	Brn02	B0.14	20221116	WT	Rep02	Sec02	M	PN	36,130	111	16,944	9	30.72239136	5.311614731
124	1	1M	YNG	S1	Brn02	B0.14	20221116	WT	Rep02	Sec02	M	PN	48,523	135	16,747	16	27.82185768	9.553949961
124	2	1M	YNG	S1	Brn02	B0.14	20221116	WT	Rep02	Sec02	M	PN	18,617	14	20,001	10	7.520008594	4.999750012
124	3	1M	YNG	S1	Brn02	B0.14	20221116	WT	Rep02	Sec02	M	PN	85,360	279	33,829	50	32.68509841	14.78021816
124	4	1M	YNG	S1	Brn02	B0.14	20221116	WT	Rep02	Sec02	M	PN	40,845	31	30,722	13	7.589668258	4.231495345
125	1	1M	YNG	S1	Brn02	B0.14	20221116	WT	Rep02	Sec02	M	PN	53,122	174	45,499	66	32.75479086	14.50581331
125	2	1M	YNG	S1	Brn02	B0.14	20221116	WT	Rep02	Sec02	M	PN	45,207	127	18,496	22	28.09299445	11.89446367
125	3	1M	YNG	S1	Brn02	B0.14	20221116	WT	Rep02	Sec02	M	PN	30,145	102	30,756	38	33.83645712	12.35531278
125	4	1M	YNG	S1	Brn02	B0.14	20221116	WT	Rep02	Sec02	M	PN	35,449	103	19,563	24	29.05582668	12.26805705
125	5	1M	YNG	S1	Brn02	B0.14	20221116	WT	Rep02	Sec02	M	PN	20,563	82	31,237	50	39.87744979	16.00665877
125	6	1M	YNG	S1	Brn02	B0.14	20221116	WT	Rep02	Sec02	M	PN	39,371	79	11,509	6	20.06553047	5.213311322
125	7	1M	YNG	S1	Brn02	B0.14	20221116	WT	Rep02	Sec02	M	PN	34,813	122	40,864	49	35.04437997	11.99099452
125	8	1M	YNG	S1	Brn02	B0.14	20221116	WT	Rep02	Sec02	M	PN	27,344	104	31,629	38	38.03393798	12.01429068
125	9	1M	YNG	S1	Brn02	B0.14	20221116	WT	Rep02	Sec02	M	PN	35,235	102	23,336	34	28.94848872	14.56976346
126	1	1M	YNG	S1	Brn02	B0.14	20221116	WT	Rep02	Sec02	M	PN	59,852	200	50,317	26	33.41575887	5.1672397
126	2	1M	YNG	S1	Brn02	B0.14	20221116	WT	Rep02	Sec02	M	PN	45,801	85	37,502	28	18.55854676	7.466268466
126	3	1M	YNG	S1	Brn02	B0.14	20221116	WT	Rep02	Sec02	M	PN	19,841	54	34,140	21	27.21637014	6.151142355
126	4	1M	YNG	S1	Brn02	B0.14	20221116	WT	Rep02	Sec02	M	PN	49,302	157	34,128	50	31.84454992	14.65072668
126	5	1M	YNG	S1	Brn02	B0.14	20221116	WT	Rep02	Sec02	M	PN	42,203	139	42,300	42	32.9360472	9.929078014
126	6	1M	YNG	S1	Brn02	B0.14	20221116	WT	Rep02	Sec02	M	PN	50,507	161	65,581	35	31.87676956	5.336911605
127	1	1M	YNG	S1	Brn02	B0.14	20221116	WT	Rep02	Sec02	M	PN	103,771	420	84,604	56	40.47373544	6.619072384
128	1	1M	YNG	S1	Brn02	B0.14	20221116	WT	Rep02	Sec02	M	PN	33,882	83	20,028	22	24.49678295	10.98462153
128	2	1M	YNG	S1	Brn02	B0.14	20221116	WT	Rep02	Sec02	M	PN	27,125	93	24,731	29	34.28571429	11.72617363
128	3	1M	YNG	S1	Brn02	B0.14	20221116	WT	Rep02	Sec02	M	PN	36,852	117	25,903	62	31.74861609	23.93545149
128	4	1M	YNG	S1	Brn02	B0.14	20221116	WT	Rep02	Sec02	M	PN	39,860	120	28,948	43	30.10536879	14.85422136
128	5	1M	YNG	S1	Brn02	B0.14	20221116	WT	Rep02	Sec02	M	PN	47,520	105	31,626	38	22.0959596	12.01543034
128	6	1M	YNG	S1	Brn02	B0.14	20221116	WT	Rep02	Sec02	M	PN	43,060	103	15,696	29	23.92011147	18.47604485
128	7	1M	YNG	S1	Brn02	B0.14	20221116	WT	Rep02	Sec02	M	PN	36,912	96	31,302	51	26.00780234	16.29288863
129	1	1M	YNG	S1	Brn01	B0.38	20221116	WT	Rep01	Sec01	M	PN	39,014	123	29,914	58	31.5271441	19.38891489
129	2	1M	YNG	S1	Brn01	B0.38	20221116	WT	Rep01	Sec01	M	PN	45,460	149	41,867	74	32.77606687	17.67501851
129	3	1M	YNG	S1	Brn01	B0.38	20221116	WT	Rep01	Sec01	M	PN	55,899	186	39,613	39	33.27429829	9.845252821
129	4	1M	YNG	S1	Brn01	B0.38	20221116	WT	Rep01	Sec01	M	PN	24,741	60	35,418	51	24.25124288	14.3994579
129	5	1M	YNG	S1	Brn01	B0.38	20221116	WT	Rep01	Sec01	M	PN	37,544	75	37,422	45	19.97656084	12.02501203
129	6	1M	YNG	S1	Brn01	B0.38	20221116	WT	Rep01	Sec01	M	PN	56,493	151	33,763	74	26.72897527	21.91748364
129	7	1M	YNG	S1	Brn01	B0.38	20221116	WT	Rep01	Sec01	M	PN	43,934	102	34,356	45	23.21664315	13.09814879
129	8	1M	YNG	S1	Brn01	B0.38	20221116	WT	Rep01	Sec01	M	PN	30,729	89	38,110	55	28.96286895	14.43190764
129	9	1M	YNG	S1	Brn01	B0.38	20221116	WT	Rep01	Sec01	M	PN	72,878	185	49,605	42	25.38488982	8.466888419
130	1	1M	YNG	S1	Brn01	B0.38	20221116	WT	Rep01	Sec01	M	PN	15,426	10	21,569	14	6.482561908	6.490796977
130	2	1M	YNG	S1	Brn01	B0.38	20221116	WT	Rep01	Sec01	M	PN	41,107	92	26,525	21	22.38061644	7.917059378
130	3	1M	YNG	S1	Brn01	B0.38	20221116	WT	Rep01	Sec01	M	PN	50,286	113	38,466	43	22.47146323	11.17870327
130	4	1M	YNG	S1	Brn01	B0.38	20221116	WT	Rep01	Sec01	M	PN	31,601	87	38,153	31	27.53077434	8.125180196
130	5	1M	YNG	S1	Brn01	B0.38	20221116	WT	Rep01	Sec01	M	PN	39,674	79	29,797	20	19.91228512	6.712085109
130	6	1M	YNG	S1	Brn01	B0.38	20221116	WT	Rep01	Sec01	M	PN	51,695	102	41,652	26	19.73111519	6.242197253
130	7	1M	YNG	S1	Brn01	B0.38	20221116	WT	Rep01	Sec01	M	PN	24,397	48	56,756	32	19.67455015	5.638170414
130	8	1M	YNG	S1	Brn01	B0.38	20221116	WT	Rep01	Sec01	M	PN	31,348	74	53,571	38	23.60597167	7.09339008
131	1	1M	YNG	S1	Brn01	B0.38	20221116	WT	Rep01	Sec01	M	PN	35,744	61	30,476	47	17.06580125	15.42197139
131	2	1M	YNG	S1	Brn01	B0.38	20221116	WT	Rep01	Sec01	M	PN	28,302	81	27,324	39	28.61988552	14.27316645
131	3	1M	YNG	S1	Brn01	B0.38	20221116	WT	Rep01	Sec01	M	PN	30,735	86	21,295	35	27.98112901	16.43578305
131	4	1M	YNG	S1	Brn01	B0.38	20221116	WT	Rep01	Sec01	M	PN	40,005	116	36,613	43	28.99637545	11.74446235
131	5	1M	YNG	S1	Brn01	B0.38	20221116	WT	Rep01	Sec01	M	PN	52,597	138	20,414	30	26.23723787	14.695797
131	6	1M	YNG	S1	Brn01	B0.38	20221116	WT	Rep01	Sec01	M	PN	53,056	103	52,100	46	19.41344994	8.829174664
131	7	1M	YNG	S1	Brn01	B0.38	20221116	WT	Rep01	Sec01	M	PN	22,435	36	33,667	31	16.04635614	9.207829625
132	1	1M	YNG	S1	Brn01	B0.38	20221116	WT	Rep01	Sec01	M	PN	52,796	161	37,919	49	30.49473445	12.92228171
132	2	1M	YNG	S1	Brn01	B0.38	20221116	WT	Rep01	Sec01	M	PN	21,377	45	16,278	18	21.05066193	11.05786952
132	3	1M	YNG	S1	Brn01	B0.38	20221116	WT	Rep01	Sec01	M	PN	29,000	58	30,836	35	20	11.3503697
132	4	1M	YNG	S1	Brn01	B0.38	20221116	WT	Rep01	Sec01	M	PN	38,852	123	26,503	23	31.65860187	8.678262838
132	5	1M	YNG	S1	Brn01	B0.38	20221116	WT	Rep01	Sec01	M	PN	22,604	75	33,114	28	33.17996815	8.455638099
132	6	1M	YNG	S1	Brn01	B0.38	20221116	WT	Rep01	Sec01	M	PN	30,594	60	23,204	22	19.61168857	9.481123944
132	7	1M	YNG	S1	Brn01	B0.38	20221116	WT	Rep01	Sec01	M	PN	68,796	205	43,990	36	29.79824408	8.183678109
132	8	1M	YNG	S1	Brn01	B0.38	20221116	WT	Rep01	Sec01	M	PN	16,420	9	33,146	13	5.481120585	3.922041875
132	9	1M	YNG	S1	Brn01	B0.38	20221116	WT	Rep01	Sec01	M	PN	37,055	62	38,232	26	16.73188504	6.800585897
132	10	1M	YNG	S1	Brn01	B0.38	20221116	WT	Rep01	Sec01	M	PN	41,308	101	14,317	4	24.45046964	2.7938814
132	11	1M	YNG	S1	Brn01	B0.38	20221116	WT	Rep01	Sec01	M	PN	58,851	146	44,404	31	24.80841447	6.981353031
132	12	1M	YNG	S1	Brn01	B0.38	20221116	WT	Rep01	Sec01	M	PN	34,471	60	30,777	22	17.40593542	7.148195081
133	1	1M	YNG	S1	Brn01	B0.38	20221116	WT	Rep01	Sec01	M	PN	49,478	124	34,248	21	25.06164356	6.131744919
133	2	1M	YNG	S1	Brn01	B0.38	20221116	WT	Rep01	Sec01	M	PN	29,792	75	28,436	17	25.1745435	5.978337319
133	3	1M	YNG	S1	Brn01	B0.38	20221116	WT	Rep01	Sec01	M	PN	36,207	86	23,453	19	23.75231309	8.101309001
133	4	1M	YNG	S1	Brn01	B0.38	20221116	WT	Rep01	Sec01	M	PN	37,251	92	30,326	24	24.69732356	7.914001187
133	5	1M	YNG	S1	Brn01	B0.38	20221116	WT	Rep01	Sec01	M	PN	60,776	140	31,205	14	23.03540871	4.486460503
133	6	1M	YNG	S1	Brn01	B0.38	20221116	WT	Rep01	Sec01	M	PN	30,234	81	37,766	29	26.79102997	7.678864587
133	7	1M	YNG	S1	Brn01	B0.38	20221116	WT	Rep01	Sec01	M	PN	35,626	77	21,872	25	21.61342839	11.43013899
133	8	1M	YNG	S1	Brn01	B0.38	20221116	WT	Rep01	Sec01	M	PN	30,147	69	28,103	29	22.88784954	10.31918301
133	9	1M	YNG	S1	Brn01	B0.38	20221116	WT	Rep01	Sec01	M	PN	35,806	77	31,373	34	21.50477574	10.83734421
133	10	1M	YNG	S1	Brn01	B0.38	20221116	WT	Rep01	Sec01	M	PN	39,693	71	25,882	31	17.88728491	11.97743606
133	11	1M	YNG	S1	Brn01	B0.38	20221116	WT	Rep01	Sec01	M	PN	32,804	56	25,136	24	17.07108889	9.548058561
133	12	1M	YNG	S1	Brn01	B0.38	20221116	WT	Rep01	Sec01	M	PN	51,039	86	28,392	22	16.84985991	7.748661595
133	13	1M	YNG	S1	Brn01	B0.38	20221116	WT	Rep01	Sec01	M	PN	37,801	79	32,254	28	20.89891802	8.681093818
133	14	1M	YNG	S1	Brn01	B0.38	20221116	WT	Rep01	Sec01	M	PN	32,536	82	18,876	17	25.20285223	9.00614537
134	1	1M	YNG	S1	Brn01	B0.38	20221116	WT	Rep01	Sec01	M	PN	35,911	77	33,883	34	21.44189803	10.03453059
134	2	1M	YNG	S1	Brn01	B0.38	20221116	WT	Rep01	Sec01	M	PN	16,227	47	26,395	22	28.96407223	8.334911915
134	3	1M	YNG	S1	Brn01	B0.38	20221116	WT	Rep01	Sec01	M	PN	58,666	122	21,307	38	20.79569086	17.83451448
134	4	1M	YNG	S1	Brn01	B0.38	20221116	WT	Rep01	Sec01	M	PN	27,380	91	27,313	55	33.23593864	20.13693113
134	5	1M	YNG	S1	Brn01	B0.38	20221116	WT	Rep01	Sec01	M	PN	49,439	89	12,247	17	18.00198224	13.88095044
134	6	1M	YNG	S1	Brn01	B0.38	20221116	WT	Rep01	Sec01	M	PN	45,375	150	31,061	60	33.05785124	19.31682818
135	1	1M	YNG	S1	Brn01	B0.38	20221116	WT	Rep01	Sec01	M	PN	17,418	19	37,431	55	10.90825583	14.69370308
135	2	1M	YNG	S1	Brn01	B0.38	20221116	WT	Rep01	Sec01	M	PN	37,515	142	12,362	2	37.85152606	1.617861188
135	3	1M	YNG	S1	Brn01	B0.38	20221116	WT	Rep01	Sec01	M	PN	35,096	141	33,490	46	40.17551858	13.73544342
136	1	1M	YNG	S1	Brn01	B0.38	20221116	WT	Rep01	Sec01	M	PN	32,402	63	20,290	23	19.44324424	11.33563332
136	2	1M	YNG	S1	Brn01	B0.38	20221116	WT	Rep01	Sec01	M	PN	22,030	68	24,731	19	30.86699955	7.682665481
136	3	1M	YNG	S1	Brn01	B0.38	20221116	WT	Rep01	Sec01	M	PN	30,370	78	20,402	12	25.68324004	5.881776296
136	4	1M	YNG	S1	Brn01	B0.38	20221116	WT	Rep01	Sec01	M	PN	40,847	84	26,651	17	20.56454574	6.378747514
136	5	1M	YNG	S1	Brn01	B0.38	20221116	WT	Rep01	Sec01	M	PN	36,134	57	21,852	14	15.7746167	6.406736226
136	6	1M	YNG	S1	Brn01	B0.38	20221116	WT	Rep01	Sec01	M	PN	33,953	81	22,662	15	23.85650753	6.619009796
136	7	1M	YNG	S1	Brn01	B0.38	20221116	WT	Rep01	Sec01	M	PN	25,066	109	25,989	17	43.48519907	6.541228981
136	8	1M	YNG	S1	Brn01	B0.38	20221116	WT	Rep01	Sec01	M	PN	36,895	101	37,234	51	27.37498306	13.69715851
136	9	1M	YNG	S1	Brn01	B0.38	20221116	WT	Rep01	Sec01	M	PN	35,231	72	28,628	24	20.43654736	8.383400866
136	10	1M	YNG	S1	Brn01	B0.38	20221116	WT	Rep01	Sec01	M	PN	41,816	83	25,235	17	19.84886168	6.736675253
136	11	1M	YNG	S1	Brn01	B0.38	20221116	WT	Rep01	Sec01	M	PN	38,637	83	33,025	36	21.48199912	10.9008327
136	12	1M	YNG	S1	Brn01	B0.38	20221116	WT	Rep01	Sec01	M	PN	34,830	96	33,745	24	27.56244617	7.112164765
137	1	1M	YNG	S1	Brn01	B0.38	20221116	WT	Rep01	Sec01	M	PN	45,501	109	34,312	30	23.95551746	8.743296806
137	2	1M	YNG	S1	Brn01	B0.38	20221116	WT	Rep01	Sec01	M	PN	23,276	22	20,253	19	9.451795841	9.381326223
137	3	1M	YNG	S1	Brn01	B0.38	20221116	WT	Rep01	Sec01	M	PN	15,141	36	33,438	24	23.77650089	7.177462767
137	4	1M	YNG	S1	Brn01	B0.38	20221116	WT	Rep01	Sec01	M	PN	17,656	5	28,465	7	2.831898505	2.459160372
137	5	1M	YNG	S1	Brn01	B0.38	20221116	WT	Rep01	Sec01	M	PN	44,697	103	34,237	30	23.04405217	8.762449981
137	6	1M	YNG	S1	Brn01	B0.38	20221116	WT	Rep01	Sec01	M	PN	34,993	104	27,781	25	29.72022976	8.998956121
137	7	1M	YNG	S1	Brn01	B0.38	20221116	WT	Rep01	Sec01	M	PN	43,773	115	24,619	29	26.27190277	11.77951988
137	8	1M	YNG	S1	Brn01	B0.38	20221116	WT	Rep01	Sec01	M	PN	58,371	178	38,802	27	30.49459492	6.958404206
139	1	1M	YNG	S1	Brn01	B0.38	20221116	WT	Rep01	Sec01	M	PN	22,336	33	40,025	33	14.7743553	8.244846971
139	2	1M	YNG	S1	Brn01	B0.38	20221116	WT	Rep01	Sec01	M	PN	22,483	109	17,600	33	48.48107459	18.75
139	3	1M	YNG	S1	Brn01	B0.38	20221116	WT	Rep01	Sec01	M	PN	41,030	139	36,707	56	33.8776505	15.25594573
139	4	1M	YNG	S1	Brn01	B0.38	20221116	WT	Rep01	Sec01	M	PN	46,548	118	34,442	29	25.35017616	8.419952384
139	5	1M	YNG	S1	Brn01	B0.38	20221116	WT	Rep01	Sec01	M	PN	34,241	16	31,592	16	4.672760725	5.06457331
139	6	1M	YNG	S1	Brn01	B0.38	20221116	WT	Rep01	Sec01	M	PN	37,981	39	30,174	27	10.26829204	8.948101014
139	7	1M	YNG	S1	Brn01	B0.38	20221116	WT	Rep01	Sec01	M	PN	16,060	4	18,818	25	2.490660025	13.28515251
139	8	1M	YNG	S1	Brn01	B0.38	20221116	WT	Rep01	Sec01	M	PN	38,196	76	29,747	29	19.89737145	9.74888224
148	1	19M	OLD	M1	Brn01	B0.02	20221018	WT	Rep01	Sec01	F	PN	43,504	122	14,947	19	28.04339831	12.71158092
148	2	19M	OLD	M1	Brn01	B0.02	20221018	WT	Rep01	Sec01	F	PN	27,749	65	31,036	61	23.42426754	19.65459466
148	3	19M	OLD	M1	Brn01	B0.02	20221018	WT	Rep01	Sec01	F	PN	39,508	62	20,727	22	15.6930242	10.61417475
148	4	19M	OLD	M1	Brn01	B0.02	20221018	WT	Rep01	Sec01	F	PN	49,655	160	7,646	14	32.22233411	18.31022757
148	5	19M	OLD	M1	Brn01	B0.02	20221018	WT	Rep01	Sec01	F	PN	44,818	103	30,689	45	22.98183765	14.66323438
148	6	19M	OLD	M1	Brn01	B0.02	20221018	WT	Rep01	Sec01	F	PN	34,275	93	26,782	46	27.13347921	17.17571503
148	7	19M	OLD	M1	Brn01	B0.02	20221018	WT	Rep01	Sec01	F	PN	25,327	62	29,482	36	24.47980416	12.21084051
148	8	19M	OLD	M1	Brn01	B0.02	20221018	WT	Rep01	Sec01	F	PN	25,754	25	32,169	38	9.707229945	11.81261463
148	9	19M	OLD	M1	Brn01	B0.02	20221018	WT	Rep01	Sec01	F	PN	43,891	89	19,813	25	20.27750564	12.6179781
148	10	19M	OLD	M1	Brn01	B0.02	20221018	WT	Rep01	Sec01	F	PN	41,372	117	13,744	17	28.27999613	12.36903376
148	11	19M	OLD	M1	Brn01	B0.02	20221018	WT	Rep01	Sec01	F	PN	62,828	151	26,761	41	24.03387025	15.32080266
148	12	19M	OLD	M1	Brn01	B0.02	20221018	WT	Rep01	Sec01	F	PN	38,099	93	23,350	27	24.4100895	11.56316916
149	1	19M	OLD	M1	Brn01	B0.02	20221018	WT	Rep01	Sec01	F	PN	29,565	80	13,722	10	27.05902249	7.28756741
149	2	19M	OLD	M1	Brn01	B0.02	20221018	WT	Rep01	Sec01	F	PN	31,672	90	32,676	8	28.41626673	2.448280083
149	3	19M	OLD	M1	Brn01	B0.02	20221018	WT	Rep01	Sec01	F	PN	32,062	72	13,818	4	22.45649055	2.894774931
149	4	19M	OLD	M1	Brn01	B0.02	20221018	WT	Rep01	Sec01	F	PN	22,272	50	22,926	34	22.44971264	14.83032365
149	5	19M	OLD	M1	Brn01	B0.02	20221018	WT	Rep01	Sec01	F	PN	18,453	50	31,596	31	27.09586517	9.811368528
149	6	19M	OLD	M1	Brn01	B0.02	20221018	WT	Rep01	Sec01	F	PN	55,385	127	20,851	6	22.93039632	2.877559829
149	7	19M	OLD	M1	Brn01	B0.02	20221018	WT	Rep01	Sec01	F	PN	32,729	92	26,515	16	28.10962755	6.034320196
150	1	19M	OLD	M1	Brn01	B0.02	20221018	WT	Rep01	Sec01	F	PN	19,819	37	39,340	51	18.66895403	12.96390442
150	2	19M	OLD	M1	Brn01	B0.02	20221018	WT	Rep01	Sec01	F	PN	54,030	172	22,485	32	31.8341662	14.23171003
150	3	19M	OLD	M1	Brn01	B0.02	20221018	WT	Rep01	Sec01	F	PN	15,440	40	42,822	64	25.90673575	14.94558872
150	4	19M	OLD	M1	Brn01	B0.02	20221018	WT	Rep01	Sec01	F	PN	33,910	80	20,913	24	23.59186081	11.47611533
150	5	19M	OLD	M1	Brn01	B0.02	20221018	WT	Rep01	Sec01	F	PN	61,337	173	34,970	47	28.20483558	13.44009151
151	1	19M	OLD	M1	Brn01	B0.02	20221018	WT	Rep01	Sec01	F	PN	28,808	64	28,634	48	22.2160511	16.7632884
151	2	19M	OLD	M1	Brn01	B0.02	20221018	WT	Rep01	Sec01	F	PN	17,239	35	31,180	41	20.30280179	13.14945478
151	3	19M	OLD	M1	Brn01	B0.02	20221018	WT	Rep01	Sec01	F	PN	16,034	20	31,931	23	12.47349383	7.203031537
151	4	19M	OLD	M1	Brn01	B0.02	20221018	WT	Rep01	Sec01	F	PN	47,678	134	9,503	11	28.10520576	11.57529201
151	5	19M	OLD	M1	Brn01	B0.02	20221018	WT	Rep01	Sec01	F	PN	40,218	87	15,765	16	21.63210503	10.14906438
151	6	19M	OLD	M1	Brn01	B0.02	20221018	WT	Rep01	Sec01	F	PN	38,490	55	23,832	30	14.28942582	12.58811682
152	1	19M	OLD	M1	Brn01	B0.02	20221018	WT	Rep01	Sec01	F	PN	40,629	133	31,408	26	32.73523838	8.278145695
152	2	19M	OLD	M1	Brn01	B0.02	20221018	WT	Rep01	Sec01	F	PN	43,365	87	46,685	72	20.06226219	15.42251258
152	3	19M	OLD	M1	Brn01	B0.02	20221018	WT	Rep01	Sec01	F	PN	36,626	71	46,205	30	19.38513624	6.492803809
153	1	19M	OLD	M1	Brn01	B0.02	20221018	WT	Rep01	Sec01	F	PN	56,393	139	48,277	46	24.64844928	9.528346832
153	2	19M	OLD	M1	Brn01	B0.02	20221018	WT	Rep01	Sec01	F	PN	18,170	38	31,592	21	20.91359384	6.647252469
153	3	19M	OLD	M1	Brn01	B0.02	20221018	WT	Rep01	Sec01	F	PN	17,384	41	22,675	19	23.58490566	8.379272326
153	4	19M	OLD	M1	Brn01	B0.02	20221018	WT	Rep01	Sec01	F	PN	22,973	33	15,315	9	14.36468898	5.876591577
153	5	19M	OLD	M1	Brn01	B0.02	20221018	WT	Rep01	Sec01	F	PN	22,465	47	11,634	5	20.92143334	4.29774798
154	1	19M	OLD	M1	Brn01	B0.02	20221018	WT	Rep01	Sec01	F	PN	29,675	95	26,601	31	32.01347936	11.65369723
154	2	19M	OLD	M1	Brn01	B0.02	20221018	WT	Rep01	Sec01	F	PN	23,690	41	25,511	26	17.30688054	10.19168202
154	3	19M	OLD	M1	Brn01	B0.02	20221018	WT	Rep01	Sec01	F	PN	27,660	76	20,444	24	27.47650036	11.73938564
154	4	19M	OLD	M1	Brn01	B0.02	20221018	WT	Rep01	Sec01	F	PN	15,777	47	26,397	21	29.79020093	7.955449483
154	5	19M	OLD	M1	Brn01	B0.02	20221018	WT	Rep01	Sec01	F	PN	38,537	84	31,431	41	21.79723383	13.04444657
154	6	19M	OLD	M1	Brn01	B0.02	20221018	WT	Rep01	Sec01	F	PN	31,504	101	17,504	10	32.05942103	5.71297989
154	7	19M	OLD	M1	Brn01	B0.02	20221018	WT	Rep01	Sec01	F	PN	31,861	76	22,164	16	23.85361414	7.218913554
155	1	19M	OLD	M1	Brn01	B0.02	20221018	WT	Rep01	Sec01	F	PN	47,192	110	41,959	27	23.30903543	6.434853071
155	2	19M	OLD	M1	Brn01	B0.02	20221018	WT	Rep01	Sec01	F	PN	35,033	89	33,252	28	25.4046185	8.420546133
155	3	19M	OLD	M1	Brn01	B0.02	20221018	WT	Rep01	Sec01	F	PN	41,942	85	29,088	6	20.26608173	2.062706271
155	4	19M	OLD	M1	Brn01	B0.02	20221018	WT	Rep01	Sec01	F	PN	19,705	56	31,160	22	28.41918295	7.060333761
155	5	19M	OLD	M1	Brn01	B0.02	20221018	WT	Rep01	Sec01	F	PN	38,942	84	24,139	28	21.5705408	11.59948631
155	6	19M	OLD	M1	Brn01	B0.02	20221018	WT	Rep01	Sec01	F	PN	32,194	76	19,679	22	23.60688327	11.17942985
155	7	19M	OLD	M1	Brn01	B0.02	20221018	WT	Rep01	Sec01	F	PN	33,792	49	31,820	36	14.50047348	11.31363922
156	1	19M	OLD	M1	Brn01	B0.02	20221018	WT	Rep01	Sec01	F	PN	24,284	56	29,087	18	23.06045133	6.188331557
156	2	19M	OLD	M1	Brn01	B0.02	20221018	WT	Rep01	Sec01	F	PN	24,067	58	21,967	15	24.09938921	6.828424455
156	3	19M	OLD	M1	Brn01	B0.02	20221018	WT	Rep01	Sec01	F	PN	36,349	89	30,900	22	24.48485515	7.1197411
156	4	19M	OLD	M1	Brn01	B0.02	20221018	WT	Rep01	Sec01	F	PN	24,349	69	10,368	7	28.33791942	6.75154321
156	5	19M	OLD	M1	Brn01	B0.02	20221018	WT	Rep01	Sec01	F	PN	39,104	92	36,110	25	23.52700491	6.923289947
156	6	19M	OLD	M1	Brn01	B0.02	20221018	WT	Rep01	Sec01	F	PN	25,451	48	19,218	9	18.85976975	4.683109585
156	7	19M	OLD	M1	Brn01	B0.02	20221018	WT	Rep01	Sec01	F	PN	38,057	113	22,983	9	29.69230365	3.915937867
156	8	19M	OLD	M1	Brn01	B0.02	20221018	WT	Rep01	Sec01	F	PN	23,231	46	23,344	19	19.8011278	8.139136395
156	9	19M	OLD	M1	Brn01	B0.02	20221018	WT	Rep01	Sec01	F	PN	17,706	53	22,617	13	29.93335592	5.747888756
157	1	19M	OLD	M1	Brn01	B0.02	20221018	WT	Rep01	Sec01	F	PN	16,378	36	20,690	8	21.98070582	3.866602223
157	2	19M	OLD	M1	Brn01	B0.02	20221018	WT	Rep01	Sec01	F	PN	26,685	84	30,169	27	31.47835863	8.94958401
157	3	19M	OLD	M1	Brn01	B0.02	20221018	WT	Rep01	Sec01	F	PN	27,649	66	18,456	10	23.8706644	5.418292154
157	4	19M	OLD	M1	Brn01	B0.02	20221018	WT	Rep01	Sec01	F	PN	27,696	81	30,803	17	29.24610052	5.51894296
157	5	19M	OLD	M1	Brn01	B0.02	20221018	WT	Rep01	Sec01	F	PN	38,836	130	32,195	35	33.4740962	10.8712533
157	6	19M	OLD	M1	Brn01	B0.02	20221018	WT	Rep01	Sec01	F	PN	27,516	75	27,687	37	27.25686873	13.36367248
158	1	19M	OLD	M1	Brn01	B1.98	20221018	WT	Rep01	Sec02	F	PN	35,663	116	31,654	31	32.52670835	9.793391041
158	2	19M	OLD	M1	Brn01	B1.98	20221018	WT	Rep01	Sec02	F	PN	71,966	125	33,212	21	17.36931329	6.323015777
158	3	19M	OLD	M1	Brn01	B1.98	20221018	WT	Rep01	Sec02	F	PN	52,554	130	32,770	25	24.73646154	7.628928898
158	4	19M	OLD	M1	Brn01	B1.98	20221018	WT	Rep01	Sec02	F	PN	36,016	142	16,224	12	39.42692137	7.396449704
159	1	19M	OLD	M1	Brn01	B1.98	20221018	WT	Rep01	Sec02	F	PN	39,859	100	46,141	30	25.08843674	6.50180967
159	2	19M	OLD	M1	Brn01	B1.98	20221018	WT	Rep01	Sec02	F	PN	38,973	115	14,020	11	29.50760783	7.845934379
159	3	19M	OLD	M1	Brn01	B1.98	20221018	WT	Rep01	Sec02	F	PN	43,733	97	28,156	8	22.1800471	2.841312686
159	4	19M	OLD	M1	Brn01	B1.98	20221018	WT	Rep01	Sec02	F	PN	17,870	47	27,172	11	26.30106323	4.048284999
159	5	19M	OLD	M1	Brn01	B1.98	20221018	WT	Rep01	Sec02	F	PN	53,397	114	17,899	3	21.34951402	1.676071289
159	6	19M	OLD	M1	Brn01	B1.98	20221018	WT	Rep01	Sec02	F	PN	85,639	172	30,594	8	20.08430738	2.614891809
160	1	19M	OLD	M1	Brn01	B1.98	20221018	WT	Rep01	Sec02	F	PN	21,703	68	20,267	17	31.33207391	8.388019934
160	2	19M	OLD	M1	Brn01	B1.98	20221018	WT	Rep01	Sec02	F	PN	44,401	99	26,544	16	22.29679512	6.027727547
160	3	19M	OLD	M1	Brn01	B1.98	20221018	WT	Rep01	Sec02	F	PN	30,760	107	33,432	30	34.78543563	8.973438622
160	4	19M	OLD	M1	Brn01	B1.98	20221018	WT	Rep01	Sec02	F	PN	45,689	106	26,971	30	23.20033268	11.1230581
160	5	19M	OLD	M1	Brn01	B1.98	20221018	WT	Rep01	Sec02	F	PN	36,906	91	25,968	12	24.65723731	4.621072089
160	6	19M	OLD	M1	Brn01	B1.98	20221018	WT	Rep01	Sec02	F	PN	17,191	42	9,932	4	24.43138852	4.027386226
161	1	19M	OLD	M1	Brn01	B1.98	20221018	WT	Rep01	Sec02	F	PN	82,028	143	54,693	48	17.43307163	8.776260216
161	2	19M	OLD	M1	Brn01	B1.98	20221018	WT	Rep01	Sec02	F	PN	45,388	121	42,236	24	26.65902882	5.682356284
161	3	19M	OLD	M1	Brn01	B1.98	20221018	WT	Rep01	Sec02	F	PN	59,638	115	38,519	33	19.28300748	8.567200602
161	4	19M	OLD	M1	Brn01	B1.98	20221018	WT	Rep01	Sec02	F	PN	39,018	110	28,830	24	28.19211646	8.324661811
161	5	19M	OLD	M1	Brn01	B1.98	20221018	WT	Rep01	Sec02	F	PN	26,512	48	27,783	19	18.10500905	6.838714322
162	1	19M	OLD	M1	Brn01	B1.98	20221018	WT	Rep01	Sec02	F	PN	49,445	114	33,531	24	23.05592072	7.157555695
162	2	19M	OLD	M1	Brn01	B1.98	20221018	WT	Rep01	Sec02	F	PN	28,580	89	33,156	33	31.1406578	9.952949692
162	3	19M	OLD	M1	Brn01	B1.98	20221018	WT	Rep01	Sec02	F	PN	46,606	105	34,700	28	22.52928807	8.069164265
162	4	19M	OLD	M1	Brn01	B1.98	20221018	WT	Rep01	Sec02	F	PN	46,600	124	32,947	31	26.60944206	9.4090509
163	1	19M	OLD	M1	Brn01	B1.98	20221018	WT	Rep01	Sec02	F	PN	47,695	140	44,853	31	29.35318168	6.911466346
163	2	19M	OLD	M1	Brn01	B1.98	20221018	WT	Rep01	Sec02	F	PN	55,597	138	41,788	38	24.82148317	9.093519671
163	3	19M	OLD	M1	Brn01	B1.98	20221018	WT	Rep01	Sec02	F	PN	65,743	156	45,644	34	23.728762	7.448952765
163	4	19M	OLD	M1	Brn01	B1.98	20221018	WT	Rep01	Sec02	F	PN	65,978	120	26,357	16	18.18788081	6.070493607
163	5	19M	OLD	M1	Brn01	B1.98	20221018	WT	Rep01	Sec02	F	PN	67,086	176	42,004	39	26.23498196	9.284830016
164	1	19M	OLD	M1	Brn01	B1.98	20221018	WT	Rep01	Sec02	F	PN	72,870	232	50,929	43	31.83751887	8.443126706
165	1	19M	OLD	M1	Brn01	B1.98	20221018	WT	Rep01	Sec02	F	PN	84,465	184	35,582	17	21.78417096	4.777696588
165	2	19M	OLD	M1	Brn01	B1.98	20221018	WT	Rep01	Sec02	F	PN	46,824	83	2,966	2	17.7259525	6.743088334
165	3	19M	OLD	M1	Brn01	B1.98	20221018	WT	Rep01	Sec02	F	PN	85,946	197	57,611	44	22.92136923	7.637430352
165	4	19M	OLD	M1	Brn01	B1.98	20221018	WT	Rep01	Sec02	F	PN	17,662	110	51,818	53	62.28060242	10.22810606
165	5	19M	OLD	M1	Brn01	B1.98	20221018	WT	Rep01	Sec02	F	PN	30,497	114	50,381	37	37.38072597	7.344038427
166	1	19M	OLD	M1	Brn01	B1.98	20221018	WT	Rep01	Sec02	F	PN	83,218	124	20,815	29	14.90062246	13.93226039
166	2	19M	OLD	M1	Brn01	B1.98	20221018	WT	Rep01	Sec02	F	PN	16,880	34	43,194	29	20.14218009	6.713895448
166	3	19M	OLD	M1	Brn01	B1.98	20221018	WT	Rep01	Sec02	F	PN	87,873	154	44,876	67	17.52529218	14.93002941
166	4	19M	OLD	M1	Brn01	B1.98	20221018	WT	Rep01	Sec02	F	PN	31,352	37	66,133	46	11.80147997	6.95568022
167	1	19M	OLD	M1	Brn01	B1.98	20221018	WT	Rep01	Sec02	F	PN	30,942	125	54,918	62	40.39816431	11.28955898
167	2	19M	OLD	M1	Brn01	B1.98	20221018	WT	Rep01	Sec02	F	PN	52,542	88	12,037	2	16.74850596	1.661543574
167	3	19M	OLD	M1	Brn01	B1.98	20221018	WT	Rep01	Sec02	F	PN	96,744	198	38,286	41	20.46638551	10.70887531
167	4	19M	OLD	M1	Brn01	B1.98	20221018	WT	Rep01	Sec02	F	PN	50,223	146	29,151	8	29.07034626	2.744331241
167	5	19M	OLD	M1	Brn01	B1.98	20221018	WT	Rep01	Sec02	F	PN	30,236	71	29,155	15	23.48194206	5.144915109
168	1	19M	OLD	M1	Brn01	B1.98	20221018	WT	Rep01	Sec02	F	PN	51,807	102	39,464	13	19.68845909	3.294141496
168	2	19M	OLD	M1	Brn01	B1.98	20221018	WT	Rep01	Sec02	F	PN	39,627	50	27,049	12	12.61765968	4.436393212
168	3	19M	OLD	M1	Brn01	B1.98	20221018	WT	Rep01	Sec02	F	PN	28,321	70	37,792	15	24.71664136	3.969093988
168	4	19M	OLD	M1	Brn01	B1.98	20221018	WT	Rep01	Sec02	F	PN	48,564	90	14,176	4	18.53224611	2.821670429
168	5	19M	OLD	M1	Brn01	B1.98	20221018	WT	Rep01	Sec02	F	PN	23,473	55	18,845	20	23.43117625	10.61289467
168	6	19M	OLD	M1	Brn01	B1.98	20221018	WT	Rep01	Sec02	F	PN	58,047	136	42,427	27	23.42929006	6.363872063
168	7	19M	OLD	M1	Brn01	B1.98	20221018	WT	Rep01	Sec02	F	PN	86,165	149	58,186	43	17.29240411	7.390093837
168	8	19M	OLD	M1	Brn01	B1.98	20221018	WT	Rep01	Sec02	F	PN	40,240	87	34,076	28	21.62027833	8.216926869
197	1	19M	OLD	S1	Brn01	B-1.70	20221018	WT	Rep01	Sec03	F	PN	38,061	52	36,335	33	13.66227897	9.082152195
198	1	19M	OLD	S1	Brn01	B-1.70	20221018	WT	Rep01	Sec03	F	PN	27,041	42	23,438	26	15.53196997	11.09309668
198	2	19M	OLD	S1	Brn01	B-1.70	20221018	WT	Rep01	Sec03	F	PN	39,566	111	30,091	36	28.05439013	11.96371008
198	3	19M	OLD	S1	Brn01	B-1.70	20221018	WT	Rep01	Sec03	F	PN	22,978	45	29,391	22	19.58394987	7.485284611
198	4	19M	OLD	S1	Brn01	B-1.70	20221018	WT	Rep01	Sec03	F	PN	15,623	28	19,944	21	17.92229405	10.52948255
198	5	19M	OLD	S1	Brn01	B-1.70	20221018	WT	Rep01	Sec03	F	PN	24,911	52	32,076	33	20.87431255	10.28806584
198	6	19M	OLD	S1	Brn01	B-1.70	20221018	WT	Rep01	Sec03	F	PN	15,692	15	24,710	25	9.559010961	10.11736139
199	1	19M	OLD	S1	Brn01	B-1.70	20221018	WT	Rep01	Sec03	F	PN	43,371	70	17,893	12	16.13981693	6.706533281
199	2	19M	OLD	S1	Brn01	B-1.70	20221018	WT	Rep01	Sec03	F	PN	51,686	84	32,212	14	16.25198313	4.346206383
199	3	19M	OLD	S1	Brn01	B-1.70	20221018	WT	Rep01	Sec03	F	PN	38,747	62	43,024	41	16.00123881	9.529564894
200	1	19M	OLD	S1	Brn01	B-1.70	20221018	WT	Rep01	Sec03	F	PN	41,589	119	47,491	26	28.61333526	5.474721526
200	2	19M	OLD	S1	Brn01	B-1.70	20221018	WT	Rep01	Sec03	F	PN	20,789	76	29,979	35	36.55779499	11.67483905
200	3	19M	OLD	S1	Brn01	B-1.70	20221018	WT	Rep01	Sec03	F	PN	53,624	117	11,564	11	21.81858869	9.512279488
200	4	19M	OLD	S1	Brn01	B-1.70	20221018	WT	Rep01	Sec03	F	PN	40,174	58	11,979	4	14.43719819	3.339176893
200	5	19M	OLD	S1	Brn01	B-1.70	20221018	WT	Rep01	Sec03	F	PN	42,587	93	20,685	6	21.83764999	2.900652647
201	1	19M	OLD	S1	Brn01	B-1.70	20221018	WT	Rep01	Sec03	F	PN	28,108	27	17,527	13	9.605806176	7.41712786
201	2	19M	OLD	S1	Brn01	B-1.70	20221018	WT	Rep01	Sec03	F	PN	48,176	94	30,273	14	19.5117901	4.624582962
201	3	19M	OLD	S1	Brn01	B-1.70	20221018	WT	Rep01	Sec03	F	PN	41,594	96	12,830	18	23.08025196	14.02961808
201	4	19M	OLD	S1	Brn01	B-1.70	20221018	WT	Rep01	Sec03	F	PN	40,888	96	10,438	10	23.47877128	9.580379383
202	1	19M	OLD	S1	Brn01	B-1.70	20221018	WT	Rep01	Sec03	F	PN	45,823	103	31,679	26	22.47779499	8.207329777
202	2	19M	OLD	S1	Brn01	B-1.70	20221018	WT	Rep01	Sec03	F	PN	39,767	75	25,639	21	18.85985868	8.190647061
202	3	19M	OLD	S1	Brn01	B-1.70	20221018	WT	Rep01	Sec03	F	PN	23,298	54	43,623	25	23.17795519	5.730921761
202	4	19M	OLD	S1	Brn01	B-1.70	20221018	WT	Rep01	Sec03	F	PN	36,371	79	11,349	12	21.72060158	10.57361882
202	5	19M	OLD	S1	Brn01	B-1.70	20221018	WT	Rep01	Sec03	F	PN	36,571	74	17,996	16	20.23461212	8.890864637
202	6	19M	OLD	S1	Brn01	B-1.70	20221018	WT	Rep01	Sec03	F	PN	33,919	84	24,504	19	24.76488104	7.753836108
202	7	19M	OLD	S1	Brn01	B-1.70	20221018	WT	Rep01	Sec03	F	PN	42,592	108	18,344	13	25.35687453	7.08678587
202	8	19M	OLD	S1	Brn01	B-1.70	20221018	WT	Rep01	Sec03	F	PN	37,874	78	13,236	12	20.59460316	9.066183137
203	1	19M	OLD	S1	Brn01	B-1.70	20221018	WT	Rep01	Sec03	F	PN	46,458	55	46,031	32	11.83864996	6.951836806
203	2	19M	OLD	S1	Brn01	B-1.70	20221018	WT	Rep01	Sec03	F	PN	36,346	65	28,387	24	17.88367358	8.454574277
203	3	19M	OLD	S1	Brn01	B-1.70	20221018	WT	Rep01	Sec03	F	PN	28,205	89	26,658	21	31.55468888	7.877560207
204	1	19M	OLD	S1	Brn01	B-1.70	20221018	WT	Rep01	Sec03	F	PN	52,702	152	27,781	16	28.84141019	5.759331917
204	2	19M	OLD	S1	Brn01	B-1.70	20221018	WT	Rep01	Sec03	F	PN	24,245	97	10,482	2	40.00824912	1.908032818
204	3	19M	OLD	S1	Brn01	B-1.70	20221018	WT	Rep01	Sec03	F	PN	47,455	149	37,941	32	31.39816668	8.434147756
204	4	19M	OLD	S1	Brn01	B-1.70	20221018	WT	Rep01	Sec03	F	PN	34,165	107	14,463	22	31.31860091	15.21122865
205	1	19M	OLD	S1	Brn01	B-1.70	20221018	WT	Rep01	Sec03	F	PN	79,953	217	58,617	92	27.14094531	15.69510552
205	2	19M	OLD	S1	Brn01	B-1.70	20221018	WT	Rep01	Sec03	F	PN	31,405	65	35,864	42	20.69734119	11.71090787
205	3	19M	OLD	S1	Brn01	B-1.70	20221018	WT	Rep01	Sec03	F	PN	57,263	105	10,549	8	18.33644762	7.583657219
206	1	19M	OLD	S1	Brn01	B-1.70	20221018	WT	Rep01	Sec03	F	PN	44,665	108	35,392	22	24.18000672	6.216094033
206	2	19M	OLD	S1	Brn01	B-1.70	20221018	WT	Rep01	Sec03	F	PN	34,525	57	28,313	20	16.50977552	7.063892911
206	3	19M	OLD	S1	Brn01	B-1.70	20221018	WT	Rep01	Sec03	F	PN	26,172	41	8,298	3	15.66559682	3.615328995
207	1	19M	OLD	S1	Brn01	B0.02	20221018	WT	Rep01	Sec01	F	PN	30,194	56	15,579	17	18.54673114	10.9121253
207	2	19M	OLD	S1	Brn01	B0.02	20221018	WT	Rep01	Sec01	F	PN	31,186	45	24,257	25	14.42955172	10.30630334
207	3	19M	OLD	S1	Brn01	B0.02	20221018	WT	Rep01	Sec01	F	PN	28,771	62	25,211	24	21.5494769	9.519654119
207	4	19M	OLD	S1	Brn01	B0.02	20221018	WT	Rep01	Sec01	F	PN	33,777	73	24,479	24	21.61233976	9.804322072
207	5	19M	OLD	S1	Brn01	B0.02	20221018	WT	Rep01	Sec01	F	PN	38,664	94	38,197	47	24.31202152	12.30463125
207	6	19M	OLD	S1	Brn01	B0.02	20221018	WT	Rep01	Sec01	F	PN	31,254	78	29,310	33	24.95680553	11.25895599
207	7	19M	OLD	S1	Brn01	B0.02	20221018	WT	Rep01	Sec01	F	PN	23,839	69	20,792	29	28.94416712	13.94767218
207	8	19M	OLD	S1	Brn01	B0.02	20221018	WT	Rep01	Sec01	F	PN	41,388	111	34,209	59	26.81936793	17.24692332
207	9	19M	OLD	S1	Brn01	B0.02	20221018	WT	Rep01	Sec01	F	PN	30,505	90	29,167	36	29.5033601	12.34271608
207	10	19M	OLD	S1	Brn01	B0.02	20221018	WT	Rep01	Sec01	F	PN	36,852	78	40,820	54	21.16574406	13.22880941
207	11	19M	OLD	S1	Brn01	B0.02	20221018	WT	Rep01	Sec01	F	PN	31,914	77	30,877	46	24.12734223	14.89782038
208	1	19M	OLD	S1	Brn01	B0.02	20221018	WT	Rep01	Sec01	F	PN	65,534	172	19,904	13	26.24591815	6.531350482
208	2	19M	OLD	S1	Brn01	B0.02	20221018	WT	Rep01	Sec01	F	PN	25,506	82	51,385	60	32.1492982	11.67655931
208	3	19M	OLD	S1	Brn01	B0.02	20221018	WT	Rep01	Sec01	F	PN	61,511	143	36,774	34	23.24787436	9.245662696
209	1	19M	OLD	S1	Brn01	B0.02	20221018	WT	Rep01	Sec01	F	PN	64,467	238	37,337	28	36.91811314	7.499263465
209	2	19M	OLD	S1	Brn01	B0.02	20221018	WT	Rep01	Sec01	F	PN	59,307	126	47,752	41	21.24538419	8.58602781
209	3	19M	OLD	S1	Brn01	B0.02	20221018	WT	Rep01	Sec01	F	PN	61,865	199	40,074	48	32.16681484	11.97784099
209	4	19M	OLD	S1	Brn01	B0.02	20221018	WT	Rep01	Sec01	F	PN	32,085	79	39,845	29	24.62209755	7.278203037
209	5	19M	OLD	S1	Brn01	B0.02	20221018	WT	Rep01	Sec01	F	PN	52,023	164	44,391	21	31.524518	4.730688653
210	1	19M	OLD	S1	Brn01	B0.02	20221018	WT	Rep01	Sec01	F	PN	20,670	55	22,066	29	26.60861151	13.14239101
210	2	19M	OLD	S1	Brn01	B0.02	20221018	WT	Rep01	Sec01	F	PN	26,220	81	33,892	16	30.89244851	4.720878083
211	1	19M	OLD	S1	Brn01	B0.02	20221018	WT	Rep01	Sec01	F	PN	41,290	106	30,224	49	25.67207556	16.21228163
211	2	19M	OLD	S1	Brn01	B0.02	20221018	WT	Rep01	Sec01	F	PN	29,669	55	13,452	17	18.53786781	12.63752602
211	3	19M	OLD	S1	Brn01	B0.02	20221018	WT	Rep01	Sec01	F	PN	30,585	60	27,592	27	19.61745954	9.785445057
211	4	19M	OLD	S1	Brn01	B0.02	20221018	WT	Rep01	Sec01	F	PN	42,144	98	29,278	35	23.25360668	11.95436847
211	5	19M	OLD	S1	Brn01	B0.02	20221018	WT	Rep01	Sec01	F	PN	35,110	76	28,604	34	21.64625463	11.88644945
211	6	19M	OLD	S1	Brn01	B0.02	20221018	WT	Rep01	Sec01	F	PN	37,231	64	26,572	25	17.1899761	9.408399819
211	7	19M	OLD	S1	Brn01	B0.02	20221018	WT	Rep01	Sec01	F	PN	33,985	54	24,916	31	15.88936295	12.44180446
211	8	19M	OLD	S1	Brn01	B0.02	20221018	WT	Rep01	Sec01	F	PN	27,893	57	13,814	15	20.43523465	10.8585493
211	9	19M	OLD	S1	Brn01	B0.02	20221018	WT	Rep01	Sec01	F	PN	44,950	100	31,497	40	22.24694105	12.69962219
212	1	19M	OLD	S1	Brn01	B0.02	20221018	WT	Rep01	Sec01	F	PN	54,248	197	24,931	58	36.31470285	23.26420922
212	2	19M	OLD	S1	Brn01	B0.02	20221018	WT	Rep01	Sec01	F	PN	42,667	127	50,472	110	29.76539246	21.79426217
212	3	19M	OLD	S1	Brn01	B0.02	20221018	WT	Rep01	Sec01	F	PN	36,830	142	34,699	68	38.55552539	19.59710654
212	4	19M	OLD	S1	Brn01	B0.02	20221018	WT	Rep01	Sec01	F	PN	36,347	104	33,056	51	28.61309049	15.42836399
212	5	19M	OLD	S1	Brn01	B0.02	20221018	WT	Rep01	Sec01	F	PN	32,791	88	31,947	64	26.836632	20.03317995
212	6	19M	OLD	S1	Brn01	B0.02	20221018	WT	Rep01	Sec01	F	PN	39,652	94	28,988	60	23.70624433	20.69821995
212	7	19M	OLD	S1	Brn01	B0.02	20221018	WT	Rep01	Sec01	F	PN	34,378	135	29,728	50	39.26930013	16.81916039
212	8	19M	OLD	S1	Brn01	B0.02	20221018	WT	Rep01	Sec01	F	PN	31,339	72	32,467	65	22.97456843	20.02032833
213	1	19M	OLD	S1	Brn01	B0.02	20221018	WT	Rep01	Sec01	F	PN	36,140	64	27,724	20	17.7089098	7.213966239
213	2	19M	OLD	S1	Brn01	B0.02	20221018	WT	Rep01	Sec01	F	PN	15,069	25	25,387	24	16.59035105	9.453657384
213	3	19M	OLD	S1	Brn01	B0.02	20221018	WT	Rep01	Sec01	F	PN	57,205	131	39,465	36	22.90009615	9.122006842
214	1	19M	OLD	S1	Brn01	B0.02	20221018	WT	Rep01	Sec01	F	PN	30,815	69	20,217	27	22.39169236	13.3550972
214	2	19M	OLD	S1	Brn01	B0.02	20221018	WT	Rep01	Sec01	F	PN	35,657	80	30,008	37	22.43598732	12.33004532
214	3	19M	OLD	S1	Brn01	B0.02	20221018	WT	Rep01	Sec01	F	PN	36,762	85	16,847	16	23.12170176	9.497239865
214	4	19M	OLD	S1	Brn01	B0.02	20221018	WT	Rep01	Sec01	F	PN	34,339	67	10,182	11	19.51134279	10.80337851
214	5	19M	OLD	S1	Brn01	B0.02	20221018	WT	Rep01	Sec01	F	PN	15,188	49	25,528	30	32.26231235	11.75180194
215	1	19M	OLD	S1	Brn01	B0.02	20221018	WT	Rep01	Sec01	F	PN	27,411	97	36,731	18	35.38725329	4.900492772
215	2	19M	OLD	S1	Brn01	B0.02	20221018	WT	Rep01	Sec01	F	PN	32,655	86	27,902	23	26.3359363	8.243136693
215	3	19M	OLD	S1	Brn01	B0.02	20221018	WT	Rep01	Sec01	F	PN	72,168	263	66,377	44	36.44274471	6.628802145
215	4	19M	OLD	S1	Brn01	B0.02	20221018	WT	Rep01	Sec01	F	PN	38,072	70	25,523	13	18.38621559	5.093445128
216	1	19M	OLD	S1	Brn01	B0.02	20221018	WT	Rep01	Sec01	F	PN	30,504	60	24,382	12	19.66955153	4.921663522
216	2	19M	OLD	S1	Brn01	B0.02	20221018	WT	Rep01	Sec01	F	PN	44,018	100	40,020	30	22.71797901	7.496251874
216	3	19M	OLD	S1	Brn01	B0.02	20221018	WT	Rep01	Sec01	F	PN	43,682	73	37,407	25	16.71168903	6.683241105
216	4	19M	OLD	S1	Brn01	B0.02	20221018	WT	Rep01	Sec01	F	PN	24,040	62	28,671	21	25.79034942	7.324474207
216	5	19M	OLD	S1	Brn01	B0.02	20221018	WT	Rep01	Sec01	F	PN	20,801	61	18,682	21	29.3255132	11.24076651
216	6	19M	OLD	S1	Brn01	B0.02	20221018	WT	Rep01	Sec01	F	PN	31,762	50	27,937	24	15.74208173	8.590757776
216	7	19M	OLD	S1	Brn01	B0.02	20221018	WT	Rep01	Sec01	F	PN	22,678	49	36,364	34	21.60684364	9.349906501
216	8	19M	OLD	S1	Brn01	B0.02	20221018	WT	Rep01	Sec01	F	PN	15,472	45	32,746	22	29.08479835	6.718377817
216	9	19M	OLD	S1	Brn01	B0.02	20221018	WT	Rep01	Sec01	F	PN	46,323	75	44,530	24	16.19066123	5.389624972
216	10	19M	OLD	S1	Brn01	B0.02	20221018	WT	Rep01	Sec01	F	PN	27,725	59	29,634	31	21.28043282	10.46095701
217	1	19M	OLD	S1	Brn01	B0.02	20221018	WT	Rep01	Sec01	F	PN	34,591	96	17,372	22	27.7528837	12.6640571
217	2	19M	OLD	S1	Brn01	B0.02	20221018	WT	Rep01	Sec01	F	PN	18,597	72	30,637	55	38.71592192	17.95214936
217	3	19M	OLD	S1	Brn01	B0.02	20221018	WT	Rep01	Sec01	F	PN	31,283	64	16,609	39	20.45839593	23.48124511
217	4	19M	OLD	S1	Brn01	B0.02	20221018	WT	Rep01	Sec01	F	PN	32,022	81	26,342	31	25.29510961	11.76827879
217	5	19M	OLD	S1	Brn01	B0.02	20221018	WT	Rep01	Sec01	F	PN	29,222	69	19,577	32	23.61234686	16.3457118
217	6	19M	OLD	S1	Brn01	B0.02	20221018	WT	Rep01	Sec01	F	PN	23,239	52	20,935	26	22.37617798	12.41939336
217	7	19M	OLD	S1	Brn01	B0.02	20221018	WT	Rep01	Sec01	F	PN	32,854	56	18,049	30	17.04510866	16.62141947
219	1	19M	OLD	S1	Brn01	B1.98	20221018	WT	Rep01	Sec02	F	PN	40,499	107	25,931	18	26.42040544	6.941498592
219	2	19M	OLD	S1	Brn01	B1.98	20221018	WT	Rep01	Sec02	F	PN	42,258	103	17,692	15	24.37408301	8.47840832
219	3	19M	OLD	S1	Brn01	B1.98	20221018	WT	Rep01	Sec02	F	PN	66,417	123	18,646	18	18.51935498	9.653544996
219	4	19M	OLD	S1	Brn01	B1.98	20221018	WT	Rep01	Sec02	F	PN	62,556	173	39,077	26	27.65522092	6.65353021
219	5	19M	OLD	S1	Brn01	B1.98	20221018	WT	Rep01	Sec02	F	PN	36,602	166	741	0	45.35271297	0
219	6	19M	OLD	S1	Brn01	B1.98	20221018	WT	Rep01	Sec02	F	PN	58,386	194	38,786	60	33.22714349	15.4694993
219	7	19M	OLD	S1	Brn01	B1.98	20221018	WT	Rep01	Sec02	F	PN	58,063	146	26,590	14	25.14510101	5.26513727
220	1	19M	OLD	S1	Brn01	B1.98	20221018	WT	Rep01	Sec02	F	PN	52,386	75	38,669	29	14.3168022	7.499547441
220	2	19M	OLD	S1	Brn01	B1.98	20221018	WT	Rep01	Sec02	F	PN	54,537	82	35,738	35	15.03566386	9.793497118
220	3	19M	OLD	S1	Brn01	B1.98	20221018	WT	Rep01	Sec02	F	PN	52,583	105	43,085	57	19.96843086	13.2296623
221	1	19M	OLD	S1	Brn01	B1.98	20221018	WT	Rep01	Sec02	F	PN	16,322	63	24,544	17	38.598211	6.926336375
221	2	19M	OLD	S1	Brn01	B1.98	20221018	WT	Rep01	Sec02	F	PN	83,889	204	40,291	34	24.31784859	8.438609119
221	3	19M	OLD	S1	Brn01	B1.98	20221018	WT	Rep01	Sec02	F	PN	39,025	115	55,116	27	29.46828956	4.898758981
221	4	19M	OLD	S1	Brn01	B1.98	20221018	WT	Rep01	Sec02	F	PN	47,669	95	45,450	26	19.92909438	5.720572057
221	5	19M	OLD	S1	Brn01	B1.98	20221018	WT	Rep01	Sec02	F	PN	70,305	154	44,686	34	21.90455871	7.608647004
221	6	19M	OLD	S1	Brn01	B1.98	20221018	WT	Rep01	Sec02	F	PN	29,676	90	36,065	29	30.3275374	8.041037016
221	7	19M	OLD	S1	Brn01	B1.98	20221018	WT	Rep01	Sec02	F	PN	28,281	156	32,665	53	55.1607086	16.22531762
221	8	19M	OLD	S1	Brn01	B1.98	20221018	WT	Rep01	Sec02	F	PN	40,431	114	51,334	63	28.19618609	12.27256789
222	1	19M	OLD	S1	Brn01	B1.98	20221018	WT	Rep01	Sec02	F	PN	29,151	88	55,373	67	30.18764365	12.09975981
222	2	19M	OLD	S1	Brn01	B1.98	20221018	WT	Rep01	Sec02	F	PN	53,439	147	28,379	40	27.50799978	14.09492935
222	3	19M	OLD	S1	Brn01	B1.98	20221018	WT	Rep01	Sec02	F	PN	69,862	170	71,737	90	24.33368641	12.54582712
222	4	19M	OLD	S1	Brn01	B1.98	20221018	WT	Rep01	Sec02	F	PN	113,211	238	57,232	45	21.02269214	7.862734135
222	5	19M	OLD	S1	Brn01	B1.98	20221018	WT	Rep01	Sec02	F	PN	58,339	164	41,672	59	28.11155488	14.15818775
223	1	19M	OLD	S1	Brn01	B1.98	20221018	WT	Rep01	Sec02	F	PN	89,687	151	56,240	31	16.83633079	5.512091038
224	1	19M	OLD	S1	Brn01	B1.98	20221018	WT	Rep01	Sec02	F	PN	52,802	144	45,866	47	27.27169425	10.24724197
225	1	19M	OLD	S1	Brn01	B1.98	20221018	WT	Rep01	Sec02	F	PN	46,718	82	50,908	28	17.55212124	5.50011786
225	2	19M	OLD	S1	Brn01	B1.98	20221018	WT	Rep01	Sec02	F	PN	46,493	133	29,818	40	28.60645689	13.41471594
225	3	19M	OLD	S1	Brn01	B1.98	20221018	WT	Rep01	Sec02	F	PN	35,771	104	42,826	34	29.07383076	7.939102414
225	4	19M	OLD	S1	Brn01	B1.98	20221018	WT	Rep01	Sec02	F	PN	34,165	80	32,493	32	23.41577638	9.848275013
225	5	19M	OLD	S1	Brn01	B1.98	20221018	WT	Rep01	Sec02	F	PN	46,544	104	34,274	35	22.34444826	10.21182237
226	1	19M	OLD	S1	Brn01	B1.98	20221018	WT	Rep01	Sec02	F	PN	47,108	107	37,544	26	22.71376412	6.925207756
226	2	19M	OLD	S1	Brn01	B1.98	20221018	WT	Rep01	Sec02	F	PN	37,448	138	35,491	31	36.85110019	8.734608774
226	3	19M	OLD	S1	Brn01	B1.98	20221018	WT	Rep01	Sec02	F	PN	40,972	78	21,898	12	19.03739139	5.479952507
226	4	19M	OLD	S1	Brn01	B1.98	20221018	WT	Rep01	Sec02	F	PN	33,786	101	28,506	14	29.89403895	4.911246755
227	1	19M	OLD	S1	Brn01	B1.98	20221018	WT	Rep01	Sec02	F	PN	49,882	106	35,335	28	21.25015035	7.924154521
227	2	19M	OLD	S1	Brn01	B1.98	20221018	WT	Rep01	Sec02	F	PN	49,869	75	38,749	22	15.03940324	5.677565873
227	3	19M	OLD	S1	Brn01	B1.98	20221018	WT	Rep01	Sec02	F	PN	44,643	101	72,338	67	22.6239276	9.262075258
227	4	19M	OLD	S1	Brn01	B1.98	20221018	WT	Rep01	Sec02	F	PN	41,212	104	38,463	30	25.23536834	7.799703611
227	5	19M	OLD	S1	Brn01	B1.98	20221018	WT	Rep01	Sec02	F	PN	36,495	72	36,266	31	19.72872996	8.547951249
227	6	19M	OLD	S1	Brn01	B1.98	20221018	WT	Rep01	Sec02	F	PN	47,750	106	35,356	16	22.19895288	4.525398801
227	7	19M	OLD	S1	Brn01	B1.98	20221018	WT	Rep01	Sec02	F	PN	41,965	84	31,852	30	20.01668057	9.418560844
227	8	19M	OLD	S1	Brn01	B1.98	20221018	WT	Rep01	Sec02	F	PN	19,242	25	18,698	12	12.99241243	6.417798695
228	1	19M	OLD	S1	Brn01	B1.98	20221018	WT	Rep01	Sec02	F	PN	54,338	165	37,479	37	30.36549008	9.872195096
228	2	19M	OLD	S1	Brn01	B1.98	20221018	WT	Rep01	Sec02	F	PN	48,960	147	31,145	98	30.0245098	31.46572484
228	3	19M	OLD	S1	Brn01	B1.98	20221018	WT	Rep01	Sec02	F	PN	65,187	86	25,990	16	13.19281452	6.156213928
228	4	19M	OLD	S1	Brn01	B1.98	20221018	WT	Rep01	Sec02	F	PN	35,628	140	50,177	15	39.29493657	2.989417462
228	5	19M	OLD	S1	Brn01	B1.98	20221018	WT	Rep01	Sec02	F	PN	79,356	148	29,964	19	18.65013358	6.340942464
229	1	19M	OLD	S1	Brn01	B1.98	20221018	WT	Rep01	Sec02	F	PN	84,189	162	38,126	30	19.24241884	7.868646068
230	1	19M	OLD	S1	Brn01	B1.98	20221018	WT	Rep01	Sec02	F	PN	31,515	84	40,444	32	26.6539743	7.912174859
230	2	19M	OLD	S1	Brn01	B1.98	20221018	WT	Rep01	Sec02	F	PN	27,471	99	22,837	17	36.03800371	7.444060078
230	3	19M	OLD	S1	Brn01	B1.98	20221018	WT	Rep01	Sec02	F	PN	26,741	62	50,140	26	23.18537078	5.185480654
230	4	19M	OLD	S1	Brn01	B1.98	20221018	WT	Rep01	Sec02	F	PN	50,179	116	43,915	31	23.11724028	7.059091427
230	5	19M	OLD	S1	Brn01	B1.98	20221018	WT	Rep01	Sec02	F	PN	50,570	97	28,166	25	19.18133281	8.875949727
230	6	19M	OLD	S1	Brn01	B1.98	20221018	WT	Rep01	Sec02	F	PN	31,968	92	31,877	40	28.77877878	12.54823227
231	1	24M	OLD	M1	Brn02	B-0.58	20221121	WT	Rep02	Sec02	F	PN	33,300	40	29,575	57	12.01201201	19.27303466
231	2	24M	OLD	M1	Brn02	B-0.58	20221121	WT	Rep02	Sec02	F	PN	33,490	103	11,079	26	30.75544939	23.46782201
231	3	24M	OLD	M1	Brn02	B-0.58	20221121	WT	Rep02	Sec02	F	PN	16,901	35	21,831	54	20.7088338	24.73546791
231	4	24M	OLD	M1	Brn02	B-0.58	20221121	WT	Rep02	Sec02	F	PN	20,733	81	23,442	44	39.06815222	18.76972955
231	5	24M	OLD	M1	Brn02	B-0.58	20221121	WT	Rep02	Sec02	F	PN	18,268	40	15,641	22	21.89621196	14.06559683
231	6	24M	OLD	M1	Brn02	B-0.58	20221121	WT	Rep02	Sec02	F	PN	41,294	148	916	0	35.84055795	0
231	7	24M	OLD	M1	Brn02	B-0.58	20221121	WT	Rep02	Sec02	F	PN	31,991	46	16,151	30	14.37904411	18.57470126
231	8	24M	OLD	M1	Brn02	B-0.58	20221121	WT	Rep02	Sec02	F	PN	18,936	85	21,152	50	44.88804394	23.63842663
231	9	24M	OLD	M1	Brn02	B-0.58	20221121	WT	Rep02	Sec02	F	PN	31,100	78	25,099	50	25.08038585	19.92111239
231	10	24M	OLD	M1	Brn02	B-0.58	20221121	WT	Rep02	Sec02	F	PN	34,317	140	13,375	51	40.79610689	38.13084112
231	11	24M	OLD	M1	Brn02	B-0.58	20221121	WT	Rep02	Sec02	F	PN	31,589	93	30,440	59	29.44062807	19.38239159
231	12	24M	OLD	M1	Brn02	B-0.58	20221121	WT	Rep02	Sec02	F	PN	35,583	118	24,461	60	33.16190316	24.52884183
232	1	24M	OLD	M1	Brn02	B-0.58	20221121	WT	Rep02	Sec02	F	PN	43,319	129	18,701	53	29.77908077	28.34073044
232	2	24M	OLD	M1	Brn02	B-0.58	20221121	WT	Rep02	Sec02	F	PN	94,236	240	41,721	150	25.46797402	35.95311714
232	3	24M	OLD	M1	Brn02	B-0.58	20221121	WT	Rep02	Sec02	F	PN	44,965	149	36,414	117	33.13688424	32.13049926
232	4	24M	OLD	M1	Brn02	B-0.58	20221121	WT	Rep02	Sec02	F	PN	39,253	129	49,200	111	32.86373016	22.56097561
232	5	24M	OLD	M1	Brn02	B-0.58	20221121	WT	Rep02	Sec02	F	PN	40,723	89	13,454	45	21.85497139	33.44730192
233	1	24M	OLD	M1	Brn02	B-0.58	20221121	WT	Rep02	Sec02	F	PN	34,323	77	38,336	119	22.43393643	31.04131886
233	2	24M	OLD	M1	Brn02	B-0.58	20221121	WT	Rep02	Sec02	F	PN	41,428	147	8,173	21	35.48324804	25.69435948
233	3	24M	OLD	M1	Brn02	B-0.58	20221121	WT	Rep02	Sec02	F	PN	29,124	109	18,261	41	37.42617772	22.45222058
233	4	24M	OLD	M1	Brn02	B-0.58	20221121	WT	Rep02	Sec02	F	PN	39,660	155	28,560	97	39.08219869	33.96358543
233	5	24M	OLD	M1	Brn02	B-0.58	20221121	WT	Rep02	Sec02	F	PN	27,529	58	12,348	48	21.0686912	38.87269193
233	6	24M	OLD	M1	Brn02	B-0.58	20221121	WT	Rep02	Sec02	F	PN	30,757	87	20,574	55	28.28624378	26.73276951
234	1	24M	OLD	M1	Brn02	B-0.58	20221121	WT	Rep02	Sec02	F	PN	34,906	101	15,483	62	28.93485361	40.04391914
234	2	24M	OLD	M1	Brn02	B-0.58	20221121	WT	Rep02	Sec02	F	PN	24,950	31	26,679	134	12.4248497	50.22677012
234	3	24M	OLD	M1	Brn02	B-0.58	20221121	WT	Rep02	Sec02	F	PN	122,143	269	15,801	48	22.02336605	30.37782419
234	4	24M	OLD	M1	Brn02	B-0.58	20221121	WT	Rep02	Sec02	F	PN	48,073	146	18,422	92	30.37047823	49.94028879
235	1	24M	OLD	M1	Brn02	B-0.58	20221121	WT	Rep02	Sec02	F	PN	41,145	28	26,975	51	6.805201118	18.90639481
235	2	24M	OLD	M1	Brn02	B-0.58	20221121	WT	Rep02	Sec02	F	PN	66,487	183	65,946	164	27.52417766	24.86883207
235	3	24M	OLD	M1	Brn02	B-0.58	20221121	WT	Rep02	Sec02	F	PN	15,049	20	31,882	81	13.2899196	25.40618531
235	4	24M	OLD	M1	Brn02	B-0.58	20221121	WT	Rep02	Sec02	F	PN	56,442	95	37,459	62	16.83143758	16.55142956
235	5	24M	OLD	M1	Brn02	B-0.58	20221121	WT	Rep02	Sec02	F	PN	54,253	147	36,812	84	27.09527584	22.81864609
235	6	24M	OLD	M1	Brn02	B-0.58	20221121	WT	Rep02	Sec02	F	PN	52,812	143	8,033	18	27.07717943	22.40756878
235	7	24M	OLD	M1	Brn02	B-0.58	20221121	WT	Rep02	Sec02	F	PN	38,117	118	29,517	75	30.95731563	25.40908629
236	1	24M	OLD	M1	Brn02	B-0.58	20221121	WT	Rep02	Sec02	F	PN	33,253	73	42,216	37	21.9529065	8.764449498
236	2	24M	OLD	M1	Brn02	B-0.58	20221121	WT	Rep02	Sec02	F	PN	15,320	38	29,969	58	24.80417755	19.35333178
236	3	24M	OLD	M1	Brn02	B-0.58	20221121	WT	Rep02	Sec02	F	PN	25,983	64	17,580	48	24.63148982	27.30375427
236	4	24M	OLD	M1	Brn02	B-0.58	20221121	WT	Rep02	Sec02	F	PN	38,198	87	29,467	46	22.77606157	15.61068314
236	5	24M	OLD	M1	Brn02	B-0.58	20221121	WT	Rep02	Sec02	F	PN	31,658	71	27,568	78	22.4271906	28.29367382
236	6	24M	OLD	M1	Brn02	B-0.58	20221121	WT	Rep02	Sec02	F	PN	36,915	114	32,951	76	30.88175538	23.06455039
236	7	24M	OLD	M1	Brn02	B-0.58	20221121	WT	Rep02	Sec02	F	PN	31,172	92	30,675	89	29.51366611	29.01385493
236	8	24M	OLD	M1	Brn02	B-0.58	20221121	WT	Rep02	Sec02	F	PN	18,158	54	25,856	71	29.73895804	27.45977723
236	9	24M	OLD	M1	Brn02	B-0.58	20221121	WT	Rep02	Sec02	F	PN	33,173	82	17,517	31	24.7188979	17.69709425
237	1	24M	OLD	M1	Brn02	B0.14	20221121	WT	Rep02	Sec01	F	PN	44,573	153	33,724	101	34.32571288	29.94899775
237	2	24M	OLD	M1	Brn02	B0.14	20221121	WT	Rep02	Sec01	F	PN	21,458	79	36,021	93	36.81610588	25.81827267
238	1	24M	OLD	M1	Brn02	B0.14	20221121	WT	Rep02	Sec01	F	PN	61,203	207	55,258	136	33.82187148	24.61182091
238	2	24M	OLD	M1	Brn02	B0.14	20221121	WT	Rep02	Sec01	F	PN	46,528	196	37,293	71	42.12517194	19.03842544
238	3	24M	OLD	M1	Brn02	B0.14	20221121	WT	Rep02	Sec01	F	PN	38,190	159	39,034	121	41.63393559	30.99861659
238	4	24M	OLD	M1	Brn02	B0.14	20221121	WT	Rep02	Sec01	F	PN	44,325	129	32,611	60	29.10321489	18.39869983
238	5	24M	OLD	M1	Brn02	B0.14	20221121	WT	Rep02	Sec01	F	PN	43,145	141	34,420	30	32.680496	8.71586287
238	6	24M	OLD	M1	Brn02	B0.14	20221121	WT	Rep02	Sec01	F	PN	40,798	116	30,943	46	28.43276631	14.86604402
238	7	24M	OLD	M1	Brn02	B0.14	20221121	WT	Rep02	Sec01	F	PN	19,100	48	12,499	37	25.13089005	29.60236819
239	1	24M	OLD	M1	Brn02	B0.14	20221121	WT	Rep02	Sec01	F	PN	71,566	271	41,738	147	37.86714362	35.21970387
239	2	24M	OLD	M1	Brn02	B0.14	20221121	WT	Rep02	Sec01	F	PN	50,860	212	64,370	173	41.68305151	26.87587385
239	3	24M	OLD	M1	Brn02	B0.14	20221121	WT	Rep02	Sec01	F	PN	56,345	111	62,465	132	19.70006212	21.13183383
239	4	24M	OLD	M1	Brn02	B0.14	20221121	WT	Rep02	Sec01	F	PN	29,277	80	53,475	153	27.32520409	28.6115007
240	1	24M	OLD	M1	Brn02	B0.14	20221121	WT	Rep02	Sec01	F	PN	44,409	157	49,281	95	35.35319417	19.27720623
240	2	24M	OLD	M1	Brn02	B0.14	20221121	WT	Rep02	Sec01	F	PN	36,702	119	30,628	75	32.42330118	24.48739715
240	3	24M	OLD	M1	Brn02	B0.14	20221121	WT	Rep02	Sec01	F	PN	38,605	71	47,854	79	18.39140008	16.50854683
241	1	24M	OLD	M1	Brn02	B0.14	20221121	WT	Rep02	Sec01	F	PN	28,166	62	44,546	106	22.01235532	23.79562699
241	2	24M	OLD	M1	Brn02	B0.14	20221121	WT	Rep02	Sec01	F	PN	51,894	136	28,320	38	26.20726866	13.4180791
241	3	24M	OLD	M1	Brn02	B0.14	20221121	WT	Rep02	Sec01	F	PN	43,563	123	38,126	71	28.23497004	18.62246236
241	4	24M	OLD	M1	Brn02	B0.14	20221121	WT	Rep02	Sec01	F	PN	49,735	102	38,625	84	20.50869609	21.74757282
241	5	24M	OLD	M1	Brn02	B0.14	20221121	WT	Rep02	Sec01	F	PN	52,187	99	36,289	81	18.97024163	22.32081347
242	1	24M	OLD	M1	Brn02	B0.14	20221121	WT	Rep02	Sec01	F	PN	76,561	261	55,479	66	34.09046381	11.89639323
243	1	24M	OLD	M1	Brn02	B0.14	20221121	WT	Rep02	Sec01	F	PN	35,462	140	32,370	58	39.4788788	17.91782515
243	2	24M	OLD	M1	Brn02	B0.14	20221121	WT	Rep02	Sec01	F	PN	43,320	175	56,385	102	40.39704524	18.08991753
243	3	24M	OLD	M1	Brn02	B0.14	20221121	WT	Rep02	Sec01	F	PN	81,502	96	57,120	46	11.77885205	8.053221289
243	4	24M	OLD	M1	Brn02	B0.14	20221121	WT	Rep02	Sec01	F	PN	17,292	92	22,282	50	53.20379366	22.43963738
243	5	24M	OLD	M1	Brn02	B0.14	20221121	WT	Rep02	Sec01	F	PN	73,648	296	51,215	72	40.19117967	14.05838133
243	6	24M	OLD	M1	Brn02	B0.14	20221121	WT	Rep02	Sec01	F	PN	68,674	78	30,640	7	11.35801031	2.2845953
258	1	24M	OLD	S1	Brn02	B0.14	20221121	WT	Rep02	Sec01	F	PN	27,049	132	20,436	17	48.80032534	8.318653357
258	2	24M	OLD	S1	Brn02	B0.14	20221121	WT	Rep02	Sec01	F	PN	26,964	116	23,613	8	43.02032339	3.387964257
258	3	24M	OLD	S1	Brn02	B0.14	20221121	WT	Rep02	Sec01	F	PN	27,204	80	12,133	6	29.40744008	4.945190802
258	4	24M	OLD	S1	Brn02	B0.14	20221121	WT	Rep02	Sec01	F	PN	20,642	102	27,588	17	49.41381649	6.162099464
258	5	24M	OLD	S1	Brn02	B0.14	20221121	WT	Rep02	Sec01	F	PN	26,357	93	9,701	21	35.28474409	21.64725286
258	6	24M	OLD	S1	Brn02	B0.14	20221121	WT	Rep02	Sec01	F	PN	17,201	107	29,289	13	62.20568572	4.438526409
258	7	24M	OLD	S1	Brn02	B0.14	20221121	WT	Rep02	Sec01	F	PN	19,552	96	25,517	18	49.09983633	7.054120782
258	8	24M	OLD	S1	Brn02	B0.14	20221121	WT	Rep02	Sec01	F	PN	22,107	62	33,816	33	28.04541548	9.758694109
258	9	24M	OLD	S1	Brn02	B0.14	20221121	WT	Rep02	Sec01	F	PN	26,338	84	15,678	10	31.89308224	6.378364587
258	10	24M	OLD	S1	Brn02	B0.14	20221121	WT	Rep02	Sec01	F	PN	23,087	75	25,261	20	32.48581453	7.91734294
258	11	24M	OLD	S1	Brn02	B0.14	20221121	WT	Rep02	Sec01	F	PN	23,725	69	28,507	7	29.08324552	2.455537236
258	12	24M	OLD	S1	Brn02	B0.14	20221121	WT	Rep02	Sec01	F	PN	23,817	89	14,710	16	37.36826636	10.87695445
259	1	24M	OLD	S1	Brn02	B0.14	20221121	WT	Rep02	Sec01	F	PN	60,814	187	22,758	9	30.74949847	3.954653309
259	2	24M	OLD	S1	Brn02	B0.14	20221121	WT	Rep02	Sec01	F	PN	29,581	128	23,278	21	43.27101856	9.021393591
259	3	24M	OLD	S1	Brn02	B0.14	20221121	WT	Rep02	Sec01	F	PN	19,039	118	23,600	13	61.97804507	5.508474576
259	4	24M	OLD	S1	Brn02	B0.14	20221121	WT	Rep02	Sec01	F	PN	28,481	127	26,214	21	44.59113093	8.010986496
259	5	24M	OLD	S1	Brn02	B0.14	20221121	WT	Rep02	Sec01	F	PN	19,511	113	28,008	16	57.91604736	5.712653528
259	6	24M	OLD	S1	Brn02	B0.14	20221121	WT	Rep02	Sec01	F	PN	23,854	100	31,559	24	41.92169028	7.604803701
259	7	24M	OLD	S1	Brn02	B0.14	20221121	WT	Rep02	Sec01	F	PN	22,534	59	24,856	15	26.18265732	6.034760219
259	8	24M	OLD	S1	Brn02	B0.14	20221121	WT	Rep02	Sec01	F	PN	23,255	86	11,948	1	36.98129435	0.836960161
259	9	24M	OLD	S1	Brn02	B0.14	20221121	WT	Rep02	Sec01	F	PN	22,558	103	16,412	26	45.66007625	15.84206678
259	10	24M	OLD	S1	Brn02	B0.14	20221121	WT	Rep02	Sec01	F	PN	42,520	146	17,845	7	34.33678269	3.922667414
259	11	24M	OLD	S1	Brn02	B0.14	20221121	WT	Rep02	Sec01	F	PN	30,258	82	21,659	9	27.100271	4.155316497
260	1	24M	OLD	S1	Brn02	B0.14	20221121	WT	Rep02	Sec01	F	PN	22,480	119	9,972	1	52.93594306	1.002807862
260	2	24M	OLD	S1	Brn02	B0.14	20221121	WT	Rep02	Sec01	F	PN	35,582	112	31,830	17	31.47658929	5.34087339
260	3	24M	OLD	S1	Brn02	B0.14	20221121	WT	Rep02	Sec01	F	PN	23,165	92	16,741	3	39.71508742	1.792007646
260	4	24M	OLD	S1	Brn02	B0.14	20221121	WT	Rep02	Sec01	F	PN	17,349	41	23,229	21	23.63248602	9.040423608
260	5	24M	OLD	S1	Brn02	B0.14	20221121	WT	Rep02	Sec01	F	PN	40,116	115	21,885	0	28.66686609	0
260	6	24M	OLD	S1	Brn02	B0.14	20221121	WT	Rep02	Sec01	F	PN	36,251	176	15,173	7	48.55038482	4.613458116
260	7	24M	OLD	S1	Brn02	B0.14	20221121	WT	Rep02	Sec01	F	PN	26,303	91	21,278	11	34.59681405	5.169658803
261	1	24M	OLD	S1	Brn02	B0.14	20221121	WT	Rep02	Sec01	F	PN	29,947	90	9,005	13	30.0530938	14.43642421
261	2	24M	OLD	S1	Brn02	B0.14	20221121	WT	Rep02	Sec01	F	PN	45,550	137	18,095	77	30.07683864	42.55319149
261	3	24M	OLD	S1	Brn02	B0.14	20221121	WT	Rep02	Sec01	F	PN	47,747	116	18,648	34	24.29472009	18.23251823
261	4	24M	OLD	S1	Brn02	B0.14	20221121	WT	Rep02	Sec01	F	PN	32,728	70	13,158	35	21.38841359	26.5997872
261	5	24M	OLD	S1	Brn02	B0.14	20221121	WT	Rep02	Sec01	F	PN	38,951	131	19,222	29	33.63199918	15.08687962
261	6	24M	OLD	S1	Brn02	B0.14	20221121	WT	Rep02	Sec01	F	PN	33,837	69	28,233	62	20.39187871	21.96011759
261	7	24M	OLD	S1	Brn02	B0.14	20221121	WT	Rep02	Sec01	F	PN	31,826	120	20,898	55	37.70502105	26.31830797
261	8	24M	OLD	S1	Brn02	B0.14	20221121	WT	Rep02	Sec01	F	PN	43,007	180	44,297	39	41.85365173	8.80420796
261	9	24M	OLD	S1	Brn02	B0.14	20221121	WT	Rep02	Sec01	F	PN	27,240	35	37,642	148	12.84875184	39.31778333
261	10	24M	OLD	S1	Brn02	B0.14	20221121	WT	Rep02	Sec01	F	PN	51,209	180	49,686	100	35.15007128	20.12639375
261	11	24M	OLD	S1	Brn02	B0.14	20221121	WT	Rep02	Sec01	F	PN	49,150	160	14,688	41	32.55340793	27.91394336
263	1	24M	OLD	S1	Brn02	B0.14	20221121	WT	Rep02	Sec01	F	PN	33,184	136	46,409	64	40.98360656	13.79042858
263	2	24M	OLD	S1	Brn02	B0.14	20221121	WT	Rep02	Sec01	F	PN	41,914	17	9,372	3	4.055924035	3.201024328
263	3	24M	OLD	S1	Brn02	B0.14	20221121	WT	Rep02	Sec01	F	PN	53,079	173	43,468	34	32.59292752	7.821845956
263	4	24M	OLD	S1	Brn02	B0.14	20221121	WT	Rep02	Sec01	F	PN	51,250	130	16,996	4	25.36585366	2.35349494
263	5	24M	OLD	S1	Brn02	B0.14	20221121	WT	Rep02	Sec01	F	PN	29,580	56	45,098	27	18.93171062	5.986961728
263	6	24M	OLD	S1	Brn02	B0.14	20221121	WT	Rep02	Sec01	F	PN	38,265	124	17,639	21	32.40559258	11.90543682
264	1	24M	OLD	S1	Brn02	B0.14	20221121	WT	Rep02	Sec01	F	PN	27,891	80	14,518	18	28.68308773	12.39840198
264	2	24M	OLD	S1	Brn02	B0.14	20221121	WT	Rep02	Sec01	F	PN	67,892	211	26,780	8	31.07877217	2.987303958
264	3	24M	OLD	S1	Brn02	B0.14	20221121	WT	Rep02	Sec01	F	PN	47,421	128	14,551	4	26.99226081	2.748951962
264	4	24M	OLD	S1	Brn02	B0.14	20221121	WT	Rep02	Sec01	F	PN	51,850	133	17,077	35	25.6509161	20.49540317
264	5	24M	OLD	S1	Brn02	B0.14	20221121	WT	Rep02	Sec01	F	PN	39,358	105	22,693	5	26.67818487	2.20332261
264	6	24M	OLD	S1	Brn02	B0.14	20221121	WT	Rep02	Sec01	F	PN	35,292	55	39,693	25	15.58426839	6.298339758
264	7	24M	OLD	S1	Brn02	B0.14	20221121	WT	Rep02	Sec01	F	PN	42,723	179	11,048	7	41.8978068	6.335988414
264	8	24M	OLD	S1	Brn02	B0.14	20221121	WT	Rep02	Sec01	F	PN	46,263	136	24,746	35	29.39714242	14.14369999
266	1	24M	OLD	S1	Brn02	B0.14	20221121	WT	Rep02	Sec01	F	PN	17,806	18	20,494	89	10.10895204	43.42734459
266	2	24M	OLD	S1	Brn02	B0.14	20221121	WT	Rep02	Sec01	F	PN	68,133	250	57,133	183	36.69293881	32.03052527
266	3	24M	OLD	S1	Brn02	B0.14	20221121	WT	Rep02	Sec01	F	PN	85,306	243	59,587	171	28.48568682	28.6975347
266	4	24M	OLD	S1	Brn02	B0.14	20221121	WT	Rep02	Sec01	F	PN	39,908	48	5,342	25	12.02766363	46.7989517
266	5	24M	OLD	S1	Brn02	B0.14	20221121	WT	Rep02	Sec01	F	PN	36,309	92	16,718	74	25.33807045	44.2636679
266	6	24M	OLD	S1	Brn02	B0.14	20221121	WT	Rep02	Sec01	F	PN	77,090	273	54,816	136	35.41315346	24.81027437
266	7	24M	OLD	S1	Brn02	B0.14	20221121	WT	Rep02	Sec01	F	PN	53,144	233	18,769	89	43.84314316	47.4186158
266	8	24M	OLD	S1	Brn02	B0.14	20221121	WT	Rep02	Sec01	F	PN	25,117	31	51,584	177	12.34223832	34.31296526
266	9	24M	OLD	S1	Brn02	B0.14	20221121	WT	Rep02	Sec01	F	PN	38,984	85	22,106	108	21.80381695	48.85551434
266	10	24M	OLD	S1	Brn02	B0.14	20221121	WT	Rep02	Sec01	F	PN	50,485	135	70,023	238	26.74061602	33.98883224
267	1	24M	OLD	S1	Brn02	B0.14	20221121	WT	Rep02	Sec01	F	PN	20,150	65	35,041	111	32.25806452	31.67717816
267	2	24M	OLD	S1	Brn02	B0.14	20221121	WT	Rep02	Sec01	F	PN	43,174	175	51,316	126	40.53365451	24.55374542
267	3	24M	OLD	S1	Brn02	B0.14	20221121	WT	Rep02	Sec01	F	PN	34,314	120	16,460	47	34.9711488	28.55407047
267	4	24M	OLD	S1	Brn02	B0.14	20221121	WT	Rep02	Sec01	F	PN	25,168	79	57,120	168	31.38906548	29.41176471
267	5	24M	OLD	S1	Brn02	B0.14	20221121	WT	Rep02	Sec01	F	PN	53,530	122	10,328	11	22.79095834	10.6506584
268	1	24M	OLD	S1	Brn02	B0.14	20221121	WT	Rep02	Sec01	F	PN	32,619	184	52,299	47	56.40884147	8.98678751
268	2	24M	OLD	S1	Brn02	B0.14	20221121	WT	Rep02	Sec01	F	PN	71,563	363	39,425	101	50.72453642	25.61826252
268	3	24M	OLD	S1	Brn02	B0.14	20221121	WT	Rep02	Sec01	F	PN	32,264	238	9,277	23	73.76642698	24.79249757
269	1	24M	OLD	S1	Brn02	B0.14	20221121	WT	Rep02	Sec01	F	PN	33,200	51	12,222	52	15.36144578	42.54622811
269	2	24M	OLD	S1	Brn02	B0.14	20221121	WT	Rep02	Sec01	F	PN	34,850	52	8,962	24	14.92109039	26.77973667
269	3	24M	OLD	S1	Brn02	B0.14	20221121	WT	Rep02	Sec01	F	PN	37,028	118	18,151	56	31.86777574	30.85229464
269	4	24M	OLD	S1	Brn02	B0.14	20221121	WT	Rep02	Sec01	F	PN	19,882	84	24,778	94	42.2492707	37.93687949
269	5	24M	OLD	S1	Brn02	B0.14	20221121	WT	Rep02	Sec01	F	PN	25,131	37	22,418	91	14.72285225	40.59238112
269	6	24M	OLD	S1	Brn02	B0.14	20221121	WT	Rep02	Sec01	F	PN	30,937	113	26,556	89	36.52584284	33.51408345
269	7	24M	OLD	S1	Brn02	B0.14	20221121	WT	Rep02	Sec01	F	PN	38,456	126	23,460	102	32.76471812	43.47826087
269	8	24M	OLD	S1	Brn02	B0.14	20221121	WT	Rep02	Sec01	F	PN	27,257	102	21,723	89	37.42157978	40.97040004
269	9	24M	OLD	S1	Brn02	B0.14	20221121	WT	Rep02	Sec01	F	PN	35,122	124	18,248	55	35.30550652	30.14028935
271	1	24M	OLD	S1	Brn02	B0.14	20221121	WT	Rep02	Sec01	F	PN	43,401	117	28,393	33	26.9579042	11.62258303
272	1	24M	OLD	S1	Brn02	B0.14	20221121	WT	Rep02	Sec01	F	PN	71,336	176	31,966	68	24.67197488	21.27260214
272	2	24M	OLD	S1	Brn02	B0.14	20221121	WT	Rep02	Sec01	F	PN	17,560	65	10,002	30	37.01594533	29.9940012
272	3	24M	OLD	S1	Brn02	B0.14	20221121	WT	Rep02	Sec01	F	PN	51,227	139	25,699	85	27.13412849	33.07521693
4	1	1M	YNG	M1	Brn03	B-0.58	20221116	WT	Rep03	Sec02	F	NN	24,325	3	1	0	1.233299075	0
4	2	1M	YNG	M1	Brn03	B-0.58	20221116	WT	Rep03	Sec02	F	NN	38,239	1	1	0	0.261513115	0
4	3	1M	YNG	M1	Brn03	B-0.58	20221116	WT	Rep03	Sec02	F	NN	10,121	0	1	0	0	0
4	4	1M	YNG	M1	Brn03	B-0.58	20221116	WT	Rep03	Sec02	F	NN	46,647	4	1	0	0.857504234	0
4	5	1M	YNG	M1	Brn03	B-0.58	20221116	WT	Rep03	Sec02	F	NN	17,245	0	1	0	0	0
4	6	1M	YNG	M1	Brn03	B-0.58	20221116	WT	Rep03	Sec02	F	NN	8,708	1	1	0	1.148369316	0
4	7	1M	YNG	M1	Brn03	B-0.58	20221116	WT	Rep03	Sec02	F	NN	43,247	6	1	0	1.387379471	0
4	8	1M	YNG	M1	Brn03	B-0.58	20221116	WT	Rep03	Sec02	F	NN	11,979	1	1	0	0.834794223	0
4	9	1M	YNG	M1	Brn03	B-0.58	20221116	WT	Rep03	Sec02	F	NN	16,883	2	1	0	1.184623586	0
4	10	1M	YNG	M1	Brn03	B-0.58	20221116	WT	Rep03	Sec02	F	NN	7,869	1	1	0	1.270809506	0
4	11	1M	YNG	M1	Brn03	B-0.58	20221116	WT	Rep03	Sec02	F	NN	38,384	7	1	0	1.823676532	0
4	12	1M	YNG	M1	Brn03	B-0.58	20221116	WT	Rep03	Sec02	F	NN	32,335	6	1	0	1.855574455	0
5	1	1M	YNG	M1	Brn03	B-0.58	20221116	WT	Rep03	Sec02	F	NN	24,247	0	1	0	0	0
5	2	1M	YNG	M1	Brn03	B-0.58	20221116	WT	Rep03	Sec02	F	NN	19,621	5	1	0	2.548290097	0
5	3	1M	YNG	M1	Brn03	B-0.58	20221116	WT	Rep03	Sec02	F	NN	20,472	1	1	0	0.488472059	0
5	4	1M	YNG	M1	Brn03	B-0.58	20221116	WT	Rep03	Sec02	F	NN	44,060	13	1	0	2.950522015	0
5	5	1M	YNG	M1	Brn03	B-0.58	20221116	WT	Rep03	Sec02	F	NN	16,037	2	1	0	1.247116044	0
5	6	1M	YNG	M1	Brn03	B-0.58	20221116	WT	Rep03	Sec02	F	NN	10,343	3	1	0	2.900512424	0
5	7	1M	YNG	M1	Brn03	B-0.58	20221116	WT	Rep03	Sec02	F	NN	37,373	1	1	0	0.267572847	0
6	1	1M	YNG	M1	Brn03	B-0.58	20221116	WT	Rep03	Sec02	F	NN	11,676	7	1	0	5.995203837	0
6	2	1M	YNG	M1	Brn03	B-0.58	20221116	WT	Rep03	Sec02	F	NN	26,497	3	1	0	1.132203646	0
6	3	1M	YNG	M1	Brn03	B-0.58	20221116	WT	Rep03	Sec02	F	NN	13,765	1	1	0	0.726480203	0
6	4	1M	YNG	M1	Brn03	B-0.58	20221116	WT	Rep03	Sec02	F	NN	13,990	9	1	0	6.433166548	0
7	1	1M	YNG	M1	Brn03	B-0.58	20221116	WT	Rep03	Sec02	F	NN	11,676	7	1	0	5.995203837	0
7	2	1M	YNG	M1	Brn03	B-0.58	20221116	WT	Rep03	Sec02	F	NN	26,497	3	1	0	1.132203646	0
7	3	1M	YNG	M1	Brn03	B-0.58	20221116	WT	Rep03	Sec02	F	NN	13,765	1	1	0	0.726480203	0
7	4	1M	YNG	M1	Brn03	B-0.58	20221116	WT	Rep03	Sec02	F	NN	13,990	9	1	0	6.433166548	0
8	1	1M	YNG	M1	Brn03	B0.14	20221116	WT	Rep03	Sec01	F	NN	16,468	0	1	0	0	0
8	2	1M	YNG	M1	Brn03	B0.14	20221116	WT	Rep03	Sec01	F	NN	27,534	0	1	0	0	0
8	3	1M	YNG	M1	Brn03	B0.14	20221116	WT	Rep03	Sec01	F	NN	31,484	1	1	0	0.317621649	0
8	4	1M	YNG	M1	Brn03	B0.14	20221116	WT	Rep03	Sec01	F	NN	12,672	0	1	0	0	0
8	5	1M	YNG	M1	Brn03	B0.14	20221116	WT	Rep03	Sec01	F	NN	40,732	0	1	0	0	0
9	1	1M	YNG	M1	Brn03	B0.14	20221116	WT	Rep03	Sec01	F	NN	26,695	4	1	0	1.498407942	0
9	2	1M	YNG	M1	Brn03	B0.14	20221116	WT	Rep03	Sec01	F	NN	15,752	3	1	0	1.904520061	0
9	3	1M	YNG	M1	Brn03	B0.14	20221116	WT	Rep03	Sec01	F	NN	12,275	1	1	0	0.814663951	0
9	4	1M	YNG	M1	Brn03	B0.14	20221116	WT	Rep03	Sec01	F	NN	27,007	14	1	0	5.183841226	0
9	5	1M	YNG	M1	Brn03	B0.14	20221116	WT	Rep03	Sec01	F	NN	31,307	6	1	0	1.916504296	0
9	6	1M	YNG	M1	Brn03	B0.14	20221116	WT	Rep03	Sec01	F	NN	12,788	1	1	0	0.781983109	0
9	7	1M	YNG	M1	Brn03	B0.14	20221116	WT	Rep03	Sec01	F	NN	25,802	2	1	0	0.775133711	0
10	1	1M	YNG	M1	Brn03	B0.14	20221116	WT	Rep03	Sec01	F	NN	13,501	5	1	0	3.703429376	0
10	2	1M	YNG	M1	Brn03	B0.14	20221116	WT	Rep03	Sec01	F	NN	11,028	1	1	0	0.906782735	0
10	3	1M	YNG	M1	Brn03	B0.14	20221116	WT	Rep03	Sec01	F	NN	17,747	5	1	0	2.817377585	0
10	4	1M	YNG	M1	Brn03	B0.14	20221116	WT	Rep03	Sec01	F	NN	8,182	3	1	0	3.666585187	0
10	5	1M	YNG	M1	Brn03	B0.14	20221116	WT	Rep03	Sec01	F	NN	17,793	3	1	0	1.686056314	0
10	6	1M	YNG	M1	Brn03	B0.14	20221116	WT	Rep03	Sec01	F	NN	39,513	7	1	0	1.771568851	0
11	1	1M	YNG	M1	Brn03	B0.14	20221116	WT	Rep03	Sec01	F	NN	9,802	0	1	0	0	0
11	2	1M	YNG	M1	Brn03	B0.14	20221116	WT	Rep03	Sec01	F	NN	35,686	1	1	0	0.280221936	0
11	3	1M	YNG	M1	Brn03	B0.14	20221116	WT	Rep03	Sec01	F	NN	13,798	0	1	0	0	0
11	4	1M	YNG	M1	Brn03	B0.14	20221116	WT	Rep03	Sec01	F	NN	42,506	6	1	0	1.411565426	0
11	5	1M	YNG	M1	Brn03	B0.14	20221116	WT	Rep03	Sec01	F	NN	23,838	1	1	0	0.41949828	0
11	6	1M	YNG	M1	Brn03	B0.14	20221116	WT	Rep03	Sec01	F	NN	41,603	1	1	0	0.240367281	0
12	1	1M	YNG	M1	Brn03	B0.14	20221116	WT	Rep03	Sec01	F	NN	41,144	0	1	0	0	0
12	2	1M	YNG	M1	Brn03	B0.14	20221116	WT	Rep03	Sec01	F	NN	15,427	0	1	0	0	0
12	3	1M	YNG	M1	Brn03	B0.14	20221116	WT	Rep03	Sec01	F	NN	35,501	4	1	0	1.126728825	0
12	4	1M	YNG	M1	Brn03	B0.14	20221116	WT	Rep03	Sec01	F	NN	48,305	0	1	0	0	0
14	1	1M	YNG	M1	Brn03	B0.14	20221116	WT	Rep03	Sec01	F	NN	49,526	3	1	0	0.605742438	0
14	2	1M	YNG	M1	Brn03	B0.14	20221116	WT	Rep03	Sec01	F	NN	8,637	0	1	0	0	0
15	1	1M	YNG	M1	Brn03	B0.14	20221116	WT	Rep03	Sec01	F	NN	43,917	1	1	0	0.227702257	0
15	2	1M	YNG	M1	Brn03	B0.14	20221116	WT	Rep03	Sec01	F	NN	24,470	0	1	0	0	0
15	3	1M	YNG	M1	Brn03	B0.14	20221116	WT	Rep03	Sec01	F	NN	14,546	2	1	0	1.374948439	0
28	1	1M	YNG	S1	Brn03	B-0.58	20221116	WT	Rep03	Sec02	F	NN	9,896	12	1	0	12.12611156	0
28	2	1M	YNG	S1	Brn03	B-0.58	20221116	WT	Rep03	Sec02	F	NN	47,575	30	1	0	6.305832895	0
28	3	1M	YNG	S1	Brn03	B-0.58	20221116	WT	Rep03	Sec02	F	NN	11,369	12	1	0	10.55501803	0
28	4	1M	YNG	S1	Brn03	B-0.58	20221116	WT	Rep03	Sec02	F	NN	26,845	40	1	0	14.90035388	0
28	5	1M	YNG	S1	Brn03	B-0.58	20221116	WT	Rep03	Sec02	F	NN	31,755	20	1	0	6.298220753	0
28	6	1M	YNG	S1	Brn03	B-0.58	20221116	WT	Rep03	Sec02	F	NN	19,868	20	1	0	10.06643849	0
28	7	1M	YNG	S1	Brn03	B-0.58	20221116	WT	Rep03	Sec02	F	NN	11,455	27	1	0	23.57049323	0
29	1	1M	YNG	S1	Brn03	B-0.58	20221116	WT	Rep03	Sec02	F	NN	41,837	31	1	0	7.409709109	0
29	2	1M	YNG	S1	Brn03	B-0.58	20221116	WT	Rep03	Sec02	F	NN	41,007	13	1	0	3.170190455	0
29	3	1M	YNG	S1	Brn03	B-0.58	20221116	WT	Rep03	Sec02	F	NN	9,717	6	1	0	6.174745292	0
29	4	1M	YNG	S1	Brn03	B-0.58	20221116	WT	Rep03	Sec02	F	NN	24,053	12	1	0	4.988982663	0
29	5	1M	YNG	S1	Brn03	B-0.58	20221116	WT	Rep03	Sec02	F	NN	36,378	5	1	0	1.374457089	0
29	6	1M	YNG	S1	Brn03	B-0.58	20221116	WT	Rep03	Sec02	F	NN	13,777	11	1	0	7.984321696	0
29	7	1M	YNG	S1	Brn03	B-0.58	20221116	WT	Rep03	Sec02	F	NN	33,318	37	1	0	11.10510835	0
29	8	1M	YNG	S1	Brn03	B-0.58	20221116	WT	Rep03	Sec02	F	NN	30,234	27	1	0	8.930343322	0
29	9	1M	YNG	S1	Brn03	B-0.58	20221116	WT	Rep03	Sec02	F	NN	28,387	23	1	0	8.102300349	0
29	10	1M	YNG	S1	Brn03	B-0.58	20221116	WT	Rep03	Sec02	F	NN	48,081	20	1	0	4.159647262	0
29	11	1M	YNG	S1	Brn03	B-0.58	20221116	WT	Rep03	Sec02	F	NN	26,389	10	1	0	3.789457729	0
29	12	1M	YNG	S1	Brn03	B-0.58	20221116	WT	Rep03	Sec02	F	NN	8,547	5	1	0	5.85000585	0
30	1	1M	YNG	S1	Brn03	B-0.58	20221116	WT	Rep03	Sec02	F	NN	12,188	11	1	0	9.025270758	0
30	2	1M	YNG	S1	Brn03	B-0.58	20221116	WT	Rep03	Sec02	F	NN	39,605	61	1	0	15.40209569	0
30	3	1M	YNG	S1	Brn03	B-0.58	20221116	WT	Rep03	Sec02	F	NN	26,887	26	1	0	9.670100792	0
30	4	1M	YNG	S1	Brn03	B-0.58	20221116	WT	Rep03	Sec02	F	NN	37,136	21	1	0	5.654890134	0
30	5	1M	YNG	S1	Brn03	B-0.58	20221116	WT	Rep03	Sec02	F	NN	13,884	8	1	0	5.762028234	0
30	6	1M	YNG	S1	Brn03	B-0.58	20221116	WT	Rep03	Sec02	F	NN	24,946	8	1	0	3.206926962	0
30	7	1M	YNG	S1	Brn03	B-0.58	20221116	WT	Rep03	Sec02	F	NN	33,029	27	1	0	8.174634412	0
30	8	1M	YNG	S1	Brn03	B-0.58	20221116	WT	Rep03	Sec02	F	NN	22,446	7	1	0	3.118595741	0
30	9	1M	YNG	S1	Brn03	B-0.58	20221116	WT	Rep03	Sec02	F	NN	20,578	8	1	0	3.887647002	0
31	1	1M	YNG	S1	Brn03	B-0.58	20221116	WT	Rep03	Sec02	F	NN	15,303	10	1	0	6.534666405	0
31	2	1M	YNG	S1	Brn03	B-0.58	20221116	WT	Rep03	Sec02	F	NN	12,389	5	1	0	4.035838244	0
31	3	1M	YNG	S1	Brn03	B-0.58	20221116	WT	Rep03	Sec02	F	NN	10,094	8	1	0	7.925500297	0
31	4	1M	YNG	S1	Brn03	B-0.58	20221116	WT	Rep03	Sec02	F	NN	9,888	6	1	0	6.067961165	0
33	1	1M	YNG	S1	Brn03	B-0.58	20221116	WT	Rep03	Sec02	F	NN	10,358	5	1	0	4.827186716	0
33	2	1M	YNG	S1	Brn03	B-0.58	20221116	WT	Rep03	Sec02	F	NN	15,711	5	1	0	3.18248361	0
33	3	1M	YNG	S1	Brn03	B-0.58	20221116	WT	Rep03	Sec02	F	NN	12,751	0	1	0	0	0
33	4	1M	YNG	S1	Brn03	B-0.58	20221116	WT	Rep03	Sec02	F	NN	12,527	4	1	0	3.193102898	0
33	5	1M	YNG	S1	Brn03	B-0.58	20221116	WT	Rep03	Sec02	F	NN	13,602	2	1	0	1.470372004	0
33	6	1M	YNG	S1	Brn03	B-0.58	20221116	WT	Rep03	Sec02	F	NN	41,792	19	1	0	4.546324655	0
33	7	1M	YNG	S1	Brn03	B-0.58	20221116	WT	Rep03	Sec02	F	NN	15,398	5	1	0	3.247174958	0
33	8	1M	YNG	S1	Brn03	B-0.58	20221116	WT	Rep03	Sec02	F	NN	26,539	0	1	0	0	0
34	1	1M	YNG	S1	Brn03	B-0.58	20221116	WT	Rep03	Sec02	F	NN	26,466	36	1	0	13.60235774	0
34	2	1M	YNG	S1	Brn03	B-0.58	20221116	WT	Rep03	Sec02	F	NN	40,797	40	1	0	9.804642498	0
34	3	1M	YNG	S1	Brn03	B-0.58	20221116	WT	Rep03	Sec02	F	NN	45,023	17	1	0	3.7758479	0
34	4	1M	YNG	S1	Brn03	B-0.58	20221116	WT	Rep03	Sec02	F	NN	25,134	14	1	0	5.570144028	0
34	5	1M	YNG	S1	Brn03	B-0.58	20221116	WT	Rep03	Sec02	F	NN	22,363	11	1	0	4.918839154	0
34	6	1M	YNG	S1	Brn03	B-0.58	20221116	WT	Rep03	Sec02	F	NN	12,110	13	1	0	10.73492981	0
34	7	1M	YNG	S1	Brn03	B-0.58	20221116	WT	Rep03	Sec02	F	NN	32,441	17	1	0	5.240282359	0
34	8	1M	YNG	S1	Brn03	B-0.58	20221116	WT	Rep03	Sec02	F	NN	18,482	18	1	0	9.739205714	0
34	9	1M	YNG	S1	Brn03	B-0.58	20221116	WT	Rep03	Sec02	F	NN	22,076	14	1	0	6.341728574	0
35	1	1M	YNG	S1	Brn03	B0.14	20221116	WT	Rep03	Sec01	F	NN	24,157	4	1	0	1.655834748	0
35	2	1M	YNG	S1	Brn03	B0.14	20221116	WT	Rep03	Sec01	F	NN	20,458	1	1	0	0.488806335	0
35	3	1M	YNG	S1	Brn03	B0.14	20221116	WT	Rep03	Sec01	F	NN	11,639	0	1	0	0	0
35	4	1M	YNG	S1	Brn03	B0.14	20221116	WT	Rep03	Sec01	F	NN	41,563	11	1	0	2.646584703	0
35	5	1M	YNG	S1	Brn03	B0.14	20221116	WT	Rep03	Sec01	F	NN	19,351	3	1	0	1.550307478	0
35	6	1M	YNG	S1	Brn03	B0.14	20221116	WT	Rep03	Sec01	F	NN	12,164	0	1	0	0	0
35	7	1M	YNG	S1	Brn03	B0.14	20221116	WT	Rep03	Sec01	F	NN	21,002	3	1	0	1.428435387	0
35	8	1M	YNG	S1	Brn03	B0.14	20221116	WT	Rep03	Sec01	F	NN	44,285	3	1	0	0.677430281	0
35	9	1M	YNG	S1	Brn03	B0.14	20221116	WT	Rep03	Sec01	F	NN	34,504	1	1	0	0.28982147	0
36	1	1M	YNG	S1	Brn03	B0.14	20221116	WT	Rep03	Sec01	F	NN	15,892	0	1	0	0	0
36	2	1M	YNG	S1	Brn03	B0.14	20221116	WT	Rep03	Sec01	F	NN	31,480	3	1	0	0.952986023	0
36	3	1M	YNG	S1	Brn03	B0.14	20221116	WT	Rep03	Sec01	F	NN	47,314	4	1	0	0.845415733	0
36	4	1M	YNG	S1	Brn03	B0.14	20221116	WT	Rep03	Sec01	F	NN	27,029	4	1	0	1.479891968	0
36	5	1M	YNG	S1	Brn03	B0.14	20221116	WT	Rep03	Sec01	F	NN	8,205	0	1	0	0	0
36	6	1M	YNG	S1	Brn03	B0.14	20221116	WT	Rep03	Sec01	F	NN	34,499	4	1	0	1.159453897	0
36	7	1M	YNG	S1	Brn03	B0.14	20221116	WT	Rep03	Sec01	F	NN	43,332	4	1	0	0.923105326	0
37	1	1M	YNG	S1	Brn03	B0.14	20221116	WT	Rep03	Sec01	F	NN	13,406	10	1	0	7.459346561	0
37	2	1M	YNG	S1	Brn03	B0.14	20221116	WT	Rep03	Sec01	F	NN	13,404	21	1	0	15.66696509	0
37	3	1M	YNG	S1	Brn03	B0.14	20221116	WT	Rep03	Sec01	F	NN	16,750	10	1	0	5.970149254	0
37	4	1M	YNG	S1	Brn03	B0.14	20221116	WT	Rep03	Sec01	F	NN	49,606	33	1	0	6.652421078	0
37	5	1M	YNG	S1	Brn03	B0.14	20221116	WT	Rep03	Sec01	F	NN	16,185	18	1	0	11.12140871	0
37	6	1M	YNG	S1	Brn03	B0.14	20221116	WT	Rep03	Sec01	F	NN	21,570	10	1	0	4.636068614	0
37	7	1M	YNG	S1	Brn03	B0.14	20221116	WT	Rep03	Sec01	F	NN	21,582	11	1	0	5.096839959	0
37	8	1M	YNG	S1	Brn03	B0.14	20221116	WT	Rep03	Sec01	F	NN	30,658	24	1	0	7.828299302	0
37	9	1M	YNG	S1	Brn03	B0.14	20221116	WT	Rep03	Sec01	F	NN	48,619	56	1	0	11.51813077	0
37	10	1M	YNG	S1	Brn03	B0.14	20221116	WT	Rep03	Sec01	F	NN	42,857	48	1	0	11.20003733	0
38	1	1M	YNG	S1	Brn03	B0.14	20221116	WT	Rep03	Sec01	F	NN	18,779	1	1	0	0.532509718	0
38	2	1M	YNG	S1	Brn03	B0.14	20221116	WT	Rep03	Sec01	F	NN	20,314	1	1	0	0.49227134	0
38	3	1M	YNG	S1	Brn03	B0.14	20221116	WT	Rep03	Sec01	F	NN	25,754	0	1	0	0	0
39	1	1M	YNG	S1	Brn03	B0.14	20221116	WT	Rep03	Sec01	F	NN	20,479	13	1	0	6.347966209	0
39	2	1M	YNG	S1	Brn03	B0.14	20221116	WT	Rep03	Sec01	F	NN	24,794	1	1	0	0.403323385	0
39	3	1M	YNG	S1	Brn03	B0.14	20221116	WT	Rep03	Sec01	F	NN	8,012	4	1	0	4.992511233	0
39	4	1M	YNG	S1	Brn03	B0.14	20221116	WT	Rep03	Sec01	F	NN	42,680	33	1	0	7.731958763	0
39	5	1M	YNG	S1	Brn03	B0.14	20221116	WT	Rep03	Sec01	F	NN	39,059	13	1	0	3.328298216	0
39	6	1M	YNG	S1	Brn03	B0.14	20221116	WT	Rep03	Sec01	F	NN	24,945	2	1	0	0.801763881	0
39	7	1M	YNG	S1	Brn03	B0.14	20221116	WT	Rep03	Sec01	F	NN	8,399	1	1	0	1.190617931	0
40	1	1M	YNG	S1	Brn03	B0.14	20221116	WT	Rep03	Sec01	F	NN	11,358	1	1	0	0.880436697	0
40	2	1M	YNG	S1	Brn03	B0.14	20221116	WT	Rep03	Sec01	F	NN	25,135	8	1	0	3.182812811	0
40	3	1M	YNG	S1	Brn03	B0.14	20221116	WT	Rep03	Sec01	F	NN	48,050	6	1	0	1.248699272	0
40	4	1M	YNG	S1	Brn03	B0.14	20221116	WT	Rep03	Sec01	F	NN	11,221	1	1	0	0.891186169	0
40	5	1M	YNG	S1	Brn03	B0.14	20221116	WT	Rep03	Sec01	F	NN	18,909	6	1	0	3.173092178	0
40	6	1M	YNG	S1	Brn03	B0.14	20221116	WT	Rep03	Sec01	F	NN	11,497	1	1	0	0.86979212	0
40	7	1M	YNG	S1	Brn03	B0.14	20221116	WT	Rep03	Sec01	F	NN	24,328	4	1	0	1.644195988	0
41	1	1M	YNG	S1	Brn03	B0.14	20221116	WT	Rep03	Sec01	F	NN	19,297	0	1	0	0	0
41	2	1M	YNG	S1	Brn03	B0.14	20221116	WT	Rep03	Sec01	F	NN	23,154	0	1	0	0	0
41	3	1M	YNG	S1	Brn03	B0.14	20221116	WT	Rep03	Sec01	F	NN	8,077	1	1	0	1.238083447	0
41	4	1M	YNG	S1	Brn03	B0.14	20221116	WT	Rep03	Sec01	F	NN	11,940	0	1	0	0	0
41	5	1M	YNG	S1	Brn03	B0.14	20221116	WT	Rep03	Sec01	F	NN	31,579	1	1	0	0.316666139	0
41	6	1M	YNG	S1	Brn03	B0.14	20221116	WT	Rep03	Sec01	F	NN	23,383	1	1	0	0.427661121	0
41	7	1M	YNG	S1	Brn03	B0.14	20221116	WT	Rep03	Sec01	F	NN	48,316	1	1	0	0.206970776	0
42	1	1M	YNG	S1	Brn03	B0.14	20221116	WT	Rep03	Sec01	F	NN	15,864	0	1	0	0	0
42	2	1M	YNG	S1	Brn03	B0.14	20221116	WT	Rep03	Sec01	F	NN	17,152	6	1	0	3.498134328	0
42	3	1M	YNG	S1	Brn03	B0.14	20221116	WT	Rep03	Sec01	F	NN	41,566	3	1	0	0.721743733	0
52	1	1M	YNG	M1	Brn02	B-0.22	20221116	WT	Rep02	Sec01	M	NN	25,028	13	1	0	5.194182516	0
52	2	1M	YNG	M1	Brn02	B-0.22	20221116	WT	Rep02	Sec01	M	NN	38,045	58	1	0	15.24510448	0
52	3	1M	YNG	M1	Brn02	B-0.22	20221116	WT	Rep02	Sec01	M	NN	14,725	7	1	0	4.753820034	0
52	4	1M	YNG	M1	Brn02	B-0.22	20221116	WT	Rep02	Sec01	M	NN	22,102	7	1	0	3.167134196	0
52	5	1M	YNG	M1	Brn02	B-0.22	20221116	WT	Rep02	Sec01	M	NN	18,741	26	1	0	13.87332586	0
52	6	1M	YNG	M1	Brn02	B-0.22	20221116	WT	Rep02	Sec01	M	NN	8,367	15	1	0	17.92757261	0
52	7	1M	YNG	M1	Brn02	B-0.22	20221116	WT	Rep02	Sec01	M	NN	27,760	27	1	0	9.726224784	0
52	8	1M	YNG	M1	Brn02	B-0.22	20221116	WT	Rep02	Sec01	M	NN	20,303	18	1	0	8.865684874	0
52	9	1M	YNG	M1	Brn02	B-0.22	20221116	WT	Rep02	Sec01	M	NN	20,461	33	1	0	16.12824398	0
52	10	1M	YNG	M1	Brn02	B-0.22	20221116	WT	Rep02	Sec01	M	NN	46,431	84	1	0	18.09136137	0
53	1	1M	YNG	M1	Brn02	B-0.22	20221116	WT	Rep02	Sec01	M	NN	14,930	7	1	0	4.688546551	0
53	2	1M	YNG	M1	Brn02	B-0.22	20221116	WT	Rep02	Sec01	M	NN	36,321	26	1	0	7.158393216	0
53	3	1M	YNG	M1	Brn02	B-0.22	20221116	WT	Rep02	Sec01	M	NN	21,413	4	1	0	1.868024098	0
53	4	1M	YNG	M1	Brn02	B-0.22	20221116	WT	Rep02	Sec01	M	NN	21,975	16	1	0	7.281001138	0
53	5	1M	YNG	M1	Brn02	B-0.22	20221116	WT	Rep02	Sec01	M	NN	43,352	43	1	0	9.918804207	0
54	1	1M	YNG	M1	Brn02	B-0.22	20221116	WT	Rep02	Sec01	M	NN	8,638	3	1	0	3.473026163	0
54	2	1M	YNG	M1	Brn02	B-0.22	20221116	WT	Rep02	Sec01	M	NN	15,376	5	1	0	3.25182102	0
54	3	1M	YNG	M1	Brn02	B-0.22	20221116	WT	Rep02	Sec01	M	NN	19,032	1	1	0	0.525430853	0
54	4	1M	YNG	M1	Brn02	B-0.22	20221116	WT	Rep02	Sec01	M	NN	12,374	2	1	0	1.616292226	0
54	5	1M	YNG	M1	Brn02	B-0.22	20221116	WT	Rep02	Sec01	M	NN	38,400	13	1	0	3.385416667	0
54	6	1M	YNG	M1	Brn02	B-0.22	20221116	WT	Rep02	Sec01	M	NN	11,814	0	1	0	0	0
54	7	1M	YNG	M1	Brn02	B-0.22	20221116	WT	Rep02	Sec01	M	NN	46,084	12	1	0	2.60394063	0
54	8	1M	YNG	M1	Brn02	B-0.22	20221116	WT	Rep02	Sec01	M	NN	9,204	4	1	0	4.345936549	0
54	9	1M	YNG	M1	Brn02	B-0.22	20221116	WT	Rep02	Sec01	M	NN	13,695	3	1	0	2.190580504	0
55	1	1M	YNG	M1	Brn02	B-0.22	20221116	WT	Rep02	Sec01	M	NN	9,059	4	1	0	4.415498399	0
55	2	1M	YNG	M1	Brn02	B-0.22	20221116	WT	Rep02	Sec01	M	NN	25,243	12	1	0	4.753793131	0
56	1	1M	YNG	M1	Brn02	B-0.22	20221116	WT	Rep02	Sec01	M	NN	17,294	10	1	0	5.782352261	0
56	2	1M	YNG	M1	Brn02	B-0.22	20221116	WT	Rep02	Sec01	M	NN	11,268	14	1	0	12.42456514	0
56	3	1M	YNG	M1	Brn02	B-0.22	20221116	WT	Rep02	Sec01	M	NN	27,797	14	1	0	5.036514732	0
56	4	1M	YNG	M1	Brn02	B-0.22	20221116	WT	Rep02	Sec01	M	NN	34,994	28	1	0	8.001371664	0
56	5	1M	YNG	M1	Brn02	B-0.22	20221116	WT	Rep02	Sec01	M	NN	46,633	47	1	0	10.07869963	0
56	6	1M	YNG	M1	Brn02	B-0.22	20221116	WT	Rep02	Sec01	M	NN	8,336	12	1	0	14.39539347	0
56	7	1M	YNG	M1	Brn02	B-0.22	20221116	WT	Rep02	Sec01	M	NN	47,669	73	1	0	15.31393568	0
57	1	1M	YNG	M1	Brn02	B-0.22	20221116	WT	Rep02	Sec01	M	NN	9,952	11	1	0	11.05305466	0
57	2	1M	YNG	M1	Brn02	B-0.22	20221116	WT	Rep02	Sec01	M	NN	8,756	16	1	0	18.2731841	0
57	3	1M	YNG	M1	Brn02	B-0.22	20221116	WT	Rep02	Sec01	M	NN	9,638	12	1	0	12.45071592	0
57	4	1M	YNG	M1	Brn02	B-0.22	20221116	WT	Rep02	Sec01	M	NN	10,660	17	1	0	15.94746717	0
57	5	1M	YNG	M1	Brn02	B-0.22	20221116	WT	Rep02	Sec01	M	NN	13,271	25	1	0	18.83806797	0
57	6	1M	YNG	M1	Brn02	B-0.22	20221116	WT	Rep02	Sec01	M	NN	11,254	27	1	0	23.9914697	0
57	7	1M	YNG	M1	Brn02	B-0.22	20221116	WT	Rep02	Sec01	M	NN	27,375	43	1	0	15.70776256	0
57	8	1M	YNG	M1	Brn02	B-0.22	20221116	WT	Rep02	Sec01	M	NN	25,628	40	1	0	15.60792883	0
57	9	1M	YNG	M1	Brn02	B-0.22	20221116	WT	Rep02	Sec01	M	NN	46,039	51	1	0	11.07756467	0
57	10	1M	YNG	M1	Brn02	B-0.22	20221116	WT	Rep02	Sec01	M	NN	11,512	21	1	0	18.24183461	0
57	11	1M	YNG	M1	Brn02	B-0.22	20221116	WT	Rep02	Sec01	M	NN	9,278	4	1	0	4.311273981	0
58	1	1M	YNG	M1	Brn02	B-0.22	20221116	WT	Rep02	Sec01	M	NN	7,958	8	1	0	10.05277708	0
58	2	1M	YNG	M1	Brn02	B-0.22	20221116	WT	Rep02	Sec01	M	NN	24,558	30	1	0	12.2159785	0
58	3	1M	YNG	M1	Brn02	B-0.22	20221116	WT	Rep02	Sec01	M	NN	10,593	27	1	0	25.48853016	0
58	4	1M	YNG	M1	Brn02	B-0.22	20221116	WT	Rep02	Sec01	M	NN	10,704	20	1	0	18.68460389	0
58	5	1M	YNG	M1	Brn02	B-0.22	20221116	WT	Rep02	Sec01	M	NN	7,984	21	1	0	26.30260521	0
58	6	1M	YNG	M1	Brn02	B-0.22	20221116	WT	Rep02	Sec01	M	NN	17,971	15	1	0	8.346780925	0
58	7	1M	YNG	M1	Brn02	B-0.22	20221116	WT	Rep02	Sec01	M	NN	36,919	41	1	0	11.10539289	0
58	8	1M	YNG	M1	Brn02	B-0.22	20221116	WT	Rep02	Sec01	M	NN	30,983	22	1	0	7.100668108	0
58	9	1M	YNG	M1	Brn02	B-0.22	20221116	WT	Rep02	Sec01	M	NN	9,634	25	1	0	25.94976126	0
59	1	1M	YNG	M1	Brn02	B-0.22	20221116	WT	Rep02	Sec01	M	NN	45,393	68	1	0	14.9802833	0
59	2	1M	YNG	M1	Brn02	B-0.22	20221116	WT	Rep02	Sec01	M	NN	30,884	17	1	0	5.504468333	0
60	1	1M	YNG	M1	Brn02	B-0.22	20221116	WT	Rep02	Sec01	M	NN	8,526	5	1	0	5.864414731	0
60	2	1M	YNG	M1	Brn02	B-0.22	20221116	WT	Rep02	Sec01	M	NN	14,206	12	1	0	8.447135013	0
60	3	1M	YNG	M1	Brn02	B-0.22	20221116	WT	Rep02	Sec01	M	NN	27,332	13	1	0	4.756329577	0
60	4	1M	YNG	M1	Brn02	B-0.22	20221116	WT	Rep02	Sec01	M	NN	13,044	13	1	0	9.966268016	0
60	5	1M	YNG	M1	Brn02	B-0.22	20221116	WT	Rep02	Sec01	M	NN	12,605	12	1	0	9.520031733	0
60	6	1M	YNG	M1	Brn02	B-0.22	20221116	WT	Rep02	Sec01	M	NN	7,948	6	1	0	7.549068948	0
61	1	1M	YNG	M1	Brn02	B-0.22	20221116	WT	Rep02	Sec01	M	NN	14,189	1	1	0	0.704771302	0
61	2	1M	YNG	M1	Brn02	B-0.22	20221116	WT	Rep02	Sec01	M	NN	12,118	4	1	0	3.300874732	0
61	3	1M	YNG	M1	Brn02	B-0.22	20221116	WT	Rep02	Sec01	M	NN	11,924	0	1	0	0	0
61	4	1M	YNG	M1	Brn02	B-0.22	20221116	WT	Rep02	Sec01	M	NN	20,764	4	1	0	1.926411096	0
61	5	1M	YNG	M1	Brn02	B-0.22	20221116	WT	Rep02	Sec01	M	NN	20,514	4	1	0	1.949887881	0
61	6	1M	YNG	M1	Brn02	B-0.22	20221116	WT	Rep02	Sec01	M	NN	16,374	2	1	0	1.221448638	0
61	7	1M	YNG	M1	Brn02	B-0.22	20221116	WT	Rep02	Sec01	M	NN	22,971	24	1	0	10.44795612	0
61	8	1M	YNG	M1	Brn02	B-0.22	20221116	WT	Rep02	Sec01	M	NN	11,466	12	1	0	10.46572475	0
61	9	1M	YNG	M1	Brn02	B-0.22	20221116	WT	Rep02	Sec01	M	NN	26,857	3	1	0	1.117027218	0
62	1	1M	YNG	M1	Brn02	B-0.22	20221116	WT	Rep02	Sec01	M	NN	16,830	3	1	0	1.782531194	0
62	2	1M	YNG	M1	Brn02	B-0.22	20221116	WT	Rep02	Sec01	M	NN	32,773	5	1	0	1.525646111	0
62	3	1M	YNG	M1	Brn02	B-0.22	20221116	WT	Rep02	Sec01	M	NN	19,219	5	1	0	2.601592174	0
62	4	1M	YNG	M1	Brn02	B-0.22	20221116	WT	Rep02	Sec01	M	NN	28,752	10	1	0	3.47801892	0
62	5	1M	YNG	M1	Brn02	B-0.22	20221116	WT	Rep02	Sec01	M	NN	26,581	14	1	0	5.26691998	0
62	6	1M	YNG	M1	Brn02	B-0.22	20221116	WT	Rep02	Sec01	M	NN	8,727	3	1	0	3.437607425	0
62	7	1M	YNG	M1	Brn02	B-0.22	20221116	WT	Rep02	Sec01	M	NN	20,336	2	1	0	0.983477577	0
62	8	1M	YNG	M1	Brn02	B-0.22	20221116	WT	Rep02	Sec01	M	NN	36,372	14	1	0	3.849114704	0
62	9	1M	YNG	M1	Brn02	B-0.22	20221116	WT	Rep02	Sec01	M	NN	22,908	11	1	0	4.801815959	0
63	1	1M	YNG	M1	Brn02	B0.14	20221116	WT	Rep02	Sec02	M	NN	32,816	6	1	0	1.828376402	0
63	2	1M	YNG	M1	Brn02	B0.14	20221116	WT	Rep02	Sec02	M	NN	7,988	4	1	0	5.007511267	0
63	3	1M	YNG	M1	Brn02	B0.14	20221116	WT	Rep02	Sec02	M	NN	9,710	1	1	0	1.029866117	0
63	4	1M	YNG	M1	Brn02	B0.14	20221116	WT	Rep02	Sec02	M	NN	15,225	0	1	0	0	0
63	5	1M	YNG	M1	Brn02	B0.14	20221116	WT	Rep02	Sec02	M	NN	17,442	14	1	0	8.026602454	0
63	6	1M	YNG	M1	Brn02	B0.14	20221116	WT	Rep02	Sec02	M	NN	47,679	53	1	0	11.11600495	0
64	1	1M	YNG	M1	Brn02	B0.14	20221116	WT	Rep02	Sec02	M	NN	15,671	7	1	0	4.466849595	0
64	2	1M	YNG	M1	Brn02	B0.14	20221116	WT	Rep02	Sec02	M	NN	10,712	7	1	0	6.534727409	0
64	3	1M	YNG	M1	Brn02	B0.14	20221116	WT	Rep02	Sec02	M	NN	33,062	12	1	0	3.629544492	0
64	4	1M	YNG	M1	Brn02	B0.14	20221116	WT	Rep02	Sec02	M	NN	9,191	3	1	0	3.26406267	0
64	5	1M	YNG	M1	Brn02	B0.14	20221116	WT	Rep02	Sec02	M	NN	26,396	4	1	0	1.515381118	0
64	6	1M	YNG	M1	Brn02	B0.14	20221116	WT	Rep02	Sec02	M	NN	34,722	10	1	0	2.880018432	0
64	7	1M	YNG	M1	Brn02	B0.14	20221116	WT	Rep02	Sec02	M	NN	11,339	4	1	0	3.527647941	0
64	8	1M	YNG	M1	Brn02	B0.14	20221116	WT	Rep02	Sec02	M	NN	8,558	0	1	0	0	0
65	1	1M	YNG	M1	Brn02	B0.14	20221116	WT	Rep02	Sec02	M	NN	10,599	6	1	0	5.660911407	0
65	2	1M	YNG	M1	Brn02	B0.14	20221116	WT	Rep02	Sec02	M	NN	37,532	23	1	0	6.128104018	0
65	3	1M	YNG	M1	Brn02	B0.14	20221116	WT	Rep02	Sec02	M	NN	24,751	7	1	0	2.828168559	0
65	4	1M	YNG	M1	Brn02	B0.14	20221116	WT	Rep02	Sec02	M	NN	21,437	12	1	0	5.597798199	0
65	5	1M	YNG	M1	Brn02	B0.14	20221116	WT	Rep02	Sec02	M	NN	12,672	5	1	0	3.945707071	0
65	6	1M	YNG	M1	Brn02	B0.14	20221116	WT	Rep02	Sec02	M	NN	14,189	2	1	0	1.409542603	0
65	7	1M	YNG	M1	Brn02	B0.14	20221116	WT	Rep02	Sec02	M	NN	27,341	20	1	0	7.315021396	0
66	1	1M	YNG	M1	Brn02	B0.14	20221116	WT	Rep02	Sec02	M	NN	11,285	15	1	0	13.29198051	0
66	2	1M	YNG	M1	Brn02	B0.14	20221116	WT	Rep02	Sec02	M	NN	15,128	2	1	0	1.322051824	0
66	3	1M	YNG	M1	Brn02	B0.14	20221116	WT	Rep02	Sec02	M	NN	11,433	0	1	0	0	0
66	4	1M	YNG	M1	Brn02	B0.14	20221116	WT	Rep02	Sec02	M	NN	32,371	0	1	0	0	0
66	5	1M	YNG	M1	Brn02	B0.14	20221116	WT	Rep02	Sec02	M	NN	12,999	16	1	0	12.30863913	0
67	1	1M	YNG	M1	Brn02	B0.14	20221116	WT	Rep02	Sec02	M	NN	38,327	57	1	0	14.87202233	0
67	2	1M	YNG	M1	Brn02	B0.14	20221116	WT	Rep02	Sec02	M	NN	7,892	8	1	0	10.13684744	0
67	3	1M	YNG	M1	Brn02	B0.14	20221116	WT	Rep02	Sec02	M	NN	19,567	38	1	0	19.4204528	0
67	4	1M	YNG	M1	Brn02	B0.14	20221116	WT	Rep02	Sec02	M	NN	7,932	8	1	0	10.08572869	0
67	5	1M	YNG	M1	Brn02	B0.14	20221116	WT	Rep02	Sec02	M	NN	12,321	28	1	0	22.72542813	0
67	6	1M	YNG	M1	Brn02	B0.14	20221116	WT	Rep02	Sec02	M	NN	25,097	36	1	0	14.34434395	0
67	7	1M	YNG	M1	Brn02	B0.14	20221116	WT	Rep02	Sec02	M	NN	11,632	13	1	0	11.17606602	0
67	8	1M	YNG	M1	Brn02	B0.14	20221116	WT	Rep02	Sec02	M	NN	37,977	31	1	0	8.1628354	0
67	9	1M	YNG	M1	Brn02	B0.14	20221116	WT	Rep02	Sec02	M	NN	29,161	50	1	0	17.1461884	0
67	10	1M	YNG	M1	Brn02	B0.14	20221116	WT	Rep02	Sec02	M	NN	10,187	18	1	0	17.66957888	0
68	1	1M	YNG	M1	Brn02	B0.14	20221116	WT	Rep02	Sec02	M	NN	41,773	3	1	0	0.718167237	0
68	2	1M	YNG	M1	Brn02	B0.14	20221116	WT	Rep02	Sec02	M	NN	18,667	16	1	0	8.571275513	0
68	3	1M	YNG	M1	Brn02	B0.14	20221116	WT	Rep02	Sec02	M	NN	8,350	6	1	0	7.185628743	0
68	4	1M	YNG	M1	Brn02	B0.14	20221116	WT	Rep02	Sec02	M	NN	20,639	6	1	0	2.907117593	0
68	5	1M	YNG	M1	Brn02	B0.14	20221116	WT	Rep02	Sec02	M	NN	20,344	14	1	0	6.881635863	0
68	6	1M	YNG	M1	Brn02	B0.14	20221116	WT	Rep02	Sec02	M	NN	26,924	9	1	0	3.342742535	0
68	7	1M	YNG	M1	Brn02	B0.14	20221116	WT	Rep02	Sec02	M	NN	9,826	1	1	0	1.017708121	0
68	8	1M	YNG	M1	Brn02	B0.14	20221116	WT	Rep02	Sec02	M	NN	13,284	5	1	0	3.763926528	0
68	9	1M	YNG	M1	Brn02	B0.14	20221116	WT	Rep02	Sec02	M	NN	11,321	11	1	0	9.716456143	0
69	1	1M	YNG	M1	Brn02	B0.14	20221116	WT	Rep02	Sec02	M	NN	10,766	5	1	0	4.644250418	0
69	2	1M	YNG	M1	Brn02	B0.14	20221116	WT	Rep02	Sec02	M	NN	33,025	27	1	0	8.175624527	0
69	3	1M	YNG	M1	Brn02	B0.14	20221116	WT	Rep02	Sec02	M	NN	9,430	11	1	0	11.66489926	0
69	4	1M	YNG	M1	Brn02	B0.14	20221116	WT	Rep02	Sec02	M	NN	16,728	15	1	0	8.967001435	0
69	5	1M	YNG	M1	Brn02	B0.14	20221116	WT	Rep02	Sec02	M	NN	14,389	13	1	0	9.034679269	0
69	6	1M	YNG	M1	Brn02	B0.14	20221116	WT	Rep02	Sec02	M	NN	44,622	22	1	0	4.930303438	0
69	7	1M	YNG	M1	Brn02	B0.14	20221116	WT	Rep02	Sec02	M	NN	13,709	8	1	0	5.835582464	0
69	8	1M	YNG	M1	Brn02	B0.14	20221116	WT	Rep02	Sec02	M	NN	19,951	2	1	0	1.002456017	0
70	1	1M	YNG	M1	Brn02	B0.14	20221116	WT	Rep02	Sec02	M	NN	43,077	32	1	0	7.428558163	0
70	2	1M	YNG	M1	Brn02	B0.14	20221116	WT	Rep02	Sec02	M	NN	28,072	21	1	0	7.48076375	0
70	3	1M	YNG	M1	Brn02	B0.14	20221116	WT	Rep02	Sec02	M	NN	11,344	8	1	0	7.052186178	0
70	4	1M	YNG	M1	Brn02	B0.14	20221116	WT	Rep02	Sec02	M	NN	27,120	11	1	0	4.056047198	0
70	5	1M	YNG	M1	Brn02	B0.14	20221116	WT	Rep02	Sec02	M	NN	32,613	29	1	0	8.892159568	0
70	6	1M	YNG	M1	Brn02	B0.14	20221116	WT	Rep02	Sec02	M	NN	13,013	19	1	0	14.60078383	0
70	7	1M	YNG	M1	Brn02	B0.14	20221116	WT	Rep02	Sec02	M	NN	34,316	8	1	0	2.331274041	0
70	8	1M	YNG	M1	Brn02	B0.14	20221116	WT	Rep02	Sec02	M	NN	20,543	16	1	0	7.788541109	0
70	9	1M	YNG	M1	Brn02	B0.14	20221116	WT	Rep02	Sec02	M	NN	21,577	21	1	0	9.732585624	0
70	10	1M	YNG	M1	Brn02	B0.14	20221116	WT	Rep02	Sec02	M	NN	40,996	24	1	0	5.854229681	0
72	1	1M	YNG	M1	Brn02	B0.14	20221116	WT	Rep02	Sec02	M	NN	10,293	1	1	0	0.971534052	0
72	2	1M	YNG	M1	Brn02	B0.14	20221116	WT	Rep02	Sec02	M	NN	14,581	8	1	0	5.48659214	0
72	3	1M	YNG	M1	Brn02	B0.14	20221116	WT	Rep02	Sec02	M	NN	40,192	15	1	0	3.732085987	0
72	4	1M	YNG	M1	Brn02	B0.14	20221116	WT	Rep02	Sec02	M	NN	8,901	2	1	0	2.246938546	0
72	5	1M	YNG	M1	Brn02	B0.14	20221116	WT	Rep02	Sec02	M	NN	8,373	8	1	0	9.554520483	0
72	6	1M	YNG	M1	Brn02	B0.14	20221116	WT	Rep02	Sec02	M	NN	39,608	19	1	0	4.797010705	0
72	7	1M	YNG	M1	Brn02	B0.14	20221116	WT	Rep02	Sec02	M	NN	39,799	46	1	0	11.55807935	0
72	8	1M	YNG	M1	Brn02	B0.14	20221116	WT	Rep02	Sec02	M	NN	44,714	39	1	0	8.722100461	0
73	1	1M	YNG	M1	Brn01	B0.38	20221116	WT	Rep01	Sec01	M	NN	10,433	6	1	0	5.75098246	0
73	2	1M	YNG	M1	Brn01	B0.38	20221116	WT	Rep01	Sec01	M	NN	38,728	32	1	0	8.262755629	0
73	3	1M	YNG	M1	Brn01	B0.38	20221116	WT	Rep01	Sec01	M	NN	19,729	32	1	0	16.21977799	0
74	1	1M	YNG	M1	Brn01	B0.38	20221116	WT	Rep01	Sec01	M	NN	14,242	27	1	0	18.95801152	0
74	2	1M	YNG	M1	Brn01	B0.38	20221116	WT	Rep01	Sec01	M	NN	18,473	36	1	0	19.48790126	0
74	3	1M	YNG	M1	Brn01	B0.38	20221116	WT	Rep01	Sec01	M	NN	31,718	42	1	0	13.24169241	0
74	4	1M	YNG	M1	Brn01	B0.38	20221116	WT	Rep01	Sec01	M	NN	8,775	24	1	0	27.35042735	0
74	5	1M	YNG	M1	Brn01	B0.38	20221116	WT	Rep01	Sec01	M	NN	30,015	50	1	0	16.6583375	0
74	6	1M	YNG	M1	Brn01	B0.38	20221116	WT	Rep01	Sec01	M	NN	15,066	18	1	0	11.9474313	0
74	7	1M	YNG	M1	Brn01	B0.38	20221116	WT	Rep01	Sec01	M	NN	16,753	10	1	0	5.969080165	0
74	8	1M	YNG	M1	Brn01	B0.38	20221116	WT	Rep01	Sec01	M	NN	37,197	53	1	0	14.2484609	0
76	1	1M	YNG	M1	Brn01	B0.38	20221116	WT	Rep01	Sec01	M	NN	21,151	25	1	0	11.81977211	0
76	2	1M	YNG	M1	Brn01	B0.38	20221116	WT	Rep01	Sec01	M	NN	8,595	3	1	0	3.490401396	0
76	3	1M	YNG	M1	Brn01	B0.38	20221116	WT	Rep01	Sec01	M	NN	30,759	18	1	0	5.851945772	0
76	4	1M	YNG	M1	Brn01	B0.38	20221116	WT	Rep01	Sec01	M	NN	32,914	27	1	0	8.203196208	0
76	5	1M	YNG	M1	Brn01	B0.38	20221116	WT	Rep01	Sec01	M	NN	14,700	6	1	0	4.081632653	0
76	6	1M	YNG	M1	Brn01	B0.38	20221116	WT	Rep01	Sec01	M	NN	11,502	2	1	0	1.73882803	0
76	7	1M	YNG	M1	Brn01	B0.38	20221116	WT	Rep01	Sec01	M	NN	14,679	12	1	0	8.174943797	0
76	8	1M	YNG	M1	Brn01	B0.38	20221116	WT	Rep01	Sec01	M	NN	15,928	16	1	0	10.04520342	0
77	1	1M	YNG	M1	Brn01	B0.38	20221116	WT	Rep01	Sec01	M	NN	39,841	50	1	0	12.5498858	0
77	2	1M	YNG	M1	Brn01	B0.38	20221116	WT	Rep01	Sec01	M	NN	19,887	22	1	0	11.06250314	0
77	3	1M	YNG	M1	Brn01	B0.38	20221116	WT	Rep01	Sec01	M	NN	21,971	30	1	0	13.65436257	0
77	4	1M	YNG	M1	Brn01	B0.38	20221116	WT	Rep01	Sec01	M	NN	24,328	35	1	0	14.3867149	0
77	5	1M	YNG	M1	Brn01	B0.38	20221116	WT	Rep01	Sec01	M	NN	12,683	22	1	0	17.34605377	0
77	6	1M	YNG	M1	Brn01	B0.38	20221116	WT	Rep01	Sec01	M	NN	9,920	11	1	0	11.08870968	0
77	7	1M	YNG	M1	Brn01	B0.38	20221116	WT	Rep01	Sec01	M	NN	41,161	67	1	0	16.27754428	0
77	8	1M	YNG	M1	Brn01	B0.38	20221116	WT	Rep01	Sec01	M	NN	14,970	4	1	0	2.672010688	0
77	9	1M	YNG	M1	Brn01	B0.38	20221116	WT	Rep01	Sec01	M	NN	10,101	8	1	0	7.92000792	0
78	1	1M	YNG	M1	Brn01	B0.38	20221116	WT	Rep01	Sec01	M	NN	19,918	5	1	0	2.510292198	0
78	2	1M	YNG	M1	Brn01	B0.38	20221116	WT	Rep01	Sec01	M	NN	37,593	57	1	0	15.16239725	0
78	3	1M	YNG	M1	Brn01	B0.38	20221116	WT	Rep01	Sec01	M	NN	39,953	48	1	0	12.01411659	0
78	4	1M	YNG	M1	Brn01	B0.38	20221116	WT	Rep01	Sec01	M	NN	26,597	20	1	0	7.519645073	0
78	5	1M	YNG	M1	Brn01	B0.38	20221116	WT	Rep01	Sec01	M	NN	10,619	23	1	0	21.65928995	0
78	6	1M	YNG	M1	Brn01	B0.38	20221116	WT	Rep01	Sec01	M	NN	17,519	22	1	0	12.55779439	0
78	7	1M	YNG	M1	Brn01	B0.38	20221116	WT	Rep01	Sec01	M	NN	9,956	15	1	0	15.06629168	0
78	8	1M	YNG	M1	Brn01	B0.38	20221116	WT	Rep01	Sec01	M	NN	15,194	25	1	0	16.45386337	0
78	9	1M	YNG	M1	Brn01	B0.38	20221116	WT	Rep01	Sec01	M	NN	20,333	21	1	0	10.32803816	0
78	10	1M	YNG	M1	Brn01	B0.38	20221116	WT	Rep01	Sec01	M	NN	29,042	25	1	0	8.608222574	0
79	1	1M	YNG	M1	Brn01	B0.38	20221116	WT	Rep01	Sec01	M	NN	8,151	2	1	0	2.453686664	0
79	2	1M	YNG	M1	Brn01	B0.38	20221116	WT	Rep01	Sec01	M	NN	13,076	8	1	0	6.118078923	0
79	3	1M	YNG	M1	Brn01	B0.38	20221116	WT	Rep01	Sec01	M	NN	15,685	12	1	0	7.650621613	0
79	4	1M	YNG	M1	Brn01	B0.38	20221116	WT	Rep01	Sec01	M	NN	34,215	12	1	0	3.507233669	0
79	5	1M	YNG	M1	Brn01	B0.38	20221116	WT	Rep01	Sec01	M	NN	13,952	8	1	0	5.733944954	0
79	6	1M	YNG	M1	Brn01	B0.38	20221116	WT	Rep01	Sec01	M	NN	15,720	7	1	0	4.452926209	0
79	7	1M	YNG	M1	Brn01	B0.38	20221116	WT	Rep01	Sec01	M	NN	16,805	15	1	0	8.925914906	0
79	8	1M	YNG	M1	Brn01	B0.38	20221116	WT	Rep01	Sec01	M	NN	22,478	10	1	0	4.448794377	0
79	9	1M	YNG	M1	Brn01	B0.38	20221116	WT	Rep01	Sec01	M	NN	35,115	18	1	0	5.126014524	0
79	10	1M	YNG	M1	Brn01	B0.38	20221116	WT	Rep01	Sec01	M	NN	9,554	4	1	0	4.186728072	0
80	1	1M	YNG	M1	Brn01	B0.38	20221116	WT	Rep01	Sec01	M	NN	11,456	2	1	0	1.745810056	0
80	2	1M	YNG	M1	Brn01	B0.38	20221116	WT	Rep01	Sec01	M	NN	15,257	9	1	0	5.898931638	0
80	3	1M	YNG	M1	Brn01	B0.38	20221116	WT	Rep01	Sec01	M	NN	13,941	13	1	0	9.325012553	0
80	4	1M	YNG	M1	Brn01	B0.38	20221116	WT	Rep01	Sec01	M	NN	13,548	14	1	0	10.33362858	0
80	5	1M	YNG	M1	Brn01	B0.38	20221116	WT	Rep01	Sec01	M	NN	8,994	5	1	0	5.55926173	0
80	6	1M	YNG	M1	Brn01	B0.38	20221116	WT	Rep01	Sec01	M	NN	9,075	9	1	0	9.917355372	0
80	7	1M	YNG	M1	Brn01	B0.38	20221116	WT	Rep01	Sec01	M	NN	23,747	15	1	0	6.316587358	0
80	8	1M	YNG	M1	Brn01	B0.38	20221116	WT	Rep01	Sec01	M	NN	27,514	27	1	0	9.813186014	0
80	9	1M	YNG	M1	Brn01	B0.38	20221116	WT	Rep01	Sec01	M	NN	26,135	22	1	0	8.417830496	0
80	10	1M	YNG	M1	Brn01	B0.38	20221116	WT	Rep01	Sec01	M	NN	22,883	21	1	0	9.177118385	0
80	11	1M	YNG	M1	Brn01	B0.38	20221116	WT	Rep01	Sec01	M	NN	34,536	13	1	0	3.764188094	0
80	12	1M	YNG	M1	Brn01	B0.38	20221116	WT	Rep01	Sec01	M	NN	19,588	7	1	0	3.5736165	0
80	13	1M	YNG	M1	Brn01	B0.38	20221116	WT	Rep01	Sec01	M	NN	17,979	14	1	0	7.786862451	0
102	1	1M	YNG	S1	Brn02	B-0.22	20221116	WT	Rep02	Sec01	M	NN	13,036	10	1	0	7.671064744	0
102	2	1M	YNG	S1	Brn02	B-0.22	20221116	WT	Rep02	Sec01	M	NN	21,012	11	1	0	5.23510375	0
102	3	1M	YNG	S1	Brn02	B-0.22	20221116	WT	Rep02	Sec01	M	NN	25,479	12	1	0	4.70976098	0
102	4	1M	YNG	S1	Brn02	B-0.22	20221116	WT	Rep02	Sec01	M	NN	11,541	1	1	0	0.866476042	0
102	5	1M	YNG	S1	Brn02	B-0.22	20221116	WT	Rep02	Sec01	M	NN	24,822	0	1	0	0	0
103	1	1M	YNG	S1	Brn02	B-0.22	20221116	WT	Rep02	Sec01	M	NN	10,387	5	1	0	4.813709444	0
103	2	1M	YNG	S1	Brn02	B-0.22	20221116	WT	Rep02	Sec01	M	NN	14,876	7	1	0	4.705566012	0
103	3	1M	YNG	S1	Brn02	B-0.22	20221116	WT	Rep02	Sec01	M	NN	38,047	20	1	0	5.256656241	0
104	1	1M	YNG	S1	Brn02	B-0.22	20221116	WT	Rep02	Sec01	M	NN	7,856	0	1	0	0	0
104	2	1M	YNG	S1	Brn02	B-0.22	20221116	WT	Rep02	Sec01	M	NN	9,393	6	1	0	6.387735548	0
104	3	1M	YNG	S1	Brn02	B-0.22	20221116	WT	Rep02	Sec01	M	NN	25,387	3	1	0	1.181707173	0
104	4	1M	YNG	S1	Brn02	B-0.22	20221116	WT	Rep02	Sec01	M	NN	24,775	15	1	0	6.054490414	0
104	5	1M	YNG	S1	Brn02	B-0.22	20221116	WT	Rep02	Sec01	M	NN	16,767	10	1	0	5.964096141	0
104	6	1M	YNG	S1	Brn02	B-0.22	20221116	WT	Rep02	Sec01	M	NN	10,155	7	1	0	6.893156081	0
104	7	1M	YNG	S1	Brn02	B-0.22	20221116	WT	Rep02	Sec01	M	NN	41,820	51	1	0	12.19512195	0
104	8	1M	YNG	S1	Brn02	B-0.22	20221116	WT	Rep02	Sec01	M	NN	16,213	11	1	0	6.784678961	0
104	9	1M	YNG	S1	Brn02	B-0.22	20221116	WT	Rep02	Sec01	M	NN	49,894	7	1	0	1.402974306	0
104	10	1M	YNG	S1	Brn02	B-0.22	20221116	WT	Rep02	Sec01	M	NN	18,075	4	1	0	2.213001383	0
104	11	1M	YNG	S1	Brn02	B-0.22	20221116	WT	Rep02	Sec01	M	NN	17,630	8	1	0	4.537719796	0
104	12	1M	YNG	S1	Brn02	B-0.22	20221116	WT	Rep02	Sec01	M	NN	14,352	7	1	0	4.877369008	0
104	13	1M	YNG	S1	Brn02	B-0.22	20221116	WT	Rep02	Sec01	M	NN	17,349	4	1	0	2.305608392	0
104	14	1M	YNG	S1	Brn02	B-0.22	20221116	WT	Rep02	Sec01	M	NN	38,428	13	1	0	3.382949932	0
105	1	1M	YNG	S1	Brn02	B-0.22	20221116	WT	Rep02	Sec01	M	NN	8,802	2	1	0	2.272210861	0
105	2	1M	YNG	S1	Brn02	B-0.22	20221116	WT	Rep02	Sec01	M	NN	26,094	47	1	0	18.01180348	0
105	3	1M	YNG	S1	Brn02	B-0.22	20221116	WT	Rep02	Sec01	M	NN	8,990	1	1	0	1.112347052	0
105	4	1M	YNG	S1	Brn02	B-0.22	20221116	WT	Rep02	Sec01	M	NN	18,339	3	1	0	1.635858008	0
105	5	1M	YNG	S1	Brn02	B-0.22	20221116	WT	Rep02	Sec01	M	NN	26,542	7	1	0	2.637329515	0
105	6	1M	YNG	S1	Brn02	B-0.22	20221116	WT	Rep02	Sec01	M	NN	9,556	2	1	0	2.09292591	0
105	7	1M	YNG	S1	Brn02	B-0.22	20221116	WT	Rep02	Sec01	M	NN	13,247	7	1	0	5.284215294	0
105	8	1M	YNG	S1	Brn02	B-0.22	20221116	WT	Rep02	Sec01	M	NN	16,224	3	1	0	1.849112426	0
105	9	1M	YNG	S1	Brn02	B-0.22	20221116	WT	Rep02	Sec01	M	NN	40,673	23	1	0	5.65485703	0
106	1	1M	YNG	S1	Brn02	B-0.22	20221116	WT	Rep02	Sec01	M	NN	8,218	24	1	0	29.20418593	0
106	2	1M	YNG	S1	Brn02	B-0.22	20221116	WT	Rep02	Sec01	M	NN	20,374	6	1	0	2.944929813	0
106	3	1M	YNG	S1	Brn02	B-0.22	20221116	WT	Rep02	Sec01	M	NN	9,019	1	1	0	1.108770374	0
106	4	1M	YNG	S1	Brn02	B-0.22	20221116	WT	Rep02	Sec01	M	NN	44,067	0	1	0	0	0
106	5	1M	YNG	S1	Brn02	B-0.22	20221116	WT	Rep02	Sec01	M	NN	15,667	1	1	0	0.638284292	0
106	6	1M	YNG	S1	Brn02	B-0.22	20221116	WT	Rep02	Sec01	M	NN	12,425	3	1	0	2.414486922	0
107	1	1M	YNG	S1	Brn02	B-0.22	20221116	WT	Rep02	Sec01	M	NN	9,614	4	1	0	4.160599126	0
107	2	1M	YNG	S1	Brn02	B-0.22	20221116	WT	Rep02	Sec01	M	NN	13,620	6	1	0	4.405286344	0
107	3	1M	YNG	S1	Brn02	B-0.22	20221116	WT	Rep02	Sec01	M	NN	24,513	8	1	0	3.26357443	0
107	4	1M	YNG	S1	Brn02	B-0.22	20221116	WT	Rep02	Sec01	M	NN	11,287	5	1	0	4.429875078	0
107	5	1M	YNG	S1	Brn02	B-0.22	20221116	WT	Rep02	Sec01	M	NN	13,438	3	1	0	2.232475071	0
107	6	1M	YNG	S1	Brn02	B-0.22	20221116	WT	Rep02	Sec01	M	NN	45,589	10	1	0	2.193511593	0
107	7	1M	YNG	S1	Brn02	B-0.22	20221116	WT	Rep02	Sec01	M	NN	8,957	4	1	0	4.465780953	0
107	8	1M	YNG	S1	Brn02	B-0.22	20221116	WT	Rep02	Sec01	M	NN	38,109	7	1	0	1.836836443	0
108	1	1M	YNG	S1	Brn02	B-0.22	20221116	WT	Rep02	Sec01	M	NN	7,994	0	1	0	0	0
108	2	1M	YNG	S1	Brn02	B-0.22	20221116	WT	Rep02	Sec01	M	NN	20,195	10	1	0	4.951720723	0
108	3	1M	YNG	S1	Brn02	B-0.22	20221116	WT	Rep02	Sec01	M	NN	18,266	1	1	0	0.547465236	0
108	4	1M	YNG	S1	Brn02	B-0.22	20221116	WT	Rep02	Sec01	M	NN	13,237	2	1	0	1.510916371	0
108	5	1M	YNG	S1	Brn02	B-0.22	20221116	WT	Rep02	Sec01	M	NN	17,624	13	1	0	7.376305039	0
108	6	1M	YNG	S1	Brn02	B-0.22	20221116	WT	Rep02	Sec01	M	NN	12,042	4	1	0	3.321707358	0
108	7	1M	YNG	S1	Brn02	B-0.22	20221116	WT	Rep02	Sec01	M	NN	10,902	6	1	0	5.503577325	0
108	8	1M	YNG	S1	Brn02	B-0.22	20221116	WT	Rep02	Sec01	M	NN	9,188	2	1	0	2.176752286	0
108	9	1M	YNG	S1	Brn02	B-0.22	20221116	WT	Rep02	Sec01	M	NN	41,186	7	1	0	1.699606662	0
108	10	1M	YNG	S1	Brn02	B-0.22	20221116	WT	Rep02	Sec01	M	NN	11,196	8	1	0	7.145409075	0
109	1	1M	YNG	S1	Brn02	B-0.22	20221116	WT	Rep02	Sec01	M	NN	42,228	14	1	0	3.315335796	0
109	2	1M	YNG	S1	Brn02	B-0.22	20221116	WT	Rep02	Sec01	M	NN	19,672	5	1	0	2.541683611	0
109	3	1M	YNG	S1	Brn02	B-0.22	20221116	WT	Rep02	Sec01	M	NN	26,972	13	1	0	4.81981314	0
109	4	1M	YNG	S1	Brn02	B-0.22	20221116	WT	Rep02	Sec01	M	NN	10,794	1	1	0	0.926440615	0
109	5	1M	YNG	S1	Brn02	B-0.22	20221116	WT	Rep02	Sec01	M	NN	20,919	2	1	0	0.956068646	0
109	6	1M	YNG	S1	Brn02	B-0.22	20221116	WT	Rep02	Sec01	M	NN	10,896	8	1	0	7.342143906	0
109	7	1M	YNG	S1	Brn02	B-0.22	20221116	WT	Rep02	Sec01	M	NN	8,463	1	1	0	1.181614085	0
110	1	1M	YNG	S1	Brn02	B-0.22	20221116	WT	Rep02	Sec01	M	NN	33,994	9	1	0	2.647526034	0
111	1	1M	YNG	S1	Brn02	B-0.22	20221116	WT	Rep02	Sec01	M	NN	38,094	48	1	0	12.60040951	0
111	2	1M	YNG	S1	Brn02	B-0.22	20221116	WT	Rep02	Sec01	M	NN	33,922	13	1	0	3.832321207	0
111	3	1M	YNG	S1	Brn02	B-0.22	20221116	WT	Rep02	Sec01	M	NN	40,229	28	1	0	6.960153123	0
111	4	1M	YNG	S1	Brn02	B-0.22	20221116	WT	Rep02	Sec01	M	NN	44,921	17	1	0	3.78442154	0
111	5	1M	YNG	S1	Brn02	B-0.22	20221116	WT	Rep02	Sec01	M	NN	14,552	2	1	0	1.374381528	0
111	6	1M	YNG	S1	Brn02	B-0.22	20221116	WT	Rep02	Sec01	M	NN	7,982	11	1	0	13.78100727	0
111	7	1M	YNG	S1	Brn02	B-0.22	20221116	WT	Rep02	Sec01	M	NN	8,571	13	1	0	15.16742504	0
111	8	1M	YNG	S1	Brn02	B-0.22	20221116	WT	Rep02	Sec01	M	NN	31,295	12	1	0	3.834478351	0
111	9	1M	YNG	S1	Brn02	B-0.22	20221116	WT	Rep02	Sec01	M	NN	12,586	8	1	0	6.35626887	0
112	1	1M	YNG	S1	Brn02	B-0.22	20221116	WT	Rep02	Sec01	M	NN	26,985	0	1	0	0	0
112	2	1M	YNG	S1	Brn02	B-0.22	20221116	WT	Rep02	Sec01	M	NN	26,092	2	1	0	0.766518473	0
112	3	1M	YNG	S1	Brn02	B-0.22	20221116	WT	Rep02	Sec01	M	NN	13,720	3	1	0	2.186588921	0
112	4	1M	YNG	S1	Brn02	B-0.22	20221116	WT	Rep02	Sec01	M	NN	8,531	0	1	0	0	0
112	5	1M	YNG	S1	Brn02	B-0.22	20221116	WT	Rep02	Sec01	M	NN	17,824	2	1	0	1.122082585	0
112	6	1M	YNG	S1	Brn02	B-0.22	20221116	WT	Rep02	Sec01	M	NN	28,110	6	1	0	2.134471718	0
112	7	1M	YNG	S1	Brn02	B-0.22	20221116	WT	Rep02	Sec01	M	NN	27,673	3	1	0	1.084089184	0
112	8	1M	YNG	S1	Brn02	B-0.22	20221116	WT	Rep02	Sec01	M	NN	34,209	34	1	0	9.938904967	0
112	9	1M	YNG	S1	Brn02	B-0.22	20221116	WT	Rep02	Sec01	M	NN	17,876	26	1	0	14.54464086	0
112	10	1M	YNG	S1	Brn02	B-0.22	20221116	WT	Rep02	Sec01	M	NN	14,013	1	1	0	0.713623064	0
112	11	1M	YNG	S1	Brn02	B-0.22	20221116	WT	Rep02	Sec01	M	NN	8,063	5	1	0	6.201165819	0
113	1	1M	YNG	S1	Brn02	B-0.22	20221116	WT	Rep02	Sec01	M	NN	9,264	0	1	0	0	0
113	2	1M	YNG	S1	Brn02	B-0.22	20221116	WT	Rep02	Sec01	M	NN	22,692	3	1	0	1.322051824	0
113	3	1M	YNG	S1	Brn02	B-0.22	20221116	WT	Rep02	Sec01	M	NN	26,560	6	1	0	2.259036145	0
113	4	1M	YNG	S1	Brn02	B-0.22	20221116	WT	Rep02	Sec01	M	NN	10,014	10	1	0	9.986019573	0
113	5	1M	YNG	S1	Brn02	B-0.22	20221116	WT	Rep02	Sec01	M	NN	25,360	6	1	0	2.365930599	0
116	1	1M	YNG	S1	Brn02	B0.14	20221116	WT	Rep02	Sec02	M	NN	31,732	11	1	0	3.466532207	0
116	2	1M	YNG	S1	Brn02	B0.14	20221116	WT	Rep02	Sec02	M	NN	8,956	4	1	0	4.466279589	0
116	3	1M	YNG	S1	Brn02	B0.14	20221116	WT	Rep02	Sec02	M	NN	10,470	19	1	0	18.14708691	0
116	4	1M	YNG	S1	Brn02	B0.14	20221116	WT	Rep02	Sec02	M	NN	13,813	5	1	0	3.61977847	0
116	5	1M	YNG	S1	Brn02	B0.14	20221116	WT	Rep02	Sec02	M	NN	27,714	7	1	0	2.525799235	0
116	6	1M	YNG	S1	Brn02	B0.14	20221116	WT	Rep02	Sec02	M	NN	8,072	16	1	0	19.82160555	0
116	7	1M	YNG	S1	Brn02	B0.14	20221116	WT	Rep02	Sec02	M	NN	8,840	6	1	0	6.787330317	0
117	1	1M	YNG	S1	Brn02	B0.14	20221116	WT	Rep02	Sec02	M	NN	27,161	12	1	0	4.418099481	0
117	2	1M	YNG	S1	Brn02	B0.14	20221116	WT	Rep02	Sec02	M	NN	23,952	1	1	0	0.41750167	0
117	3	1M	YNG	S1	Brn02	B0.14	20221116	WT	Rep02	Sec02	M	NN	8,099	5	1	0	6.173601679	0
117	4	1M	YNG	S1	Brn02	B0.14	20221116	WT	Rep02	Sec02	M	NN	19,102	20	1	0	10.47010784	0
117	5	1M	YNG	S1	Brn02	B0.14	20221116	WT	Rep02	Sec02	M	NN	11,278	5	1	0	4.433410179	0
117	6	1M	YNG	S1	Brn02	B0.14	20221116	WT	Rep02	Sec02	M	NN	12,107	3	1	0	2.477905344	0
118	1	1M	YNG	S1	Brn02	B0.14	20221116	WT	Rep02	Sec02	M	NN	28,429	9	1	0	3.16578142	0
118	2	1M	YNG	S1	Brn02	B0.14	20221116	WT	Rep02	Sec02	M	NN	16,187	11	1	0	6.795576697	0
118	3	1M	YNG	S1	Brn02	B0.14	20221116	WT	Rep02	Sec02	M	NN	27,699	8	1	0	2.888190909	0
118	4	1M	YNG	S1	Brn02	B0.14	20221116	WT	Rep02	Sec02	M	NN	30,824	46	1	0	14.92343628	0
118	5	1M	YNG	S1	Brn02	B0.14	20221116	WT	Rep02	Sec02	M	NN	41,554	1	1	0	0.24065072	0
118	6	1M	YNG	S1	Brn02	B0.14	20221116	WT	Rep02	Sec02	M	NN	15,572	16	1	0	10.2748523	0
118	7	1M	YNG	S1	Brn02	B0.14	20221116	WT	Rep02	Sec02	M	NN	33,809	20	1	0	5.915584608	0
118	8	1M	YNG	S1	Brn02	B0.14	20221116	WT	Rep02	Sec02	M	NN	23,709	8	1	0	3.374246067	0
118	9	1M	YNG	S1	Brn02	B0.14	20221116	WT	Rep02	Sec02	M	NN	15,487	12	1	0	7.748434171	0
118	10	1M	YNG	S1	Brn02	B0.14	20221116	WT	Rep02	Sec02	M	NN	44,079	21	1	0	4.764173416	0
119	1	1M	YNG	S1	Brn02	B0.14	20221116	WT	Rep02	Sec02	M	NN	12,804	3	1	0	2.343017807	0
119	2	1M	YNG	S1	Brn02	B0.14	20221116	WT	Rep02	Sec02	M	NN	11,977	1	1	0	0.834933623	0
119	3	1M	YNG	S1	Brn02	B0.14	20221116	WT	Rep02	Sec02	M	NN	13,700	3	1	0	2.189781022	0
119	4	1M	YNG	S1	Brn02	B0.14	20221116	WT	Rep02	Sec02	M	NN	33,405	7	1	0	2.095494686	0
119	5	1M	YNG	S1	Brn02	B0.14	20221116	WT	Rep02	Sec02	M	NN	26,207	7	1	0	2.671042088	0
119	6	1M	YNG	S1	Brn02	B0.14	20221116	WT	Rep02	Sec02	M	NN	9,662	1	1	0	1.034982405	0
120	1	1M	YNG	S1	Brn02	B0.14	20221116	WT	Rep02	Sec02	M	NN	8,165	1	1	0	1.224739743	0
120	2	1M	YNG	S1	Brn02	B0.14	20221116	WT	Rep02	Sec02	M	NN	14,135	13	1	0	9.197028652	0
120	3	1M	YNG	S1	Brn02	B0.14	20221116	WT	Rep02	Sec02	M	NN	16,324	11	1	0	6.738544474	0
120	4	1M	YNG	S1	Brn02	B0.14	20221116	WT	Rep02	Sec02	M	NN	46,655	29	1	0	6.215839674	0
120	5	1M	YNG	S1	Brn02	B0.14	20221116	WT	Rep02	Sec02	M	NN	11,732	7	1	0	5.966587112	0
122	1	1M	YNG	S1	Brn02	B0.14	20221116	WT	Rep02	Sec02	M	NN	24,660	1	1	0	0.405515004	0
122	2	1M	YNG	S1	Brn02	B0.14	20221116	WT	Rep02	Sec02	M	NN	16,365	0	1	0	0	0
122	3	1M	YNG	S1	Brn02	B0.14	20221116	WT	Rep02	Sec02	M	NN	10,328	0	1	0	0	0
122	4	1M	YNG	S1	Brn02	B0.14	20221116	WT	Rep02	Sec02	M	NN	29,125	0	1	0	0	0
122	5	1M	YNG	S1	Brn02	B0.14	20221116	WT	Rep02	Sec02	M	NN	37,220	0	1	0	0	0
122	6	1M	YNG	S1	Brn02	B0.14	20221116	WT	Rep02	Sec02	M	NN	16,152	0	1	0	0	0
122	7	1M	YNG	S1	Brn02	B0.14	20221116	WT	Rep02	Sec02	M	NN	38,057	2	1	0	0.525527498	0
122	8	1M	YNG	S1	Brn02	B0.14	20221116	WT	Rep02	Sec02	M	NN	23,039	0	1	0	0	0
122	9	1M	YNG	S1	Brn02	B0.14	20221116	WT	Rep02	Sec02	M	NN	11,116	0	1	0	0	0
122	10	1M	YNG	S1	Brn02	B0.14	20221116	WT	Rep02	Sec02	M	NN	14,609	1	1	0	0.684509549	0
123	1	1M	YNG	S1	Brn02	B0.14	20221116	WT	Rep02	Sec02	M	NN	13,450	13	1	0	9.665427509	0
123	2	1M	YNG	S1	Brn02	B0.14	20221116	WT	Rep02	Sec02	M	NN	40,240	20	1	0	4.970178926	0
123	3	1M	YNG	S1	Brn02	B0.14	20221116	WT	Rep02	Sec02	M	NN	8,422	12	1	0	14.24839706	0
123	4	1M	YNG	S1	Brn02	B0.14	20221116	WT	Rep02	Sec02	M	NN	29,413	23	1	0	7.819671574	0
123	5	1M	YNG	S1	Brn02	B0.14	20221116	WT	Rep02	Sec02	M	NN	21,386	9	1	0	4.20836061	0
123	6	1M	YNG	S1	Brn02	B0.14	20221116	WT	Rep02	Sec02	M	NN	29,705	24	1	0	8.079447904	0
123	7	1M	YNG	S1	Brn02	B0.14	20221116	WT	Rep02	Sec02	M	NN	17,754	18	1	0	10.13856032	0
123	8	1M	YNG	S1	Brn02	B0.14	20221116	WT	Rep02	Sec02	M	NN	8,028	2	1	0	2.491280518	0
123	9	1M	YNG	S1	Brn02	B0.14	20221116	WT	Rep02	Sec02	M	NN	28,232	10	1	0	3.542079909	0
123	10	1M	YNG	S1	Brn02	B0.14	20221116	WT	Rep02	Sec02	M	NN	35,609	11	1	0	3.089106687	0
123	11	1M	YNG	S1	Brn02	B0.14	20221116	WT	Rep02	Sec02	M	NN	40,796	15	1	0	3.676831062	0
124	1	1M	YNG	S1	Brn02	B0.14	20221116	WT	Rep02	Sec02	M	NN	29,156	23	1	0	7.888599259	0
124	2	1M	YNG	S1	Brn02	B0.14	20221116	WT	Rep02	Sec02	M	NN	30,160	8	1	0	2.652519894	0
124	3	1M	YNG	S1	Brn02	B0.14	20221116	WT	Rep02	Sec02	M	NN	17,506	3	1	0	1.713698161	0
124	4	1M	YNG	S1	Brn02	B0.14	20221116	WT	Rep02	Sec02	M	NN	8,011	2	1	0	2.49656722	0
124	5	1M	YNG	S1	Brn02	B0.14	20221116	WT	Rep02	Sec02	M	NN	19,870	8	1	0	4.026170106	0
124	6	1M	YNG	S1	Brn02	B0.14	20221116	WT	Rep02	Sec02	M	NN	8,899	2	1	0	2.247443533	0
125	1	1M	YNG	S1	Brn02	B0.14	20221116	WT	Rep02	Sec02	M	NN	27,454	6	1	0	2.185473884	0
125	2	1M	YNG	S1	Brn02	B0.14	20221116	WT	Rep02	Sec02	M	NN	9,489	2	1	0	2.107703657	0
125	3	1M	YNG	S1	Brn02	B0.14	20221116	WT	Rep02	Sec02	M	NN	48,623	43	1	0	8.843551406	0
125	4	1M	YNG	S1	Brn02	B0.14	20221116	WT	Rep02	Sec02	M	NN	19,360	25	1	0	12.91322314	0
125	5	1M	YNG	S1	Brn02	B0.14	20221116	WT	Rep02	Sec02	M	NN	13,080	7	1	0	5.351681957	0
125	6	1M	YNG	S1	Brn02	B0.14	20221116	WT	Rep02	Sec02	M	NN	22,056	12	1	0	5.440696409	0
125	7	1M	YNG	S1	Brn02	B0.14	20221116	WT	Rep02	Sec02	M	NN	23,439	18	1	0	7.679508511	0
125	8	1M	YNG	S1	Brn02	B0.14	20221116	WT	Rep02	Sec02	M	NN	13,232	9	1	0	6.801692866	0
125	9	1M	YNG	S1	Brn02	B0.14	20221116	WT	Rep02	Sec02	M	NN	14,483	22	1	0	15.19022302	0
125	10	1M	YNG	S1	Brn02	B0.14	20221116	WT	Rep02	Sec02	M	NN	8,116	1	1	0	1.232134056	0
126	1	1M	YNG	S1	Brn02	B0.14	20221116	WT	Rep02	Sec02	M	NN	33,976	18	1	0	5.297857311	0
126	2	1M	YNG	S1	Brn02	B0.14	20221116	WT	Rep02	Sec02	M	NN	40,687	15	1	0	3.68668125	0
126	3	1M	YNG	S1	Brn02	B0.14	20221116	WT	Rep02	Sec02	M	NN	19,743	9	1	0	4.558577724	0
126	4	1M	YNG	S1	Brn02	B0.14	20221116	WT	Rep02	Sec02	M	NN	14,840	7	1	0	4.716981132	0
126	5	1M	YNG	S1	Brn02	B0.14	20221116	WT	Rep02	Sec02	M	NN	20,477	9	1	0	4.395175074	0
127	1	1M	YNG	S1	Brn02	B0.14	20221116	WT	Rep02	Sec02	M	NN	34,820	6	1	0	1.723147616	0
127	2	1M	YNG	S1	Brn02	B0.14	20221116	WT	Rep02	Sec02	M	NN	19,704	7	1	0	3.552578157	0
128	1	1M	YNG	S1	Brn02	B0.14	20221116	WT	Rep02	Sec02	M	NN	8,093	4	1	0	4.942542938	0
128	2	1M	YNG	S1	Brn02	B0.14	20221116	WT	Rep02	Sec02	M	NN	18,299	13	1	0	7.104213345	0
128	3	1M	YNG	S1	Brn02	B0.14	20221116	WT	Rep02	Sec02	M	NN	11,448	9	1	0	7.86163522	0
128	4	1M	YNG	S1	Brn02	B0.14	20221116	WT	Rep02	Sec02	M	NN	8,707	6	1	0	6.891007236	0
128	5	1M	YNG	S1	Brn02	B0.14	20221116	WT	Rep02	Sec02	M	NN	14,893	13	1	0	8.728933056	0
128	6	1M	YNG	S1	Brn02	B0.14	20221116	WT	Rep02	Sec02	M	NN	23,133	13	1	0	5.619677517	0
128	7	1M	YNG	S1	Brn02	B0.14	20221116	WT	Rep02	Sec02	M	NN	22,824	15	1	0	6.572029443	0
128	8	1M	YNG	S1	Brn02	B0.14	20221116	WT	Rep02	Sec02	M	NN	40,556	36	1	0	8.876615051	0
129	1	1M	YNG	S1	Brn01	B0.38	20221116	WT	Rep01	Sec01	M	NN	18,252	16	1	0	8.766162612	0
129	2	1M	YNG	S1	Brn01	B0.38	20221116	WT	Rep01	Sec01	M	NN	32,771	49	1	0	14.95224436	0
129	3	1M	YNG	S1	Brn01	B0.38	20221116	WT	Rep01	Sec01	M	NN	15,532	19	1	0	12.23280968	0
129	4	1M	YNG	S1	Brn01	B0.38	20221116	WT	Rep01	Sec01	M	NN	8,166	13	1	0	15.91966691	0
129	5	1M	YNG	S1	Brn01	B0.38	20221116	WT	Rep01	Sec01	M	NN	9,498	10	1	0	10.52853232	0
129	6	1M	YNG	S1	Brn01	B0.38	20221116	WT	Rep01	Sec01	M	NN	13,690	29	1	0	21.18334551	0
129	7	1M	YNG	S1	Brn01	B0.38	20221116	WT	Rep01	Sec01	M	NN	23,499	28	1	0	11.91540066	0
130	1	1M	YNG	S1	Brn01	B0.38	20221116	WT	Rep01	Sec01	M	NN	8,855	11	1	0	12.42236025	0
130	2	1M	YNG	S1	Brn01	B0.38	20221116	WT	Rep01	Sec01	M	NN	29,003	15	1	0	5.171878771	0
130	3	1M	YNG	S1	Brn01	B0.38	20221116	WT	Rep01	Sec01	M	NN	20,752	33	1	0	15.90208173	0
130	4	1M	YNG	S1	Brn01	B0.38	20221116	WT	Rep01	Sec01	M	NN	14,332	7	1	0	4.884175272	0
130	5	1M	YNG	S1	Brn01	B0.38	20221116	WT	Rep01	Sec01	M	NN	14,920	24	1	0	16.08579088	0
130	6	1M	YNG	S1	Brn01	B0.38	20221116	WT	Rep01	Sec01	M	NN	12,986	5	1	0	3.850300323	0
131	1	1M	YNG	S1	Brn01	B0.38	20221116	WT	Rep01	Sec01	M	NN	8,854	11	1	0	12.42376327	0
131	2	1M	YNG	S1	Brn01	B0.38	20221116	WT	Rep01	Sec01	M	NN	44,968	34	1	0	7.560932218	0
131	3	1M	YNG	S1	Brn01	B0.38	20221116	WT	Rep01	Sec01	M	NN	26,158	30	1	0	11.46876673	0
131	4	1M	YNG	S1	Brn01	B0.38	20221116	WT	Rep01	Sec01	M	NN	10,423	19	1	0	18.22891682	0
131	5	1M	YNG	S1	Brn01	B0.38	20221116	WT	Rep01	Sec01	M	NN	10,310	7	1	0	6.789524733	0
131	6	1M	YNG	S1	Brn01	B0.38	20221116	WT	Rep01	Sec01	M	NN	12,706	12	1	0	9.444356997	0
131	7	1M	YNG	S1	Brn01	B0.38	20221116	WT	Rep01	Sec01	M	NN	11,796	22	1	0	18.65038996	0
131	8	1M	YNG	S1	Brn01	B0.38	20221116	WT	Rep01	Sec01	M	NN	39,618	22	1	0	5.55303145	0
131	9	1M	YNG	S1	Brn01	B0.38	20221116	WT	Rep01	Sec01	M	NN	29,020	24	1	0	8.270158511	0
132	1	1M	YNG	S1	Brn01	B0.38	20221116	WT	Rep01	Sec01	M	NN	28,953	24	1	0	8.289296446	0
132	2	1M	YNG	S1	Brn01	B0.38	20221116	WT	Rep01	Sec01	M	NN	49,115	27	1	0	5.49730225	0
132	3	1M	YNG	S1	Brn01	B0.38	20221116	WT	Rep01	Sec01	M	NN	46,878	44	1	0	9.386065958	0
132	4	1M	YNG	S1	Brn01	B0.38	20221116	WT	Rep01	Sec01	M	NN	21,238	8	1	0	3.766833035	0
132	5	1M	YNG	S1	Brn01	B0.38	20221116	WT	Rep01	Sec01	M	NN	34,069	68	1	0	19.95949397	0
132	6	1M	YNG	S1	Brn01	B0.38	20221116	WT	Rep01	Sec01	M	NN	22,846	19	1	0	8.31655432	0
133	1	1M	YNG	S1	Brn01	B0.38	20221116	WT	Rep01	Sec01	M	NN	16,120	8	1	0	4.962779156	0
133	2	1M	YNG	S1	Brn01	B0.38	20221116	WT	Rep01	Sec01	M	NN	14,702	10	1	0	6.801795674	0
133	3	1M	YNG	S1	Brn01	B0.38	20221116	WT	Rep01	Sec01	M	NN	44,727	17	1	0	3.800836184	0
133	4	1M	YNG	S1	Brn01	B0.38	20221116	WT	Rep01	Sec01	M	NN	23,967	14	1	0	5.84136521	0
133	5	1M	YNG	S1	Brn01	B0.38	20221116	WT	Rep01	Sec01	M	NN	38,530	25	1	0	6.488450558	0
134	1	1M	YNG	S1	Brn01	B0.38	20221116	WT	Rep01	Sec01	M	NN	13,451	15	1	0	11.15158724	0
134	2	1M	YNG	S1	Brn01	B0.38	20221116	WT	Rep01	Sec01	M	NN	16,617	16	1	0	9.628693507	0
134	3	1M	YNG	S1	Brn01	B0.38	20221116	WT	Rep01	Sec01	M	NN	23,621	30	1	0	12.70056306	0
134	4	1M	YNG	S1	Brn01	B0.38	20221116	WT	Rep01	Sec01	M	NN	24,664	35	1	0	14.19072332	0
134	5	1M	YNG	S1	Brn01	B0.38	20221116	WT	Rep01	Sec01	M	NN	48,602	73	1	0	15.01995803	0
135	1	1M	YNG	S1	Brn01	B0.38	20221116	WT	Rep01	Sec01	M	NN	8,242	20	1	0	24.26595487	0
135	2	1M	YNG	S1	Brn01	B0.38	20221116	WT	Rep01	Sec01	M	NN	12,648	9	1	0	7.115749526	0
135	3	1M	YNG	S1	Brn01	B0.38	20221116	WT	Rep01	Sec01	M	NN	11,654	12	1	0	10.29689377	0
135	4	1M	YNG	S1	Brn01	B0.38	20221116	WT	Rep01	Sec01	M	NN	29,314	52	1	0	17.73896432	0
135	5	1M	YNG	S1	Brn01	B0.38	20221116	WT	Rep01	Sec01	M	NN	26,036	18	1	0	6.913504379	0
136	1	1M	YNG	S1	Brn01	B0.38	20221116	WT	Rep01	Sec01	M	NN	35,724	26	1	0	7.278020378	0
136	2	1M	YNG	S1	Brn01	B0.38	20221116	WT	Rep01	Sec01	M	NN	38,697	36	1	0	9.303046748	0
136	3	1M	YNG	S1	Brn01	B0.38	20221116	WT	Rep01	Sec01	M	NN	10,901	1	1	0	0.917347032	0
136	4	1M	YNG	S1	Brn01	B0.38	20221116	WT	Rep01	Sec01	M	NN	20,276	5	1	0	2.465969619	0
136	5	1M	YNG	S1	Brn01	B0.38	20221116	WT	Rep01	Sec01	M	NN	23,198	28	1	0	12.07000604	0
136	6	1M	YNG	S1	Brn01	B0.38	20221116	WT	Rep01	Sec01	M	NN	23,141	10	1	0	4.321334428	0
136	7	1M	YNG	S1	Brn01	B0.38	20221116	WT	Rep01	Sec01	M	NN	10,774	46	1	0	42.69537776	0
136	8	1M	YNG	S1	Brn01	B0.38	20221116	WT	Rep01	Sec01	M	NN	10,514	3	1	0	2.853338406	0
137	1	1M	YNG	S1	Brn01	B0.38	20221116	WT	Rep01	Sec01	M	NN	24,050	9	1	0	3.742203742	0
137	2	1M	YNG	S1	Brn01	B0.38	20221116	WT	Rep01	Sec01	M	NN	14,075	6	1	0	4.262877442	0
137	3	1M	YNG	S1	Brn01	B0.38	20221116	WT	Rep01	Sec01	M	NN	26,215	17	1	0	6.484836925	0
137	4	1M	YNG	S1	Brn01	B0.38	20221116	WT	Rep01	Sec01	M	NN	29,451	24	1	0	8.149129062	0
137	5	1M	YNG	S1	Brn01	B0.38	20221116	WT	Rep01	Sec01	M	NN	37,637	7	1	0	1.859871935	0
137	6	1M	YNG	S1	Brn01	B0.38	20221116	WT	Rep01	Sec01	M	NN	48,119	26	1	0	5.403271057	0
139	1	1M	YNG	S1	Brn01	B0.38	20221116	WT	Rep01	Sec01	M	NN	25,379	29	1	0	11.42677016	0
139	2	1M	YNG	S1	Brn01	B0.38	20221116	WT	Rep01	Sec01	M	NN	23,277	56	1	0	24.05808309	0
139	3	1M	YNG	S1	Brn01	B0.38	20221116	WT	Rep01	Sec01	M	NN	14,579	7	1	0	4.80142671	0
139	4	1M	YNG	S1	Brn01	B0.38	20221116	WT	Rep01	Sec01	M	NN	28,611	39	1	0	13.6311209	0
148	1	19M	OLD	M1	Brn01	B0.02	20221018	WT	Rep01	Sec01	F	NN	8,991	3	1	0	3.336670003	0
148	2	19M	OLD	M1	Brn01	B0.02	20221018	WT	Rep01	Sec01	F	NN	32,954	78	1	0	23.66935729	0
148	3	19M	OLD	M1	Brn01	B0.02	20221018	WT	Rep01	Sec01	F	NN	37,979	80	1	0	21.06427236	0
148	4	19M	OLD	M1	Brn01	B0.02	20221018	WT	Rep01	Sec01	F	NN	19,394	31	1	0	15.98432505	0
148	5	19M	OLD	M1	Brn01	B0.02	20221018	WT	Rep01	Sec01	F	NN	25,014	52	1	0	20.78835852	0
148	6	19M	OLD	M1	Brn01	B0.02	20221018	WT	Rep01	Sec01	F	NN	28,772	55	1	0	19.11580703	0
148	7	19M	OLD	M1	Brn01	B0.02	20221018	WT	Rep01	Sec01	F	NN	21,398	23	1	0	10.7486681	0
148	8	19M	OLD	M1	Brn01	B0.02	20221018	WT	Rep01	Sec01	F	NN	22,928	31	1	0	13.52058618	0
148	9	19M	OLD	M1	Brn01	B0.02	20221018	WT	Rep01	Sec01	F	NN	32,453	18	1	0	5.546482606	0
148	10	19M	OLD	M1	Brn01	B0.02	20221018	WT	Rep01	Sec01	F	NN	47,036	41	1	0	8.716727613	0
148	11	19M	OLD	M1	Brn01	B0.02	20221018	WT	Rep01	Sec01	F	NN	11,850	3	1	0	2.53164557	0
148	12	19M	OLD	M1	Brn01	B0.02	20221018	WT	Rep01	Sec01	F	NN	24,597	39	1	0	15.85559215	0
149	1	19M	OLD	M1	Brn01	B0.02	20221018	WT	Rep01	Sec01	F	NN	12,488	2	1	0	1.601537476	0
149	2	19M	OLD	M1	Brn01	B0.02	20221018	WT	Rep01	Sec01	F	NN	44,106	1	1	0	0.226726522	0
149	3	19M	OLD	M1	Brn01	B0.02	20221018	WT	Rep01	Sec01	F	NN	28,911	14	1	0	4.842447511	0
149	4	19M	OLD	M1	Brn01	B0.02	20221018	WT	Rep01	Sec01	F	NN	23,350	8	1	0	3.426124197	0
149	5	19M	OLD	M1	Brn01	B0.02	20221018	WT	Rep01	Sec01	F	NN	25,023	8	1	0	3.197058706	0
149	6	19M	OLD	M1	Brn01	B0.02	20221018	WT	Rep01	Sec01	F	NN	31,884	40	1	0	12.54547736	0
149	7	19M	OLD	M1	Brn01	B0.02	20221018	WT	Rep01	Sec01	F	NN	24,807	14	1	0	5.643568348	0
149	8	19M	OLD	M1	Brn01	B0.02	20221018	WT	Rep01	Sec01	F	NN	27,188	5	1	0	1.839046638	0
149	9	19M	OLD	M1	Brn01	B0.02	20221018	WT	Rep01	Sec01	F	NN	25,535	2	1	0	0.783238692	0
150	1	19M	OLD	M1	Brn01	B0.02	20221018	WT	Rep01	Sec01	F	NN	33,867	30	1	0	8.85818053	0
150	2	19M	OLD	M1	Brn01	B0.02	20221018	WT	Rep01	Sec01	F	NN	35,981	33	1	0	9.171507184	0
150	3	19M	OLD	M1	Brn01	B0.02	20221018	WT	Rep01	Sec01	F	NN	17,141	39	1	0	22.75246485	0
151	1	19M	OLD	M1	Brn01	B0.02	20221018	WT	Rep01	Sec01	F	NN	45,090	97	1	0	21.51253049	0
151	2	19M	OLD	M1	Brn01	B0.02	20221018	WT	Rep01	Sec01	F	NN	14,553	7	1	0	4.81000481	0
151	3	19M	OLD	M1	Brn01	B0.02	20221018	WT	Rep01	Sec01	F	NN	9,107	7	1	0	7.686395081	0
151	4	19M	OLD	M1	Brn01	B0.02	20221018	WT	Rep01	Sec01	F	NN	28,149	51	1	0	18.11787275	0
151	5	19M	OLD	M1	Brn01	B0.02	20221018	WT	Rep01	Sec01	F	NN	25,673	6	1	0	2.337085654	0
151	6	19M	OLD	M1	Brn01	B0.02	20221018	WT	Rep01	Sec01	F	NN	18,486	20	1	0	10.81899816	0
151	7	19M	OLD	M1	Brn01	B0.02	20221018	WT	Rep01	Sec01	F	NN	29,746	11	1	0	3.697976198	0
151	8	19M	OLD	M1	Brn01	B0.02	20221018	WT	Rep01	Sec01	F	NN	19,029	8	1	0	4.204109517	0
151	9	19M	OLD	M1	Brn01	B0.02	20221018	WT	Rep01	Sec01	F	NN	30,625	51	1	0	16.65306122	0
152	1	19M	OLD	M1	Brn01	B0.02	20221018	WT	Rep01	Sec01	F	NN	42,900	14	1	0	3.263403263	0
152	2	19M	OLD	M1	Brn01	B0.02	20221018	WT	Rep01	Sec01	F	NN	13,825	9	1	0	6.50994575	0
152	3	19M	OLD	M1	Brn01	B0.02	20221018	WT	Rep01	Sec01	F	NN	28,450	7	1	0	2.460456942	0
152	4	19M	OLD	M1	Brn01	B0.02	20221018	WT	Rep01	Sec01	F	NN	12,762	27	1	0	21.15655853	0
152	5	19M	OLD	M1	Brn01	B0.02	20221018	WT	Rep01	Sec01	F	NN	9,646	10	1	0	10.3669915	0
152	6	19M	OLD	M1	Brn01	B0.02	20221018	WT	Rep01	Sec01	F	NN	8,953	7	1	0	7.818608288	0
152	7	19M	OLD	M1	Brn01	B0.02	20221018	WT	Rep01	Sec01	F	NN	44,856	37	1	0	8.248617799	0
152	8	19M	OLD	M1	Brn01	B0.02	20221018	WT	Rep01	Sec01	F	NN	12,738	16	1	0	12.56084158	0
152	9	19M	OLD	M1	Brn01	B0.02	20221018	WT	Rep01	Sec01	F	NN	19,579	7	1	0	3.575259206	0
152	10	19M	OLD	M1	Brn01	B0.02	20221018	WT	Rep01	Sec01	F	NN	40,633	52	1	0	12.79747988	0
153	1	19M	OLD	M1	Brn01	B0.02	20221018	WT	Rep01	Sec01	F	NN	18,645	68	1	0	36.47090373	0
153	2	19M	OLD	M1	Brn01	B0.02	20221018	WT	Rep01	Sec01	F	NN	30,631	6	1	0	1.958799909	0
153	3	19M	OLD	M1	Brn01	B0.02	20221018	WT	Rep01	Sec01	F	NN	16,643	6	1	0	3.605119269	0
153	4	19M	OLD	M1	Brn01	B0.02	20221018	WT	Rep01	Sec01	F	NN	34,350	6	1	0	1.746724891	0
153	5	19M	OLD	M1	Brn01	B0.02	20221018	WT	Rep01	Sec01	F	NN	41,056	32	1	0	7.794232268	0
153	6	19M	OLD	M1	Brn01	B0.02	20221018	WT	Rep01	Sec01	F	NN	34,712	13	1	0	3.745102558	0
153	7	19M	OLD	M1	Brn01	B0.02	20221018	WT	Rep01	Sec01	F	NN	13,380	5	1	0	3.736920777	0
153	8	19M	OLD	M1	Brn01	B0.02	20221018	WT	Rep01	Sec01	F	NN	8,253	2	1	0	2.423361202	0
153	9	19M	OLD	M1	Brn01	B0.02	20221018	WT	Rep01	Sec01	F	NN	37,152	14	1	0	3.768303187	0
153	10	19M	OLD	M1	Brn01	B0.02	20221018	WT	Rep01	Sec01	F	NN	35,258	5	1	0	1.418117874	0
153	11	19M	OLD	M1	Brn01	B0.02	20221018	WT	Rep01	Sec01	F	NN	22,936	7	1	0	3.051970701	0
154	1	19M	OLD	M1	Brn01	B0.02	20221018	WT	Rep01	Sec01	F	NN	10,986	5	1	0	4.551247042	0
154	2	19M	OLD	M1	Brn01	B0.02	20221018	WT	Rep01	Sec01	F	NN	9,315	19	1	0	20.3972088	0
154	3	19M	OLD	M1	Brn01	B0.02	20221018	WT	Rep01	Sec01	F	NN	31,766	44	1	0	13.85128754	0
154	4	19M	OLD	M1	Brn01	B0.02	20221018	WT	Rep01	Sec01	F	NN	16,054	10	1	0	6.228977202	0
154	5	19M	OLD	M1	Brn01	B0.02	20221018	WT	Rep01	Sec01	F	NN	17,134	5	1	0	2.91817439	0
154	6	19M	OLD	M1	Brn01	B0.02	20221018	WT	Rep01	Sec01	F	NN	46,968	20	1	0	4.258218361	0
154	7	19M	OLD	M1	Brn01	B0.02	20221018	WT	Rep01	Sec01	F	NN	45,814	33	1	0	7.203038373	0
154	8	19M	OLD	M1	Brn01	B0.02	20221018	WT	Rep01	Sec01	F	NN	34,259	29	1	0	8.464928924	0
154	9	19M	OLD	M1	Brn01	B0.02	20221018	WT	Rep01	Sec01	F	NN	8,649	2	1	0	2.312406059	0
155	1	19M	OLD	M1	Brn01	B0.02	20221018	WT	Rep01	Sec01	F	NN	14,906	14	1	0	9.392191064	0
155	2	19M	OLD	M1	Brn01	B0.02	20221018	WT	Rep01	Sec01	F	NN	11,918	4	1	0	3.35626783	0
155	3	19M	OLD	M1	Brn01	B0.02	20221018	WT	Rep01	Sec01	F	NN	30,683	10	1	0	3.259133722	0
155	4	19M	OLD	M1	Brn01	B0.02	20221018	WT	Rep01	Sec01	F	NN	17,693	5	1	0	2.825976375	0
155	5	19M	OLD	M1	Brn01	B0.02	20221018	WT	Rep01	Sec01	F	NN	17,467	4	1	0	2.290032633	0
155	6	19M	OLD	M1	Brn01	B0.02	20221018	WT	Rep01	Sec01	F	NN	13,677	6	1	0	4.386926958	0
155	7	19M	OLD	M1	Brn01	B0.02	20221018	WT	Rep01	Sec01	F	NN	11,370	16	1	0	14.07211961	0
155	8	19M	OLD	M1	Brn01	B0.02	20221018	WT	Rep01	Sec01	F	NN	23,166	20	1	0	8.633341967	0
155	9	19M	OLD	M1	Brn01	B0.02	20221018	WT	Rep01	Sec01	F	NN	19,474	7	1	0	3.594536305	0
155	10	19M	OLD	M1	Brn01	B0.02	20221018	WT	Rep01	Sec01	F	NN	17,085	5	1	0	2.926543752	0
155	11	19M	OLD	M1	Brn01	B0.02	20221018	WT	Rep01	Sec01	F	NN	24,883	8	1	0	3.215046417	0
155	12	19M	OLD	M1	Brn01	B0.02	20221018	WT	Rep01	Sec01	F	NN	16,425	4	1	0	2.435312024	0
155	13	19M	OLD	M1	Brn01	B0.02	20221018	WT	Rep01	Sec01	F	NN	49,689	18	1	0	3.62253215	0
156	1	19M	OLD	M1	Brn01	B0.02	20221018	WT	Rep01	Sec01	F	NN	32,701	20	1	0	6.116020917	0
156	2	19M	OLD	M1	Brn01	B0.02	20221018	WT	Rep01	Sec01	F	NN	41,299	27	1	0	6.537688564	0
156	3	19M	OLD	M1	Brn01	B0.02	20221018	WT	Rep01	Sec01	F	NN	18,673	4	1	0	2.142130349	0
156	4	19M	OLD	M1	Brn01	B0.02	20221018	WT	Rep01	Sec01	F	NN	10,232	2	1	0	1.954652072	0
156	5	19M	OLD	M1	Brn01	B0.02	20221018	WT	Rep01	Sec01	F	NN	46,481	45	1	0	9.681375186	0
156	6	19M	OLD	M1	Brn01	B0.02	20221018	WT	Rep01	Sec01	F	NN	18,290	11	1	0	6.014215418	0
156	7	19M	OLD	M1	Brn01	B0.02	20221018	WT	Rep01	Sec01	F	NN	40,147	16	1	0	3.985353825	0
156	8	19M	OLD	M1	Brn01	B0.02	20221018	WT	Rep01	Sec01	F	NN	25,382	3	1	0	1.181939957	0
156	9	19M	OLD	M1	Brn01	B0.02	20221018	WT	Rep01	Sec01	F	NN	16,591	2	1	0	1.205472847	0
156	10	19M	OLD	M1	Brn01	B0.02	20221018	WT	Rep01	Sec01	F	NN	10,296	6	1	0	5.827505828	0
156	11	19M	OLD	M1	Brn01	B0.02	20221018	WT	Rep01	Sec01	F	NN	24,460	9	1	0	3.679476697	0
157	1	19M	OLD	M1	Brn01	B0.02	20221018	WT	Rep01	Sec01	F	NN	28,024	34	1	0	12.13245789	0
157	2	19M	OLD	M1	Brn01	B0.02	20221018	WT	Rep01	Sec01	F	NN	28,824	29	1	0	10.06106023	0
157	3	19M	OLD	M1	Brn01	B0.02	20221018	WT	Rep01	Sec01	F	NN	13,692	15	1	0	10.95530237	0
157	4	19M	OLD	M1	Brn01	B0.02	20221018	WT	Rep01	Sec01	F	NN	25,031	18	1	0	7.191083057	0
157	5	19M	OLD	M1	Brn01	B0.02	20221018	WT	Rep01	Sec01	F	NN	12,232	9	1	0	7.357750164	0
157	6	19M	OLD	M1	Brn01	B0.02	20221018	WT	Rep01	Sec01	F	NN	22,303	35	1	0	15.6929561	0
157	7	19M	OLD	M1	Brn01	B0.02	20221018	WT	Rep01	Sec01	F	NN	45,464	27	1	0	5.938764737	0
157	8	19M	OLD	M1	Brn01	B0.02	20221018	WT	Rep01	Sec01	F	NN	39,885	19	1	0	4.763695625	0
157	9	19M	OLD	M1	Brn01	B0.02	20221018	WT	Rep01	Sec01	F	NN	23,336	3	1	0	1.285567364	0
157	10	19M	OLD	M1	Brn01	B0.02	20221018	WT	Rep01	Sec01	F	NN	48,430	25	1	0	5.162089614	0
157	11	19M	OLD	M1	Brn01	B0.02	20221018	WT	Rep01	Sec01	F	NN	32,219	20	1	0	6.207517303	0
158	1	19M	OLD	M1	Brn01	B1.98	20221018	WT	Rep01	Sec01	F	NN	10,019	3	1	0	2.994310809	0
158	2	19M	OLD	M1	Brn01	B1.98	20221018	WT	Rep01	Sec02	F	NN	8,919	5	1	0	5.606009642	0
158	3	19M	OLD	M1	Brn01	B1.98	20221018	WT	Rep01	Sec02	F	NN	18,585	13	1	0	6.994888351	0
158	4	19M	OLD	M1	Brn01	B1.98	20221018	WT	Rep01	Sec02	F	NN	15,788	10	1	0	6.3339245	0
159	1	19M	OLD	M1	Brn01	B1.98	20221018	WT	Rep01	Sec02	F	NN	23,770	17	1	0	7.151872108	0
159	2	19M	OLD	M1	Brn01	B1.98	20221018	WT	Rep01	Sec02	F	NN	33,125	15	1	0	4.528301887	0
159	3	19M	OLD	M1	Brn01	B1.98	20221018	WT	Rep01	Sec02	F	NN	43,413	20	1	0	4.606914979	0
159	4	19M	OLD	M1	Brn01	B1.98	20221018	WT	Rep01	Sec02	F	NN	10,772	2	1	0	1.856665429	0
159	5	19M	OLD	M1	Brn01	B1.98	20221018	WT	Rep01	Sec02	F	NN	13,461	5	1	0	3.714434292	0
159	6	19M	OLD	M1	Brn01	B1.98	20221018	WT	Rep01	Sec02	F	NN	8,039	7	1	0	8.70755069	0
160	1	19M	OLD	M1	Brn01	B1.98	20221018	WT	Rep01	Sec02	F	NN	26,192	12	1	0	4.581551619	0
160	2	19M	OLD	M1	Brn01	B1.98	20221018	WT	Rep01	Sec02	F	NN	18,344	6	1	0	3.270824248	0
160	3	19M	OLD	M1	Brn01	B1.98	20221018	WT	Rep01	Sec02	F	NN	20,875	9	1	0	4.311377246	0
160	4	19M	OLD	M1	Brn01	B1.98	20221018	WT	Rep01	Sec02	F	NN	26,418	6	1	0	2.271178742	0
160	5	19M	OLD	M1	Brn01	B1.98	20221018	WT	Rep01	Sec02	F	NN	25,506	5	1	0	1.960323061	0
160	6	19M	OLD	M1	Brn01	B1.98	20221018	WT	Rep01	Sec02	F	NN	22,286	6	1	0	2.692273176	0
160	7	19M	OLD	M1	Brn01	B1.98	20221018	WT	Rep01	Sec02	F	NN	30,656	4	1	0	1.30480167	0
160	8	19M	OLD	M1	Brn01	B1.98	20221018	WT	Rep01	Sec02	F	NN	14,905	0	1	0	0	0
161	1	19M	OLD	M1	Brn01	B1.98	20221018	WT	Rep01	Sec02	F	NN	21,701	23	1	0	10.59858993	0
162	1	19M	OLD	M1	Brn01	B1.98	20221018	WT	Rep01	Sec02	F	NN	15,099	16	1	0	10.59672826	0
162	2	19M	OLD	M1	Brn01	B1.98	20221018	WT	Rep01	Sec02	F	NN	15,811	12	1	0	7.589652773	0
162	3	19M	OLD	M1	Brn01	B1.98	20221018	WT	Rep01	Sec02	F	NN	42,350	22	1	0	5.194805195	0
162	4	19M	OLD	M1	Brn01	B1.98	20221018	WT	Rep01	Sec02	F	NN	21,738	44	1	0	20.24105253	0
162	5	19M	OLD	M1	Brn01	B1.98	20221018	WT	Rep01	Sec02	F	NN	10,389	56	1	0	53.90316681	0
163	1	19M	OLD	M1	Brn01	B1.98	20221018	WT	Rep01	Sec02	F	NN	23,918	16	1	0	6.689522535	0
163	2	19M	OLD	M1	Brn01	B1.98	20221018	WT	Rep01	Sec02	F	NN	30,922	13	1	0	4.204126512	0
163	3	19M	OLD	M1	Brn01	B1.98	20221018	WT	Rep01	Sec02	F	NN	22,236	32	1	0	14.39107753	0
163	4	19M	OLD	M1	Brn01	B1.98	20221018	WT	Rep01	Sec02	F	NN	12,451	8	1	0	6.425186732	0
164	1	19M	OLD	M1	Brn01	B1.98	20221018	WT	Rep01	Sec02	F	NN	7,996	2	1	0	2.501250625	0
164	2	19M	OLD	M1	Brn01	B1.98	20221018	WT	Rep01	Sec02	F	NN	11,702	13	1	0	11.1092121	0
164	3	19M	OLD	M1	Brn01	B1.98	20221018	WT	Rep01	Sec02	F	NN	22,746	8	1	0	3.517101908	0
164	4	19M	OLD	M1	Brn01	B1.98	20221018	WT	Rep01	Sec02	F	NN	8,767	4	1	0	4.562564161	0
164	5	19M	OLD	M1	Brn01	B1.98	20221018	WT	Rep01	Sec02	F	NN	21,850	18	1	0	8.23798627	0
164	6	19M	OLD	M1	Brn01	B1.98	20221018	WT	Rep01	Sec02	F	NN	25,808	12	1	0	4.649721017	0
164	7	19M	OLD	M1	Brn01	B1.98	20221018	WT	Rep01	Sec02	F	NN	36,604	49	1	0	13.38651513	0
164	8	19M	OLD	M1	Brn01	B1.98	20221018	WT	Rep01	Sec02	F	NN	13,102	8	1	0	6.105938025	0
164	9	19M	OLD	M1	Brn01	B1.98	20221018	WT	Rep01	Sec02	F	NN	27,935	5	1	0	1.78986934	0
165	1	19M	OLD	M1	Brn01	B1.98	20221018	WT	Rep01	Sec02	F	NN	15,139	13	1	0	8.587092939	0
165	2	19M	OLD	M1	Brn01	B1.98	20221018	WT	Rep01	Sec02	F	NN	27,106	14	1	0	5.164908138	0
165	3	19M	OLD	M1	Brn01	B1.98	20221018	WT	Rep01	Sec02	F	NN	34,335	26	1	0	7.572447939	0
165	4	19M	OLD	M1	Brn01	B1.98	20221018	WT	Rep01	Sec02	F	NN	10,123	11	1	0	10.86634397	0
166	1	19M	OLD	M1	Brn01	B1.98	20221018	WT	Rep01	Sec02	F	NN	13,268	9	1	0	6.783237866	0
166	2	19M	OLD	M1	Brn01	B1.98	20221018	WT	Rep01	Sec02	F	NN	38,432	21	1	0	5.464196503	0
166	3	19M	OLD	M1	Brn01	B1.98	20221018	WT	Rep01	Sec02	F	NN	15,107	4	1	0	2.647779175	0
166	4	19M	OLD	M1	Brn01	B1.98	20221018	WT	Rep01	Sec02	F	NN	21,105	16	1	0	7.58114191	0
166	5	19M	OLD	M1	Brn01	B1.98	20221018	WT	Rep01	Sec02	F	NN	27,551	14	1	0	5.081485246	0
167	1	19M	OLD	M1	Brn01	B1.98	20221018	WT	Rep01	Sec02	F	NN	10,130	5	1	0	4.935834156	0
167	2	19M	OLD	M1	Brn01	B1.98	20221018	WT	Rep01	Sec02	F	NN	25,003	30	1	0	11.99856017	0
167	3	19M	OLD	M1	Brn01	B1.98	20221018	WT	Rep01	Sec02	F	NN	10,730	7	1	0	6.523765144	0
167	4	19M	OLD	M1	Brn01	B1.98	20221018	WT	Rep01	Sec02	F	NN	32,984	10	1	0	3.031772981	0
167	5	19M	OLD	M1	Brn01	B1.98	20221018	WT	Rep01	Sec02	F	NN	20,613	20	1	0	9.702614855	0
167	6	19M	OLD	M1	Brn01	B1.98	20221018	WT	Rep01	Sec02	F	NN	12,194	13	1	0	10.66098081	0
167	7	19M	OLD	M1	Brn01	B1.98	20221018	WT	Rep01	Sec02	F	NN	29,138	38	1	0	13.04138925	0
167	8	19M	OLD	M1	Brn01	B1.98	20221018	WT	Rep01	Sec02	F	NN	26,679	9	1	0	3.373439784	0
167	9	19M	OLD	M1	Brn01	B1.98	20221018	WT	Rep01	Sec02	F	NN	26,065	21	1	0	8.056781124	0
168	1	19M	OLD	M1	Brn01	B1.98	20221018	WT	Rep01	Sec02	F	NN	8,389	5	1	0	5.960185958	0
168	2	19M	OLD	M1	Brn01	B1.98	20221018	WT	Rep01	Sec02	F	NN	19,833	4	1	0	2.016840619	0
197	1	19M	OLD	S1	Brn01	B-1.70	20221018	WT	Rep01	Sec03	F	NN	11,068	11	1	0	9.938561619	0
197	2	19M	OLD	S1	Brn01	B-1.70	20221018	WT	Rep01	Sec03	F	NN	25,459	34	1	0	13.35480577	0
197	3	19M	OLD	S1	Brn01	B-1.70	20221018	WT	Rep01	Sec03	F	NN	19,636	13	1	0	6.620492972	0
197	4	19M	OLD	S1	Brn01	B-1.70	20221018	WT	Rep01	Sec03	F	NN	16,950	15	1	0	8.849557522	0
198	1	19M	OLD	S1	Brn01	B-1.70	20221018	WT	Rep01	Sec03	F	NN	16,891	6	1	0	3.552187556	0
198	2	19M	OLD	S1	Brn01	B-1.70	20221018	WT	Rep01	Sec03	F	NN	16,698	1	1	0	0.598874117	0
198	3	19M	OLD	S1	Brn01	B-1.70	20221018	WT	Rep01	Sec03	F	NN	19,110	14	1	0	7.326007326	0
198	4	19M	OLD	S1	Brn01	B-1.70	20221018	WT	Rep01	Sec03	F	NN	15,505	5	1	0	3.224766204	0
198	5	19M	OLD	S1	Brn01	B-1.70	20221018	WT	Rep01	Sec03	F	NN	46,379	37	1	0	7.97774855	0
198	6	19M	OLD	S1	Brn01	B-1.70	20221018	WT	Rep01	Sec03	F	NN	17,081	1	1	0	0.585445817	0
198	7	19M	OLD	S1	Brn01	B-1.70	20221018	WT	Rep01	Sec03	F	NN	10,140	2	1	0	1.972386588	0
198	8	19M	OLD	S1	Brn01	B-1.70	20221018	WT	Rep01	Sec03	F	NN	39,414	8	1	0	2.029735627	0
198	9	19M	OLD	S1	Brn01	B-1.70	20221018	WT	Rep01	Sec03	F	NN	19,493	2	1	0	1.026009337	0
199	1	19M	OLD	S1	Brn01	B-1.70	20221018	WT	Rep01	Sec03	F	NN	34,092	17	1	0	4.986507098	0
199	2	19M	OLD	S1	Brn01	B-1.70	20221018	WT	Rep01	Sec03	F	NN	12,040	7	1	0	5.813953488	0
199	3	19M	OLD	S1	Brn01	B-1.70	20221018	WT	Rep01	Sec03	F	NN	24,605	15	1	0	6.096321886	0
199	4	19M	OLD	S1	Brn01	B-1.70	20221018	WT	Rep01	Sec03	F	NN	20,675	9	1	0	4.353083434	0
199	5	19M	OLD	S1	Brn01	B-1.70	20221018	WT	Rep01	Sec03	F	NN	16,467	5	1	0	3.036375782	0
199	6	19M	OLD	S1	Brn01	B-1.70	20221018	WT	Rep01	Sec03	F	NN	23,141	17	1	0	7.346268528	0
199	7	19M	OLD	S1	Brn01	B-1.70	20221018	WT	Rep01	Sec03	F	NN	16,813	10	1	0	5.947778505	0
199	8	19M	OLD	S1	Brn01	B-1.70	20221018	WT	Rep01	Sec03	F	NN	23,162	11	1	0	4.749158104	0
199	9	19M	OLD	S1	Brn01	B-1.70	20221018	WT	Rep01	Sec03	F	NN	10,729	26	1	0	24.23338615	0
199	10	19M	OLD	S1	Brn01	B-1.70	20221018	WT	Rep01	Sec03	F	NN	34,253	10	1	0	2.919452311	0
200	1	19M	OLD	S1	Brn01	B-1.70	20221018	WT	Rep01	Sec03	F	NN	17,020	4	1	0	2.350176263	0
200	2	19M	OLD	S1	Brn01	B-1.70	20221018	WT	Rep01	Sec03	F	NN	19,305	5	1	0	2.59000259	0
200	3	19M	OLD	S1	Brn01	B-1.70	20221018	WT	Rep01	Sec03	F	NN	40,719	7	1	0	1.719099192	0
200	4	19M	OLD	S1	Brn01	B-1.70	20221018	WT	Rep01	Sec03	F	NN	12,924	9	1	0	6.963788301	0
200	5	19M	OLD	S1	Brn01	B-1.70	20221018	WT	Rep01	Sec03	F	NN	19,778	6	1	0	3.033673779	0
200	6	19M	OLD	S1	Brn01	B-1.70	20221018	WT	Rep01	Sec03	F	NN	19,821	1	1	0	0.504515413	0
200	7	19M	OLD	S1	Brn01	B-1.70	20221018	WT	Rep01	Sec03	F	NN	34,814	12	1	0	3.446889183	0
200	8	19M	OLD	S1	Brn01	B-1.70	20221018	WT	Rep01	Sec03	F	NN	29,189	5	1	0	1.712974066	0
200	9	19M	OLD	S1	Brn01	B-1.70	20221018	WT	Rep01	Sec03	F	NN	28,821	14	1	0	4.857569134	0
200	10	19M	OLD	S1	Brn01	B-1.70	20221018	WT	Rep01	Sec03	F	NN	36,553	35	1	0	9.575137472	0
200	11	19M	OLD	S1	Brn01	B-1.70	20221018	WT	Rep01	Sec03	F	NN	12,875	5	1	0	3.883495146	0
200	12	19M	OLD	S1	Brn01	B-1.70	20221018	WT	Rep01	Sec03	F	NN	15,913	10	1	0	6.284170175	0
200	13	19M	OLD	S1	Brn01	B-1.70	20221018	WT	Rep01	Sec03	F	NN	28,041	4	1	0	1.42648265	0
201	1	19M	OLD	S1	Brn01	B-1.70	20221018	WT	Rep01	Sec03	F	NN	49,945	49	1	0	9.810791871	0
201	2	19M	OLD	S1	Brn01	B-1.70	20221018	WT	Rep01	Sec03	F	NN	21,221	1	1	0	0.471231327	0
201	3	19M	OLD	S1	Brn01	B-1.70	20221018	WT	Rep01	Sec03	F	NN	12,898	12	1	0	9.303768026	0
201	4	19M	OLD	S1	Brn01	B-1.70	20221018	WT	Rep01	Sec03	F	NN	24,330	22	1	0	9.042334566	0
201	5	19M	OLD	S1	Brn01	B-1.70	20221018	WT	Rep01	Sec03	F	NN	29,593	29	1	0	9.799614774	0
201	6	19M	OLD	S1	Brn01	B-1.70	20221018	WT	Rep01	Sec03	F	NN	8,675	1	1	0	1.152737752	0
201	7	19M	OLD	S1	Brn01	B-1.70	20221018	WT	Rep01	Sec03	F	NN	16,494	1	1	0	0.606281072	0
201	8	19M	OLD	S1	Brn01	B-1.70	20221018	WT	Rep01	Sec03	F	NN	9,271	2	1	0	2.157264589	0
201	9	19M	OLD	S1	Brn01	B-1.70	20221018	WT	Rep01	Sec03	F	NN	33,881	25	1	0	7.37876686	0
[truncated: 451 more rows]
