# Supplementary material for: An altered cell-specific subcellular distribution of translesion synthesis DNA polymerase kappa (POLK) in aging mouse neurons
Source: eLife. 2026 May 13;13:RP101533. doi: 10.7554/eLife.101533 (PMC13171111; doi:10.7554/eLife.101533)
Supplement: Figure 7—source data 1. [file elife-101533-fig7-data1.zip › Figure7 2/Figure7A3-A4_data.csv]

ImageNumber	ObjectNumber	age	brain_area	brain	bregma	date	genotype	replicate	section	sex	treatment	NucPolkObj_Count	CytoPolkObj_Count	MG100_count	MGAdjacent_count	MG100_pct.overlap	MGAdjacent_pct.overlap	NucPolk_Area	CytoPolk_Area	Nuc_Area	NucPolk_intg.Intensity	NucPolk_mean.Intensity	Nuc\Polk_median.intensity	Cyto_Area	CytoPolk_intg.intensity	CytoPolk_mean.intensity	CytoPolk_median.intensity	celltype	Age_Grp	NucPolkperArea	CytoPolkperArea
1	1	19M	Cg1	Brn01	B-0.58	20230613	WT	rep	1	F		0	1	No MG	MG free	0	0	24	14	5,017	926.2835291	0.184628967	0.174433514	2,609	498.4823381	0.191062606	0.184115365	IN	earlyOld	0	3.832886163
1	2	19M	Cg1	Brn01	B-0.58	20230613	WT	rep	1	F		0	73	No MG	MG free	0	0	7	8	4,270	858.8475628	0.201135261	0.190127417	8,798	3,475.78	0.395065179	0.376943618	IN	earlyOld	0	82.97340305
1	3	19M	Cg1	Brn01	B-0.58	20230613	WT	rep	1	F		22	37	No MG	MG free	0	0	21	15	5,467	935.248234	0.171071563	0.158281833	10,082	3,441.62	0.341363025	0.275791556	IN	earlyOld	40.24144869	36.69906765
1	4	19M	Cg1	Brn01	B-0.58	20230613	WT	rep	1	F		0	68	No MG	MG free	0	0	15	11	2,063	587.8692907	0.284958454	0.27989623	8,772	2,820.84	0.321573373	0.304768443	IN	earlyOld	0	77.51937984
1	5	19M	Cg1	Brn01	B-0.58	20230613	WT	rep	1	F		0	13	No MG	MG free	0	0	5	113	4,753	1,090.80	0.229498171	0.218646526	2,940	1,220.91	0.415276082	0.345510036	IN	earlyOld	0	44.21768707
1	6	19M	Cg1	Brn01	B-0.58	20230613	WT	rep	1	F		0	19	No MG	MG free	0	0	23	51	54	27.60924682	0.511282349	0.492149234	5,359	2,300.00	0.429185341	0.311696053	IN	earlyOld	0	35.45437582
1	7	19M	Cg1	Brn01	B-0.58	20230613	WT	rep	1	F		0	45	No MG	MG free	0	0	28	39	38	17.89384297	0.470890604	0.484092474	5,835	2,592.85	0.444360895	0.383268476	IN	earlyOld	0	77.12082262
1	8	19M	Cg1	Brn01	B-0.58	20230613	WT	rep	1	F		0	5	No MG	MG free	0	0	21	8	2,733	970.0575885	0.354942403	0.326413363	2,714	634.684932	0.233855907	0.231403068	IN	earlyOld	0	18.42299189
2	1	19M	Cg1	Brn01	B-0.58	20230613	WT	rep	1	F		0	12	No MG	MG free	0	0	17	5	5,111	618.4467998	0.121003091	0.108651869	4,116	1,177.84	0.286160353	0.250492096	IN	earlyOld	0	29.15451895
2	2	19M	Cg1	Brn01	B-0.58	20230613	WT	rep	1	F		19	3	No MG	MG free	0	0	36	11	493	128.884428	0.26142886	0.257747769	4,445	799.5835668	0.179883817	0.169138625	IN	earlyOld	385.3955375	6.749156355
2	3	19M	Cg1	Brn01	B-0.58	20230613	WT	rep	1	F		0	12	No MG	MG free	0	0	42	6	905	205.145892	0.226680544	0.219661251	6,585	1,578.87	0.239767467	0.229472801	IN	earlyOld	0	18.22323462
2	4	19M	Cg1	Brn01	B-0.58	20230613	WT	rep	1	F		7	12	No MG	MG free	0	0	12	1	2,779	598.6462658	0.215417872	0.206813157	5,739	1,334.22	0.232483006	0.226039514	IN	earlyOld	25.18891688	20.90956613
2	5	19M	Cg1	Brn01	B-0.58	20230613	WT	rep	1	F		23	49	No MG	MG free	0	0	18	78	3,269	741.7688109	0.226910006	0.217517361	10,167	2,938.90	0.289062902	0.286282152	IN	earlyOld	70.35790762	48.19514114
2	6	19M	Cg1	Brn01	B-0.58	20230613	WT	rep	1	F		24	27	No MG	MG free	0	0	8	119	7	1.923598111	0.27479973	0.273662925	9,619	2,976.03	0.309390738	0.272640586	IN	earlyOld	34,285.71	28.06944589
2	7	19M	Cg1	Brn01	B-0.58	20230613	WT	rep	1	F		0	14	No MG	MG free	0	0	8	37	606	151.187747	0.249484731	0.243625537	3,067	1,101.10	0.359016615	0.319745183	IN	earlyOld	0	45.64721226
2	8	19M	Cg1	Brn01	B-0.58	20230613	WT	rep	1	F		22	26	No MG	MG free	0	0	36	6	5,178	1,097.73	0.211998271	0.2016785	7,220	2,242.59	0.31060803	0.280689716	IN	earlyOld	42.48744689	36.01108033
2	9	19M	Cg1	Brn01	B-0.58	20230613	WT	rep	1	F		2	0	No MG	MG free	0	0	26	7	2,455	530.793713	0.216209252	0.211573973	158	39.67718014	0.251121393	0.242999926	IN	earlyOld	8.146639511	0
2	10	19M	Cg1	Brn01	B-0.58	20230613	WT	rep	1	F		10	26	No MG	MG free	0	0	14	14	1,382	337.7756319	0.244410732	0.241245136	7,745	2,633.81	0.340065232	0.280300617	IN	earlyOld	72.35890014	33.57004519
2	11	19M	Cg1	Brn01	B-0.58	20230613	WT	rep	1	F		0	2	No MG	MG free	0	0	12	5	5,360	919.2443887	0.171500819	0.160509646	1,693	423.8426187	0.250350041	0.244365603	IN	earlyOld	0	11.81334908
2	12	19M	Cg1	Brn01	B-0.58	20230613	WT	rep	1	F		39	24	No MG	MG free	0	0	17	4	2,565	581.3719846	0.226655744	0.206652939	4,458	1,572.33	0.352697453	0.303990245	IN	earlyOld	152.0467836	53.83580081
2	13	19M	Cg1	Brn01	B-0.58	20230613	WT	rep	1	F		29	43	No MG	MG free	0	0	14	19	5,219	1,233.33	0.236315145	0.221606776	12,267	3,802.13	0.309947695	0.28693065	IN	earlyOld	55.56620042	35.05339529
2	14	19M	Cg1	Brn01	B-0.58	20230613	WT	rep	1	F		16	26	No MG	MG free	0	0	16	7	3,755	929.7021297	0.247590447	0.244922563	6,751	2,412.14	0.35730171	0.296536207	IN	earlyOld	42.60985353	38.51281292
3	1	19M	Cg1	Brn01	B	20230613	WT	rep	1	F		0	8	No MG	MG free	0	0	35	2	2,237	572.1924925	0.255785647	0.248661026	2,449	681.8703749	0.278428083	0.249042496	IN	earlyOld	0	32.66639445
3	2	19M	Cg1	Brn01	B	20230613	WT	rep	1	F		29	35	No MG	MG free	0	0	25	1	2,961	710.1272599	0.239826835	0.223735407	4,446	1,903.92	0.428232835	0.341893643	IN	earlyOld	97.93988517	78.72244714
3	3	19M	Cg1	Brn01	B	20230613	WT	rep	1	F		0	6	No MG	MG free	0	0	10	8	5,348	1,554.66	0.290700217	0.280079335	2,926	800.5239795	0.273589877	0.24200809	IN	earlyOld	0	20.50580998
3	4	19M	Cg1	Brn01	B	20230613	WT	rep	1	F		25	38	No MG	MG free	0	0	33	4	7,628	1,147.66	0.150453088	0.140871286	6,769	1,987.10	0.293558426	0.275051504	IN	earlyOld	32.77399056	56.13827744
3	5	19M	Cg1	Brn01	B	20230613	WT	rep	1	F		46	61	One MG	MG tied	96.91056911	33.00813008	20	15	3,366	915.2782479	0.271918671	0.251667053	5,396	1,822.18	0.337691668	0.32758069	IN	earlyOld	136.6607249	113.0467013
3	6	19M	Cg1	Brn01	B	20230613	WT	rep	1	F		0	32	No MG	MG free	0	0	23	2	8,153	1,101.93	0.135156252	0.126787215	9,845	3,390.34	0.344372172	0.264873743	IN	earlyOld	0	32.50380904
3	7	19M	Cg1	Brn01	B	20230613	WT	rep	1	F		41	88	No MG	MG free	0	0	18	5	1,907	893.3377738	0.4684519	0.435622185	16,655	4,610.04	0.276796227	0.255115598	IN	earlyOld	214.9973781	52.83698589
3	8	19M	Cg1	Brn01	B	20230613	WT	rep	1	F		0	3	One MG	MG free	4.339562876	0	23	228	5,490	1,017.53	0.185343315	0.172198057	187	56.76856646	0.303575222	0.302250713	IN	earlyOld	0	160.4278075
3	9	19M	Cg1	Brn01	B	20230613	WT	rep	1	F		0	121	No MG	MG free	0	0	28	2	3,892	807.281712	0.207420789	0.197726399	17,828	6,905.27	0.387327077	0.344899684	IN	earlyOld	0	67.87076509
4	1	19M	M1	Brn01	B0.26	20230613	WT	rep	1	F		18	13	No MG	MG free	0	0	14	1	7,005	2,007.41	0.286568219	0.270252526	2,435	674.9021444	0.277167205	0.270908684	IN	earlyOld	25.69593148	53.38809035
4	2	19M	M1	Brn01	B0.26	20230613	WT	rep	1	F		12	27	No MG	MG free	0	0	12	16	3,939	1,257.86	0.319333679	0.315060645	5,478	1,832.31	0.334484507	0.32355231	IN	earlyOld	30.46458492	49.28806134
4	3	19M	M1	Brn01	B0.26	20230613	WT	rep	1	F		0	47	No MG	MG free	0	0	8	7	2,242	1,211.35	0.540300349	0.52252996	8,726	3,185.76	0.365088484	0.328267336	IN	earlyOld	0	53.86202154
4	4	19M	M1	Brn01	B0.26	20230613	WT	rep	1	F		0	17	No MG	MG free	0	0	38	13	3,410	961.6308228	0.282003174	0.264820337	6,410	1,865.91	0.291093588	0.282383472	IN	earlyOld	0	26.52106084
4	5	19M	M1	Brn01	B0.26	20230613	WT	rep	1	F		0	40	No MG	MG free	0	0	33	17	3,397	1,309.44	0.385469768	0.340558469	8,478	3,108.74	0.366682988	0.332646668	IN	earlyOld	0	47.1809389
4	6	19M	M1	Brn01	B0.26	20230613	WT	rep	1	F		0	26	No MG	MG free	0	0	24	6	2,425	591.4036318	0.243877786	0.223483637	6,316	1,759.56	0.278587478	0.265613794	IN	earlyOld	0	41.16529449
4	7	19M	M1	Brn01	B0.26	20230613	WT	rep	1	F		0	42	No MG	MG free	0	0	9	13	3,700	1,829.31	0.494408752	0.444190115	7,883	2,869.31	0.363987109	0.331441224	IN	earlyOld	0	53.27920842
4	8	19M	M1	Brn01	B0.26	20230613	WT	rep	1	F		20	36	No MG	MG free	0	0	17	3	3,766	1,384.32	0.36758457	0.348867029	5,276	2,379.41	0.450987912	0.452964067	IN	earlyOld	53.10674456	68.23351024
4	9	19M	M1	Brn01	B0.26	20230613	WT	rep	1	F		0	19	No MG	MG free	0	0	11	2	2,567	881.5579304	0.343419529	0.326497287	5,278	1,715.05	0.324943956	0.266498804	IN	earlyOld	0	35.99848427
4	10	19M	M1	Brn01	B0.26	20230613	WT	rep	1	F		18	68	No MG	MG free	0	0	31	5	2,509	1,259.12	0.501842294	0.40687418	12,130	3,958.04	0.326301487	0.302998394	IN	earlyOld	71.74172977	56.05935697
4	11	19M	M1	Brn01	B0.26	20230613	WT	rep	1	F		19	44	No MG	MG free	0	0	29	3	5,240	1,379.07	0.263180988	0.244327456	8,726	3,760.79	0.430986565	0.346974909	IN	earlyOld	36.25954198	50.42402017
4	12	19M	M1	Brn01	B0.26	20230613	WT	rep	1	F		0	64	No MG	MG free	0	0	14	1	3,392	1,092.28	0.322016753	0.281193256	9,973	3,385.99	0.339515713	0.331685364	IN	earlyOld	0	64.17326782
4	13	19M	M1	Brn01	B0.26	20230613	WT	rep	1	F		8	31	One MG	MG free	37.54266212	0	9	13	3,250	772.4305942	0.237670952	0.232806891	7,488	2,176.15	0.29061873	0.272663474	IN	earlyOld	24.61538462	41.39957265
5	1	19M	M1	Brn01	B0.26	20230613	WT	rep	1	F		8	1	No MG	MG free	0	0	29	3	1,002	250.941268	0.250440387	0.23860532	429	102.2768749	0.238407634	0.235523	IN	earlyOld	79.84031936	23.31002331
5	2	19M	M1	Brn01	B0.26	20230613	WT	rep	1	F		0	50	No MG	MG free	0	0	19	5	5,221	1,328.45	0.254443179	0.247638673	9,674	3,570.94	0.369127529	0.372045457	IN	earlyOld	0	51.68492867
5	3	19M	M1	Brn01	B0.26	20230613	WT	rep	1	F		36	24	No MG	MG free	0	0	11	6	5,439	1,202.17	0.221027998	0.209720001	12,675	3,674.82	0.289926898	0.272205681	IN	earlyOld	66.18863762	18.93491124
5	4	19M	M1	Brn01	B0.26	20230613	WT	rep	1	F		23	17	No MG	MG free	0	0	43	6	4,563	1,205.16	0.264116681	0.240024418	6,459	2,408.19	0.372843203	0.283894092	IN	earlyOld	50.40543502	26.31986376
5	5	19M	M1	Brn01	B0.26	20230613	WT	rep	1	F		0	30	No MG	MG free	0	0	10	33	3,575	962.7133287	0.269290442	0.237659261	10,932	3,090.61	0.282712134	0.261051357	IN	earlyOld	0	27.44237102
5	6	19M	M1	Brn01	B0.26	20230613	WT	rep	1	F		17	28	No MG	MG free	0	0	7	12	6,674	2,140.68	0.320749339	0.291569382	15,005	4,320.37	0.287928953	0.261745632	IN	earlyOld	25.47198082	18.66044652
5	7	19M	M1	Brn01	B0.26	20230613	WT	rep	1	F		0	43	No MG	MG free	0	0	14	21	4,261	1,200.79	0.281809357	0.277401388	9,803	3,510.45	0.358099792	0.331540406	IN	earlyOld	0	43.86412323
5	8	19M	M1	Brn01	B0.26	20230613	WT	rep	1	F		0	31	No MG	MG free	0	0	8	2	439	94.01618981	0.214159886	0.205836579	9,236	2,953.92	0.31982684	0.303608745	IN	earlyOld	0	33.56431356
5	9	19M	M1	Brn01	B0.26	20230613	WT	rep	1	F		0	12	No MG	MG free	0	0	16	2	3,019	780.9203481	0.258668549	0.242992297	8,098	2,210.85	0.273012323	0.266590357	IN	earlyOld	0	14.8184737
5	10	19M	M1	Brn01	B0.26	20230613	WT	rep	1	F		0	17	No MG	MG free	0	0	16	5	6,744	1,614.37	0.239378691	0.212985426	10,633	2,976.79	0.279958106	0.276218802	IN	earlyOld	0	15.98796201
5	11	19M	M1	Brn01	B0.26	20230613	WT	rep	1	F		0	1	No MG	MG free	0	0	12	40	2,548	760.075685	0.298302859	0.257602811	556	141.481407	0.254462962	0.253894866	IN	earlyOld	0	17.98561151
5	12	19M	M1	Brn01	B0.26	20230613	WT	rep	1	F		0	32	No MG	MG free	0	0	7	35	5,527	1,075.85	0.194652857	0.16787976	9,623	3,493.23	0.363008021	0.327077121	IN	earlyOld	0	33.2536631
6	1	19M	M1	Brn01	B0.26	20230613	WT	rep	1	F		0	5	No MG	MG free	0	0	28	12	4,108	879.7752959	0.214161464	0.201464862	4,436	1,054.64	0.237744642	0.220080867	IN	earlyOld	0	11.27141569
6	2	19M	M1	Brn01	B0.26	20230613	WT	rep	1	F		34	9	No MG	MG free	0	0	16	49	4,811	1,183.75	0.246051189	0.229022667	4,487	1,633.68	0.364091407	0.268253595	IN	earlyOld	70.67137809	20.05794517
6	3	19M	M1	Brn01	B0.26	20230613	WT	rep	1	F		0	13	No MG	MG free	0	0	28	125	704	171.8301825	0.244076964	0.236194402	8,669	2,314.35	0.266968983	0.233653769	IN	earlyOld	0	14.99596263
6	4	19M	M1	Brn01	B0.26	20230613	WT	rep	1	F		0	63	No MG	MG free	0	0	29	25	4,189	1,237.35	0.295380423	0.25686276	16,568	5,865.43	0.354021475	0.329884797	IN	earlyOld	0	38.02510864
6	5	19M	M1	Brn01	B0.26	20230613	WT	rep	1	F		25	10	No MG	MG free	0	0	10	3	3,862	879.2576945	0.227669004	0.198382542	5,949	1,633.96	0.274661897	0.263073176	IN	earlyOld	64.73329881	16.80954782
6	6	19M	M1	Brn01	B0.26	20230613	WT	rep	1	F		0	5	No MG	MG free	0	0	17	76	5,388	959.8142677	0.178139248	0.161669344	3,293	1,032.51	0.313546761	0.280956745	IN	earlyOld	0	15.18372305
7	1	19M	M1	Brn01	B	20230613	WT	rep	1	F		0	18	No MG	MG free	0	0	116	8	4,459	864.8623643	0.193958817	0.17191577	6,494	1,787.57	0.275264364	0.267612725	IN	earlyOld	0	27.71789344
7	2	19M	M1	Brn01	B	20230613	WT	rep	1	F		0	18	No MG	MG free	0	0	19	13	10,392	1,713.64	0.164900105	0.139345393	2,205	780.2554662	0.353857354	0.331433594	IN	earlyOld	0	81.63265306
7	3	19M	M1	Brn01	B	20230613	WT	rep	1	F		29	22	No MG	MG free	0	0	19	7	675	209.9362933	0.311016731	0.310635537	6,009	1,807.54	0.300805784	0.278591603	IN	earlyOld	429.6296296	36.61174904
7	4	19M	M1	Brn01	B	20230613	WT	rep	1	F		37	20	No MG	MG free	0	0	44	9	2,457	904.0607767	0.367953104	0.360509664	12,781	2,999.90	0.234715817	0.225909814	IN	earlyOld	150.5901506	15.64822784
7	5	19M	M1	Brn01	B	20230613	WT	rep	1	F		0	16	No MG	MG free	0	0	22	7	5,752	1,218.36	0.211815887	0.19072251	3,017	936.0034485	0.310243105	0.290928513	IN	earlyOld	0	53.03281405
7	6	19M	M1	Brn01	B	20230613	WT	rep	1	F		10	39	No MG	MG free	0	0	20	5	9,359	1,439.94	0.153855979	0.135873958	7,810	2,859.00	0.366069318	0.324132144	IN	earlyOld	10.68490223	49.93597951
7	7	19M	M1	Brn01	B	20230613	WT	rep	1	F		0	26	No MG	MG free	0	0	26	8	285	79.57453261	0.279208886	0.276165411	3,823	1,863.86	0.487538079	0.412962526	IN	earlyOld	0	68.00941669
7	8	19M	M1	Brn01	B	20230613	WT	rep	1	F		0	3	No MG	MG free	0	0	37	1	7,390	1,278.15	0.172956446	0.16247806	449	224.4551307	0.499900068	0.477882043	IN	earlyOld	0	66.81514477
8	1	19M	M1	Brn01	B	20230613	WT	rep	1	F		0	40	One MG	MG tied	100	77.11386697	9	48	2,138	618.0884721	0.289096573	0.277393758	5,254	2,800.24	0.532973413	0.479545295	IN	earlyOld	0	76.1324705
8	2	19M	M1	Brn01	B	20230613	WT	rep	1	F		0	27	No MG	MG free	0	0	49	66	5,045	1,021.32	0.202441447	0.1899672	5,428	1,919.21	0.3535762	0.347203791	IN	earlyOld	0	49.74207811
8	3	19M	M1	Brn01	B	20230613	WT	rep	1	F		0	5	One MG	MG tied	88.54824166	8.746618575	29	6	2,034	667.159075	0.328003478	0.321538121	637	301.5349812	0.473367317	0.47162585	IN	earlyOld	0	78.49293564
8	4	19M	M1	Brn01	B	20230613	WT	rep	1	F		18	26	No MG	MG free	0	0	43	34	6,153	1,535.64	0.249575106	0.232204169	6,227	2,422.09	0.388965688	0.324505985	IN	earlyOld	29.25402243	41.75365344
8	5	19M	M1	Brn01	B	20230613	WT	rep	1	F		0	32	No MG	MG free	0	0	20	25	2,356	755.1843293	0.320536642	0.316945136	6,522	2,444.38	0.374789581	0.354558647	IN	earlyOld	0	49.06470408
8	6	19M	M1	Brn01	B	20230613	WT	rep	1	F		0	31	No MG	MG free	0	0	13	34	1,976	411.635508	0.208317565	0.200045779	7,454	3,179.99	0.426615355	0.355672538	IN	earlyOld	0	41.58840891
8	7	19M	M1	Brn01	B	20230613	WT	rep	1	F		0	22	No MG	MG free	0	0	23	118	191	62.35234615	0.326452074	0.317608923	6,713	2,820.43	0.420144362	0.371099412	IN	earlyOld	0	32.77223298
8	8	19M	M1	Brn01	B	20230613	WT	rep	1	F		14	40	No MG	MG free	0	0	21	36	2,493	696.5871672	0.279417235	0.267864496	9,595	3,061.65	0.319087897	0.312222481	IN	earlyOld	56.15724027	41.68837936
9	1	19M	M2	Brn01	B0.26	20230613	WT	rep	1	F		11	18	No MG	MG free	0	0	20	5	2,094	619.0754404	0.295642522	0.26478982	4,940	2,377.17	0.481208762	0.371725023	IN	earlyOld	52.53104107	36.43724696
9	2	19M	M2	Brn01	B0.26	20230613	WT	rep	1	F		19	70	One MG	MG tied	58.76436782	4.885057471	98	2	2,290	1,163.28	0.507981915	0.493446261	8,606	5,308.72	0.616862599	0.58721292	IN	earlyOld	82.96943231	81.33860098
9	3	19M	M2	Brn01	B0.26	20230613	WT	rep	1	F		0	16	Two MG	MG tied	100	59.11885246	24	22	5,906	1,339.86	0.226863834	0.205325395	3,579	2,499.66	0.698425159	0.800679028	IN	earlyOld	0	44.70522492
9	4	19M	M2	Brn01	B0.26	20230613	WT	rep	1	F		30	33	No MG	MG free	0	0	120	5	4,956	1,073.16	0.216537966	0.203219652	17,700	5,419.96	0.30621235	0.263569087	IN	earlyOld	60.53268765	18.6440678
9	5	19M	M2	Brn01	B0.26	20230613	WT	rep	1	F		0	25	No MG	MG free	0	0	43	1	3,446	1,023.70	0.297068001	0.278339833	8,687	2,737.96	0.315179153	0.288334489	IN	earlyOld	0	28.77863474
9	6	19M	M2	Brn01	B0.26	20230613	WT	rep	1	F		24	45	No MG	MG free	0	0	24	71	2,002	517.2252835	0.258354287	0.201953158	16,239	5,624.77	0.346373929	0.302105755	IN	earlyOld	119.8801199	27.71106595
9	7	19M	M2	Brn01	B0.26	20230613	WT	rep	1	F		0	72	No MG	MG free	0	0	9	24	4,635	1,707.89	0.368475835	0.324048221	14,042	5,456.65	0.388594804	0.356710166	IN	earlyOld	0	51.27474719
10	1	19M	M2	Brn01	B0.26	20230613	WT	rep	1	F		0	43	No MG	MG free	0	0	18	10	1,798	762.9171278	0.424314309	0.41441977	12,680	4,305.23	0.339528902	0.324269474	IN	earlyOld	0	33.91167192
10	2	19M	M2	Brn01	B0.26	20230613	WT	rep	1	F		10	34	No MG	MG free	0	0	22	16	5,563	2,260.82	0.40640386	0.365835041	4,347	1,658.19	0.381456301	0.37226674	IN	earlyOld	17.97591228	78.21486082
11	1	19M	M2	Brn01	B	20230613	WT	rep	1	F		28	28	No MG	MG free	0	0	10	69	2,602	1,001.01	0.384706936	0.352178216	10,833	3,857.37	0.356076315	0.3001526	IN	earlyOld	107.6095311	25.84694914
11	2	19M	M2	Brn01	B	20230613	WT	rep	1	F		0	35	No MG	MG free	0	0	13	206	933	279.1053788	0.299148316	0.288937211	8,847	2,861.24	0.323413527	0.316571295	IN	earlyOld	0	39.56143325
11	3	19M	M2	Brn01	B	20230613	WT	rep	1	F		0	7	No MG	MG free	0	0	5	12	4,694	815.2508284	0.173679341	0.164400697	3,590	1,256.18	0.349911275	0.269153893	IN	earlyOld	0	19.49860724
11	4	19M	M2	Brn01	B	20230613	WT	rep	1	F		0	7	No MG	MG free	0	0	416	100	1,959	512.9716491	0.261853828	0.259090573	4,433	1,759.25	0.396853661	0.323758304	IN	earlyOld	0	15.79066095
11	5	19M	M2	Brn01	B	20230613	WT	rep	1	F		22	29	No MG	MG free	0	0	8	106	3,281	604.2572062	0.184168609	0.173121229	13,620	4,819.34	0.353843149	0.294453353	IN	earlyOld	67.05272783	21.29221733
11	6	19M	M2	Brn01	B	20230613	WT	rep	1	F		0	1	No MG	MG free	0	0	9	12	4,340	1,120.44	0.258165563	0.253131926	1,354	369.332158	0.272771165	0.268177301	IN	earlyOld	0	7.385524372
11	7	19M	M2	Brn01	B	20230613	WT	rep	1	F		0	8	No MG	MG free	0	0	48	75	5,285	1,063.27	0.201185729	0.194300756	3,405	1,070.69	0.314446952	0.29851988	IN	earlyOld	0	23.4948605
12	1	19M	M2	Brn01	B	20230613	WT	rep	1	F		0	22	No MG	MG free	0	0	19	2	7,224	1,008.07	0.139544195	0.127626464	11,241	3,401.97	0.302639031	0.265972376	IN	earlyOld	0	19.57121253
12	2	19M	M2	Brn01	B	20230613	WT	rep	1	F		18	16	No MG	MG free	0	0	35	4	2,627	609.6470584	0.232069683	0.226665139	9,423	2,426.56	0.257514944	0.242534518	IN	earlyOld	68.51922345	16.97973045
12	3	19M	M2	Brn01	B	20230613	WT	rep	1	F		28	31	No MG	MG free	0	0	25	4	735	287.145968	0.390674786	0.388258189	8,632	3,120.06	0.36145238	0.320622563	IN	earlyOld	380.952381	35.9128823
12	4	19M	M2	Brn01	B	20230613	WT	rep	1	F		17	28	No MG	MG free	0	0	8	3	3,318	574.8780045	0.173260399	0.160143435	4,876	1,426.02	0.292456651	0.289845109	IN	earlyOld	51.23568415	57.42411813
12	5	19M	M2	Brn01	B	20230613	WT	rep	1	F		0	7	One MG	MG tied	100	38.90020367	8	29	7,588	1,289.93	0.169996043	0.155703053	462	170.374655	0.368776309	0.354406029	IN	earlyOld	0	151.5151515
12	6	19M	M2	Brn01	B	20230613	WT	rep	1	F		0	45	One MG	MG free	52.0609319	0	48	6	93	30.04287788	0.323041698	0.332433045	7,509	2,808.37	0.374000805	0.336293578	IN	earlyOld	0	59.9280863
12	7	19M	M2	Brn01	B	20230613	WT	rep	1	F		0	7	No MG	MG free	0	0	18	4	5,678	1,019.40	0.179535746	0.167025253	2,279	685.0731515	0.300602524	0.294422835	IN	earlyOld	0	30.71522598
13	1	19M	M2	Brn01	B	20230613	WT	rep	1	F		0	40	One MG	MG tied	100	77.11386697	9	48	2,138	618.0884721	0.289096573	0.277393758	5,254	2,800.24	0.532973413	0.479545295	IN	earlyOld	0	76.1324705
13	2	19M	M2	Brn01	B	20230613	WT	rep	1	F		0	27	No MG	MG free	0	0	49	66	5,045	1,021.32	0.202441447	0.1899672	5,428	1,919.21	0.3535762	0.347203791	IN	earlyOld	0	49.74207811
13	3	19M	M2	Brn01	B	20230613	WT	rep	1	F		0	5	One MG	MG tied	88.54824166	8.746618575	29	6	2,034	667.159075	0.328003478	0.321538121	637	301.5349812	0.473367317	0.47162585	IN	earlyOld	0	78.49293564
13	4	19M	M2	Brn01	B	20230613	WT	rep	1	F		18	26	No MG	MG free	0	0	43	34	6,153	1,535.64	0.249575106	0.232204169	6,227	2,422.09	0.388965688	0.324505985	IN	earlyOld	29.25402243	41.75365344
13	5	19M	M2	Brn01	B	20230613	WT	rep	1	F		0	32	No MG	MG free	0	0	20	25	2,356	755.1843293	0.320536642	0.316945136	6,522	2,444.38	0.374789581	0.354558647	IN	earlyOld	0	49.06470408
13	6	19M	M2	Brn01	B	20230613	WT	rep	1	F		0	31	No MG	MG free	0	0	13	34	1,976	411.635508	0.208317565	0.200045779	7,454	3,179.99	0.426615355	0.355672538	IN	earlyOld	0	41.58840891
13	7	19M	M2	Brn01	B	20230613	WT	rep	1	F		0	22	No MG	MG free	0	0	23	118	191	62.35234615	0.326452074	0.317608923	6,713	2,820.43	0.420144362	0.371099412	IN	earlyOld	0	32.77223298
13	8	19M	M2	Brn01	B	20230613	WT	rep	1	F		14	40	No MG	MG free	0	0	21	36	2,493	696.5871672	0.279417235	0.267864496	9,595	3,061.65	0.319087897	0.312222481	IN	earlyOld	56.15724027	41.68837936
14	1	19M	S1	Brn01	B-1.46	20230613	WT	rep	1	F		0	0	No MG	MG free	0	0	19	11	4,173	1,225.99	0.293791394	0.260601193	3,159	588.3166553	0.186235092	0.181864649	IN	earlyOld	0	0
14	2	19M	S1	Brn01	B-1.46	20230613	WT	rep	1	F		0	16	No MG	MG free	0	0	6	252	182	53.06248575	0.29155212	0.281681538	9,089	2,813.93	0.309596992	0.260799587	IN	earlyOld	0	17.60369678
14	3	19M	S1	Brn01	B-1.46	20230613	WT	rep	1	F		29	24	No MG	MG free	0	0	25	90	3,474	955.4996717	0.275043083	0.253955901	11,151	3,163.61	0.283706361	0.259525448	IN	earlyOld	83.47725964	21.52273339
14	4	19M	S1	Brn01	B-1.46	20230613	WT	rep	1	F		0	27	No MG	MG free	0	0	20	74	4,981	1,162.99	0.233485089	0.206706345	11,358	4,170.39	0.367176803	0.302525371	IN	earlyOld	0	23.77179081
14	5	19M	S1	Brn01	B-1.46	20230613	WT	rep	1	F		0	11	No MG	MG free	0	0	16	1	5,031	1,134.64	0.225530346	0.205493242	10,878	2,895.64	0.266192174	0.254947752	IN	earlyOld	0	10.11215297
14	6	19M	S1	Brn01	B-1.46	20230613	WT	rep	1	F		2	14	No MG	MG free	0	0	24	8	3,617	1,009.74	0.279165371	0.253032744	4,079	1,229.92	0.301524613	0.282063007	IN	earlyOld	5.529444291	34.32213778
14	7	19M	S1	Brn01	B-1.46	20230613	WT	rep	1	F		0	33	No MG	MG free	0	0	9	5	2,638	634.3962612	0.240483799	0.211978331	17,451	5,904.61	0.338353559	0.279743642	IN	earlyOld	0	18.91009111
14	8	19M	S1	Brn01	B-1.46	20230613	WT	rep	1	F		24	21	No MG	MG free	0	0	10	21	2,575	639.4787519	0.248341263	0.217975125	9,781	3,052.93	0.312128895	0.270847648	IN	earlyOld	93.2038835	21.47019732
15	1	19M	S1	Brn01	B-1.46	20230613	WT	rep	1	F		15	44	No MG	MG free	0	0	18	35	4,837	1,191.57	0.24634553	0.224849313	13,483	3,645.03	0.270342808	0.251812011	IN	earlyOld	31.0109572	32.63368686
15	2	19M	S1	Brn01	B-1.46	20230613	WT	rep	1	F		0	23	No MG	MG free	0	0	16	28	3,156	870.0023507	0.275666144	0.251865417	4,992	1,514.45	0.303374885	0.292515457	IN	earlyOld	0	46.07371795
15	3	19M	S1	Brn01	B-1.46	20230613	WT	rep	1	F		0	7	No MG	MG free	0	0	9	22	5,768	1,267.58	0.219761611	0.192248419	3,018	872.7777833	0.289190783	0.239810795	IN	earlyOld	0	23.19416832
15	4	19M	S1	Brn01	B-1.46	20230613	WT	rep	1	F		22	39	No MG	MG free	0	0	13	19	3,964	966.4713359	0.243812143	0.239887089	9,859	2,787.73	0.282760152	0.268520623	IN	earlyOld	55.49949546	39.55776448
15	5	19M	S1	Brn01	B-1.46	20230613	WT	rep	1	F		14	35	One MG	MG free	25.61307902	0	10	17	649	143.1524835	0.220573935	0.214435034	10,600	3,573.20	0.337094011	0.276966512	IN	earlyOld	215.7164869	33.01886792
15	6	19M	S1	Brn01	B-1.46	20230613	WT	rep	1	F		0	22	One MG	MG tied	100	25.35885167	9	69	6,180	1,378.46	0.223052437	0.202609286	4,276	1,344.71	0.314478863	0.29901579	IN	earlyOld	0	51.44995323
15	7	19M	S1	Brn01	B-1.46	20230613	WT	rep	1	F		12	39	One MG	MG free	1.094890511	0	22	34	4,448	1,048.29	0.23567618	0.214038298	9,965	3,232.81	0.324416425	0.291111618	IN	earlyOld	26.97841727	39.13697943
15	8	19M	S1	Brn01	B-1.46	20230613	WT	rep	1	F		2	59	No MG	MG free	0	0	22	10	631	171.226032	0.271356628	0.262027919	11,622	3,521.08	0.30296716	0.288532853	IN	earlyOld	31.69572108	50.76578902
15	9	19M	S1	Brn01	B-1.46	20230613	WT	rep	1	F		0	12	No MG	MG free	0	0	28	4	2,727	653.8770735	0.239778905	0.227023728	3,778	1,077.75	0.285269062	0.277088583	IN	earlyOld	0	31.76283748
15	10	19M	S1	Brn01	B-1.46	20230613	WT	rep	1	F		19	34	No MG	MG free	0	0	21	13	2,492	638.4493782	0.25619959	0.247699708	12,595	3,453.81	0.274220483	0.258251309	IN	earlyOld	76.24398074	26.99483922
15	11	19M	S1	Brn01	B-1.46	20230613	WT	rep	1	F		19	27	No MG	MG free	0	0	16	35	4,874	957.4646984	0.196443311	0.184481576	10,337	3,252.13	0.314611049	0.252491027	IN	earlyOld	38.98235535	26.11976395
15	12	19M	S1	Brn01	B-1.46	20230613	WT	rep	1	F		5	12	No MG	MG free	0	0	41	5	3,741	706.5652406	0.188870687	0.172335394	3,839	1,074.29	0.27983583	0.269558251	IN	earlyOld	13.36541032	31.25814014
16	1	19M	S1	Brn01	B-1.46	20230613	WT	rep	1	F		14	3	No MG	MG free	0	0	36	3	3,058	883.3431908	0.288863045	0.279209584	2,643	787.3230638	0.297889922	0.295613021	IN	earlyOld	45.78155657	11.3507378
16	2	19M	S1	Brn01	B-1.46	20230613	WT	rep	1	F		0	76	No MG	MG free	0	0	8	8	6,385	1,810.09	0.2834907	0.272144645	10,178	3,963.66	0.389434144	0.369787127	IN	earlyOld	0	74.67085871
16	3	19M	S1	Brn01	B-1.46	20230613	WT	rep	1	F		34	9	No MG	MG free	0	0	22	1	2,020	742.7050893	0.367675787	0.34256503	4,141	1,152.59	0.278337191	0.26994735	IN	earlyOld	168.3168317	21.73388071
16	4	19M	S1	Brn01	B-1.46	20230613	WT	rep	1	F		25	38	No MG	MG free	0	0	6	10	2,695	789.5131153	0.292954774	0.283932239	6,171	2,262.87	0.366694661	0.343076229	IN	earlyOld	92.76437848	61.57835035
16	5	19M	S1	Brn01	B-1.46	20230613	WT	rep	1	F		28	10	No MG	MG free	0	0	9	22	3,257	1,428.44	0.438574854	0.375524521	1,892	626.1498438	0.330946006	0.316166937	IN	earlyOld	85.96868284	52.85412262
16	6	19M	S1	Brn01	B-1.46	20230613	WT	rep	1	F		0	14	No MG	MG free	0	0	53	8	4,073	1,217.09	0.29881991	0.281658649	3,657	1,192.83	0.326177637	0.321629673	IN	earlyOld	0	38.28274542
16	7	19M	S1	Brn01	B-1.46	20230613	WT	rep	1	F		19	52	No MG	MG free	0	0	6	53	79	20.55754931	0.260222143	0.252567336	6,128	2,756.31	0.449790218	0.407095432	IN	earlyOld	2,405.06	84.85639687
17	1	19M	S1	Brn01	B0.26	20230613	WT	rep	1	F		11	28	No MG	MG free	0	0	6	2	4,023	1,138.10	0.282897597	0.273121238	7,340	2,283.45	0.31109687	0.293446243	IN	earlyOld	27.34277902	38.14713896
17	2	19M	S1	Brn01	B0.26	20230613	WT	rep	1	F		0	44	No MG	MG free	0	0	9	4	2,600	799.5291218	0.307511201	0.296787977	10,389	3,692.50	0.355424085	0.344869167	IN	earlyOld	0	42.35248821
17	3	19M	S1	Brn01	B0.26	20230613	WT	rep	1	F		0	59	No MG	MG free	0	0	38	31	1,758	914.2214684	0.520034965	0.532478809	12,075	4,616.20	0.38229371	0.346242458	IN	earlyOld	0	48.86128364
17	4	19M	S1	Brn01	B0.26	20230613	WT	rep	1	F		0	27	No MG	MG free	0	0	30	70	3,455	1,037.97	0.300426742	0.280453205	5,533	1,749.01	0.316105823	0.308392465	IN	earlyOld	0	48.79812037
17	5	19M	S1	Brn01	B0.26	20230613	WT	rep	1	F		0	28	No MG	MG free	0	0	8	10	2,491	1,243.32	0.499126275	0.426230252	7,969	3,086.65	0.387331908	0.3545205	IN	earlyOld	0	35.13615259
17	6	19M	S1	Brn01	B0.26	20230613	WT	rep	1	F		10	11	No MG	MG free	0	0	8	35	3,847	1,509.41	0.392360442	0.376867324	4,471	1,326.27	0.296638737	0.28052187	IN	earlyOld	25.99428126	24.60299709
17	7	19M	S1	Brn01	B0.26	20230613	WT	rep	1	F		0	45	No MG	MG free	0	0	16	8	5,397	2,134.16	0.395434242	0.361524373	8,812	3,340.42	0.37907661	0.347585261	IN	earlyOld	0	51.06672719
17	8	19M	S1	Brn01	B0.26	20230613	WT	rep	1	F		13	34	No MG	MG free	0	0	8	4	4,167	1,804.66	0.433083878	0.356473655	5,647	2,962.94	0.524693525	0.534081042	IN	earlyOld	31.1975042	60.20896051
17	9	19M	S1	Brn01	B0.26	20230613	WT	rep	1	F		0	20	No MG	MG free	0	0	23	6	6,796	1,970.93	0.29001308	0.268085748	6,454	2,153.47	0.333664197	0.2830396	IN	earlyOld	0	30.98853424
17	10	19M	S1	Brn01	B0.26	20230613	WT	rep	1	F		14	62	No MG	MG free	0	0	27	4	2,401	890.4220036	0.370854645	0.325658053	12,621	4,392.01	0.347992394	0.319363713	IN	earlyOld	58.3090379	49.12447508
17	11	19M	S1	Brn01	B0.26	20230613	WT	rep	1	F		0	67	No MG	MG free	0	0	31	19	5,409	1,603.79	0.296503973	0.274052024	13,147	5,705.06	0.433943701	0.36483559	IN	earlyOld	0	50.9621967
18	1	19M	S1	Brn01	B0.26	20230613	WT	rep	1	F		0	47	No MG	MG free	0	0	7	25	2,224	689.0626081	0.309830309	0.300877392	9,969	4,806.24	0.482118832	0.475745797	IN	earlyOld	0	47.14615307
18	2	19M	S1	Brn01	B0.26	20230613	WT	rep	1	F		0	49	No MG	MG free	0	0	6	25	4,834	1,926.38	0.39850573	0.367818713	12,298	5,957.62	0.48443816	0.500022888	IN	earlyOld	0	39.84387705
18	3	19M	S1	Brn01	B0.26	20230613	WT	rep	1	F		11	20	No MG	MG free	0	0	16	5	7,522	2,257.93	0.300176931	0.281177998	6,906	2,800.73	0.405550797	0.334416717	IN	earlyOld	14.62377027	28.96032436
18	4	19M	S1	Brn01	B0.26	20230613	WT	rep	1	F		0	55	No MG	MG free	0	0	12	13	4,016	1,348.34	0.33574095	0.307164103	18,249	6,257.14	0.342876003	0.326436251	IN	earlyOld	0	30.13863773
18	5	19M	S1	Brn01	B0.26	20230613	WT	rep	1	F		0	68	No MG	MG free	0	0	18	10	4,361	1,336.83	0.30654276	0.292248428	13,810	5,499.17	0.398201759	0.373540848	IN	earlyOld	0	49.23968139
18	6	19M	S1	Brn01	B0.26	20230613	WT	rep	1	F		0	33	No MG	MG free	0	0	24	58	6,443	1,846.07	0.286522785	0.279774159	7,378	3,100.74	0.420267915	0.377203017	IN	earlyOld	0	44.72756845
18	7	19M	S1	Brn01	B0.26	20230613	WT	rep	1	F		0	56	No MG	MG free	0	0	8	74	5,474	1,709.84	0.312355811	0.280369282	10,476	4,450.96	0.424872466	0.380498976	IN	earlyOld	0	53.45551737
18	8	19M	S1	Brn01	B0.26	20230613	WT	rep	1	F		0	7	No MG	MG free	0	0	6	27	6,799	1,850.98	0.272242929	0.253398955	4,500	1,263.16	0.280701969	0.257907987	IN	earlyOld	0	15.55555556
18	9	19M	S1	Brn01	B0.26	20230613	WT	rep	1	F		24	27	No MG	MG free	0	0	13	4	2,525	1,013.87	0.40153348	0.380918592	5,943	2,110.20	0.35507252	0.334874481	IN	earlyOld	95.04950495	45.4316002
18	10	19M	S1	Brn01	B0.26	20230613	WT	rep	1	F		0	75	No MG	MG free	0	0	9	7	436	92.57138932	0.2123197	0.204821855	11,708	4,270.40	0.364741842	0.355138481	IN	earlyOld	0	64.05876324
18	11	19M	S1	Brn01	B0.26	20230613	WT	rep	1	F		0	44	No MG	MG free	0	0	6	8	4,118	1,167.30	0.283462803	0.282230884	19,690	6,689.55	0.339743772	0.306630045	IN	earlyOld	0	22.34636872
18	12	19M	S1	Brn01	B0.26	20230613	WT	rep	1	F		37	24	No MG	MG free	0	0	52	55	2,195	573.3336386	0.261199835	0.226123452	6,937	2,507.05	0.361402741	0.306904703	IN	earlyOld	168.5649203	34.59708808
18	13	19M	S1	Brn01	B0.26	20230613	WT	rep	1	F		29	22	No MG	MG free	0	0	25	1	448	125.7226215	0.280630852	0.276157767	7,020	2,347.27	0.334368586	0.301045239	IN	earlyOld	647.3214286	31.33903134
19	1	19M	S1	Brn01	B0.26	20230613	WT	rep	1	F		0	10	No MG	MG free	0	0	9	10	2,285	594.2311894	0.260057413	0.249507897	19,092	5,360.17	0.280754786	0.276081473	IN	earlyOld	0	5.237795935
19	2	19M	S1	Brn01	B0.26	20230613	WT	rep	1	F		0	8	No MG	MG free	0	0	8	6	6,675	1,611.34	0.24139886	0.224780649	4,229	1,056.06	0.249719767	0.230518043	IN	earlyOld	0	18.91700166
19	3	19M	S1	Brn01	B0.26	20230613	WT	rep	1	F		0	11	No MG	MG free	0	0	29	109	2,152	693.2257879	0.322130942	0.298146039	10,858	3,129.69	0.288238456	0.276600301	IN	earlyOld	0	10.13077915
19	4	19M	S1	Brn01	B0.26	20230613	WT	rep	1	F		2	16	No MG	MG free	0	0	8	2	2,178	657.4057068	0.301839168	0.258106351	9,111	3,158.10	0.346624966	0.290989548	IN	earlyOld	9.182736455	17.56118977
19	5	19M	S1	Brn01	B0.26	20230613	WT	rep	1	F		11	9	No MG	MG free	0	0	14	5	2,638	647.1891509	0.245333264	0.234058142	6,011	1,633.84	0.27180885	0.245510027	IN	earlyOld	41.69825625	14.97255032
19	6	19M	S1	Brn01	B0.26	20230613	WT	rep	1	F		0	8	No MG	MG free	0	0	8	10	4,710	1,270.49	0.269742685	0.245410845	7,683	2,052.21	0.267110732	0.257076383	IN	earlyOld	0	10.41259925
19	7	19M	S1	Brn01	B0.26	20230613	WT	rep	1	F		0	4	No MG	MG free	0	0	29	5	5,244	1,529.92	0.29174761	0.279819936	1,738	573.7129625	0.330099518	0.28429085	IN	earlyOld	0	23.01495972
20	1	19M	S1	Brn01	B	20230613	WT	rep	1	F		0	137	No MG	MG free	0	0	31	172	2,434	705.2878311	0.289764926	0.270893425	9,402	4,180.18	0.444605888	0.439291984	IN	earlyOld	0	145.7136779
20	2	19M	S1	Brn01	B	20230613	WT	rep	1	F		0	35	No MG	MG free	0	0	37	14	2,629	1,401.78	0.533199485	0.433463037	2,424	933.3359281	0.385039574	0.381612867	IN	earlyOld	0	144.3894389
20	3	19M	S1	Brn01	B	20230613	WT	rep	1	F		0	35	No MG	MG free	0	0	28	7	5,880	1,198.60	0.203843078	0.186129555	2,909	1,457.41	0.500999571	0.483840704	IN	earlyOld	0	120.3162599
20	4	19M	S1	Brn01	B	20230613	WT	rep	1	F		0	27	No MG	MG free	0	0	26	4	4,390	1,143.61	0.260503534	0.261661708	1,899	933.1245904	0.491376825	0.482246131	IN	earlyOld	0	142.1800948
20	5	19M	S1	Brn01	B	20230613	WT	rep	1	F		19	139	One MG	MG free	5.540166205	0	57	5	2,783	872.057587	0.31335163	0.308827341	17,281	7,536.32	0.436104201	0.408598453	IN	earlyOld	68.2716493	80.43516
20	6	19M	S1	Brn01	B	20230613	WT	rep	1	F		30	16	No MG	MG free	0	0	17	51	6,633	1,162.43	0.175248919	0.16208896	1,046	392.2441905	0.374994446	0.368123889	IN	earlyOld	45.22840344	152.9636711
20	7	19M	S1	Brn01	B	20230613	WT	rep	1	F		36	110	No MG	MG free	0	0	28	87	4,786	893.3486689	0.186658727	0.17744717	14,252	5,893.57	0.413525717	0.398245215	IN	earlyOld	75.21938989	77.18214987
20	8	19M	S1	Brn01	B	20230613	WT	rep	1	F		30	52	No MG	MG free	0	0	12	40	5,326	1,167.99	0.219299096	0.198870838	6,992	2,674.29	0.382477909	0.342946529	IN	earlyOld	56.32745024	74.37070938
20	9	19M	S1	Brn01	B	20230613	WT	rep	1	F		0	47	One MG	MG free	54.30579965	0	14	6	1,806	820.7174946	0.454439366	0.430579066	5,151	1,918.21	0.372396243	0.349477381	IN	earlyOld	0	91.24441856
20	10	19M	S1	Brn01	B	20230613	WT	rep	1	F		0	26	No MG	MG free	0	0	15	32	7,855	774.3466703	0.098580098	0.088212408	2,001	704.335256	0.351991632	0.351026177	IN	earlyOld	0	129.9350325
21	1	19M	S1	Brn01	B	20230613	WT	rep	1	F		33	113	No MG	MG free	0	0	46	3	4,759	851.5527275	0.178935223	0.167162582	13,554	4,496.07	0.331715473	0.322026402	IN	earlyOld	69.3422988	83.37022281
21	2	19M	S1	Brn01	B	20230613	WT	rep	1	F		0	101	No MG	MG free	0	0	39	8	8,480	835.7973911	0.098561013	0.089143209	11,423	6,088.49	0.533003042	0.502105772	IN	earlyOld	0	88.41810383
21	3	19M	S1	Brn01	B	20230613	WT	rep	1	F		0	6	One MG	MG free	13.38851022	0	7	6	7,712	1,090.41	0.141391571	0.129091322	879	274.0043186	0.311722774	0.303974986	IN	earlyOld	0	68.25938567
22	1	18M	Cg1	Brn01	B0.02	20231116	WT	rep	1	F		0	11	No MG	MG free	0	0	11	16	4,340	1,576.60	0.363272424	0.320241094	3,563	497.1726563	0.139537653	0.099794004	IN	earlyOld	0	30.87285995
22	2	18M	Cg1	Brn01	B0.02	20231116	WT	rep	1	F		0	42	One MG	MG free	39.02439024	0	29	11	131	26.16284426	0.199716368	0.162020296	7,328	1,233.14	0.168277418	0.1401999	IN	earlyOld	0	57.31441048
22	3	18M	Cg1	Brn01	B0.02	20231116	WT	rep	1	F		0	27	No MG	MG free	0	0	20	181	3,829	1,524.79	0.39822068	0.349691004	5,162	1,644.13	0.31850617	0.214938581	IN	earlyOld	0	52.30530802
23	1	18M	Cg1	Brn01	B0.02	20231116	WT	rep	1	F		0	30	No MG	MG free	0	0	30	10	6,005	1,954.36	0.325455737	0.256748289	11,129	1,366.93	0.122825919	0.104119934	IN	earlyOld	0	26.95659987
23	2	18M	Cg1	Brn01	B0.02	20231116	WT	rep	1	F		39	77	No MG	MG free	0	0	41	12	5,351	2,059.79	0.384935059	0.320225835	14,559	2,452.68	0.168464909	0.119508661	IN	earlyOld	72.88357316	52.88824782
23	3	18M	Cg1	Brn01	B0.02	20231116	WT	rep	1	F		39	60	No MG	MG free	0	0	29	8	6,250	1,018.23	0.162916824	0.119569696	12,053	2,316.78	0.192215664	0.145616844	IN	earlyOld	62.4	49.78013773
23	4	18M	Cg1	Brn01	B0.02	20231116	WT	rep	1	F		23	39	No MG	MG free	0	0	7	4	2,856	1,172.70	0.410609465	0.355458915	13,755	1,514.49	0.110104939	0.091783017	IN	earlyOld	80.53221289	28.35332606
23	5	18M	Cg1	Brn01	B0.02	20231116	WT	rep	1	F		0	76	No MG	MG free	0	0	25	7	180	76.05740437	0.422541135	0.387808055	16,909	3,098.66	0.183255319	0.145876244	IN	earlyOld	0	44.94647821
23	6	18M	Cg1	Brn01	B0.02	20231116	WT	rep	1	F		32	84	No MG	MG free	0	0	25	5	2,028	168.6517129	0.083161594	0.068925001	15,291	3,241.13	0.211963124	0.159433886	IN	earlyOld	157.790927	54.93427506
23	7	18M	Cg1	Brn01	B0.02	20231116	WT	rep	1	F		0	49	No MG	MG free	0	0	20	8	24	1.058197908	0.04409158	0.047333486	16,342	2,404.07	0.14710968	0.115419239	IN	earlyOld	0	29.98409007
24	1	18M	Cg1	Brn01	B0.02	20231116	WT	rep	1	F		0	18	No MG	MG free	0	0	14	41	210	14.28747999	0.068035619	0.061844815	3,771	695.9243617	0.18454637	0.137354091	IN	earlyOld	0	47.7326969
24	2	18M	Cg1	Brn01	B0.02	20231116	WT	rep	1	F		28	42	No MG	MG free	0	0	25	42	4,933	1,091.56	0.221276765	0.168436714	7,704	1,125.81	0.146133771	0.100419626	IN	earlyOld	56.76059193	54.51713396
24	3	18M	Cg1	Brn01	B0.02	20231116	WT	rep	1	F		0	18	No MG	MG free	0	0	32	172	332	24.29935146	0.073190818	0.065735869	3,368	415.3539792	0.123323628	0.082322426	IN	earlyOld	0	53.44418052
24	4	18M	Cg1	Brn01	B0.02	20231116	WT	rep	1	F		16	41	No MG	MG free	0	0	14	40	2,093	563.7741662	0.269361761	0.196597233	9,420	1,226.87	0.130241486	0.100099184	IN	earlyOld	76.44529384	43.52441614
24	5	18M	Cg1	Brn01	B0.02	20231116	WT	rep	1	F		47	56	No MG	MG free	0	0	31	9	6,816	1,595.17	0.234032768	0.181460291	13,519	1,958.03	0.144835774	0.097108416	IN	earlyOld	68.95539906	41.42318219
24	6	18M	Cg1	Brn01	B0.02	20231116	WT	rep	1	F		34	46	No MG	MG free	0	0	32	16	6,218	1,399.66	0.225098487	0.173266187	10,208	1,585.85	0.155353929	0.105851837	IN	earlyOld	54.6799614	45.06269592
24	7	18M	Cg1	Brn01	B0.02	20231116	WT	rep	1	F		4	25	No MG	MG free	0	0	23	6	470	89.66256213	0.190771409	0.137468532	3,716	695.719173	0.187222598	0.113923855	IN	earlyOld	85.10638298	67.27664155
24	8	18M	Cg1	Brn01	B0.02	20231116	WT	rep	1	F		31	47	No MG	MG free	0	0	17	1	4,526	1,129.04	0.249455896	0.180376902	9,716	1,508.37	0.155245769	0.113939114	IN	earlyOld	68.49315068	48.37381639
24	9	18M	Cg1	Brn01	B0.02	20231116	WT	rep	1	F		47	70	No MG	MG free	0	0	49	17	7,960	1,532.62	0.192539765	0.132219419	17,600	2,008.31	0.114108542	0.079453729	IN	earlyOld	59.04522613	39.77272727
25	1	18M	Cg1	Brn01	B0.02	20231116	WT	rep	1	F		0	3	No MG	MG free	0	0	27	68	7,487	2,438.87	0.325746714	0.249614716	256	49.31332872	0.19263019	0.177538723	IN	earlyOld	0	117.1875
25	2	18M	Cg1	Brn01	B0.02	20231116	WT	rep	1	F		57	113	No MG	MG free	0	0	7	38	3,632	1,440.42	0.396591978	0.353688866	19,635	3,380.98	0.172191502	0.12390326	IN	earlyOld	156.938326	57.55029284
25	3	18M	Cg1	Brn01	B0.02	20231116	WT	rep	1	F		0	39	No MG	MG free	0	0	10	34	33	2.470054179	0.074850127	0.07755398	5,455	1,092.61	0.200294646	0.16826123	IN	earlyOld	0	71.49404216
25	4	18M	Cg1	Brn01	B0.02	20231116	WT	rep	1	F		33	95	No MG	MG free	0	0	46	26	4,064	768.8271008	0.189179897	0.136858165	11,635	2,629.40	0.225990211	0.17556268	IN	earlyOld	81.2007874	81.65019338
25	5	18M	Cg1	Brn01	B0.02	20231116	WT	rep	1	F		0	53	One MG	MG tied	66.58338538	2.248594628	11	5	9,153	2,235.15	0.244198921	0.173434049	10,450	2,571.54	0.246080428	0.163485155	IN	earlyOld	0	50.71770335
25	6	18M	Cg1	Brn01	B0.02	20231116	WT	rep	1	F		14	41	No MG	MG free	0	0	24	37	15,334	3,337.78	0.217672026	0.154833302	8,703	1,533.37	0.176188858	0.112092778	IN	earlyOld	9.130037824	47.11019189
25	7	18M	Cg1	Brn01	B0.02	20231116	WT	rep	1	F		34	59	No MG	MG free	0	0	36	30	1,963	180.0099491	0.091701451	0.082154572	13,405	2,299.98	0.171576459	0.113252461	IN	earlyOld	173.2042792	44.01342783
25	8	18M	Cg1	Brn01	B0.02	20231116	WT	rep	1	F		64	116	No MG	MG free	0	0	16	40	7,840	1,973.07	0.251667484	0.202807665	26,565	3,646.57	0.137269695	0.096871898	IN	earlyOld	81.63265306	43.66647845
26	1	18M	Cg1	Brn01	B0.02	20231116	WT	rep	1	F		13	38	No MG	MG free	0	0	14	5	1,908	410.6140376	0.215206519	0.160860613	6,368	1,867.52	0.293266372	0.234409094	IN	earlyOld	68.13417191	59.67336683
26	2	18M	Cg1	Brn01	B0.02	20231116	WT	rep	1	F		0	32	No MG	MG free	0	0	9	2	6,653	1,557.05	0.234036683	0.178179592	8,598	1,200.09	0.139578279	0.102189668	IN	earlyOld	0	37.21795766
26	3	18M	Cg1	Brn01	B0.02	20231116	WT	rep	1	F		33	30	No MG	MG free	0	0	9	54	3,871	1,085.23	0.28034853	0.228107117	6,473	784.5951022	0.121210428	0.086335547	IN	earlyOld	85.24928959	46.34636181
26	4	18M	Cg1	Brn01	B0.02	20231116	WT	rep	1	F		0	43	No MG	MG free	0	0	77	33	1,958	191.0467996	0.097572421	0.080262452	8,044	1,286.13	0.159886981	0.131197065	IN	earlyOld	0	53.45599204
27	1	18M	Cg1	Brn01	B0.02	20231116	WT	rep	1	F		0	12	No MG	MG free	0	0	30	16	5	0.382696275	0.076539255	0.079354543	4,960	376.4873736	0.075904712	0.063920043	IN	earlyOld	0	24.19354839
27	2	18M	Cg1	Brn01	B0.02	20231116	WT	rep	1	F		0	35	No MG	MG free	0	0	9	11	8,974	947.2323353	0.105552968	0.078095675	9,200	1,409.72	0.15323042	0.086655982	IN	earlyOld	0	38.04347826
27	3	18M	Cg1	Brn01	B0.02	20231116	WT	rep	1	F		0	31	No MG	MG free	0	0	47	15	4,812	477.8845047	0.099310994	0.077698939	7,024	1,042.81	0.148463271	0.083009079	IN	earlyOld	0	44.13439636
28	1	18M	Cg1	Brn01	B0.02	20231116	WT	rep	1	F		33	36	One MG	MG free	13.62359551	0	31	9	6,542	1,405.15	0.214789048	0.170366973	8,814	1,087.61	0.123396	0.093400471	IN	earlyOld	50.44328951	40.84411164
28	2	18M	Cg1	Brn01	B0.02	20231116	WT	rep	1	F		46	73	No MG	MG free	0	0	48	22	9,565	2,340.76	0.244721207	0.195857182	16,089	2,293.41	0.142545207	0.102998398	IN	earlyOld	48.09200209	45.37261483
28	3	18M	Cg1	Brn01	B0.02	20231116	WT	rep	1	F		1	10	No MG	MG free	0	0	12	3	594	48.40473036	0.081489445	0.074097812	5,596	593.5971779	0.106075264	0.092179753	IN	earlyOld	16.83501684	17.86990708
28	4	18M	Cg1	Brn01	B0.02	20231116	WT	rep	1	F		10	15	No MG	MG free	0	0	24	30	2,377	256.5526057	0.10793126	0.083916992	4,839	683.2412605	0.141194722	0.097291522	IN	earlyOld	42.06983593	30.99814011
28	5	18M	Cg1	Brn01	B0.02	20231116	WT	rep	1	F		45	42	No MG	MG free	0	0	44	2	6,981	1,594.62	0.228422334	0.166468292	12,184	1,589.92	0.13049222	0.095841914	IN	earlyOld	64.46067899	34.47143795
28	6	18M	Cg1	Brn01	B0.02	20231116	WT	rep	1	F		0	30	No MG	MG free	0	0	45	6	8	0.768108644	0.09601358	0.103273064	8,503	1,234.65	0.14520124	0.112260625	IN	earlyOld	0	35.28166529
28	7	18M	Cg1	Brn01	B0.02	20231116	WT	rep	1	F		0	16	No MG	MG free	0	0	40	6	3,223	876.6613872	0.272001671	0.229167625	5,370	571.6564588	0.106453717	0.083176926	IN	earlyOld	0	29.79515829
28	8	18M	Cg1	Brn01	B0.02	20231116	WT	rep	1	F		32	77	No MG	MG free	0	0	21	4	6,415	1,436.31	0.223898835	0.158716723	14,005	2,616.28	0.186810134	0.135904476	IN	earlyOld	49.88308652	54.98036416
28	9	18M	Cg1	Brn01	B0.02	20231116	WT	rep	1	F		0	43	No MG	MG free	0	0	9	28	5,228	1,241.69	0.237507222	0.179736018	10,358	1,798.56	0.173639789	0.137071788	IN	earlyOld	0	41.51380575
28	10	18M	Cg1	Brn01	B0.02	20231116	WT	rep	1	F		36	53	No MG	MG free	0	0	19	58	112	10.66283664	0.095203899	0.087235831	11,503	1,821.27	0.158330201	0.107804991	IN	earlyOld	3,214.29	46.07493697
28	11	18M	Cg1	Brn01	B0.02	20231116	WT	rep	1	F		0	27	No MG	MG free	0	0	32	4	109	6.90083164	0.063310382	0.062127108	11,952	2,883.09	0.241222465	0.122178987	IN	earlyOld	0	22.59036145
29	1	18M	Cg1	Brn02	B0.02	20231116	WT	rep	2	F		15	66	One MG	MG free	31.33116883	0	29	11	2,031	629.8370033	0.310111769	0.261127651	12,848	3,906.36	0.304044175	0.206607163	IN	earlyOld	73.85524372	51.36986301
29	2	18M	Cg1	Brn02	B0.02	20231116	WT	rep	2	F		0	62	No MG	MG free	0	0	30	25	3,942	1,596.56	0.405013092	0.356542319	13,360	3,078.70	0.230441444	0.177859157	IN	earlyOld	0	46.40718563
29	3	18M	Cg1	Brn02	B0.02	20231116	WT	rep	2	F		0	55	No MG	MG free	0	0	31	64	6,041	1,976.53	0.327186547	0.275013357	7,996	1,856.84	0.232221703	0.200549319	IN	earlyOld	0	68.7843922
30	1	18M	Cg1	Brn02	B0.02	20231116	WT	rep	2	F		0	78	No MG	MG free	0	0	20	4	883	128.2689861	0.14526499	0.135835811	18,744	4,558.19	0.243181254	0.1787747	IN	earlyOld	0	41.61331626
31	1	18M	Cg1	Brn02	B0.02	20231116	WT	rep	2	F		0	36	No MG	MG free	0	0		3	227	26.88856333	0.118451821	0.116853587	8,603	2,236.34	0.259949221	0.177378505	IN	earlyOld	0	41.84586772
32	1	18M	Cg1	Brn02	B0.02	20231116	WT	rep	2	F		0	29	No MG	MG free	0	0	7	95	6	0.904112302	0.150685384	0.167284653	6,171	2,113.02	0.342410763	0.230121315	IN	earlyOld	0	46.99400421
32	2	18M	Cg1	Brn02	B0.02	20231116	WT	rep	2	F		0	62	No MG	MG free	0	0	9	2	6	1.130312048	0.188385341	0.192767218	8,504	2,173.85	0.255626565	0.199710086	IN	earlyOld	0	72.90686736
32	3	18M	Cg1	Brn02	B0.02	20231116	WT	rep	2	F		2	28	No MG	MG free	0	0	6	26	3,873	1,319.21	0.340615957	0.270603508	5,613	1,399.90	0.249402925	0.175013348	IN	earlyOld	5.16395559	49.8841974
32	4	18M	Cg1	Brn02	B0.02	20231116	WT	rep	2	F		0	62	No MG	MG free	0	0	8	342	6,278	1,892.56	0.301459366	0.232150763	11,516	2,879.03	0.250002479	0.191821158	IN	earlyOld	0	53.83813824
33	1	18M	Cg1	Brn02	B0.26	20231116	WT	rep	2	F		0	50	No MG	MG free	0	0	14	13	4,474	1,140.85	0.254996019	0.225497827	7,683	1,499.87	0.195219509	0.173266187	IN	earlyOld	0	65.07874528
33	2	18M	Cg1	Brn02	B0.26	20231116	WT	rep	2	F		22	82	No MG	MG free	0	0	34	34	3,915	1,641.16	0.419198138	0.372373551	11,948	2,549.37	0.213372019	0.1714046	IN	earlyOld	56.19412516	68.63073318
33	3	18M	Cg1	Brn02	B0.26	20231116	WT	rep	2	F		41	109	One MG	MG free	50.46801872	0	8	24	4,517	1,388.36	0.307363694	0.269993126	14,802	3,868.89	0.261375835	0.204547182	IN	earlyOld	90.76820899	73.63869747
33	4	18M	Cg1	Brn02	B0.26	20231116	WT	rep	2	F		31	55	No MG	MG free	0	0	21	12	2,868	830.9839016	0.289743341	0.243259326	10,798	2,838.38	0.262862085	0.171023116	IN	earlyOld	108.0892608	50.9353584
34	1	18M	Cg1	Brn02	B0.26	20231116	WT	rep	2	F		0	5	No MG	MG free	0	0	13	62	264	27.67447919	0.104827573	0.083604179	5,690	400.286687	0.070349154	0.060593575	IN	earlyOld	0	8.787346221
34	2	18M	Cg1	Brn02	B0.26	20231116	WT	rep	2	F		2	27	No MG	MG free	0	0	35	5	1,416	71.02827513	0.050161211	0.046585795	5,117	1,182.72	0.231135925	0.207820252	IN	earlyOld	14.12429379	52.76529216
34	3	18M	Cg1	Brn02	B0.26	20231116	WT	rep	2	F		1	5	No MG	MG free	0	0	7	8	335	22.27196152	0.066483467	0.062806133	3,607	318.5541319	0.088315534	0.081940949	IN	earlyOld	29.85074627	13.86193513
34	4	18M	Cg1	Brn02	B0.26	20231116	WT	rep	2	F		1	17	No MG	MG free	0	0	20	30	1,348	114.6881972	0.085080265	0.0801709	5,824	698.8295418	0.119991336	0.084672309	IN	earlyOld	7.418397626	29.18956044
34	5	18M	Cg1	Brn02	B0.26	20231116	WT	rep	2	F		9	24	No MG	MG free	0	0	23	1	9,065	1,028.57	0.113465976	0.091897458	5,763	552.3521786	0.095844556	0.084229805	IN	earlyOld	9.928295643	41.64497657
35	1	18M	Cg1	Brn02	B0.26	20231116	WT	rep	2	F		0	17	No MG	MG free	0	0	22	23	1,608	386.8948806	0.240606269	0.170794234	5,325	796.7972843	0.149633293	0.128786147	IN	earlyOld	0	31.92488263
35	2	18M	Cg1	Brn02	B0.26	20231116	WT	rep	2	F		6	56	No MG	MG free	0	0	7	12	5,023	1,434.52	0.285590779	0.211467162	10,602	2,519.47	0.237641049	0.173510343	IN	earlyOld	11.94505276	52.8202226
35	3	18M	Cg1	Brn02	B0.26	20231116	WT	rep	2	F		24	80	No MG	MG free	0	0	52	10	3,517	1,334.79	0.37952444	0.325963229	15,388	3,020.22	0.196270956	0.137972072	IN	earlyOld	68.23997725	51.98856252
35	4	18M	Cg1	Brn02	B0.26	20231116	WT	rep	2	F		34	121	One MG	MG free	14.54033771	0	20	5	5,733	2,043.05	0.356365822	0.286663622	22,022	6,064.69	0.275392408	0.192889303	IN	earlyOld	59.30577359	54.94505495
35	5	18M	Cg1	Brn02	B0.26	20231116	WT	rep	2	F		33	52	No MG	MG free	0	0	42	12	2,248	644.7487295	0.286809933	0.223666742	9,292	1,949.02	0.20975199	0.155458912	IN	earlyOld	146.797153	55.96211795
35	6	18M	Cg1	Brn02	B0.26	20231116	WT	rep	2	F		12	48	No MG	MG free	0	0	12	3	80	14.82285795	0.185285724	0.160997942	10,814	2,635.24	0.243687857	0.162920579	IN	earlyOld	1,500	44.38690586
36	1	18M	Cg1	Brn02	B0.26	20231116	WT	rep	2	F		26	6	No MG	MG free	0	0	50	2	4,902	482.3182272	0.098392131	0.092652783	2,928	244.7668119	0.083595223	0.073380634	IN	earlyOld	53.03957568	20.49180328
36	2	18M	Cg1	Brn02	B0.26	20231116	WT	rep	2	F		3	36	No MG	MG free	0	0	8	32	1,640	112.2503702	0.068445348	0.063675895	9,254	1,269.65	0.137199856	0.110734724	IN	earlyOld	18.29268293	38.90209639
36	3	18M	Cg1	Brn02	B0.26	20231116	WT	rep	2	F		8	3	No MG	MG free	0	0	34	20	8,422	502.0872519	0.059616154	0.053345542	3,848	229.8616926	0.059735367	0.051163502	IN	earlyOld	9.49893137	7.796257796
40	1	18M	M1	Brn01	B0.02	20231116	WT	rep	1	F		30	80	No MG	MG free	0	0	59	14	3,493	1,519.37	0.434975897	0.395681709	12,242	3,365.98	0.27495304	0.2040589	IN	earlyOld	85.88605783	65.34879922
40	2	18M	M1	Brn01	B0.02	20231116	WT	rep	1	F		2	34	No MG	MG free	0	0	16	87	76	26.79034089	0.352504485	0.24049744	8,280	1,381.48	0.166845286	0.131609067	IN	earlyOld	263.1578947	41.06280193
40	3	18M	M1	Brn01	B0.02	20231116	WT	rep	1	F		22	62	No MG	MG free	0	0	23	32	2,812	891.0466627	0.316872924	0.251361877	9,211	1,988.81	0.215916426	0.174753949	IN	earlyOld	78.23613087	67.31082401
40	4	18M	M1	Brn01	B0.02	20231116	WT	rep	1	F		25	52	No MG	MG free	0	0	23	96	5,910	1,653.09	0.279710492	0.221103221	12,044	2,059.92	0.171033274	0.128236815	IN	earlyOld	42.30118443	43.17502491
41	1	18M	M1	Brn01	B0.02	20231116	WT	rep	1	F		0	15	No MG	MG free	0	0	10	28	6,457	2,988.53	0.462834934	0.386213481	8,479	1,247.57	0.147136993	0.108865492	IN	earlyOld	0	17.69076542
41	2	18M	M1	Brn01	B0.02	20231116	WT	rep	1	F		46	72	No MG	MG free	0	0	45	65	2,084	207.4039218	0.099522035	0.095292591	11,907	2,735.40	0.229730538	0.160830095	IN	earlyOld	220.7293666	60.4686319
41	3	18M	M1	Brn01	B0.02	20231116	WT	rep	1	F		0	25	No MG	MG free	0	0	16	313	6,183	1,867.03	0.301962134	0.259685665	7,129	1,496.12	0.209863788	0.151400015	IN	earlyOld	0	35.06803198
42	1	18M	M1	Brn01	B0.02	20231116	WT	rep	1	F		0	30	No MG	MG free	0	0	26	11	7,873	2,483.45	0.315438553	0.254695952	7,150	2,459.89	0.344040702	0.228519112	IN	earlyOld	0	41.95804196
42	2	18M	M1	Brn01	B0.02	20231116	WT	rep	1	F		54	88	No MG	MG free	0	0	27	31	254	44.4390173	0.174956761	0.132753491	19,634	3,317.24	0.168953639	0.134111539	IN	earlyOld	2,125.98	44.82020984
42	3	18M	M1	Brn01	B0.02	20231116	WT	rep	1	F		0	36	No MG	MG free	0	0	30	2	24	3.396902449	0.141537602	0.143495843	7,676	1,296.14	0.168855778	0.139589533	IN	earlyOld	0	46.89942678
42	4	18M	M1	Brn01	B0.02	20231116	WT	rep	1	F		0	27	One MG	MG tied	86.8385346	0.271370421	22	5	6,344	1,568.03	0.247167965	0.182955667	8,376	2,415.07	0.288332188	0.159884036	IN	earlyOld	0	32.23495702
42	5	18M	M1	Brn01	B0.02	20231116	WT	rep	1	F		0	53	One MG	MG free	2.803738318	0	7	3	6,960	1,296.65	0.186300766	0.145967796	12,673	2,336.58	0.184374624	0.161768526	IN	earlyOld	0	41.82119467
43	1	18M	M1	Brn01	B0.02	20231116	WT	rep	1	F		0	13	No MG	MG free	0	0	38	6	1,951	254.268086	0.130327056	0.11977569	4,875	595.1513092	0.12208232	0.107331961	IN	earlyOld	0	26.66666667
43	2	18M	M1	Brn01	B0.02	20231116	WT	rep	1	F		0	78	No MG	MG free	0	0	40	5	3,046	764.2755326	0.250911206	0.215548947	13,370	2,867.82	0.214496645	0.161287859	IN	earlyOld	0	58.33956619
43	3	18M	M1	Brn01	B0.02	20231116	WT	rep	1	F		20	85	No MG	MG free	0	0	13	19	6,440	1,857.47	0.288426717	0.238620579	19,217	3,630.57	0.188925072	0.137041271	IN	earlyOld	31.05590062	44.23166988
44	1	18M	M1	Brn01	B0.02	20231116	WT	rep	1	F		40	69	No MG	MG free	0	0	32	2	6,025	1,413.96	0.234681376	0.170946822	17,844	2,721.00	0.152488004	0.115785457	IN	earlyOld	66.39004149	38.66845999
44	2	18M	M1	Brn01	B0.02	20231116	WT	rep	1	F		0	97	One MG	MG free	18.92417369	0	12	37	4,656	992.8827657	0.213248017	0.166582748	24,827	4,393.59	0.17696832	0.134050503	IN	earlyOld	0	39.07036694
44	3	18M	M1	Brn01	B0.02	20231116	WT	rep	1	F		32	81	No MG	MG free	0	0	28	38	4,421	869.5539485	0.196687163	0.16564431	23,237	3,813.77	0.164124966	0.12059968	IN	earlyOld	72.38181407	34.85820028
44	4	18M	M1	Brn01	B0.02	20231116	WT	rep	1	F		0	53	No MG	MG free	0	0	18	14	4,946	1,124.85	0.227425235	0.192889303	14,754	2,263.85	0.153440071	0.118806742	IN	earlyOld	0	35.92246171
44	5	18M	M1	Brn01	B0.02	20231116	WT	rep	1	F		32	52	No MG	MG free	0	0	13	5	53	4.844098561	0.091398086	0.06868086	18,605	2,504.27	0.134601774	0.112939648	IN	earlyOld	6,037.74	27.94947595
44	6	18M	M1	Brn01	B0.02	20231116	WT	rep	1	F		0	10	No MG	MG free	0	0	14	14	403	33.21695276	0.0824242	0.078744184	4,964	686.827573	0.138361719	0.097108416	IN	earlyOld	0	20.14504432
44	7	18M	M1	Brn01	B0.02	20231116	WT	rep	1	F		0	12	No MG	MG free	0	0	29	1	244	22.05178919	0.090376185	0.079148546	5,009	1,058.88	0.211395105	0.136369884	IN	earlyOld	0	23.95687762
44	8	18M	M1	Brn01	B0.02	20231116	WT	rep	1	F		29	61	No MG	MG free	0	0	22	28	3,615	305.9714962	0.084639418	0.067025252	20,799	3,134.35	0.150696976	0.121461816	IN	earlyOld	80.22130014	29.32833309
45	1	18M	M1	Brn01	B0.02	20231116	WT	rep	1	F		0	85	One MG	MG free	8.661825726	0	16	16	5,101	932.2801256	0.182764189	0.133005261	27,504	4,009.90	0.145793388	0.111146718	IN	earlyOld	0	30.9045957
45	2	18M	M1	Brn01	B0.02	20231116	WT	rep	1	F		33	38	No MG	MG free	0	0	16	35	257	45.86761285	0.178473202	0.118364234	13,453	2,011.87	0.149548053	0.112024106	IN	earlyOld	1,284.05	28.24648777
45	3	18M	M1	Brn01	B0.02	20231116	WT	rep	1	F		0	10	No MG	MG free	0	0	38	7	7,009	1,269.47	0.181120565	0.12793164	6,109	649.7847264	0.106365154	0.084512092	IN	earlyOld	0	16.36929121
45	4	18M	M1	Brn01	B0.02	20231116	WT	rep	1	F		0	2	No MG	MG free	0	0	7	19	4,578	704.5176167	0.153892009	0.105821319	3,622	319.5302207	0.088219277	0.08227665	IN	earlyOld	0	5.521811154
46	1	18M	M1	Brn01	B0.02	20231116	WT	rep	1	F		2	45	No MG	MG free	0	0	21	21	166	31.56076888	0.190125114	0.189440757	9,024	1,792.31	0.198615611	0.1428397	IN	earlyOld	120.4819277	49.86702128
46	2	18M	M1	Brn01	B0.02	20231116	WT	rep	1	F		8	42	No MG	MG free	0	0	21	42	3,136	682.1934088	0.217536164	0.178408489	10,534	1,956.60	0.185741717	0.152941182	IN	earlyOld	25.51020408	39.87089425
46	3	18M	M1	Brn01	B0.02	20231116	WT	rep	1	F		0	63	No MG	MG free	0	0	34	82	6,758	1,983.97	0.2935738	0.232150763	10,094	3,166.58	0.313709519	0.215686277	IN	earlyOld	0	62.41331484
46	4	18M	M1	Brn01	B0.02	20231116	WT	rep	1	F		35	46	No MG	MG free	0	0	17	58	5,385	1,533.60	0.284791894	0.224879831	9,139	1,765.85	0.193221301	0.15013352	IN	earlyOld	64.99535747	50.33373454
46	5	18M	M1	Brn01	B0.02	20231116	WT	rep	1	F		31	55	No MG	MG free	0	0	8	77	9,162	2,302.16	0.251272197	0.189074546	8,859	2,187.98	0.246978209	0.182230875	IN	earlyOld	33.83540712	62.08375663
47	1	18M	M1	Brn01	B0.02	20231116	WT	rep	1	F		36	43	No MG	MG free	0	0	19	36	4,680	1,356.91	0.289937281	0.230090797	9,407	1,311.69	0.139437641	0.108155951	IN	earlyOld	76.92307692	45.71064101
47	2	18M	M1	Brn01	B0.02	20231116	WT	rep	1	F		38	62	No MG	MG free	0	0	9	14	6,142	1,827.47	0.297536644	0.232272834	11,124	2,111.86	0.189846734	0.140459299	IN	earlyOld	61.86909801	55.735347
47	3	18M	M1	Brn01	B0.02	20231116	WT	rep	1	F		35	59	No MG	MG free	0	0	12	5	4,908	1,413.57	0.288012947	0.236285955	12,082	2,163.72	0.179086268	0.142198831	IN	earlyOld	71.31214344	48.83297467
47	4	18M	M1	Brn01	B0.02	20231116	WT	rep	1	F		0	25	No MG	MG free	0	0	12	15	5,263	1,577.21	0.299679733	0.232547492	5,339	1,248.53	0.23385071	0.177073315	IN	earlyOld	0	46.82524817
47	5	18M	M1	Brn01	B0.02	20231116	WT	rep	1	F		46	65	No MG	MG free	0	0	36	24	61	5.575494029	0.091401541	0.092019532	12,248	2,403.93	0.19627082	0.149706259	IN	earlyOld	7,540.98	53.06988896
47	6	18M	M1	Brn01	B0.02	20231116	WT	rep	1	F		0	17	No MG	MG free	0	0	9	14	1,042	152.4442665	0.14629968	0.134920269	7,499	885.2850994	0.118053754	0.100953691	IN	earlyOld	0	22.66968929
47	7	18M	M1	Brn01	B0.02	20231116	WT	rep	1	F		5	19	No MG	MG free	0	0	39	20	1,355	118.6012515	0.087528599	0.084946975	3,028	491.5915012	0.16234858	0.140520334	IN	earlyOld	36.900369	62.74768824
48	1	18M	M1	Brn01	B0.02	20231116	WT	rep	1	F		45	53	No MG	MG free	0	0	15	4	8,316	2,036.04	0.244833529	0.183642328	12,894	2,010.71	0.15594154	0.119111925	IN	earlyOld	54.11255411	41.10438964
48	2	18M	M1	Brn01	B0.02	20231116	WT	rep	1	F		0	23	No MG	MG free	0	0	14	3	8,311	1,854.10	0.223090469	0.162165254	5,394	1,834.58	0.340115038	0.182009608	IN	earlyOld	0	42.63997034
48	3	18M	M1	Brn01	B0.02	20231116	WT	rep	1	F		37	49	No MG	MG free	0	0	26	119	5,076	1,214.50	0.239263965	0.203189135	13,229	2,250.86	0.170146196	0.124040589	IN	earlyOld	72.89204098	37.03983672
48	4	18M	M1	Brn01	B0.02	20231116	WT	rep	1	F		0	7	No MG	MG free	0	0	28	10	6,784	1,369.73	0.201906467	0.155260548	2,927	421.2440227	0.143916646	0.133600369	IN	earlyOld	0	23.91527161
48	5	18M	M1	Brn01	B0.02	20231116	WT	rep	1	F		0	17	No MG	MG free	0	0	23	1	33	5.55562675	0.168352326	0.145311661	5,955	2,156.63	0.362154159	0.21139849	IN	earlyOld	0	28.54743913
49	1	18M	M1	Brn01	B0.02	20231116	WT	rep	1	F		5	35	No MG	MG free	0	0	7	12	947	118.2473641	0.124865221	0.111635007	6,962	1,379.11	0.198090369	0.177599758	IN	earlyOld	52.79831045	50.27291008
49	2	18M	M1	Brn01	B0.02	20231116	WT	rep	1	F		0	29	No MG	MG free	0	0	27	47	5,053	1,068.27	0.211412737	0.15498589	9,625	1,502.28	0.156081366	0.115197986	IN	earlyOld	0	30.12987013
49	3	18M	M1	Brn01	B0.02	20231116	WT	rep	1	F		25	50	No MG	MG free	0	0	27	33	7,666	1,822.63	0.237754747	0.198107883	15,300	2,411.31	0.157601906	0.111955442	IN	earlyOld	32.61153144	32.67973856
49	4	18M	M1	Brn01	B0.02	20231116	WT	rep	1	F		0	5	No MG	MG free	0	0	21	5	2	0.154451817	0.077225909	0.079194322	1,358	156.2852372	0.115084858	0.101167314	IN	earlyOld	0	36.81885125
49	5	18M	M1	Brn01	B0.02	20231116	WT	rep	1	F		0	7	No MG	MG free	0	0	14	7	2,814	296.3657589	0.105318322	0.098588541	2,367	514.943328	0.217551047	0.113649197	IN	earlyOld	0	29.57329954
49	6	18M	M1	Brn01	B0.02	20231116	WT	rep	1	F		0	22	No MG	MG free	0	0	11	3	4,704	830.4887778	0.176549485	0.122209504	6,473	843.2004734	0.130264247	0.109300375	IN	earlyOld	0	33.98733199
49	7	18M	M1	Brn01	B0.02	20231116	WT	rep	1	F		44	106	No MG	MG free	0	0	9	6	7,607	1,533.70	0.201617284	0.146059364	21,940	3,951.89	0.180122446	0.131227583	IN	earlyOld	57.84146181	48.3135825
49	8	18M	M1	Brn01	B0.02	20231116	WT	rep	1	F		1	29	No MG	MG free	0	0	40	30	4,596	285.1886782	0.062051497	0.052750438	6,420	1,461.09	0.227584746	0.137773708	IN	earlyOld	2.175805048	45.17133956
51	1	18M	M1	Brn02	B0.02	20231116	WT	rep	2	F		19	78	No MG	MG free	0	0	30	15	2,095	729.89076	0.348396544	0.29838255	14,818	4,045.29	0.272998456	0.212878615	IN	earlyOld	90.69212411	52.63868268
51	2	18M	M1	Brn02	B0.02	20231116	WT	rep	2	F		0	25	No MG	MG free	0	0	35	26	4,047	887.2899524	0.219246344	0.184901193	7,192	1,203.01	0.167270266	0.1541619	IN	earlyOld	0	34.76084538
51	3	18M	M1	Brn02	B0.02	20231116	WT	rep	2	F		0	30	No MG	MG free	0	0	12	81	48	5.659678059	0.11790996	0.106355384	10,387	2,056.19	0.197958307	0.161638826	IN	earlyOld	0	28.88225667
52	1	18M	M1	Brn02	B0.02	20231116	WT	rep	2	F		0	70	No MG	MG free	0	0	12	35	3,774	2,253.56	0.597127843	0.542473495	8,056	2,955.15	0.366825716	0.312504768	IN	earlyOld	0	86.8917577
53	1	18M	M1	Brn02	B0.02	20231116	WT	rep	2	F		13	37	No MG	MG free	0	0	29	5	2,895	897.6948349	0.310084572	0.264049739	9,540	2,422.21	0.253900756	0.170504317	IN	earlyOld	44.90500864	38.78406709
53	2	18M	M1	Brn02	B0.02	20231116	WT	rep	2	F		18	47	No MG	MG free	0	0	21	9	2,435	873.8086516	0.358853656	0.330380708	10,160	2,164.34	0.213025517	0.172533765	IN	earlyOld	73.92197125	46.25984252
53	3	18M	M1	Brn02	B0.02	20231116	WT	rep	2	F		0	88	No MG	MG free	0	0	7	117	4,018	1,662.13	0.413670869	0.355107963	15,888	4,755.13	0.299290511	0.232059211	IN	earlyOld	0	55.387714
53	4	18M	M1	Brn02	B0.02	20231116	WT	rep	2	F		27	58	No MG	MG free	0	0	31	87	4,888	1,830.19	0.374425149	0.322590977	9,292	2,401.12	0.25840715	0.205142289	IN	earlyOld	55.23731588	62.41928541
53	5	18M	M1	Brn02	B0.02	20231116	WT	rep	2	F		26	26	No MG	MG free	0	0	15	27	4,879	2,091.84	0.4287436	0.367132068	4,284	897.2736258	0.209447625	0.171068892	IN	earlyOld	53.28960853	60.69094304
53	6	18M	M1	Brn02	B0.02	20231116	WT	rep	2	F		0	88	No MG	MG free	0	0	23	11	45	16.27701227	0.361711384	0.271389335	15,039	3,762.15	0.250159472	0.20903334	IN	earlyOld	0	58.51452889
53	7	18M	M1	Brn02	B0.02	20231116	WT	rep	2	F		0	16	No MG	MG free	0	0	39	6	2,006	905.4941328	0.451392888	0.391317606	7,316	1,201.74	0.164261525	0.14648661	IN	earlyOld	0	21.86987425
54	1	18M	M1	Brn02	B0.02	20231116	WT	rep	2	F		0	14	No MG	MG free	0	0	15	8	2,601	942.0718398	0.362196017	0.319043249	7,042	1,044.32	0.148298813	0.136964977	IN	earlyOld	0	19.88071571
54	2	18M	M1	Brn02	B0.02	20231116	WT	rep	2	F		22	96	No MG	MG free	0	0	22	12	4,174	1,398.96	0.335160863	0.283604175	19,937	4,334.78	0.217424097	0.176035702	IN	earlyOld	52.70723527	48.15167779
54	3	18M	M1	Brn02	B0.02	20231116	WT	rep	2	F		0	7	No MG	MG free	0	0	14	13	2,262	528.2097359	0.233514472	0.180224314	2,593	344.0381937	0.132679596	0.118303195	IN	earlyOld	0	26.99575781
54	4	18M	M1	Brn02	B0.02	20231116	WT	rep	2	F		0	66	No MG	MG free	0	0	8	11	4,223	1,502.83	0.355867212	0.296856642	12,462	3,253.27	0.261055275	0.208361939	IN	earlyOld	0	52.96100144
54	5	18M	M1	Brn02	B0.02	20231116	WT	rep	2	F		25	45	No MG	MG free	0	0	16	3	2,031	632.2432448	0.311296526	0.239620052	7,645	1,603.60	0.209758255	0.173533231	IN	earlyOld	123.0920729	58.86200131
54	6	18M	M1	Brn02	B0.02	20231116	WT	rep	2	F		4	4	No MG	MG free	0	0	28	11	4,413	1,722.31	0.390280432	0.301770046	1,750	260.4823379	0.14884705	0.136614025	IN	earlyOld	9.064128711	22.85714286
55	1	18M	M1	Brn02	B0.26	20231116	WT	rep	2	F		0	45	No MG	MG free	0	0	10	1	3,384	1,555.36	0.459623036	0.425055325	9,442	2,319.42	0.245649108	0.190905616	IN	earlyOld	0	47.6593942
56	1	18M	M1	Brn02	B0.26	20231116	WT	rep	2	F		0	104	No MG	MG free	0	0	26	27	2,103	1,217.85	0.579100814	0.550652325	12,790	4,215.72	0.32961036	0.278812855	IN	earlyOld	0	81.31352619
57	1	18M	M1	Brn02	B0.26	20231116	WT	rep	2	F		5	5	No MG	MG free	0	0	27	33	2,687	548.711803	0.204209826	0.149622336	911	152.6846416	0.167601143	0.133607998	IN	earlyOld	18.60811314	54.88474204
57	2	18M	M1	Brn02	B0.26	20231116	WT	rep	2	F		19	34	No MG	MG free	0	0	21	14	4,781	1,324.00	0.276929663	0.221820399	15,554	2,817.68	0.181154833	0.14189364	IN	earlyOld	39.74064003	21.85932879
57	3	18M	M1	Brn02	B0.26	20231116	WT	rep	2	F		0	16	No MG	MG free	0	0	62	8	3,501	1,302.29	0.37197717	0.33790341	10,016	2,135.85	0.213244248	0.121477075	IN	earlyOld	0	15.97444089
57	4	18M	M1	Brn02	B0.26	20231116	WT	rep	2	F		0	11	No MG	MG free	0	0	39	4	2	0.353353173	0.176676586	0.176699474	4,352	688.0296944	0.158095058	0.140230417	IN	earlyOld	0	25.27573529
57	5	18M	M1	Brn02	B0.26	20231116	WT	rep	2	F		0	26	No MG	MG free	0	0	33	16	3	0.510811016	0.170270339	0.174189366	9,331	1,849.14	0.198171248	0.15857175	IN	earlyOld	0	27.86410888
57	6	18M	M1	Brn02	B0.26	20231116	WT	rep	2	F		0	73	No MG	MG free	0	0	14	21	2,673	691.528145	0.258708621	0.227550164	20,937	3,989.37	0.190541739	0.160135806	IN	earlyOld	0	34.86650427
58	1	18M	M1	Brn02	B0.26	20231116	WT	rep	2	F		26	85	One MG	MG free	28.92813642	0	22	50	3,573	910.1903265	0.254741205	0.214373998	21,162	4,154.67	0.19632687	0.149294272	IN	earlyOld	72.76798209	40.16633589
58	2	18M	M1	Brn02	B0.26	20231116	WT	rep	2	F		0	58	No MG	MG free	0	0	38	19	7,666	2,468.99	0.322070111	0.261722744	15,873	4,900.32	0.308720521	0.203845277	IN	earlyOld	0	36.54003654
58	3	18M	M1	Brn02	B0.26	20231116	WT	rep	2	F		0	48	No MG	MG free	0	0	8	18	8,406	2,558.33	0.3043452	0.234256506	9,511	2,301.23	0.241954953	0.183504999	IN	earlyOld	0	50.4678793
58	4	18M	M1	Brn02	B0.26	20231116	WT	rep	2	F		0	31	No MG	MG free	0	0	14	18	19	2.453971155	0.129156377	0.121087968	8,015	1,445.68	0.180371733	0.147127494	IN	earlyOld	0	38.67747973
58	5	18M	M1	Brn02	B0.26	20231116	WT	rep	2	F		0	50	No MG	MG free	0	0	46	112	229	58.01115425	0.253323818	0.219768062	21,319	4,356.88	0.204366155	0.150812536	IN	earlyOld	0	23.45325766
59	1	18M	M1	Brn02	B0.26	20231116	WT	rep	2	F		0	50	No MG	MG free	0	0	12	2	263	42.76466017	0.162603271	0.142740518	10,889	2,844.73	0.261248252	0.188242927	IN	earlyOld	0	45.9178988
60	1	18M	M1	Brn02	B0.26	20231116	WT	rep	2	F		21	68	No MG	MG free	0	0	10	91	2,102	598.7363401	0.284841266	0.249866486	15,895	2,898.91	0.182378868	0.142328531	IN	earlyOld	99.90485252	42.78074866
60	2	18M	M1	Brn02	B0.26	20231116	WT	rep	2	F		0	42	No MG	MG free	0	0	10	23	2,329	703.7174793	0.302154349	0.232356757	8,579	2,022.15	0.235709455	0.181002513	IN	earlyOld	0	48.95675487
60	3	18M	M1	Brn02	B0.26	20231116	WT	rep	2	F		0	28	No MG	MG free	0	0	9	99	2,859	507.0820327	0.177363425	0.138849467	8,220	4,245.22	0.516450568	0.477180123	IN	earlyOld	0	34.06326034
61	1	18M	M1	Brn02	B1.98	20231116	WT	rep	2	F		0	58	One MG	MG tied	100	10.34897714	16	13	2,474	1,115.66	0.45095215	0.427359432	8,232	3,154.17	0.383159719	0.326314181	IN	earlyOld	0	70.45675413
61	2	18M	M1	Brn02	B1.98	20231116	WT	rep	2	F		0	16	One MG	MG tied	80.10928962	5.245901639	9	32	4,627	2,571.52	0.555764406	0.538681626	1,991	695.9282218	0.349537028	0.265644312	IN	earlyOld	0	80.36162732
62	1	18M	M1	Brn02	B1.98	20231116	WT	rep	2	F		32	81	No MG	MG free	0	0	40	37	4,785	2,287.60	0.478077389	0.432997644	11,431	3,603.41	0.315231682	0.242038608	IN	earlyOld	66.87565308	70.85994226
62	2	18M	M1	Brn02	B1.98	20231116	WT	rep	2	F		44	105	One MG	MG free	46.21559633	0	17	10	7,256	2,847.77	0.39247051	0.334599823	17,202	4,647.47	0.270170169	0.21332112	IN	earlyOld	60.63947078	61.03941402
62	3	18M	M1	Brn02	B1.98	20231116	WT	rep	2	F		37	104	No MG	MG free	0	0	11	20	4,395	2,316.06	0.526976519	0.495735109	16,643	4,817.94	0.289487192	0.22640574	IN	earlyOld	84.18657565	62.488734
62	4	18M	M1	Brn02	B1.98	20231116	WT	rep	2	F		8	80	No MG	MG free	0	0	11	2	1,281	492.2886701	0.384300289	0.329808503	10,886	3,078.16	0.282763414	0.235431448	IN	earlyOld	62.45120999	73.48888481
63	1	18M	M1	Brn02	B1.98	20231116	WT	rep	2	F		5	48	No MG	MG free	0	0	39	7	200	80.33917741	0.401695887	0.386465251	7,742	2,046.49	0.264335848	0.226916909	IN	earlyOld	250	61.99948334
63	2	18M	M1	Brn02	B1.98	20231116	WT	rep	2	F		12	49	No MG	MG free	0	0	19	11	1,904	625.9046313	0.328731424	0.293675125	8,420	2,218.58	0.263489131	0.21187152	IN	earlyOld	63.02521008	58.19477435
63	3	18M	M1	Brn02	B1.98	20231116	WT	rep	2	F		0	73	No MG	MG free	0	0	7	18	2	0.364660099	0.18233005	0.183764398	10,013	2,910.50	0.290671845	0.260112911	IN	earlyOld	0	72.90522321
63	4	18M	M1	Brn02	B1.98	20231116	WT	rep	2	F		0	39	No MG	MG free	0	0	22	23	361	49.12715334	0.136086297	0.122323949	7,593	2,242.65	0.295357048	0.257343411	IN	earlyOld	0	51.36309759
63	5	18M	M1	Brn02	B1.98	20231116	WT	rep	2	F		3	27	No MG	MG free	0	0	10	26	602	120.4550852	0.200091504	0.15265125	6,140	1,362.08	0.221837559	0.170992598	IN	earlyOld	49.83388704	43.97394137
63	6	18M	M1	Brn02	B1.98	20231116	WT	rep	2	F		2	31	No MG	MG free	0	0	15	37	3,482	490.3148547	0.140814146	0.125108719	6,475	1,471.46	0.227252427	0.188754097	IN	earlyOld	5.743825388	47.87644788
63	7	18M	M1	Brn02	B1.98	20231116	WT	rep	2	F		0	26	No MG	MG free	0	0	13	20	710	186.4891435	0.262660765	0.241596088	7,877	1,804.53	0.229088936	0.16681926	IN	earlyOld	0	33.00749016
64	1	18M	M1	Brn02	B1.98	20231116	WT	rep	2	F		0	17	No MG	MG free	0	0	10	18	5,867	2,762.02	0.470772264	0.429243922	10,119	1,579.94	0.156135775	0.13239491	IN	earlyOld	0	16.80007906
65	1	18M	M1	Brn02	B1.98	20231116	WT	rep	2	F		0	9	No MG	MG free	0	0	9	1	1,442	360.5471729	0.250032714	0.177706569	2,639	358.8855269	0.135993	0.120492868	IN	earlyOld	0	34.10382721
66	1	18M	M2	Brn01	B0.02	20231116	WT	rep	1	F		0	122	No MG	MG free	0	0	18	24	14	3.968398571	0.283457041	0.29423973	22,802	6,538.66	0.286758021	0.216922253	IN	earlyOld	0	53.50407859
66	2	18M	M2	Brn01	B0.02	20231116	WT	rep	1	F		0	45	One MG	MG free	28.97366031	0	17	13	6	4.663797945	0.777299657	1	8,059	2,044.18	0.253651583	0.183016703	IN	earlyOld	0	55.83819332
66	3	18M	M2	Brn01	B0.02	20231116	WT	rep	1	F		0	53	No MG	MG free	0	0	6	103	3,316	897.9819181	0.27080275	0.215243757	9,149	2,224.16	0.243103722	0.168055236	IN	earlyOld	0	57.9298284
66	4	18M	M2	Brn01	B0.02	20231116	WT	rep	1	F		1	32	No MG	MG free	0	0	7	63	6,568	1,413.10	0.215148798	0.179720759	6,580	1,292.03	0.196357368	0.157106891	IN	earlyOld	1.522533496	48.63221884
67	1	18M	M2	Brn01	B0.02	20231116	WT	rep	1	F		34	66	No MG	MG free	0	0	19	10	5,269	2,084.57	0.395629256	0.311909676	10,420	2,204.08	0.211524327	0.162829027	IN	earlyOld	64.52837351	63.33973129
67	2	18M	M2	Brn01	B0.02	20231116	WT	rep	1	F		0	2	No MG	MG free	0	0	36	15	825	229.1951632	0.277812319	0.235332265	506	58.79124135	0.116188224	0.097703516	IN	earlyOld	0	39.5256917
67	3	18M	M2	Brn01	B0.02	20231116	WT	rep	1	F		0	40	No MG	MG free	0	0	35	9	9	1.053376049	0.117041783	0.100671396	8,653	1,874.08	0.216581986	0.153612569	IN	earlyOld	0	46.22674217
67	4	18M	M2	Brn01	B0.02	20231116	WT	rep	1	F		0	14	No MG	MG free	0	0	10	52	8,758	2,561.61	0.292488469	0.236957356	2,539	843.831189	0.332347849	0.275547415	IN	earlyOld	0	55.13981883
67	5	18M	M2	Brn01	B0.02	20231116	WT	rep	1	F		7	52	No MG	MG free	0	0	25	9	178	17.80259401	0.100014573	0.095216297	8,903	1,992.17	0.223764049	0.164393067	IN	earlyOld	393.258427	58.40727845
67	6	18M	M2	Brn01	B0.02	20231116	WT	rep	1	F		0	24	One MG	MG free	21.03681443	0	40	24	7,657	2,489.70	0.325153493	0.266521692	5,535	2,016.42	0.364303615	0.252597839	IN	earlyOld	0	43.3604336
68	1	18M	M2	Brn01	B0.02	20231116	WT	rep	1	F		15	42	No MG	MG free	0	0	40	1	2,767	939.1771267	0.339420718	0.264194697	9,661	1,533.48	0.158728794	0.116754405	IN	earlyOld	54.2103361	43.47376048
68	2	18M	M2	Brn01	B0.02	20231116	WT	rep	1	F		0	34	No MG	MG free	0	0	15	124	29	2.340260901	0.080698652	0.086282138	17,883	2,814.43	0.157380359	0.119905397	IN	earlyOld	0	19.01246994
68	3	18M	M2	Brn01	B0.02	20231116	WT	rep	1	F		0	24	One MG	MG free	38.19840365	0	41	76	3,317	847.1533987	0.255397467	0.189295799	11,078	1,524.60	0.137624065	0.105149917	IN	earlyOld	0	21.66456039
68	4	18M	M2	Brn01	B0.02	20231116	WT	rep	1	F		0	18	No MG	MG free	0	0	35	1	3,459	958.343725	0.27705803	0.226985581	8,899	2,022.48	0.227270566	0.118501566	IN	earlyOld	0	20.2269918
68	5	18M	M2	Brn01	B0.02	20231116	WT	rep	1	F		20	61	No MG	MG free	0	0	22	4	2,680	754.3871216	0.281487732	0.225665674	13,642	2,176.93	0.159575672	0.1241474	IN	earlyOld	74.62686567	44.71485119
68	6	18M	M2	Brn01	B0.02	20231116	WT	rep	1	F		32	120	No MG	MG free	0	0	23	16	7,866	641.8870386	0.081602725	0.060578316	29,484	5,331.04	0.180811206	0.132707715	IN	earlyOld	40.68141368	40.7000407
68	7	18M	M2	Brn01	B0.02	20231116	WT	rep	1	F		0	8	No MG	MG free	0	0	10	8	238	37.82249184	0.158918033	0.129671171	3,731	389.2185856	0.104320178	0.090257116	IN	earlyOld	0	21.44197266
68	8	18M	M2	Brn01	B0.02	20231116	WT	rep	1	F		0	23	No MG	MG free	0	0	48	3	1,360	355.818555	0.26163129	0.183337152	7,846	1,059.43	0.135028573	0.117998019	IN	earlyOld	0	29.31430028
69	1	18M	M2	Brn01	B0.02	20231116	WT	rep	1	F		0	28	No MG	MG free	0	0	39	10	1,648	284.8529183	0.172847645	0.138857096	6,722	1,026.77	0.152747569	0.115815975	IN	earlyOld	0	41.65426956
69	2	18M	M2	Brn01	B0.02	20231116	WT	rep	1	F		9	43	No MG	MG free	0	0	13	94	4,791	1,273.69	0.265850788	0.215297163	6,538	2,240.99	0.342764466	0.245014116	IN	earlyOld	18.78522229	65.76934842
69	3	18M	M2	Brn01	B0.02	20231116	WT	rep	1	F		0	50	No MG	MG free	0	0	6	96	5,458	374.6866564	0.068649076	0.054901961	16,117	2,306.84	0.143131088	0.096086062	IN	earlyOld	0	31.02314326
69	4	18M	M2	Brn01	B0.02	20231116	WT	rep	1	F		47	75	No MG	MG free	0	0	25	26	2,693	370.9890295	0.137760501	0.102006562	16,781	2,197.90	0.130975663	0.10014496	IN	earlyOld	174.5265503	44.69340325
69	5	18M	M2	Brn01	B0.02	20231116	WT	rep	1	F		0	25	No MG	MG free	0	0	12	27	7,106	430.4900745	0.060581209	0.045044634	9,114	1,443.34	0.158365501	0.100526437	IN	earlyOld	0	27.43032697
69	6	18M	M2	Brn01	B0.02	20231116	WT	rep	1	F		8	13	No MG	MG free	0	0	20	13	3,318	222.1004504	0.06693805	0.055359732	6,805	501.7046166	0.07372588	0.061791409	IN	earlyOld	24.11091019	19.10360029
69	7	18M	M2	Brn01	B0.02	20231116	WT	rep	1	F		15	25	No MG	MG free	0	0	27	29	34	3.777477689	0.111102285	0.108308539	9,376	956.8650502	0.10205472	0.075944155	IN	earlyOld	4,411.76	26.66382253
70	1	18M	M2	Brn01	B0.02	20231116	WT	rep	1	F		0	15	No MG	MG free	0	0	18	20	4,441	1,839.41	0.414187407	0.342984676	6,067	666.4087285	0.109841557	0.085252158	IN	earlyOld	0	24.72391627
70	2	18M	M2	Brn01	B0.02	20231116	WT	rep	1	F		28	65	No MG	MG free	0	0	29	12	3,800	1,659.84	0.436799609	0.380575269	10,350	2,237.64	0.216196989	0.164980546	IN	earlyOld	73.68421053	62.80193237
70	3	18M	M2	Brn01	B0.02	20231116	WT	rep	1	F		26	56	No MG	MG free	0	0	29	15	7,428	2,247.85	0.302618535	0.226718545	9,154	1,912.63	0.208939673	0.149614707	IN	earlyOld	35.00269251	61.17544243
70	4	18M	M2	Brn01	B0.02	20231116	WT	rep	1	F		46	103	No MG	MG free	0	0	17	12	8,324	2,919.81	0.350770225	0.292240798	17,436	3,976.74	0.228076305	0.147829399	IN	earlyOld	55.26189332	59.07318192
70	5	18M	M2	Brn01	B0.02	20231116	WT	rep	1	F		49	87	No MG	MG free	0	0	6	19	3,779	982.2399178	0.259920592	0.211131454	16,304	3,696.15	0.226701846	0.168184936	IN	earlyOld	129.6639323	53.36113837
70	6	18M	M2	Brn01	B0.02	20231116	WT	rep	1	F		0	47	No MG	MG free	0	0	31	142	3,148	632.3516442	0.200874093	0.177691311	7,912	2,437.95	0.308133311	0.252765685	IN	earlyOld	0	59.40343782
70	7	18M	M2	Brn01	B0.02	20231116	WT	rep	1	F		0	65	No MG	MG free	0	0	17	32	262	38.44281689	0.146728309	0.139208063	10,219	2,374.43	0.232354138	0.18267338	IN	earlyOld	0	63.60700656
71	1	18M	M2	Brn01	B0.02	20231116	WT	rep	1	F		26	38	No MG	MG free	0	0	38	44	4,998	2,507.50	0.501700132	0.441443503	6,818	1,414.59	0.207478387	0.162737474	IN	earlyOld	52.02080832	55.7348196
71	2	18M	M2	Brn01	B0.02	20231116	WT	rep	1	F		39	60	No MG	MG free	0	0	60	52	6,147	2,587.48	0.420934546	0.340634763	9,420	1,932.09	0.205105136	0.146013588	IN	earlyOld	63.44558321	63.69426752
71	3	18M	M2	Brn01	B0.02	20231116	WT	rep	1	F		14	55	One MG	MG free	35.10574018	0	30	26	2,237	894.4106506	0.39982595	0.315342948	7,745	1,803.04	0.232800681	0.179133281	IN	earlyOld	62.58381761	71.01355713
71	4	18M	M2	Brn01	B0.02	20231116	WT	rep	1	F		39	51	No MG	MG free	0	0	24	63	7,773	3,074.20	0.39549662	0.306729227	8,795	1,712.01	0.194657344	0.148836493	IN	earlyOld	50.17367812	57.98749289
71	5	18M	M2	Brn01	B0.02	20231116	WT	rep	1	F		27	28	No MG	MG free	0	0	32	8	4,939	1,263.70	0.255861846	0.194193944	5,716	1,166.05	0.203996831	0.138979167	IN	earlyOld	54.66693663	48.98530441
71	6	18M	M2	Brn01	B0.02	20231116	WT	rep	1	F		22	52	No MG	MG free	0	0	15	7	2,408	797.7623553	0.331296659	0.264118403	10,508	2,142.85	0.203925701	0.156542301	IN	earlyOld	91.36212625	49.48610582
71	7	18M	M2	Brn01	B0.02	20231116	WT	rep	1	F		0	53	No MG	MG free	0	0	45	79	4,092	1,366.62	0.333973653	0.288120866	9,225	2,314.17	0.250858717	0.189387351	IN	earlyOld	0	57.45257453
71	8	18M	M2	Brn01	B0.02	20231116	WT	rep	1	F		30	70	No MG	MG free	0	0	27	29	5,353	1,732.49	0.323647529	0.258136868	14,041	3,425.76	0.243982755	0.177340358	IN	earlyOld	56.04334018	49.853999
72	1	18M	M2	Brn01	B0.02	20231116	WT	rep	1	F		42	54	One MG	MG free	41.13277623	0	19	127	6,678	1,740.94	0.260698465	0.198138401	11,775	2,131.65	0.181032174	0.137338832	IN	earlyOld	62.89308176	45.85987261
72	2	18M	M2	Brn01	B0.02	20231116	WT	rep	1	F		27	55	No MG	MG free	0	0	10	10	7,254	1,740.05	0.239874237	0.189181358	12,793	2,219.44	0.173488567	0.135729	IN	earlyOld	37.22084367	42.99226139
72	3	18M	M2	Brn01	B0.02	20231116	WT	rep	1	F		30	90	No MG	MG free	0	0	43	18	3,196	843.8655532	0.264038033	0.21350424	17,705	3,057.00	0.172662814	0.13987945	IN	earlyOld	93.86733417	50.83309799
72	4	18M	M2	Brn01	B0.02	20231116	WT	rep	1	F		0	6	No MG	MG free	0	0	16	7	503	64.13740755	0.127509757	0.121896699	1,405	200.5004658	0.142704958	0.114389256	IN	earlyOld	0	42.70462633
72	5	18M	M2	Brn01	B0.02	20231116	WT	rep	1	F		4	9	No MG	MG free	0	0	9	4	1,699	212.7781491	0.125237286	0.103067063	3,319	401.4230259	0.12094698	0.103906311	IN	earlyOld	23.54326074	27.11660139
72	6	18M	M2	Brn01	B0.02	20231116	WT	rep	1	F		45	50	No MG	MG free	0	0	16	161	8,548	1,956.23	0.228852192	0.191638052	12,234	1,644.81	0.134445497	0.107423514	IN	earlyOld	52.64389331	40.86970737
72	7	18M	M2	Brn01	B0.02	20231116	WT	rep	1	F		0	25	No MG	MG free	0	0	22	61	59	5.004364099	0.08481973	0.085221637	8,730	1,299.15	0.148814403	0.117128253	IN	earlyOld	0	28.63688431
72	8	18M	M2	Brn01	B0.02	20231116	WT	rep	1	F		0	5	No MG	MG free	0	0	30	43	7,134	1,442.23	0.202162713	0.154604405	3,495	362.065431	0.103595259	0.084458686	IN	earlyOld	0	14.30615165
72	9	18M	M2	Brn01	B0.02	20231116	WT	rep	1	F		23	34	No MG	MG free	0	0	46	73	30	4.401419111	0.14671397	0.128465712	8,533	1,138.35	0.133405998	0.101197831	IN	earlyOld	7,666.67	39.84530646
73	1	18M	M2	Brn01	B0.02	20231116	WT	rep	1	F		4	13	No MG	MG free	0	0	8	7	1,102	107.8901657	0.097903962	0.084504463	5,392	555.4895405	0.103021057	0.086411841	IN	earlyOld	36.29764065	24.10979228
73	2	18M	M2	Brn01	B0.02	20231116	WT	rep	1	F		0	14	No MG	MG free	0	0	22	31	4,879	1,078.22	0.220991629	0.178713664	7,981	887.9424592	0.111257043	0.097283892	IN	earlyOld	0	17.54166145
73	3	18M	M2	Brn01	B0.02	20231116	WT	rep	1	F		36	82	No MG	MG free	0	0	6	41	7,564	1,493.57	0.197457527	0.144670784	21,078	2,987.41	0.141731409	0.111192495	IN	earlyOld	47.59386568	38.90312174
73	4	18M	M2	Brn01	B0.02	20231116	WT	rep	1	F		33	63	No MG	MG free	0	0	6	21	310	33.44304574	0.107880793	0.095231555	15,897	2,365.82	0.148821564	0.107583731	IN	earlyOld	1,064.52	39.63011889
73	5	18M	M2	Brn01	B0.02	20231116	WT	rep	1	F		2	6	No MG	MG free	0	0	29	10	203	18.07731749	0.089050825	0.083710995	2,310	217.5646148	0.094183816	0.080033571	IN	earlyOld	98.52216749	25.97402597
73	6	18M	M2	Brn01	B0.02	20231116	WT	rep	1	F		0	33	No MG	MG free	0	0	36	2	45	9.76658275	0.217035172	0.191165023	7,757	1,812.88	0.233709023	0.148203254	IN	earlyOld	0	42.54221993
73	7	18M	M2	Brn01	B0.02	20231116	WT	rep	1	F		4	43	No MG	MG free	0	0	12	11	6,505	1,331.18	0.204639674	0.15762569	10,221	1,549.17	0.151567045	0.113191426	IN	earlyOld	6.149116065	42.07024753
73	8	18M	M2	Brn01	B0.02	20231116	WT	rep	1	F		0	37	No MG	MG free	0	0	13	9	7,894	2,159.72	0.273590315	0.208834976	9,820	1,529.73	0.15577667	0.124605171	IN	earlyOld	0	37.67820774
73	9	18M	M2	Brn01	B0.02	20231116	WT	rep	1	F		0	92	No MG	MG free	0	0	18	57	1,087	222.4216526	0.204619736	0.139925227	18,809	4,069.46	0.216356812	0.143167779	IN	earlyOld	0	48.91275453
73	10	18M	M2	Brn01	B0.02	20231116	WT	rep	1	F		33	25	No MG	MG free	0	0	9	23	10,736	2,908.30	0.270892751	0.20419623	5,861	834.8142071	0.142435456	0.096147098	IN	earlyOld	30.73770492	42.65483706
73	11	18M	M2	Brn01	B0.02	20231116	WT	rep	1	F		40	48	No MG	MG free	0	0	9	3	2,418	454.6461587	0.188025707	0.126771957	10,920	1,493.64	0.136780637	0.105424583	IN	earlyOld	165.4259719	43.95604396
73	12	18M	M2	Brn01	B0.02	20231116	WT	rep	1	F		10	35	No MG	MG free	0	0	43	19	3,705	789.0837269	0.212978064	0.165110245	7,927	1,409.34	0.17778985	0.115472648	IN	earlyOld	26.99055331	44.15289517
74	1	18M	M2	Brn02	B0.02	20231116	WT	rep	2	F		0	27	No MG	MG free	0	0		22	46	7.808758721	0.169755624	0.160372317	7,277	3,649.06	0.501450795	0.335698485	IN	earlyOld	0	37.10320187
75	1	18M	M2	Brn02	B0.02	20231116	WT	rep	2	F		0	151	No MG	MG free	0	0	9	44	3,320	1,638.20	0.493434902	0.454367906	21,727	8,295.15	0.381790045	0.293087661	IN	earlyOld	0	69.49878032
75	2	18M	M2	Brn02	B0.02	20231116	WT	rep	2	F		0	33	No MG	MG free	0	0	30	7	2,092	378.0350803	0.180705105	0.153383687	6,649	1,564.31	0.235270207	0.206477448	IN	earlyOld	0	49.63152354
76	1	18M	M2	Brn02	B0.02	20231116	WT	rep	2	F		0	93	No MG	MG free	0	0	19	20	3,651	2,977.25	0.815462655	0.891218424	11,502	4,443.49	0.386322968	0.335744262	IN	earlyOld	0	80.85550339
76	2	18M	M2	Brn02	B0.02	20231116	WT	rep	2	F		0	120	No MG	MG free	0	0	16	1	1,793	347.7387661	0.193942424	0.162363619	14,075	6,337.58	0.450272139	0.389532298	IN	earlyOld	0	85.25754885
77	1	18M	M2	Brn02	B0.02	20231116	WT	rep	2	F		0	83	No MG	MG free	0	0	16	30	3,214	1,354.66	0.421486355	0.380605787	15,353	3,755.78	0.244628727	0.19073014	IN	earlyOld	0	54.06109555
77	2	18M	M2	Brn02	B0.02	20231116	WT	rep	2	F		0	41	No MG	MG free	0	0	9	24	2,023	635.034165	0.31390715	0.236690313	9,919	2,177.68	0.219546233	0.181879908	IN	earlyOld	0	41.33481198
77	3	18M	M2	Brn02	B0.02	20231116	WT	rep	2	F		0	52	No MG	MG free	0	0	8	7	5,158	1,522.13	0.295100745	0.237445638	11,643	1,993.69	0.17123502	0.151018545	IN	earlyOld	0	44.66202869
78	1	18M	M2	Brn02	B0.02	20231116	WT	rep	2	F		0	26	No MG	MG free	0	0		1	202	25.45386438	0.12600923	0.111268789	8,777	1,639.31	0.186773643	0.172915235	IN	earlyOld	0	29.62287798
79	1	18M	M2	Brn02	B0.02	20231116	WT	rep	2	F		49	61	No MG	MG free	0	0	15	9	5,568	2,211.05	0.397099569	0.329274446	9,241	2,337.44	0.25294272	0.188815132	IN	earlyOld	88.00287356	66.01017206
79	2	18M	M2	Brn02	B0.02	20231116	WT	rep	2	F		0	57	No MG	MG free	0	0	29	30	3,305	1,263.37	0.38226114	0.307377726	8,261	2,092.63	0.253314156	0.201953158	IN	earlyOld	0	68.99891054
79	3	18M	M2	Brn02	B0.02	20231116	WT	rep	2	F		0	30	No MG	MG free	0	0	19	30	5,883	752.9647522	0.127989929	0.099977113	5,816	2,053.42	0.353063705	0.267322809	IN	earlyOld	0	51.58184319
80	1	18M	M2	Brn02	B0.26	20231116	WT	rep	2	F		0	33	No MG	MG free	0	0	12	49	2,303	506.2702831	0.219830779	0.201640345	8,089	1,832.04	0.226485129	0.176478222	IN	earlyOld	0	40.79614291
80	2	18M	M2	Brn02	B0.26	20231116	WT	rep	2	F		3	21	No MG	MG free	0	0	14	29	3,066	1,049.10	0.342170631	0.294636458	4,784	835.9697113	0.174742833	0.158342868	IN	earlyOld	9.784735812	43.89632107
80	3	18M	M2	Brn02	B0.26	20231116	WT	rep	2	F		0	61	No MG	MG free	0	0	31	8	3,414	843.2836349	0.247007509	0.181460291	15,978	3,181.32	0.199106345	0.158739612	IN	earlyOld	0	38.17749405
81	1	18M	M2	Brn02	B0.26	20231116	WT	rep	2	F		28	71	No MG	MG free	0	0	16	18	3,825	1,289.26	0.337062163	0.30040437	16,628	5,127.01	0.308336183	0.228366524	IN	earlyOld	73.20261438	42.69906182
81	2	18M	M2	Brn02	B0.26	20231116	WT	rep	2	F		21	51	No MG	MG free	0	0	21	1	4,013	1,102.99	0.274853837	0.23067826	9,570	2,220.20	0.231995391	0.193743795	IN	earlyOld	52.32992773	53.29153605
81	3	18M	M2	Brn02	B0.26	20231116	WT	rep	2	F		9	53	No MG	MG free	0	0	28	2	3,778	1,340.86	0.354913375	0.305210948	10,304	2,872.20	0.278745869	0.22583352	IN	earlyOld	23.82212811	51.4363354
82	1	18M	M2	Brn02	B0.26	20231116	WT	rep	2	F		0	27	No MG	MG free	0	0	16	10	2,559	677.5431448	0.264768716	0.22452125	7,508	1,707.35	0.227403764	0.174822614	IN	earlyOld	0	35.96164092
82	2	18M	M2	Brn02	B0.26	20231116	WT	rep	2	F		0	79	No MG	MG free	0	0	36	42	88	27.50525666	0.312559735	0.250995666	12,077	3,751.71	0.310649543	0.23942931	IN	earlyOld	0	65.41359609
83	1	18M	M2	Brn02	B0.26	20231116	WT	rep	2	F		11	22	No MG	MG free	0	0	28	14	6,149	723.3601136	0.117638659	0.103952087	18,045	2,960.30	0.164051105	0.115083545	IN	earlyOld	17.88908766	12.19174287
83	2	18M	M2	Brn02	B0.26	20231116	WT	rep	2	F		0	15	No MG	MG free	0	0	12	2	3,768	872.3236134	0.23150839	0.17436485	9,738	1,525.17	0.156620823	0.126115814	IN	earlyOld	0	15.40357363
83	3	18M	M2	Brn02	B0.26	20231116	WT	rep	2	F		0	24	No MG	MG free	0	0	8	7	2,401	628.7193109	0.261857272	0.214084074	8,433	1,322.41	0.156814171	0.106813155	IN	earlyOld	0	28.45962291
83	4	18M	M2	Brn02	B0.26	20231116	WT	rep	2	F		0	46	No MG	MG free	0	0	14	10	2,182	735.8202183	0.337222831	0.267185479	11,962	2,452.44	0.205019401	0.139711604	IN	earlyOld	0	38.45510784
84	1	18M	M2	Brn02	B0.26	20231116	WT	rep	2	F		0	46	No MG	MG free	0	0	8	41	2,776	1,042.38	0.37549699	0.314106971	8,713	1,866.71	0.21424383	0.175730526	IN	earlyOld	0	52.79467462
84	2	18M	M2	Brn02	B0.26	20231116	WT	rep	2	F		0	62	No MG	MG free	0	0	22	3	3,818	1,195.05	0.313004827	0.270527214	12,857	2,647.40	0.205911026	0.1657435	IN	earlyOld	0	48.22275803
84	3	18M	M2	Brn02	B0.26	20231116	WT	rep	2	F		0	22	No MG	MG free	0	0	15	26	15	2.218448147	0.147896543	0.125650413	10,329	1,761.06	0.17049623	0.141184106	IN	earlyOld	0	21.29925453
85	1	18M	M2	Brn02	B1.98	20231116	WT	rep	2	F		56	81	No MG	MG free	0	0	8	73	6,720	3,001.70	0.446681794	0.410559237	12,646	3,712.61	0.293579894	0.224795908	IN	earlyOld	83.33333333	64.05187411
86	1	18M	M2	Brn02	B1.98	20231116	WT	rep	2	F		0	53	No MG	MG free	0	0	12	5	3,592	1,530.67	0.42613407	0.381017774	9,337	2,827.56	0.302834123	0.236926839	IN	earlyOld	0	56.76341437
86	2	18M	M2	Brn02	B1.98	20231116	WT	rep	2	F		0	90	No MG	MG free	0	0	48	20	2,458	948.0330062	0.385692842	0.350911736	11,035	3,022.52	0.273902798	0.238094151	IN	earlyOld	0	81.55867694
86	3	18M	M2	Brn02	B1.98	20231116	WT	rep	2	F		0	46	No MG	MG free	0	0	32	40	4,573	1,852.37	0.405066252	0.333958954	9,022	4,427.50	0.490745014	0.412451357	IN	earlyOld	0	50.9864775
88	1	18M	M2	Brn02	B1.98	20231116	WT	rep	2	F		0	42	No MG	MG free	0	0	22	10	140	38.58696875	0.275621205	0.240253299	6,759	1,456.41	0.2154765	0.194811925	IN	earlyOld	0	62.13936973
88	2	18M	M2	Brn02	B1.98	20231116	WT	rep	2	F		27	95	No MG	MG free	0	0	31	34	3,799	1,534.15	0.403831268	0.364683002	14,098	3,842.63	0.272565595	0.22558938	IN	earlyOld	71.07133456	67.38544474
88	3	18M	M2	Brn02	B1.98	20231116	WT	rep	2	F		0	38	No MG	MG free	0	0	14	78	27	9.140276119	0.338528745	0.176081479	11,430	2,676.28	0.234145585	0.180590525	IN	earlyOld	0	33.24584427
88	4	18M	M2	Brn02	B1.98	20231116	WT	rep	2	F		3	39	No MG	MG free	0	0	6	53	1,048	173.0188297	0.165094303	0.157656208	6,648	1,721.51	0.258951764	0.212573439	IN	earlyOld	28.6259542	58.66425993
88	5	18M	M2	Brn02	B1.98	20231116	WT	rep	2	F		1	48	No MG	MG free	0	0	14	4	4,731	2,340.42	0.494699699	0.44034484	16,971	3,288.11	0.193748888	0.177477688	IN	earlyOld	2.11371803	28.28354251
90	1	18M	S1	Brn01	B0.02	20231116	WT	rep	1	F		0	24	No MG	MG free	0	0		1	1,558	153.072084	0.098249091	0.09140154	7,574	1,503.93	0.198564405	0.162493318	IN	earlyOld	0	31.68735147
91	1	18M	S1	Brn01	B0.02	20231116	WT	rep	1	F		0	55	No MG	MG free	0	0	14	3	4	0.634302288	0.158575572	0.155428395	8,325	2,543.79	0.305559851	0.242671855	IN	earlyOld	0	66.06606607
92	1	18M	S1	Brn01	B0.02	20231116	WT	rep	1	F		3	32	No MG	MG free	0	0	28	30	430	77.45964754	0.180138715	0.163744569	8,617	1,459.85	0.169415565	0.125459671	IN	earlyOld	69.76744186	37.13589416
92	2	18M	S1	Brn01	B0.02	20231116	WT	rep	1	F		0	19	No MG	MG free	0	0	16	56	1,243	135.6973984	0.109169267	0.096498057	6,955	1,222.82	0.175818516	0.124612801	IN	earlyOld	0	27.31847592
92	3	18M	S1	Brn01	B0.02	20231116	WT	rep	1	F		3	31	No MG	MG free	0	0	15	27	139	15.37444111	0.11060749	0.109994661	8,517	1,338.11	0.157110738	0.126619369	IN	earlyOld	215.8273381	36.39779265
92	4	18M	S1	Brn01	B0.02	20231116	WT	rep	1	F		1	12	No MG	MG free	0	0	9	23	1,970	300.6479133	0.152613154	0.130266264	5,078	649.0232706	0.127810806	0.111100942	IN	earlyOld	5.076142132	23.63135093
92	5	18M	S1	Brn01	B0.02	20231116	WT	rep	1	F		0	13	No MG	MG free	0	0	15	31	1,732	184.9756165	0.106798855	0.097505152	4,360	835.1212174	0.191541564	0.14811933	IN	earlyOld	0	29.81651376
92	6	18M	S1	Brn01	B0.02	20231116	WT	rep	1	F		0	2	No MG	MG free	0	0	15	10	3,989	764.8472729	0.191739101	0.143854424	446	46.54285496	0.104356177	0.093476765	IN	earlyOld	0	44.84304933
93	1	18M	S1	Brn01	B0.02	20231116	WT	rep	1	F		39	71	No MG	MG free	0	0	27	49	4,663	1,861.18	0.399138315	0.320019841	10,454	2,385.80	0.22821851	0.157747775	IN	earlyOld	83.63714347	67.91658695
93	2	18M	S1	Brn01	B0.02	20231116	WT	rep	1	F		26	128	No MG	MG free	0	0	19	49	2,628	886.966262	0.337506188	0.311543465	17,979	4,516.12	0.251188871	0.200396731	IN	earlyOld	98.93455099	71.19417098
93	3	18M	S1	Brn01	B0.02	20231116	WT	rep	1	F		0	31	No MG	MG free	0	0	13	75	598	69.44715037	0.116132358	0.106416419	8,553	1,550.89	0.181327175	0.156549931	IN	earlyOld	0	36.24459254
93	4	18M	S1	Brn01	B0.02	20231116	WT	rep	1	F		1	34	No MG	MG free	0	0	26	73	5,500	1,519.97	0.276358601	0.22023347	5,052	1,558.47	0.308485714	0.236972615	IN	earlyOld	1.818181818	67.30007918
93	5	18M	S1	Brn01	B0.02	20231116	WT	rep	1	F		40	54	No MG	MG free	0	0	50	27	2,990	947.2229954	0.316796988	0.218814373	13,546	2,841.56	0.209771322	0.142473489	IN	earlyOld	133.7792642	39.86416654
93	6	18M	S1	Brn01	B0.02	20231116	WT	rep	1	F		0	48	No MG	MG free	0	0	45	20	2,110	232.3537196	0.110120246	0.103074692	11,763	2,162.14	0.18380829	0.155291066	IN	earlyOld	0	40.80591686
94	1	18M	S1	Brn01	B0.02	20231116	WT	rep	1	F		0	12	No MG	MG free	0	0	18	25	2,563	168.8212256	0.065868601	0.053429466	4,371	420.0987567	0.096110445	0.083863586	IN	earlyOld	0	27.45367193
94	2	18M	S1	Brn01	B0.02	20231116	WT	rep	1	F		0	14	No MG	MG free	0	0	7	7	16	2.004547194	0.1252842	0.115678646	7,673	961.756695	0.125342981	0.077027544	IN	earlyOld	0	18.24579695
94	3	18M	S1	Brn01	B0.02	20231116	WT	rep	1	F		14	23	No MG	MG free	0	0	12	7	11,126	1,230.23	0.110572515	0.089478903	15,288	1,472.63	0.096325734	0.071305409	IN	earlyOld	12.58313859	15.04447933
94	4	18M	S1	Brn01	B0.02	20231116	WT	rep	1	F		0	45	No MG	MG free	0	0	8	48	8	1.048310071	0.131038759	0.138597697	15,504	2,399.97	0.154796799	0.097749293	IN	earlyOld	0	29.0247678
94	5	18M	S1	Brn01	B0.02	20231116	WT	rep	1	F		0	13	No MG	MG free	0	0	20	3	3,119	447.7785004	0.143564764	0.110513464	7,445	745.8831472	0.100185782	0.087182425	IN	earlyOld	0	17.46138348
94	6	18M	S1	Brn01	B0.02	20231116	WT	rep	1	F		0	9	No MG	MG free	0	0	22	1	8,577	651.3374693	0.07594001	0.065041579	3,933	396.5359428	0.100822767	0.091958493	IN	earlyOld	0	22.88329519
94	7	18M	S1	Brn01	B0.02	20231116	WT	rep	1	F		0	7	No MG	MG free	0	0	26	7	4,260	431.8839709	0.101381214	0.077531092	4,071	372.6134893	0.091528737	0.08312352	IN	earlyOld	0	17.19479243
94	8	18M	S1	Brn01	B0.02	20231116	WT	rep	1	F		3	4	One MG	MG free	36.76171079	0	9	11	3,353	598.0834668	0.178372641	0.127321273	1,835	182.9800108	0.099716627	0.09114214	IN	earlyOld	8.947211452	21.79836512
95	1	18M	S1	Brn01	B0.02	20231116	WT	rep	1	F		0	17	No MG	MG free	0	0	20	1	1,472	144.5084917	0.09817153	0.081620507	4,826	938.4474708	0.194456583	0.126283661	IN	earlyOld	0	35.22585993
95	2	18M	S1	Brn01	B0.02	20231116	WT	rep	1	F		0	24	No MG	MG free	0	0	29	91	2,573	257.6918291	0.100152285	0.094987415	5,609	2,241.68	0.399657367	0.297261	IN	earlyOld	0	42.78837582
95	3	18M	S1	Brn01	B0.02	20231116	WT	rep	1	F		0	15	One MG	MG free	6.81622088	0	7	5	2,653	318.6011601	0.120090901	0.105508506	5,691	983.2601823	0.172774588	0.117547877	IN	earlyOld	0	26.35740643
95	4	18M	S1	Brn01	B0.02	20231116	WT	rep	1	F		3	30	No MG	MG free	0	0	14	7	773	56.23648436	0.07275095	0.06314183	5,655	1,648.06	0.29143432	0.172396436	IN	earlyOld	38.80983182	53.05039788
95	5	18M	S1	Brn01	B0.02	20231116	WT	rep	1	F		0	11	No MG	MG free	0	0	29	62	6,918	2,211.28	0.319641242	0.232333869	3,136	437.9874726	0.139664373	0.1235523	IN	earlyOld	0	35.07653061
96	1	18M	S1	Brn01	B0.02	20231116	WT	rep	1	F		1	27	No MG	MG free	0	0	8	49	113	14.01551847	0.124031137	0.115587089	7,076	1,640.27	0.231808201	0.155672535	IN	earlyOld	88.49557522	38.15715093
96	2	18M	S1	Brn01	B0.02	20231116	WT	rep	1	F		1	30	No MG	MG free	0	0	11	31	512	89.44295421	0.17469327	0.163775086	7,209	1,211.28	0.168023184	0.130525678	IN	earlyOld	19.53125	41.61464836
96	3	18M	S1	Brn01	B0.02	20231116	WT	rep	1	F		44	91	No MG	MG free	0	0	30	78	6,836	2,664.94	0.389839594	0.330144197	14,790	4,059.26	0.274459563	0.208499283	IN	earlyOld	64.3651258	61.5280595
96	4	18M	S1	Brn01	B0.02	20231116	WT	rep	1	F		0	56	No MG	MG free	0	0	13	186	5,845	1,924.62	0.329276196	0.292965591	7,881	1,863.59	0.23646665	0.179217219	IN	earlyOld	0	71.05697247
96	5	18M	S1	Brn01	B0.02	20231116	WT	rep	1	F		35	88	No MG	MG free	0	0	19	60	4	0.251361873	0.062840468	0.076005191	13,495	2,982.63	0.221017571	0.184908822	IN	earlyOld	87,500	65.20933679
96	6	18M	S1	Brn01	B0.02	20231116	WT	rep	1	F		0	21	No MG	MG free	0	0	10	57	523	70.67281611	0.135129668	0.117418174	5,469	1,014.02	0.185411549	0.140863657	IN	earlyOld	0	38.39824465
96	7	18M	S1	Brn01	B0.02	20231116	WT	rep	1	F		1	55	No MG	MG free	0	0	24	26	3,110	704.9440456	0.226670111	0.179079875	11,644	2,224.56	0.191048095	0.16586557	IN	earlyOld	3.215434084	47.23462728
96	8	18M	S1	Brn01	B0.02	20231116	WT	rep	1	F		14	28	No MG	MG free	0	0	8	113	3,680	936.6469674	0.254523632	0.215259016	8,889	1,424.42	0.160244902	0.1312581	IN	earlyOld	38.04347826	31.49960625
97	1	18M	S1	Brn01	B0.02	20231116	WT	rep	1	F		5	32	One MG	MG free	19.54120646	0	9	6	519	191.6369119	0.369242605	0.278782338	6,016	1,519.56	0.252586344	0.177340358	IN	earlyOld	96.33911368	53.19148936
97	2	18M	S1	Brn01	B0.02	20231116	WT	rep	1	F		5	39	No MG	MG free	0	0	20	30	281	96.68450458	0.34407297	0.309513986	6,882	1,547.36	0.224841765	0.18040742	IN	earlyOld	177.9359431	56.6695728
97	3	18M	S1	Brn01	B0.02	20231116	WT	rep	1	F		28	82	No MG	MG free	0	0	21	12	3,521	1,057.36	0.300300173	0.24462501	12,016	3,445.74	0.286762589	0.222598612	IN	earlyOld	79.52286282	68.24234354
98	1	18M	S1	Brn01	B0.02	20231116	WT	rep	1	F		29	53	No MG	MG free	0	0	15	11	5,474	1,462.74	0.26721578	0.216311902	11,231	1,970.40	0.175442863	0.131670102	IN	earlyOld	52.97771282	47.19081115
98	2	18M	S1	Brn01	B0.02	20231116	WT	rep	1	F		4	55	No MG	MG free	0	0	70	6	524	149.2324407	0.284794734	0.197375447	10,835	2,733.23	0.252259783	0.17354849	IN	earlyOld	76.33587786	50.76142132
98	3	18M	S1	Brn01	B0.02	20231116	WT	rep	1	F		0	32	No MG	MG free	0	0	15	8	4,688	1,002.31	0.213802648	0.152620733	8,946	1,625.58	0.181710804	0.136339366	IN	earlyOld	0	35.77017662
99	1	18M	S1	Brn01	B0.02	20231116	WT	rep	1	F		13	30	No MG	MG free	0	0	37	9	1,582	300.4066223	0.189890406	0.134584576	4,771	989.2680859	0.207350259	0.15510796	IN	earlyOld	82.17446271	62.87989939
99	2	18M	S1	Brn01	B0.02	20231116	WT	rep	1	F		48	53	No MG	MG free	0	0	14	7	8,527	1,780.56	0.208814531	0.151369497	16,528	2,292.65	0.1387129	0.107682921	IN	earlyOld	56.29177905	32.06679574
99	3	18M	S1	Brn01	B0.02	20231116	WT	rep	1	F		45	94	No MG	MG free	0	0	15	6	7,043	1,596.42	0.226667057	0.181887537	20,731	3,766.88	0.181702858	0.123170823	IN	earlyOld	63.89322732	45.34272346
99	4	18M	S1	Brn01	B0.02	20231116	WT	rep	1	F		0	69	No MG	MG free	0	0	14	154	8,682	687.5012597	0.079186968	0.062653542	20,713	3,725.00	0.179838844	0.131036848	IN	earlyOld	0	33.31241249
99	5	18M	S1	Brn01	B0.02	20231116	WT	rep	1	F		0	61	No MG	MG free	0	0	20	45	382	52.97642484	0.13868174	0.12462043	24,651	3,703.47	0.150236234	0.110460058	IN	earlyOld	0	24.74544643
100	1	18M	S1	Brn01	B0.02	20231116	WT	rep	1	F		0	19	No MG	MG free	0	0	12	43	170	16.31831843	0.095990108	0.085511558	6,276	887.1612427	0.141357751	0.125398636	IN	earlyOld	0	30.27405991
100	2	18M	S1	Brn01	B0.02	20231116	WT	rep	1	F		0	12	No MG	MG free	0	0	8	3	1,195	182.4752121	0.152698922	0.125513084	3,217	463.855024	0.144188693	0.113351643	IN	earlyOld	0	37.30183401
100	3	18M	S1	Brn01	B0.02	20231116	WT	rep	1	F		3	2	No MG	MG free	0	0	7	19	2,006	288.2050815	0.143671526	0.119279772	455	49.6071718	0.109026751	0.09127184	IN	earlyOld	14.9551346	43.95604396
100	4	18M	S1	Brn01	B0.02	20231116	WT	rep	1	F		8	68	No MG	MG free	0	0	12	9	8,427	1,777.78	0.21096227	0.154871449	14,100	3,653.87	0.2591399	0.182070643	IN	earlyOld	9.49329536	48.22695035
100	5	18M	S1	Brn01	B0.02	20231116	WT	rep	1	F		0	29	No MG	MG free	0	0	10	6	1,104	266.6679026	0.241547013	0.162890062	6,976	1,459.09	0.209158677	0.156496525	IN	earlyOld	0	41.57110092
100	6	18M	S1	Brn01	B0.02	20231116	WT	rep	1	F		0	69	No MG	MG free	0	0	33	24	285	78.02220201	0.273762112	0.195674062	18,243	3,724.67	0.204169624	0.161654085	IN	earlyOld	0	37.82272653
100	7	18M	S1	Brn01	B0.02	20231116	WT	rep	1	F		9	22	No MG	MG free	0	0	25	14	9,117	2,099.99	0.230337834	0.177431911	6,778	979.0014037	0.144438094	0.128755629	IN	earlyOld	9.871668312	32.4579522
100	8	18M	S1	Brn01	B0.02	20231116	WT	rep	1	F		0	13	No MG	MG free	0	0	18	5	8	1.431754023	0.178969253	0.148821235	3,125	637.6234379	0.2040395	0.152132452	IN	earlyOld	0	41.6
100	9	18M	S1	Brn01	B0.02	20231116	WT	rep	1	F		45	82	No MG	MG free	0	0	9	32	1,713	221.999985	0.129597189	0.115632869	24,788	3,812.74	0.153813868	0.112504765	IN	earlyOld	262.6970228	33.08052283
101	1	18M	S1	Brn01	B0.02	20231116	WT	rep	1	F		3	28	No MG	MG free	0	0	28	42	623	96.82520793	0.155417669	0.148867011	6,775	2,457.13	0.362675554	0.248859391	IN	earlyOld	48.1540931	41.32841328
101	2	18M	S1	Brn01	B0.02	20231116	WT	rep	1	F		14	22	No MG	MG free	0	0	15	143	5,990	717.8938435	0.119848722	0.108186468	6,384	900.315343	0.141026839	0.126176849	IN	earlyOld	23.37228715	34.46115288
101	3	18M	S1	Brn01	B0.02	20231116	WT	rep	1	F		0	43	No MG	MG free	0	0	15	76	1,348	185.6255897	0.137704443	0.126268402	10,625	2,181.01	0.205271964	0.147173271	IN	earlyOld	0	40.47058824
101	4	18M	S1	Brn01	B0.02	20231116	WT	rep	1	F		2	47	One MG	MG tied	65.36934075	5.798252581	24	117	3,626	355.1626921	0.097948895	0.089372091	10,814	4,657.36	0.430678534	0.364309162	IN	earlyOld	5.515719801	43.46217866
101	5	18M	S1	Brn01	B0.02	20231116	WT	rep	1	F		4	58	No MG	MG free	0	0	23	1	4,630	1,116.66	0.241178876	0.188067451	15,335	3,060.43	0.199571394	0.138071254	IN	earlyOld	8.639308855	37.82197587
101	6	18M	S1	Brn01	B0.02	20231116	WT	rep	1	F		25	77	No MG	MG free	0	0	10	132	5,275	1,358.21	0.257481299	0.188952468	22,452	3,856.05	0.171746542	0.134645611	IN	earlyOld	47.39336493	34.29538571
103	1	18M	S1	Brn02	B0.02	20231116	WT	rep	2	F		0	73	No MG	MG free	0	0	9	9	6,381	2,411.19	0.377870872	0.315739691	15,283	3,241.35	0.212088711	0.179346919	IN	earlyOld	0	47.76549107
104	1	18M	S1	Brn02	B0.02	20231116	WT	rep	2	F		0	37	No MG	MG free	0	0	53	5	98	41.90847656	0.427637516	0.386953533	8,768	2,080.69	0.237305084	0.186160073	IN	earlyOld	0	42.19890511
104	2	18M	S1	Brn02	B0.02	20231116	WT	rep	2	F		4	79	No MG	MG free	0	0	14	21	867	154.025864	0.177653822	0.165423058	11,186	3,282.13	0.293413809	0.246753648	IN	earlyOld	46.1361015	70.62399428
104	3	18M	S1	Brn02	B0.02	20231116	WT	rep	2	F		0	72	No MG	MG free	0	0	12	23	2,587	419.0265663	0.161973934	0.134431988	10,317	3,213.55	0.311480812	0.267582208	IN	earlyOld	0	69.78772899
105	1	18M	S1	Brn02	B0.02	20231116	WT	rep	2	F		17	54	No MG	MG free	0	0	8	20	4,629	1,288.83	0.278425848	0.238452733	9,072	2,452.13	0.27029609	0.216372937	IN	earlyOld	36.7249946	59.52380952
106	1	18M	S1	Brn02	B0.02	20231116	WT	rep	2	F		0	52	No MG	MG free	0	0	17	11	2,426	777.4953852	0.320484495	0.279804677	13,420	2,482.69	0.184998883	0.154741734	IN	earlyOld	0	38.74813711
106	2	18M	S1	Brn02	B0.02	20231116	WT	rep	2	F		0	21	No MG	MG free	0	0	26	9	5,050	643.2859542	0.127383357	0.114961468	10,406	1,611.31	0.154844097	0.135896847	IN	earlyOld	0	20.180665
106	3	18M	S1	Brn02	B0.02	20231116	WT	rep	2	F		22	53	No MG	MG free	0	0	8	2	4,775	1,484.07	0.310799778	0.260822475	10,023	2,035.59	0.203091492	0.156145573	IN	earlyOld	46.07329843	52.87837973
106	4	18M	S1	Brn02	B0.02	20231116	WT	rep	2	F		0	47	One MG	MG free	2.434542949	0	13	1	56	11.7859007	0.210462512	0.201007098	12,845	2,733.11	0.212776096	0.16247043	IN	earlyOld	0	36.59011288
106	5	18M	S1	Brn02	B0.02	20231116	WT	rep	2	F		0	27	No MG	MG free	0	0	18	18	3,933	726.391516	0.184691461	0.14176394	6,769	2,782.20	0.411020397	0.314915687	IN	earlyOld	0	39.88772345
106	6	18M	S1	Brn02	B0.02	20231116	WT	rep	2	F		0	68	No MG	MG free	0	0	9	30	2,413	473.5012592	0.196229283	0.177477688	19,402	3,731.47	0.192324006	0.160311282	IN	earlyOld	0	35.0479332
107	1	18M	S1	Brn02	B0.02	20231116	WT	rep	2	F		0	40	No MG	MG free	0	0	34	2	11	0.756969564	0.068815415	0.071755551	11,924	3,033.37	0.254391571	0.162188143	IN	earlyOld	0	33.54579
107	2	18M	S1	Brn02	B0.02	20231116	WT	rep	2	F		0	36	No MG	MG free	0	0	10	30	3,875	1,158.10	0.2988657	0.243442431	12,546	2,881.56	0.229679856	0.166384369	IN	earlyOld	0	28.69440459
108	1	18M	S1	Brn02	B0.26	20231116	WT	rep	2	F		0	68	One MG	MG free	48.32929782	0	6	64	3,768	1,692.89	0.449279566	0.401327521	9,696	2,151.47	0.2218926	0.191317618	IN	earlyOld	0	70.1320132
108	2	18M	S1	Brn02	B0.26	20231116	WT	rep	2	F		25	47	No MG	MG free	0	0	8	7	3,957	1,420.99	0.359108721	0.304493785	5,203	2,353.41	0.452317256	0.424551755	IN	earlyOld	63.17917614	90.33250048
108	3	18M	S1	Brn02	B0.26	20231116	WT	rep	2	F		29	142	No MG	MG free	0	0	27	1	201	34.24521245	0.170374191	0.153864346	22,093	5,472.71	0.247712563	0.189074546	IN	earlyOld	1,442.79	64.27375187
109	1	18M	S1	Brn02	B0.26	20231116	WT	rep	2	F		0	99	No MG	MG free	0	0	79	2	7,681	3,305.52	0.430350061	0.361532003	15,342	5,098.55	0.3323264	0.26402685	IN	earlyOld	0	64.52874462
109	2	18M	S1	Brn02	B0.26	20231116	WT	rep	2	F		32	66	One MG	MG free	19.68586387	0	10	5	2,929	712.9066003	0.243395903	0.223147936	9,255	2,846.43	0.307555955	0.235118642	IN	earlyOld	109.2523045	71.31280389
109	3	18M	S1	Brn02	B0.26	20231116	WT	rep	2	F		0	32	No MG	MG free	0	0	13	9	4,935	1,946.58	0.394443546	0.335843444	8,601	1,735.35	0.201761646	0.178118557	IN	earlyOld	0	37.20497617
109	4	18M	S1	Brn02	B0.26	20231116	WT	rep	2	F		0	69	No MG	MG free	0	0	13	9	1,483	240.41001	0.162110593	0.138651103	14,444	3,749.77	0.259607176	0.214602888	IN	earlyOld	0	47.77070064
110	1	18M	S1	Brn02	B0.26	20231116	WT	rep	2	F		0	42	No MG	MG free	0	0	6	35	4,069	1,494.04	0.367177199	0.314770728	8,325	2,097.44	0.251945175	0.203082323	IN	earlyOld	0	50.45045045
110	2	18M	S1	Brn02	B0.26	20231116	WT	rep	2	F		30	115	No MG	MG free	0	0	17	9	6,984	1,947.53	0.278855794	0.207873657	24,165	5,583.11	0.231041311	0.180163264	IN	earlyOld	42.95532646	47.58948893
110	3	18M	S1	Brn02	B0.26	20231116	WT	rep	2	F		0	52	No MG	MG free	0	0	21	112	80	11.70501256	0.146312657	0.138262004	9,316	2,671.55	0.286769727	0.212619215	IN	earlyOld	0	55.81794762
111	1	18M	S1	Brn02	B0.26	20231116	WT	rep	2	F		18	69	No MG	MG free	0	0	44	57	2,619	838.6584874	0.320220881	0.288014039	10,591	2,669.37	0.2520417	0.196849018	IN	earlyOld	68.72852234	65.14965537
111	2	18M	S1	Brn02	B0.26	20231116	WT	rep	2	F		18	48	No MG	MG free	0	0	15	2	3,532	777.4980241	0.220129678	0.192935079	10,535	2,166.79	0.205675548	0.169726104	IN	earlyOld	50.96262741	45.56241101
112	1	18M	S1	Brn02	B0.26	20231116	WT	rep	2	F		35	96	No MG	MG free	0	0	15	3	4,543	1,269.96	0.279541728	0.218364239	21,471	5,763.33	0.268423715	0.196887165	IN	earlyOld	77.04160247	44.71147129
113	1	18M	S1	Brn02	B0.26	20231116	WT	rep	2	F		0	89	No MG	MG free	0	0	30	13	2,859	848.8968944	0.296920914	0.250888824	21,434	4,091.50	0.190888166	0.15806821	IN	earlyOld	0	41.52281422
113	2	18M	S1	Brn02	B0.26	20231116	WT	rep	2	F		0	50	No MG	MG free	0	0	29	2	3,557	995.1244675	0.279765102	0.190829322	18,366	4,746.47	0.258438001	0.184969857	IN	earlyOld	0	27.22421866
116	1	18M	S1	Brn02	B1.98	20231116	WT	rep	2	F		0	179	No MG	MG free	0	0	8	21	4,476	2,763.50	0.617402959	0.583794892	24,036	10,350.92	0.430642299	0.352407098	IN	earlyOld	0	74.47162589
116	2	18M	S1	Brn02	B1.98	20231116	WT	rep	2	F		24	112	No MG	MG free	0	0	8	25	3,360	1,119.75	0.333260045	0.299824536	13,198	5,825.46	0.441389549	0.364003956	IN	earlyOld	71.42857143	84.86134263
116	3	18M	S1	Brn02	B1.98	20231116	WT	rep	2	F		0	22	No MG	MG free	0	0	46	14	3,577	1,010.75	0.282567984	0.234431982	9,081	2,398.08	0.264076515	0.195605397	IN	earlyOld	0	24.22640678
116	4	18M	S1	Brn02	B1.98	20231116	WT	rep	2	F		0	20	No MG	MG free	0	0	32	13	4,308	2,770.15	0.643025157	0.655268192	8,299	1,796.93	0.216523379	0.193034261	IN	earlyOld	0	24.09928907
117	1	18M	S1	Brn02	B1.98	20231116	WT	rep	2	F		1	13	No MG	MG free	0	0	9	8	33	13.76032653	0.416979592	0.397154197	6,283	1,014.84	0.16152081	0.144701302	IN	earlyOld	303.030303	20.69075283
117	2	18M	S1	Brn02	B1.98	20231116	WT	rep	2	F		0	17	No MG	MG free	0	0	28	54	584	91.00444031	0.155829521	0.148546576	4,381	751.4045323	0.171514388	0.155077443	IN	earlyOld	0	38.80392604
117	3	18M	S1	Brn02	B1.98	20231116	WT	rep	2	F		0	80	No MG	MG free	0	0	14	20	2,363	454.9557033	0.192533095	0.177676052	29,183	4,843.67	0.165975784	0.147173271	IN	earlyOld	0	27.41322003
117	4	18M	S1	Brn02	B1.98	20231116	WT	rep	2	F		0	28	No MG	MG free	0	0	60	14	1,957	414.7988096	0.211956469	0.18374151	5,676	1,054.87	0.185847212	0.16505684	IN	earlyOld	0	49.33051445
117	5	18M	S1	Brn02	B1.98	20231116	WT	rep	2	F		3	33	No MG	MG free	0	0	25	5	5,048	1,066.01	0.2111738	0.183764398	7,278	1,870.50	0.257007758	0.187716484	IN	earlyOld	5.942947702	45.34212696
117	6	18M	S1	Brn02	B1.98	20231116	WT	rep	2	F		0	7	No MG	MG free	0	0	33	26	197	160.8863816	0.81668214	0.86886397	646	130.0448307	0.201307788	0.166216522	IN	earlyOld	0	108.3591331
117	7	18M	S1	Brn02	B1.98	20231116	WT	rep	2	F		0	40	No MG	MG free	0	0	7	37	3,633	664.4794544	0.182901033	0.162180513	10,870	2,017.01	0.18555769	0.165026322	IN	earlyOld	0	36.79852806
119	1	18M	S1	Brn02	B1.98	20231116	WT	rep	2	F		0	82	No MG	MG free	0	0	53	1	5,020	1,566.27	0.312005361	0.25484091	24,794	7,277.54	0.293520036	0.219195843	IN	earlyOld	0	33.07251754
119	2	18M	S1	Brn02	B1.98	20231116	WT	rep	2	F		0	36	No MG	MG free	0	0	13	19	2,928	1,506.47	0.514503159	0.469932109	8,146	2,203.50	0.270500298	0.220080867	IN	earlyOld	0	44.19346919
119	3	18M	S1	Brn02	B1.98	20231116	WT	rep	2	F		0	52	No MG	MG free	0	0	52	32	2,913	1,047.26	0.35951166	0.291706711	16,451	3,365.17	0.204557219	0.173617154	IN	earlyOld	0	31.60902073
119	4	18M	S1	Brn02	B1.98	20231116	WT	rep	2	F		0	99	No MG	MG free	0	0	8	9	2,580	519.6601507	0.201418663	0.175066754	15,073	4,873.79	0.323345572	0.255809873	IN	earlyOld	0	65.6803556
120	1	19M	Cg1	Brn03	B0.14	20231116	WT	rep	3	M		0	24	No MG	MG free	0	0	36	10	5,655	2,819.67	0.498615713	0.444777608	6,142	1,214.23	0.197693374	0.151491567	IN	earlyOld	0	39.0752198
120	2	19M	Cg1	Brn03	B0.14	20231116	WT	rep	3	M		40	42	No MG	MG free	0	0	28	15	585	108.8162359	0.18601066	0.138124667	4,867	1,334.52	0.274197134	0.209987029	IN	earlyOld	683.7606838	86.29545922
120	3	19M	Cg1	Brn03	B0.14	20231116	WT	rep	3	M		0	22	No MG	MG free	0	0	12	174	3,830	1,958.35	0.511318102	0.444022268	4,064	1,130.74	0.278233069	0.22583352	IN	earlyOld	0	54.13385827
121	1	19M	Cg1	Brn03	B0.14	20231116	WT	rep	3	M		0	39	No MG	MG free	0	0	25	3	2,476	613.074922	0.247606996	0.181551844	6,443	1,965.21	0.30501491	0.205325395	IN	earlyOld	0	60.53080863
122	1	19M	Cg1	Brn03	B0.14	20231116	WT	rep	3	M		0	50	One MG	MG free	51.97916667	0	25	2	4,660	1,672.65	0.358937052	0.281605244	8,231	3,117.02	0.378692985	0.265575647	IN	earlyOld	0	60.74596039
122	2	19M	Cg1	Brn03	B0.14	20231116	WT	rep	3	M		39	105	No MG	MG free	0	0	86	54	2,764	795.348531	0.287752725	0.227069512	12,441	3,430.99	0.275780976	0.21860075	IN	earlyOld	141.0998553	84.39836026
122	3	19M	Cg1	Brn03	B0.14	20231116	WT	rep	3	M		23	88	No MG	MG free	0	0	8	15	101	16.45191125	0.16289021	0.142984666	12,425	2,944.22	0.236959347	0.181185633	IN	earlyOld	2,277.23	70.8249497
122	4	19M	Cg1	Brn03	B0.14	20231116	WT	rep	3	M		0	79	No MG	MG free	0	0	17	73	2,767	713.7085525	0.25793587	0.198374912	12,392	2,834.76	0.228757548	0.173113599	IN	earlyOld	0	63.75080697
122	5	19M	Cg1	Brn03	B0.14	20231116	WT	rep	3	M		0	42	No MG	MG free	0	0	36	24	4,786	1,425.33	0.297811379	0.234119177	8,804	2,778.45	0.315589847	0.210040435	IN	earlyOld	0	47.70558837
122	6	19M	Cg1	Brn03	B0.14	20231116	WT	rep	3	M		0	48	No MG	MG free	0	0	36	17	591	105.2289614	0.178052388	0.160944536	8,142	3,018.44	0.37072456	0.261493862	IN	earlyOld	0	58.95357406
123	1	19M	Cg1	Brn03	B0.14	20231116	WT	rep	3	M		0	54	No MG	MG free	0	0	33	7	4,116	1,345.11	0.326799369	0.254734099	10,287	3,206.19	0.31167416	0.19840543	IN	earlyOld	0	52.49343832
123	2	19M	Cg1	Brn03	B0.14	20231116	WT	rep	3	M		21	67	No MG	MG free	0	0	27	20	3,083	651.4200667	0.211294216	0.144396126	8,539	1,795.43	0.210261786	0.156580448	IN	earlyOld	68.11547194	78.46352032
124	1	19M	Cg1	Brn03	B0.26	20231116	WT	rep	3	M		32	16	No MG	MG free	0	0	36	24	6,659	4,483.66	0.673322593	0.674494565	2,523	1,197.99	0.474828816	0.437270164	IN	earlyOld	48.05526355	63.41656758
124	2	19M	Cg1	Brn03	B0.26	20231116	WT	rep	3	M		18	163	No MG	MG free	0	0	24	79	1,951	999.6967278	0.512402218	0.461600661	20,414	8,946.35	0.438245859	0.374486923	IN	earlyOld	92.26037929	79.84716371
124	3	19M	Cg1	Brn03	B0.26	20231116	WT	rep	3	M		20	130	No MG	MG free	0	0	46	75	2,365	1,328.93	0.56191712	0.518554986	14,422	7,867.30	0.545506764	0.50869	IN	earlyOld	84.56659619	90.14006379
124	4	19M	Cg1	Brn03	B0.26	20231116	WT	rep	3	M		0	56	No MG	MG free	0	0	26	68	2,586	1,529.20	0.591337844	0.531761646	8,136	2,987.86	0.367239444	0.301136792	IN	earlyOld	0	68.82989184
124	5	19M	Cg1	Brn03	B0.26	20231116	WT	rep	3	M		22	62	No MG	MG free	0	0	6	96	4,037	2,645.40	0.655289121	0.649843574	6,851	3,322.10	0.484906706	0.416502625	IN	earlyOld	54.49591281	90.49773756
124	6	19M	Cg1	Brn03	B0.26	20231116	WT	rep	3	M		0	114	No MG	MG free	0	0	7	48	5,447	1,888.41	0.346688639	0.298100263	14,746	6,218.04	0.421676541	0.356054008	IN	earlyOld	0	77.30910077
125	1	19M	Cg1	Brn03	B0.26	20231116	WT	rep	3	M		0	91	No MG	MG free	0	0	10	8	4,003	1,949.85	0.487096793	0.432318598	15,090	4,434.48	0.293868892	0.24390021	IN	earlyOld	0	60.30483764
125	2	19M	Cg1	Brn03	B0.26	20231116	WT	rep	3	M		34	78	No MG	MG free	0	0	15	7	3,629	1,373.44	0.37846368	0.308537424	8,964	3,393.31	0.378548753	0.324345767	IN	earlyOld	93.68972169	87.01472557
125	3	19M	Cg1	Brn03	B0.26	20231116	WT	rep	3	M		16	87	No MG	MG free	0	0	28	33	2,376	1,098.91	0.462503086	0.416174561	10,586	3,499.10	0.330540647	0.278843373	IN	earlyOld	67.34006734	82.18401663
125	4	19M	Cg1	Brn03	B0.26	20231116	WT	rep	3	M		20	149	No MG	MG free	0	0	8	22	3,846	1,230.11	0.319842057	0.254077971	17,750	7,460.44	0.420306222	0.356710166	IN	earlyOld	52.00208008	83.94366197
126	1	19M	Cg1	Brn03	B0.26	20231116	WT	rep	3	M		0	13	No MG	MG free	0	0	45	5	4,581	1,517.42	0.331242105	0.285107195	3,835	504.2739918	0.131492566	0.094789043	IN	earlyOld	0	33.89830508
126	2	19M	Cg1	Brn03	B0.26	20231116	WT	rep	3	M		0	55	No MG	MG free	0	0	21	54	3,977	1,262.53	0.317457002	0.256023496	12,636	2,400.76	0.189993557	0.146898597	IN	earlyOld	0	43.52643242
126	3	19M	Cg1	Brn03	B0.26	20231116	WT	rep	3	M		0	107	No MG	MG free	0	0	12	5	4,742	1,678.57	0.353980209	0.28680858	17,349	4,467.96	0.257534244	0.19462119	IN	earlyOld	0	61.6750245
126	4	19M	Cg1	Brn03	B0.26	20231116	WT	rep	3	M		35	91	No MG	MG free	0	0	20	9	2,576	543.0861072	0.210825352	0.178759441	14,166	3,662.13	0.258515573	0.191836417	IN	earlyOld	135.8695652	64.2383171
127	1	19M	M1	Brn03	B0.14	20231116	WT	rep	3	M		11	47	No MG	MG free	0	0	13	28	2,138	976.564569	0.456765467	0.426337063	5,314	2,156.76	0.40586364	0.367208362	IN	earlyOld	51.44995323	88.44561536
127	2	19M	M1	Brn03	B0.14	20231116	WT	rep	3	M		25	78	No MG	MG free	0	0	10	32	3,060	2,059.22	0.672948626	0.655085087	9,561	3,638.80	0.380588127	0.321286336	IN	earlyOld	81.69934641	81.58142454
127	3	19M	M1	Brn03	B0.14	20231116	WT	rep	3	M		16	133	No MG	MG free	0	0	25	36	2,794	1,634.95	0.585166336	0.554482341	18,977	6,922.57	0.364787134	0.318219274	IN	earlyOld	57.26556908	70.08483954
127	4	19M	M1	Brn03	B0.14	20231116	WT	rep	3	M		0	59	No MG	MG free	0	0	8	32	5,531	2,857.99	0.516722877	0.458701462	8,567	3,273.36	0.382089025	0.338963926	IN	earlyOld	0	68.86891561
128	1	19M	M1	Brn03	B0.14	20231116	WT	rep	3	M		0	66	No MG	MG free	0	0	30	8	6,337	3,004.24	0.474079508	0.422713041	8,529	3,084.62	0.361662177	0.306614786	IN	earlyOld	0	77.38304608
128	2	19M	M1	Brn03	B0.14	20231116	WT	rep	3	M		1	65	No MG	MG free	0	0	37	40	5,329	2,850.60	0.53492124	0.477363229	8,360	3,372.53	0.403413179	0.345983058	IN	earlyOld	1.876524676	77.75119617
128	3	19M	M1	Brn03	B0.14	20231116	WT	rep	3	M		0	94	No MG	MG free	0	0	41	11	2	1.232135475	0.616067737	0.665583253	11,677	5,138.83	0.440081441	0.385641247	IN	earlyOld	0	80.50012846
128	4	19M	M1	Brn03	B0.14	20231116	WT	rep	3	M		0	135	No MG	MG free	0	0	14	33	39	16.93768214	0.434299542	0.459845886	17,513	7,004.95	0.399985953	0.32620737	IN	earlyOld	0	77.08559356
128	5	19M	M1	Brn03	B0.14	20231116	WT	rep	3	M		34	86	No MG	MG free	0	0	24	24	4,273	1,347.19	0.315278729	0.270016015	9,068	3,278.82	0.361581224	0.310994118	IN	earlyOld	79.56938919	94.83899427
129	1	19M	M1	Brn03	B0.14	20231116	WT	rep	3	M		0	77	No MG	MG free	0	0	18	2	5,083	2,263.47	0.445301127	0.398573279	10,578	3,604.65	0.340768699	0.282505542	IN	earlyOld	0	72.79258839
129	2	19M	M1	Brn03	B0.14	20231116	WT	rep	3	M		0	38	No MG	MG free	0	0	7	35	3,605	1,293.45	0.358793424	0.27497521	6,505	1,514.65	0.232843352	0.199671924	IN	earlyOld	0	58.41660261
129	3	19M	M1	Brn03	B0.14	20231116	WT	rep	3	M		40	147	No MG	MG free	0	0	14	8	131	21.46509507	0.163855688	0.158518352	17,771	6,880.70	0.387186711	0.319890141	IN	earlyOld	3,053.44	82.71903663
129	4	19M	M1	Brn03	B0.14	20231116	WT	rep	3	M		14	45	No MG	MG free	0	0	14	13	6,859	2,908.93	0.42410347	0.35791561	5,069	1,451.32	0.286313195	0.231715873	IN	earlyOld	20.41113865	88.77490629
129	5	19M	M1	Brn03	B0.14	20231116	WT	rep	3	M		0	48	No MG	MG free	0	0	16	24	6,913	2,694.01	0.389701866	0.328259706	7,756	2,518.45	0.324710375	0.262180507	IN	earlyOld	0	61.88757091
130	1	19M	M1	Brn03	B0.14	20231116	WT	rep	3	M		0	59	No MG	MG free	0	0	17	53	2,455	1,181.74	0.481360869	0.410917819	10,984	5,864.58	0.533920435	0.429053187	IN	earlyOld	0	53.71449381
130	2	19M	M1	Brn03	B0.14	20231116	WT	rep	3	M		0	102	No MG	MG free	0	0	13	8	197	61.09190524	0.310111194	0.287548631	12,744	4,086.12	0.320631177	0.264454097	IN	earlyOld	0	80.03766478
130	3	19M	M1	Brn03	B0.14	20231116	WT	rep	3	M		22	94	No MG	MG free	0	0	23	21	7,927	3,788.11	0.477874866	0.434378564	11,637	4,806.23	0.413012783	0.338269621	IN	earlyOld	27.75324839	80.77683252
130	4	19M	M1	Brn03	B0.14	20231116	WT	rep	3	M		4	54	No MG	MG free	0	0	39	11	2,812	944.8066834	0.335990997	0.28656444	7,700	2,412.75	0.313344068	0.261676967	IN	earlyOld	14.22475107	70.12987013
130	5	19M	M1	Brn03	B0.14	20231116	WT	rep	3	M		0	159	No MG	MG free	0	0	31	12	341	57.43216592	0.168422774	0.155779354	20,766	8,636.53	0.415897796	0.364324421	IN	earlyOld	0	76.56746605
130	6	19M	M1	Brn03	B0.14	20231116	WT	rep	3	M		0	65	No MG	MG free	0	0	10	7	6,323	2,299.32	0.363644096	0.301113904	8,458	3,745.70	0.442859374	0.37616542	IN	earlyOld	0	76.85031922
130	7	19M	M1	Brn03	B0.14	20231116	WT	rep	3	M		60	96	No MG	MG free	0	0	6	6	4,082	1,515.64	0.371298703	0.291584641	9,922	3,695.70	0.372475051	0.300511181	IN	earlyOld	146.9867712	96.75468656
131	1	19M	M1	Brn03	B0.14	20231116	WT	rep	3	M		0	107	No MG	MG free	0	0	34	7	5,236	1,994.42	0.38090584	0.316395819	15,477	4,506.54	0.291176522	0.229915306	IN	earlyOld	0	69.13484525
131	2	19M	M1	Brn03	B0.14	20231116	WT	rep	3	M		48	176	No MG	MG free	0	0	9	56	7,030	3,307.45	0.470476078	0.410849154	30,949	7,842.58	0.253403313	0.192156866	IN	earlyOld	68.27880512	56.86775017
131	3	19M	M1	Brn03	B0.14	20231116	WT	rep	3	M		0	72	No MG	MG free	0	0	8	2	3,515	1,089.07	0.309834101	0.233051047	14,484	3,629.28	0.250571645	0.194308385	IN	earlyOld	0	49.71002486
131	4	19M	M1	Brn03	B0.14	20231116	WT	rep	3	M		0	104	No MG	MG free	0	0	43	5	6,731	2,150.57	0.31950182	0.268757164	14,987	5,594.51	0.373290865	0.279621571	IN	earlyOld	0	69.39347434
131	5	19M	M1	Brn03	B0.14	20231116	WT	rep	3	M		49	135	No MG	MG free	0	0	7	26	7,470	2,517.44	0.337006938	0.275501639	19,725	6,227.08	0.315694826	0.242595553	IN	earlyOld	65.5957162	68.44106464
134	1	19M	M1	Brn03	B0.26	20231116	WT	rep	3	M		0	146	No MG	MG free	0	0	13	59	126	18.19775691	0.144426642	0.134004727	17,837	8,344.19	0.467802357	0.405348301	IN	earlyOld	0	81.85232943
135	1	19M	M1	Brn03	B0.26	20231116	WT	rep	3	M		0	49	No MG	MG free	0	0	20	28	1,793	610.3840081	0.340426106	0.288685441	9,520	5,034.43	0.528826333	0.440878928	IN	earlyOld	0	51.47058824
136	1	19M	M1	Brn03	B0.26	20231116	WT	rep	3	M		0	121	No MG	MG free	0	0	23	6	1,392	726.0899377	0.521616335	0.483985662	14,248	5,942.15	0.417051418	0.356313407	IN	earlyOld	0	84.92419989
136	2	19M	M1	Brn03	B0.26	20231116	WT	rep	3	M		0	58	No MG	MG free	0	0	33	73	2,284	1,682.04	0.736446909	0.805676341	6,145	2,873.95	0.467688884	0.410826266	IN	earlyOld	0	94.38567941
137	1	19M	M1	Brn03	B0.26	20231116	WT	rep	3	M		0	166	No MG	MG free	0	0	30	17	1,863	662.5124289	0.355615904	0.273998618	23,144	9,575.11	0.413719076	0.339971006	IN	earlyOld	0	71.72485309
137	2	19M	M1	Brn03	B0.26	20231116	WT	rep	3	M		0	87	No MG	MG free	0	0	22	32	4,362	1,483.87	0.340180916	0.275928885	9,558	3,944.53	0.412693847	0.353078514	IN	earlyOld	0	91.02322662
138	1	19M	M2	Brn03	B0.14	20231116	WT	rep	3	M		0	81	No MG	MG free	0	0	16	24	166	73.7193868	0.444092692	0.466254681	10,132	3,533.92	0.348788376	0.291737229	IN	earlyOld	0	79.94472957
139	1	19M	M2	Brn03	B0.14	20231116	WT	rep	3	M		0	59	No MG	MG free	0	0	22	41	5,127	2,596.03	0.506345406	0.451735705	8,214	2,594.28	0.315836401	0.275089651	IN	earlyOld	0	71.82858534
139	2	19M	M2	Brn03	B0.14	20231116	WT	rep	3	M		39	107	No MG	MG free	0	0	19	26	3,142	1,520.95	0.484070251	0.43607232	12,089	4,390.31	0.363165605	0.306126505	IN	earlyOld	124.1247613	88.5102159
139	3	19M	M2	Brn03	B0.14	20231116	WT	rep	3	M		30	92	No MG	MG free	0	0	21	26	8,281	2,770.08	0.334510876	0.290760666	10,030	2,872.43	0.286383839	0.243656069	IN	earlyOld	36.22750875	91.72482552
139	4	19M	M2	Brn03	B0.14	20231116	WT	rep	3	M		0	73	No MG	MG free	0	0	29	5	5,316	2,850.94	0.536294617	0.490409702	9,741	2,855.88	0.293181356	0.246059358	IN	earlyOld	0	74.94097115
139	5	19M	M2	Brn03	B0.14	20231116	WT	rep	3	M		39	114	No MG	MG free	0	0	16	8	6,356	3,258.16	0.512611702	0.46463722	19,885	5,483.79	0.275775179	0.227786675	IN	earlyOld	61.3593455	57.32964546
140	1	19M	M2	Brn03	B0.14	20231116	WT	rep	3	M		21	107	No MG	MG free	0	0	19	9	3,014	1,179.64	0.391386621	0.343587399	13,614	5,130.01	0.376818663	0.307362467	IN	earlyOld	69.6748507	78.59556339
140	2	19M	M2	Brn03	B0.14	20231116	WT	rep	3	M		0	59	No MG	MG free	0	0	10	6	6	4.167406738	0.69456779	0.704341173	9,680	2,405.64	0.248516243	0.213778898	IN	earlyOld	0	60.95041322
140	3	19M	M2	Brn03	B0.14	20231116	WT	rep	3	M		2	69	No MG	MG free	0	0	9	2	6,567	2,582.36	0.393232604	0.318204015	10,438	4,385.03	0.420102707	0.319752812	IN	earlyOld	3.045530684	66.10461774
141	1	19M	M2	Brn03	B0.14	20231116	WT	rep	3	M		7	78	No MG	MG free	0	0	46	4	166	47.10699621	0.283777086	0.259052426	11,180	3,503.59	0.31338023	0.239414051	IN	earlyOld	421.686747	69.76744186
141	2	19M	M2	Brn03	B0.14	20231116	WT	rep	3	M		22	91	No MG	MG free	0	0	23	46	3,881	1,231.88	0.317411816	0.289028764	14,039	3,733.14	0.265912123	0.201983675	IN	earlyOld	56.68642103	64.81943158
141	3	19M	M2	Brn03	B0.14	20231116	WT	rep	3	M		37	69	No MG	MG free	0	0	16	51	5,848	2,601.90	0.444922156	0.374944687	9,725	2,756.26	0.283419734	0.218905926	IN	earlyOld	63.26949384	70.95115681
141	4	19M	M2	Brn03	B0.14	20231116	WT	rep	3	M		35	79	No MG	MG free	0	0	9	40	5,164	1,834.57	0.355261186	0.296345472	12,139	3,043.54	0.250723981	0.197291523	IN	earlyOld	67.77691712	65.07949584
141	5	19M	M2	Brn03	B0.14	20231116	WT	rep	3	M		34	92	No MG	MG free	0	0	26	13	5,225	2,212.45	0.423434502	0.358175009	12,045	3,466.22	0.287772765	0.236316472	IN	earlyOld	65.07177033	76.38024076
141	6	19M	M2	Brn03	B0.14	20231116	WT	rep	3	M		0	71	No MG	MG free	0	0	14	37	1,747	534.8516514	0.306154351	0.261951625	9,520	2,859.33	0.30034989	0.216128781	IN	earlyOld	0	74.57983193
141	7	19M	M2	Brn03	B0.14	20231116	WT	rep	3	M		8	19	No MG	MG free	0	0	21	20	1,919	653.991318	0.340797977	0.284618914	2,487	631.1228655	0.253768744	0.20972763	IN	earlyOld	41.68837936	76.39726578
141	8	19M	M2	Brn03	B0.14	20231116	WT	rep	3	M		13	108	No MG	MG free	0	0	14	32	8,178	3,176.04	0.388364016	0.318074316	14,490	3,618.97	0.249756534	0.203021288	IN	earlyOld	15.89630717	74.53416149
141	9	19M	M2	Brn03	B0.14	20231116	WT	rep	3	M		60	110	No MG	MG free	0	0	6	18	3,885	1,367.80	0.352072449	0.274273276	13,931	3,768.31	0.270498508	0.21400778	IN	earlyOld	154.4401544	78.96059149
141	10	19M	M2	Brn03	B0.14	20231116	WT	rep	3	M		18	66	No MG	MG free	0	0	18	4	7,330	2,200.96	0.300267437	0.24521248	9,157	2,199.45	0.240193217	0.19103533	IN	earlyOld	24.55661664	72.07600743
142	1	19M	M2	Brn03	B0.26	20231116	WT	rep	3	M		33	172	No MG	MG free	0	0	9	9	3,429	1,946.40	0.567627987	0.52404058	20,367	8,263.62	0.405735724	0.33488211	IN	earlyOld	96.23797025	84.45033633
142	2	19M	M2	Brn03	B0.26	20231116	WT	rep	3	M		22	62	No MG	MG free	0	0	37	22	2,608	1,289.60	0.494477673	0.439124137	7,064	3,011.88	0.426370845	0.368062854	IN	earlyOld	84.35582822	87.76896942
143	1	19M	M2	Brn03	B0.26	20231116	WT	rep	3	M		0	53	No MG	MG free	0	0	18	42	944	319.3492177	0.338293663	0.291920334	8,635	3,094.99	0.358423357	0.269352257	IN	earlyOld	0	61.37811233
143	2	19M	M2	Brn03	B0.26	20231116	WT	rep	3	M		0	29	No MG	MG free	0	0	37	48	903	706.8626683	0.782793653	0.923071623	8,865	4,916.44	0.554589731	0.516472101	IN	earlyOld	0	32.71291596
143	3	19M	M2	Brn03	B0.26	20231116	WT	rep	3	M		10	80	No MG	MG free	0	0	29	61	1,915	469.8856796	0.245371112	0.226550698	14,130	4,106.67	0.29063492	0.232104987	IN	earlyOld	52.21932115	56.61712668
144	1	19M	M2	Brn03	B0.26	20231116	WT	rep	3	M		0	66	No MG	MG free	0	0	7	31	2,460	572.302098	0.232643129	0.188967735	10,472	2,541.33	0.242678782	0.192202643	IN	earlyOld	0	63.02521008
144	2	19M	M2	Brn03	B0.26	20231116	WT	rep	3	M		0	46	No MG	MG free	0	0	10	4	4,396	2,051.83	0.466750293	0.396704048	7,469	2,497.54	0.334387485	0.243289843	IN	earlyOld	0	61.58789664
145	1	19M	M2	Brn03	B0.26	20231116	WT	rep	3	M		0	143	No MG	MG free	0	0	11	25	2,358	1,022.35	0.433565713	0.361303121	23,628	6,523.66	0.276098866	0.21400778	IN	earlyOld	0	60.52141527
145	2	19M	M2	Brn03	B0.26	20231116	WT	rep	3	M		0	150	No MG	MG free	0	0	6	9	5,650	1,631.30	0.288726078	0.241779208	24,415	8,628.71	0.35341846	0.26617074	IN	earlyOld	0	61.43764079
146	1	19M	M2	Brn03	B2.46	20231116	WT	rep	3	M		0	97	No MG	MG free	0	0	27	2	3,685	2,091.26	0.567506623	0.524872184	11,202	6,419.16	0.573036785	0.532814503	IN	earlyOld	0	86.59168006
147	1	19M	M2	Brn03	B2.46	20231116	WT	rep	3	M		31	82	No MG	MG free	0	0	29	2	3,160	2,220.29	0.702623799	0.695628285	9,032	4,605.02	0.509856108	0.444983602	IN	earlyOld	98.10126582	90.78830824
147	2	19M	M2	Brn03	B2.46	20231116	WT	rep	3	M		0	59	No MG	MG free	0	0	8	16	4,437	2,654.10	0.598175221	0.561463356	7,763	2,974.13	0.383116068	0.344708934	IN	earlyOld	0	76.00154579
147	3	19M	M2	Brn03	B2.46	20231116	WT	rep	3	M		0	129	No MG	MG free	0	0	12	2	2,201	1,515.92	0.688743656	0.685702324	14,653	7,219.24	0.492679954	0.440825522	IN	earlyOld	0	88.03657954
147	4	19M	M2	Brn03	B2.46	20231116	WT	rep	3	M		0	109	No MG	MG free	0	0	13	1	5,595	3,225.22	0.576446048	0.533638537	14,046	7,306.01	0.520149099	0.471396953	IN	earlyOld	0	77.60216432
148	1	19M	M2	Brn03	B2.46	20231116	WT	rep	3	M		0	77	No MG	MG free	0	0	20	62	2,938	1,225.61	0.417159279	0.389593333	10,115	6,693.48	0.661737812	0.695468068	IN	earlyOld	0	76.12456747
148	2	19M	M2	Brn03	B2.46	20231116	WT	rep	3	M		0	143	No MG	MG free	0	0	17	7	247	67.4431219	0.273049076	0.216632336	19,566	7,711.67	0.394136272	0.322865635	IN	earlyOld	0	73.08596545
148	3	19M	M2	Brn03	B2.46	20231116	WT	rep	3	M		0	52	One MG	MG free	32.7203894	0	30	32	2,611	1,177.89	0.451124784	0.38661021	10,985	4,817.73	0.438573111	0.317257941	IN	earlyOld	0	47.33727811
148	4	19M	M2	Brn03	B2.46	20231116	WT	rep	3	M		0	153	No MG	MG free	0	0	23	28	2,767	1,419.82	0.513126274	0.462516218	22,760	8,035.74	0.35306409	0.279652089	IN	earlyOld	0	67.22319859
148	5	19M	M2	Brn03	B2.46	20231116	WT	rep	3	M		0	60	No MG	MG free	0	0	13	46	1,946	573.6581375	0.294788354	0.264866114	10,015	4,342.21	0.433571098	0.358525991	IN	earlyOld	0	59.9101348
149	1	19M	M2	Brn03	B2.46	20231116	WT	rep	3	M		13	79	No MG	MG free	0	0	21	19	939	412.7577021	0.439571568	0.390737772	8,685	4,100.79	0.472169562	0.437994957	IN	earlyOld	138.4451544	90.96142775
149	2	19M	M2	Brn03	B2.46	20231116	WT	rep	3	M		0	96	No MG	MG free	0	0	12	6	2,849	1,578.50	0.554055749	0.505241454	12,735	5,296.95	0.415936657	0.352056146	IN	earlyOld	0	75.3828033
150	1	19M	M2	Brn03	B2.46	20231116	WT	rep	3	M		0	65	No MG	MG free	0	0	15	14	682	222.9452199	0.326899149	0.279850453	9,125	3,807.20	0.41722721	0.329564363	IN	earlyOld	0	71.23287671
150	2	19M	M2	Brn03	B2.46	20231116	WT	rep	3	M		7	104	No MG	MG free	0	0	15	53	5,254	3,122.87	0.594378822	0.552819133	13,767	6,781.68	0.492604036	0.437888145	IN	earlyOld	13.32318234	75.54296506
150	3	19M	M2	Brn03	B2.46	20231116	WT	rep	3	M		0	45	No MG	MG free	0	0	10	4	6,441	3,300.46	0.512413634	0.476569772	7,811	2,694.50	0.344962814	0.278561085	IN	earlyOld	0	57.61106132
150	4	19M	M2	Brn03	B2.46	20231116	WT	rep	3	M		53	134	No MG	MG free	0	0	12	20	4,105	2,366.46	0.576483205	0.51635766	16,662	5,995.63	0.359838516	0.30203709	IN	earlyOld	129.1108404	80.42251831
150	5	19M	M2	Brn03	B2.46	20231116	WT	rep	3	M		45	99	No MG	MG free	0	0	29	91	4,652	1,965.67	0.422542564	0.377645522	9,843	3,546.15	0.360271716	0.310353249	IN	earlyOld	96.73258813	100.5790917
151	1	19M	M2	Brn03	B2.46	20231116	WT	rep	3	M		0	73	No MG	MG free	0	0	7	9	2,880	1,707.24	0.592792098	0.559212625	8,764	3,040.87	0.346973039	0.306919962	IN	earlyOld	0	83.29529895
151	2	19M	M2	Brn03	B2.46	20231116	WT	rep	3	M		0	45	No MG	MG free	0	0	38	78	4,665	2,873.43	0.615954588	0.576867342	7,452	3,402.33	0.45656649	0.385397106	IN	earlyOld	0	60.38647343
151	3	19M	M2	Brn03	B2.46	20231116	WT	rep	3	M		20	121	No MG	MG free	0	0	26	11	798	394.9293054	0.494898879	0.445120931	14,162	6,123.52	0.432390817	0.374731064	IN	earlyOld	250.6265664	85.43990962
152	1	19M	S1	Brn03	B0.14	20231116	WT	rep	3	M		0	53	No MG	MG free	0	0	12	15	5,696	2,310.27	0.405595057	0.344594479	7,746	2,361.70	0.304892662	0.271717399	IN	earlyOld	0	68.42241157
153	1	19M	S1	Brn03	B0.14	20231116	WT	rep	3	M		0	160	No MG	MG free	0	0	9	69	4	1.596307337	0.399076834	0.422964841	19,079	7,133.25	0.373879779	0.335309386	IN	earlyOld	0	83.86183762
154	1	19M	S1	Brn03	B0.14	20231116	WT	rep	3	M		0	6	No MG	MG free	0	0	14	19	3,232	661.0822309	0.204542769	0.178927287	744	160.6218662	0.215889605	0.184405282	IN	earlyOld	0	80.64516129
155	1	19M	S1	Brn03	B0.14	20231116	WT	rep	3	M		28	12	No MG	MG free	0	0	70	6	4,159	1,504.16	0.361664369	0.309178293	478	166.1427176	0.347578907	0.311116189	IN	earlyOld	67.32387593	251.0460251
155	2	19M	S1	Brn03	B0.14	20231116	WT	rep	3	M		0	129	No MG	MG free	0	0	17	37	7,577	2,561.20	0.338022924	0.290089279	19,558	5,129.25	0.26225819	0.223636225	IN	earlyOld	0	65.95766438
155	3	19M	S1	Brn03	B0.14	20231116	WT	rep	3	M		0	35	No MG	MG free	0	0	16	42	5,072	1,938.21	0.382139742	0.320088506	8,315	3,053.24	0.367196847	0.264293879	IN	earlyOld	0	42.09260373
156	1	19M	S1	Brn03	B0.14	20231116	WT	rep	3	M		0	67	No MG	MG free	0	0	6	1	3,509	1,024.23	0.291885716	0.237720303	17,057	8,727.39	0.511660309	0.429442286	IN	earlyOld	0	39.28006097
156	2	19M	S1	Brn03	B0.14	20231116	WT	rep	3	M		0	17	No MG	MG free	0	0	22	16	354	116.633875	0.329474223	0.267872125	6,146	1,511.14	0.245873317	0.193316549	IN	earlyOld	0	27.66026684
156	3	19M	S1	Brn03	B0.14	20231116	WT	rep	3	M		0	57	No MG	MG free	0	0	6	17	3,795	1,411.11	0.371833	0.320386052	7,985	2,154.94	0.269874134	0.221469447	IN	earlyOld	0	71.38384471
157	1	19M	S1	Brn03	B0.14	20231116	WT	rep	3	M		1	60	No MG	MG free	0	0	21	3	133	30.61538118	0.230190836	0.187869079	8,435	2,091.37	0.247939549	0.200213626	IN	earlyOld	75.18796992	71.13218731
157	2	19M	S1	Brn03	B0.14	20231116	WT	rep	3	M		13	40	No MG	MG free	0	0	31	4	184	48.4275271	0.263193082	0.247211412	6,788	1,621.82	0.238924151	0.180010676	IN	earlyOld	706.5217391	58.92751915
157	3	19M	S1	Brn03	B0.14	20231116	WT	rep	3	M		4	71	No MG	MG free	0	0	24	14	2,446	449.1515527	0.183626963	0.163942933	19,313	3,927.48	0.203359592	0.16492714	IN	earlyOld	16.35322976	36.76280226
157	4	19M	S1	Brn03	B0.14	20231116	WT	rep	3	M		4	58	No MG	MG free	0	0	10	8	97	23.19655157	0.239139707	0.234126799	7,226	1,703.87	0.23579771	0.192751959	IN	earlyOld	412.371134	80.26570717
157	5	19M	S1	Brn03	B0.14	20231116	WT	rep	3	M		0	62	No MG	MG free	0	0	13	32	4,279	1,684.44	0.393653534	0.329503328	10,142	3,528.74	0.347932978	0.232867926	IN	earlyOld	0	61.13192664
157	6	19M	S1	Brn03	B0.14	20231116	WT	rep	3	M		36	94	No MG	MG free	0	0	60	11	5,975	2,731.58	0.457168402	0.371969163	12,979	3,277.30	0.252507597	0.197543293	IN	earlyOld	60.25104603	72.42468603
157	7	19M	S1	Brn03	B0.14	20231116	WT	rep	3	M		47	150	No MG	MG free	0	0	10	1	2,774	1,297.78	0.467836765	0.379461348	19,550	6,229.91	0.3186653	0.24521248	IN	earlyOld	169.4304254	76.72634271
158	1	19M	S1	Brn03	B0.26	20231116	WT	rep	3	M		15	22	No MG	MG free	0	0	17	26	3,315	982.5040673	0.296381317	0.263385981	3,167	1,248.85	0.394332437	0.291866928	IN	earlyOld	45.24886878	69.46637196
158	2	19M	S1	Brn03	B0.26	20231116	WT	rep	3	M		0	106	No MG	MG free	0	0	15	25	2,541	701.4579848	0.276055878	0.245525286	13,894	4,842.10	0.348502961	0.289555192	IN	earlyOld	0	76.29192457
161	1	19M	S1	Brn03	B0.26	20231116	WT	rep	3	M		0	121	No MG	MG free	0	0	9	25	3,061	1,028.67	0.336056638	0.272915244	18,346	5,461.82	0.297711787	0.244480044	IN	earlyOld	0	65.95443148
161	2	19M	S1	Brn03	B0.26	20231116	WT	rep	3	M		0	43	No MG	MG free	0	0	30	37	1,812	932.2325475	0.514477123	0.427832454	8,987	3,326.37	0.37013115	0.262134731	IN	earlyOld	0	47.84688995
162	1	19M	S1	Brn03	B0.26	20231116	WT	rep	3	M		10	95	No MG	MG free	0	0	7	15	1,156	403.7415123	0.349257364	0.301426709	13,248	4,662.56	0.351944347	0.288685441	IN	earlyOld	86.50519031	71.7089372
162	2	19M	S1	Brn03	B0.26	20231116	WT	rep	3	M		0	51	No MG	MG free	0	0	12	19	2,451	569.4060272	0.232315801	0.191256583	10,561	2,307.64	0.218506274	0.183299005	IN	earlyOld	0	48.29088155
1	1	19M	Cg1	Brn01	B-0.58	20230613	WT	rep	1	F		0	4	No MG	MG free	0	0	9	38	169	41.69848166	0.246736578	0.242305636	4,365	1,021.32	0.233980513	0.194415197	PN	earlyOld	0	9.163802978
1	2	19M	Cg1	Brn01	B-0.58	20230613	WT	rep	1	F		0	42	No MG	MG free	0	0	23	1	8,171	1,288.55	0.157697573	0.130350187	9,423	3,472.46	0.368509025	0.304440379	PN	earlyOld	0	44.57179242
1	3	19M	Cg1	Brn01	B-0.58	20230613	WT	rep	1	F		0	2	No MG	MG free	0	0	9	82	9,335	1,680.48	0.180019785	0.155168995	6,692	1,218.04	0.18201437	0.177401394	PN	earlyOld	0	2.988643156
1	4	19M	Cg1	Brn01	B-0.58	20230613	WT	rep	1	F		3	6	No MG	MG free	0	0	23	120	2,587	512.5396507	0.198121241	0.178614482	663	170.8284732	0.257659839	0.244998857	PN	earlyOld	11.59644376	90.49773756
1	5	19M	Cg1	Brn01	B-0.58	20230613	WT	rep	1	F		0	12	No MG	MG free	0	0	19	15	8,807	846.4769823	0.096114112	0.085053787	6,018	1,572.78	0.261346177	0.207186997	PN	earlyOld	0	19.94017946
1	6	19M	Cg1	Brn01	B-0.58	20230613	WT	rep	1	F		0	24	No MG	MG free	0	0	43	3	9,791	1,465.79	0.149707406	0.128168151	5,597	1,308.58	0.233799516	0.215617612	PN	earlyOld	0	42.88011435
1	7	19M	Cg1	Brn01	B-0.58	20230613	WT	rep	1	F		29	208	No MG	MG free	0	0	29	81	7,101	869.264836	0.122414426	0.111314565	29,157	8,542.55	0.292984642	0.288303971	PN	earlyOld	40.83931841	71.33792914
1	8	19M	Cg1	Brn01	B-0.58	20230613	WT	rep	1	F		0	21	No MG	MG free	0	0	6	47	6,891	1,158.34	0.168094893	0.139436945	10,268	2,312.91	0.225254194	0.217166394	PN	earlyOld	0	20.45188937
1	9	19M	Cg1	Brn01	B-0.58	20230613	WT	rep	1	F		0	10	No MG	MG free	0	0	17	33	7,687	1,217.71	0.15841186	0.138910502	3,615	767.4200053	0.212287692	0.189501792	PN	earlyOld	0	27.66251729
1	10	19M	Cg1	Brn01	B-0.58	20230613	WT	rep	1	F		0	27	One MG	MG tied	96.32014719	29.16283349	45	19	7,237	688.0791643	0.095077956	0.086137176	4,825	2,640.00	0.547150676	0.474471658	PN	earlyOld	0	55.95854922
1	11	19M	Cg1	Brn01	B-0.58	20230613	WT	rep	1	F		47	70	One MG	MG tied	54.69879518	2.168674699	19	46	8,784	1,148.85	0.130789062	0.115266651	11,018	3,263.55	0.296202013	0.272861838	PN	earlyOld	53.50637523	63.53240152
1	12	19M	Cg1	Brn01	B-0.58	20230613	WT	rep	1	F		10	2	No MG	MG free	0	0	10	1	7,380	1,341.64	0.181794217	0.150835425	516	191.1103687	0.370368932	0.330189973	PN	earlyOld	13.5501355	38.75968992
1	13	19M	Cg1	Brn01	B-0.58	20230613	WT	rep	1	F		15	35	No MG	MG free	0	0	8	14	9,712	1,347.60	0.138756092	0.117448695	11,773	2,887.59	0.245271946	0.221065074	PN	earlyOld	15.44481054	29.72904103
1	14	19M	Cg1	Brn01	B-0.58	20230613	WT	rep	1	F		0	14	No MG	MG free	0	0	25	39	1,446	424.6859998	0.293697095	0.290547043	4,015	1,175.11	0.292678716	0.255146116	PN	earlyOld	0	34.86924035
1	15	19M	Cg1	Brn01	B-0.58	20230613	WT	rep	1	F		0	8	No MG	MG free	0	0	7	78	6,160	691.9256739	0.112325596	0.101792932	2,329	704.3357286	0.302419806	0.234767675	PN	earlyOld	0	34.34950623
1	16	19M	Cg1	Brn01	B-0.58	20230613	WT	rep	1	F		35	43	No MG	MG free	0	0	44	75	3,821	611.5255058	0.160043315	0.153368428	18,493	4,433.56	0.239742642	0.212382689	PN	earlyOld	91.59905784	23.25204131
1	17	19M	Cg1	Brn01	B-0.58	20230613	WT	rep	1	F		10	93	No MG	MG free	0	0	9	59	4,186	673.7368742	0.160950042	0.127214462	14,697	4,082.57	0.277782639	0.257900357	PN	earlyOld	23.88915432	63.27822004
1	18	19M	Cg1	Brn01	B-0.58	20230613	WT	rep	1	F		0	5	No MG	MG free	0	0	45	2	1,434	335.6061801	0.234034993	0.219607845	1,838	797.9410392	0.434135495	0.298908979	PN	earlyOld	0	27.20348205
1	19	19M	Cg1	Brn01	B-0.58	20230613	WT	rep	1	F		0	19	No MG	MG free	0	0	7	4	6,307	974.9227443	0.154577889	0.144892037	4,899	1,146.18	0.233962337	0.224612802	PN	earlyOld	0	38.78342519
1	20	19M	Cg1	Brn01	B-0.58	20230613	WT	rep	1	F		0	5	No MG	MG free	0	0	14	1	8,267	1,022.48	0.123681518	0.111024641	3,972	752.8234071	0.18953258	0.177630275	PN	earlyOld	0	12.58811682
1	21	19M	Cg1	Brn01	B-0.58	20230613	WT	rep	1	F		29	80	No MG	MG free	0	0	9	6	3,161	1,091.79	0.345393338	0.33765164	19,689	5,078.09	0.257915149	0.239604786	PN	earlyOld	91.74311927	40.63182488
1	22	19M	Cg1	Brn01	B-0.58	20230613	WT	rep	1	F		22	19	No MG	MG free	0	0	40	7	6,957	889.5867708	0.127869307	0.114175633	7,580	1,734.99	0.228890534	0.21847868	PN	earlyOld	31.62282593	25.06596306
1	23	19M	Cg1	Brn01	B-0.58	20230613	WT	rep	1	F		0	82	No MG	MG free	0	0	42	1	8,229	1,229.91	0.149460167	0.127046615	12,764	4,774.97	0.374096952	0.341023892	PN	earlyOld	0	64.24318395
1	24	19M	Cg1	Brn01	B-0.58	20230613	WT	rep	1	F		0	40	No MG	MG free	0	0	27	144	5,571	696.2747087	0.124981998	0.109216452	7,555	2,609.02	0.345336787	0.296871901	PN	earlyOld	0	52.94506949
1	25	19M	Cg1	Brn01	B-0.58	20230613	WT	rep	1	F		0	37	No MG	MG free	0	0	28	94	956	356.1593042	0.372551573	0.352162957	4,417	1,307.13	0.295931156	0.289402604	PN	earlyOld	0	83.76726285
1	26	19M	Cg1	Brn01	B-0.58	20230613	WT	rep	1	F		5	29	No MG	MG free	0	0	13	121	1,292	457.6472879	0.354216167	0.343678951	14,167	2,905.19	0.205067736	0.181368738	PN	earlyOld	38.6996904	20.47010659
1	27	19M	Cg1	Brn01	B-0.58	20230613	WT	rep	1	F		0	49	No MG	MG free	0	0	9	149	3,130	786.0358897	0.251129677	0.226688027	8,745	3,347.33	0.382770278	0.306866556	PN	earlyOld	0	56.0320183
1	28	19M	Cg1	Brn01	B-0.58	20230613	WT	rep	1	F		0	51	No MG	MG free	0	0	14	65	2,286	436.8802169	0.191111206	0.178545818	5,706	1,819.99	0.31896064	0.315709174	PN	earlyOld	0	89.37960042
1	29	19M	Cg1	Brn01	B-0.58	20230613	WT	rep	1	F		0	25	No MG	MG free	0	0	16	70	367	195.6659036	0.533149601	0.506492734	6,052	1,370.32	0.226423576	0.187747002	PN	earlyOld	0	41.30865829
1	30	19M	Cg1	Brn01	B-0.58	20230613	WT	rep	1	F		0	29	No MG	MG free	0	0	9	32	310	177.3538872	0.572109313	0.549019635	5,128	1,535.87	0.299505971	0.278995961	PN	earlyOld	0	56.55226209
1	31	19M	Cg1	Brn01	B-0.58	20230613	WT	rep	1	F		0	34	No MG	MG free	0	0	18	34	7,700	939.8773789	0.122061997	0.108949415	7,607	2,740.50	0.360260827	0.299549848	PN	earlyOld	0	44.69567504
1	32	19M	Cg1	Brn01	B-0.58	20230613	WT	rep	1	F		0	19	No MG	MG free	0	0	31	57	6,165	873.624598	0.141707153	0.125886932	3,816	1,112.63	0.29157045	0.275684744	PN	earlyOld	0	49.79035639
1	33	19M	Cg1	Brn01	B-0.58	20230613	WT	rep	1	F		23	64	No MG	MG free	0	0	5	72	5,725	1,246.29	0.217693101	0.199961856	14,014	3,517.16	0.250974801	0.230762184	PN	earlyOld	40.17467249	45.6686171
1	34	19M	Cg1	Brn01	B-0.58	20230613	WT	rep	1	F		0	32	No MG	MG free	0	0	46	10	6,646	955.8654618	0.143825679	0.128648818	4,093	1,323.59	0.323379586	0.290173203	PN	earlyOld	0	78.1822624
2	1	19M	Cg1	Brn01	B-0.58	20230613	WT	rep	1	F		0	14	No MG	MG free	0	0	94	13	2,620	490.4385442	0.187190284	0.160616457	4,484	1,148.82	0.25620477	0.236316472	PN	earlyOld	0	31.2221231
2	2	19M	Cg1	Brn01	B-0.58	20230613	WT	rep	1	F		18	12	No MG	MG free	0	0	16	12	3,985	409.0644236	0.102651047	0.096322574	3,316	799.3360039	0.241054283	0.211963072	PN	earlyOld	45.16938519	36.18817853
2	3	19M	Cg1	Brn01	B-0.58	20230613	WT	rep	1	F		9	36	No MG	MG free	0	0	11	16	4,080	1,349.08	0.33065775	0.323506534	11,805	2,774.81	0.235053914	0.200366214	PN	earlyOld	22.05882353	30.49555273
2	4	19M	Cg1	Brn01	B-0.58	20230613	WT	rep	1	F		43	9	No MG	MG free	0	0	33	1	475	110.4343173	0.2324933	0.227069505	2,349	636.7918514	0.271090614	0.25912109	PN	earlyOld	905.2631579	38.31417625
2	5	19M	Cg1	Brn01	B-0.58	20230613	WT	rep	1	F		7	10	No MG	MG free	0	0	20	21	2	0.470267788	0.235133894	0.245319292	5,168	1,193.38	0.230917855	0.222095057	PN	earlyOld	35,000	19.3498452
2	6	19M	Cg1	Brn01	B-0.58	20230613	WT	rep	1	F		2	17	No MG	MG free	0	0	34	2	7	1.241870746	0.177410107	0.185420007	6,734	1,677.95	0.249176007	0.240970477	PN	earlyOld	2,857.14	25.24502525
2	7	19M	Cg1	Brn01	B-0.58	20230613	WT	rep	1	F		1	2	No MG	MG free	0	0	11	1	5,678	804.0048226	0.141600004	0.128862441	5,712	931.3677266	0.163054574	0.154131383	PN	earlyOld	1.761183515	3.50140056
2	8	19M	Cg1	Brn01	B-0.58	20230613	WT	rep	1	F		30	20	No MG	MG free	0	0	9	2	8,796	1,065.23	0.121104419	0.106370643	11,299	2,659.98	0.235417655	0.230502784	PN	earlyOld	34.10641201	17.70068148
2	9	19M	Cg1	Brn01	B-0.58	20230613	WT	rep	1	F		28	23	No MG	MG free	0	0	34	7	7	1.801327527	0.257332504	0.271671623	11,438	2,589.30	0.226376986	0.217517361	PN	earlyOld	40,000	20.10841056
2	10	19M	Cg1	Brn01	B-0.58	20230613	WT	rep	1	F		0	0	No MG	MG free	0	0	6	1	10,416	1,549.81	0.148791344	0.124803543	13,127	4,085.52	0.311230326	0.264354914	PN	earlyOld	0	0
2	11	19M	Cg1	Brn01	B-0.58	20230613	WT	rep	1	F		0	56	No MG	MG free	0	0	8	2	3,870	685.6408032	0.177168166	0.172625318	3,740	1,206.50	0.322594838	0.286518663	PN	earlyOld	0	149.7326203
2	12	19M	Cg1	Brn01	B-0.58	20230613	WT	rep	1	F		0	16	No MG	MG free	0	0	15	40	7,434	1,015.40	0.136588897	0.118776225	15,767	4,649.42	0.294883241	0.264423579	PN	earlyOld	0	10.147777
2	13	19M	Cg1	Brn01	B-0.58	20230613	WT	rep	1	F		0	54	No MG	MG free	0	0	8	34	5,855	1,239.18	0.211644664	0.18065156	5,109	1,396.63	0.273367059	0.266697198	PN	earlyOld	0	105.6958309
2	14	19M	Cg1	Brn01	B-0.58	20230613	WT	rep	1	F		0	21	No MG	MG free	0	0	7	5	10,479	1,378.32	0.131531506	0.120057985	18,504	4,503.75	0.243393435	0.237598225	PN	earlyOld	0	11.34889754
2	15	19M	Cg1	Brn01	B-0.58	20230613	WT	rep	1	F		0	47	No MG	MG free	0	0	104	27	5,639	817.2678725	0.144931348	0.126939803	13,422	3,064.83	0.2283438	0.198321506	PN	earlyOld	0	35.01713605
2	16	19M	Cg1	Brn01	B-0.58	20230613	WT	rep	1	F		46	22	No MG	MG free	0	0	19	1	5,357	934.1826965	0.17438542	0.164789811	9,671	2,400.95	0.248262721	0.236049443	PN	earlyOld	85.86895651	22.74842312
2	17	19M	Cg1	Brn01	B-0.58	20230613	WT	rep	1	F		33	23	No MG	MG free	0	0	32	14	2,513	590.1786526	0.23485024	0.21954681	9,173	2,426.44	0.264520069	0.251720458	PN	earlyOld	131.3171508	25.07358552
2	18	19M	Cg1	Brn01	B-0.58	20230613	WT	rep	1	F		32	37	No MG	MG free	0	0	7	6	3,630	841.641886	0.231857269	0.227374688	11,438	3,650.90	0.319190656	0.284245074	PN	earlyOld	88.15426997	32.34831264
2	19	19M	Cg1	Brn01	B-0.58	20230613	WT	rep	1	F		50	56	No MG	MG free	0	0	8	3	5,671	955.5125972	0.168491024	0.15926604	600	170.9541312	0.284923552	0.260440975	PN	earlyOld	88.16787163	933.3333333
2	20	19M	Cg1	Brn01	B-0.58	20230613	WT	rep	1	F		0	4	No MG	MG free	0	0	36	5	13,995	2,054.05	0.146770173	0.122499429	7,456	2,609.40	0.349973581	0.313099861	PN	earlyOld	0	5.364806867
2	21	19M	Cg1	Brn01	B-0.58	20230613	WT	rep	1	F		0	41	No MG	MG free	0	0	16	14	4,848	734.5722288	0.151520674	0.142061487	1,674	376.1629664	0.22470906	0.212726027	PN	earlyOld	0	244.9223417
2	22	19M	Cg1	Brn01	B-0.58	20230613	WT	rep	1	F		0	7	No MG	MG free	0	0	8	13	4,577	910.5542386	0.19894128	0.191950873	11,974	3,022.54	0.252425306	0.231189445	PN	earlyOld	0	5.845999666
2	23	19M	Cg1	Brn01	B-0.58	20230613	WT	rep	1	F		43	29	No MG	MG free	0	0	9	8	3,972	677.1791414	0.170488203	0.164614335	15,093	3,611.68	0.239295304	0.232074469	PN	earlyOld	108.2578046	19.21420526
2	24	19M	Cg1	Brn01	B-0.58	20230613	WT	rep	1	F		33	40	No MG	MG free	0	0	26	78	7,135	1,318.27	0.184760763	0.173510343	5,154	1,905.81	0.369773272	0.300206006	PN	earlyOld	46.25087596	77.60962359
2	25	19M	Cg1	Brn01	B-0.58	20230613	WT	rep	1	F		0	23	No MG	MG free	0	0	9	39	9,434	1,436.00	0.152215453	0.14529641	4,760	1,499.83	0.315089615	0.249897003	PN	earlyOld	0	48.31932773
3	1	19M	Cg1	Brn01	B	20230613	WT	rep	1	F		0	5	No MG	MG free	0	0	8	1	3,114	382.2707711	0.122758758	0.112886243	2,723	569.8205079	0.20926203	0.199443042	PN	earlyOld	0	18.36210062
3	2	19M	Cg1	Brn01	B	20230613	WT	rep	1	F		0	19	No MG	MG free	0	0	6	2	5,023	788.7932408	0.157036281	0.14592202	10,826	2,612.47	0.241314216	0.21237506	PN	earlyOld	0	17.55034177
3	3	19M	Cg1	Brn01	B	20230613	WT	rep	1	F		0	16	No MG	MG free	0	0	35	10	4,287	781.699489	0.182341845	0.175692379	5,437	1,308.96	0.240749972	0.236194402	PN	earlyOld	0	29.42799338
3	4	19M	Cg1	Brn01	B	20230613	WT	rep	1	F		0	7	No MG	MG free	0	0	25	4	10,920	1,507.98	0.138093062	0.125352859	9,648	2,014.63	0.208813602	0.177111462	PN	earlyOld	0	7.255389718
3	5	19M	Cg1	Brn01	B	20230613	WT	rep	1	F		0	11	No MG	MG free	0	0	118	2	3,896	486.169162	0.124786746	0.1170367	5,441	1,254.02	0.230476911	0.196551457	PN	earlyOld	0	20.2168719
3	6	19M	Cg1	Brn01	B	20230613	WT	rep	1	F		0	14	No MG	MG free	0	0	8	2	5,646	687.0439768	0.121686854	0.114061192	4,747	976.1736784	0.205640126	0.193171591	PN	earlyOld	0	29.49231093
3	7	19M	Cg1	Brn01	B	20230613	WT	rep	1	F		0	22	One MG	MG tied	85.04249292	24.30594901	13	10	8,074	1,294.38	0.160314516	0.137758449	8,046	2,294.54	0.285178121	0.247592896	PN	earlyOld	0	27.34277902
3	8	19M	Cg1	Brn01	B	20230613	WT	rep	1	F		11	21	No MG	MG free	0	0	20	13	7,814	1,554.40	0.198925618	0.176943615	8,795	1,862.98	0.211822248	0.190890357	PN	earlyOld	14.07729716	23.87720296
3	9	19M	Cg1	Brn01	B	20230613	WT	rep	1	F		19	28	No MG	MG free	0	0	9	88	8,474	704.7819034	0.08316992	0.072312504	13,701	3,359.99	0.245236843	0.212130919	PN	earlyOld	22.42152466	20.43646449
3	10	19M	Cg1	Brn01	B	20230613	WT	rep	1	F		0	6	No MG	MG free	0	0	10	20	1,042	267.6032657	0.256816954	0.250812531	4,796	1,272.92	0.265412691	0.205539018	PN	earlyOld	0	12.51042535
3	11	19M	Cg1	Brn01	B	20230613	WT	rep	1	F		0	26	No MG	MG free	0	0	10	1	2,772	852.8819872	0.307677485	0.309498727	7,408	3,062.81	0.413446368	0.299122602	PN	earlyOld	0	35.09719222
3	12	19M	Cg1	Brn01	B	20230613	WT	rep	1	F		0	23	No MG	MG free	0	0	46	8	9,147	1,625.99	0.177762088	0.148538947	5,127	1,497.94	0.292166531	0.241710536	PN	earlyOld	0	44.86054223
3	13	19M	Cg1	Brn01	B	20230613	WT	rep	1	F		0	16	No MG	MG free	0	0	28	3	3,261	506.6004273	0.15535125	0.144609749	7,394	1,907.04	0.257917469	0.210833907	PN	earlyOld	0	21.63916689
3	14	19M	Cg1	Brn01	B	20230613	WT	rep	1	F		36	3	No MG	MG free	0	0	18	66	7,937	1,364.41	0.171905242	0.14378576	3,848	790.2383463	0.205363396	0.201403826	PN	earlyOld	45.35718785	7.796257796
3	15	19M	Cg1	Brn01	B	20230613	WT	rep	1	F		47	77	No MG	MG free	0	0	64	1	10,333	1,282.80	0.124145905	0.106507972	30,945	6,687.40	0.216106076	0.199588001	PN	earlyOld	45.48533824	24.88285668
3	16	19M	Cg1	Brn01	B	20230613	WT	rep	1	F		0	2	No MG	MG free	0	0	14	2	9,209	1,793.63	0.194769184	0.165957123	1,952	360.7507134	0.184810816	0.177187756	PN	earlyOld	0	10.24590164
3	17	19M	Cg1	Brn01	B	20230613	WT	rep	1	F		0	2	No MG	MG free	0	0	6	77	8,250	806.2735187	0.097730123	0.086655982	2,333	490.5108264	0.210248961	0.207896546	PN	earlyOld	0	8.572653236
3	18	19M	Cg1	Brn01	B	20230613	WT	rep	1	F		0	29	No MG	MG free	0	0	59	9	2,980	677.2673384	0.227270919	0.189608604	9,871	3,230.90	0.327312505	0.234966055	PN	earlyOld	0	29.37898896
3	19	19M	Cg1	Brn01	B	20230613	WT	rep	1	F		0	50	No MG	MG free	0	0	9	50	4,075	491.8982686	0.120711232	0.107782103	6,238	1,780.66	0.28545338	0.277805746	PN	earlyOld	0	80.15389548
3	20	19M	Cg1	Brn01	B	20230613	WT	rep	1	F		14	23	No MG	MG free	0	0	16	1	4,586	576.5564047	0.125720978	0.109147787	10,138	2,000.64	0.197340278	0.191866934	PN	earlyOld	30.52769298	22.6869205
3	21	19M	Cg1	Brn01	B	20230613	WT	rep	1	F		19	39	No MG	MG free	0	0	7	2	8,590	1,395.64	0.162472287	0.136324108	21,188	4,603.25	0.217257628	0.187441826	PN	earlyOld	22.11874272	18.40664527
3	22	19M	Cg1	Brn01	B	20230613	WT	rep	1	F		0	35	No MG	MG free	0	0	14	1	7,660	959.6804314	0.125284652	0.111802854	3,853	1,139.46	0.295733563	0.292774856	PN	earlyOld	0	90.83830781
3	23	19M	Cg1	Brn01	B	20230613	WT	rep	1	F		0	29	No MG	MG free	0	0	15	43	6,110	1,069.23	0.174997333	0.149340048	4,564	1,228.21	0.269108297	0.265674829	PN	earlyOld	0	63.54075372
3	24	19M	Cg1	Brn01	B	20230613	WT	rep	1	F		0	31	No MG	MG free	0	0	25	66	6,648	1,170.95	0.176135087	0.148653388	4,409	1,368.41	0.310368246	0.286610216	PN	earlyOld	0	70.31072806
3	25	19M	Cg1	Brn01	B	20230613	WT	rep	1	F		0	18	No MG	MG free	0	0	11	149	2,176	628.3763025	0.288775874	0.270252526	2,626	893.8543685	0.340386279	0.302067608	PN	earlyOld	0	68.54531607
3	26	19M	Cg1	Brn01	B	20230613	WT	rep	1	F		0	11	No MG	MG free	0	0	10	13	8,151	840.0968348	0.10306672	0.093003739	3,869	826.4486458	0.213607817	0.199328601	PN	earlyOld	0	28.43111915
3	27	19M	Cg1	Brn01	B	20230613	WT	rep	1	F		0	21	No MG	MG free	0	0	48	10	3,235	605.9959406	0.187324866	0.168642715	5,517	2,141.75	0.388208344	0.28957808	PN	earlyOld	0	38.06416531
3	28	19M	Cg1	Brn01	B	20230613	WT	rep	1	F		0	34	No MG	MG free	0	0	34	4	8,728	1,200.74	0.137572864	0.121461816	8,512	1,973.50	0.231849483	0.22061494	PN	earlyOld	0	39.94360902
3	29	19M	Cg1	Brn01	B	20230613	WT	rep	1	F		0	44	No MG	MG free	0	0	10	11	4,616	802.4113073	0.173832606	0.13208209	7,665	1,863.20	0.243079064	0.233592734	PN	earlyOld	0	57.40378343
3	30	19M	Cg1	Brn01	B	20230613	WT	rep	1	F		37	55	No MG	MG free	0	0	9	5	9,068	1,299.94	0.143354427	0.118913561	9,767	2,495.27	0.255479471	0.243610278	PN	earlyOld	40.80282311	56.31207126
3	31	19M	Cg1	Brn01	B	20230613	WT	rep	1	F		0	22	No MG	MG free	0	0	17	7	1,217	379.6282908	0.31193779	0.300617993	3,032	1,067.49	0.352076158	0.297398329	PN	earlyOld	0	72.55936675
3	32	19M	Cg1	Brn01	B	20230613	WT	rep	1	F		41	135	No MG	MG free	0	0	24	9	7,385	985.2607775	0.133413782	0.117685206	24,916	7,601.50	0.305085128	0.262485683	PN	earlyOld	55.51794177	54.18205169
3	33	19M	Cg1	Brn01	B	20230613	WT	rep	1	F		8	33	No MG	MG free	0	0	17	14	7,256	831.49331	0.114593896	0.105271995	15,970	3,260.03	0.204134348	0.174914166	PN	earlyOld	11.02535832	20.66374452
3	34	19M	Cg1	Brn01	B	20230613	WT	rep	1	F		0	51	No MG	MG free	0	0	29	2	5,024	782.666423	0.155785514	0.141008615	5,848	2,019.65	0.345356788	0.329610139	PN	earlyOld	0	87.20930233
3	35	19M	Cg1	Brn01	B	20230613	WT	rep	1	F		0	32	No MG	MG free	0	0	14	1	2,596	832.9832464	0.320871821	0.278461903	5,166	1,256.99	0.243319037	0.237125203	PN	earlyOld	0	61.94347658
4	1	19M	M1	Brn01	B0.26	20230613	WT	rep	1	F		0	7	No MG	MG free	0	0	9	3	1,713	400.4415354	0.23376622	0.232753485	3,573	1,259.18	0.352415101	0.244182497	PN	earlyOld	0	19.59137979
4	2	19M	M1	Brn01	B0.26	20230613	WT	rep	1	F		0	13	No MG	MG free	0	0	7	8	476	114.0906693	0.23968628	0.223254755	5,151	1,455.57	0.282579365	0.245273516	PN	earlyOld	0	25.2378179
4	3	19M	M1	Brn01	B0.26	20230613	WT	rep	1	F		0	2	No MG	MG free	0	0	20	3	130	35.96852075	0.276680929	0.266514063	1,272	359.558373	0.282671677	0.275303274	PN	earlyOld	0	15.72327044
5	1	19M	M1	Brn01	B0.26	20230613	WT	rep	1	F		0	21	No MG	MG free	0	0	18	27	3,013	918.9948572	0.305009909	0.274654776	7,654	2,574.98	0.336422996	0.265461206	PN	earlyOld	0	27.43663444
5	2	19M	M1	Brn01	B0.26	20230613	WT	rep	1	F		0	14	No MG	MG free	0	0	8	4	20	4.174639523	0.208731976	0.209521636	3,646	1,164.59	0.319415185	0.274616629	PN	earlyOld	0	38.39824465
5	3	19M	M1	Brn01	B0.26	20230613	WT	rep	1	F		0	2	No MG	MG free	0	0	8	1	787	214.8450296	0.272992414	0.252101928	1,144	392.8783243	0.343425109	0.253818572	PN	earlyOld	0	17.48251748
5	4	19M	M1	Brn01	B0.26	20230613	WT	rep	1	F		0	5	No MG	MG free	0	0	22	14	9	3.508628964	0.389847663	0.405325398	1,405	403.0018615	0.286834065	0.251476318	PN	earlyOld	0	35.58718861
5	5	19M	M1	Brn01	B0.26	20230613	WT	rep	1	F		22	2	No MG	MG free	0	0	17	70	2,199	533.2143437	0.242480375	0.238155186	1,510	426.1887238	0.282244188	0.274204612	PN	earlyOld	100.0454752	13.24503311
5	6	19M	M1	Brn01	B0.26	20230613	WT	rep	1	F		0	0	No MG	MG free	0	0	21	5	69	15.75082013	0.228272756	0.219806209	72	17.53159383	0.243494359	0.238712132	PN	earlyOld	0	0
5	7	19M	M1	Brn01	B0.26	20230613	WT	rep	1	F		0	17	No MG	MG free	0	0	10	14	3,371	720.1359275	0.213626795	0.208255127	6,600	2,323.30	0.352014572	0.2598764	PN	earlyOld	0	25.75757576
6	1	19M	M1	Brn01	B0.26	20230613	WT	rep	1	F		0	3	No MG	MG free	0	0	30	7	13,936	2,362.40	0.169517438	0.140352488	1,238	422.333471	0.341141737	0.267261773	PN	earlyOld	0	24.23263328
6	2	19M	M1	Brn01	B0.26	20230613	WT	rep	1	F		0	0	No MG	MG free	0	0	53	44	3,386	482.2950334	0.14243799	0.135683224	499	126.5487909	0.253604791	0.250926986	PN	earlyOld	0	0
6	3	19M	M1	Brn01	B0.26	20230613	WT	rep	1	F		0	5	No MG	MG free	0	0	30	27	3,966	991.1184402	0.249903792	0.229343101	4,792	1,082.70	0.225938751	0.204379335	PN	earlyOld	0	10.43405676
6	4	19M	M1	Brn01	B0.26	20230613	WT	rep	1	F		0	6	No MG	MG free	0	0	46	2	77	22.23373772	0.288749841	0.296101317	5,432	1,360.19	0.250403069	0.240268558	PN	earlyOld	0	11.04565538
6	5	19M	M1	Brn01	B0.26	20230613	WT	rep	1	F		0	0	No MG	MG free	0	0	25	104	2,036	520.0050813	0.255405246	0.246646836	560	130.9280997	0.233800178	0.229983985	PN	earlyOld	0	0
7	1	19M	M1	Brn01	B	20230613	WT	rep	1	F		0	17	No MG	MG free	0	0	31	20	13,722	2,355.70	0.171673526	0.151018545	6,651	2,244.94	0.337534557	0.290348679	PN	earlyOld	0	25.56006616
7	2	19M	M1	Brn01	B	20230613	WT	rep	1	F		56	80	No MG	MG free	0	0	27	20	2,532	813.5045397	0.321289313	0.315358192	20,544	7,100.63	0.345630201	0.303135723	PN	earlyOld	221.1690363	38.94080997
7	3	19M	M1	Brn01	B	20230613	WT	rep	1	F		32	13	No MG	MG free	0	0	7	15	10,077	1,457.63	0.144649551	0.123414971	2,463	822.9532925	0.334126388	0.329297334	PN	earlyOld	31.75548278	52.78116119
7	4	19M	M1	Brn01	B	20230613	WT	rep	1	F		0	24	No MG	MG free	0	0	18	8	2,221	582.0502931	0.262066769	0.249011979	5,377	2,012.74	0.37432483	0.327801943	PN	earlyOld	0	44.63455458
7	5	19M	M1	Brn01	B	20230613	WT	rep	1	F		31	39	No MG	MG free	0	0	16	7	4,274	963.3019307	0.225386507	0.219836727	14,336	4,055.17	0.282866003	0.269108117	PN	earlyOld	72.53158634	27.20424107
7	6	19M	M1	Brn01	B	20230613	WT	rep	1	F		26	14	One MG	MG free	35.11507053	0	10	306	3,029	992.682261	0.327726068	0.323727787	2,395	957.1319141	0.399637542	0.355558097	PN	earlyOld	85.83690987	58.45511482
7	7	19M	M1	Brn01	B	20230613	WT	rep	1	F		0	34	No MG	MG free	0	0	8	73	13,633	2,101.49	0.15414764	0.139848933	4,222	1,481.95	0.351007784	0.347432673	PN	earlyOld	0	80.53055424
7	8	19M	M1	Brn01	B	20230613	WT	rep	1	F		0	18	No MG	MG free	0	0	18	7	10,483	1,481.68	0.141341678	0.124765396	10,778	2,934.84	0.272299542	0.259433895	PN	earlyOld	0	16.70068658
7	9	19M	M1	Brn01	B	20230613	WT	rep	1	F		47	37	No MG	MG free	0	0	23	38	4,582	1,102.90	0.240703002	0.230762184	7,139	2,239.81	0.313742158	0.313450813	PN	earlyOld	102.5752946	51.82798711
7	10	19M	M1	Brn01	B	20230613	WT	rep	1	F		0	11	No MG	MG free	0	0	19	15	3,595	814.1215388	0.226459399	0.223247126	2,451	1,104.23	0.450523798	0.390821695	PN	earlyOld	0	44.87964096
7	11	19M	M1	Brn01	B	20230613	WT	rep	1	F		0	33	One MG	MG free	14.15356152	0	8	3	3,699	1,148.16	0.310398161	0.296208143	5,423	1,845.57	0.340322708	0.334340423	PN	earlyOld	0	60.85192698
7	12	19M	M1	Brn01	B	20230613	WT	rep	1	F		0	19	No MG	MG free	0	0	34	5	6,576	1,505.07	0.228872592	0.220416576	3,966	1,413.79	0.356476333	0.316212714	PN	earlyOld	0	47.9072113
7	13	19M	M1	Brn01	B	20230613	WT	rep	1	F		0	67	One MG	MG tied	100	17.06715958	33	2	6,264	2,125.59	0.339334757	0.334248871	14,239	6,363.13	0.446880604	0.370298326	PN	earlyOld	0	47.05386614
7	14	19M	M1	Brn01	B	20230613	WT	rep	1	F		30	32	No MG	MG free	0	0	11	54	3,999	644.5627381	0.16118098	0.143953606	5,288	1,797.17	0.339857653	0.334081024	PN	earlyOld	75.01875469	60.51437216
7	15	19M	M1	Brn01	B	20230613	WT	rep	1	F		0	11	No MG	MG free	0	0	9	37	3,337	672.6801103	0.201582293	0.194277868	5,511	1,806.07	0.327721516	0.273006797	PN	earlyOld	0	19.96007984
7	16	19M	M1	Brn01	B	20230613	WT	rep	1	F		53	61	No MG	MG free	0	0	24	67	11,056	1,572.31	0.142213416	0.113847561	21,516	7,753.05	0.360338777	0.281391621	PN	earlyOld	47.93777135	28.35099461
7	17	19M	M1	Brn01	B	20230613	WT	rep	1	F		0	24	No MG	MG free	0	0	8	2	6,439	883.467018	0.137205625	0.124605171	8,471	2,672.44	0.315481531	0.28982985	PN	earlyOld	0	28.33195609
7	18	19M	M1	Brn01	B	20230613	WT	rep	1	F		0	16	No MG	MG free	0	0	17	5	11,123	1,829.33	0.164463578	0.14409095	5,642	1,603.60	0.284224773	0.262928218	PN	earlyOld	0	28.35873804
7	19	19M	M1	Brn01	B	20230613	WT	rep	1	F		0	13	No MG	MG free	0	0	15	3	11,048	1,700.31	0.15390246	0.127260238	6,362	1,774.99	0.278998492	0.257526517	PN	earlyOld	0	20.43382584
7	20	19M	M1	Brn01	B	20230613	WT	rep	1	F		42	17	No MG	MG free	0	0	20	4	4,261	634.3297333	0.148868748	0.134081021	14,441	3,556.58	0.246283238	0.233203635	PN	earlyOld	98.56841117	11.77203795
7	21	19M	M1	Brn01	B	20230613	WT	rep	1	F		0	8	No MG	MG free	0	0	13	1	1,428	509.4863357	0.356783148	0.334340423	3,420	832.3206072	0.243368599	0.231677726	PN	earlyOld	0	23.39181287
7	22	19M	M1	Brn01	B	20230613	WT	rep	1	F		46	70	No MG	MG free	0	0	14	48	72	31.1004959	0.431951332	0.429358363	15,620	5,413.95	0.34660355	0.32191959	PN	earlyOld	6,388.89	44.81434059
7	23	19M	M1	Brn01	B	20230613	WT	rep	1	F		0	9	No MG	MG free	0	0	29	109	9,160	1,131.74	0.123551861	0.113450825	4,509	1,123.62	0.24919576	0.238529027	PN	earlyOld	0	19.96007984
7	24	19M	M1	Brn01	B	20230613	WT	rep	1	F		28	76	No MG	MG free	0	0	24	3	10,631	1,568.28	0.147519595	0.126680404	14,903	4,846.74	0.325218761	0.31462577	PN	earlyOld	26.33806791	50.99644367
8	1	19M	M1	Brn01	B	20230613	WT	rep	1	F		24	24	No MG	MG free	0	0	9	18	5,154	1,125.88	0.218447503	0.207080185	8,798	2,677.72	0.304355327	0.286915392	PN	earlyOld	46.56577416	27.27892703
8	2	19M	M1	Brn01	B	20230613	WT	rep	1	F		3	0	No MG	MG free	0	0	46	17	177	67.43802524	0.381005792	0.396665901	710	206.2143283	0.290442716	0.281452656	PN	earlyOld	169.4915254	0
8	3	19M	M1	Brn01	B	20230613	WT	rep	1	F		0	1	No MG	MG free	0	0	13	14	3,479	1,696.73	0.487706524	0.440421149	5,605	1,937.25	0.345628212	0.296841383	PN	earlyOld	0	1.78412132
8	4	19M	M1	Brn01	B	20230613	WT	rep	1	F		0	18	No MG	MG free	0	0	62	24	2,521	933.974915	0.370477951	0.365125507	6,953	2,792.40	0.401611136	0.363431752	PN	earlyOld	0	25.88810585
8	5	19M	M1	Brn01	B	20230613	WT	rep	1	F		0	45	No MG	MG free	0	0	9	71	582	196.2863663	0.337261798	0.335576415	2,065	862.6459441	0.41774622	0.394262612	PN	earlyOld	0	217.9176755
8	6	19M	M1	Brn01	B	20230613	WT	rep	1	F		0	0	No MG	MG free	0	0	19	25	1,323	425.1017009	0.321316478	0.30908674	126	56.30667594	0.44687838	0.442710012	PN	earlyOld	0	0
8	7	19M	M1	Brn01	B	20230613	WT	rep	1	F		18	24	No MG	MG free	0	0	25	3	911	291.5080184	0.319986848	0.318913549	1,227	451.1246051	0.367664715	0.359525442	PN	earlyOld	197.5850714	195.599022
8	8	19M	M1	Brn01	B	20230613	WT	rep	1	F		0	3	No MG	MG free	0	0	14	5	4,469	1,133.17	0.253562595	0.248363465	2,471	860.8972609	0.348400348	0.334515899	PN	earlyOld	0	12.14083367
8	9	19M	M1	Brn01	B	20230613	WT	rep	1	F		0	8	No MG	MG free	0	0	25	155	4,177	1,090.36	0.261040168	0.23861295	4,834	1,444.35	0.298790645	0.285236895	PN	earlyOld	0	16.54944146
8	10	19M	M1	Brn01	B	20230613	WT	rep	1	F		0	12	No MG	MG free	0	0	14	5	4,202	1,030.93	0.245342634	0.241580829	2,110	832.2479897	0.394430327	0.378988326	PN	earlyOld	0	56.87203791
8	11	19M	M1	Brn01	B	20230613	WT	rep	1	F		0	17	No MG	MG free	0	0	6	4	3,683	1,641.89	0.445803453	0.363271534	133	59.82008085	0.449775044	0.446112767	PN	earlyOld	0	1,278.20
8	12	19M	M1	Brn01	B	20230613	WT	rep	1	F		0	14	No MG	MG free	0	0	32	13	481	133.6805526	0.277922147	0.264095515	2,704	1,234.83	0.456669468	0.375112534	PN	earlyOld	0	51.77514793
8	13	19M	M1	Brn01	B	20230613	WT	rep	1	F		0	2	No MG	MG free	0	0	21	6	1,129	267.0702528	0.236554697	0.232806891	2,994	1,030.07	0.344044988	0.331654847	PN	earlyOld	0	6.68002672
8	14	19M	M1	Brn01	B	20230613	WT	rep	1	F		0	0	No MG	MG free	0	0	24	2	3,960	1,220.21	0.308134203	0.301258862	1,428	539.3456323	0.37769302	0.37050432	PN	earlyOld	0	0
8	15	19M	M1	Brn01	B	20230613	WT	rep	1	F		0	15	No MG	MG free	0	0	14	15	10,845	1,778.37	0.163980407	0.141161218	5,074	1,700.01	0.335044302	0.331593812	PN	earlyOld	0	29.56247536
8	16	19M	M1	Brn01	B	20230613	WT	rep	1	F		0	11	No MG	MG free	0	0	39	76	11,137	2,209.95	0.198433041	0.169596404	2	0.729213417	0.364606708	0.386144817	PN	earlyOld	0	55,000
8	17	19M	M1	Brn01	B	20230613	WT	rep	1	F		40	14	No MG	MG free	0	0	9	12	9,921	1,723.13	0.173685498	0.149523154	2,333	924.6691849	0.396343414	0.348760217	PN	earlyOld	40.31851628	60.00857265
8	18	19M	M1	Brn01	B	20230613	WT	rep	1	F		14	27	No MG	MG free	0	0	11	11	3,865	810.7338526	0.209762963	0.205584809	7,291	2,747.38	0.37681773	0.369718462	PN	earlyOld	36.2225097	37.03195721
8	19	19M	M1	Brn01	B	20230613	WT	rep	1	F		0	0	One MG	MG tied	37.91469194	2.437373053	6	6	1	0.370992601	0.370992601	0.370992601	1,127	393.2569313	0.348941376	0.338521391	PN	earlyOld	0	0
8	20	19M	M1	Brn01	B	20230613	WT	rep	1	F		19	17	No MG	MG free	0	0	27	12	2,600	588.1283591	0.226203215	0.217227429	7,403	2,796.61	0.377767382	0.355558097	PN	earlyOld	73.07692308	22.96366338
8	21	19M	M1	Brn01	B	20230613	WT	rep	1	F		13	50	No MG	MG free	0	0	22	8	4,832	893.588296	0.184931353	0.172075987	7,818	3,067.62	0.392379565	0.365545124	PN	earlyOld	26.90397351	63.9549757
8	22	19M	M1	Brn01	B	20230613	WT	rep	1	F		0	8	One MG	MG tied	52.17054264	10.15503876	5	3	5,150	3,108.20	0.603533637	0.549065411	725	271.3221177	0.374237404	0.367490649	PN	earlyOld	0	110.3448276
9	1	19M	M2	Brn01	B0.26	20230613	WT	rep	1	F		0	15	No MG	MG free	0	0	38	1	8,266	1,600.75	0.193654194	0.172655836	5,275	1,791.20	0.339563987	0.292309463	PN	earlyOld	0	28.43601896
9	2	19M	M2	Brn01	B0.26	20230613	WT	rep	1	F		0	14	No MG	MG free	0	0	38	62	429	123.189746	0.287155585	0.280727863	6,995	2,494.49	0.356609899	0.307492167	PN	earlyOld	0	20.01429593
9	3	19M	M2	Brn01	B0.26	20230613	WT	rep	1	F		43	107	No MG	MG free	0	0	9	19	6,147	689.8016939	0.112217617	0.097131304	20,094	8,258.44	0.41099021	0.374425888	PN	earlyOld	69.95282252	53.24972629
9	4	19M	M2	Brn01	B0.26	20230613	WT	rep	1	F		0	1	No MG	MG free	0	0	32	62	3	0.433432519	0.144477506	0.151995115	2,593	701.885252	0.270684632	0.267643243	PN	earlyOld	0	3.85653683
9	5	19M	M2	Brn01	B0.26	20230613	WT	rep	1	F		0	0	No MG	MG free	0	0	12	6	8,916	856.1015807	0.096018571	0.082825974	204	54.02713051	0.264838875	0.258274198	PN	earlyOld	0	0
9	6	19M	M2	Brn01	B0.26	20230613	WT	rep	1	F		0	4	One MG	MG tied	70.02314815	28.81944444	13	37	2,436	538.1008773	0.22089527	0.213611051	1,759	489.7706879	0.278437003	0.243541613	PN	earlyOld	0	22.74019329
9	7	19M	M2	Brn01	B0.26	20230613	WT	rep	1	F		0	0	No MG	MG free	0	0	12	40	5,083	1,259.09	0.247706004	0.235988408	623	140.5660946	0.22562776	0.221820399	PN	earlyOld	0	0
9	8	19M	M2	Brn01	B0.26	20230613	WT	rep	1	F		0	11	No MG	MG free	0	0	53	2	261	56.34853128	0.215894756	0.209269859	1,587	581.1153887	0.366172268	0.367635608	PN	earlyOld	0	69.3131695
10	1	19M	M2	Brn01	B0.26	20230613	WT	rep	1	F		0	0	No MG	MG free	0	0	13	9	2,201	643.265522	0.292260573	0.28152895	1,720	396.3121389	0.230414034	0.22476539	PN	earlyOld	0	0
10	2	19M	M2	Brn01	B0.26	20230613	WT	rep	1	F		0	1	No MG	MG free	0	0	16	5	3,891	1,150.94	0.295794418	0.290371567	6,035	2,119.80	0.351250479	0.278301656	PN	earlyOld	0	1.657000829
10	3	19M	M2	Brn01	B0.26	20230613	WT	rep	1	F		0	12	No MG	MG free	0	0	18	3	79	24.32576498	0.307921076	0.30241093	2,846	1,222.32	0.429487164	0.35930419	PN	earlyOld	0	42.16444132
10	4	19M	M2	Brn01	B0.26	20230613	WT	rep	1	F		0	12	No MG	MG free	0	0	29	105	2,296	1,069.54	0.465828603	0.457282364	783	231.731762	0.295953719	0.288220048	PN	earlyOld	0	153.256705
10	5	19M	M2	Brn01	B0.26	20230613	WT	rep	1	F		0	1	No MG	MG free	0	0	57	60	160	60.75484857	0.379717804	0.378545821	424	216.7756469	0.511263318	0.349568933	PN	earlyOld	0	23.58490566
10	6	19M	M2	Brn01	B0.26	20230613	WT	rep	1	F		0	2	No MG	MG free	0	0	14	22	5,564	2,518.21	0.452590411	0.423132688	2,357	663.8429698	0.28164742	0.273662925	PN	earlyOld	0	8.485362749
10	7	19M	M2	Brn01	B0.26	20230613	WT	rep	1	F		0	1	No MG	MG free	0	0	43	33	5,906	1,577.73	0.267140048	0.251010925	1,816	596.8352183	0.328653755	0.314534217	PN	earlyOld	0	5.50660793
10	8	19M	M2	Brn01	B0.26	20230613	WT	rep	1	F		5	3	No MG	MG free	0	0	12	45	4,482	2,239.16	0.499589198	0.475196451	2,068	599.846083	0.290060969	0.282520801	PN	earlyOld	11.15573405	14.50676983
10	9	19M	M2	Brn01	B0.26	20230613	WT	rep	1	F		0	2	No MG	MG free	0	0	19	80	2,052	1,390.94	0.677848205	0.688838005	3,846	1,208.81	0.314304083	0.291050583	PN	earlyOld	0	5.200208008
10	10	19M	M2	Brn01	B0.26	20230613	WT	rep	1	F		6	4	No MG	MG free	0	0	7	170	2,854	1,323.63	0.463781327	0.405966282	8,372	2,556.24	0.305331769	0.293614089	PN	earlyOld	21.02312544	4.777830865
10	11	19M	M2	Brn01	B0.26	20230613	WT	rep	1	F		0	14	No MG	MG free	0	0	7	22	6,893	1,898.09	0.275364776	0.251232177	3,233	1,183.98	0.36621695	0.329739839	PN	earlyOld	0	43.30343334
11	1	19M	M2	Brn01	B	20230613	WT	rep	1	F		0	3	No MG	MG free	0	0	32	6	8,960	1,596.07	0.178133084	0.15780881	1,694	453.5658198	0.267748418	0.262241542	PN	earlyOld	0	17.70956316
11	2	19M	M2	Brn01	B	20230613	WT	rep	1	F		0	14	No MG	MG free	0	0	29	5	3,059	711.7555969	0.232675906	0.228030831	8,273	2,679.17	0.323844708	0.268993676	PN	earlyOld	0	16.92251904
11	3	19M	M2	Brn01	B	20230613	WT	rep	1	F		47	22	No MG	MG free	0	0	14	14	2,567	730.7041885	0.284652976	0.278690785	12,333	3,497.43	0.283582768	0.270763725	PN	earlyOld	183.0931048	17.83831995
11	4	19M	M2	Brn01	B	20230613	WT	rep	1	F		0	17	No MG	MG free	0	0	19	13	2,511	626.2929269	0.249419724	0.246898606	4,703	2,139.53	0.454928984	0.330205232	PN	earlyOld	0	36.14714012
11	5	19M	M2	Brn01	B	20230613	WT	rep	1	F		26	18	No MG	MG free	0	0	8	4	2,329	588.4065616	0.252643436	0.248218507	11,397	3,458.32	0.303441525	0.266330957	PN	earlyOld	111.6358952	15.7936299
11	6	19M	M2	Brn01	B	20230613	WT	rep	1	F		0	0	No MG	MG free	0	0	6	5	5,904	1,142.47	0.193508529	0.179888606	238	57.03329521	0.239635694	0.242099643	PN	earlyOld	0	0
11	7	19M	M2	Brn01	B	20230613	WT	rep	1	F		0	3	No MG	MG free	0	0	15	1	1,115	275.1787138	0.246797053	0.242000461	1,625	489.5385671	0.301254503	0.295841902	PN	earlyOld	0	18.46153846
11	8	19M	M2	Brn01	B	20230613	WT	rep	1	F		0	14	No MG	MG free	0	0	17	71	2,062	456.3893187	0.221333326	0.217044324	11,435	3,058.77	0.267491717	0.25937286	PN	earlyOld	0	12.24311325
11	9	19M	M2	Brn01	B	20230613	WT	rep	1	F		41	22	No MG	MG free	0	0	31	5	8,973	1,478.91	0.164817826	0.151056692	9,603	2,760.37	0.287448808	0.274128318	PN	earlyOld	45.69263346	22.90950745
11	10	19M	M2	Brn01	B	20230613	WT	rep	1	F		0	6	No MG	MG free	0	0	33	1	202	61.92736706	0.306571124	0.319676518	3,983	1,200.41	0.301383539	0.255016416	PN	earlyOld	0	15.06402209
11	11	19M	M2	Brn01	B	20230613	WT	rep	1	F		18	3	No MG	MG free	0	0	34	2	4,124	790.0578164	0.19157561	0.170122832	6,941	1,770.97	0.255146365	0.251224548	PN	earlyOld	43.64694471	4.322143783
11	12	19M	M2	Brn01	B	20230613	WT	rep	1	F		0	0	No MG	MG free	0	0	49	68	1,379	369.4558479	0.267915771	0.260585934	2	0.521110862	0.260555431	0.290257126	PN	earlyOld	0	0
11	13	19M	M2	Brn01	B	20230613	WT	rep	1	F		21	6	No MG	MG free	0	0	7	128	1,992	292.105776	0.146639446	0.138735026	2,846	934.8318917	0.328472204	0.276066214	PN	earlyOld	105.4216867	21.08222066
11	14	19M	M2	Brn01	B	20230613	WT	rep	1	F		0	3	No MG	MG free	0	0	13	4	3,274	826.9439076	0.25257908	0.250873566	2,484	700.4024872	0.281965575	0.275944144	PN	earlyOld	0	12.07729469
11	15	19M	M2	Brn01	B	20230613	WT	rep	1	F		0	25	No MG	MG free	0	0	18	57	9,093	1,244.44	0.136857046	0.124666207	7,865	2,622.39	0.33342494	0.308476388	PN	earlyOld	0	31.78639542
12	1	19M	M2	Brn01	B	20230613	WT	rep	1	F		15	13	No MG	MG free	0	0	9	2	602	144.639658	0.240265213	0.232272834	8,441	2,864.02	0.339298093	0.251247436	PN	earlyOld	249.1694352	15.40101884
12	2	19M	M2	Brn01	B	20230613	WT	rep	1	F		0	32	No MG	MG free	0	0	20	2	9,115	1,515.80	0.166297383	0.138262004	10,215	3,660.36	0.358331894	0.303265423	PN	earlyOld	0	31.32648067
12	3	19M	M2	Brn01	B	20230613	WT	rep	1	F		0	31	No MG	MG free	0	0	18	10	6,885	1,328.83	0.193004309	0.166758224	9,597	2,644.66	0.275571909	0.261036098	PN	earlyOld	0	32.30176097
12	4	19M	M2	Brn01	B	20230613	WT	rep	1	F		40	14	No MG	MG free	0	0	10	22	5,933	862.6162668	0.145392932	0.132356763	12,765	2,954.62	0.231462727	0.222529948	PN	earlyOld	67.41951795	10.96748923
12	5	19M	M2	Brn01	B	20230613	WT	rep	1	F		42	92	No MG	MG free	0	0	82	7	3,839	656.9585415	0.171127518	0.160639353	28,581	7,723.57	0.270234249	0.261539638	PN	earlyOld	109.4034905	32.18921661
12	6	19M	M2	Brn01	B	20230613	WT	rep	1	F		0	17	No MG	MG free	0	0	42	5	362	105.0759595	0.290265081	0.289478898	7,177	2,011.88	0.280323349	0.251407653	PN	earlyOld	0	23.6867772
12	7	19M	M2	Brn01	B	20230613	WT	rep	1	F		0	8	No MG	MG free	0	0	23	146	4,770	615.712414	0.129080171	0.120881975	1,248	374.1791713	0.299823054	0.296345472	PN	earlyOld	0	64.1025641
12	8	19M	M2	Brn01	B	20230613	WT	rep	1	F		0	38	No MG	MG free	0	0	35	38	7,896	1,459.57	0.184849262	0.165224686	9,745	2,835.07	0.290925411	0.288281083	PN	earlyOld	0	38.99435608
12	9	19M	M2	Brn01	B	20230613	WT	rep	1	F		0	19	No MG	MG free	0	0	21	119	17	6.4281376	0.378125741	0.389967188	2,319	969.6648362	0.418139214	0.386541545	PN	earlyOld	0	81.93186718
12	10	19M	M2	Brn01	B	20230613	WT	rep	1	F		0	5	No MG	MG free	0	0	19	14	8,056	1,138.09	0.141272446	0.122163728	678	209.4943008	0.308988644	0.308018625	PN	earlyOld	0	73.74631268
12	11	19M	M2	Brn01	B	20230613	WT	rep	1	F		0	1	No MG	MG free	0	0	21	88	7,569	973.3265588	0.128593811	0.116716258	193	58.44893581	0.302844227	0.302594036	PN	earlyOld	0	51.8134715
12	12	19M	M2	Brn01	B	20230613	WT	rep	1	F		0	12	No MG	MG free	0	0	20	60	6,255	985.0341809	0.157479485	0.132143125	6,551	1,620.72	0.247401086	0.238712132	PN	earlyOld	0	18.31781407
12	13	19M	M2	Brn01	B	20230613	WT	rep	1	F		18	55	One MG	MG free	3.806343907	0	21	124	2,626	482.6082552	0.183780752	0.175356686	21,516	5,864.87	0.272581669	0.25433737	PN	earlyOld	68.54531607	25.56237219
12	14	19M	M2	Brn01	B	20230613	WT	rep	1	F		0	17	No MG	MG free	0	0	19	30	7,430	945.4745105	0.127250944	0.11244373	3,542	1,060.92	0.2995247	0.295277327	PN	earlyOld	0	47.99548278
12	15	19M	M2	Brn01	B	20230613	WT	rep	1	F		0	45	No MG	MG free	0	0	12	3	6,469	1,088.76	0.168304813	0.132845044	9,623	2,844.59	0.295603728	0.286083758	PN	earlyOld	0	46.76296373
12	16	19M	M2	Brn01	B	20230613	WT	rep	1	F		0	13	No MG	MG free	0	0	26	61	4,834	1,454.06	0.300798296	0.294193953	2,822	1,180.63	0.418365466	0.323048741	PN	earlyOld	0	46.06661942
12	17	19M	M2	Brn01	B	20230613	WT	rep	1	F		0	18	One MG	MG tied	74.89878543	14.73684211	13	44	8,002	1,279.31	0.159873784	0.135469601	5,171	1,395.78	0.269925225	0.261440456	PN	earlyOld	0	34.8095146
12	18	19M	M2	Brn01	B	20230613	WT	rep	1	F		0	0	No MG	MG free	0	0	28	66	13,278	2,099.48	0.158117179	0.139147013	124	35.2170901	0.284008791	0.285847247	PN	earlyOld	0	0
12	19	19M	M2	Brn01	B	20230613	WT	rep	1	F		0	19	No MG	MG free	0	0	11	114	2,954	1,154.16	0.390710061	0.382528424	4,862	1,900.22	0.390829987	0.321553379	PN	earlyOld	0	39.07856849
12	20	19M	M2	Brn01	B	20230613	WT	rep	1	F		0	21	No MG	MG free	0	0	8	26	2,733	822.4432898	0.300930585	0.290981919	2,198	814.8367892	0.370717375	0.336552978	PN	earlyOld	0	95.54140127
12	21	19M	M2	Brn01	B	20230613	WT	rep	1	F		0	20	No MG	MG free	0	0	7	65	5,488	834.7109486	0.152097476	0.125352859	6,816	2,109.99	0.309564161	0.279987782	PN	earlyOld	0	29.342723
12	22	19M	M2	Brn01	B	20230613	WT	rep	1	F		28	28	No MG	MG free	0	0	7	9	7,745	1,074.33	0.13871235	0.121477075	10,756	3,255.90	0.302705345	0.256702513	PN	earlyOld	36.15235636	26.03198215
12	23	19M	M2	Brn01	B	20230613	WT	rep	1	F		9	7	No MG	MG free	0	0	51	8	3,258	653.2408024	0.200503623	0.17341879	2,791	740.7089943	0.265391972	0.256916165	PN	earlyOld	27.62430939	25.08061627
12	24	19M	M2	Brn01	B	20230613	WT	rep	1	F		17	35	No MG	MG free	0	0	28	74	11,046	1,226.39	0.111025449	0.10263218	15,028	4,381.49	0.291555411	0.244052798	PN	earlyOld	15.39018649	23.28985893
12	25	19M	M2	Brn01	B	20230613	WT	rep	1	F		49	63	No MG	MG free	0	0	40	79	2,193	674.0172886	0.307349425	0.301617444	19,640	5,764.71	0.293518609	0.269459069	PN	earlyOld	223.4382125	32.07739308
12	26	19M	M2	Brn01	B	20230613	WT	rep	1	F		3	70	No MG	MG free	0	0	6	60	5,546	743.3330592	0.134030483	0.125551239	12,293	4,142.72	0.336998418	0.30215916	PN	earlyOld	5.409304003	56.94297568
13	1	19M	M2	Brn01	B	20230613	WT	rep	1	F		24	24	No MG	MG free	0	0	9	18	5,154	1,125.88	0.218447503	0.207080185	8,798	2,677.72	0.304355327	0.286915392	PN	earlyOld	46.56577416	27.27892703
13	2	19M	M2	Brn01	B	20230613	WT	rep	1	F		3	0	No MG	MG free	0	0	46	17	177	67.43802524	0.381005792	0.396665901	710	206.2143283	0.290442716	0.281452656	PN	earlyOld	169.4915254	0
13	3	19M	M2	Brn01	B	20230613	WT	rep	1	F		0	1	No MG	MG free	0	0	13	14	3,479	1,696.73	0.487706524	0.440421149	5,605	1,937.25	0.345628212	0.296841383	PN	earlyOld	0	1.78412132
13	4	19M	M2	Brn01	B	20230613	WT	rep	1	F		0	18	No MG	MG free	0	0	62	24	2,521	933.974915	0.370477951	0.365125507	6,953	2,792.40	0.401611136	0.363431752	PN	earlyOld	0	25.88810585
13	5	19M	M2	Brn01	B	20230613	WT	rep	1	F		0	45	No MG	MG free	0	0	9	71	582	196.2863663	0.337261798	0.335576415	2,065	862.6459441	0.41774622	0.394262612	PN	earlyOld	0	217.9176755
13	6	19M	M2	Brn01	B	20230613	WT	rep	1	F		0	0	No MG	MG free	0	0	19	25	1,323	425.1017009	0.321316478	0.30908674	126	56.30667594	0.44687838	0.442710012	PN	earlyOld	0	0
13	7	19M	M2	Brn01	B	20230613	WT	rep	1	F		18	24	No MG	MG free	0	0	25	3	911	291.5080184	0.319986848	0.318913549	1,227	451.1246051	0.367664715	0.359525442	PN	earlyOld	197.5850714	195.599022
13	8	19M	M2	Brn01	B	20230613	WT	rep	1	F		0	3	No MG	MG free	0	0	14	5	4,469	1,133.17	0.253562595	0.248363465	2,471	860.8972609	0.348400348	0.334515899	PN	earlyOld	0	12.14083367
13	9	19M	M2	Brn01	B	20230613	WT	rep	1	F		0	8	No MG	MG free	0	0	25	155	4,177	1,090.36	0.261040168	0.23861295	4,834	1,444.35	0.298790645	0.285236895	PN	earlyOld	0	16.54944146
13	10	19M	M2	Brn01	B	20230613	WT	rep	1	F		0	12	No MG	MG free	0	0	14	5	4,202	1,030.93	0.245342634	0.241580829	2,110	832.2479897	0.394430327	0.378988326	PN	earlyOld	0	56.87203791
13	11	19M	M2	Brn01	B	20230613	WT	rep	1	F		0	17	No MG	MG free	0	0	6	4	3,683	1,641.89	0.445803453	0.363271534	133	59.82008085	0.449775044	0.446112767	PN	earlyOld	0	1,278.20
13	12	19M	M2	Brn01	B	20230613	WT	rep	1	F		0	14	No MG	MG free	0	0	32	13	481	133.6805526	0.277922147	0.264095515	2,704	1,234.83	0.456669468	0.375112534	PN	earlyOld	0	51.77514793
13	13	19M	M2	Brn01	B	20230613	WT	rep	1	F		0	2	No MG	MG free	0	0	21	6	1,129	267.0702528	0.236554697	0.232806891	2,994	1,030.07	0.344044988	0.331654847	PN	earlyOld	0	6.68002672
13	14	19M	M2	Brn01	B	20230613	WT	rep	1	F		0	0	No MG	MG free	0	0	24	2	3,960	1,220.21	0.308134203	0.301258862	1,428	539.3456323	0.37769302	0.37050432	PN	earlyOld	0	0
13	15	19M	M2	Brn01	B	20230613	WT	rep	1	F		0	15	No MG	MG free	0	0	14	15	10,845	1,778.37	0.163980407	0.141161218	5,074	1,700.01	0.335044302	0.331593812	PN	earlyOld	0	29.56247536
13	16	19M	M2	Brn01	B	20230613	WT	rep	1	F		0	11	No MG	MG free	0	0	39	76	11,137	2,209.95	0.198433041	0.169596404	2	0.729213417	0.364606708	0.386144817	PN	earlyOld	0	55,000
13	17	19M	M2	Brn01	B	20230613	WT	rep	1	F		40	14	No MG	MG free	0	0	9	12	9,921	1,723.13	0.173685498	0.149523154	2,333	924.6691849	0.396343414	0.348760217	PN	earlyOld	40.31851628	60.00857265
13	18	19M	M2	Brn01	B	20230613	WT	rep	1	F		14	27	No MG	MG free	0	0	11	11	3,865	810.7338526	0.209762963	0.205584809	7,291	2,747.38	0.37681773	0.369718462	PN	earlyOld	36.2225097	37.03195721
13	19	19M	M2	Brn01	B	20230613	WT	rep	1	F		0	0	One MG	MG tied	37.91469194	2.437373053	6	6	1	0.370992601	0.370992601	0.370992601	1,127	393.2569313	0.348941376	0.338521391	PN	earlyOld	0	0
13	20	19M	M2	Brn01	B	20230613	WT	rep	1	F		19	17	No MG	MG free	0	0	27	12	2,600	588.1283591	0.226203215	0.217227429	7,403	2,796.61	0.377767382	0.355558097	PN	earlyOld	73.07692308	22.96366338
13	21	19M	M2	Brn01	B	20230613	WT	rep	1	F		13	50	No MG	MG free	0	0	22	8	4,832	893.588296	0.184931353	0.172075987	7,818	3,067.62	0.392379565	0.365545124	PN	earlyOld	26.90397351	63.9549757
13	22	19M	M2	Brn01	B	20230613	WT	rep	1	F		0	8	One MG	MG tied	52.17054264	10.15503876	5	3	5,150	3,108.20	0.603533637	0.549065411	725	271.3221177	0.374237404	0.367490649	PN	earlyOld	0	110.3448276
14	1	19M	S1	Brn01	B-1.46	20230613	WT	rep	1	F		6	1	No MG	MG free	0	0	21	4	1,462	281.3160449	0.192418635	0.184878305	4,207	876.6909899	0.208388636	0.202258334	PN	earlyOld	41.03967168	2.37699073
14	2	19M	S1	Brn01	B-1.46	20230613	WT	rep	1	F		0	6	No MG	MG free	0	0	18	3	2,098	462.4383766	0.220418673	0.209246963	6,229	1,590.21	0.255291354	0.22606241	PN	earlyOld	0	9.632364746
14	3	19M	S1	Brn01	B-1.46	20230613	WT	rep	1	F		0	6	No MG	MG free	0	0	9	30	3,478	736.1437708	0.211657208	0.204959184	3,868	1,193.34	0.308515209	0.235614553	PN	earlyOld	0	15.51189245
14	4	19M	S1	Brn01	B-1.46	20230613	WT	rep	1	F		7	0	No MG	MG free	0	0	16	47	974	174.1106584	0.178758376	0.174395368	1,093	258.085069	0.236125406	0.232043952	PN	earlyOld	71.86858316	0
14	5	19M	S1	Brn01	B-1.46	20230613	WT	rep	1	F		11	8	No MG	MG free	0	0	52	25	98	18.54766159	0.189261853	0.193545431	20,357	4,650.63	0.22845344	0.219676509	PN	earlyOld	1,122.45	3.929852139
14	6	19M	S1	Brn01	B-1.46	20230613	WT	rep	1	F		0	14	No MG	MG free	0	0	25	155	3,137	706.7439843	0.22529295	0.218966961	22,079	5,127.79	0.232247573	0.225741968	PN	earlyOld	0	6.340866887
14	7	19M	S1	Brn01	B-1.46	20230613	WT	rep	1	F		0	0	No MG	MG free	0	0	10	73	248	59.59302674	0.240294463	0.233096823	33	5.86427103	0.177705183	0.182108797	PN	earlyOld	0	0
14	8	19M	S1	Brn01	B-1.46	20230613	WT	rep	1	F		0	20	No MG	MG free	0	0	6	73	1,814	396.5217823	0.218589737	0.209063858	17,337	4,348.40	0.250816216	0.219943538	PN	earlyOld	0	11.53602123
14	9	19M	S1	Brn01	B-1.46	20230613	WT	rep	1	F		0	6	No MG	MG free	0	0	15	121	96	15.86225686	0.165231842	0.163759828	4,565	1,127.02	0.246883263	0.223605707	PN	earlyOld	0	13.14348302
14	10	19M	S1	Brn01	B-1.46	20230613	WT	rep	1	F		0	3	No MG	MG free	0	0	49	10	3,865	829.2645611	0.214557454	0.207164109	3,963	1,140.10	0.287687146	0.261982143	PN	earlyOld	0	7.57002271
14	11	19M	S1	Brn01	B-1.46	20230613	WT	rep	1	F		2	3	No MG	MG free	0	0	12	2	2,727	675.0305795	0.247535966	0.239330128	4,229	852.9894259	0.20170003	0.194262609	PN	earlyOld	7.33406674	7.093875621
14	12	19M	S1	Brn01	B-1.46	20230613	WT	rep	1	F		0	18	No MG	MG free	0	0	40	6	4,331	868.6426645	0.200563996	0.188479438	3,877	1,812.30	0.46744982	0.362912953	PN	earlyOld	0	46.42765025
14	13	19M	S1	Brn01	B-1.46	20230613	WT	rep	1	F		0	24	No MG	MG free	0	0	7	48	28	7.860593602	0.280735486	0.29083696	18,295	5,205.31	0.28452088	0.252231628	PN	earlyOld	0	13.11833834
14	14	19M	S1	Brn01	B-1.46	20230613	WT	rep	1	F		0	18	No MG	MG free	0	0	7	22	2,122	513.0093084	0.24175745	0.229297325	6,152	1,848.63	0.300492401	0.249057755	PN	earlyOld	0	29.25877763
15	1	19M	S1	Brn01	B-1.46	20230613	WT	rep	1	F		0	4	No MG	MG free	0	0	17	10	3,510	756.0965903	0.215412134	0.209246963	4,092	972.4254219	0.237640621	0.233371481	PN	earlyOld	0	9.775171065
15	2	19M	S1	Brn01	B-1.46	20230613	WT	rep	1	F		4	4	No MG	MG free	0	0	19	2	332	57.17207618	0.172205049	0.171358809	5,301	1,221.35	0.23039991	0.223559931	PN	earlyOld	120.4819277	7.545746086
15	3	19M	S1	Brn01	B-1.46	20230613	WT	rep	1	F		1	4	No MG	MG free	0	0	8	8	221	45.09980927	0.204071535	0.202853441	9,575	1,766.00	0.184438845	0.178095669	PN	earlyOld	45.24886878	4.177545692
15	4	19M	S1	Brn01	B-1.46	20230613	WT	rep	1	F		1	18	No MG	MG free	0	0	7	1	1,159	215.2102692	0.185686168	0.178614482	12,562	2,807.31	0.22347653	0.215152204	PN	earlyOld	8.628127696	14.32892851
15	5	19M	S1	Brn01	B-1.46	20230613	WT	rep	1	F		0	1	No MG	MG free	0	0	9	19	397	76.45734344	0.192587767	0.184779122	3,218	699.319875	0.217315064	0.213275343	PN	earlyOld	0	3.107520199
15	6	19M	S1	Brn01	B-1.46	20230613	WT	rep	1	F		0	1	One MG	MG tied	70.07654836	5.427974948	8	22	323	63.21734938	0.195719348	0.170916304	1,000	196.791516	0.196791516	0.191851676	PN	earlyOld	0	10
15	7	19M	S1	Brn01	B-1.46	20230613	WT	rep	1	F		0	3	No MG	MG free	0	0	8	4	881	173.3009079	0.196709317	0.188609138	1,330	366.0068515	0.275193121	0.253665984	PN	earlyOld	0	22.55639098
15	8	19M	S1	Brn01	B-1.46	20230613	WT	rep	1	F		1	19	No MG	MG free	0	0	39	4	485	103.9750822	0.214381613	0.201571673	27,467	5,825.72	0.212098772	0.203616396	PN	earlyOld	20.6185567	6.917391779
15	9	19M	S1	Brn01	B-1.46	20230613	WT	rep	1	F		1	21	No MG	MG free	0	0	6	12	2,417	593.9026479	0.245718928	0.224292368	12,593	2,938.56	0.233348937	0.222682536	PN	earlyOld	4.137360364	16.67593107
15	10	19M	S1	Brn01	B-1.46	20230613	WT	rep	1	F		2	44	No MG	MG free	0	0	18	16	2,150	468.8459298	0.218067874	0.202029452	40,774	9,124.40	0.223779806	0.216266111	PN	earlyOld	9.302325581	10.79119046
16	1	19M	S1	Brn01	B-1.46	20230613	WT	rep	1	F		0	20	No MG	MG free	0	0	24	12	41	15.70534825	0.383057274	0.362310216	3,338	1,105.09	0.331062308	0.316700995	PN	earlyOld	0	59.91611744
16	2	19M	S1	Brn01	B-1.46	20230613	WT	rep	1	F		0	61	No MG	MG free	0	0	17	55	70	22.36375982	0.319482283	0.313969642	8,724	3,335.35	0.382318804	0.358678579	PN	earlyOld	0	69.9220541
16	3	19M	S1	Brn01	B-1.46	20230613	WT	rep	1	F		0	3	One MG	MG free	28.17540323	0	18	2	8,235	2,014.80	0.244662944	0.221988246	492	164.4203101	0.334187622	0.325932711	PN	earlyOld	0	60.97560976
16	4	19M	S1	Brn01	B-1.46	20230613	WT	rep	1	F		0	11	No MG	MG free	0	0	8	10	6,719	1,266.11	0.188436775	0.176935986	1,791	710.7174796	0.39682718	0.342038602	PN	earlyOld	0	61.41820212
17	1	19M	S1	Brn01	B0.26	20230613	WT	rep	1	F		0	7	No MG	MG free	0	0	15	19	11,050	2,100.97	0.190132967	0.15158312	2,825	815.5925385	0.288705323	0.246829942	PN	earlyOld	0	24.77876106
17	2	19M	S1	Brn01	B0.26	20230613	WT	rep	1	F		0	6	No MG	MG free	0	0	18	79	1,859	480.5034712	0.258474164	0.228854805	1,791	524.4479434	0.292824089	0.28228429	PN	earlyOld	0	33.50083752
18	1	19M	S1	Brn01	B0.26	20230613	WT	rep	1	F		0	10	No MG	MG free	0	0	26	58	2,692	528.8515912	0.196453043	0.189227134	7,465	2,120.83	0.284103031	0.240917072	PN	earlyOld	0	13.39584729
18	2	19M	S1	Brn01	B0.26	20230613	WT	rep	1	F		0	0	No MG	MG free	0	0	12	26	3,915	564.596872	0.14421376	0.128381781	3,248	986.5243164	0.303732856	0.248187989	PN	earlyOld	0	0
18	3	19M	S1	Brn01	B0.26	20230613	WT	rep	1	F		0	6	No MG	MG free	0	0	19	31	3,214	1,052.07	0.327340241	0.304783702	6,825	1,558.59	0.228364293	0.220576793	PN	earlyOld	0	8.791208791
19	1	19M	S1	Brn01	B0.26	20230613	WT	rep	1	F		0	22	No MG	MG free	0	0	19	2	6,342	1,090.89	0.172009774	0.160906389	7,055	2,383.67	0.337870257	0.277012289	PN	earlyOld	0	31.18355776
19	2	19M	S1	Brn01	B0.26	20230613	WT	rep	1	F		0	18	No MG	MG free	0	0	6	131	3,479	836.7730083	0.240521129	0.232280463	6,595	2,179.71	0.330508758	0.268627465	PN	earlyOld	0	27.29340409
19	3	19M	S1	Brn01	B0.26	20230613	WT	rep	1	F		0	7	No MG	MG free	0	0	6	12	2,244	1,581.63	0.704827706	0.753994048	3,017	835.0579691	0.276784212	0.233272299	PN	earlyOld	0	23.20185615
19	4	19M	S1	Brn01	B0.26	20230613	WT	rep	1	F		0	14	No MG	MG free	0	0	12	10	4,359	1,109.90	0.254623294	0.242351413	12,116	3,214.46	0.265306681	0.230273902	PN	earlyOld	0	11.55496864
19	5	19M	S1	Brn01	B0.26	20230613	WT	rep	1	F		0	14	No MG	MG free	0	0	31	133	6,931	1,448.71	0.209019467	0.186266884	5,622	2,140.55	0.380745915	0.308552682	PN	earlyOld	0	24.90217005
19	6	19M	S1	Brn01	B0.26	20230613	WT	rep	1	F		0	3	No MG	MG free	0	0	712	40	3,466	807.9457694	0.233106108	0.22438392	5,542	1,412.54	0.254878739	0.250827789	PN	earlyOld	0	5.413208228
20	1	19M	S1	Brn01	B	20230613	WT	rep	1	F		18	33	No MG	MG free	0	0	10	18	2,394	1,341.66	0.560427276	0.511757076	3,831	1,487.62	0.388310817	0.344022274	PN	earlyOld	75.18796992	86.13938919
20	2	19M	S1	Brn01	B	20230613	WT	rep	1	F		41	116	No MG	MG free	0	0	14	17	9,043	1,595.04	0.176384461	0.15951781	15,310	5,767.55	0.376717858	0.360845357	PN	earlyOld	45.33893619	75.76747224
20	3	19M	S1	Brn01	B	20230613	WT	rep	1	F		0	62	No MG	MG free	0	0	21	3	4,352	1,679.85	0.385993978	0.362478077	7,775	3,365.56	0.43286896	0.388975352	PN	earlyOld	0	79.74276527
20	4	19M	S1	Brn01	B	20230613	WT	rep	1	F		0	46	No MG	MG free	0	0	28	4	5,530	793.3100335	0.143455702	0.13220416	3,596	1,528.59	0.425080035	0.418890655	PN	earlyOld	0	127.919911
20	5	19M	S1	Brn01	B	20230613	WT	rep	1	F		0	75	One MG	MG tied	100	13.91678623	54	14	8,903	1,108.11	0.124464582	0.112146184	8,038	5,206.40	0.647723193	0.6141451	PN	earlyOld	0	93.30679273
20	6	19M	S1	Brn01	B	20230613	WT	rep	1	F		0	71	No MG	MG free	0	0	13	2	12,008	1,555.17	0.129511059	0.116792552	7,505	4,143.40	0.552084756	0.552216351	PN	earlyOld	0	94.6035976
20	7	19M	S1	Brn01	B	20230613	WT	rep	1	F		27	32	No MG	MG free	0	0	30	6	2,266	900.3515535	0.397330783	0.38446632	2,452	999.5547879	0.407648772	0.400564581	PN	earlyOld	119.152692	130.5057096
20	8	19M	S1	Brn01	B	20230613	WT	rep	1	F		0	7	No MG	MG free	0	0	18	4	13,646	1,898.67	0.139137602	0.124086365	448	165.5826199	0.369604062	0.371206224	PN	earlyOld	0	156.25
20	9	19M	S1	Brn01	B	20230613	WT	rep	1	F		9	59	No MG	MG free	0	0	121	34	7,164	990.1403229	0.138210542	0.124544136	19,593	5,231.78	0.267022781	0.251812011	PN	earlyOld	12.56281407	30.11279539
20	10	19M	S1	Brn01	B	20230613	WT	rep	1	F		0	11	No MG	MG free	0	0	10	4	2,872	1,079.49	0.375867134	0.305836588	730	311.3906465	0.426562529	0.427038997	PN	earlyOld	0	150.6849315
20	11	19M	S1	Brn01	B	20230613	WT	rep	1	F		15	95	No MG	MG free	0	0	6	12	3,841	603.1779968	0.157036708	0.148409247	15,160	4,969.93	0.327831655	0.309681863	PN	earlyOld	39.05233012	62.66490765
20	12	19M	S1	Brn01	B	20230613	WT	rep	1	F		0	137	No MG	MG free	0	0	8	9	10,220	1,390.48	0.136055282	0.119432367	27,757	11,232.11	0.404658555	0.338712126	PN	earlyOld	0	49.35691898
20	13	19M	S1	Brn01	B	20230613	WT	rep	1	F		0	112	No MG	MG free	0	0	12	9	8,440	961.078203	0.113871825	0.100251772	13,556	4,902.39	0.361639706	0.338765532	PN	earlyOld	0	82.62024196
20	14	19M	S1	Brn01	B	20230613	WT	rep	1	F		22	109	No MG	MG free	0	0	282	10	9,182	1,113.54	0.121274196	0.108720534	17,784	6,373.24	0.358369052	0.326161593	PN	earlyOld	23.95992159	61.29104813
20	15	19M	S1	Brn01	B	20230613	WT	rep	1	F		0	51	No MG	MG free	0	0	12	6	5,813	892.4664078	0.153529401	0.138071254	6,089	2,291.32	0.376305598	0.370107576	PN	earlyOld	0	83.75759566
20	16	19M	S1	Brn01	B	20230613	WT	rep	1	F		0	171	One MG	MG free	34.80427046	0	9	15	10,660	1,202.27	0.112783061	0.098390177	21,619	9,384.43	0.434082602	0.382398725	PN	earlyOld	0	79.09709052
20	17	19M	S1	Brn01	B	20230613	WT	rep	1	F		22	125	No MG	MG free	0	0	253	2	11,744	1,145.22	0.097515142	0.080766	12,397	4,834.74	0.389992546	0.358487844	PN	earlyOld	18.73297003	100.8308462
20	18	19M	S1	Brn01	B	20230613	WT	rep	1	F		0	147	No MG	MG free	0	0	291	23	11,728	1,220.23	0.104044333	0.089341573	20,135	8,407.13	0.417537956	0.381773084	PN	earlyOld	0	73.00720139
20	19	19M	S1	Brn01	B	20230613	WT	rep	1	F		0	67	No MG	MG free	0	0	8	35	10,799	1,245.89	0.115370738	0.099710077	8,343	2,981.05	0.357312013	0.339307249	PN	earlyOld	0	80.30684406
20	20	19M	S1	Brn01	B	20230613	WT	rep	1	F		0	9	No MG	MG free	0	0	27	113	12,272	1,076.62	0.087729753	0.07591363	1,269	461.0114898	0.363287226	0.341603726	PN	earlyOld	0	70.92198582
20	21	19M	S1	Brn01	B	20230613	WT	rep	1	F		0	35	No MG	MG free	0	0	15	16	5,234	816.2334022	0.1559483	0.143007547	2,953	1,477.44	0.500317177	0.475371927	PN	earlyOld	0	118.5235354
20	22	19M	S1	Brn01	B	20230613	WT	rep	1	F		0	36	No MG	MG free	0	0	28	1	3,497	791.2490428	0.226265097	0.216388196	6,091	2,381.38	0.390966531	0.347882807	PN	earlyOld	0	59.10359547
20	23	19M	S1	Brn01	B	20230613	WT	rep	1	F		0	44	No MG	MG free	0	0	12	44	6,303	790.7446105	0.125455277	0.115465019	6,764	2,611.57	0.38609888	0.34558633	PN	earlyOld	0	65.05026611
21	1	19M	S1	Brn01	B	20230613	WT	rep	1	F		0	64	One MG	MG free	29.16093535	0	11	83	3,658	1,300.90	0.355632204	0.294529647	7,357	2,905.43	0.394920135	0.377431899	PN	earlyOld	0	86.99198043
21	2	19M	S1	Brn01	B	20230613	WT	rep	1	F		29	84	No MG	MG free	0	0	6	1	10,920	1,377.19	0.126116689	0.109895475	13,668	6,210.83	0.454406377	0.398336768	PN	earlyOld	26.55677656	61.45741879
21	3	19M	S1	Brn01	B	20230613	WT	rep	1	F		48	100	No MG	MG free	0	0	14	1	9,379	948.8594949	0.101168514	0.089204244	16,020	6,416.20	0.400511728	0.355168998	PN	earlyOld	51.17816398	62.42197253
21	4	19M	S1	Brn01	B	20230613	WT	rep	1	F		0	40	No MG	MG free	0	0	11	8	9,917	1,019.08	0.10276089	0.092729077	6,080	2,183.93	0.359198781	0.303868175	PN	earlyOld	0	65.78947368
21	5	19M	S1	Brn01	B	20230613	WT	rep	1	F		21	57	No MG	MG free	0	0	39	7	6,404	874.6257575	0.136574915	0.121934846	15,428	5,124.39	0.332148686	0.266590357	PN	earlyOld	32.792005	36.94581281
21	6	19M	S1	Brn01	B	20230613	WT	rep	1	F		20	98	No MG	MG free	0	0	25	1	11,954	1,190.39	0.099580761	0.086442359	18,955	5,132.03	0.270747906	0.253131926	PN	earlyOld	16.73080141	51.70139805
21	7	19M	S1	Brn01	B	20230613	WT	rep	1	F		34	51	No MG	MG free	0	0	9	6	11,597	968.7018865	0.083530386	0.069367513	12,689	3,185.61	0.251052612	0.241199359	PN	earlyOld	29.31792705	40.19229254
21	8	19M	S1	Brn01	B	20230613	WT	rep	1	F		0	44	No MG	MG free	0	0	7	92	11,487	961.3468999	0.083689989	0.0730602	3,729	1,431.86	0.383980253	0.356382072	PN	earlyOld	0	117.9941003
21	9	19M	S1	Brn01	B	20230613	WT	rep	1	F		31	110	No MG	MG free	0	0	6	1	11,591	1,294.30	0.111664543	0.095056079	24,470	8,657.59	0.353804128	0.281345844	PN	earlyOld	26.74488828	44.95300368
21	10	19M	S1	Brn01	B	20230613	WT	rep	1	F		0	43	No MG	MG free	0	0	21	18	12,340	981.507974	0.079538734	0.06915389	6,518	2,073.15	0.318064877	0.290897995	PN	earlyOld	0	65.9711568
21	11	19M	S1	Brn01	B	20230613	WT	rep	1	F		0	23	No MG	MG free	0	0	9	2	4,213	562.8595869	0.133600662	0.121423669	2,792	957.5367662	0.342957294	0.319829106	PN	earlyOld	0	82.3782235
21	12	19M	S1	Brn01	B	20230613	WT	rep	1	F		20	59	No MG	MG free	0	0	18	23	3,989	801.4678113	0.200919481	0.189944305	15,017	3,641.83	0.242513522	0.210788131	PN	earlyOld	50.13787917	39.28880602
21	13	19M	S1	Brn01	B	20230613	WT	rep	1	F		0	36	No MG	MG free	0	0	14	28	6,302	742.6735336	0.117847276	0.106782638	6,375	2,224.56	0.348950329	0.290089279	PN	earlyOld	0	56.47058824
21	14	19M	S1	Brn01	B	20230613	WT	rep	1	F		0	36	No MG	MG free	0	0	6	4	6,983	765.2046089	0.10958107	0.093537807	8,730	2,242.98	0.256927983	0.24509041	PN	earlyOld	0	41.2371134
21	15	19M	S1	Brn01	B	20230613	WT	rep	1	F		20	63	No MG	MG free	0	0	10	32	3,186	811.2820782	0.254639698	0.244052798	21,382	5,624.58	0.263052013	0.207980469	PN	earlyOld	62.77463905	29.46403517
21	16	19M	S1	Brn01	B	20230613	WT	rep	1	F		46	112	No MG	MG free	0	0	15	28	8,360	1,096.56	0.131167162	0.116899364	19,545	6,768.58	0.346307425	0.288235307	PN	earlyOld	55.02392344	57.30365822
21	17	19M	S1	Brn01	B	20230613	WT	rep	1	F		0	19	No MG	MG free	0	0	240	106	5,882	1,062.23	0.180589274	0.166384369	2,967	886.2452576	0.298700795	0.280666828	PN	earlyOld	0	64.03774857
21	18	19M	S1	Brn01	B	20230613	WT	rep	1	F		0	32	No MG	MG free	0	0	42	2	2,958	797.3246051	0.269548548	0.249530792	7,319	1,724.94	0.235680113	0.224490732	PN	earlyOld	0	43.72181992
21	19	19M	S1	Brn01	B	20230613	WT	rep	1	F		0	24	No MG	MG free	0	0	15	25	5,600	798.7685212	0.142637236	0.130647749	4,812	1,666.09	0.346236045	0.278156698	PN	earlyOld	0	49.87531172
21	20	19M	S1	Brn01	B	20230613	WT	rep	1	F		19	93	No MG	MG free	0	0	169	13	6,976	1,117.67	0.160215891	0.152376592	18,013	5,019.61	0.278666065	0.246005952	PN	earlyOld	27.23623853	51.62937878
21	21	19M	S1	Brn01	B	20230613	WT	rep	1	F		16	56	No MG	MG free	0	0	8	33	13,156	1,488.88	0.113170984	0.103746086	10,586	2,930.00	0.276780537	0.239795536	PN	earlyOld	12.16175129	52.90005668
21	22	19M	S1	Brn01	B	20230613	WT	rep	1	F		0	63	No MG	MG free	0	0	57	14	11,842	1,346.76	0.113727497	0.099687189	7,257	3,156.83	0.435004726	0.395307839	PN	earlyOld	0	86.81273253
21	23	19M	S1	Brn01	B	20230613	WT	rep	1	F		0	32	No MG	MG free	0	0	17	69	11,974	1,527.48	0.127566394	0.114412144	8,589	2,026.39	0.235929031	0.211596861	PN	earlyOld	0	37.25695657
21	24	19M	S1	Brn01	B	20230613	WT	rep	1	F		36	36	No MG	MG free	0	0	9	98	3,383	1,028.49	0.304017546	0.264919519	7,204	2,179.81	0.302583634	0.275440603	PN	earlyOld	106.4144251	49.97223765
21	25	19M	S1	Brn01	B	20230613	WT	rep	1	F		25	76	No MG	MG free	0	0	90	4	7,991	2,002.94	0.250649019	0.217463955	21,008	5,636.60	0.268307515	0.242999926	PN	earlyOld	31.28519585	36.17669459
21	26	19M	S1	Brn01	B	20230613	WT	rep	1	F		0	109	No MG	MG free	0	0	213	21	29	7.891462609	0.2721194	0.279736027	16,373	8,116.21	0.495706788	0.458800644	PN	earlyOld	0	66.57301655
22	1	18M	Cg1	Brn01	B0.02	20231116	WT	rep	1	F		7	33	No MG	MG free	0	0	27	14	5,588	742.2121011	0.132822495	0.112855725	9,391	1,165.08	0.12406297	0.102166779	PN	earlyOld	12.52684324	35.14002769
22	2	18M	Cg1	Brn01	B0.02	20231116	WT	rep	1	F		7	20	No MG	MG free	0	0	8	30	4,149	642.1933172	0.154782675	0.132692456	6,199	812.9001912	0.131134085	0.113870449	PN	earlyOld	16.87153531	32.26326827
22	3	18M	Cg1	Brn01	B0.02	20231116	WT	rep	1	F		0	10	No MG	MG free	0	0	20	3	9,100	1,198.19	0.131668953	0.100205995	2,855	513.3055465	0.179791785	0.129404135	PN	earlyOld	0	35.0262697
22	4	18M	Cg1	Brn01	B0.02	20231116	WT	rep	1	F		0	25	No MG	MG free	0	0	16	9	6,675	603.2493793	0.090374439	0.064995803	5,770	1,010.12	0.17506369	0.128221557	PN	earlyOld	0	43.32755633
22	5	18M	Cg1	Brn01	B0.02	20231116	WT	rep	1	F		17	36	No MG	MG free	0	0	7	5	4,275	1,214.03	0.283983654	0.209956512	10,482	1,289.93	0.123061575	0.093995579	PN	earlyOld	39.76608187	34.34459073
22	6	18M	Cg1	Brn01	B0.02	20231116	WT	rep	1	F		10	29	No MG	MG free	0	0	12	127	5,479	1,955.39	0.356887624	0.262500942	10,249	1,109.73	0.108277177	0.068925001	PN	earlyOld	18.25150575	28.29544346
22	7	18M	Cg1	Brn01	B0.02	20231116	WT	rep	1	F		0	27	No MG	MG free	0	0	30	12	7,526	1,270.64	0.168833061	0.129655913	8,696	1,096.08	0.126044106	0.103669792	PN	earlyOld	0	31.04875805
22	8	18M	Cg1	Brn01	B0.02	20231116	WT	rep	1	F		0	26	No MG	MG free	0	0	9	8	2,739	389.9311668	0.142362602	0.123231858	12,021	1,291.17	0.107409696	0.080651559	PN	earlyOld	0	21.62881624
22	9	18M	Cg1	Brn01	B0.02	20231116	WT	rep	1	F		0	32	No MG	MG free	0	0	22	12	8,487	990.2817124	0.116682186	0.091599911	7,653	1,742.60	0.227701154	0.142359048	PN	earlyOld	0	41.81366784
22	10	18M	Cg1	Brn01	B0.02	20231116	WT	rep	1	F		0	5	No MG	MG free	0	0	8	23	5,907	2,012.95	0.340774087	0.255901426	5,425	472.3120476	0.087062129	0.078072786	PN	earlyOld	0	9.216589862
22	11	18M	Cg1	Brn01	B0.02	20231116	WT	rep	1	F		28	42	No MG	MG free	0	0	6	111	8,261	1,536.35	0.185976514	0.151468679	9,643	1,403.27	0.14552188	0.117433436	PN	earlyOld	33.89420167	43.5549103
22	12	18M	Cg1	Brn01	B0.02	20231116	WT	rep	1	F		0	12	No MG	MG free	0	0	50	30	8,135	1,342.37	0.165011691	0.134935528	7,095	727.6116282	0.102552731	0.084122986	PN	earlyOld	0	16.91331924
22	13	18M	Cg1	Brn01	B0.02	20231116	WT	rep	1	F		32	49	No MG	MG free	0	0	30	2	9,469	1,970.11	0.208059331	0.147692069	10,051	1,646.51	0.163815711	0.132379651	PN	earlyOld	33.79448727	48.75136802
22	14	18M	Cg1	Brn01	B0.02	20231116	WT	rep	1	F		23	72	No MG	MG free	0	0	8	17	7,015	1,620.21	0.230963309	0.192896932	16,601	2,631.36	0.158505952	0.118158236	PN	earlyOld	32.78688525	43.37088127
22	15	18M	Cg1	Brn01	B0.02	20231116	WT	rep	1	F		2	28	No MG	MG free	0	0	11	32	15,168	3,836.49	0.252932854	0.184054315	12,117	1,661.28	0.137103614	0.100770578	PN	earlyOld	1.318565401	23.10803004
22	16	18M	Cg1	Brn01	B0.02	20231116	WT	rep	1	F		0	32	No MG	MG free	0	0	37	14	2,025	325.4196388	0.160701056	0.12650492	11,250	1,397.39	0.124212384	0.085526817	PN	earlyOld	0	28.44444444
22	17	18M	Cg1	Brn01	B0.02	20231116	WT	rep	1	F		16	32	No MG	MG free	0	0	9	1	8,594	1,268.30	0.147579676	0.118608378	9,497	1,102.63	0.116102564	0.091981381	PN	earlyOld	18.61764021	33.69485101
22	18	18M	Cg1	Brn01	B0.02	20231116	WT	rep	1	F		0	0	No MG	MG free	0	0	9	2	7,515	2,200.68	0.292838259	0.225574121	8,760	1,362.02	0.155481234	0.118898302	PN	earlyOld	0	0
22	19	18M	Cg1	Brn01	B0.02	20231116	WT	rep	1	F		37	41	No MG	MG free	0	0	41	17	3,312	397.6019688	0.120048904	0.104219116	11,968	1,270.08	0.106122642	0.082429238	PN	earlyOld	111.7149758	34.25802139
22	20	18M	Cg1	Brn01	B0.02	20231116	WT	rep	1	F		41	48	No MG	MG free	0	0	10	3	3	0.424475461	0.14149182	0.152712286	14,455	2,137.18	0.147850454	0.119638361	PN	earlyOld	136,666.67	33.20650294
22	21	18M	Cg1	Brn01	B0.02	20231116	WT	rep	1	F		26	62	No MG	MG free	0	0	55	8	6,608	1,171.52	0.177288858	0.144869149	7,916	1,422.56	0.179707124	0.129839018	PN	earlyOld	39.34624697	78.32238504
22	22	18M	Cg1	Brn01	B0.02	20231116	WT	rep	1	F		0	36	No MG	MG free	0	0	45	4	4,422	541.8884418	0.122543745	0.101045243	14,215	1,798.81	0.126542987	0.101243608	PN	earlyOld	0	25.32536053
22	23	18M	Cg1	Brn01	B0.02	20231116	WT	rep	1	F		33	55	No MG	MG free	0	0	12	12	2,791	406.3620514	0.145597295	0.12956436	8,332	1,426.66	0.17122662	0.131898984	PN	earlyOld	118.237191	66.01056169
22	24	18M	Cg1	Brn01	B0.02	20231116	WT	rep	1	F		39	51	No MG	MG free	0	0	10	54	2,148	272.0579384	0.126656396	0.106355384	37,699	7,081.30	0.187838005	0.132356763	PN	earlyOld	181.5642458	13.5282103
22	25	18M	Cg1	Brn01	B0.02	20231116	WT	rep	1	F		75	193	No MG	MG free	0	0	30	3	7,863	2,505.78	0.318680339	0.238162816	6,974	1,372.98	0.196871839	0.127626464	PN	earlyOld	95.38344143	276.7421853
22	26	18M	Cg1	Brn01	B0.02	20231116	WT	rep	1	F		11	44	No MG	MG free	0	0	11	44	2,657	810.3158008	0.304973956	0.27183947	10,829	1,236.19	0.114155947	0.088021666	PN	earlyOld	41.40007527	40.63163727
22	27	18M	Cg1	Brn01	B0.02	20231116	WT	rep	1	F		24	39	No MG	MG free	0	0	22	13	5,790	1,199.58	0.207181681	0.1714046	15,364	3,420.38	0.222622967	0.146334022	PN	earlyOld	41.4507772	25.38401458
22	28	18M	Cg1	Brn01	B0.02	20231116	WT	rep	1	F		53	75	One MG	MG tied	68.47172082	23.8267148	6	4	9,011	2,604.87	0.289076992	0.226306558	6,924	1,063.46	0.153590384	0.114702068	PN	earlyOld	58.81700144	108.3188908
22	29	18M	Cg1	Brn01	B0.02	20231116	WT	rep	1	F		4	24	One MG	MG free	34.83309144	0	23	3	9,138	2,231.65	0.244216551	0.205310136	6,373	1,334.11	0.209337925	0.14473182	PN	earlyOld	4.377325454	37.65887337
22	30	18M	Cg1	Brn01	B0.02	20231116	WT	rep	1	F		0	33	No MG	MG free	0	0	49	21	10,122	2,161.73	0.213567583	0.164446473	16,662	2,640.19	0.158455712	0.115251392	PN	earlyOld	0	19.80554555
22	31	18M	Cg1	Brn01	B0.02	20231116	WT	rep	1	F		30	74	No MG	MG free	0	0	12	5	9,358	1,589.35	0.169838564	0.132234678	10,310	1,273.31	0.123502111	0.105073623	PN	earlyOld	32.05813208	71.77497575
22	32	18M	Cg1	Brn01	B0.02	20231116	WT	rep	1	F		9	43	No MG	MG free	0	0	12	14	9,745	1,787.34	0.183410828	0.148348212	21,705	3,578.17	0.164854666	0.123102158	PN	earlyOld	9.235505387	19.81110343
22	33	18M	Cg1	Brn01	B0.02	20231116	WT	rep	1	F		7	80	No MG	MG free	0	0	11	18	3,161	921.6800025	0.291578615	0.238399327	10,515	2,519.42	0.239602328	0.18997483	PN	earlyOld	22.14489086	76.08178792
22	34	18M	Cg1	Brn01	B0.02	20231116	WT	rep	1	F		6	73	No MG	MG free	0	0	23	4	4,001	566.0906393	0.141487288	0.131082624	11,026	2,139.90	0.194077336	0.128206298	PN	earlyOld	14.99625094	66.20714674
22	35	18M	Cg1	Brn01	B0.02	20231116	WT	rep	1	F		48	58	No MG	MG free	0	0	47	1	8,774	1,695.70	0.193264408	0.15593195	9,607	1,475.62	0.153598604	0.10769055	PN	earlyOld	54.70708913	60.37264495
22	36	18M	Cg1	Brn01	B0.02	20231116	WT	rep	1	F		0	46	No MG	MG free	0	0	10	5	4,624	1,390.33	0.300677495	0.223971918	5,030	1,161.71	0.230955984	0.196932942	PN	earlyOld	0	91.45129225
22	37	18M	Cg1	Brn01	B0.02	20231116	WT	rep	1	F		27	44	No MG	MG free	0	0	9	2	2,628	690.5738765	0.262775448	0.246784166	10,420	1,642.44	0.157623508	0.122438394	PN	earlyOld	102.739726	42.22648752
22	38	18M	Cg1	Brn01	B0.02	20231116	WT	rep	1	F		30	67	No MG	MG free	0	0	12	24	6,678	2,288.32	0.342665164	0.256824583	12,982	1,843.58	0.142010295	0.107835509	PN	earlyOld	44.92362983	51.60992143
22	39	18M	Cg1	Brn01	B0.02	20231116	WT	rep	1	F		47	59	No MG	MG free	0	0	6	19	2,785	364.3882203	0.130839576	0.121583886	10,573	1,501.26	0.141989569	0.110330358	PN	earlyOld	168.7612208	55.80251584
22	40	18M	Cg1	Brn01	B0.02	20231116	WT	rep	1	F		51	55	No MG	MG free	0	0	12	50	7,256	1,456.60	0.200744384	0.14982833	15,413	1,917.40	0.124401799	0.102540627	PN	earlyOld	70.28665932	35.68416272
22	41	18M	Cg1	Brn01	B0.02	20231116	WT	rep	1	F		49	71	No MG	MG free	0	0	9	73	7,323	1,006.08	0.137386484	0.116601817	10,230	1,266.13	0.12376671	0.100938432	PN	earlyOld	66.91246757	69.40371457
22	42	18M	Cg1	Brn01	B0.02	20231116	WT	rep	1	F		37	44	No MG	MG free	0	0	9	54	10,932	3,610.39	0.33025856	0.227115288	22,803	3,447.82	0.151200151	0.112581067	PN	earlyOld	33.84559093	19.29570671
22	43	18M	Cg1	Brn01	B0.02	20231116	WT	rep	1	F		49	94	No MG	MG free	0	0	10	1	4,944	1,178.80	0.238429924	0.189074546	17,708	3,076.19	0.173717335	0.117586024	PN	earlyOld	99.11003236	53.08335216
22	44	18M	Cg1	Brn01	B0.02	20231116	WT	rep	1	F		20	68	No MG	MG free	0	0	21	14	3,301	496.1561004	0.150304787	0.135057598	11,199	1,827.25	0.163161841	0.121026933	PN	earlyOld	60.5877007	60.71970712
22	45	18M	Cg1	Brn01	B0.02	20231116	WT	rep	1	F		2	51	No MG	MG free	0	0	39	27	3,876	782.3490958	0.201844452	0.160128176	10,954	1,383.99	0.126345374	0.102906846	PN	earlyOld	5.15995872	46.55833485
22	46	18M	Cg1	Brn01	B0.02	20231116	WT	rep	1	F		39	45	One MG	MG free	26.63975782	0	23	106	8,682	1,492.25	0.171879108	0.126924545	17,416	2,444.73	0.140372909	0.109071486	PN	earlyOld	44.92052522	25.8383096
22	47	18M	Cg1	Brn01	B0.02	20231116	WT	rep	1	F		24	69	No MG	MG free	0	0	26	8	5,746	1,604.01	0.279152559	0.210971236	10,770	1,592.29	0.147844492	0.124666207	PN	earlyOld	41.76818656	64.06685237
22	48	18M	Cg1	Brn01	B0.02	20231116	WT	rep	1	F		25	56	No MG	MG free	0	0	48	42	3,523	1,095.87	0.311062724	0.258022428	10,403	1,134.52	0.10905664	0.095330738	PN	earlyOld	70.96224808	53.83062578
22	49	18M	Cg1	Brn01	B0.02	20231116	WT	rep	1	F		0	26	No MG	MG free	0	0	24	66	13,667	3,030.34	0.221727111	0.171396971	12,172	1,926.53	0.158275923	0.12118715	PN	earlyOld	0	21.36049951
22	50	18M	Cg1	Brn01	B0.02	20231116	WT	rep	1	F		43	51	No MG	MG free	0	0	31	72	7,585	1,795.27	0.236686388	0.188296333	12,678	2,058.17	0.162341868	0.119462885	PN	earlyOld	56.69083718	40.22716517
22	51	18M	Cg1	Brn01	B0.02	20231116	WT	rep	1	F		1	44	No MG	MG free	0	0	18	27	3,075	332.1555965	0.10801808	0.082825974	14,643	2,897.20	0.197855296	0.141306177	PN	earlyOld	3.25203252	30.04848733
22	52	18M	Cg1	Brn01	B0.02	20231116	WT	rep	1	F		38	82	No MG	MG free	0	0	31	17	9,494	3,607.47	0.379973569	0.302113384	18,312	3,196.26	0.174544739	0.117387652	PN	earlyOld	40.02527912	44.77937964
22	53	18M	Cg1	Brn01	B0.02	20231116	WT	rep	1	F		16	89	No MG	MG free	0	0	47	56	3,400	525.4295414	0.1545381	0.137636378	23,073	3,022.74	0.131007824	0.098664835	PN	earlyOld	47.05882353	38.57322411
22	54	18M	Cg1	Brn01	B0.02	20231116	WT	rep	1	F		52	85	No MG	MG free	0	0	17	22	4,057	540.7273217	0.133282554	0.123071641	10,408	1,535.37	0.147517969	0.114717327	PN	earlyOld	128.1735272	81.66794773
22	55	18M	Cg1	Brn01	B0.02	20231116	WT	rep	1	F		30	56	No MG	MG free	0	0	23	1	9,310	1,809.36	0.194345969	0.152071416	12,542	1,765.28	0.140749779	0.115159839	PN	earlyOld	32.22341568	44.64997608
22	56	18M	Cg1	Brn01	B0.02	20231116	WT	rep	1	F		6	61	No MG	MG free	0	0	38	2	9,658	3,680.84	0.381117807	0.32884717	14,737	3,119.09	0.211650297	0.151262686	PN	earlyOld	6.212466349	41.39241365
22	57	18M	Cg1	Brn01	B0.02	20231116	WT	rep	1	F		0	73	No MG	MG free	0	0	19	23	10,120	1,520.49	0.150246459	0.119890139	9,997	2,061.80	0.206242215	0.159929812	PN	earlyOld	0	73.02190657
22	58	18M	Cg1	Brn01	B0.02	20231116	WT	rep	1	F		22	58	No MG	MG free	0	0	10	49	4,592	1,548.70	0.337259797	0.316853583	13,347	1,741.55	0.130482219	0.099824518	PN	earlyOld	47.90940767	43.45545816
22	59	18M	Cg1	Brn01	B0.02	20231116	WT	rep	1	F		42	56	One MG	MG free	32.59574468	0	22	2	3,791	1,121.35	0.295792082	0.232883193	10,797	2,305.18	0.213501809	0.164126039	PN	earlyOld	110.7887101	51.86625915
22	60	18M	Cg1	Brn01	B0.02	20231116	WT	rep	1	F		0	77	No MG	MG free	0	0	18	34	8,332	1,340.88	0.160931549	0.134569317	7,968	1,385.88	0.173930832	0.123155564	PN	earlyOld	0	96.63654618
22	61	18M	Cg1	Brn01	B0.02	20231116	WT	rep	1	F		27	43	No MG	MG free	0	0	26	14	2,911	458.348089	0.157453827	0.147653922	12,051	2,638.56	0.218949184	0.161333635	PN	earlyOld	92.75163174	35.68168617
22	62	18M	Cg1	Brn01	B0.02	20231116	WT	rep	1	F		25	61	No MG	MG free	0	0	23	10	4,297	473.0297401	0.110083719	0.0606775	6,135	701.29453	0.114310437	0.093766689	PN	earlyOld	58.18012567	99.42950285
22	63	18M	Cg1	Brn01	B0.02	20231116	WT	rep	1	F		0	20	No MG	MG free	0	0	37	1	7,580	2,426.70	0.320144931	0.26692608	30,589	4,384.00	0.143319574	0.115373462	PN	earlyOld	0	6.538298081
22	64	18M	Cg1	Brn01	B0.02	20231116	WT	rep	1	F		75	140	No MG	MG free	0	0	33	6	5,411	1,078.06	0.199235035	0.165651947	7,722	721.9160909	0.093488227	0.080598153	PN	earlyOld	138.6065422	181.3001813
22	65	18M	Cg1	Brn01	B0.02	20231116	WT	rep	1	F		0	12	No MG	MG free	0	0	24	2	8,316	2,423.50	0.291426452	0.229999244	5,637	539.7035941	0.095743054	0.079758905	PN	earlyOld	0	21.28791911
22	66	18M	Cg1	Brn01	B0.02	20231116	WT	rep	1	F		0	16	No MG	MG free	0	0	42	3	5,851	2,558.94	0.437351008	0.419195861	21,760	3,342.34	0.153600058	0.115693904	PN	earlyOld	0	7.352941176
22	67	18M	Cg1	Brn01	B0.02	20231116	WT	rep	1	F		38	103	No MG	MG free	0	0	31	2	3,396	401.9612884	0.118363159	0.104325935	11,343	2,034.12	0.179328389	0.121942475	PN	earlyOld	111.8963486	90.8049017
22	68	18M	Cg1	Brn01	B0.02	20231116	WT	rep	1	F		7	43	No MG	MG free	0	0	45	6	11,873	3,893.83	0.327957116	0.259594113	15,544	2,728.88	0.175558282	0.133562222	PN	earlyOld	5.895729807	27.6634071
22	69	18M	Cg1	Brn01	B0.02	20231116	WT	rep	1	F		0	92	No MG	MG free	0	0	10	10	7,531	2,880.68	0.382510089	0.303814769	6,941	1,067.18	0.153750533	0.093606472	PN	earlyOld	0	132.5457427
22	70	18M	Cg1	Brn01	B0.02	20231116	WT	rep	1	F		0	13	No MG	MG free	0	0	15	20	2,013	388.4949722	0.192993031	0.164637223	16,187	2,995.65	0.185065014	0.145304039	PN	earlyOld	0	8.031136097
22	71	18M	Cg1	Brn01	B0.02	20231116	WT	rep	1	F		68	98	No MG	MG free	0	0	11	29	6,929	1,989.89	0.28718235	0.233623251	27,208	5,339.55	0.196249226	0.146272987	PN	earlyOld	98.13825949	36.01881799
22	72	18M	Cg1	Brn01	B0.02	20231116	WT	rep	1	F		10	132	No MG	MG free	0	0	64	9	2,771	356.5663848	0.128677873	0.119020373	12,202	1,553.09	0.127281633	0.107621878	PN	earlyOld	36.08805485	108.1789871
22	73	18M	Cg1	Brn01	B0.02	20231116	WT	rep	1	F		4	46	No MG	MG free	0	0	17	28	3,798	738.6965747	0.194496202	0.178469524	4,935	1,067.07	0.216224941	0.143831536	PN	earlyOld	10.53185887	93.21175279
22	74	18M	Cg1	Brn01	B0.02	20231116	WT	rep	1	F		0	22	No MG	MG free	0	0	11	65	3,653	1,173.97	0.321371839	0.274685293	11,967	1,941.18	0.162211136	0.105203323	PN	earlyOld	0	18.38388903
22	75	18M	Cg1	Brn01	B0.02	20231116	WT	rep	1	F		41	38	No MG	MG free	0	0	15	3	7,384	2,168.53	0.293680031	0.244190127	19,983	3,475.09	0.173902076	0.130357817	PN	earlyOld	55.52546046	19.01616374
22	76	18M	Cg1	Brn01	B0.02	20231116	WT	rep	1	F		75	128	One MG	MG tied	49.2330168	2.556610665	29	26	4,378	983.8580449	0.22472774	0.17084001	28,911	5,162.68	0.178571628	0.123918518	PN	earlyOld	171.311101	44.27380582
22	77	18M	Cg1	Brn01	B0.02	20231116	WT	rep	1	F		29	126	No MG	MG free	0	0	9	16	5,371	1,612.60	0.300242495	0.239185169	14,956	1,999.35	0.133681904	0.100236513	PN	earlyOld	53.99366971	84.2471249
23	1	18M	Cg1	Brn01	B0.02	20231116	WT	rep	1	F		0	45	No MG	MG free	0	0	43	4	6,686	4,439.63	0.664019534	0.65404743	6,578	1,400.78	0.212949073	0.166155487	PN	earlyOld	0	68.40985102
23	2	18M	Cg1	Brn01	B0.02	20231116	WT	rep	1	F		0	80	No MG	MG free	0	0	14	23	1,855	185.4105746	0.099951792	0.08690013	11,844	2,732.81	0.230733418	0.16247806	PN	earlyOld	0	67.5447484
23	3	18M	Cg1	Brn01	B0.02	20231116	WT	rep	1	F		0	60	No MG	MG free	0	0	6	22	5,103	929.9383392	0.182233655	0.166346222	13,447	2,073.81	0.15422076	0.11965362	PN	earlyOld	0	44.61961776
23	4	18M	Cg1	Brn01	B0.02	20231116	WT	rep	1	F		41	78	No MG	MG free	0	0	37	10	3,276	1,125.46	0.343546375	0.284077197	9,126	2,318.49	0.254052788	0.193469137	PN	earlyOld	125.1526252	85.47008547
23	5	18M	Cg1	Brn01	B0.02	20231116	WT	rep	1	F		2	10	No MG	MG free	0	0	6	12	9,093	1,432.19	0.157505181	0.123247117	5,584	505.7789128	0.090576453	0.077393763	PN	earlyOld	2.199494116	17.90830946
23	6	18M	Cg1	Brn01	B0.02	20231116	WT	rep	1	F		0	106	No MG	MG free	0	0	13	6	3,340	1,138.70	0.34092858	0.270298302	18,987	4,304.61	0.226713787	0.157160297	PN	earlyOld	0	55.82767156
23	7	18M	Cg1	Brn01	B0.02	20231116	WT	rep	1	F		8	33	No MG	MG free	0	0	42	22	3,396	568.6979022	0.167461102	0.153933018	7,943	1,191.56	0.150013412	0.119134814	PN	earlyOld	23.55712603	41.54601536
23	8	18M	Cg1	Brn01	B0.02	20231116	WT	rep	1	F		27	80	No MG	MG free	0	0	11	28	6,651	3,450.66	0.518818688	0.478377968	11,496	3,422.85	0.29774265	0.215106428	PN	earlyOld	40.59539919	69.58942241
23	9	18M	Cg1	Brn01	B0.02	20231116	WT	rep	1	F		0	127	No MG	MG free	0	0	17	14	12,310	3,827.60	0.310934266	0.257007718	28,232	5,220.53	0.184915478	0.138567179	PN	earlyOld	0	44.98441485
23	10	18M	Cg1	Brn01	B0.02	20231116	WT	rep	1	F		0	41	No MG	MG free	0	0	27	10	2,106	567.5935297	0.269512597	0.222568095	12,176	1,914.02	0.157196525	0.12805371	PN	earlyOld	0	33.67279895
23	11	18M	Cg1	Brn01	B0.02	20231116	WT	rep	1	F		17	36	No MG	MG free	0	0	7	4	2,134	557.1410996	0.261078303	0.209231704	12,459	1,450.38	0.116411896	0.096528575	PN	earlyOld	79.66260544	28.89477486
23	12	18M	Cg1	Brn01	B0.02	20231116	WT	rep	1	F		0	60	No MG	MG free	0	0	36	28	3,596	449.3540552	0.124959415	0.108461127	10,323	2,213.18	0.214392712	0.157305256	PN	earlyOld	0	58.12263877
23	13	18M	Cg1	Brn01	B0.02	20231116	WT	rep	1	F		0	37	No MG	MG free	0	0	17	14	2,911	618.2411078	0.212381006	0.198168918	13,746	2,211.66	0.160895063	0.113084614	PN	earlyOld	0	26.91692129
23	14	18M	Cg1	Brn01	B0.02	20231116	WT	rep	1	F		19	91	No MG	MG free	0	0	8	1	2,938	1,062.75	0.361725839	0.302586406	15,468	2,963.55	0.191592243	0.141573206	PN	earlyOld	64.66984343	58.83113525
23	15	18M	Cg1	Brn01	B0.02	20231116	WT	rep	1	F		0	68	No MG	MG free	0	0	71	9	4,218	1,190.50	0.282241715	0.256519407	18,036	2,777.44	0.153994166	0.125429153	PN	earlyOld	0	37.70237303
23	16	18M	Cg1	Brn01	B0.02	20231116	WT	rep	1	F		0	0	No MG	MG free	0	0	84	37	14,772	3,646.14	0.246828041	0.193911657	25	2.563988697	0.102559548	0.095803767	PN	earlyOld	0	0
23	17	18M	Cg1	Brn01	B0.02	20231116	WT	rep	1	F		7	19	No MG	MG free	0	0	45	23	2,806	407.9966888	0.145401528	0.135957882	7,822	1,006.76	0.128709196	0.104158081	PN	earlyOld	24.94654312	24.2904628
23	18	18M	Cg1	Brn01	B0.02	20231116	WT	rep	1	F		0	56	No MG	MG free	0	0	8	18	11,278	2,905.92	0.257662905	0.201068133	13,731	2,340.42	0.170447985	0.121904328	PN	earlyOld	0	40.78362829
23	19	18M	Cg1	Brn01	B0.02	20231116	WT	rep	1	F		49	95	No MG	MG free	0	0	39	9	3,824	681.2374002	0.178147856	0.157289997	22,060	4,763.65	0.215940469	0.132021055	PN	earlyOld	128.1380753	43.0643699
23	20	18M	Cg1	Brn01	B0.02	20231116	WT	rep	1	F		79	112	No MG	MG free	0	0	12	5	3,423	1,194.94	0.349090777	0.274921805	19,408	3,237.75	0.166825331	0.129289687	PN	earlyOld	230.7917032	57.70816158
23	21	18M	Cg1	Brn01	B0.02	20231116	WT	rep	1	F		0	7	No MG	MG free	0	0	18	21	7,212	1,995.62	0.276708885	0.225803003	1,538	237.3856259	0.154346961	0.133958951	PN	earlyOld	0	45.5136541
23	22	18M	Cg1	Brn01	B0.02	20231116	WT	rep	1	F		19	62	No MG	MG free	0	0	76	35	9,678	3,601.62	0.372144566	0.31676203	20,835	2,590.66	0.124341795	0.099290453	PN	earlyOld	19.6321554	29.75761939
23	23	18M	Cg1	Brn01	B0.02	20231116	WT	rep	1	F		16	73	No MG	MG free	0	0	38	42	2,088	288.6921187	0.138262509	0.127321273	18,375	2,761.12	0.150265146	0.11455711	PN	earlyOld	76.62835249	39.72789116
23	24	18M	Cg1	Brn01	B0.02	20231116	WT	rep	1	F		1	29	No MG	MG free	0	0	226	27	2,029	836.100664	0.412075241	0.315640509	7,909	1,076.77	0.136144306	0.106958114	PN	earlyOld	4.928536225	36.66708813
23	25	18M	Cg1	Brn01	B0.02	20231116	WT	rep	1	F		0	51	No MG	MG free	0	0	37	77	4,549	2,663.40	0.585490267	0.557671487	10,760	1,794.59	0.166783445	0.141695276	PN	earlyOld	0	47.39776952
23	26	18M	Cg1	Brn01	B0.02	20231116	WT	rep	1	F		16	29	No MG	MG free	0	0	41	18	10,059	2,909.36	0.289229085	0.265102625	7,446	928.2806905	0.124668371	0.101823457	PN	earlyOld	15.90615369	38.94708568
23	27	18M	Cg1	Brn01	B0.02	20231116	WT	rep	1	F		29	27	No MG	MG free	0	0	37	4	12,720	2,903.71	0.228279182	0.18052949	5,750	880.4405898	0.153120103	0.121370263	PN	earlyOld	22.79874214	46.95652174
23	28	18M	Cg1	Brn01	B0.02	20231116	WT	rep	1	F		0	53	No MG	MG free	0	0	25	25	4,903	1,586.14	0.323503716	0.272129387	15,908	2,905.40	0.182637569	0.133928433	PN	earlyOld	0	33.31657028
23	29	18M	Cg1	Brn01	B0.02	20231116	WT	rep	1	F		0	14	No MG	MG free	0	0	29	33	3,253	989.9944763	0.304332762	0.280079335	6,438	1,153.22	0.179126829	0.109636076	PN	earlyOld	0	21.74588381
23	30	18M	Cg1	Brn01	B0.02	20231116	WT	rep	1	F		24	96	No MG	MG free	0	0	79	21	14,461	4,999.15	0.345698951	0.307774484	19,061	2,921.70	0.153281329	0.123270005	PN	earlyOld	16.59636263	50.36461886
23	31	18M	Cg1	Brn01	B0.02	20231116	WT	rep	1	F		76	164	No MG	MG free	0	0	52	23	3,409	1,163.28	0.341237171	0.265224695	27,516	4,641.72	0.168691793	0.135088116	PN	earlyOld	222.9392784	59.60168629
23	32	18M	Cg1	Brn01	B0.02	20231116	WT	rep	1	F		0	39	No MG	MG free	0	0	18	77	4,109	1,217.47	0.296293939	0.278805226	6,359	1,315.32	0.206844261	0.163408861	PN	earlyOld	0	61.33039786
23	33	18M	Cg1	Brn01	B0.02	20231116	WT	rep	1	F		3	28	No MG	MG free	0	0	29	12	2,971	529.5325703	0.178233783	0.150209814	10,300	1,393.13	0.135255794	0.111024641	PN	earlyOld	10.09761023	27.18446602
23	34	18M	Cg1	Brn01	B0.02	20231116	WT	rep	1	F		0	33	No MG	MG free	0	0	13	7	5,355	2,422.25	0.452334977	0.374036789	12,342	2,268.62	0.18381273	0.123949036	PN	earlyOld	0	26.73796791
23	35	18M	Cg1	Brn01	B0.02	20231116	WT	rep	1	F		0	78	No MG	MG free	0	0	18	7	3,245	634.1352408	0.195419181	0.170206755	13,604	2,653.93	0.195084747	0.146578163	PN	earlyOld	0	57.33607762
23	36	18M	Cg1	Brn01	B0.02	20231116	WT	rep	1	F		64	61	No MG	MG free	0	0	9	11	9,633	2,508.89	0.26044761	0.211230636	11,777	1,822.01	0.154709192	0.121828035	PN	earlyOld	66.43828506	51.79587331
23	37	18M	Cg1	Brn01	B0.02	20231116	WT	rep	1	F		0	32	No MG	MG free	0	0	62	45	11,106	2,976.49	0.268007137	0.203784242	8,779	1,220.55	0.139030206	0.118982226	PN	earlyOld	0	36.4506208
23	38	18M	Cg1	Brn01	B0.02	20231116	WT	rep	1	F		9	36	No MG	MG free	0	0	34	7	3,937	740.4079651	0.188063999	0.176768139	11,032	1,516.97	0.137506193	0.11125353	PN	earlyOld	22.86004572	32.63234228
23	39	18M	Cg1	Brn01	B0.02	20231116	WT	rep	1	F		29	34	No MG	MG free	0	0	21	25	2,362	194.5519951	0.082367483	0.075700007	6,241	1,037.24	0.166198154	0.116762035	PN	earlyOld	122.7773074	54.47844897
23	40	18M	Cg1	Brn01	B0.02	20231116	WT	rep	1	F		0	69	No MG	MG free	0	0	42	12	3,904	1,264.20	0.323821651	0.232257575	16,166	2,932.14	0.181377267	0.120531015	PN	earlyOld	0	42.68217246
23	41	18M	Cg1	Brn01	B0.02	20231116	WT	rep	1	F		37	52	No MG	MG free	0	0	6	83	2,526	340.0472878	0.134618879	0.107713439	11,357	1,675.56	0.147535323	0.111001752	PN	earlyOld	146.4766429	45.78673946
23	42	18M	Cg1	Brn01	B0.02	20231116	WT	rep	1	F		72	105	No MG	MG free	0	0	13	47	2,663	867.9894714	0.325944225	0.300419629	19,164	3,250.96	0.169638794	0.132295713	PN	earlyOld	270.3717612	54.79023168
23	43	18M	Cg1	Brn01	B0.02	20231116	WT	rep	1	F		0	75	No MG	MG free	0	0	14	9	4,017	566.5485468	0.141037726	0.101724267	14,976	2,511.26	0.167685568	0.123659112	PN	earlyOld	0	50.08012821
23	44	18M	Cg1	Brn01	B0.02	20231116	WT	rep	1	F		0	33	No MG	MG free	0	0	54	74	4,806	1,495.50	0.311172785	0.29524681	10,443	1,950.46	0.186772243	0.108400092	PN	earlyOld	0	31.60011491
23	45	18M	Cg1	Brn01	B0.02	20231116	WT	rep	1	F		0	32	No MG	MG free	0	0	21	35	5,633	2,407.41	0.427375699	0.39227131	8,807	1,536.50	0.174463035	0.126497298	PN	earlyOld	0	36.33473373
23	46	18M	Cg1	Brn01	B0.02	20231116	WT	rep	1	F		3	29	No MG	MG free	0	0	29	12	5,146	2,021.11	0.39275383	0.350209802	7,203	901.0114447	0.125088358	0.105699245	PN	earlyOld	5.829770696	40.26100236
23	47	18M	Cg1	Brn01	B0.02	20231116	WT	rep	1	F		14	103	No MG	MG free	0	0	12	13	3,487	573.2537726	0.164397411	0.150423437	21,485	4,191.39	0.195084366	0.132265195	PN	earlyOld	40.14912532	47.94042355
23	48	18M	Cg1	Brn01	B0.02	20231116	WT	rep	1	F		0	19	No MG	MG free	0	0	32	75	3,404	936.896239	0.275233913	0.254184783	4,827	591.2723434	0.122492717	0.106332496	PN	earlyOld	0	39.36192252
23	49	18M	Cg1	Brn01	B0.02	20231116	WT	rep	1	F		36	108	No MG	MG free	0	0	27	11	3,715	606.699123	0.163310666	0.1486305	22,290	4,958.60	0.222458469	0.1470512	PN	earlyOld	96.90444145	48.45222073
23	50	18M	Cg1	Brn01	B0.02	20231116	WT	rep	1	F		50	238	No MG	MG free	0	0	6	10	3,447	929.6714433	0.269704509	0.218844891	56,631	9,288.96	0.16402612	0.120912492	PN	earlyOld	145.0536699	42.02645194
23	51	18M	Cg1	Brn01	B0.02	20231116	WT	rep	1	F		0	48	No MG	MG free	0	0	20	89	8,547	3,903.86	0.456752623	0.391081095	9,664	1,876.90	0.194215967	0.139452204	PN	earlyOld	0	49.66887417
23	52	18M	Cg1	Brn01	B0.02	20231116	WT	rep	1	F		45	76	No MG	MG free	0	0	38	47	4,928	911.2881822	0.184920492	0.16681163	19,638	2,623.94	0.133615305	0.103364617	PN	earlyOld	91.31493506	38.70047866
23	53	18M	Cg1	Brn01	B0.02	20231116	WT	rep	1	F		0	24	No MG	MG free	0	0	33	14	9,675	4,377.15	0.452418349	0.380216688	6,399	1,017.80	0.159055339	0.109163046	PN	earlyOld	0	37.50586029
23	54	18M	Cg1	Brn01	B0.02	20231116	WT	rep	1	F		31	68	No MG	MG free	0	0	33	62	4,065	1,042.42	0.25643715	0.173456937	12,629	2,794.18	0.221250906	0.164682999	PN	earlyOld	76.26076261	53.84432655
23	55	18M	Cg1	Brn01	B0.02	20231116	WT	rep	1	F		25	41	No MG	MG free	0	0	24	15	6,543	2,647.89	0.40469088	0.39894712	6,099	1,398.61	0.22931756	0.172663465	PN	earlyOld	38.20877273	67.2241351
23	56	18M	Cg1	Brn01	B0.02	20231116	WT	rep	1	F		0	0	No MG	MG free	0	0	17	46	3,182	1,395.20	0.438467668	0.388433665	6	0.644022282	0.107337047	0.111131459	PN	earlyOld	0	0
23	57	18M	Cg1	Brn01	B0.02	20231116	WT	rep	1	F		110	141	No MG	MG free	0	0	17	2	4,399	974.4167545	0.221508696	0.209994659	28,493	4,755.05	0.166884773	0.122468911	PN	earlyOld	250.0568311	49.48583863
23	58	18M	Cg1	Brn01	B0.02	20231116	WT	rep	1	F		21	38	No MG	MG free	0	0	38	7	5,798	2,815.33	0.485568842	0.438254356	8,656	1,979.65	0.228702836	0.135835811	PN	earlyOld	36.219386	43.90018484
23	59	18M	Cg1	Brn01	B0.02	20231116	WT	rep	1	F		26	66	No MG	MG free	0	0	18	45	3,638	1,163.60	0.31984578	0.252033263	11,913	1,943.94	0.163178336	0.127885863	PN	earlyOld	71.46783947	55.40166205
23	60	18M	Cg1	Brn01	B0.02	20231116	WT	rep	1	F		10	62	No MG	MG free	0	0	29	23	5,508	3,006.06	0.545761928	0.498451203	17,260	2,563.48	0.148521636	0.121171892	PN	earlyOld	18.15541031	35.9212051
23	61	18M	Cg1	Brn01	B0.02	20231116	WT	rep	1	F		48	85	No MG	MG free	0	0	25	20	3,479	1,433.76	0.412119821	0.37566185	19,951	4,139.95	0.207506055	0.137773708	PN	earlyOld	137.9706812	42.60438073
23	62	18M	Cg1	Brn01	B0.02	20231116	WT	rep	1	F		11	37	No MG	MG free	0	0	16	35	2,075	710.7865713	0.342547745	0.305050731	9,329	1,469.23	0.157490096	0.137087047	PN	earlyOld	53.01204819	39.6612713
23	63	18M	Cg1	Brn01	B0.02	20231116	WT	rep	1	F		0	38	No MG	MG free	0	0	20	78	4,158	415.8013281	0.100000319	0.078049898	8,224	1,214.90	0.147726404	0.128648818	PN	earlyOld	0	46.20622568
23	64	18M	Cg1	Brn01	B0.02	20231116	WT	rep	1	F		49	37	No MG	MG free	0	0	26	4	5,324	566.5025869	0.106405445	0.078736551	10,272	1,349.21	0.131348031	0.100999467	PN	earlyOld	92.03606311	36.02024922
23	65	18M	Cg1	Brn01	B0.02	20231116	WT	rep	1	F		0	19	No MG	MG free	0	0	22	8	7,563	2,968.53	0.39250688	0.306851298	4,862	704.5803923	0.144915753	0.127382308	PN	earlyOld	0	39.07856849
23	66	18M	Cg1	Brn01	B0.02	20231116	WT	rep	1	F		57	60	No MG	MG free	0	0	23	84	2,371	197.5104757	0.083302605	0.072472721	14,931	2,228.30	0.149239723	0.106820785	PN	earlyOld	240.4048925	40.18485031
23	67	18M	Cg1	Brn01	B0.02	20231116	WT	rep	1	F		9	64	No MG	MG free	0	0	7	26	5,824	2,755.58	0.473142191	0.440161735	13,974	2,114.35	0.151306075	0.118654154	PN	earlyOld	15.4532967	45.79934163
23	68	18M	Cg1	Brn01	B0.02	20231116	WT	rep	1	F		0	45	No MG	MG free	0	0	17	91	2,829	585.9040517	0.207106416	0.189356834	11,608	2,013.36	0.173445755	0.141542688	PN	earlyOld	0	38.76636802
23	69	18M	Cg1	Brn01	B0.02	20231116	WT	rep	1	F		0	38	No MG	MG free	0	0	14	29	6,837	3,468.60	0.507327715	0.453803301	11,513	1,819.12	0.158005503	0.121957734	PN	earlyOld	0	33.00616694
23	70	18M	Cg1	Brn01	B0.02	20231116	WT	rep	1	F		0	20	No MG	MG free	0	0	17	10	14,100	3,890.56	0.275926086	0.202929735	7,069	1,105.56	0.156394846	0.133707181	PN	earlyOld	0	28.29254491
23	71	18M	Cg1	Brn01	B0.02	20231116	WT	rep	1	F		0	12	No MG	MG free	0	0	7	30	2,935	1,181.33	0.402497665	0.312756538	3,108	550.4357061	0.177102866	0.150713354	PN	earlyOld	0	38.61003861
23	72	18M	Cg1	Brn01	B0.02	20231116	WT	rep	1	F		35	25	No MG	MG free	0	0	20	14	3,485	307.2335548	0.088158839	0.060769055	5,320	1,048.38	0.197063014	0.133745328	PN	earlyOld	100.4304161	46.9924812
23	73	18M	Cg1	Brn01	B0.02	20231116	WT	rep	1	F		8	53	No MG	MG free	0	0	21	8	17,775	4,615.46	0.259660351	0.216952771	12,928	2,332.13	0.180393825	0.125551239	PN	earlyOld	4.500703235	40.99628713
23	74	18M	Cg1	Brn01	B0.02	20231116	WT	rep	1	F		18	51	No MG	MG free	0	0	37	7	5,056	932.7348899	0.184480793	0.147493705	9,347	1,341.89	0.143563209	0.117570765	PN	earlyOld	35.60126582	54.56296138
23	75	18M	Cg1	Brn01	B0.02	20231116	WT	rep	1	F		0	59	One MG	MG free	8.058252427	0	12	23	1,892	165.063661	0.08724295	0.080735482	16,339	2,480.23	0.151798201	0.120317385	PN	earlyOld	0	36.10992105
23	76	18M	Cg1	Brn01	B0.02	20231116	WT	rep	1	F		0	85	No MG	MG free	0	0	18	13	10,200	1,287.09	0.126185569	0.096421756	18,866	4,124.47	0.2186191	0.134126797	PN	earlyOld	0	45.05459557
23	77	18M	Cg1	Brn01	B0.02	20231116	WT	rep	1	F		15	56	No MG	MG free	0	0	29	56	1,859	328.7014271	0.17681626	0.133516446	12,503	2,272.51	0.181756903	0.128282592	PN	earlyOld	80.68854223	44.78925058
23	78	18M	Cg1	Brn01	B0.02	20231116	WT	rep	1	F		25	56	No MG	MG free	0	0	12	56	7,110	2,048.51	0.288116959	0.211001754	8,651	1,656.73	0.191507346	0.158587009	PN	earlyOld	35.16174402	64.73240088
23	79	18M	Cg1	Brn01	B0.02	20231116	WT	rep	1	F		50	66	No MG	MG free	0	0	14	65	6,747	1,504.92	0.223049724	0.167658508	12,094	2,833.73	0.234308799	0.160418093	PN	earlyOld	74.10701052	54.5725153
23	80	18M	Cg1	Brn01	B0.02	20231116	WT	rep	1	F		40	71	No MG	MG free	0	0	9	66	5,981	1,153.91	0.192928881	0.142931253	17,195	2,630.61	0.152986759	0.115938045	PN	earlyOld	66.87844842	41.29107299
23	81	18M	Cg1	Brn01	B0.02	20231116	WT	rep	1	F		0	38	One MG	MG free	45.38258575	0	32	68	6,818	1,173.03	0.172048856	0.129213393	7,615	1,270.82	0.166883837	0.14554818	PN	earlyOld	0	49.90151018
23	82	18M	Cg1	Brn01	B0.02	20231116	WT	rep	1	F		6	38	No MG	MG free	0	0	6	92	3,876	1,558.20	0.402013317	0.374441147	11,208	1,284.58	0.11461239	0.095796138	PN	earlyOld	15.47987616	33.90435403
23	83	18M	Cg1	Brn01	B0.02	20231116	WT	rep	1	F		31	54	No MG	MG free	0	0	37	31	4,927	1,192.40	0.242012916	0.178789958	11,223	2,066.21	0.184105392	0.131731138	PN	earlyOld	62.91861173	48.11547715
23	84	18M	Cg1	Brn01	B0.02	20231116	WT	rep	1	F		7	48	No MG	MG free	0	0	17	10	10,738	1,083.22	0.100877462	0.077058062	11,313	1,779.32	0.157280756	0.117700465	PN	earlyOld	6.518904824	42.42906391
23	85	18M	Cg1	Brn01	B0.02	20231116	WT	rep	1	F		21	47	One MG	MG tied	83.79084967	23.52941176	9	14	3,869	562.4765549	0.145380345	0.131586179	13,026	3,747.46	0.287690726	0.177294582	PN	earlyOld	54.27759111	36.08168279
23	86	18M	Cg1	Brn01	B0.02	20231116	WT	rep	1	F		62	87	One MG	MG free	19.8206278	0	17	69	5,154	718.9508056	0.139493754	0.110322729	16,730	2,963.31	0.177125561	0.127336532	PN	earlyOld	120.2949166	52.00239091
23	87	18M	Cg1	Brn01	B0.02	20231116	WT	rep	1	F		13	33	No MG	MG free	0	0	15	10	45	3.77157242	0.08381272	0.07708858	11,554	1,693.79	0.146597779	0.10923934	PN	earlyOld	2,888.89	28.56153713
23	88	18M	Cg1	Brn01	B0.02	20231116	WT	rep	1	F		0	89	One MG	MG free	20.10221465	0	8	49	2,757	659.4529491	0.239192219	0.216662854	32,720	4,827.23	0.147531497	0.114824139	PN	earlyOld	0	27.200489
24	1	18M	Cg1	Brn01	B0.02	20231116	WT	rep	1	F		0	23	No MG	MG free	0	0	6	6	7,182	892.9312131	0.124329047	0.088761732	6,137	1,038.23	0.169176082	0.130006865	PN	earlyOld	0	37.47759492
24	2	18M	Cg1	Brn01	B0.02	20231116	WT	rep	1	F		0	8	No MG	MG free	0	0	35	1	9,544	1,758.40	0.18424176	0.122926682	2,290	213.5610898	0.093258118	0.0801709	PN	earlyOld	0	34.93449782
24	3	18M	Cg1	Brn01	B0.02	20231116	WT	rep	1	F		20	62	No MG	MG free	0	0	15	23	3,979	951.0293585	0.239012153	0.161928743	16,249	2,089.47	0.128590398	0.09080644	PN	earlyOld	50.2638854	38.15619423
24	4	18M	Cg1	Brn01	B0.02	20231116	WT	rep	1	F		0	12	No MG	MG free	0	0	14	6	11,338	2,832.97	0.249864858	0.178042263	3,443	415.2828111	0.120616559	0.110284582	PN	earlyOld	0	34.85332559
24	5	18M	Cg1	Brn01	B0.02	20231116	WT	rep	1	F		42	57	No MG	MG free	0	0	29	90	3,726	648.3284353	0.17400119	0.123323418	11,901	1,387.17	0.116559473	0.084512092	PN	earlyOld	112.7214171	47.89513486
24	6	18M	Cg1	Brn01	B0.02	20231116	WT	rep	1	F		0	17	No MG	MG free	0	0	24	16	558	37.76653701	0.067681966	0.065751128	3,079	503.8118416	0.163628399	0.12141604	PN	earlyOld	0	55.21273141
24	7	18M	Cg1	Brn01	B0.02	20231116	WT	rep	1	F		0	18	No MG	MG free	0	0	37	37	1,243	98.70006874	0.079404721	0.067246512	4,043	473.651255	0.117153415	0.092820629	PN	earlyOld	0	44.521395
24	8	18M	Cg1	Brn01	B0.02	20231116	WT	rep	1	F		27	34	No MG	MG free	0	0	12	99	6,629	1,666.06	0.251328733	0.189036399	6,183	850.6049132	0.137571553	0.09530022	PN	earlyOld	40.73012521	54.9894873
24	9	18M	Cg1	Brn01	B0.02	20231116	WT	rep	1	F		63	60	No MG	MG free	0	0	38	9	10,331	1,694.49	0.164019965	0.112855725	11,452	1,604.08	0.140070012	0.098435953	PN	earlyOld	60.98151195	52.39259518
24	10	18M	Cg1	Brn01	B0.02	20231116	WT	rep	1	F		16	20	No MG	MG free	0	0	31	12	2,921	286.6151983	0.098122286	0.081651025	6,309	608.4246445	0.096437572	0.07566186	PN	earlyOld	54.77576173	31.70074497
24	11	18M	Cg1	Brn01	B0.02	20231116	WT	rep	1	F		0	32	No MG	MG free	0	0	10	110	3,954	638.2220799	0.161411755	0.111070417	7,025	1,480.70	0.210775787	0.165980011	PN	earlyOld	0	45.55160142
24	12	18M	Cg1	Brn01	B0.02	20231116	WT	rep	1	F		0	2	No MG	MG free	0	0	64	11	3,383	706.5385675	0.20884971	0.140932322	557	48.98701452	0.087947961	0.07254139	PN	earlyOld	0	35.90664273
24	13	18M	Cg1	Brn01	B0.02	20231116	WT	rep	1	F		1	14	No MG	MG free	0	0	12	56	5,906	1,275.88	0.216030344	0.15724422	4,713	495.0806288	0.105045752	0.090936139	PN	earlyOld	1.693193363	29.70507108
24	14	18M	Cg1	Brn01	B0.02	20231116	WT	rep	1	F		27	25	No MG	MG free	0	0	20	8	3,206	635.9432514	0.19836034	0.13762112	8,002	795.2150004	0.099377031	0.078187227	PN	earlyOld	84.21709295	31.24218945
24	15	18M	Cg1	Brn01	B0.02	20231116	WT	rep	1	F		29	15	No MG	MG free	0	0	16	3	2,564	267.3625242	0.104275555	0.073365375	3,944	378.8093848	0.096047004	0.0742504	PN	earlyOld	113.1045242	38.03245436
24	16	18M	Cg1	Brn01	B0.02	20231116	WT	rep	1	F		0	16	No MG	MG free	0	0	14	4	2,166	145.998154	0.067404503	0.058930341	2,874	417.8559854	0.145391783	0.105104141	PN	earlyOld	0	55.67153793
24	17	18M	Cg1	Brn01	B0.02	20231116	WT	rep	1	F		7	8	No MG	MG free	0	0	16	10	7,225	1,907.30	0.26398665	0.212634474	2,971	279.5310449	0.094086518	0.079056993	PN	earlyOld	9.688581315	26.92696062
24	18	18M	Cg1	Brn01	B0.02	20231116	WT	rep	1	F		9	8	No MG	MG free	0	0	10	18	31	3.782574235	0.122018524	0.06992447	2,884	250.0901659	0.086716424	0.064713515	PN	earlyOld	2,903.23	27.73925104
24	19	18M	Cg1	Brn01	B0.02	20231116	WT	rep	1	F		9	12	No MG	MG free	0	0	17	39	3,799	265.0858019	0.069777784	0.064385444	3,442	400.3676355	0.116318314	0.083024338	PN	earlyOld	23.69044485	34.86345148
24	20	18M	Cg1	Brn01	B0.02	20231116	WT	rep	1	F		22	27	No MG	MG free	0	0	37	2	21,755	3,871.88	0.177976423	0.125032425	6,132	1,060.03	0.172868971	0.107896544	PN	earlyOld	10.11261779	44.03131115
24	21	18M	Cg1	Brn01	B0.02	20231116	WT	rep	1	F		18	32	No MG	MG free	0	0	13	21	5,510	836.3472959	0.151787168	0.109895475	9,582	1,637.18	0.170860441	0.101853974	PN	earlyOld	32.66787659	33.39595074
24	22	18M	Cg1	Brn01	B0.02	20231116	WT	rep	1	F		6	3	No MG	MG free	0	0	23	4	5,325	987.3378957	0.185415567	0.137644008	1,654	109.9412224	0.066469905	0.049927521	PN	earlyOld	11.26760563	18.13784764
24	23	18M	Cg1	Brn01	B0.02	20231116	WT	rep	1	F		1	0	No MG	MG free	0	0	27	37	5,348	1,096.01	0.204938003	0.159060046	10,131	1,493.59	0.147428106	0.092927441	PN	earlyOld	1.869857891	0
24	24	18M	Cg1	Brn01	B0.02	20231116	WT	rep	1	F		41	46	No MG	MG free	0	0	19	82	4,781	1,028.78	0.215181801	0.168032348	4,687	426.0438548	0.090899052	0.071625851	PN	earlyOld	85.75611797	98.14380201
24	25	18M	Cg1	Brn01	B0.02	20231116	WT	rep	1	F		1	12	No MG	MG free	0	0	30	25	1,439	108.7407493	0.075566886	0.066872664	9,082	900.0020763	0.099097344	0.083161667	PN	earlyOld	6.949270327	13.21294869
24	26	18M	Cg1	Brn01	B0.02	20231116	WT	rep	1	F		1	24	No MG	MG free	0	0	20	50	2,470	236.9098042	0.0959149	0.084306099	22,899	3,453.76	0.150825827	0.098764017	PN	earlyOld	4.048582996	10.48080702
24	27	18M	Cg1	Brn01	B0.02	20231116	WT	rep	1	F		52	104	No MG	MG free	0	0	9	4	15,103	3,103.23	0.205471365	0.141802087	5,487	496.9608305	0.090570591	0.067292288	PN	earlyOld	34.43024565	189.5389102
24	28	18M	Cg1	Brn01	B0.02	20231116	WT	rep	1	F		18	18	No MG	MG free	0	0	16	34	7,041	1,755.58	0.249337255	0.18977645	4,157	614.5902193	0.147844652	0.107743956	PN	earlyOld	25.56455049	43.30045706
24	29	18M	Cg1	Brn01	B0.02	20231116	WT	rep	1	F		26	25	No MG	MG free	0	0	51	39	3,006	789.5008632	0.262641671	0.192004278	11,181	1,331.47	0.119082906	0.073411152	PN	earlyOld	86.49367931	22.35935963
24	30	18M	Cg1	Brn01	B0.02	20231116	WT	rep	1	F		21	43	No MG	MG free	0	0	33	9	3,290	221.8846268	0.067442136	0.060151063	6,808	635.4332043	0.093336252	0.066544592	PN	earlyOld	63.82978723	63.16098707
24	31	18M	Cg1	Brn01	B0.02	20231116	WT	rep	1	F		23	19	No MG	MG free	0	0	35	3	11,045	2,728.61	0.24704512	0.17555505	6,349	983.3138477	0.154876965	0.103883423	PN	earlyOld	20.82390222	29.92597259
24	32	18M	Cg1	Brn01	B0.02	20231116	WT	rep	1	F		3	30	No MG	MG free	0	0	30	22	6,413	1,483.01	0.23125071	0.185229272	3,728	427.5980624	0.114699051	0.086884871	PN	earlyOld	4.677997817	80.472103
24	33	18M	Cg1	Brn01	B0.02	20231116	WT	rep	1	F		4	12	No MG	MG free	0	0	12	6	10,019	2,459.15	0.245449118	0.177019909	21,792	3,412.91	0.156612996	0.115770198	PN	earlyOld	3.992414413	5.50660793
24	34	18M	Cg1	Brn01	B0.02	20231116	WT	rep	1	F		69	113	No MG	MG free	0	0	18	9	4,630	863.2317695	0.186443147	0.144258797	5,153	448.6773483	0.087071094	0.070359349	PN	earlyOld	149.0280778	219.2897341
24	35	18M	Cg1	Brn01	B0.02	20231116	WT	rep	1	F		0	14	No MG	MG free	0	0	49	8	2,436	103.6753341	0.042559661	0.03665217	7,162	1,005.66	0.140415808	0.093904018	PN	earlyOld	0	19.5476124
24	36	18M	Cg1	Brn01	B0.02	20231116	WT	rep	1	F		36	32	No MG	MG free	0	0	18	7	5,227	1,165.60	0.222995361	0.173258565	7,242	802.077272	0.110753559	0.079774164	PN	earlyOld	68.8731586	44.18668876
24	37	18M	Cg1	Brn01	B0.02	20231116	WT	rep	1	F		0	26	No MG	MG free	0	0	12	36	6,380	1,168.71	0.183183195	0.13881132	4,620	556.3301444	0.12041778	0.0929427	PN	earlyOld	0	56.27705628
24	38	18M	Cg1	Brn01	B0.02	20231116	WT	rep	1	F		21	21	No MG	MG free	0	0	12	4	4,665	926.340887	0.198572537	0.159212634	1,481	98.11987509	0.066252448	0.058152132	PN	earlyOld	45.01607717	141.7960837
24	39	18M	Cg1	Brn01	B0.02	20231116	WT	rep	1	F		0	2	No MG	MG free	0	0	16	9	13,457	3,980.28	0.295777342	0.221652552	3,247	292.6621807	0.090133102	0.071702145	PN	earlyOld	0	6.159531876
24	40	18M	Cg1	Brn01	B0.02	20231116	WT	rep	1	F		1	9	One MG	MG tied	92.63392857	2.232142857	29	20	6,259	1,341.02	0.214254784	0.163218126	8,304	933.9563142	0.112470654	0.08204776	PN	earlyOld	1.597699313	10.83815029
24	41	18M	Cg1	Brn01	B0.02	20231116	WT	rep	1	F		39	44	No MG	MG free	0	0	26	37	2,741	208.5550777	0.076087223	0.04569314	7,621	933.2601364	0.122459013	0.087159533	PN	earlyOld	142.283838	57.73520535
24	42	18M	Cg1	Brn01	B0.02	20231116	WT	rep	1	F		33	31	No MG	MG free	0	0	51	5	2,377	623.8076446	0.262434853	0.21246662	9,340	919.6802177	0.098466833	0.068711378	PN	earlyOld	138.8304586	33.19057816
24	43	18M	Cg1	Brn01	B0.02	20231116	WT	rep	1	F		51	39	No MG	MG free	0	0	18	9	4,166	889.3823306	0.213485917	0.165774018	9,807	1,252.13	0.12767724	0.093102925	PN	earlyOld	122.4195871	39.767513
24	44	18M	Cg1	Brn01	B0.02	20231116	WT	rep	1	F		22	37	No MG	MG free	0	0	24	91	4,861	1,151.33	0.236850758	0.174341962	3,532	662.5996795	0.187599003	0.164858475	PN	earlyOld	45.25817733	104.7565119
24	45	18M	Cg1	Brn01	B0.02	20231116	WT	rep	1	F		0	16	One MG	MG tied	100	7.65606596	9	27	3,010	380.1641416	0.126300379	0.10794232	6,911	1,002.86	0.145110998	0.097650111	PN	earlyOld	0	23.15149761
24	46	18M	Cg1	Brn01	B0.02	20231116	WT	rep	1	F		35	31	No MG	MG free	0	0	53	8	3,544	957.6773937	0.270224998	0.17619592	4,460	651.0675064	0.145979262	0.098619059	PN	earlyOld	98.75846501	69.50672646
24	47	18M	Cg1	Brn01	B0.02	20231116	WT	rep	1	F		23	19	One MG	MG free	45.96340151	0	21	80	8,665	1,766.78	0.203898878	0.155039296	5,654	513.5875033	0.090836134	0.076539256	PN	earlyOld	26.54356607	33.60452777
24	48	18M	Cg1	Brn01	B0.02	20231116	WT	rep	1	F		0	11	No MG	MG free	0	0	23	20	4,900	894.444633	0.182539721	0.14070344	4,847	650.6078431	0.134228975	0.102487221	PN	earlyOld	0	22.69445018
24	49	18M	Cg1	Brn01	B0.02	20231116	WT	rep	1	F		22	21	No MG	MG free	0	0	15	1	3,823	364.2723741	0.09528443	0.081765465	15,842	2,087.89	0.131794682	0.089951932	PN	earlyOld	57.54642951	13.25590203
24	50	18M	Cg1	Brn01	B0.02	20231116	WT	rep	1	F		74	73	No MG	MG free	0	0	63	4	6,329	1,748.67	0.276294415	0.198138401	5,648	572.6493172	0.101389752	0.070954449	PN	earlyOld	116.9221046	129.2492918
24	51	18M	Cg1	Brn01	B0.02	20231116	WT	rep	1	F		31	22	No MG	MG free	0	0	34	33	5,012	1,130.91	0.225640314	0.168322265	2,505	401.8119171	0.160403959	0.104943924	PN	earlyOld	61.85155626	87.8243513
24	52	18M	Cg1	Brn01	B0.02	20231116	WT	rep	1	F		0	11	No MG	MG free	0	0	48	5	8,202	2,112.13	0.257514323	0.193667501	6,222	816.5040364	0.13122855	0.094666973	PN	earlyOld	0	17.67920283
24	53	18M	Cg1	Brn01	B0.02	20231116	WT	rep	1	F		0	22	No MG	MG free	0	0	29	1	8,347	1,683.39	0.20167605	0.143930718	5,071	380.3091482	0.074996874	0.062439919	PN	earlyOld	0	43.38394794
24	54	18M	Cg1	Brn01	B0.02	20231116	WT	rep	1	F		1	8	No MG	MG free	0	0	7	9	4,584	1,176.79	0.25671587	0.198352024	3,071	256.0846115	0.083388021	0.073884182	PN	earlyOld	2.181500873	26.05014653
24	55	18M	Cg1	Brn01	B0.02	20231116	WT	rep	1	F		0	3	No MG	MG free	0	0	12	1	4,068	1,145.58	0.281607279	0.20985733	5,971	912.4252383	0.152809452	0.102967881	PN	earlyOld	0	5.02428404
24	56	18M	Cg1	Brn01	B0.02	20231116	WT	rep	1	F		0	17	One MG	MG free	44.04223228	0	17	22	7,793	1,932.10	0.247928139	0.177721828	2,983	426.8898003	0.143107543	0.121499963	PN	earlyOld	0	56.98960778
24	57	18M	Cg1	Brn01	B0.02	20231116	WT	rep	1	F		13	15	No MG	MG free	0	0	25	16	10,923	2,613.12	0.239231067	0.183184564	8,588	827.0917079	0.096307837	0.073441669	PN	earlyOld	11.90149226	17.46623195
24	58	18M	Cg1	Brn01	B0.02	20231116	WT	rep	1	F		32	23	No MG	MG free	0	0	38	60	2,681	203.7672392	0.076004192	0.05603113	8,482	1,441.32	0.169927161	0.111268789	PN	earlyOld	119.3584483	27.11624617
24	59	18M	Cg1	Brn01	B0.02	20231116	WT	rep	1	F		29	34	No MG	MG free	0	0	26	1	3,778	613.4077974	0.162363101	0.127611205	798	100.5467767	0.125998467	0.10746929	PN	earlyOld	76.76019058	426.0651629
24	60	18M	Cg1	Brn01	B0.02	20231116	WT	rep	1	F		5	5	No MG	MG free	0	0	43	22	2,329	143.9652402	0.061814186	0.047920957	4,952	621.3072869	0.12546593	0.096925311	PN	earlyOld	21.46844139	10.09693053
24	61	18M	Cg1	Brn01	B0.02	20231116	WT	rep	1	F		20	21	No MG	MG free	0	0	10	118	2,400	199.3654233	0.083068926	0.072281986	4,247	493.7079578	0.116248636	0.084496833	PN	earlyOld	83.33333333	49.44666824
24	62	18M	Cg1	Brn01	B0.02	20231116	WT	rep	1	F		47	20	No MG	MG free	0	0	12	11	11,487	2,473.26	0.215309598	0.168192565	1,938	142.9727475	0.073773348	0.059433889	PN	earlyOld	40.91581788	103.1991744
24	63	18M	Cg1	Brn01	B0.02	20231116	WT	rep	1	F		20	5	No MG	MG free	0	0	18	42	5,438	1,162.39	0.213753039	0.15901427	4,150	291.9443965	0.070348047	0.061264973	PN	earlyOld	36.77822729	12.04819277
24	64	18M	Cg1	Brn01	B0.02	20231116	WT	rep	1	F		0	6	No MG	MG free	0	0	23	24	5,663	1,495.83	0.26414043	0.203418016	5,417	590.4973991	0.109008196	0.09045548	PN	earlyOld	0	11.07624146
24	65	18M	Cg1	Brn01	B0.02	20231116	WT	rep	1	F		7	22	No MG	MG free	0	0	46	61	6,878	1,201.67	0.174711867	0.127611205	6,057	809.8173503	0.133699414	0.094750896	PN	earlyOld	10.17737714	36.32161136
24	66	18M	Cg1	Brn01	B0.02	20231116	WT	rep	1	F		23	26	No MG	MG free	0	0	13	25	5,429	1,204.54	0.22187212	0.157358661	2,933	371.4823529	0.126656104	0.112169072	PN	earlyOld	42.36507644	88.6464371
24	67	18M	Cg1	Brn01	B0.02	20231116	WT	rep	1	F		25	17	No MG	MG free	0	0	46	20	3,688	689.8365454	0.187048955	0.135286495	4,792	490.710537	0.102402032	0.085313194	PN	earlyOld	67.78741866	35.47579299
24	68	18M	Cg1	Brn01	B0.02	20231116	WT	rep	1	F		0	16	No MG	MG free	0	0	20	35	9,598	1,119.34	0.116622436	0.083924621	2,871	377.3328602	0.13142907	0.106347755	PN	earlyOld	0	55.7297109
24	69	18M	Cg1	Brn01	B0.02	20231116	WT	rep	1	F		0	13	No MG	MG free	0	0	27	18	3,913	519.5720921	0.13278101	0.082078278	11,917	1,954.79	0.16403351	0.11682307	PN	earlyOld	0	10.90878577
24	70	18M	Cg1	Brn01	B0.02	20231116	WT	rep	1	F		46	77	No MG	MG free	0	0	33	36	8,667	2,577.84	0.297431605	0.222796977	5,881	718.0674914	0.122099556	0.081681542	PN	earlyOld	53.07488174	130.9301139
24	71	18M	Cg1	Brn01	B0.02	20231116	WT	rep	1	F		31	29	No MG	MG free	0	0	18	30	4,153	957.5859626	0.230576923	0.170931563	8,910	1,154.94	0.12962282	0.086686507	PN	earlyOld	74.64483506	32.54769921
24	72	18M	Cg1	Brn01	B0.02	20231116	WT	rep	1	F		27	35	No MG	MG free	0	0	38	68	3,236	968.6447705	0.299333983	0.237613484	4,870	1,194.58	0.245293712	0.17593652	PN	earlyOld	83.43634116	71.86858316
24	73	18M	Cg1	Brn01	B0.02	20231116	WT	rep	1	F		32	29	No MG	MG free	0	0	33	72	7,182	1,630.46	0.227020549	0.171725035	5,781	718.426322	0.124273711	0.094956893	PN	earlyOld	44.55583403	50.16433143
24	74	18M	Cg1	Brn01	B0.02	20231116	WT	rep	1	F		46	33	No MG	MG free	0	0	6	35	3,671	286.6884263	0.078095458	0.06585031	13,924	1,541.71	0.110723373	0.084000915	PN	earlyOld	125.306456	23.70008618
24	75	18M	Cg1	Brn01	B0.02	20231116	WT	rep	1	F		60	63	No MG	MG free	0	0	6	39	4,721	960.0163432	0.20335021	0.155161366	8,752	1,451.70	0.165870669	0.110246435	PN	earlyOld	127.0917179	71.98354662
24	76	18M	Cg1	Brn01	B0.02	20231116	WT	rep	1	F		3	45	No MG	MG free	0	0	29	23	6,242	1,706.28	0.273354895	0.198352024	5,110	814.7018698	0.159432851	0.117311358	PN	earlyOld	4.806151874	88.06262231
24	77	18M	Cg1	Brn01	B0.02	20231116	WT	rep	1	F		15	25	No MG	MG free	0	0	14	42	5,116	1,262.69	0.246811315	0.184756234	1,859	169.1964601	0.091014771	0.079003587	PN	earlyOld	29.31978108	134.4809037
24	78	18M	Cg1	Brn01	B0.02	20231116	WT	rep	1	F		0	5	One MG	MG free	15.21276596	0	13	9	4,444	1,182.31	0.266047474	0.202121004	8,265	538.4231642	0.065144968	0.054367896	PN	earlyOld	0	6.049606776
24	79	18M	Cg1	Brn01	B0.02	20231116	WT	rep	1	F		2	10	No MG	MG free	0	0	32	40	6,645	1,098.27	0.165278118	0.115899898	7,207	1,356.72	0.188250246	0.132249936	PN	earlyOld	3.009781791	13.87539892
24	80	18M	Cg1	Brn01	B0.02	20231116	WT	rep	1	F		0	37	No MG	MG free	0	0	16	20	6,442	1,687.59	0.261967374	0.201052874	4,461	556.3562226	0.124715585	0.097978182	PN	earlyOld	0	82.94104461
24	81	18M	Cg1	Brn01	B0.02	20231116	WT	rep	1	F		0	14	No MG	MG free	0	0	10	1	8,229	2,244.18	0.272715863	0.202243075	4,097	465.7205161	0.113673546	0.098756388	PN	earlyOld	0	34.17134489
24	82	18M	Cg1	Brn01	B0.02	20231116	WT	rep	1	F		2	13	No MG	MG free	0	0	26	19	6,134	1,248.14	0.203478706	0.139314875	14,713	1,843.00	0.125263424	0.099137865	PN	earlyOld	3.260515161	8.83572351
24	83	18M	Cg1	Brn01	B0.02	20231116	WT	rep	1	F		55	66	No MG	MG free	0	0	40	5	3,787	1,082.32	0.285798869	0.208850235	7,351	894.7834141	0.121722679	0.09105058	PN	earlyOld	145.2336942	89.7837029
24	84	18M	Cg1	Brn01	B0.02	20231116	WT	rep	1	F		32	32	No MG	MG free	0	0	31	20	7,482	2,214.83	0.296021019	0.224216074	5,573	1,008.74	0.181004908	0.123048753	PN	earlyOld	42.76931302	57.41970214
24	85	18M	Cg1	Brn01	B0.02	20231116	WT	rep	1	F		37	28	One MG	MG tied	84.48275862	35.20114943	41	27	3,501	695.1004806	0.198543411	0.139909968	5,916	713.2136874	0.120556742	0.076523997	PN	earlyOld	105.6840903	47.32927654
24	86	18M	Cg1	Brn01	B0.02	20231116	WT	rep	1	F		0	19	No MG	MG free	0	0	25	236	2,519	284.5585568	0.11296489	0.096131839	7,032	741.4552079	0.10544016	0.068650343	PN	earlyOld	0	27.01934016
24	87	18M	Cg1	Brn01	B0.02	20231116	WT	rep	1	F		27	21	No MG	MG free	0	0	9	6	7,213	2,142.72	0.297063702	0.21953918	5,803	838.1074697	0.144426584	0.099397272	PN	earlyOld	37.4324137	36.18817853
24	88	18M	Cg1	Brn01	B0.02	20231116	WT	rep	1	F		25	32	No MG	MG free	0	0	59	20	6,495	1,069.49	0.164663963	0.096604869	5,956	823.3017627	0.138230652	0.089433126	PN	earlyOld	38.49114704	53.72733378
24	89	18M	Cg1	Brn01	B0.02	20231116	WT	rep	1	F		12	16	No MG	MG free	0	0	20	28	9,630	2,722.53	0.282713724	0.204776078	6,594	1,777.66	0.269587497	0.193255514	PN	earlyOld	12.46105919	24.26448286
24	90	18M	Cg1	Brn01	B0.02	20231116	WT	rep	1	F		11	32	One MG	MG tied	100	9.941137999	36	3	2,613	211.8581523	0.081078512	0.065651938	8,945	1,377.05	0.153946849	0.114305332	PN	earlyOld	42.09720628	35.77417552
24	91	18M	Cg1	Brn01	B0.02	20231116	WT	rep	1	F		11	44	One MG	MG free	31.7679558	0	30	5	8,357	1,850.13	0.221386459	0.164171815	9,254	1,367.57	0.147781213	0.0980087	PN	earlyOld	13.16261816	47.5470067
24	92	18M	Cg1	Brn01	B0.02	20231116	WT	rep	1	F		44	53	One MG	MG free	31.15808824	0	30	25	4,546	1,158.56	0.254852441	0.194140539	3,226	383.7171899	0.118945192	0.082902268	PN	earlyOld	96.78838539	164.2901426
24	93	18M	Cg1	Brn01	B0.02	20231116	WT	rep	1	F		0	15	No MG	MG free	0	0	19	144	7,342	2,133.99	0.290654462	0.215732053	5,662	622.7837189	0.109993592	0.086839095	PN	earlyOld	0	26.49240551
24	94	18M	Cg1	Brn01	B0.02	20231116	WT	rep	1	F		26	28	No MG	MG free	0	0	15	71	8,293	2,103.69	0.253671097	0.171725035	10,279	1,346.95	0.131038774	0.098908983	PN	earlyOld	31.35174243	27.24000389
24	95	18M	Cg1	Brn01	B0.02	20231116	WT	rep	1	F		23	41	No MG	MG free	0	0	12	24	4,571	1,224.59	0.267904317	0.186846718	4,149	1,240.41	0.298967011	0.201846346	PN	earlyOld	50.31721724	98.81899253
24	96	18M	Cg1	Brn01	B0.02	20231116	WT	rep	1	F		0	18	No MG	MG free	0	0	7	38	4,015	1,022.29	0.254617892	0.194781415	5,594	629.9318839	0.112608488	0.078583963	PN	earlyOld	0	32.17733286
24	97	18M	Cg1	Brn01	B0.02	20231116	WT	rep	1	F		43	22	No MG	MG free	0	0	19	2	9,039	2,650.12	0.293187571	0.206225678	6,038	1,267.12	0.209857217	0.15674068	PN	earlyOld	47.57163403	36.43590593
24	98	18M	Cg1	Brn01	B0.02	20231116	WT	rep	1	F		0	35	No MG	MG free	0	0	22	93	6,937	1,693.30	0.244097128	0.182093538	2,201	199.0484323	0.090435453	0.074021518	PN	earlyOld	0	159.0186279
24	99	18M	Cg1	Brn01	B0.02	20231116	WT	rep	1	F		2	12	No MG	MG free	0	0	30	30	1,991	151.3686886	0.076026463	0.062531471	5,195	804.2995805	0.154821863	0.105447471	PN	earlyOld	10.04520342	23.09913378
24	100	18M	Cg1	Brn01	B0.02	20231116	WT	rep	1	F		0	21	One MG	MG free	22.30113636	0	37	3	6,994	1,208.53	0.172795071	0.120363168	7,230	851.6464949	0.117793429	0.080460824	PN	earlyOld	0	29.04564315
24	101	18M	Cg1	Brn01	B0.02	20231116	WT	rep	1	F		21	32	No MG	MG free	0	0	35	7	7,732	2,507.91	0.324354467	0.255893797	12,004	1,670.70	0.139178577	0.097825587	PN	earlyOld	27.15985515	26.65778074
24	102	18M	Cg1	Brn01	B0.02	20231116	WT	rep	1	F		32	66	No MG	MG free	0	0	14	18	6,804	1,863.23	0.273842601	0.189120322	5,514	1,627.74	0.295201386	0.198809803	PN	earlyOld	47.03115814	119.695321
24	103	18M	Cg1	Brn01	B0.02	20231116	WT	rep	1	F		26	21	No MG	MG free	0	0	30	49	7,991	2,113.72	0.264512664	0.190905623	6,773	1,047.70	0.15468823	0.116540782	PN	earlyOld	32.53660368	31.00546287
24	104	18M	Cg1	Brn01	B0.02	20231116	WT	rep	1	F		28	49	No MG	MG free	0	0	24	3	3,542	368.3911961	0.104006549	0.071702145	8,171	998.3905097	0.122187065	0.089456014	PN	earlyOld	79.0513834	59.96818015
24	105	18M	Cg1	Brn01	B0.02	20231116	WT	rep	1	F		26	33	No MG	MG free	0	0	14	2	5,364	1,439.15	0.268298682	0.19261463	4,561	550.7361408	0.120748989	0.086732283	PN	earlyOld	48.47129008	72.35255426
24	106	18M	Cg1	Brn01	B0.02	20231116	WT	rep	1	F		37	29	No MG	MG free	0	0	41	31	5,869	1,380.58	0.235232523	0.163195238	9,509	1,357.81	0.142792123	0.094270237	PN	earlyOld	63.04310785	30.49742349
24	107	18M	Cg1	Brn01	B0.02	20231116	WT	rep	1	F		45	47	No MG	MG free	0	0	14	17	9,977	1,707.85	0.171178578	0.12226291	5,679	755.9836734	0.133119154	0.095361255	PN	earlyOld	45.1037386	82.76104948
24	108	18M	Cg1	Brn01	B0.02	20231116	WT	rep	1	F		24	31	No MG	MG free	0	0	16	5	6,454	1,728.38	0.267799875	0.185473412	9,605	1,638.63	0.170601837	0.117601283	PN	earlyOld	37.18624109	32.27485685
24	109	18M	Cg1	Brn01	B0.02	20231116	WT	rep	1	F		23	45	No MG	MG free	0	0	26	1	12,118	3,575.35	0.295044602	0.22073701	9,468	1,551.29	0.16384538	0.111772336	PN	earlyOld	18.98002971	47.52851711
24	110	18M	Cg1	Brn01	B0.02	20231116	WT	rep	1	F		48	56	No MG	MG free	0	0	59	53	7,726	2,007.98	0.259899407	0.192874044	6,924	1,051.05	0.151797433	0.099305712	PN	earlyOld	62.12787989	80.87810514
24	111	18M	Cg1	Brn01	B0.02	20231116	WT	rep	1	F		20	38	No MG	MG free	0	0	19	35	7,614	1,783.42	0.23422862	0.164660111	6,004	867.3160758	0.144456375	0.119005114	PN	earlyOld	26.26740215	63.29113924
24	112	18M	Cg1	Brn01	B0.02	20231116	WT	rep	1	F		5	29	No MG	MG free	0	0	19	6	9,907	2,211.25	0.223201106	0.152201116	4,972	576.5093467	0.115951196	0.081422143	PN	earlyOld	5.04693651	58.32662912
24	113	18M	Cg1	Brn01	B0.02	20231116	WT	rep	1	F		49	22	No MG	MG free	0	0	8	38	9,490	2,776.84	0.292607036	0.208926529	15,173	2,083.22	0.137297729	0.102182038	PN	earlyOld	51.63329821	14.49943979
24	114	18M	Cg1	Brn01	B0.02	20231116	WT	rep	1	F		27	61	No MG	MG free	0	0	6	30	6,160	1,747.55	0.283693677	0.193194479	4,901	515.0765547	0.105096216	0.076752879	PN	earlyOld	43.83116883	124.464395
24	115	18M	Cg1	Brn01	B0.02	20231116	WT	rep	1	F		0	19	No MG	MG free	0	0	12	106	4,059	1,134.28	0.279448517	0.207125962	9,394	1,383.50	0.147274739	0.096391238	PN	earlyOld	0	20.22567596
24	116	18M	Cg1	Brn01	B0.02	20231116	WT	rep	1	F		57	43	No MG	MG free	0	0	46	17	7,702	958.0648513	0.124391697	0.084687568	3,774	465.806913	0.123425255	0.10713359	PN	earlyOld	74.00675149	113.9374669
24	117	18M	Cg1	Brn01	B0.02	20231116	WT	rep	1	F		2	14	No MG	MG free	0	0	13	45	5,790	1,409.76	0.243481616	0.161257342	11,505	1,937.85	0.168435171	0.1235523	PN	earlyOld	3.454231434	12.16862234
24	118	18M	Cg1	Brn01	B0.02	20231116	WT	rep	1	F		45	71	No MG	MG free	0	0	10	38	1,846	260.2151219	0.140961605	0.110200658	6,727	1,380.50	0.205218465	0.132349133	PN	earlyOld	243.7703142	105.5448194
24	119	18M	Cg1	Brn01	B0.02	20231116	WT	rep	1	F		0	23	No MG	MG free	0	0	9	9	5,659	1,292.71	0.228434293	0.171953917	8,809	1,411.15	0.160193681	0.111871518	PN	earlyOld	0	26.10966057
24	120	18M	Cg1	Brn01	B0.02	20231116	WT	rep	1	F		27	38	No MG	MG free	0	0	11	28	4,247	816.9397725	0.192356904	0.12012665	5,990	1,052.17	0.175654083	0.106584266	PN	earlyOld	63.57428773	63.43906511
24	121	18M	Cg1	Brn01	B0.02	20231116	WT	rep	1	F		0	23	No MG	MG free	0	0	19	12	6,327	1,735.64	0.274322584	0.193316549	12,532	2,278.35	0.181802291	0.126558334	PN	earlyOld	0	18.35301628
24	122	18M	Cg1	Brn01	B0.02	20231116	WT	rep	1	F		0	59	No MG	MG free	0	0	9	41	5,726	1,296.76	0.226469052	0.159761965	3,819	151.3662629	0.039635052	0.03262379	PN	earlyOld	0	154.4907044
24	123	18M	Cg1	Brn01	B0.02	20231116	WT	rep	1	F		0	0	No MG	MG free	0	0	30	14	7,942	1,598.48	0.201269738	0.134004727	3,992	1,112.81	0.278761269	0.150179297	PN	earlyOld	0	0
25	1	18M	Cg1	Brn01	B0.02	20231116	WT	rep	1	F		0	40	No MG	MG free	0	0	10	9	10,451	2,398.38	0.22948775	0.167147323	7,644	1,504.28	0.196792138	0.151827261	PN	earlyOld	0	52.32862376
25	2	18M	Cg1	Brn01	B0.02	20231116	WT	rep	1	F		42	84	No MG	MG free	0	0	30	7	4,388	1,446.74	0.329703154	0.305577159	20,469	2,931.22	0.143202921	0.099427789	PN	earlyOld	95.71558797	41.03766672
25	3	18M	Cg1	Brn01	B0.02	20231116	WT	rep	1	F		38	68	No MG	MG free	0	0	40	10	7,506	1,883.34	0.250911726	0.229556724	14,484	2,422.50	0.16725355	0.116594188	PN	earlyOld	50.62616573	46.94835681
25	4	18M	Cg1	Brn01	B0.02	20231116	WT	rep	1	F		0	18	No MG	MG free	0	0	31	9	13,978	4,729.65	0.338363968	0.269275963	4,769	661.9855812	0.138810145	0.115297168	PN	earlyOld	0	37.74376179
25	5	18M	Cg1	Brn01	B0.02	20231116	WT	rep	1	F		0	0	No MG	MG free	0	0	30	19	2,760	121.1152364	0.043882332	0.040543221	53	3.102418574	0.0585362	0.055786984	PN	earlyOld	0	0
25	6	18M	Cg1	Brn01	B0.02	20231116	WT	rep	1	F		43	60	No MG	MG free	0	0	12	232	8,487	2,936.84	0.346039464	0.25685513	10,942	1,549.76	0.141634071	0.111299306	PN	earlyOld	50.66572405	54.83458234
25	7	18M	Cg1	Brn01	B0.02	20231116	WT	rep	1	F		0	16	No MG	MG free	0	0	20	8	9,604	4,188.11	0.436079411	0.36949721	6,483	1,216.98	0.187719032	0.121171892	PN	earlyOld	0	24.67993213
25	8	18M	Cg1	Brn01	B0.02	20231116	WT	rep	1	F		70	97	No MG	MG free	0	0	47	22	12,963	3,851.68	0.297128498	0.227801934	17,216	2,731.27	0.15864739	0.11635004	PN	earlyOld	53.99984571	56.3429368
25	9	18M	Cg1	Brn01	B0.02	20231116	WT	rep	1	F		0	21	No MG	MG free	0	0	12	68	2,826	218.6540631	0.07737228	0.071229115	4,754	827.4028544	0.174043512	0.123521782	PN	earlyOld	0	44.17332772
25	10	18M	Cg1	Brn01	B0.02	20231116	WT	rep	1	F		0	26	No MG	MG free	0	0	42	25	9,370	3,530.01	0.376735071	0.293400466	13,918	1,335.83	0.095978927	0.073731594	PN	earlyOld	0	18.68084495
25	11	18M	Cg1	Brn01	B0.02	20231116	WT	rep	1	F		53	102	No MG	MG free	0	0	20	37	8,940	4,493.21	0.502596008	0.439276725	17,918	3,337.59	0.186270006	0.124773026	PN	earlyOld	59.28411633	56.9259962
25	12	18M	Cg1	Brn01	B0.02	20231116	WT	rep	1	F		55	63	No MG	MG free	0	0	10	52	10,074	4,441.49	0.440886189	0.36748302	10,947	2,018.16	0.184357331	0.128557265	PN	earlyOld	54.59598968	57.5500137
25	13	18M	Cg1	Brn01	B0.02	20231116	WT	rep	1	F		51	51	No MG	MG free	0	0	35	48	2,892	1,215.23	0.42020285	0.386846721	12,364	1,653.08	0.133700738	0.089570455	PN	earlyOld	176.3485477	41.2487868
25	14	18M	Cg1	Brn01	B0.02	20231116	WT	rep	1	F		0	13	No MG	MG free	0	0	50	7	9,639	3,751.99	0.389251044	0.324742496	2,213	368.511391	0.166521189	0.107713439	PN	earlyOld	0	58.74378671
25	15	18M	Cg1	Brn01	B0.02	20231116	WT	rep	1	F		0	22	No MG	MG free	0	0	34	10	10,673	1,461.71	0.136954249	0.100068666	11,795	1,233.33	0.104564021	0.073670559	PN	earlyOld	0	18.65197117
25	16	18M	Cg1	Brn01	B0.02	20231116	WT	rep	1	F		0	33	No MG	MG free	0	0	37	26	11,183	4,490.48	0.401544907	0.328618288	10,609	1,806.92	0.170319892	0.103997864	PN	earlyOld	0	31.105665
25	17	18M	Cg1	Brn01	B0.02	20231116	WT	rep	1	F		60	122	No MG	MG free	0	0	7	16	10,159	3,401.68	0.334844215	0.261730373	21,275	4,642.45	0.2182113	0.13937591	PN	earlyOld	59.06093119	57.34430082
25	18	18M	Cg1	Brn01	B0.02	20231116	WT	rep	1	F		75	72	One MG	MG free	10.4140527	0	25	5	2,837	743.3363395	0.262014924	0.200625613	10,567	2,288.23	0.216545191	0.15926604	PN	earlyOld	264.3637645	68.13665184
25	19	18M	Cg1	Brn01	B0.02	20231116	WT	rep	1	F		58	71	No MG	MG free	0	0	21	15	3,400	641.7457239	0.188748742	0.140123591	11,878	2,028.42	0.17077083	0.125841156	PN	earlyOld	170.5882353	59.77437279
25	20	18M	Cg1	Brn01	B0.02	20231116	WT	rep	1	F		0	0	No MG	MG free	0	0	22	56	943	141.0928054	0.149621215	0.104402229	696	41.03610291	0.058959918	0.051651791	PN	earlyOld	0	0
25	21	18M	Cg1	Brn01	B0.02	20231116	WT	rep	1	F		0	33	No MG	MG free	0	0	11	27	6,269	1,672.26	0.266750524	0.194522008	5,320	798.4207069	0.15007908	0.117174029	PN	earlyOld	0	62.03007519
25	22	18M	Cg1	Brn01	B0.02	20231116	WT	rep	1	F		0	43	No MG	MG free	0	0	27	6	5,054	1,193.44	0.236136999	0.193011373	12,644	2,294.70	0.181485568	0.107560843	PN	earlyOld	0	34.00822525
25	23	18M	Cg1	Brn01	B0.02	20231116	WT	rep	1	F		25	67	No MG	MG free	0	0	7	29	11,052	4,301.35	0.389192227	0.3199054	14,389	2,319.46	0.161196411	0.117700465	PN	earlyOld	22.62034021	46.563347
25	24	18M	Cg1	Brn01	B0.02	20231116	WT	rep	1	F		0	4	No MG	MG free	0	0	9	55	8,617	4,272.21	0.495789005	0.433577478	495	59.79359107	0.120795133	0.098702982	PN	earlyOld	0	80.80808081
25	25	18M	Cg1	Brn01	B0.02	20231116	WT	rep	1	F		56	84	One MG	MG free	39.30722892	0	16	40	2,195	354.5013658	0.161504039	0.129037917	13,635	2,637.12	0.193408422	0.135584041	PN	earlyOld	255.1252847	61.60616062
25	26	18M	Cg1	Brn01	B0.02	20231116	WT	rep	1	F		23	189	No MG	MG free	0	0	14	4	4,905	1,183.62	0.241309828	0.172564283	48,898	9,149.27	0.187109238	0.124193177	PN	earlyOld	46.89092762	38.6518876
25	27	18M	Cg1	Brn01	B0.02	20231116	WT	rep	1	F		59	137	No MG	MG free	0	0	14	2	2,364	954.3366448	0.403695704	0.360128164	22,701	4,214.58	0.185655944	0.136461437	PN	earlyOld	249.5769882	60.34976433
25	28	18M	Cg1	Brn01	B0.02	20231116	WT	rep	1	F		50	55	No MG	MG free	0	0	15	34	6,526	2,364.68	0.362347784	0.277927816	11,033	1,802.60	0.163382802	0.109567404	PN	earlyOld	76.61661048	49.85044865
25	29	18M	Cg1	Brn01	B0.02	20231116	WT	rep	1	F		0	7	No MG	MG free	0	0	18	14	4,844	1,116.17	0.230422552	0.167025253	4,118	253.9827119	0.061676229	0.050354771	PN	earlyOld	0	16.99854298
25	30	18M	Cg1	Brn01	B0.02	20231116	WT	rep	1	F		21	42	No MG	MG free	0	0	13	59	7,376	1,864.41	0.252766798	0.182223246	7,049	1,490.93	0.211508773	0.154322118	PN	earlyOld	28.47071584	59.58291956
25	31	18M	Cg1	Brn01	B0.02	20231116	WT	rep	1	F		15	34	One MG	MG free	34.82490272	0	9	14	6,411	1,408.41	0.219686007	0.195559621	3,809	1,011.81	0.265636561	0.19047074	PN	earlyOld	23.39728591	89.26227356
25	32	18M	Cg1	Brn01	B0.02	20231116	WT	rep	1	F		3	30	One MG	MG tied	70.62937063	2.097902098	23	5	15,217	4,282.00	0.281395612	0.220096126	5,794	910.7675442	0.157191499	0.134309918	PN	earlyOld	1.971479267	51.77770107
25	33	18M	Cg1	Brn01	B0.02	20231116	WT	rep	1	F		35	79	No MG	MG free	0	0	9	16	21	2.131563269	0.101503013	0.095361259	12,029	2,931.60	0.243711132	0.176569775	PN	earlyOld	16,666.67	65.67461967
25	34	18M	Cg1	Brn01	B0.02	20231116	WT	rep	1	F		0	20	One MG	MG tied	100	27.4705349	21	105	9,549	4,310.46	0.451404463	0.397726417	3,692	821.1899599	0.222424149	0.149263754	PN	earlyOld	0	54.17118093
25	35	18M	Cg1	Brn01	B0.02	20231116	WT	rep	1	F		25	42	No MG	MG free	0	0	38	23	2,220	284.1736782	0.128006161	0.099031053	10,124	1,278.85	0.126318503	0.085923553	PN	earlyOld	112.6126126	41.48557882
25	36	18M	Cg1	Brn01	B0.02	20231116	WT	rep	1	F		0	15	No MG	MG free	0	0	8	7	11,941	4,874.45	0.408210895	0.332196534	6,331	582.2101631	0.091961801	0.077630274	PN	earlyOld	0	23.6929395
25	37	18M	Cg1	Brn01	B0.02	20231116	WT	rep	1	F		61	80	No MG	MG free	0	0	7	31	7,297	3,041.69	0.416840642	0.354482338	14,569	2,408.01	0.165282994	0.113374531	PN	earlyOld	83.59599836	54.91111264
25	38	18M	Cg1	Brn01	B0.02	20231116	WT	rep	1	F		69	58	No MG	MG free	0	0	10	9	1,871	778.5087508	0.416092331	0.320096135	8,471	1,542.72	0.182117875	0.128076598	PN	earlyOld	368.7867451	68.46889387
25	39	18M	Cg1	Brn01	B0.02	20231116	WT	rep	1	F		6	95	No MG	MG free	0	0	24	3	3,925	1,242.21	0.316486479	0.217967495	22,479	4,481.75	0.199374842	0.146791786	PN	earlyOld	15.2866242	42.26166644
25	40	18M	Cg1	Brn01	B0.02	20231116	WT	rep	1	F		22	27	No MG	MG free	0	0	41	55	360	139.5989319	0.387774811	0.297947675	6,692	999.7337906	0.149392378	0.097199969	PN	earlyOld	611.1111111	40.34668261
25	41	18M	Cg1	Brn01	B0.02	20231116	WT	rep	1	F		20	89	No MG	MG free	0	0	10	3	6,871	1,186.94	0.172746503	0.14447242	13,737	3,584.74	0.260955223	0.188029304	PN	earlyOld	29.10784456	64.78852733
25	42	18M	Cg1	Brn01	B0.02	20231116	WT	rep	1	F		39	71	No MG	MG free	0	0	13	1	2,362	630.6363779	0.266992539	0.191927984	8,693	1,569.70	0.180570054	0.145143822	PN	earlyOld	165.1143099	81.67491085
25	43	18M	Cg1	Brn01	B0.02	20231116	WT	rep	1	F		26	27	One MG	MG free	0.49689441	0	21	1	4,298	1,583.79	0.368494469	0.306706339	7,652	1,095.27	0.143134914	0.091157399	PN	earlyOld	60.49325268	35.28489284
25	44	18M	Cg1	Brn01	B0.02	20231116	WT	rep	1	F		20	45	No MG	MG free	0	0	26	2	1	0.22331579	0.22331579	0.22331579	9,700	1,264.54	0.130364434	0.092576489	PN	earlyOld	200,000	46.39175258
25	45	18M	Cg1	Brn01	B0.02	20231116	WT	rep	1	F		0	55	No MG	MG free	0	0	9	12	6,260	2,497.06	0.398891464	0.336308837	19,440	3,053.61	0.157078846	0.10263218	PN	earlyOld	0	28.29218107
25	46	18M	Cg1	Brn01	B0.02	20231116	WT	rep	1	F		32	70	One MG	MG free	1.595214357	0	17	16	8,304	3,391.19	0.408380057	0.325154483	20,793	3,323.44	0.159834609	0.107263297	PN	earlyOld	38.53564547	33.66517578
25	47	18M	Cg1	Brn01	B0.02	20231116	WT	rep	1	F		75	80	No MG	MG free	0	0	8	3	9,400	2,451.80	0.260829752	0.194781408	19,403	2,768.07	0.142662027	0.092523079	PN	earlyOld	79.78723404	41.23073751
25	48	18M	Cg1	Brn01	B0.02	20231116	WT	rep	1	F		0	27	No MG	MG free	0	0	9	23	11,425	3,791.56	0.331865194	0.258129239	4,690	673.8837573	0.143685236	0.124635689	PN	earlyOld	0	57.56929638
25	49	18M	Cg1	Brn01	B0.02	20231116	WT	rep	1	F		0	16	No MG	MG free	0	0	6	33	12,025	4,392.33	0.365266128	0.301052868	6,617	730.7282672	0.110431958	0.086106658	PN	earlyOld	0	24.18014206
25	50	18M	Cg1	Brn01	B0.02	20231116	WT	rep	1	F		53	67	No MG	MG free	0	0	22	14	7,250	2,592.42	0.357575804	0.316350043	10,037	2,063.15	0.205554339	0.138033107	PN	earlyOld	73.10344828	66.75301385
25	51	18M	Cg1	Brn01	B0.02	20231116	WT	rep	1	F		0	37	No MG	MG free	0	0	18	6	7,602	2,579.05	0.33925884	0.260334164	6,251	1,075.60	0.172068135	0.12248417	PN	earlyOld	0	59.19052952
25	52	18M	Cg1	Brn01	B0.02	20231116	WT	rep	1	F		4	10	No MG	MG free	0	0	14	1	9,892	3,382.02	0.341894243	0.260364681	5,084	535.3603424	0.105302978	0.08831922	PN	earlyOld	4.043671654	19.66955153
25	53	18M	Cg1	Brn01	B0.02	20231116	WT	rep	1	F		72	83	No MG	MG free	0	0	46	72	14,929	3,220.41	0.215714991	0.146654457	13,846	2,541.01	0.183519335	0.124574654	PN	earlyOld	48.22828053	59.9451105
25	54	18M	Cg1	Brn01	B0.02	20231116	WT	rep	1	F		0	62	No MG	MG free	0	0	30	8	6,410	2,401.78	0.374693084	0.308522165	9,879	1,517.43	0.153601343	0.127069503	PN	earlyOld	0	62.7593886
25	55	18M	Cg1	Brn01	B0.02	20231116	WT	rep	1	F		48	68	No MG	MG free	0	0	24	9	9,490	3,227.92	0.340139381	0.254230559	12,501	2,133.87	0.170695603	0.11455711	PN	earlyOld	50.57955743	54.39564835
25	56	18M	Cg1	Brn01	B0.02	20231116	WT	rep	1	F		21	21	No MG	MG free	0	0	38	4	8,695	2,811.66	0.323365088	0.254299223	3,062	607.8689712	0.198520239	0.147631034	PN	earlyOld	24.15181139	68.58262573
25	57	18M	Cg1	Brn01	B0.02	20231116	WT	rep	1	F		33	53	No MG	MG free	0	0	21	20	3,581	333.6439308	0.093170603	0.074273288	10,914	2,095.51	0.192002024	0.121248186	PN	earlyOld	92.15302988	48.56148067
25	58	18M	Cg1	Brn01	B0.02	20231116	WT	rep	1	F		0	38	No MG	MG free	0	0	18	1	10,458	4,777.60	0.456837208	0.398809791	8,034	1,567.62	0.195123066	0.133501187	PN	earlyOld	0	47.29897934
25	59	18M	Cg1	Brn01	B0.02	20231116	WT	rep	1	F		4	75	No MG	MG free	0	0	28	9	10,975	4,349.15	0.3962777	0.328389406	10,995	2,675.32	0.243321758	0.193659872	PN	earlyOld	3.644646925	68.21282401
25	60	18M	Cg1	Brn01	B0.02	20231116	WT	rep	1	F		17	82	One MG	MG free	29.82120051	0	18	8	3,695	282.1652554	0.076364075	0.065987639	22,429	3,120.48	0.139127223	0.087945372	PN	earlyOld	46.00811908	36.55981096
25	61	18M	Cg1	Brn01	B0.02	20231116	WT	rep	1	F		14	36	No MG	MG free	0	0	9	6	6,907	1,998.34	0.28932086	0.209529266	8,392	1,241.23	0.147906461	0.09623865	PN	earlyOld	20.26929202	42.89799809
25	62	18M	Cg1	Brn01	B0.02	20231116	WT	rep	1	F		0	4	No MG	MG free	0	0	13	24	10,223	3,473.50	0.339772721	0.283405811	1,140	162.9962157	0.142979137	0.094163425	PN	earlyOld	0	35.0877193
25	63	18M	Cg1	Brn01	B0.02	20231116	WT	rep	1	F		22	51	No MG	MG free	0	0	26	22	3,193	632.048387	0.197948132	0.132555127	7,552	1,293.45	0.171273095	0.127611205	PN	earlyOld	68.90072033	67.53177966
25	64	18M	Cg1	Brn01	B0.02	20231116	WT	rep	1	F		0	22	One MG	MG free	29.44785276	0	36	9	4,179	382.3955599	0.091504082	0.059006639	6,964	1,145.42	0.164477882	0.093812466	PN	earlyOld	0	31.59103963
25	65	18M	Cg1	Brn01	B0.02	20231116	WT	rep	1	F		0	66	No MG	MG free	0	0	23	19	2,647	122.949615	0.046448665	0.040222783	9,593	2,000.00	0.20848485	0.162615404	PN	earlyOld	0	68.80016679
25	66	18M	Cg1	Brn01	B0.02	20231116	WT	rep	1	F		0	52	No MG	MG free	0	0	10	17	10,789	2,394.42	0.221931274	0.147325858	20,936	2,262.83	0.108083017	0.08419928	PN	earlyOld	0	24.83760031
25	67	18M	Cg1	Brn01	B0.02	20231116	WT	rep	1	F		40	79	No MG	MG free	0	0	55	112	12,619	2,915.13	0.231011471	0.172915235	11,844	2,901.24	0.244954523	0.18254368	PN	earlyOld	31.69823282	66.70043904
25	68	18M	Cg1	Brn01	B0.02	20231116	WT	rep	1	F		0	21	No MG	MG free	0	0	9	44	12,291	3,668.06	0.298435003	0.212191954	9,111	1,009.33	0.110781928	0.090852216	PN	earlyOld	0	23.04906157
25	69	18M	Cg1	Brn01	B0.02	20231116	WT	rep	1	F		65	55	No MG	MG free	0	0	32	60	6,636	2,031.12	0.306076075	0.234485388	9,076	1,744.32	0.192189903	0.119935915	PN	earlyOld	97.95057263	60.59938299
25	70	18M	Cg1	Brn01	B0.02	20231116	WT	rep	1	F		0	24	No MG	MG free	0	0	8	13	8,266	2,287.80	0.276772305	0.182818338	5,617	784.2061499	0.139612987	0.089799345	PN	earlyOld	0	42.72743457
25	71	18M	Cg1	Brn01	B0.02	20231116	WT	rep	1	F		0	45	One MG	MG free	14.64497041	0	15	24	9,860	2,859.93	0.290053992	0.207385361	10,095	1,784.14	0.176734925	0.11420615	PN	earlyOld	0	44.57652303
25	72	18M	Cg1	Brn01	B0.02	20231116	WT	rep	1	F		44	52	No MG	MG free	0	0	20	11	2,352	384.1425042	0.163325895	0.128313109	12,105	1,617.81	0.133647918	0.095841914	PN	earlyOld	187.0748299	42.9574556
25	73	18M	Cg1	Brn01	B0.02	20231116	WT	rep	1	F		62	79	No MG	MG free	0	0	15	11	6,990	1,362.12	0.194867483	0.148271918	17,836	2,935.74	0.16459613	0.122224763	PN	earlyOld	88.6981402	44.29244225
25	74	18M	Cg1	Brn01	B0.02	20231116	WT	rep	1	F		60	111	No MG	MG free	0	0	21	9	11,272	3,857.84	0.342249603	0.270038903	20,236	4,118.26	0.203511754	0.150576025	PN	earlyOld	53.2292406	54.8527377
25	75	18M	Cg1	Brn01	B0.02	20231116	WT	rep	1	F		64	158	No MG	MG free	0	0	8	4	7,368	1,567.89	0.212797854	0.155123219	29,991	6,495.31	0.216575141	0.151232168	PN	earlyOld	86.86210641	52.68247141
25	76	18M	Cg1	Brn01	B0.02	20231116	WT	rep	1	F		54	71	No MG	MG free	0	0	13	3	8,256	877.4058449	0.106274933	0.083512627	12,527	2,486.91	0.198524119	0.133867398	PN	earlyOld	65.40697674	56.67757643
25	77	18M	Cg1	Brn01	B0.02	20231116	WT	rep	1	F		55	55	No MG	MG free	0	0	35	42	3,470	1,231.21	0.354814532	0.322468907	12,705	1,596.37	0.125649035	0.083581291	PN	earlyOld	158.5014409	43.29004329
25	78	18M	Cg1	Brn01	B0.02	20231116	WT	rep	1	F		66	71	No MG	MG free	0	0	24	4	2,351	467.1941867	0.198721475	0.167055771	15,903	2,278.84	0.143296134	0.104135193	PN	earlyOld	280.7316036	44.64566434
25	79	18M	Cg1	Brn01	B0.02	20231116	WT	rep	1	F		38	50	No MG	MG free	0	0	11	4	10,921	2,506.70	0.229529966	0.150713354	8,371	1,535.35	0.183413328	0.138605326	PN	earlyOld	34.79534841	59.73002031
25	80	18M	Cg1	Brn01	B0.02	20231116	WT	rep	1	F		0	34	Two MG	MG tied	88.88130969	8.594815825	16	4	11,063	2,615.87	0.236452569	0.168772414	8,778	1,346.27	0.153368853	0.109117262	PN	earlyOld	0	38.73319663
25	81	18M	Cg1	Brn01	B0.02	20231116	WT	rep	1	F		59	59	No MG	MG free	0	0	21	7	10,380	3,343.49	0.322108676	0.24924086	9,939	1,832.29	0.184353179	0.121995881	PN	earlyOld	56.84007707	59.36210886
25	82	18M	Cg1	Brn01	B0.02	20231116	WT	rep	1	F		43	150	One MG	MG tied	56.65236052	21.10157368	54	15	9,109	2,187.18	0.240112184	0.176523998	33,098	6,035.59	0.182355247	0.120088503	PN	earlyOld	47.20605994	45.31995891
25	83	18M	Cg1	Brn01	B0.02	20231116	WT	rep	1	F		0	32	No MG	MG free	0	0	30	4	10,427	2,873.89	0.27562024	0.204272524	4,841	1,028.62	0.212481782	0.147920951	PN	earlyOld	0	66.10204503
25	84	18M	Cg1	Brn01	B0.02	20231116	WT	rep	1	F		0	32	No MG	MG free	0	0	30	1	12,732	4,226.22	0.331937183	0.263447016	7,357	1,190.80	0.16185929	0.122934312	PN	earlyOld	0	43.49599021
25	85	18M	Cg1	Brn01	B0.02	20231116	WT	rep	1	F		0	20	Two MG	MG free	32.96921549	0	31	5	11,140	4,043.12	0.362937578	0.288639665	4,929	681.1681554	0.138196014	0.116845958	PN	earlyOld	0	40.57618178
25	86	18M	Cg1	Brn01	B0.02	20231116	WT	rep	1	F		0	25	No MG	MG free	0	0	20	7	3,258	241.820249	0.074223526	0.061554894	6,057	756.0067607	0.124815381	0.098084994	PN	earlyOld	0	41.27455836
25	87	18M	Cg1	Brn01	B0.02	20231116	WT	rep	1	F		0	16	No MG	MG free	0	0	17	14	5,392	1,586.71	0.294271338	0.26366064	5,951	596.0696425	0.100162938	0.077363238	PN	earlyOld	0	26.88623761
25	88	18M	Cg1	Brn01	B0.02	20231116	WT	rep	1	F		0	3	No MG	MG free	0	0	14	35	3,252	361.2663466	0.111090512	0.085862517	1,522	167.0183415	0.109736098	0.092362858	PN	earlyOld	0	19.7109067
25	89	18M	Cg1	Brn01	B0.02	20231116	WT	rep	1	F		3	103	One MG	MG tied	50.95477387	17.28643216	33	54	4,156	331.9553066	0.07987375	0.057206072	18,001	4,236.89	0.235369929	0.165423051	PN	earlyOld	7.218479307	57.21904339
25	90	18M	Cg1	Brn01	B0.02	20231116	WT	rep	1	F		58	92	No MG	MG free	0	0	23	50	10,997	2,906.30	0.264281025	0.190943778	13,238	2,698.99	0.203881656	0.146272987	PN	earlyOld	52.74165682	69.49690286
25	91	18M	Cg1	Brn01	B0.02	20231116	WT	rep	1	F		57	75	No MG	MG free	0	0	54	19	3,629	495.9697115	0.136668424	0.104966812	12,869	2,236.99	0.173827918	0.120546274	PN	earlyOld	157.0680628	58.2795866
25	92	18M	Cg1	Brn01	B0.02	20231116	WT	rep	1	F		0	38	One MG	MG free	39.3111639	0	44	69	11,365	931.2889459	0.081943594	0.059708554	6,564	1,292.04	0.196836547	0.141344324	PN	earlyOld	0	57.89152956
25	93	18M	Cg1	Brn01	B0.02	20231116	WT	rep	1	F		1	25	One MG	MG tied	100	12.82271945	15	13	10,696	847.4268108	0.079228385	0.06036469	6,736	851.7489593	0.126447292	0.098863199	PN	earlyOld	0.934928945	37.11401425
25	94	18M	Cg1	Brn01	B0.02	20231116	WT	rep	1	F		0	93	No MG	MG free	0	0	16	21	10,457	2,971.18	0.284132986	0.214648664	24,234	4,326.81	0.178542812	0.117006183	PN	earlyOld	0	38.3758356
25	95	18M	Cg1	Brn01	B0.02	20231116	WT	rep	1	F		0	43	No MG	MG free	0	0	8	15	2,306	299.2365455	0.12976433	0.106691085	8,351	1,548.26	0.185398201	0.129724577	PN	earlyOld	0	51.49083942
26	1	18M	Cg1	Brn01	B0.02	20231116	WT	rep	1	F		58	90	No MG	MG free	0	0	9	8	12,238	2,973.40	0.242964645	0.195910588	17,503	3,010.73	0.172012022	0.11267262	PN	earlyOld	47.39336493	51.41975661
26	2	18M	Cg1	Brn01	B0.02	20231116	WT	rep	1	F		26	52	No MG	MG free	0	0	7	4	3,079	1,107.81	0.359796224	0.277279317	9,096	2,327.79	0.255914099	0.168688491	PN	earlyOld	84.44300097	57.16798593
26	3	18M	Cg1	Brn01	B0.02	20231116	WT	rep	1	F		47	25	No MG	MG free	0	0	35	5	8,446	2,765.32	0.327412074	0.25685513	6,109	924.1912262	0.151283553	0.092568859	PN	earlyOld	55.64764386	40.92322802
26	4	18M	Cg1	Brn01	B0.02	20231116	WT	rep	1	F		3	33	No MG	MG free	0	0	29	6	3,836	297.4599075	0.077544293	0.066254675	13,699	1,952.61	0.142536666	0.099244677	PN	earlyOld	7.820646507	24.08934959
26	5	18M	Cg1	Brn01	B0.02	20231116	WT	rep	1	F		51	85	No MG	MG free	0	0	36	2	11,709	2,540.73	0.216989862	0.166720077	18,154	2,921.82	0.160946352	0.109269857	PN	earlyOld	43.55623879	46.8216371
26	6	18M	Cg1	Brn01	B0.02	20231116	WT	rep	1	F		0	17	No MG	MG free	0	0	18	6	548	42.60105296	0.077739148	0.070923932	12,626	1,377.11	0.109069507	0.083390556	PN	earlyOld	0	13.46428006
26	7	18M	Cg1	Brn01	B0.02	20231116	WT	rep	1	F		38	66	No MG	MG free	0	0	17	10	6,436	2,627.38	0.40823132	0.376714736	17,116	2,500.80	0.146108844	0.103150986	PN	earlyOld	59.04288378	38.56041131
26	8	18M	Cg1	Brn01	B0.02	20231116	WT	rep	1	F		0	49	No MG	MG free	0	0	10	18	2,252	316.8391397	0.140692336	0.106599525	20,005	2,232.16	0.111579976	0.085122451	PN	earlyOld	0	24.49387653
26	9	18M	Cg1	Brn01	B0.02	20231116	WT	rep	1	F		0	0	No MG	MG free	0	0	39	29	5,941	485.5120016	0.081722269	0.072442204	7,361	922.7884033	0.125361826	0.100999467	PN	earlyOld	0	0
26	10	18M	Cg1	Brn01	B0.02	20231116	WT	rep	1	F		7	27	No MG	MG free	0	0	11	11	9,681	3,758.97	0.388282789	0.321400791	8,916	1,347.69	0.151154129	0.111421376	PN	earlyOld	7.23065799	30.28263795
26	11	18M	Cg1	Brn01	B0.02	20231116	WT	rep	1	F		1	36	No MG	MG free	0	0	13	21	5,566	2,219.29	0.398723308	0.302204937	9,513	1,476.03	0.15515978	0.113939114	PN	earlyOld	1.79662235	37.84295175
26	12	18M	Cg1	Brn01	B0.02	20231116	WT	rep	1	F		55	54	No MG	MG free	0	0	12	11	3,235	300.5265129	0.092898458	0.08217746	8,794	1,322.07	0.150337835	0.120424204	PN	earlyOld	170.015456	61.40550375
26	13	18M	Cg1	Brn01	B0.02	20231116	WT	rep	1	F		36	53	No MG	MG free	0	0	22	37	6,433	1,021.72	0.158824581	0.113710232	9,726	1,358.66	0.139694096	0.089417867	PN	earlyOld	55.96144878	54.49311125
26	14	18M	Cg1	Brn01	B0.02	20231116	WT	rep	1	F		0	28	No MG	MG free	0	0	17	29	6,734	603.9344631	0.089684357	0.083436333	7,482	846.8996117	0.113191608	0.089326315	PN	earlyOld	0	37.42314889
26	15	18M	Cg1	Brn01	B0.02	20231116	WT	rep	1	F		23	27	No MG	MG free	0	0	32	26	7,466	2,843.29	0.380831118	0.291172653	2,076	209.2238042	0.100782179	0.087266348	PN	earlyOld	30.80632199	130.0578035
26	16	18M	Cg1	Brn01	B0.02	20231116	WT	rep	1	F		0	4	No MG	MG free	0	0	10	7	4,464	1,970.26	0.441365455	0.371404588	10,220	1,763.82	0.172585604	0.11836423	PN	earlyOld	0	3.913894325
26	17	18M	Cg1	Brn01	B0.02	20231116	WT	rep	1	F		47	59	No MG	MG free	0	0	24	26	51	11.91284046	0.233585107	0.230472267	13,441	3,342.60	0.248687093	0.165491715	PN	earlyOld	9,215.69	43.89554349
26	18	18M	Cg1	Brn01	B0.02	20231116	WT	rep	1	F		32	80	No MG	MG free	0	0	17	14	6,520	1,431.20	0.219508985	0.178683147	6,513	998.5107506	0.153310418	0.114320591	PN	earlyOld	49.0797546	122.8312606
26	19	18M	Cg1	Brn01	B0.02	20231116	WT	rep	1	F		1	36	No MG	MG free	0	0	9	10	9,196	2,301.88	0.250312705	0.190997183	3,356	835.7756012	0.249039214	0.167772949	PN	earlyOld	1.087429317	107.2705602
26	20	18M	Cg1	Brn01	B0.02	20231116	WT	rep	1	F		0	18	No MG	MG free	0	0	21	22	14,734	880.0672934	0.059730371	0.051331349	5,133	779.2326703	0.15180843	0.105500877	PN	earlyOld	0	35.06721216
26	21	18M	Cg1	Brn01	B0.02	20231116	WT	rep	1	F		0	25	No MG	MG free	0	0	24	26	2,012	236.7832458	0.11768551	0.080827042	12,441	2,363.30	0.189960842	0.114869915	PN	earlyOld	0	20.09484768
26	22	18M	Cg1	Brn01	B0.02	20231116	WT	rep	1	F		37	50	No MG	MG free	0	0	17	2	11,298	3,963.58	0.35082143	0.286335558	2,448	305.1442899	0.124650445	0.101777673	PN	earlyOld	32.74915914	204.248366
26	23	18M	Cg1	Brn01	B0.02	20231116	WT	rep	1	F		0	9	No MG	MG free	0	0	14	25	6,325	3,542.02	0.560003713	0.555657268	7,271	1,094.69	0.150556144	0.108239874	PN	earlyOld	0	12.37793976
26	24	18M	Cg1	Brn01	B0.02	20231116	WT	rep	1	F		46	36	No MG	MG free	0	0	33	28	228	24.43045711	0.107151128	0.100297548	3,326	525.41413	0.157971777	0.127824828	PN	earlyOld	2,017.54	108.2381239
26	25	18M	Cg1	Brn01	B0.02	20231116	WT	rep	1	F		0	20	No MG	MG free	0	0	22	16	8,332	4,017.67	0.482197811	0.408163577	3,758	619.5996186	0.164874832	0.116899364	PN	earlyOld	0	53.21979776
26	26	18M	Cg1	Brn01	B0.02	20231116	WT	rep	1	F		0	15	No MG	MG free	0	0	10	5	6,350	1,040.93	0.163925474	0.118776225	7,595	779.1301754	0.102584618	0.089616239	PN	earlyOld	0	19.74983542
26	27	18M	Cg1	Brn01	B0.02	20231116	WT	rep	1	F		0	19	No MG	MG free	0	0	32	10	3,171	146.0234228	0.046049645	0.040360112	3,883	695.9918673	0.179240759	0.130975813	PN	earlyOld	0	48.93123873
26	28	18M	Cg1	Brn01	B0.02	20231116	WT	rep	1	F		1	22	No MG	MG free	0	0	39	3	11,217	3,224.86	0.287497782	0.220340282	25,818	3,827.86	0.148263046	0.094132908	PN	earlyOld	0.891503967	8.521186769
26	29	18M	Cg1	Brn01	B0.02	20231116	WT	rep	1	F		80	103	No MG	MG free	0	0	30	10	3,337	311.9886322	0.093493747	0.060975052	5,801	1,621.41	0.279505567	0.208552681	PN	earlyOld	239.7362901	177.5555939
26	30	18M	Cg1	Brn01	B0.02	20231116	WT	rep	1	F		35	50	No MG	MG free	0	0	26	3	2,376	238.8408332	0.100522236	0.060318913	1,258	188.6148165	0.149932287	0.119584955	PN	earlyOld	147.3063973	397.4562798
26	31	18M	Cg1	Brn01	B0.02	20231116	WT	rep	1	F		0	7	No MG	MG free	0	0	38	28	4,271	1,189.76	0.278566439	0.20476082	21,147	4,441.69	0.210039004	0.159624621	PN	earlyOld	0	3.310162198
26	32	18M	Cg1	Brn01	B0.02	20231116	WT	rep	1	F		61	129	No MG	MG free	0	0	13	12	9,086	3,635.25	0.400093187	0.326390475	7,607	1,209.96	0.159058331	0.109399557	PN	earlyOld	67.13625358	169.5806494
26	33	18M	Cg1	Brn01	B0.02	20231116	WT	rep	1	F		23	33	No MG	MG free	0	0	25	8	2,934	298.5637448	0.101759968	0.070283055	7,487	765.4977959	0.102243595	0.065743499	PN	earlyOld	78.39127471	44.07639909
26	34	18M	Cg1	Brn01	B0.02	20231116	WT	rep	1	F		0	0	No MG	MG free	0	0	10	29	5,075	968.2178836	0.190781849	0.119439997	8,783	1,506.29	0.171500831	0.088776991	PN	earlyOld	0	0
26	35	18M	Cg1	Brn01	B0.02	20231116	WT	rep	1	F		0	11	No MG	MG free	0	0	10	45	2,496	275.1629053	0.110241549	0.097718775	2,432	273.1122455	0.112299443	0.079621576	PN	earlyOld	0	45.23026316
26	36	18M	Cg1	Brn01	B0.02	20231116	WT	rep	1	F		1	22	No MG	MG free	0	0	15	11	7,013	3,153.70	0.449692818	0.364202321	13,099	1,871.74	0.142892026	0.102433816	PN	earlyOld	1.425923285	16.7951752
26	37	18M	Cg1	Brn01	B0.02	20231116	WT	rep	1	F		0	7	No MG	MG free	0	0	6	3	11,937	1,052.89	0.088204074	0.071145192	5,356	825.4225833	0.154111759	0.114442661	PN	earlyOld	0	13.06945482
26	38	18M	Cg1	Brn01	B0.02	20231116	WT	rep	1	F		63	67	No MG	MG free	0	0	28	18	2,838	226.8339516	0.079927397	0.06524758	2,259	251.7438011	0.111440372	0.096406497	PN	earlyOld	221.987315	296.5914121
26	39	18M	Cg1	Brn01	B0.02	20231116	WT	rep	1	F		4	23	No MG	MG free	0	0	14	6	6,350	2,170.38	0.341791638	0.25622949	6,940	1,675.10	0.241369522	0.147508964	PN	earlyOld	6.299212598	33.14121037
26	40	18M	Cg1	Brn01	B0.02	20231116	WT	rep	1	F		0	6	No MG	MG free	0	0	23	5	9,871	2,639.97	0.267447165	0.19935149	7,021	1,399.48	0.199328001	0.104028381	PN	earlyOld	0	8.545791198
26	41	18M	Cg1	Brn01	B0.02	20231116	WT	rep	1	F		2	27	No MG	MG free	0	0	7	1	2,048	168.5511258	0.082300354	0.056534678	8,271	1,411.51	0.170657598	0.109994657	PN	earlyOld	9.765625	32.64417845
26	42	18M	Cg1	Brn01	B0.02	20231116	WT	rep	1	F		34	37	No MG	MG free	0	0	9	302	10,293	2,101.97	0.20421385	0.157389179	12,577	1,547.46	0.123039089	0.091004804	PN	earlyOld	33.03215778	29.41878031
26	43	18M	Cg1	Brn01	B0.02	20231116	WT	rep	1	F		58	51	One MG	MG free	18.82845188	0	33	8	7,291	2,405.34	0.329904984	0.227534905	10,750	1,239.45	0.115297228	0.067460135	PN	earlyOld	79.5501303	47.44186047
26	44	18M	Cg1	Brn01	B0.02	20231116	WT	rep	1	F		5	31	No MG	MG free	0	0	9	19	7,935	3,083.97	0.388654076	0.297573805	354	53.3449453	0.150691936	0.133363858	PN	earlyOld	6.301197227	875.7062147
26	45	18M	Cg1	Brn01	B0.02	20231116	WT	rep	1	F		0	18	No MG	MG free	0	0	48	19	8,671	2,508.40	0.289286286	0.214648664	13,728	2,953.72	0.215160105	0.123750664	PN	earlyOld	0	13.11188811
26	46	18M	Cg1	Brn01	B0.02	20231116	WT	rep	1	F		0	2	No MG	MG free	0	0	13	53	2,416	352.1866177	0.145772607	0.115693904	9,015	1,671.71	0.185435945	0.146150917	PN	earlyOld	0	2.218524681
26	47	18M	Cg1	Brn01	B0.02	20231116	WT	rep	1	F		25	56	No MG	MG free	0	0	14	105	4,054	1,029.33	0.253903993	0.187869072	820	51.41762424	0.06270442	0.058808271	PN	earlyOld	61.6674889	682.9268293
26	48	18M	Cg1	Brn01	B0.02	20231116	WT	rep	1	F		3	47	One MG	MG tied	89.36006168	7.632999229	6	15	12,244	4,420.02	0.36099458	0.264301509	15,054	1,604.34	0.106572537	0.079194322	PN	earlyOld	2.45017968	31.22093796
26	49	18M	Cg1	Brn01	B0.02	20231116	WT	rep	1	F		0	0	No MG	MG free	0	0	28	88	5,182	821.4682234	0.158523393	0.128709853	8,281	1,481.36	0.178886856	0.116365299	PN	earlyOld	0	0
26	50	18M	Cg1	Brn01	B0.02	20231116	WT	rep	1	F		0	24	One MG	MG free	31.95020747	0	11	22	9,004	4,140.24	0.459822504	0.387335002	8,192	869.3318387	0.106119609	0.102830552	PN	earlyOld	0	29.296875
26	51	18M	Cg1	Brn01	B0.02	20231116	WT	rep	1	F		52	47	No MG	MG free	0	0	9	41	6,448	2,142.05	0.33220427	0.246784166	5,996	932.8239118	0.155574368	0.096894786	PN	earlyOld	80.64516129	78.38559039
26	52	18M	Cg1	Brn01	B0.02	20231116	WT	rep	1	F		4	9	No MG	MG free	0	0	33	21	6,065	2,025.57	0.333977629	0.256679624	19,583	2,591.06	0.132311737	0.080613412	PN	earlyOld	6.595218467	4.595822908
26	53	18M	Cg1	Brn01	B0.02	20231116	WT	rep	1	F		0	15	One MG	MG free	38.3252818	0	38	41	4,795	1,760.60	0.36717392	0.29411003	9,733	1,739.98	0.178771631	0.125612274	PN	earlyOld	0	15.41148669
26	54	18M	Cg1	Brn01	B0.02	20231116	WT	rep	1	F		2	36	One MG	MG tied	78	12.75	17	13	6,035	2,010.11	0.333075902	0.234851606	11,432	1,887.76	0.165129055	0.115419239	PN	earlyOld	3.314001657	31.49055283
26	55	18M	Cg1	Brn01	B0.02	20231116	WT	rep	1	F		40	41	No MG	MG free	0	0	28	104	5,942	1,616.15	0.271987019	0.19557488	8,901	1,129.31	0.126874414	0.083352409	PN	earlyOld	67.31740155	46.0622402
26	56	18M	Cg1	Brn01	B0.02	20231116	WT	rep	1	F		52	61	No MG	MG free	0	0	15	25	5,956	2,127.13	0.357141164	0.278294027	202	9.282093542	0.045950958	0.040268559	PN	earlyOld	87.30691739	3,019.80
26	57	18M	Cg1	Brn01	B0.02	20231116	WT	rep	1	F		0	15	One MG	MG tied	86.67736758	12.03852327	15	18	2,485	320.5585416	0.128997401	0.114724956	14,843	2,076.28	0.139882991	0.101930268	PN	earlyOld	0	10.10577377
26	58	18M	Cg1	Brn01	B0.02	20231116	WT	rep	1	F		7	0	No MG	MG free	0	0	13	8	9,429	327.8959954	0.034775267	0.03168536	5,904	615.5450376	0.104258983	0.092332341	PN	earlyOld	7.423904974	0
26	59	18M	Cg1	Brn01	B0.02	20231116	WT	rep	1	F		46	64	No MG	MG free	0	0	9	29	7,124	1,774.22	0.249048954	0.176913098	10,775	1,725.42	0.160132198	0.116845958	PN	earlyOld	64.57046603	59.39675174
26	60	18M	Cg1	Brn01	B0.02	20231116	WT	rep	1	F		0	19	No MG	MG free	0	0	6	17	4,186	566.8831926	0.135423601	0.110749982	17,616	3,399.25	0.192964065	0.148470283	PN	earlyOld	0	10.78564941
26	61	18M	Cg1	Brn01	B0.02	20231116	WT	rep	1	F		40	60	No MG	MG free	0	0	10	21	3,085	524.3964756	0.16998265	0.138597697	13,661	2,036.57	0.149078807	0.107919432	PN	earlyOld	129.6596434	43.92065003
26	62	18M	Cg1	Brn01	B0.02	20231116	WT	rep	1	F		48	98	One MG	MG free	11.17685733	0	29	111	7,315	3,118.93	0.426374578	0.344022274	7,272	1,063.94	0.146306263	0.113572903	PN	earlyOld	65.61859193	134.7634763
26	63	18M	Cg1	Brn01	B0.02	20231116	WT	rep	1	F		52	62	No MG	MG free	0	0	47	33	3,060	859.0899063	0.280748335	0.211932555	312	48.01211572	0.153884986	0.125795379	PN	earlyOld	169.9346405	1,987.18
26	64	18M	Cg1	Brn01	B0.02	20231116	WT	rep	1	F		0	29	No MG	MG free	0	0	17	29	2,316	332.4985128	0.143565852	0.092286564	11,205	2,051.29	0.183068886	0.127054244	PN	earlyOld	0	25.88130299
26	65	18M	Cg1	Brn01	B0.02	20231116	WT	rep	1	F		9	1	No MG	MG free	0	0	12	13	7,987	2,571.40	0.32194811	0.23633936	12,565	1,783.15	0.141913852	0.09753567	PN	earlyOld	11.26831101	0.79586152
26	66	18M	Cg1	Brn01	B0.02	20231116	WT	rep	1	F		27	51	No MG	MG free	0	0	24	4	3,853	201.5988865	0.052322576	0.043778133	10,580	1,489.61	0.140795089	0.106813155	PN	earlyOld	70.07526603	48.20415879
26	67	18M	Cg1	Brn01	B0.02	20231116	WT	rep	1	F		67	56	No MG	MG free	0	0	26	2	2,631	97.98942576	0.037244176	0.034836348	18,487	3,427.34	0.185392046	0.118150607	PN	earlyOld	254.6560243	30.29155623
26	68	18M	Cg1	Brn01	B0.02	20231116	WT	rep	1	F		21	51	No MG	MG free	0	0	62	18	6,171	2,413.30	0.391071076	0.306027323	12,029	2,470.42	0.205371623	0.143099114	PN	earlyOld	34.03014098	42.39753928
26	69	18M	Cg1	Brn01	B0.02	20231116	WT	rep	1	F		54	84	No MG	MG free	0	0	8	15	6,573	2,357.64	0.358686079	0.275623709	9,610	1,420.33	0.147797108	0.105134659	PN	earlyOld	82.15426746	87.40894901
26	70	18M	Cg1	Brn01	B0.02	20231116	WT	rep	1	F		39	69	No MG	MG free	0	0	10	32	3,082	673.2054783	0.218431369	0.197375447	5,091	731.9189599	0.143767228	0.102067597	PN	earlyOld	126.541207	135.533294
26	71	18M	Cg1	Brn01	B0.02	20231116	WT	rep	1	F		33	47	No MG	MG free	0	0	48	100	8,097	3,277.50	0.404780152	0.326535434	7,939	1,277.87	0.160961529	0.119264513	PN	earlyOld	40.75583549	59.20141076
26	72	18M	Cg1	Brn01	B0.02	20231116	WT	rep	1	F		26	26	No MG	MG free	0	0	52	104	11,894	3,852.89	0.323935512	0.250034332	8,722	1,288.78	0.147761771	0.117128253	PN	earlyOld	21.85976122	29.80967668
26	73	18M	Cg1	Brn01	B0.02	20231116	WT	rep	1	F		0	34	No MG	MG free	0	0	81	6	3,773	870.9586627	0.230839826	0.163263902	10,941	1,643.47	0.150211629	0.102273595	PN	earlyOld	0	31.07577004
26	74	18M	Cg1	Brn01	B0.02	20231116	WT	rep	1	F		0	43	No MG	MG free	0	0	10	26	3,600	369.9322655	0.102758963	0.082261384	6,549	839.6717031	0.128213728	0.105745025	PN	earlyOld	0	65.65887922
26	75	18M	Cg1	Brn01	B0.02	20231116	WT	rep	1	F		0	50	No MG	MG free	0	0	10	3	2,621	816.0098724	0.311335319	0.224238962	8,331	1,244.90	0.149429374	0.102182038	PN	earlyOld	0	60.01680471
26	76	18M	Cg1	Brn01	B0.02	20231116	WT	rep	1	F		0	23	No MG	MG free	0	0	14	7	2,824	399.4782487	0.141458303	0.093186848	9,179	1,231.86	0.134203979	0.103974976	PN	earlyOld	0	25.05719577
26	77	18M	Cg1	Brn01	B0.02	20231116	WT	rep	1	F		41	39	No MG	MG free	0	0	20	23	4,273	1,478.19	0.345936875	0.258281827	4,701	807.5512332	0.171782862	0.111024641	PN	earlyOld	95.95132226	82.96107211
26	78	18M	Cg1	Brn01	B0.02	20231116	WT	rep	1	F		25	40	No MG	MG free	0	0	6	8	8,157	1,299.91	0.159361888	0.12956436	2,645	593.5273822	0.224395986	0.18940261	PN	earlyOld	30.64852274	151.2287335
26	79	18M	Cg1	Brn01	B0.02	20231116	WT	rep	1	F		42	28	No MG	MG free	0	0	14	3	5,778	1,608.12	0.278318253	0.197848484	3,878	397.6231785	0.102533053	0.064713515	PN	earlyOld	72.68951194	72.20216606
26	80	18M	Cg1	Brn01	B0.02	20231116	WT	rep	1	F		6	14	No MG	MG free	0	0	45	1	7,374	3,001.38	0.407022297	0.318730444	6,702	605.1466548	0.090293443	0.070969708	PN	earlyOld	8.136696501	20.88928678
26	81	18M	Cg1	Brn01	B0.02	20231116	WT	rep	1	F		1	7	No MG	MG free	0	0	30	15	2,168	91.60497465	0.042253217	0.0312047	1,129	133.3346761	0.118099802	0.099984743	PN	earlyOld	4.612546125	62.00177148
26	82	18M	Cg1	Brn01	B0.02	20231116	WT	rep	1	F		0	12	No MG	MG free	0	0	27	12	4,209	466.5430689	0.11084416	0.087129012	4,385	594.2748305	0.135524477	0.116708629	PN	earlyOld	0	27.36602052
26	83	18M	Cg1	Brn01	B0.02	20231116	WT	rep	1	F		0	6	No MG	MG free	0	0	9	15	2,455	100.7931031	0.041056254	0.038300145	845	133.6203402	0.15813058	0.134012356	PN	earlyOld	0	71.00591716
27	1	18M	Cg1	Brn01	B0.02	20231116	WT	rep	1	F		16	53	No MG	MG free	0	0	20	14	3,756	287.5049977	0.076545527	0.051224537	18,214	1,617.10	0.088783171	0.057770658	PN	earlyOld	42.59850905	29.09849566
27	2	18M	Cg1	Brn01	B0.02	20231116	WT	rep	1	F		9	24	No MG	MG free	0	0	10	6	2,723	168.0005801	0.061696871	0.04539559	8,043	739.3333187	0.091922581	0.067330435	PN	earlyOld	33.05178112	29.83961209
27	3	18M	Cg1	Brn01	B0.02	20231116	WT	rep	1	F		29	41	No MG	MG free	0	0	9	7	5,980	448.2403455	0.07495658	0.053131916	11,984	988.1682167	0.082457294	0.057297628	PN	earlyOld	48.49498328	34.21228304
27	4	18M	Cg1	Brn01	B0.02	20231116	WT	rep	1	F		0	10	No MG	MG free	0	0	24	71	2,587	147.3485315	0.056957299	0.05084306	2,697	322.037446	0.119405801	0.102288853	PN	earlyOld	0	37.07823508
27	5	18M	Cg1	Brn01	B0.02	20231116	WT	rep	1	F		5	11	No MG	MG free	0	0	11	1	7,182	984.2836965	0.137048691	0.088426031	6,440	425.4247051	0.066059737	0.053788051	PN	earlyOld	6.961849067	17.08074534
27	6	18M	Cg1	Brn01	B0.02	20231116	WT	rep	1	F		49	46	No MG	MG free	0	0	26	13	6,699	708.4284588	0.105751375	0.073266193	7,918	1,285.90	0.162401832	0.105378807	PN	earlyOld	73.14524556	58.09547866
27	7	18M	Cg1	Brn01	B0.02	20231116	WT	rep	1	F		0	11	No MG	MG free	0	0	22	2	2,772	455.3152819	0.164255152	0.13170062	10,838	799.5243466	0.073770469	0.06195163	PN	earlyOld	0	10.14947407
27	8	18M	Cg1	Brn01	B0.02	20231116	WT	rep	1	F		0	5	No MG	MG free	0	0	8	138	2,797	679.3687345	0.242891932	0.194285497	4,685	331.5893494	0.070776809	0.060601205	PN	earlyOld	0	10.67235859
27	9	18M	Cg1	Brn01	B0.02	20231116	WT	rep	1	F		38	22	No MG	MG free	0	0	10	4	7,196	593.5682617	0.082485862	0.059281301	11,185	945.8882896	0.084567572	0.055329215	PN	earlyOld	52.80711506	19.66919982
27	10	18M	Cg1	Brn01	B0.02	20231116	WT	rep	1	F		23	96	No MG	MG free	0	0	10	9	3,252	326.6916765	0.100458695	0.084107727	19,554	3,538.49	0.180959843	0.120317385	PN	earlyOld	70.72570726	49.09481436
27	11	18M	Cg1	Brn01	B0.02	20231116	WT	rep	1	F		0	8	No MG	MG free	0	0	10	3	8,395	1,182.84	0.140897711	0.099244677	7,873	527.1545749	0.066957268	0.054329749	PN	earlyOld	0	10.16131081
27	12	18M	Cg1	Brn01	B0.02	20231116	WT	rep	1	F		23	38	No MG	MG free	0	0	25	6	2,224	88.75600854	0.039908277	0.034683757	8,242	960.3838258	0.116523153	0.091889828	PN	earlyOld	103.4172662	46.10531424
27	13	18M	Cg1	Brn01	B0.02	20231116	WT	rep	1	F		32	29	No MG	MG free	0	0	13	1	10,044	1,012.49	0.100805833	0.065751128	9,821	834.7475703	0.084996189	0.065651938	PN	earlyOld	31.85981681	29.52856125
27	14	18M	Cg1	Brn01	B0.02	20231116	WT	rep	1	F		12	12	No MG	MG free	0	0	12	217	8,480	724.8214856	0.085474232	0.061783779	6,726	443.8164959	0.065985206	0.049164567	PN	earlyOld	14.1509434	17.8412132
27	15	18M	Cg1	Brn01	B0.02	20231116	WT	rep	1	F		0	21	No MG	MG free	0	0	27	4	8,177	731.6441602	0.089475866	0.059349965	8,157	604.6054784	0.074121059	0.055764094	PN	earlyOld	0	25.7447591
27	16	18M	Cg1	Brn01	B0.02	20231116	WT	rep	1	F		45	45	No MG	MG free	0	0	10	34	2,116	141.3342947	0.066793145	0.043106738	12,911	1,295.18	0.100316003	0.0679942	PN	earlyOld	212.6654064	34.85400046
27	17	18M	Cg1	Brn01	B0.02	20231116	WT	rep	1	F		0	11	No MG	MG free	0	0	14	44	3,807	270.6268102	0.071086633	0.049584191	2,835	328.0894642	0.115728206	0.095193408	PN	earlyOld	0	38.80070547
27	18	18M	Cg1	Brn01	B0.02	20231116	WT	rep	1	F		0	19	No MG	MG free	0	0	23	44	6,098	589.2025643	0.096622264	0.070450902	5,473	495.3661409	0.090510897	0.080842301	PN	earlyOld	0	34.71587795
27	19	18M	Cg1	Brn01	B0.02	20231116	WT	rep	1	F		1	9	No MG	MG free	0	0	16	8	20,202	1,373.24	0.067975356	0.048538949	9,598	634.5113918	0.066108709	0.052658886	PN	earlyOld	0.495000495	9.376953532
27	20	18M	Cg1	Brn01	B0.02	20231116	WT	rep	1	F		0	15	No MG	MG free	0	0	8	33	2,238	243.5576565	0.108828265	0.08097963	5,583	461.7995581	0.082715307	0.062119476	PN	earlyOld	0	26.86727566
27	21	18M	Cg1	Brn01	B0.02	20231116	WT	rep	1	F		0	1	No MG	MG free	0	0	6	16	9,209	840.2758684	0.091245072	0.063675895	586	53.15748848	0.090712438	0.054184787	PN	earlyOld	0	17.06484642
27	22	18M	Cg1	Brn01	B0.02	20231116	WT	rep	1	F		0	6	No MG	MG free	0	0	13	13	2,766	417.3319605	0.150879234	0.132494092	5,393	369.6368052	0.068540109	0.050408179	PN	earlyOld	0	11.1255331
27	23	18M	Cg1	Brn01	B0.02	20231116	WT	rep	1	F		42	47	No MG	MG free	0	0	8	27	8,793	1,046.62	0.119028586	0.092172123	13,619	1,256.51	0.092261589	0.068757154	PN	earlyOld	47.76526783	34.51061018
27	24	18M	Cg1	Brn01	B0.02	20231116	WT	rep	1	F		39	29	No MG	MG free	0	0	39	21	5,511	977.1683375	0.177312346	0.156565189	9,368	657.9530796	0.070234103	0.049835965	PN	earlyOld	70.7675558	30.95644748
27	25	18M	Cg1	Brn01	B0.02	20231116	WT	rep	1	F		32	29	One MG	MG tied	73.03370787	27.30337079	22	21	2,181	267.3091937	0.122562675	0.0922179	12,789	1,855.96	0.145121725	0.082375832	PN	earlyOld	146.7216873	22.67573696
27	26	18M	Cg1	Brn01	B0.02	20231116	WT	rep	1	F		0	8	No MG	MG free	0	0	7	1	5,354	448.5366605	0.083775992	0.070237279	3,334	325.9113454	0.097753853	0.084214538	PN	earlyOld	0	23.99520096
27	27	18M	Cg1	Brn01	B0.02	20231116	WT	rep	1	F		7	25	One MG	MG free	31.36915078	0	26	24	9,575	805.6203718	0.084137898	0.061097123	6,576	570.6317851	0.086774906	0.060944535	PN	earlyOld	7.310704961	38.01703163
27	28	18M	Cg1	Brn01	B0.02	20231116	WT	rep	1	F		6	26	No MG	MG free	0	0	16	18	2,776	280.0709851	0.100890124	0.082124054	11,599	1,210.35	0.104349329	0.059159227	PN	earlyOld	21.61383285	22.41572549
27	29	18M	Cg1	Brn01	B0.02	20231116	WT	rep	1	F		0	5	No MG	MG free	0	0	17	17	5,508	799.3678343	0.14512851	0.124422066	2,512	333.6453812	0.132820614	0.07768368	PN	earlyOld	0	19.9044586
27	30	18M	Cg1	Brn01	B0.02	20231116	WT	rep	1	F		33	33	No MG	MG free	0	0	16	4	4,226	246.0814988	0.058230359	0.050217442	10,526	1,331.58	0.126503731	0.074830242	PN	earlyOld	78.0880265	31.35094053
27	31	18M	Cg1	Brn01	B0.02	20231116	WT	rep	1	F		0	13	Two MG	MG free	94.22572178	0	19	8	4,487	328.1695434	0.073137852	0.061318379	4,621	452.4173651	0.097904645	0.088578619	PN	earlyOld	0	28.13243887
27	32	18M	Cg1	Brn01	B0.02	20231116	WT	rep	1	F		0	43	No MG	MG free	0	0	6	15	2,924	83.64905809	0.028607749	0.02589456	12,721	2,531.04	0.198965752	0.110688947	PN	earlyOld	0	33.80237403
27	33	18M	Cg1	Brn01	B0.02	20231116	WT	rep	1	F		55	54	No MG	MG free	0	0	13	21	4,638	506.9523157	0.109304078	0.089372091	15,054	1,188.61	0.07895652	0.053696498	PN	earlyOld	118.5855972	35.87086489
27	34	18M	Cg1	Brn01	B0.02	20231116	WT	rep	1	F		14	11	No MG	MG free	0	0	22	8	7,564	705.3819345	0.093255147	0.067597464	4,737	431.6655838	0.091126363	0.069741361	PN	earlyOld	18.50872554	23.22144817
27	35	18M	Cg1	Brn01	B0.02	20231116	WT	rep	1	F		41	51	One MG	MG free	6.77352637	0	16	2	251	21.71444268	0.086511724	0.070702679	10,361	1,130.20	0.109082483	0.071732663	PN	earlyOld	1,633.47	49.22304797
27	36	18M	Cg1	Brn01	B0.02	20231116	WT	rep	1	F		21	24	No MG	MG free	0	0	8	119	14,462	1,936.07	0.133873143	0.103822388	8,191	720.5172509	0.087964504	0.075410083	PN	earlyOld	14.52081317	29.30045172
27	37	18M	Cg1	Brn01	B0.02	20231116	WT	rep	1	F		52	44	No MG	MG free	0	0	8	34	5,221	611.6922869	0.117159986	0.085503928	10,872	1,105.61	0.101693185	0.081742577	PN	earlyOld	99.5977782	40.47093451
27	38	18M	Cg1	Brn01	B0.02	20231116	WT	rep	1	F		43	91	One MG	MG free	25.90405904	0	7	3	9,157	1,153.12	0.12592807	0.096017398	26,093	2,661.59	0.10200385	0.083863586	PN	earlyOld	46.9586109	34.8752539
27	39	18M	Cg1	Brn01	B0.02	20231116	WT	rep	1	F		13	27	No MG	MG free	0	0	14	40	4,604	383.5497828	0.083307946	0.056321051	5,257	761.6348675	0.144880135	0.092851147	PN	earlyOld	28.23631625	51.36009131
27	40	18M	Cg1	Brn01	B0.02	20231116	WT	rep	1	F		23	22	One MG	MG tied	73.65145228	13.48547718	10	4	10,994	1,157.93	0.10532414	0.076752879	13,472	1,203.82	0.089357437	0.061722744	PN	earlyOld	20.92050209	16.33016627
27	41	18M	Cg1	Brn01	B0.02	20231116	WT	rep	1	F		30	43	No MG	MG free	0	0	11	21	5,939	647.3479974	0.108999494	0.083291374	11,784	1,843.03	0.156401173	0.086167693	PN	earlyOld	50.51355447	36.49015614
27	42	18M	Cg1	Brn01	B0.02	20231116	WT	rep	1	F		11	9	No MG	MG free	0	0	13	6	8,634	902.93132	0.104578564	0.078034639	1,915	247.8410162	0.129420896	0.086480506	PN	earlyOld	12.74032893	46.99738903
27	43	18M	Cg1	Brn01	B0.02	20231116	WT	rep	1	F		37	29	One MG	MG free	10.38154392	0	11	10	14,081	1,299.40	0.092280284	0.068558782	7,745	706.0596788	0.09116329	0.07507439	PN	earlyOld	26.27654286	37.44351194
27	44	18M	Cg1	Brn01	B0.02	20231116	WT	rep	1	F		5	59	No MG	MG free	0	0	8	12	6,567	1,007.96	0.153488078	0.113511864	21,561	2,955.18	0.137061189	0.078675516	PN	earlyOld	7.613826709	27.36422244
27	45	18M	Cg1	Brn01	B0.02	20231116	WT	rep	1	F		11	14	No MG	MG free	0	0	26	7	7,479	1,117.14	0.149369688	0.113580532	5,099	425.993912	0.083544599	0.071213856	PN	earlyOld	14.70784864	27.45636399
27	46	18M	Cg1	Brn01	B0.02	20231116	WT	rep	1	F		0	38	No MG	MG free	0	0	14	6	3,683	695.0036016	0.188705838	0.137758449	11,390	2,344.85	0.205869057	0.131410703	PN	earlyOld	0	33.36259877
27	47	18M	Cg1	Brn01	B0.02	20231116	WT	rep	1	F		1	12	No MG	MG free	0	0	17	12	14,461	2,518.26	0.174141671	0.121484704	8,490	580.0786916	0.068324934	0.053116657	PN	earlyOld	0.69151511	14.13427562
27	48	18M	Cg1	Brn01	B0.02	20231116	WT	rep	1	F		0	8	No MG	MG free	0	0	14	1	9,069	759.6506456	0.083763441	0.05662623	4,724	626.2049594	0.132558205	0.077836268	PN	earlyOld	0	16.93480102
27	49	18M	Cg1	Brn01	B0.02	20231116	WT	rep	1	F		30	11	No MG	MG free	0	0	13	43	4,830	418.5046468	0.086646925	0.061066605	5,739	559.8359354	0.097549388	0.080621041	PN	earlyOld	62.11180124	19.16710228
27	50	18M	Cg1	Brn01	B0.02	20231116	WT	rep	1	F		0	25	No MG	MG free	0	0	8	8	7,818	829.2427563	0.106068401	0.081513695	6,830	779.1510341	0.11407775	0.095231555	PN	earlyOld	0	36.60322108
27	51	18M	Cg1	Brn01	B0.02	20231116	WT	rep	1	F		48	47	No MG	MG free	0	0	53	2	4,912	1,263.84	0.257295447	0.176226437	9,432	1,014.46	0.10755533	0.081391625	PN	earlyOld	97.71986971	49.83036472
27	52	18M	Cg1	Brn01	B0.02	20231116	WT	rep	1	F		1	12	No MG	MG free	0	0	45	14	8,929	914.1288169	0.102377513	0.075272754	9,016	1,323.27	0.146768659	0.08476387	PN	earlyOld	1.119946243	13.30967169
27	53	18M	Cg1	Brn01	B0.02	20231116	WT	rep	1	F		84	93	No MG	MG free	0	0	43	2	3,812	424.0613877	0.111243806	0.085893035	22,425	2,266.89	0.101087556	0.076661326	PN	earlyOld	220.3567681	41.47157191
27	54	18M	Cg1	Brn01	B0.02	20231116	WT	rep	1	F		29	23	No MG	MG free	0	0	16	27	3,549	341.5970703	0.09625164	0.084924087	5,948	656.8511182	0.110432266	0.078507669	PN	earlyOld	81.71315864	38.66845999
27	55	18M	Cg1	Brn01	B0.02	20231116	WT	rep	1	F		59	48	No MG	MG free	0	0	22	28	2,445	240.1097432	0.098204394	0.087525748	19,860	2,067.28	0.104092864	0.062989242	PN	earlyOld	241.3087935	24.16918429
27	56	18M	Cg1	Brn01	B0.02	20231116	WT	rep	1	F		0	7	No MG	MG free	0	0	38	14	6,523	1,393.63	0.213648509	0.13302815	3,942	306.3888768	0.07772422	0.055024032	PN	earlyOld	0	17.75748351
27	57	18M	Cg1	Brn01	B0.02	20231116	WT	rep	1	F		0	16	No MG	MG free	0	0	41	4	4,128	272.0555737	0.065904935	0.056717783	6,352	1,258.47	0.19812142	0.094300754	PN	earlyOld	0	25.18891688
27	58	18M	Cg1	Brn01	B0.02	20231116	WT	rep	1	F		21	21	No MG	MG free	0	0	9	76	9,786	929.4790579	0.094980488	0.068497747	4,759	405.7627533	0.085262188	0.05912108	PN	earlyOld	21.45922747	44.12691742
27	59	18M	Cg1	Brn01	B0.02	20231116	WT	rep	1	F		58	43	No MG	MG free	0	0	9	9	2,471	406.1201648	0.164354579	0.121705957	8,528	1,204.58	0.141250119	0.088868544	PN	earlyOld	234.7227843	50.42213884
27	60	18M	Cg1	Brn01	B0.02	20231116	WT	rep	1	F		32	37	No MG	MG free	0	0	29	19	2,330	149.0695357	0.063978341	0.04728771	8,777	1,269.99	0.144694926	0.089051649	PN	earlyOld	137.3390558	42.15563404
27	61	18M	Cg1	Brn01	B0.02	20231116	WT	rep	1	F		45	43	No MG	MG free	0	0	19	12	8,452	715.4943629	0.084653853	0.061295491	10,294	904.5079285	0.087867489	0.068253607	PN	earlyOld	53.24183625	41.77190596
27	62	18M	Cg1	Brn01	B0.02	20231116	WT	rep	1	F		71	61	No MG	MG free	0	0	10	2	8,644	1,232.87	0.142627818	0.099580377	19,810	2,148.95	0.108478068	0.066285193	PN	earlyOld	82.13789912	30.79252903
27	63	18M	Cg1	Brn01	B0.02	20231116	WT	rep	1	F		0	12	No MG	MG free	0	0	22	4	14,791	1,033.64	0.06988289	0.04942397	5,115	653.9484858	0.127849166	0.06130312	PN	earlyOld	0	23.46041056
27	64	18M	Cg1	Brn01	B0.02	20231116	WT	rep	1	F		0	15	No MG	MG free	0	0	46	3	3,298	369.3076525	0.111979276	0.079774164	3,998	320.142062	0.080075553	0.064362556	PN	earlyOld	0	37.51875938
27	65	18M	Cg1	Brn01	B0.02	20231116	WT	rep	1	F		47	40	No MG	MG free	0	0	21	5	4,534	407.6213021	0.089903243	0.073472187	8,324	862.9502107	0.103670136	0.080125123	PN	earlyOld	103.6612263	48.05382028
27	66	18M	Cg1	Brn01	B0.02	20231116	WT	rep	1	F		47	35	No MG	MG free	0	0	39	13	9,036	912.2789666	0.100960488	0.073731594	9,200	1,294.20	0.140674281	0.082001984	PN	earlyOld	52.01416556	38.04347826
27	67	18M	Cg1	Brn01	B0.02	20231116	WT	rep	1	F		0	22	No MG	MG free	0	0	15	20	6,733	330.1644017	0.049036745	0.034134433	5,130	847.1444731	0.165135375	0.090424962	PN	earlyOld	0	42.88499025
27	68	18M	Cg1	Brn01	B0.02	20231116	WT	rep	1	F		0	20	No MG	MG free	0	0	33	11	7,855	355.0886404	0.045205428	0.035141528	5,035	580.7824068	0.115349038	0.097680628	PN	earlyOld	0	39.72194638
27	69	18M	Cg1	Brn01	B0.02	20231116	WT	rep	1	F		0	34	No MG	MG free	0	0	50	29	5,876	540.7243919	0.092022531	0.067902647	13,998	1,614.83	0.115361222	0.067643248	PN	earlyOld	0	24.28918417
27	70	18M	Cg1	Brn01	B0.02	20231116	WT	rep	1	F		25	18	No MG	MG free	0	0	17	6	5,728	376.2696886	0.065689541	0.04977493	4,386	502.6860306	0.114611498	0.090104528	PN	earlyOld	43.6452514	41.03967168
27	71	18M	Cg1	Brn01	B0.02	20231116	WT	rep	1	F		0	35	No MG	MG free	0	0	22	40	3,168	281.4572066	0.088843815	0.069474325	10,363	1,059.69	0.102257463	0.074464031	PN	earlyOld	0	33.77400367
27	72	18M	Cg1	Brn01	B0.02	20231116	WT	rep	1	F		93	93	No MG	MG free	0	0	38	20	8,840	1,088.68	0.123154321	0.090791181	17,630	1,734.51	0.098384119	0.074174106	PN	earlyOld	105.2036199	52.75099263
27	73	18M	Cg1	Brn01	B0.02	20231116	WT	rep	1	F		41	35	No MG	MG free	0	0	10	1	8,866	898.4750755	0.101339395	0.076997027	8,610	878.7518747	0.102061774	0.067414358	PN	earlyOld	46.2440785	40.6504065
27	74	18M	Cg1	Brn01	B0.02	20231116	WT	rep	1	F		25	20	No MG	MG free	0	0	34	34	8,131	655.4469223	0.080610862	0.055931944	4,911	387.2621961	0.078856077	0.05709926	PN	earlyOld	30.74652564	40.72490328
27	75	18M	Cg1	Brn01	B0.02	20231116	WT	rep	1	F		37	42	No MG	MG free	0	0	55	21	5,950	737.2074931	0.123900419	0.085038528	11,813	1,857.05	0.157204005	0.085420005	PN	earlyOld	62.18487395	35.55405062
27	76	18M	Cg1	Brn01	B0.02	20231116	WT	rep	1	F		27	30	No MG	MG free	0	0	23	24	6,324	1,812.25	0.286567339	0.235523	7,673	895.047883	0.116649014	0.084939346	PN	earlyOld	42.69449715	39.09813632
27	77	18M	Cg1	Brn01	B0.02	20231116	WT	rep	1	F		39	29	No MG	MG free	0	0	33	20	3,266	282.6046544	0.086529288	0.066254675	10,031	905.6855737	0.090288663	0.072701611	PN	earlyOld	119.4121249	28.91037783
27	78	18M	Cg1	Brn01	B0.02	20231116	WT	rep	1	F		19	32	No MG	MG free	0	0	31	29	5,871	497.0641187	0.084664302	0.065865569	10,007	1,659.99	0.165882622	0.094483864	PN	earlyOld	32.36245955	31.97761567
27	79	18M	Cg1	Brn01	B0.02	20231116	WT	rep	1	F		0	14	No MG	MG free	0	0	8	63	6,493	593.2300914	0.091364561	0.072701611	9,353	700.8424365	0.074932368	0.060242619	PN	earlyOld	0	14.96845932
27	80	18M	Cg1	Brn01	B0.02	20231116	WT	rep	1	F		0	30	No MG	MG free	0	0	17	11	9,860	451.4551775	0.045786529	0.033981841	7,262	991.3405968	0.136510685	0.092423894	PN	earlyOld	0	41.31093363
27	81	18M	Cg1	Brn01	B0.02	20231116	WT	rep	1	F		0	35	No MG	MG free	0	0	6	23	3	0.116533153	0.038844384	0.03995575	16,211	2,492.50	0.153753925	0.086152434	PN	earlyOld	0	21.59027821
28	1	18M	Cg1	Brn01	B0.02	20231116	WT	rep	1	F		35	41	No MG	MG free	0	0	40	4	8,473	1,634.12	0.192862589	0.138536662	11,715	2,114.46	0.180492059	0.114747845	PN	earlyOld	41.30768323	34.99786598
28	2	18M	Cg1	Brn01	B0.02	20231116	WT	rep	1	F		0	18	No MG	MG free	0	0	10	14	6,871	1,582.61	0.230332299	0.164576188	6,730	1,772.38	0.263354804	0.144655526	PN	earlyOld	0	26.74591382
28	3	18M	Cg1	Brn01	B0.02	20231116	WT	rep	1	F		36	29	One MG	MG free	3.285714286	0	31	54	10,236	2,817.94	0.275296639	0.194048986	8,183	940.9717404	0.114991047	0.082795456	PN	earlyOld	35.16998828	35.43932543
28	4	18M	Cg1	Brn01	B0.02	20231116	WT	rep	1	F		0	7	No MG	MG free	0	0	39	23	9,744	1,818.79	0.18665783	0.130128935	4,023	365.0970785	0.090752443	0.066025786	PN	earlyOld	0	17.39995029
28	5	18M	Cg1	Brn01	B0.02	20231116	WT	rep	1	F		63	55	No MG	MG free	0	0	19	23	7,801	1,568.21	0.201027158	0.133012891	12,615	2,080.99	0.164961413	0.114053562	PN	earlyOld	80.75887707	43.59889021
28	6	18M	Cg1	Brn01	B0.02	20231116	WT	rep	1	F		43	29	No MG	MG free	0	0	17	45	6,300	1,595.01	0.25317579	0.170992598	7,052	1,231.27	0.17459869	0.114259556	PN	earlyOld	68.25396825	41.12308565
28	7	18M	Cg1	Brn01	B0.02	20231116	WT	rep	1	F		27	62	One MG	MG tied	65.21381579	17.92763158	10	13	7,332	1,398.55	0.190746307	0.134355694	12,535	2,364.37	0.188621263	0.128442824	PN	earlyOld	36.82487725	49.46150778
28	8	18M	Cg1	Brn01	B0.02	20231116	WT	rep	1	F		27	29	No MG	MG free	0	0	28	8	3,821	606.3166401	0.158680094	0.110986494	6,079	885.9337308	0.145736755	0.103402764	PN	earlyOld	70.66213033	47.70521467
28	9	18M	Cg1	Brn01	B0.02	20231116	WT	rep	1	F		26	35	No MG	MG free	0	0	17	154	4,289	839.2069123	0.195664936	0.143327996	9,372	1,370.98	0.146284431	0.084824905	PN	earlyOld	60.62019119	37.34528382
28	10	18M	Cg1	Brn01	B0.02	20231116	WT	rep	1	F		11	16	No MG	MG free	0	0	108	60	12,056	3,108.23	0.257816132	0.185229272	4,776	1,344.07	0.281422575	0.147768363	PN	earlyOld	9.124087591	33.50083752
28	11	18M	Cg1	Brn01	B0.02	20231116	WT	rep	1	F		21	23	No MG	MG free	0	0	47	22	7,255	1,926.54	0.265546694	0.197695881	5,898	922.2756843	0.15637092	0.105500877	PN	earlyOld	28.94555479	38.99626992
28	12	18M	Cg1	Brn01	B0.02	20231116	WT	rep	1	F		59	41	No MG	MG free	0	0	28	26	2,821	446.1289382	0.158145671	0.104539558	13,004	1,647.30	0.12667649	0.090501256	PN	earlyOld	209.145693	31.52876038
28	13	18M	Cg1	Brn01	B0.02	20231116	WT	rep	1	F		41	75	No MG	MG free	0	0	22	41	5,196	1,134.25	0.218292302	0.137132823	15,580	2,319.33	0.148865586	0.111528188	PN	earlyOld	78.90685142	48.13863928
28	14	18M	Cg1	Brn01	B0.02	20231116	WT	rep	1	F		12	11	No MG	MG free	0	0	24	37	6,839	1,378.95	0.201629685	0.130205229	2,709	414.8740213	0.153146556	0.086694136	PN	earlyOld	17.54642492	40.60538944
28	15	18M	Cg1	Brn01	B0.02	20231116	WT	rep	1	F		19	43	No MG	MG free	0	0	10	95	12,777	3,731.21	0.292025533	0.219623104	12,732	1,661.42	0.130491701	0.097749293	PN	earlyOld	14.87047038	33.77316997
28	16	18M	Cg1	Brn01	B0.02	20231116	WT	rep	1	F		22	21	No MG	MG free	0	0	10	86	7,784	2,145.76	0.27566332	0.193209738	5,853	838.2423294	0.143215843	0.097291522	PN	earlyOld	28.2631038	35.87903639
28	17	18M	Cg1	Brn01	B0.02	20231116	WT	rep	1	F		81	80	No MG	MG free	0	0	12	23	8,645	1,878.04	0.217239479	0.141603723	18,783	2,570.65	0.136860445	0.097108416	PN	earlyOld	93.69577791	42.59170527
28	18	18M	Cg1	Brn01	B0.02	20231116	WT	rep	1	F		39	62	No MG	MG free	0	0	8	92	7,392	1,553.18	0.210116684	0.153124288	11,671	1,645.62	0.141000609	0.102647439	PN	earlyOld	52.75974026	53.1231257
28	19	18M	Cg1	Brn01	B0.02	20231116	WT	rep	1	F		35	58	No MG	MG free	0	0	45	20	5,490	1,416.42	0.257999768	0.197161824	18,803	2,347.20	0.124831344	0.095040821	PN	earlyOld	63.75227687	30.84614157
28	20	18M	Cg1	Brn01	B0.02	20231116	WT	rep	1	F		35	27	No MG	MG free	0	0	19	216	9,628	2,627.31	0.272882712	0.209704742	9,283	1,344.24	0.144806415	0.091630429	PN	earlyOld	36.35230577	29.08542497
28	21	18M	Cg1	Brn01	B0.02	20231116	WT	rep	1	F		0	16	No MG	MG free	0	0	31	26	10,872	2,392.92	0.220099165	0.151613638	4,213	1,045.81	0.248234942	0.141863123	PN	earlyOld	0	37.97768811
28	22	18M	Cg1	Brn01	B0.02	20231116	WT	rep	1	F		34	40	No MG	MG free	0	0	36	29	2,707	393.0629132	0.145202406	0.107934691	6,026	967.1293668	0.160492759	0.093263142	PN	earlyOld	125.6002955	66.37902423
28	23	18M	Cg1	Brn01	B0.02	20231116	WT	rep	1	F		54	64	No MG	MG free	0	0	24	32	8,061	2,057.40	0.255228779	0.176737621	14,115	1,854.57	0.131389987	0.096543834	PN	earlyOld	66.98920729	45.34183493
28	24	18M	Cg1	Brn01	B0.02	20231116	WT	rep	1	F		0	16	No MG	MG free	0	0	25	5	6,673	1,597.95	0.239464662	0.175524533	6,228	880.0233317	0.141301113	0.109895475	PN	earlyOld	0	25.69043031
28	25	18M	Cg1	Brn01	B0.02	20231116	WT	rep	1	F		46	28	No MG	MG free	0	0	9	28	6,777	1,403.24	0.207059418	0.13915465	13,188	1,190.88	0.090300125	0.068101011	PN	earlyOld	67.87664158	21.23142251
28	26	18M	Cg1	Brn01	B0.02	20231116	WT	rep	1	F		13	15	No MG	MG free	0	0	15	4	9,729	2,806.21	0.288437767	0.20833905	3,852	407.0312201	0.105667503	0.087602042	PN	earlyOld	13.36211327	38.94080997
28	27	18M	Cg1	Brn01	B0.02	20231116	WT	rep	1	F		25	29	No MG	MG free	0	0	52	25	7,934	1,835.05	0.231289192	0.168978408	6,320	1,100.61	0.174146791	0.105577171	PN	earlyOld	31.50995715	45.88607595
28	28	18M	Cg1	Brn01	B0.02	20231116	WT	rep	1	F		35	38	No MG	MG free	0	0	7	31	8,905	2,677.11	0.300629961	0.231006339	8,045	1,646.18	0.204621688	0.124238953	PN	earlyOld	39.30376193	47.23430702
28	29	18M	Cg1	Brn01	B0.02	20231116	WT	rep	1	F		29	33	No MG	MG free	0	0	20	45	7,171	1,049.84	0.146400431	0.100373849	6,856	1,147.30	0.167343187	0.108384833	PN	earlyOld	40.44066378	48.13302217
28	30	18M	Cg1	Brn01	B0.02	20231116	WT	rep	1	F		54	57	No MG	MG free	0	0	57	8	2,670	457.847685	0.171478534	0.117082477	11,815	1,625.87	0.137610606	0.102952622	PN	earlyOld	202.247191	48.24375793
28	31	18M	Cg1	Brn01	B0.02	20231116	WT	rep	1	F		36	41	No MG	MG free	0	0	29	2	8,170	2,217.30	0.271395525	0.185656518	8,988	1,570.12	0.174691053	0.117143512	PN	earlyOld	44.06364749	45.61637739
28	32	18M	Cg1	Brn01	B0.02	20231116	WT	rep	1	F		0	37	No MG	MG free	0	0	34	11	5,858	1,047.01	0.178731875	0.123521782	11,827	1,305.34	0.110369339	0.087457083	PN	earlyOld	0	31.28434937
28	33	18M	Cg1	Brn01	B0.02	20231116	WT	rep	1	F		0	0	No MG	MG free	0	0	15	72	9,014	1,928.21	0.213912357	0.152224004	88	6.060517299	0.068869515	0.058625162	PN	earlyOld	0	0
28	34	18M	Cg1	Brn01	B0.02	20231116	WT	rep	1	F		55	78	No MG	MG free	0	0	9	5	1,116	121.8326237	0.109169018	0.091233693	17,862	2,596.49	0.145363917	0.110582128	PN	earlyOld	492.8315412	43.66812227
28	35	18M	Cg1	Brn01	B0.02	20231116	WT	rep	1	F		25	45	No MG	MG free	0	0	38	8	6,061	1,400.33	0.231038706	0.157022968	11,942	1,320.04	0.110537574	0.077744715	PN	earlyOld	41.24731892	37.6821303
28	36	18M	Cg1	Brn01	B0.02	20231116	WT	rep	1	F		0	28	One MG	MG free	27.88649706	0	19	51	5,112	872.5170373	0.170680172	0.127763793	9,515	1,033.49	0.108617354	0.076569773	PN	earlyOld	0	29.42722018
28	37	18M	Cg1	Brn01	B0.02	20231116	WT	rep	1	F		12	15	No MG	MG free	0	0	33	8	2,106	304.452934	0.144564546	0.109193563	4,264	456.7165489	0.107109885	0.082764938	PN	earlyOld	56.98005698	35.1782364
28	38	18M	Cg1	Brn01	B0.02	20231116	WT	rep	1	F		41	32	No MG	MG free	0	0	12	4	1,974	215.2557107	0.109045446	0.101411462	8,108	1,115.00	0.137519058	0.10074006	PN	earlyOld	207.7001013	39.4671929
28	39	18M	Cg1	Brn01	B0.02	20231116	WT	rep	1	F		22	42	No MG	MG free	0	0	7	427	6,829	1,620.74	0.237332488	0.160936907	11,898	1,468.52	0.123425911	0.101838715	PN	earlyOld	32.21555133	35.30005043
28	40	18M	Cg1	Brn01	B0.02	20231116	WT	rep	1	F		49	30	No MG	MG free	0	0	19	16	4,701	506.7413904	0.107794382	0.069161519	9,053	1,085.45	0.11989998	0.087922484	PN	earlyOld	104.2331419	33.13818624
28	41	18M	Cg1	Brn01	B0.02	20231116	WT	rep	1	F		1	56	No MG	MG free	0	0	18	39	2,479	305.8393991	0.123372085	0.105638206	9,205	1,721.98	0.187069972	0.133928433	PN	earlyOld	4.033884631	60.8365019
28	42	18M	Cg1	Brn01	B0.02	20231116	WT	rep	1	F		34	26	No MG	MG free	0	0	17	10	4,610	1,296.04	0.281135989	0.223880365	5,694	912.786466	0.16030672	0.109193563	PN	earlyOld	73.7527115	45.66210046
28	43	18M	Cg1	Brn01	B0.02	20231116	WT	rep	1	F		21	16	No MG	MG free	0	0	32	97	5,176	524.5939273	0.101351222	0.087464713	4,394	532.6323494	0.121218104	0.083970398	PN	earlyOld	40.57187017	36.41329085
28	44	18M	Cg1	Brn01	B0.02	20231116	WT	rep	1	F		0	10	No MG	MG free	0	0	7	7	6,956	917.0302898	0.131832992	0.085099563	2,046	279.1721676	0.136447785	0.106324866	PN	earlyOld	0	48.87585533
28	45	18M	Cg1	Brn01	B0.02	20231116	WT	rep	1	F		12	22	No MG	MG free	0	0	39	207	7,569	1,794.11	0.237033628	0.183787286	5,900	910.717602	0.154358916	0.102327004	PN	earlyOld	15.85414189	37.28813559
28	46	18M	Cg1	Brn01	B0.02	20231116	WT	rep	1	F		3	59	No MG	MG free	0	0	42	4	10,047	1,312.18	0.130604242	0.090257116	18,492	4,305.52	0.232831553	0.138719767	PN	earlyOld	2.98596596	31.90568895
28	47	18M	Cg1	Brn01	B0.02	20231116	WT	rep	1	F		0	14	No MG	MG free	0	0	16	133	7,691	1,790.49	0.232803064	0.165484086	4,197	551.2445415	0.131342516	0.098313875	PN	earlyOld	0	33.35715988
28	48	18M	Cg1	Brn01	B0.02	20231116	WT	rep	1	F		25	23	No MG	MG free	0	0	13	2	5,280	635.1229884	0.120288445	0.071259633	6,885	889.9779206	0.129263315	0.086404212	PN	earlyOld	47.34848485	33.40595497
28	49	18M	Cg1	Brn01	B0.02	20231116	WT	rep	1	F		4	25	No MG	MG free	0	0	40	170	5,051	983.8827807	0.194789701	0.137285426	8,328	987.0957961	0.118527353	0.099366754	PN	earlyOld	7.919223916	30.0192123
28	50	18M	Cg1	Brn01	B0.02	20231116	WT	rep	1	F		7	37	No MG	MG free	0	0	123	34	4,122	662.3325402	0.160682324	0.117845424	11,400	2,160.31	0.189501217	0.121217668	PN	earlyOld	16.98204755	32.45614035
28	51	18M	Cg1	Brn01	B0.02	20231116	WT	rep	1	F		0	31	No MG	MG free	0	0	30	5	12,654	4,162.71	0.328963672	0.253803313	7,956	1,539.69	0.193525658	0.151812002	PN	earlyOld	0	38.96430367
28	52	18M	Cg1	Brn01	B0.02	20231116	WT	rep	1	F		31	36	No MG	MG free	0	0	49	4	6,630	1,177.56	0.177610718	0.120653085	5,879	993.4138096	0.168976664	0.116678111	PN	earlyOld	46.7571644	61.2349039
28	53	18M	Cg1	Brn01	B0.02	20231116	WT	rep	1	F		13	31	No MG	MG free	0	0	7	1	5,851	826.1828949	0.141203708	0.114747845	10,032	1,200.58	0.11967469	0.094148166	PN	earlyOld	22.2184242	30.90111643
28	54	18M	Cg1	Brn01	B0.02	20231116	WT	rep	1	F		17	30	No MG	MG free	0	0	24	62	3,227	625.8395215	0.193938494	0.136186771	6,356	1,087.73	0.171134984	0.122117952	PN	earlyOld	52.68050821	47.19949654
28	55	18M	Cg1	Brn01	B0.02	20231116	WT	rep	1	F		41	53	No MG	MG free	0	0	16	17	8,281	2,129.36	0.257138597	0.182093531	14,292	2,619.25	0.183267076	0.109056227	PN	earlyOld	49.51092863	37.08368318
28	56	18M	Cg1	Brn01	B0.02	20231116	WT	rep	1	F		0	0	No MG	MG free	0	0	10	9	7,228	732.1096673	0.101288	0.072175175	10,908	1,003.42	0.091989268	0.070191503	PN	earlyOld	0	0
28	57	18M	Cg1	Brn01	B0.02	20231116	WT	rep	1	F		31	23	No MG	MG free	0	0	19	1	9,217	2,318.49	0.251545019	0.173281446	8,418	1,169.08	0.138878956	0.088761732	PN	earlyOld	33.63350331	27.32240437
28	58	18M	Cg1	Brn01	B0.02	20231116	WT	rep	1	F		50	37	No MG	MG free	0	0	13	10	5,366	1,077.68	0.20083539	0.132997632	10,564	1,240.58	0.117434959	0.083329521	PN	earlyOld	93.17927693	35.02461189
28	59	18M	Cg1	Brn01	B0.02	20231116	WT	rep	1	F		19	23	No MG	MG free	0	0	15	12	9,623	2,026.09	0.210547102	0.145181969	11,514	2,074.07	0.180134608	0.112870984	PN	earlyOld	19.74436246	19.97568178
28	60	18M	Cg1	Brn01	B0.02	20231116	WT	rep	1	F		22	43	No MG	MG free	0	0	13	18	12,075	3,219.48	0.266623262	0.199290454	5,433	1,103.55	0.203120089	0.13629359	PN	earlyOld	18.2194617	79.14595987
28	61	18M	Cg1	Brn01	B0.02	20231116	WT	rep	1	F		13	25	No MG	MG free	0	0	55	30	5,741	1,175.50	0.204754558	0.131776914	5,306	782.7569701	0.147522987	0.113023572	PN	earlyOld	22.64413865	47.11647192
28	62	18M	Cg1	Brn01	B0.02	20231116	WT	rep	1	F		0	23	No MG	MG free	0	0	7	88	5,641	993.1061731	0.17605144	0.129190505	22,327	3,549.42	0.158974374	0.11493095	PN	earlyOld	0	10.30142876
28	63	18M	Cg1	Brn01	B0.02	20231116	WT	rep	1	F		74	102	One MG	MG free	7.492260062	0	8	11	5,068	878.529092	0.173348282	0.126863509	6,448	603.4601517	0.093588733	0.07922484	PN	earlyOld	146.0142068	158.1885856
28	64	18M	Cg1	Brn01	B0.02	20231116	WT	rep	1	F		0	9	No MG	MG free	0	0	40	21	9,861	2,193.62	0.222454453	0.159578845	5,839	1,132.61	0.193973248	0.111535821	PN	earlyOld	0	15.41359822
28	65	18M	Cg1	Brn01	B0.02	20231116	WT	rep	1	F		21	29	No MG	MG free	0	0	10	30	7,701	1,761.55	0.228742527	0.180567637	1,991	150.5630888	0.075621843	0.06289006	PN	earlyOld	27.26918582	145.6554495
28	66	18M	Cg1	Brn01	B0.02	20231116	WT	rep	1	F		0	2	No MG	MG free	0	0	46	99	3,225	372.6330973	0.115545146	0.091042951	10,613	2,119.53	0.199710342	0.109735258	PN	earlyOld	0	1.884481297
28	67	18M	Cg1	Brn01	B0.02	20231116	WT	rep	1	F		16	33	No MG	MG free	0	0	39	11	6,819	700.1416352	0.102675119	0.074288547	6,792	1,208.48	0.177927367	0.111070417	PN	earlyOld	23.463851	48.58657244
28	68	18M	Cg1	Brn01	B0.02	20231116	WT	rep	1	F		15	21	No MG	MG free	0	0	7	2	8,783	1,882.41	0.214324353	0.15039292	6,209	1,281.48	0.20639139	0.123712517	PN	earlyOld	17.078447	33.82187148
28	69	18M	Cg1	Brn01	B0.02	20231116	WT	rep	1	F		0	19	One MG	MG tied	100	22.15384615	43	7	3,116	135.4155494	0.043458135	0.02668803	15,228	2,375.69	0.156007707	0.108918898	PN	earlyOld	0	12.47701602
28	70	18M	Cg1	Brn01	B0.02	20231116	WT	rep	1	F		55	65	No MG	MG free	0	0	37	3	8,348	704.363333	0.0843751	0.059082933	9,019	1,814.34	0.201168259	0.137689784	PN	earlyOld	65.88404408	72.07007429
28	71	18M	Cg1	Brn01	B0.02	20231116	WT	rep	1	F		0	35	No MG	MG free	0	0	40	15	7,791	1,000.47	0.128413732	0.097871363	9,095	1,477.00	0.162397264	0.091660947	PN	earlyOld	0	38.48268279
28	72	18M	Cg1	Brn01	B0.02	20231116	WT	rep	1	F		14	26	No MG	MG free	0	0	13	110	3,927	954.7700009	0.243129616	0.170504317	13,668	1,899.60	0.138981658	0.101640344	PN	earlyOld	35.65062389	19.02253439
28	73	18M	Cg1	Brn01	B0.02	20231116	WT	rep	1	F		38	39	No MG	MG free	0	0	14	3	5,544	739.7639896	0.133435063	0.094728008	3,628	488.4773942	0.134640958	0.100160219	PN	earlyOld	68.54256854	107.4972437
28	74	18M	Cg1	Brn01	B0.02	20231116	WT	rep	1	F		0	17	No MG	MG free	0	0	15	34	3,769	880.8765084	0.23371624	0.170557722	4,349	557.2515147	0.128133252	0.095803767	PN	earlyOld	0	39.08944585
28	75	18M	Cg1	Brn01	B0.02	20231116	WT	rep	1	F		25	13	No MG	MG free	0	0	19	167	6,358	1,799.51	0.283031411	0.196200505	8,722	1,172.26	0.134402914	0.083588921	PN	earlyOld	39.32054105	14.90483834
28	76	18M	Cg1	Brn01	B0.02	20231116	WT	rep	1	F		42	22	No MG	MG free	0	0	21	26	5,357	668.0954765	0.124714481	0.10074769	14,754	2,243.05	0.152030204	0.116289005	PN	earlyOld	78.40209072	14.91121052
28	77	18M	Cg1	Brn01	B0.02	20231116	WT	rep	1	F		73	72	One MG	MG free	30.47169811	0	19	69	12,309	2,333.52	0.189578003	0.128641188	5,163	693.1207146	0.134247669	0.106591895	PN	earlyOld	59.30619872	139.4538059
28	78	18M	Cg1	Brn01	B0.02	20231116	WT	rep	1	F		29	20	No MG	MG free	0	0	44	27	10,370	1,011.47	0.09753784	0.075486384	5,999	869.3768827	0.144920301	0.120981157	PN	earlyOld	27.96528447	33.33888981
28	79	18M	Cg1	Brn01	B0.02	20231116	WT	rep	1	F		21	29	No MG	MG free	0	0	9	26	7,444	839.1203182	0.112724384	0.079545282	1,849	226.5940034	0.122549488	0.106256202	PN	earlyOld	28.21063944	156.841536
28	80	18M	Cg1	Brn01	B0.02	20231116	WT	rep	1	F		0	5	No MG	MG free	0	0	44	46	2,193	400.2330512	0.182504811	0.128839552	3,789	549.6585958	0.145066929	0.100534067	PN	earlyOld	0	13.19609396
28	81	18M	Cg1	Brn01	B0.02	20231116	WT	rep	1	F		0	15	No MG	MG free	0	0	7	2	3,247	724.9915613	0.223280432	0.163187608	7,673	1,115.70	0.14540566	0.116525523	PN	earlyOld	0	19.54906816
28	82	18M	Cg1	Brn01	B0.02	20231116	WT	rep	1	F		0	35	No MG	MG free	0	0	21	7	8,616	655.9800267	0.076135101	0.054947738	7,684	989.3027699	0.128748408	0.104631111	PN	earlyOld	0	45.54919313
28	83	18M	Cg1	Brn01	B0.02	20231116	WT	rep	1	F		0	23	No MG	MG free	0	0	17	108	4,777	441.3561463	0.092391908	0.076363772	6,911	1,309.81	0.189525071	0.110002287	PN	earlyOld	0	33.28027782
28	84	18M	Cg1	Brn01	B0.02	20231116	WT	rep	1	F		0	27	No MG	MG free	0	0	20	1	8,200	773.3750063	0.094314025	0.065781645	5,616	802.5318382	0.142900968	0.10923934	PN	earlyOld	0	48.07692308
28	85	18M	Cg1	Brn01	B0.02	20231116	WT	rep	1	F		30	21	No MG	MG free	0	0	35	15	6,205	473.6359962	0.076331345	0.053330282	12,866	1,455.66	0.113140426	0.086655982	PN	earlyOld	48.34810637	16.32208923
28	86	18M	Cg1	Brn01	B0.02	20231116	WT	rep	1	F		46	43	No MG	MG free	0	0	9	17	7,269	1,346.21	0.185198541	0.121560998	5,422	1,333.66	0.245972461	0.133440152	PN	earlyOld	63.28243225	79.30652896
28	87	18M	Cg1	Brn01	B0.02	20231116	WT	rep	1	F		0	20	No MG	MG free	0	0	31	22	11,505	1,341.93	0.116639011	0.081895173	9,336	1,355.03	0.145140701	0.089707792	PN	earlyOld	0	21.42245073
28	88	18M	Cg1	Brn01	B0.02	20231116	WT	rep	1	F		0	28	No MG	MG free	0	0	31	13	3,312	314.7554286	0.095034852	0.083848327	10,170	1,151.03	0.113179069	0.085404746	PN	earlyOld	0	27.53195674
28	89	18M	Cg1	Brn01	B0.02	20231116	WT	rep	1	F		40	31	No MG	MG free	0	0	32	4	6,575	921.5263912	0.140156105	0.099427789	3,948	434.0674448	0.109946161	0.093812466	PN	earlyOld	60.8365019	78.52077001
28	90	18M	Cg1	Brn01	B0.02	20231116	WT	rep	1	F		0	10	No MG	MG free	0	0	7	1	698	73.07701234	0.10469486	0.070786603	5,218	468.412391	0.089768569	0.069306478	PN	earlyOld	0	19.16443082
28	91	18M	Cg1	Brn01	B0.02	20231116	WT	rep	1	F		6	7	No MG	MG free	0	0	16	26	10,434	1,061.09	0.101695372	0.076188296	3,888	1,161.69	0.298788329	0.173907071	PN	earlyOld	5.750431282	18.00411523
28	92	18M	Cg1	Brn01	B0.02	20231116	WT	rep	1	F		0	9	No MG	MG free	0	0	39	33	4,975	712.2949873	0.143174872	0.092187382	4,004	731.3421073	0.182652874	0.10438697	PN	earlyOld	0	22.47752248
28	93	18M	Cg1	Brn01	B0.02	20231116	WT	rep	1	F		0	10	No MG	MG free	0	0	46	30	7,295	1,307.66	0.179254691	0.128778517	3,317	314.7080649	0.094877318	0.080231935	PN	earlyOld	0	30.14772385
28	94	18M	Cg1	Brn01	B0.02	20231116	WT	rep	1	F		0	7	No MG	MG free	0	0	6	26	7,774	1,315.51	0.169218918	0.124910355	10,862	1,723.20	0.158644912	0.093904018	PN	earlyOld	0	6.444485362
28	95	18M	Cg1	Brn01	B0.02	20231116	WT	rep	1	F		17	37	No MG	MG free	0	0	43	55	3,052	395.4153662	0.129559425	0.100389108	17,293	4,512.54	0.260946216	0.155703053	PN	earlyOld	55.70117955	21.39594055
28	96	18M	Cg1	Brn01	B0.02	20231116	WT	rep	1	F		0	54	No MG	MG free	0	0	19	24	5,385	361.9897617	0.067221868	0.050942246	6,170	664.9050739	0.107764193	0.079407953	PN	earlyOld	0	87.52025932
28	97	18M	Cg1	Brn01	B0.02	20231116	WT	rep	1	F		0	14	No MG	MG free	0	0	7	4	5,891	355.926681	0.06041872	0.047997255	12,870	1,293.23	0.100484107	0.077042803	PN	earlyOld	0	10.87801088
28	98	18M	Cg1	Brn01	B0.02	20231116	WT	rep	1	F		51	29	No MG	MG free	0	0	21	49	7,868	649.8290233	0.082591386	0.063385978	8,136	574.7161676	0.070638664	0.056412604	PN	earlyOld	64.81952211	35.64405113
28	99	18M	Cg1	Brn01	B0.02	20231116	WT	rep	1	F		2	10	No MG	MG free	0	0	38	8	9,823	1,698.15	0.172874542	0.105561912	9,278	1,223.15	0.13183318	0.090028226	PN	earlyOld	2.03603787	10.77818495
28	100	18M	Cg1	Brn01	B0.02	20231116	WT	rep	1	F		20	23	No MG	MG free	0	0	15	2	2,707	142.2962391	0.052566028	0.041657131	16,633	2,855.21	0.171659609	0.112657361	PN	earlyOld	73.88252678	13.82793242
28	101	18M	Cg1	Brn01	B0.02	20231116	WT	rep	1	F		33	61	One MG	MG tied	54.26975259	11.0933759	34	181	6,230	646.8883196	0.103834401	0.076340884	6,615	548.1249263	0.082860911	0.068123907	PN	earlyOld	52.96950241	92.21466364
28	102	18M	Cg1	Brn01	B0.02	20231116	WT	rep	1	F		0	10	No MG	MG free	0	0	6	22	8,464	633.4799883	0.074844044	0.055619135	5,182	665.3079115	0.12838825	0.084931716	PN	earlyOld	0	19.29756851
29	1	18M	Cg1	Brn02	B0.02	20231116	WT	rep	2	F		0	0	No MG	MG free	0	0	41	11	5,528	2,694.47	0.487422845	0.41957733	4,169	591.3668885	0.141848618	0.125940338	PN	earlyOld	0	0
29	2	18M	Cg1	Brn02	B0.02	20231116	WT	rep	2	F		0	9	No MG	MG free	0	0	57	27	5,576	1,989.39	0.356776366	0.285923541	10,888	2,772.30	0.25461991	0.190020606	PN	earlyOld	0	8.265980896
29	3	18M	Cg1	Brn02	B0.02	20231116	WT	rep	2	F		0	58	No MG	MG free	0	0	19	30	4,849	2,027.26	0.418078417	0.35527581	19,086	5,759.24	0.301752148	0.212359801	PN	earlyOld	0	30.38876664
29	4	18M	Cg1	Brn02	B0.02	20231116	WT	rep	2	F		31	99	One MG	MG tied	71.72413793	24.25287356	9	83	4,916	2,004.38	0.407726792	0.336720824	15,121	3,311.88	0.219025055	0.165194169	PN	earlyOld	63.05939788	65.47186033
29	5	18M	Cg1	Brn02	B0.02	20231116	WT	rep	2	F		30	80	One MG	MG free	24.33510638	0	25	37	7,859	3,007.33	0.382660348	0.301632702	9,860	2,620.44	0.26576517	0.193224996	PN	earlyOld	38.17279552	81.13590264
29	6	18M	Cg1	Brn02	B0.02	20231116	WT	rep	2	F		0	45	No MG	MG free	0	0	37	52	2,417	885.8368049	0.366502609	0.284451067	15,326	3,922.85	0.255960478	0.196185246	PN	earlyOld	0	29.36186872
29	7	18M	Cg1	Brn02	B0.02	20231116	WT	rep	2	F		0	61	No MG	MG free	0	0	55	33	2,946	874.4572669	0.296828672	0.230975822	24,855	6,504.35	0.261691817	0.194766149	PN	earlyOld	0	24.5423456
29	8	18M	Cg1	Brn02	B0.02	20231116	WT	rep	2	F		39	148	One MG	MG free	40.81996435	0	6	39	9,033	3,456.66	0.382670267	0.306324869	21,385	4,210.68	0.196898877	0.151705191	PN	earlyOld	43.17502491	69.20738836
29	9	18M	Cg1	Brn02	B0.02	20231116	WT	rep	2	F		27	90	No MG	MG free	0	0	40	53	5,012	2,045.03	0.408026032	0.338735014	11,125	2,085.47	0.187458005	0.140871286	PN	earlyOld	53.8707103	80.8988764
29	10	18M	Cg1	Brn02	B0.02	20231116	WT	rep	2	F		29	52	No MG	MG free	0	0	38	17	6,723	2,440.82	0.363054642	0.297558546	23,775	7,184.20	0.302174619	0.202571139	PN	earlyOld	43.13550498	21.87171399
29	11	18M	Cg1	Brn02	B0.02	20231116	WT	rep	2	F		24	128	No MG	MG free	0	0	23	96	5,458	2,107.32	0.386097018	0.306126505	310	48.60071723	0.156776507	0.143923089	PN	earlyOld	43.97215097	4,129.03
29	12	18M	Cg1	Brn02	B0.02	20231116	WT	rep	2	F		0	1	No MG	MG free	0	0	12	4	9,361	3,912.25	0.417930268	0.345525295	18,465	4,375.01	0.236935174	0.171267256	PN	earlyOld	0	0.541565123
29	13	18M	Cg1	Brn02	B0.02	20231116	WT	rep	2	F		9	87	No MG	MG free	0	0	21	31	7,881	3,577.54	0.453945469	0.366636157	14,482	2,512.74	0.173507794	0.150301367	PN	earlyOld	11.41987057	60.07457533
29	14	18M	Cg1	Brn02	B0.02	20231116	WT	rep	2	F		0	32	No MG	MG free	0	0	38	29	4,124	1,765.02	0.427988491	0.35729	11,701	2,166.15	0.18512525	0.137285426	PN	earlyOld	0	27.34808991
29	15	18M	Cg1	Brn02	B0.02	20231116	WT	rep	2	F		49	62	No MG	MG free	0	0	32	4	5,673	2,582.50	0.455225864	0.382864118	14,290	2,659.41	0.186103091	0.140428782	PN	earlyOld	86.37405253	43.3869839
29	16	18M	Cg1	Brn02	B0.02	20231116	WT	rep	2	F		42	64	No MG	MG free	0	0	48	55	2,452	873.5361106	0.356254531	0.28455025	18,252	4,579.67	0.250913428	0.183810174	PN	earlyOld	171.2887439	35.06465045
29	17	18M	Cg1	Brn02	B0.02	20231116	WT	rep	2	F		0	82	No MG	MG free	0	0	31	60	9,614	3,484.94	0.362486383	0.281956196	8,713	1,272.15	0.146005418	0.124933243	PN	earlyOld	0	94.11224607
29	18	18M	Cg1	Brn02	B0.02	20231116	WT	rep	2	F		0	18	No MG	MG free	0	0	30	53	2,668	620.9287708	0.232731923	0.168230712	11,379	2,358.89	0.207302095	0.154459447	PN	earlyOld	0	15.81861323
29	19	18M	Cg1	Brn02	B0.02	20231116	WT	rep	2	F		35	61	No MG	MG free	0	0	58	4	8,586	2,845.15	0.331370848	0.24470894	11,503	3,272.80	0.284516807	0.178545818	PN	earlyOld	40.76403447	53.02964444
29	20	18M	Cg1	Brn02	B0.02	20231116	WT	rep	2	F		0	53	No MG	MG free	0	0	14	25	11,079	5,497.30	0.496191101	0.427206844	16,650	4,252.23	0.255389381	0.169756621	PN	earlyOld	0	31.83183183
29	21	18M	Cg1	Brn02	B0.02	20231116	WT	rep	2	F		0	58	No MG	MG free	0	0	7	14	5,459	2,430.58	0.445243564	0.368238345	13,455	2,633.57	0.195731601	0.157267109	PN	earlyOld	0	43.1066518
29	22	18M	Cg1	Brn02	B0.02	20231116	WT	rep	2	F		36	70	No MG	MG free	0	0	17	11	5,290	2,033.14	0.384337237	0.317708105	15,510	3,826.98	0.246742899	0.191012442	PN	earlyOld	68.05293006	45.13217279
29	23	18M	Cg1	Brn02	B0.02	20231116	WT	rep	2	F		0	68	No MG	MG free	0	0	10	35	7,565	3,082.04	0.407408168	0.335400939	14,425	3,014.79	0.208997726	0.15780881	PN	earlyOld	0	47.14038128
29	24	18M	Cg1	Brn02	B0.02	20231116	WT	rep	2	F		58	84	No MG	MG free	0	0	17	18	5,671	2,317.62	0.408679814	0.316144049	12,813	2,764.79	0.215779692	0.158808276	PN	earlyOld	102.2747311	65.55841723
29	25	18M	Cg1	Brn02	B0.02	20231116	WT	rep	2	F		56	80	No MG	MG free	0	0	39	30	7,988	3,120.53	0.390652458	0.314106971	13,810	3,160.25	0.228837479	0.173052564	PN	earlyOld	70.10515774	57.92903693
29	26	18M	Cg1	Brn02	B0.02	20231116	WT	rep	2	F		26	60	No MG	MG free	0	0	5	35	8,746	3,652.78	0.417651152	0.332417786	12,864	2,723.37	0.211704988	0.16743724	PN	earlyOld	29.7278756	46.64179104
29	27	18M	Cg1	Brn02	B0.02	20231116	WT	rep	2	F		0	37	No MG	MG free	0	0	36	36	5,160	1,875.35	0.363440017	0.275211722	10,177	1,392.70	0.136848207	0.115442127	PN	earlyOld	0	36.35649012
29	28	18M	Cg1	Brn02	B0.02	20231116	WT	rep	2	F		0	31	No MG	MG free	0	0	19	10	2,852	646.9615172	0.226844852	0.177340358	3,346	849.9701691	0.254025753	0.200381473	PN	earlyOld	0	92.64793784
29	29	18M	Cg1	Brn02	B0.02	20231116	WT	rep	2	F		0	18	No MG	MG free	0	0	7	7	5,098	1,749.00	0.343075492	0.253437102	20,466	5,279.60	0.257969477	0.189364463	PN	earlyOld	0	8.795074758
29	30	18M	Cg1	Brn02	B0.02	20231116	WT	rep	2	F		0	107	No MG	MG free	0	0	19	29	8,432	4,075.97	0.483393537	0.410223544	8,467	1,735.08	0.204922985	0.154741734	PN	earlyOld	0	126.3729774
29	31	18M	Cg1	Brn02	B0.02	20231116	WT	rep	2	F		37	42	No MG	MG free	0	0	37	54	7,091	2,861.36	0.40351942	0.315403968	4,242	1,129.22	0.26620049	0.220386058	PN	earlyOld	52.17881822	99.00990099
29	32	18M	Cg1	Brn02	B0.02	20231116	WT	rep	2	F		0	30	No MG	MG free	0	0	15	3	6,883	2,757.57	0.400634663	0.315442145	14,637	2,797.33	0.19111343	0.138620585	PN	earlyOld	0	20.49600328
29	33	18M	Cg1	Brn02	B0.02	20231116	WT	rep	2	F		0	44	One MG	MG tied	85.00837521	1.340033501	29	21	7,009	2,394.51	0.341634285	0.269840539	17,666	4,230.46	0.23946917	0.181918055	PN	earlyOld	0	24.90660025
29	34	18M	Cg1	Brn02	B0.02	20231116	WT	rep	2	F		12	99	No MG	MG free	0	0	17	31	9,423	4,563.76	0.484321737	0.411940187	13,958	3,361.55	0.240833136	0.17700465	PN	earlyOld	12.73479784	70.92706692
29	35	18M	Cg1	Brn02	B0.02	20231116	WT	rep	2	F		0	66	No MG	MG free	0	0	41	1	12	1.846662059	0.153888505	0.132219419	13,518	2,506.86	0.185445887	0.147112235	PN	earlyOld	0	48.8237905
29	36	18M	Cg1	Brn02	B0.02	20231116	WT	rep	2	F		0	27	No MG	MG free	0	0	40	48	4,711	2,073.72	0.440187179	0.376066238	11,648	2,528.70	0.217093321	0.157717258	PN	earlyOld	0	23.17994505
29	37	18M	Cg1	Brn02	B0.02	20231116	WT	rep	2	F		40	70	No MG	MG free	0	0	25	61	4,715	1,371.25	0.290827061	0.209369034	27,647	5,783.98	0.209208309	0.161928743	PN	earlyOld	84.83563097	25.31920281
29	38	18M	Cg1	Brn02	B0.02	20231116	WT	rep	2	F		9	133	No MG	MG free	0	0	18	7	5,337	2,201.00	0.412403841	0.329533845	31,904	8,897.82	0.278893664	0.201022357	PN	earlyOld	16.86340641	41.68756269
29	39	18M	Cg1	Brn02	B0.02	20231116	WT	rep	2	F		40	155	No MG	MG free	0	0	45	67	2,730	689.2907604	0.252487458	0.177981228	20,248	4,477.38	0.221126781	0.165789276	PN	earlyOld	146.5201465	76.55077045
29	40	18M	Cg1	Brn02	B0.02	20231116	WT	rep	2	F		66	123	No MG	MG free	0	0	9	11	5,767	1,490.95	0.258531587	0.191859305	14,231	2,792.33	0.196214258	0.154711217	PN	earlyOld	114.4442518	86.43103085
29	41	18M	Cg1	Brn02	B0.02	20231116	WT	rep	2	F		42	67	No MG	MG free	0	0	41	7	3,905	1,257.23	0.321952873	0.243404284	10,148	1,945.10	0.191673482	0.141466394	PN	earlyOld	107.5544174	66.02286165
29	42	18M	Cg1	Brn02	B0.02	20231116	WT	rep	2	F		0	36	No MG	MG free	0	0	34	36	2,399	960.6547941	0.400439681	0.317311347	15,689	3,531.91	0.225119882	0.168055236	PN	earlyOld	0	22.94601313
29	43	18M	Cg1	Brn02	B0.02	20231116	WT	rep	2	F		33	92	No MG	MG free	0	0	29	31	3,908	1,543.83	0.395043184	0.325795382	13,891	2,443.91	0.175935098	0.147493705	PN	earlyOld	84.44216991	66.22993305
29	44	18M	Cg1	Brn02	B0.02	20231116	WT	rep	2	F		0	0	No MG	MG free	0	0	70	84	7,797	3,596.54	0.461272652	0.39353016	10,575	2,762.55	0.261234364	0.203456163	PN	earlyOld	0	0
29	45	18M	Cg1	Brn02	B0.02	20231116	WT	rep	2	F		0	48	No MG	MG free	0	0	41	28	11,778	4,963.14	0.421390903	0.338261992	7,622	1,415.74	0.185743359	0.146334022	PN	earlyOld	0	62.97559696
29	46	18M	Cg1	Brn02	B0.02	20231116	WT	rep	2	F		0	56	No MG	MG free	0	0	10	9	2,609	185.1535823	0.07096726	0.056359198	21,394	4,091.19	0.191230584	0.144670784	PN	earlyOld	0	26.17556324
29	47	18M	Cg1	Brn02	B0.02	20231116	WT	rep	2	F		40	37	No MG	MG free	0	0	27	41	3,043	1,191.55	0.391571995	0.308720529	6,630	1,341.12	0.202280566	0.170366973	PN	earlyOld	131.4492277	55.80693816
29	48	18M	Cg1	Brn02	B0.02	20231116	WT	rep	2	F		33	89	No MG	MG free	0	0	9	26	5,551	2,080.51	0.37480001	0.307751596	9,739	1,372.07	0.140884351	0.116739146	PN	earlyOld	59.44874797	91.38515248
29	49	18M	Cg1	Brn02	B0.02	20231116	WT	rep	2	F		0	36	No MG	MG free	0	0	20	57	3,039	461.2509046	0.151777198	0.122621499	10,581	2,124.72	0.200805613	0.148523688	PN	earlyOld	0	34.02324922
29	50	18M	Cg1	Brn02	B0.02	20231116	WT	rep	2	F		0	28	No MG	MG free	0	0	60	60	4,517	1,212.32	0.268389477	0.19103533	1,491	130.0354622	0.08721359	0.076081485	PN	earlyOld	0	187.7934272
29	51	18M	Cg1	Brn02	B0.02	20231116	WT	rep	2	F		37	53	No MG	MG free	0	0	61	3	5,588	2,217.64	0.396857483	0.311696053	10,374	1,512.75	0.145821316	0.122804612	PN	earlyOld	66.21331424	51.08926162
29	52	18M	Cg1	Brn02	B0.02	20231116	WT	rep	2	F		0	0	No MG	MG free	0	0	9	9	4,214	2,134.01	0.50640922	0.428839564	8,040	1,157.27	0.143939426	0.125642791	PN	earlyOld	0	0
29	53	18M	Cg1	Brn02	B0.02	20231116	WT	rep	2	F		0	34	No MG	MG free	0	0	26	65	2,599	688.9748074	0.265092269	0.198344395	12,965	2,665.22	0.20557042	0.152681768	PN	earlyOld	0	26.22445044
29	54	18M	Cg1	Brn02	B0.02	20231116	WT	rep	2	F		0	17	No MG	MG free	0	0	41	4	6,088	2,000.76	0.328639515	0.258274198	11,074	2,447.55	0.221017646	0.169039443	PN	earlyOld	0	15.35127325
29	55	18M	Cg1	Brn02	B0.02	20231116	WT	rep	2	F		53	59	No MG	MG free	0	0	26	38	3,825	1,414.40	0.369777116	0.297283888	7,356	1,468.44	0.199624206	0.145235375	PN	earlyOld	138.5620915	80.20663404
29	56	18M	Cg1	Brn02	B0.02	20231116	WT	rep	2	F		29	54	No MG	MG free	0	0	48	5	3,158	1,281.80	0.405889929	0.314763099	20,555	5,817.40	0.283016085	0.214915693	PN	earlyOld	91.83027232	26.2709803
29	57	18M	Cg1	Brn02	B0.02	20231116	WT	rep	2	F		0	28	No MG	MG free	0	0	19	23	4,278	1,593.05	0.372383093	0.276279837	10,261	2,570.32	0.25049459	0.170977339	PN	earlyOld	0	27.28778871
29	58	18M	Cg1	Brn02	B0.02	20231116	WT	rep	2	F		0	111	No MG	MG free	0	0	24	12	2,044	777.5681239	0.380414933	0.330495149	8,900	1,721.06	0.193377005	0.163668275	PN	earlyOld	0	124.7191011
29	59	18M	Cg1	Brn02	B0.02	20231116	WT	rep	2	F		0	47	No MG	MG free	0	0	8	50	8,280	2,735.74	0.330403124	0.248187989	14,548	2,898.38	0.199228843	0.148775458	PN	earlyOld	0	32.3068463
29	60	18M	Cg1	Brn02	B0.02	20231116	WT	rep	2	F		3	39	No MG	MG free	0	0	6	22	4,476	930.4598617	0.207877538	0.156832233	8,197	1,410.81	0.172112975	0.15202564	PN	earlyOld	6.702412869	47.57838234
29	61	18M	Cg1	Brn02	B0.02	20231116	WT	rep	2	F		31	67	One MG	MG free	5.692307692	0	36	5	5,101	1,686.68	0.330656549	0.245128557	16,443	5,041.90	0.306629247	0.224551767	PN	earlyOld	60.77239757	40.74682236
29	62	18M	Cg1	Brn02	B0.02	20231116	WT	rep	2	F		0	25	No MG	MG free	0	0	57	86	4,262	1,589.47	0.372940069	0.299824536	964	143.4261694	0.148782333	0.122667275	PN	earlyOld	0	259.3360996
29	63	18M	Cg1	Brn02	B0.02	20231116	WT	rep	2	F		0	77	No MG	MG free	0	0	34	32	6,320	1,872.97	0.296355223	0.205340654	12,967	2,347.13	0.181008262	0.147440299	PN	earlyOld	0	59.3815069
29	64	18M	Cg1	Brn02	B0.02	20231116	WT	rep	2	F		0	4	One MG	MG free	20.7150368	0	8	16	6,000	2,208.98	0.368162867	0.298878461	32,213	7,575.27	0.235161905	0.164065003	PN	earlyOld	0	1.241734703
29	65	18M	Cg1	Brn02	B0.02	20231116	WT	rep	2	F		0	54	No MG	MG free	0	0	27	54	7,691	2,882.87	0.374836462	0.29926756	10,382	3,200.30	0.308254694	0.220889598	PN	earlyOld	0	52.0130996
29	66	18M	Cg1	Brn02	B0.02	20231116	WT	rep	2	F		80	186	No MG	MG free	0	0	23	7	15,456	6,174.63	0.399497104	0.305607677	25,655	5,403.82	0.21063425	0.159113452	PN	earlyOld	51.75983437	72.50048723
29	67	18M	Cg1	Brn02	B0.02	20231116	WT	rep	2	F		0	55	No MG	MG free	0	0	10	6	6,621	2,808.75	0.424218246	0.340543211	16,779	4,197.33	0.250153742	0.185435265	PN	earlyOld	0	32.77906907
29	68	18M	Cg1	Brn02	B0.02	20231116	WT	rep	2	F		38	135	No MG	MG free	0	0	54	25	4,240	944.5343709	0.22276754	0.157381549	9,753	2,138.67	0.219283381	0.164095521	PN	earlyOld	89.62264151	138.418948
30	1	18M	Cg1	Brn02	B0.02	20231116	WT	rep	2	F		0	37	No MG	MG free	0	0	25	5	8,492	1,540.02	0.181349547	0.141664758	7,545	1,547.24	0.205067996	0.17876707	PN	earlyOld	0	49.03909874
30	2	18M	Cg1	Brn02	B0.02	20231116	WT	rep	2	F		0	79	No MG	MG free	0	0	20	34	5,498	2,118.65	0.385349457	0.296360731	14,161	3,357.67	0.237106854	0.17650111	PN	earlyOld	0	55.78702069
30	3	18M	Cg1	Brn02	B0.02	20231116	WT	rep	2	F		0	67	No MG	MG free	0	0	13	26	10,627	2,166.06	0.203826072	0.156748302	15,606	3,781.46	0.242308132	0.178316936	PN	earlyOld	0	42.93220556
30	4	18M	Cg1	Brn02	B0.02	20231116	WT	rep	2	F		0	54	No MG	MG free	0	0	9	8	4,851	2,356.70	0.485816865	0.416594177	24,197	3,686.99	0.152373974	0.125993744	PN	earlyOld	0	22.31681613
30	5	18M	Cg1	Brn02	B0.02	20231116	WT	rep	2	F		0	16	No MG	MG free	0	0	12	26	9,586	1,840.56	0.192005215	0.157152668	4,194	642.2199892	0.153128276	0.12829785	PN	earlyOld	0	38.14973772
30	6	18M	Cg1	Brn02	B0.02	20231116	WT	rep	2	F		25	46	No MG	MG free	0	0	22	43	2,031	264.2702376	0.130118285	0.083276112	17,824	2,897.48	0.162560566	0.117906459	PN	earlyOld	123.0920729	25.80789946
30	7	18M	Cg1	Brn02	B0.02	20231116	WT	rep	2	F		38	98	No MG	MG free	0	0	7	50	5,588	2,436.67	0.43605398	0.368749529	26,069	5,017.84	0.192483189	0.150026709	PN	earlyOld	68.00286328	37.59254287
30	8	18M	Cg1	Brn02	B0.02	20231116	WT	rep	2	F		35	49	No MG	MG free	0	0	29	19	1,596	756.3706415	0.473916442	0.355931938	17,958	2,827.29	0.157439177	0.111604489	PN	earlyOld	219.2982456	27.2858893
30	9	18M	Cg1	Brn02	B0.02	20231116	WT	rep	2	F		0	45	No MG	MG free	0	0	25	9	7,299	4,005.65	0.548794617	0.48351264	11,859	3,513.20	0.29624795	0.177531093	PN	earlyOld	0	37.9458639
30	10	18M	Cg1	Brn02	B0.02	20231116	WT	rep	2	F		0	54	No MG	MG free	0	0	13	19	3,437	1,409.06	0.409968194	0.372472733	13,988	3,669.53	0.262334008	0.187350273	PN	earlyOld	0	38.60451816
30	11	18M	Cg1	Brn02	B0.02	20231116	WT	rep	2	F		38	98	No MG	MG free	0	0	44	69	4,354	1,013.93	0.232872177	0.179415584	21,473	4,469.18	0.208130072	0.157595173	PN	earlyOld	87.27606798	45.63870908
30	12	18M	Cg1	Brn02	B0.02	20231116	WT	rep	2	F		0	24	No MG	MG free	0	0	6	2	3,432	1,011.31	0.294672031	0.218356609	13,775	2,151.22	0.156168774	0.128938735	PN	earlyOld	0	17.42286751
30	13	18M	Cg1	Brn02	B0.02	20231116	WT	rep	2	F		0	64	No MG	MG free	0	0	6	1	9,390	1,572.38	0.167452911	0.122056916	11,485	3,067.43	0.267081804	0.209910735	PN	earlyOld	0	55.72485851
30	14	18M	Cg1	Brn02	B0.02	20231116	WT	rep	2	F		33	49	No MG	MG free	0	0	13	8	6,941	1,969.53	0.283753454	0.212634474	15,621	2,782.40	0.178119469	0.13263905	PN	earlyOld	47.54358162	31.36803022
30	15	18M	Cg1	Brn02	B0.02	20231116	WT	rep	2	F		0	12	No MG	MG free	0	0	23	19	13,600	5,380.92	0.395656022	0.321858555	2,339	527.6238195	0.225576665	0.192637518	PN	earlyOld	0	51.30397606
30	16	18M	Cg1	Brn02	B0.02	20231116	WT	rep	2	F		0	64	No MG	MG free	0	0	22	104	3,472	1,228.55	0.353845238	0.265323877	18,964	3,315.55	0.174834071	0.133363858	PN	earlyOld	0	33.7481544
30	17	18M	Cg1	Brn02	B0.02	20231116	WT	rep	2	F		0	48	No MG	MG free	0	0	25	9	5,654	2,476.43	0.43799633	0.358098716	11,103	2,117.95	0.190754755	0.147699699	PN	earlyOld	0	43.23155904
30	18	18M	Cg1	Brn02	B0.02	20231116	WT	rep	2	F		5	39	No MG	MG free	0	0	35	28	3,069	1,355.59	0.441702519	0.382284284	15,826	3,066.02	0.193733012	0.1286183	PN	earlyOld	16.29195178	24.64299254
30	19	18M	Cg1	Brn02	B0.02	20231116	WT	rep	2	F		0	31	No MG	MG free	0	0	51	5	4,601	738.1313355	0.160428458	0.127321273	9,053	2,501.02	0.276263978	0.16552224	PN	earlyOld	0	34.24279244
30	20	18M	Cg1	Brn02	B0.02	20231116	WT	rep	2	F		49	87	No MG	MG free	0	0	37	3	8,663	2,078.77	0.239959184	0.180460826	17,357	3,986.36	0.229668711	0.156038761	PN	earlyOld	56.56239178	50.12386933
30	21	18M	Cg1	Brn02	B0.02	20231116	WT	rep	2	F		0	18	No MG	MG free	0	0	17	10	3,124	1,222.70	0.391387865	0.289814591	6,599	995.9507292	0.150924493	0.132860303	PN	earlyOld	0	27.27686013
30	22	18M	Cg1	Brn02	B0.02	20231116	WT	rep	2	F		0	135	No MG	MG free	0	0	10	10	2,676	851.5176013	0.318205382	0.256382078	23,704	7,229.41	0.304986856	0.218677044	PN	earlyOld	0	56.95241309
30	23	18M	Cg1	Brn02	B0.02	20231116	WT	rep	2	F		0	109	No MG	MG free	0	0	10	12	3,963	554.4045167	0.139895159	0.121683069	18,689	4,144.16	0.221743101	0.168841079	PN	earlyOld	0	58.32307775
30	24	18M	Cg1	Brn02	B0.02	20231116	WT	rep	2	F		5	26	No MG	MG free	0	0	38	74	2,655	1,448.98	0.545756039	0.52378881	9,309	2,378.10	0.255462604	0.184458688	PN	earlyOld	18.83239171	27.92996025
30	25	18M	Cg1	Brn02	B0.02	20231116	WT	rep	2	F		0	7	One MG	MG tied	42.5990676	1.34032634	39	37	5,342	2,689.29	0.503424553	0.430701166	3,763	520.0965443	0.138213272	0.124338143	PN	earlyOld	0	18.60217911
30	26	18M	Cg1	Brn02	B0.02	20231116	WT	rep	2	F		43	124	No MG	MG free	0	0	22	54	1,518	607.1923706	0.399994974	0.336110473	21,272	5,671.34	0.266610631	0.189944312	PN	earlyOld	283.2674572	58.2925912
30	27	18M	Cg1	Brn02	B0.02	20231116	WT	rep	2	F		39	74	No MG	MG free	0	0	67	3	28	3.23489739	0.11553205	0.120027468	13,965	4,221.38	0.302282877	0.206050202	PN	earlyOld	13,928.57	52.9896169
30	28	18M	Cg1	Brn02	B0.02	20231116	WT	rep	2	F		0	0	No MG	MG free	0	0	16	13	490	215.8726481	0.440556425	0.363927662	12,090	2,285.04	0.189002524	0.131746396	PN	earlyOld	0	0
30	29	18M	Cg1	Brn02	B0.02	20231116	WT	rep	2	F		0	34	No MG	MG free	0	0	7	42	10,701	3,264.04	0.305021765	0.24238956	10,718	1,844.65	0.172107816	0.142504007	PN	earlyOld	0	31.72233626
30	30	18M	Cg1	Brn02	B0.02	20231116	WT	rep	2	F		22	34	No MG	MG free	0	0	27	26	5,191	2,323.56	0.447613983	0.357801169	7,983	1,779.88	0.222958774	0.182032496	PN	earlyOld	42.38104411	42.59050482
30	31	18M	Cg1	Brn02	B0.02	20231116	WT	rep	2	F		0	33	One MG	MG free	47.75086505	0	50	6	6,526	2,257.28	0.34589073	0.270420372	14,337	3,348.79	0.233577069	0.170519575	PN	earlyOld	0	23.01736765
30	32	18M	Cg1	Brn02	B0.02	20231116	WT	rep	2	F		0	68	No MG	MG free	0	0	7	21	4,629	1,126.35	0.243325407	0.182986185	13,236	2,288.53	0.172901909	0.132097349	PN	earlyOld	0	51.37503778
30	33	18M	Cg1	Brn02	B0.02	20231116	WT	rep	2	F		19	58	No MG	MG free	0	0	11	14	3,631	2,025.90	0.557945114	0.496711671	30,674	6,165.94	0.201015118	0.132097349	PN	earlyOld	52.32718259	18.90852188
30	34	18M	Cg1	Brn02	B0.02	20231116	WT	rep	2	F		23	91	Two MG	MG tied	68.69266055	17.54587156	16	25	6,558	2,290.80	0.349314295	0.253681242	11,853	2,516.24	0.212287332	0.152353704	PN	earlyOld	35.07166819	76.77381254
30	35	18M	Cg1	Brn02	B0.02	20231116	WT	rep	2	F		32	61	No MG	MG free	0	0	7	42	7,644	4,532.86	0.59299534	0.552468121	19,106	4,762.14	0.249248389	0.162035555	PN	earlyOld	41.86289901	31.92714331
30	36	18M	Cg1	Brn02	B0.02	20231116	WT	rep	2	F		81	101	No MG	MG free	0	0	7	5	3,919	1,133.73	0.289290988	0.232394904	18,366	3,491.21	0.190090833	0.151323721	PN	earlyOld	206.6853789	54.9929217
30	37	18M	Cg1	Brn02	B0.02	20231116	WT	rep	2	F		31	80	No MG	MG free	0	0	9	5	5,584	2,430.66	0.435289612	0.353551537	15,135	3,185.61	0.21048001	0.164499879	PN	earlyOld	55.51575931	52.8576148
30	38	18M	Cg1	Brn02	B0.02	20231116	WT	rep	2	F		41	72	No MG	MG free	0	0	6	2	2,279	491.1753414	0.215522309	0.167643249	3,624	711.1093769	0.196222234	0.14328222	PN	earlyOld	179.9034664	198.6754967
30	39	18M	Cg1	Brn02	B0.02	20231116	WT	rep	2	F		0	19	No MG	MG free	0	0	6	2	2,406	912.7831379	0.379377863	0.306157023	8,948	2,303.21	0.2573995	0.191058218	PN	earlyOld	0	21.23379526
30	40	18M	Cg1	Brn02	B0.02	20231116	WT	rep	2	F		25	53	No MG	MG free	0	0	10	14	2,651	393.7786375	0.14853966	0.117387652	21,405	3,985.32	0.186186598	0.137605861	PN	earlyOld	94.30403621	24.76056996
30	41	18M	Cg1	Brn02	B0.02	20231116	WT	rep	2	F		10	70	No MG	MG free	0	0	17	1	5,602	3,210.14	0.573034887	0.53423363	31,293	5,230.26	0.167138383	0.136766613	PN	earlyOld	17.85076758	22.36921995
30	42	18M	Cg1	Brn02	B0.02	20231116	WT	rep	2	F		40	118	One MG	MG free	14.86666667	0	58	9	7,439	2,568.53	0.34527835	0.22488746	6,740	1,558.61	0.231247581	0.152101934	PN	earlyOld	53.7706681	175.074184
30	43	18M	Cg1	Brn02	B0.02	20231116	WT	rep	2	F		27	35	No MG	MG free	0	0	21	8	4,178	644.1507597	0.154176821	0.128953993	8,908	1,518.45	0.170459522	0.127489135	PN	earlyOld	64.62422212	39.29052537
30	44	18M	Cg1	Brn02	B0.02	20231116	WT	rep	2	F		22	34	One MG	MG free	54.69168901	0	33	11	2,329	286.2126956	0.12289081	0.077576868	12,778	2,114.05	0.165444279	0.132219419	PN	earlyOld	94.46114212	26.6082329
30	45	18M	Cg1	Brn02	B0.02	20231116	WT	rep	2	F		7	39	No MG	MG free	0	0	11	5	3,542	1,602.43	0.452407387	0.361287862	17,816	4,811.17	0.270047733	0.198168918	PN	earlyOld	19.76284585	21.89043556
30	46	18M	Cg1	Brn02	B0.02	20231116	WT	rep	2	F		26	105	No MG	MG free	0	0	43	2	6,276	2,153.20	0.343084215	0.266224146	12,272	2,633.44	0.214589684	0.167269394	PN	earlyOld	41.42766093	85.56062581
30	47	18M	Cg1	Brn02	B0.02	20231116	WT	rep	2	F		38	61	No MG	MG free	0	0	20	3	7,725	3,587.77	0.464436339	0.378454268	4,010	857.7562071	0.213904291	0.165835053	PN	earlyOld	49.19093851	152.1197007
30	48	18M	Cg1	Brn02	B0.02	20231116	WT	rep	2	F		0	27	No MG	MG free	0	0	56	1	4,249	718.5214928	0.16910367	0.128419928	18,565	5,947.00	0.32033409	0.236926839	PN	earlyOld	0	14.54349583
30	49	18M	Cg1	Brn02	B0.02	20231116	WT	rep	2	F		0	109	No MG	MG free	0	0	24	26	5,244	890.6711841	0.169845764	0.114030674	7,574	1,162.33	0.15346332	0.127885863	PN	earlyOld	0	143.9133879
30	50	18M	Cg1	Brn02	B0.02	20231116	WT	rep	2	F		10	27	No MG	MG free	0	0	25	3	6,360	2,527.38	0.39738712	0.31927976	18,669	4,644.09	0.248759416	0.190829322	PN	earlyOld	15.72327044	14.4624779
30	51	18M	Cg1	Brn02	B0.02	20231116	WT	rep	2	F		0	87	No MG	MG free	0	0	23	2	9,926	2,092.26	0.210786227	0.163500413	11,522	3,058.01	0.26540637	0.187335014	PN	earlyOld	0	75.50772435
30	52	18M	Cg1	Brn02	B0.02	20231116	WT	rep	2	F		4	68	No MG	MG free	0	0	14	2	10,470	4,342.86	0.414790752	0.34482339	5,100	823.9403069	0.161556923	0.137193859	PN	earlyOld	3.820439351	133.3333333
30	53	18M	Cg1	Brn02	B0.02	20231116	WT	rep	2	F		0	16	No MG	MG free	0	0	19	40	3,697	528.2492717	0.142885927	0.111055162	6,586	1,493.18	0.226719669	0.181002513	PN	earlyOld	0	24.29395688
30	54	18M	Cg1	Brn02	B0.02	20231116	WT	rep	2	F		0	32	No MG	MG free	0	0	29	12	2,545	424.4586408	0.166781391	0.151308462	13,927	2,648.71	0.190185278	0.146974906	PN	earlyOld	0	22.97695125
30	55	18M	Cg1	Brn02	B0.02	20231116	WT	rep	2	F		45	69	No MG	MG free	0	0	29	6	3,245	1,560.67	0.480946342	0.41354239	17,727	3,493.74	0.197085885	0.155214772	PN	earlyOld	138.6748844	38.92367575
30	56	18M	Cg1	Brn02	B0.02	20231116	WT	rep	2	F		32	74	No MG	MG free	0	0	8	9	7,088	1,982.11	0.279643386	0.216327161	16,539	3,584.09	0.216705165	0.162401766	PN	earlyOld	45.14672686	44.74272931
30	57	18M	Cg1	Brn02	B0.02	20231116	WT	rep	2	F		44	63	No MG	MG free	0	0	22	2	6,869	3,321.30	0.483520417	0.402250707	15,196	3,251.51	0.213971606	0.158373386	PN	earlyOld	64.05590333	41.45827849
30	58	18M	Cg1	Brn02	B0.02	20231116	WT	rep	2	F		25	78	No MG	MG free	0	0	48	105	4,836	1,804.01	0.373038612	0.297108412	25,307	7,059.88	0.278969505	0.201373309	PN	earlyOld	51.69561621	30.82151183
30	59	18M	Cg1	Brn02	B0.02	20231116	WT	rep	2	F		38	127	No MG	MG free	0	0	21	23	3,277	2,007.33	0.612550688	0.582627594	4,359	1,338.69	0.307108651	0.186511025	PN	earlyOld	115.9597193	291.3512273
30	60	18M	Cg1	Brn02	B0.02	20231116	WT	rep	2	F		0	23	No MG	MG free	0	0	43	94	5,191	1,469.54	0.283094775	0.216922253	7,001	1,109.51	0.15847856	0.130670637	PN	earlyOld	0	32.85244965
30	61	18M	Cg1	Brn02	B0.02	20231116	WT	rep	2	F		0	19	No MG	MG free	0	0	29	36	5,738	1,632.69	0.284540239	0.214999616	7,925	1,232.10	0.15546947	0.136827648	PN	earlyOld	0	23.97476341
30	62	18M	Cg1	Brn02	B0.02	20231116	WT	rep	2	F		0	16	No MG	MG free	0	0	25	2	4,171	1,587.10	0.380509393	0.312695503	27,542	6,581.15	0.238949608	0.179690242	PN	earlyOld	0	5.809309418
30	63	18M	Cg1	Brn02	B0.02	20231116	WT	rep	2	F		0	109	No MG	MG free	0	0	6	20	6,994	1,081.16	0.154583548	0.118348971	6,988	1,668.60	0.238781171	0.188296333	PN	earlyOld	0	155.9816829
31	1	18M	Cg1	Brn02	B0.02	20231116	WT	rep	2	F		0	0	No MG	MG free	0	0	28	4	7,588	2,300.02	0.30311269	0.237674519	251	25.08348213	0.099934192	0.098664835	PN	earlyOld	0	0
31	2	18M	Cg1	Brn02	B0.02	20231116	WT	rep	2	F		35	15	No MG	MG free	0	0	17	50	4,836	1,389.62	0.287349103	0.228259712	5,973	701.4434429	0.117435701	0.09546807	PN	earlyOld	72.3738627	25.11300854
31	3	18M	Cg1	Brn02	B0.02	20231116	WT	rep	2	F		24	37	No MG	MG free	0	0	43	10	3,347	418.4149541	0.125011937	0.105653465	9,145	1,784.97	0.195185514	0.152208745	PN	earlyOld	71.70600538	40.45926736
31	4	18M	Cg1	Brn02	B0.02	20231116	WT	rep	2	F		7	6	No MG	MG free	0	0	22	7	2,087	229.5437859	0.109987439	0.099771112	3,348	348.3668427	0.104052223	0.09161517	PN	earlyOld	33.5409679	17.92114695
31	5	18M	Cg1	Brn02	B0.02	20231116	WT	rep	2	F		0	25	No MG	MG free	0	0	16	25	3,086	975.9755854	0.316259101	0.234912649	6,016	944.2125739	0.156950228	0.12912184	PN	earlyOld	0	41.55585106
31	6	18M	Cg1	Brn02	B0.02	20231116	WT	rep	2	F		26	28	No MG	MG free	0	0	33	14	2,320	720.4780648	0.31055089	0.23270008	6,300	1,090.22	0.173051085	0.137300685	PN	earlyOld	112.0689655	44.44444444
31	7	18M	Cg1	Brn02	B0.02	20231116	WT	rep	2	F		17	49	No MG	MG free	0	0	35	81	6,784	2,018.02	0.297466969	0.250263214	10,650	2,355.60	0.221182742	0.163866639	PN	earlyOld	25.05896226	46.00938967
31	8	18M	Cg1	Brn02	B0.02	20231116	WT	rep	2	F		37	22	No MG	MG free	0	0	33	23	8,376	2,342.11	0.279621423	0.212252989	5,109	1,117.38	0.218708899	0.141145959	PN	earlyOld	44.17382999	43.06126444
31	9	18M	Cg1	Brn02	B0.02	20231116	WT	rep	2	F		0	17	No MG	MG free	0	0	24	22	2,986	907.3047842	0.303852908	0.22452125	4,355	729.0780351	0.167411719	0.143114373	PN	earlyOld	0	39.03559127
31	10	18M	Cg1	Brn02	B0.02	20231116	WT	rep	2	F		0	31	No MG	MG free	0	0	16	20	4,236	1,261.41	0.297783	0.219851986	7,205	1,560.69	0.216611588	0.162569612	PN	earlyOld	0	43.02567661
31	11	18M	Cg1	Brn02	B0.02	20231116	WT	rep	2	F		33	40	No MG	MG free	0	0	32	17	3,824	1,214.02	0.317474385	0.240192264	11,878	1,532.07	0.128983976	0.10592813	PN	earlyOld	86.29707113	33.67570298
31	12	18M	Cg1	Brn02	B0.02	20231116	WT	rep	2	F		20	43	No MG	MG free	0	0	15	26	2,753	375.4697796	0.136385681	0.114648663	8,815	1,838.20	0.208530371	0.15875487	PN	earlyOld	72.64802034	48.7804878
31	13	18M	Cg1	Brn02	B0.02	20231116	WT	rep	2	F		27	26	No MG	MG free	0	0	27	8	2,996	877.8919047	0.29302133	0.214847028	5,159	907.3474491	0.175876614	0.134935528	PN	earlyOld	90.12016021	50.39736383
31	14	18M	Cg1	Brn02	B0.02	20231116	WT	rep	2	F		22	26	No MG	MG free	0	0	10	14	6,292	1,508.00	0.239669397	0.184908822	7,252	1,077.23	0.148542572	0.110337988	PN	earlyOld	34.96503497	35.85217871
31	15	18M	Cg1	Brn02	B0.02	20231116	WT	rep	2	F		2	34	No MG	MG free	0	0	15	17	4,586	1,173.23	0.255829191	0.188632026	8,552	1,482.34	0.173332456	0.132829785	PN	earlyOld	4.361098997	39.75678204
31	16	18M	Cg1	Brn02	B0.02	20231116	WT	rep	2	F		22	89	No MG	MG free	0	0	31	16	7,482	2,206.00	0.294840619	0.242343783	16,172	3,417.17	0.211301823	0.164736405	PN	earlyOld	29.4039027	55.03339105
31	17	18M	Cg1	Brn02	B0.02	20231116	WT	rep	2	F		22	82	No MG	MG free	0	0	24	71	8,318	2,411.53	0.289916474	0.21332112	17,218	3,057.26	0.177562129	0.133226514	PN	earlyOld	26.44866554	47.62457893
31	18	18M	Cg1	Brn02	B0.02	20231116	WT	rep	2	F		24	40	No MG	MG free	0	0	21	34	4,032	1,221.36	0.302917595	0.236179143	9,336	1,640.71	0.175739883	0.121019304	PN	earlyOld	59.52380952	42.84490146
31	19	18M	Cg1	Brn02	B0.02	20231116	WT	rep	2	F		43	29	No MG	MG free	0	0	30	53	2,706	693.2352945	0.256184514	0.195864812	8,563	1,204.41	0.140653139	0.10357824	PN	earlyOld	158.9061345	33.86663552
31	20	18M	Cg1	Brn02	B0.02	20231116	WT	rep	2	F		47	51	No MG	MG free	0	0	13	2	5,656	1,815.09	0.320914405	0.254917234	11,074	1,643.14	0.14837784	0.112138554	PN	earlyOld	83.09759547	46.05381976
31	21	18M	Cg1	Brn02	B0.02	20231116	WT	rep	2	F		28	40	No MG	MG free	0	0	39	21	2,726	714.5233543	0.262114217	0.191409171	8,669	1,828.27	0.210897645	0.138101771	PN	earlyOld	102.7146001	46.14142346
31	22	18M	Cg1	Brn02	B0.02	20231116	WT	rep	2	F		0	37	No MG	MG free	0	0	35	36	3,056	481.667476	0.157613703	0.121843293	7,330	1,669.87	0.227812825	0.171480894	PN	earlyOld	0	50.47748977
31	23	18M	Cg1	Brn02	B0.02	20231116	WT	rep	2	F		11	53	No MG	MG free	0	0	10	16	5,185	1,914.27	0.369192976	0.302235454	10,609	2,192.32	0.20664698	0.161684602	PN	earlyOld	21.21504339	49.95758318
31	24	18M	Cg1	Brn02	B0.02	20231116	WT	rep	2	F		0	81	No MG	MG free	0	0	23	98	6,661	2,231.78	0.335051681	0.251361877	15,055	3,854.98	0.256060084	0.178728923	PN	earlyOld	0	53.80272335
31	25	18M	Cg1	Brn02	B0.02	20231116	WT	rep	2	F		0	37	No MG	MG free	0	0	19	9	2,091	613.7994812	0.293543511	0.243984133	9,857	2,128.52	0.215940006	0.159723818	PN	earlyOld	0	37.5367759
31	26	18M	Cg1	Brn02	B0.02	20231116	WT	rep	2	F		38	38	No MG	MG free	0	0	41	30	3,234	950.7301285	0.293979632	0.222125575	8,029	1,225.15	0.152590599	0.116792552	PN	earlyOld	117.5015461	47.32843443
31	27	18M	Cg1	Brn02	B0.02	20231116	WT	rep	2	F		0	18	No MG	MG free	0	0	9	9	7,363	1,570.13	0.213246416	0.172625318	5,779	867.4710916	0.150107474	0.113351643	PN	earlyOld	0	31.14725731
31	28	18M	Cg1	Brn02	B0.02	20231116	WT	rep	2	F		0	13	No MG	MG free	0	0	14	4	5,635	1,749.22	0.310420142	0.220706493	2,809	354.26685	0.126118494	0.098855574	PN	earlyOld	0	46.27981488
31	29	18M	Cg1	Brn02	B0.02	20231116	WT	rep	2	F		9	72	No MG	MG free	0	0	33	8	4,759	1,607.58	0.337798263	0.275913626	15,441	3,051.11	0.197597758	0.138773173	PN	earlyOld	18.91153604	46.62910433
31	30	18M	Cg1	Brn02	B0.02	20231116	WT	rep	2	F		0	8	No MG	MG free	0	0	29	2	2,902	769.1305714	0.265034656	0.195269704	3,603	312.6141301	0.086764954	0.071915768	PN	earlyOld	0	22.20371912
31	31	18M	Cg1	Brn02	B0.02	20231116	WT	rep	2	F		7	43	No MG	MG free	0	0	24	4	3,327	257.7317618	0.077466715	0.066041045	8,681	1,446.89	0.16667289	0.13812466	PN	earlyOld	21.03997595	49.53346389
31	32	18M	Cg1	Brn02	B0.02	20231116	WT	rep	2	F		29	64	No MG	MG free	0	0	12	21	3,643	1,043.08	0.286325749	0.204722673	11,262	2,710.36	0.240664517	0.16681163	PN	earlyOld	79.60472138	56.82827207
31	33	18M	Cg1	Brn02	B0.02	20231116	WT	rep	2	F		35	58	No MG	MG free	0	0	16	9	6,434	2,411.77	0.374847979	0.292454422	13,262	1,898.74	0.14317124	0.111223012	PN	earlyOld	54.39850793	43.73397678
31	34	18M	Cg1	Brn02	B0.02	20231116	WT	rep	2	F		0	17	No MG	MG free	0	0	39	27	5,533	1,745.07	0.315392311	0.258510709	4,357	664.3166403	0.152471113	0.132784009	PN	earlyOld	0	39.01767271
31	35	18M	Cg1	Brn02	B0.02	20231116	WT	rep	2	F		17	37	No MG	MG free	0	0	36	26	5,864	2,229.38	0.380181302	0.29750514	8,237	1,639.14	0.198996978	0.155886173	PN	earlyOld	28.9904502	44.91926672
31	36	18M	Cg1	Brn02	B0.02	20231116	WT	rep	2	F		0	53	No MG	MG free	0	0	29	18	4,350	1,523.60	0.350253512	0.276798666	10,640	2,311.41	0.217238005	0.164827958	PN	earlyOld	0	49.81203008
31	37	18M	Cg1	Brn02	B0.02	20231116	WT	rep	2	F		0	21	No MG	MG free	0	0	22	25	3,694	1,031.37	0.279200607	0.2111696	7,009	807.4328687	0.115199439	0.09731441	PN	earlyOld	0	29.9614781
31	38	18M	Cg1	Brn02	B0.02	20231116	WT	rep	2	F		23	39	No MG	MG free	0	0	29	10	2,513	721.8052648	0.287228518	0.212176695	9,531	1,784.44	0.1872252	0.133295186	PN	earlyOld	91.52407481	40.91910607
31	39	18M	Cg1	Brn02	B0.02	20231116	WT	rep	2	F		25	24	No MG	MG free	0	0	13	2	5,040	1,923.78	0.381701762	0.287876695	6,653	925.1683989	0.139060334	0.110856794	PN	earlyOld	49.6031746	36.0739516
31	40	18M	Cg1	Brn02	B0.02	20231116	WT	rep	2	F		0	52	No MG	MG free	0	0	13	15	2,347	494.0177461	0.210489027	0.149225608	12,116	2,071.46	0.170968786	0.149477378	PN	earlyOld	0	42.91845494
31	41	18M	Cg1	Brn02	B0.02	20231116	WT	rep	2	F		31	44	No MG	MG free	0	0	65	109	5,019	1,919.50	0.382447571	0.29952696	7,672	1,378.97	0.179740466	0.132982373	PN	earlyOld	61.76529189	57.35140772
31	42	18M	Cg1	Brn02	B0.02	20231116	WT	rep	2	F		0	44	No MG	MG free	0	0	28	49	2,148	856.7191119	0.398845024	0.335561156	12,516	2,734.08	0.218446629	0.125352859	PN	earlyOld	0	35.1550016
31	43	18M	Cg1	Brn02	B0.02	20231116	WT	rep	2	F		0	22	No MG	MG free	0	0	23	19	4,647	1,799.54	0.387248741	0.312077522	7,498	1,592.58	0.212401014	0.147264823	PN	earlyOld	0	29.34115764
31	44	18M	Cg1	Brn02	B0.02	20231116	WT	rep	2	F		23	45	No MG	MG free	0	0	13	21	5,683	1,607.21	0.282810124	0.206866562	8,939	1,703.41	0.190558817	0.136057064	PN	earlyOld	40.47158191	50.34120148
31	45	18M	Cg1	Brn02	B0.02	20231116	WT	rep	2	F		16	40	No MG	MG free	0	0	15	41	4,444	1,669.64	0.37570613	0.281391621	11,007	2,645.44	0.240341937	0.146700233	PN	earlyOld	36.00360036	36.34051058
31	46	18M	Cg1	Brn02	B0.02	20231116	WT	rep	2	F		0	11	No MG	MG free	0	0	7	23	2,248	747.4100555	0.332477783	0.237369344	5,126	721.0944843	0.140673914	0.134691387	PN	earlyOld	0	21.45922747
31	47	18M	Cg1	Brn02	B0.02	20231116	WT	rep	2	F		0	12	No MG	MG free	0	0	23	2	5,341	1,950.54	0.365202128	0.284878314	6,123	679.0147555	0.110895763	0.089463644	PN	earlyOld	0	19.59823616
31	48	18M	Cg1	Brn02	B0.02	20231116	WT	rep	2	F		22	46	No MG	MG free	0	0	24	21	3,457	854.1122448	0.24706747	0.173052564	7,825	1,834.63	0.234458144	0.172587171	PN	earlyOld	63.63899335	58.78594249
31	49	18M	Cg1	Brn02	B0.02	20231116	WT	rep	2	F		0	6	No MG	MG free	0	0	46	6	4,948	1,835.39	0.370935181	0.287617296	2,860	377.2046846	0.13188975	0.102769509	PN	earlyOld	0	20.97902098
31	50	18M	Cg1	Brn02	B0.02	20231116	WT	rep	2	F		0	12	No MG	MG free	0	0	8	51	1,144	134.3330437	0.117423989	0.097688258	3,964	493.1511106	0.124407445	0.105149917	PN	earlyOld	0	30.27245207
31	51	18M	Cg1	Brn02	B0.02	20231116	WT	rep	2	F		40	51	No MG	MG free	0	0	23	6	3,418	635.3662933	0.185888325	0.122621499	9,098	1,881.73	0.206829246	0.150972769	PN	earlyOld	117.0275015	56.0562761
31	52	18M	Cg1	Brn02	B0.02	20231116	WT	rep	2	F		0	67	No MG	MG free	0	0	8	28	2,020	307.8098269	0.152381102	0.114229038	9,652	2,451.12	0.253949418	0.194277868	PN	earlyOld	0	69.41566515
31	53	18M	Cg1	Brn02	B0.02	20231116	WT	rep	2	F		27	29	No MG	MG free	0	0	21	26	5,225	1,911.05	0.365751585	0.288235307	7,654	1,156.82	0.15113945	0.111696042	PN	earlyOld	51.67464115	37.88868565
31	54	18M	Cg1	Brn02	B0.02	20231116	WT	rep	2	F		0	30	No MG	MG free	0	0	16	68	8,999	2,521.39	0.280185358	0.196711674	7,301	1,503.04	0.205868169	0.163019761	PN	earlyOld	0	41.09026161
31	55	18M	Cg1	Brn02	B0.02	20231116	WT	rep	2	F		41	56	No MG	MG free	0	0	15	55	3,264	834.0386821	0.255526557	0.177264065	9,379	1,761.72	0.187837165	0.138155177	PN	earlyOld	125.6127451	59.70785798
31	56	18M	Cg1	Brn02	B0.02	20231116	WT	rep	2	F		0	15	No MG	MG free	0	0	18	18	6,220	1,081.80	0.173922152	0.127885863	4,507	1,445.26	0.320669131	0.177058056	PN	earlyOld	0	33.28156201
31	57	18M	Cg1	Brn02	B0.02	20231116	WT	rep	2	F		28	82	No MG	MG free	0	0	17	54	5,438	2,000.24	0.367825536	0.286442369	17,320	4,369.68	0.252291202	0.165392533	PN	earlyOld	51.48951821	47.34411085
31	58	18M	Cg1	Brn02	B0.02	20231116	WT	rep	2	F		27	51	No MG	MG free	0	0	47	2	5,584	2,349.18	0.420698366	0.338353544	12,325	2,461.20	0.199691983	0.131593809	PN	earlyOld	48.35243553	41.37931034
31	59	18M	Cg1	Brn02	B0.02	20231116	WT	rep	2	F		17	32	No MG	MG free	0	0	19	8	6,473	2,410.84	0.372446202	0.296131849	6,396	1,234.81	0.193059526	0.146318763	PN	earlyOld	26.26293836	50.03126954
31	60	18M	Cg1	Brn02	B0.02	20231116	WT	rep	2	F		32	66	No MG	MG free	0	0	13	10	6,666	2,361.52	0.354262995	0.270145714	12,005	2,412.54	0.20096088	0.156534672	PN	earlyOld	48.00480048	54.97709288
31	61	18M	Cg1	Brn02	B0.02	20231116	WT	rep	2	F		13	13	No MG	MG free	0	0	44	36	9,969	3,265.56	0.327571686	0.249996185	3,522	520.0974748	0.14767106	0.11892882	PN	earlyOld	13.04042532	36.91084611
31	62	18M	Cg1	Brn02	B0.02	20231116	WT	rep	2	F		0	17	No MG	MG free	0	0	8	26	4,598	1,360.02	0.29578545	0.225558862	5,705	751.6790576	0.131757942	0.110162511	PN	earlyOld	0	29.79842244
31	63	18M	Cg1	Brn02	B0.02	20231116	WT	rep	2	F		38	70	One MG	MG free	23.06777646	0	10	40	5,702	2,229.55	0.391012484	0.304219127	12,517	2,271.43	0.181467223	0.131120771	PN	earlyOld	66.64328306	55.92394344
31	64	18M	Cg1	Brn02	B0.02	20231116	WT	rep	2	F		23	34	No MG	MG free	0	0	13	6	1,982	177.3698638	0.089490345	0.061341267	5,237	991.953018	0.189412453	0.155497059	PN	earlyOld	116.0443996	64.92266565
31	65	18M	Cg1	Brn02	B0.02	20231116	WT	rep	2	F		0	29	No MG	MG free	0	0	16	3	9,225	3,209.31	0.34789268	0.254283965	6,877	1,466.38	0.213230293	0.149790183	PN	earlyOld	0	42.16955068
31	66	18M	Cg1	Brn02	B0.02	20231116	WT	rep	2	F		39	89	No MG	MG free	0	0	8	2	6,753	794.7660798	0.117690816	0.086732283	17,255	3,941.19	0.228408845	0.15926604	PN	earlyOld	57.75211017	51.57925239
31	67	18M	Cg1	Brn02	B0.02	20231116	WT	rep	2	F		0	29	No MG	MG free	0	0	19	8	4,809	590.6639203	0.122824687	0.088265814	7,813	1,491.15	0.190854907	0.144434273	PN	earlyOld	0	37.11762447
31	68	18M	Cg1	Brn02	B0.02	20231116	WT	rep	2	F		0	34	No MG	MG free	0	0	17	6	8,682	3,293.86	0.379389983	0.306843668	5,667	1,362.80	0.240480836	0.195460439	PN	earlyOld	0	59.9964708
31	69	18M	Cg1	Brn02	B0.02	20231116	WT	rep	2	F		24	36	No MG	MG free	0	0	16	2	4,139	1,642.20	0.396761526	0.3256962	9,395	1,715.53	0.182599838	0.12641336	PN	earlyOld	57.98502054	38.31825439
31	70	18M	Cg1	Brn02	B0.02	20231116	WT	rep	2	F		29	58	No MG	MG free	0	0	35	8	2,359	537.5464862	0.22787049	0.154619664	10,024	2,460.52	0.245462857	0.181841761	PN	earlyOld	122.9334464	57.86113328
31	71	18M	Cg1	Brn02	B0.02	20231116	WT	rep	2	F		0	36	No MG	MG free	0	0	32	187	5,162	330.9262386	0.064108144	0.04913405	8,432	2,234.33	0.264982255	0.147478446	PN	earlyOld	0	42.69449715
31	72	18M	Cg1	Brn02	B0.02	20231116	WT	rep	2	F		0	53	No MG	MG free	0	0	48	7	4,956	879.829389	0.177528125	0.125413895	11,487	2,995.19	0.260746354	0.18927291	PN	earlyOld	0	46.13911378
31	73	18M	Cg1	Brn02	B0.02	20231116	WT	rep	2	F		18	55	No MG	MG free	0	0	51	12	3,306	278.7799041	0.08432544	0.062043183	8,299	2,038.21	0.245596813	0.181757838	PN	earlyOld	54.44646098	66.27304495
31	74	18M	Cg1	Brn02	B0.02	20231116	WT	rep	2	F		0	37	No MG	MG free	0	0	30	31	6,768	2,106.16	0.311194346	0.225925073	7,234	1,473.48	0.203688688	0.146059364	PN	earlyOld	0	51.14735969
31	75	18M	Cg1	Brn02	B0.02	20231116	WT	rep	2	F		36	48	No MG	MG free	0	0	14	11	2,738	1,002.76	0.36623981	0.268619835	10,350	2,380.22	0.229972888	0.153826207	PN	earlyOld	131.4828342	46.37681159
31	76	18M	Cg1	Brn02	B0.02	20231116	WT	rep	2	F		22	35	No MG	MG free	0	0	18	9	5,232	1,707.27	0.326312535	0.238300145	7,138	1,210.08	0.169525957	0.136217281	PN	earlyOld	42.04892966	49.03334267
31	77	18M	Cg1	Brn02	B0.02	20231116	WT	rep	2	F		0	14	No MG	MG free	0	0	15	40	5,603	1,890.98	0.337493641	0.248538949	8,077	852.7986425	0.105583588	0.087342642	PN	earlyOld	0	17.33316826
31	78	18M	Cg1	Brn02	B0.02	20231116	WT	rep	2	F		39	43	No MG	MG free	0	0	29	24	3,072	164.762219	0.053633535	0.045181964	10,023	1,756.80	0.175277302	0.126153961	PN	earlyOld	126.953125	42.90132695
31	79	18M	Cg1	Brn02	B0.02	20231116	WT	rep	2	F		5	27	No MG	MG free	0	0	19	15	4,765	1,332.78	0.279701182	0.202876329	8,036	1,399.65	0.174172805	0.124071106	PN	earlyOld	10.49317943	33.59880538
31	80	18M	Cg1	Brn02	B0.02	20231116	WT	rep	2	F		11	23	No MG	MG free	0	0	17	22	6,307	1,154.62	0.183069686	0.145723656	10,472	1,492.96	0.14256713	0.118486308	PN	earlyOld	17.44093864	21.96333079
31	81	18M	Cg1	Brn02	B0.02	20231116	WT	rep	2	F		0	23	No MG	MG free	0	0	23	17	2,930	349.6820935	0.119345424	0.067673765	4,748	967.425482	0.203754314	0.150530249	PN	earlyOld	0	48.44144903
31	82	18M	Cg1	Brn02	B0.02	20231116	WT	rep	2	F		0	31	No MG	MG free	0	0	62	2	5,645	1,875.28	0.332201152	0.265491724	7,436	2,327.59	0.313016758	0.181322962	PN	earlyOld	0	41.68908015
31	83	18M	Cg1	Brn02	B0.02	20231116	WT	rep	2	F		6	26	No MG	MG free	0	0	23	52	7,626	2,802.63	0.367510055	0.274265647	7,140	1,163.22	0.162915971	0.120057985	PN	earlyOld	7.867820614	36.41456583
31	84	18M	Cg1	Brn02	B0.02	20231116	WT	rep	2	F		0	41	No MG	MG free	0	0	35	37	5,305	1,289.79	0.243126653	0.170595869	7,542	1,803.06	0.23906934	0.173907071	PN	earlyOld	0	54.36223813
31	85	18M	Cg1	Brn02	B0.02	20231116	WT	rep	2	F		40	60	No MG	MG free	0	0	16	10	6,230	2,074.97	0.333061194	0.243091479	10,311	2,326.41	0.225623763	0.16908522	PN	earlyOld	64.20545746	58.19028222
31	86	18M	Cg1	Brn02	B0.02	20231116	WT	rep	2	F		45	64	No MG	MG free	0	0	14	3	6,113	1,782.04	0.291517103	0.214549482	13,148	3,042.45	0.231400462	0.15454337	PN	earlyOld	73.61361034	48.67660481
31	87	18M	Cg1	Brn02	B0.02	20231116	WT	rep	2	F		0	40	No MG	MG free	0	0	15	11	5,921	692.286992	0.11692062	0.085114822	8,488	1,994.70	0.235001831	0.154406041	PN	earlyOld	0	47.12535344
31	88	18M	Cg1	Brn02	B0.02	20231116	WT	rep	2	F		0	37	No MG	MG free	0	0	26	10	7,347	2,321.75	0.31601349	0.212649733	8,357	1,866.35	0.223328346	0.151071951	PN	earlyOld	0	44.2742611
31	89	18M	Cg1	Brn02	B0.02	20231116	WT	rep	2	F		0	76	No MG	MG free	0	0	18	84	7,954	1,533.29	0.192769084	0.144838631	16,266	3,289.58	0.202236288	0.147447929	PN	earlyOld	0	46.72322636
31	90	18M	Cg1	Brn02	B0.02	20231116	WT	rep	2	F		11	70	No MG	MG free	0	0	21	32	6,422	364.3325098	0.056731939	0.029266804	13,223	3,521.55	0.266320392	0.176409557	PN	earlyOld	17.12862037	52.93806247
32	1	18M	Cg1	Brn02	B0.02	20231116	WT	rep	2	F		0	0	No MG	MG free	0	0	29	2	8,666	2,743.18	0.31654518	0.254322112	97	10.89489587	0.112318514	0.097795073	PN	earlyOld	0	0
32	2	18M	Cg1	Brn02	B0.02	20231116	WT	rep	2	F		0	101	No MG	MG free	0	0	33	22	2,168	532.7655761	0.245740579	0.16951248	15,933	4,679.88	0.293722171	0.234493017	PN	earlyOld	0	63.3904475
32	3	18M	Cg1	Brn02	B0.02	20231116	WT	rep	2	F		0	90	One MG	MG tied	76.43051771	16.75749319	37	11	13,428	5,989.85	0.446071945	0.367895007	19,108	3,979.42	0.208259298	0.162371248	PN	earlyOld	0	47.10069081
32	4	18M	Cg1	Brn02	B0.02	20231116	WT	rep	2	F		45	70	No MG	MG free	0	0	24	5	7,427	2,831.93	0.381301594	0.29392691	11,958	2,903.86	0.24283809	0.157732517	PN	earlyOld	60.58974014	58.53821709
32	5	18M	Cg1	Brn02	B0.02	20231116	WT	rep	2	F		6	28	No MG	MG free	0	0	30	3	10,056	4,425.94	0.44012912	0.371847093	8,195	1,637.12	0.199770759	0.13642329	PN	earlyOld	5.966587112	34.16717511
32	6	18M	Cg1	Brn02	B0.02	20231116	WT	rep	2	F		75	94	No MG	MG free	0	0	34	1	2,938	883.9476004	0.300867121	0.243289843	17,579	3,452.19	0.19638123	0.145059898	PN	earlyOld	255.2756978	53.47289379
32	7	18M	Cg1	Brn02	B0.02	20231116	WT	rep	2	F		36	41	No MG	MG free	0	0	34	24	5,541	2,157.46	0.389362187	0.317875952	11,284	2,471.56	0.219032525	0.152666509	PN	earlyOld	64.97022198	36.33463311
32	8	18M	Cg1	Brn02	B0.02	20231116	WT	rep	2	F		63	118	No MG	MG free	0	0	18	4	9,732	3,695.01	0.37967614	0.30467689	23,067	5,245.67	0.227410122	0.166018158	PN	earlyOld	64.73489519	51.15533013
32	9	18M	Cg1	Brn02	B0.02	20231116	WT	rep	2	F		12	64	No MG	MG free	0	0	20	16	3,346	1,155.75	0.345412349	0.273563743	12,350	3,223.84	0.261039635	0.201510638	PN	earlyOld	35.86371787	51.82186235
32	10	18M	Cg1	Brn02	B0.02	20231116	WT	rep	2	F		0	28	No MG	MG free	0	0	22	39	6,431	2,320.94	0.360898511	0.282482654	6,772	1,272.65	0.18792821	0.156771198	PN	earlyOld	0	41.3467218
32	11	18M	Cg1	Brn02	B0.02	20231116	WT	rep	2	F		0	45	No MG	MG free	0	0	36	20	8,898	3,501.47	0.393511544	0.324620426	7,895	1,661.26	0.210419554	0.158823535	PN	earlyOld	0	56.99810006
32	12	18M	Cg1	Brn02	B0.02	20231116	WT	rep	2	F		0	48	No MG	MG free	0	0	23	32	10,296	4,101.78	0.398385631	0.32381171	10,214	2,385.95	0.233596294	0.173525602	PN	earlyOld	0	46.99432152
32	13	18M	Cg1	Brn02	B0.02	20231116	WT	rep	2	F		0	53	No MG	MG free	0	0	59	23	2,969	316.454536	0.106586236	0.096902419	8,933	2,101.11	0.235207365	0.193514913	PN	earlyOld	0	59.33057204
32	14	18M	Cg1	Brn02	B0.02	20231116	WT	rep	2	F		33	96	No MG	MG free	0	0	15	29	8,666	2,898.73	0.334494014	0.248325318	24,419	4,867.15	0.199318229	0.153536275	PN	earlyOld	38.0798523	39.31364921
32	15	18M	Cg1	Brn02	B0.02	20231116	WT	rep	2	F		0	30	No MG	MG free	0	0	6	37	7,760	3,574.66	0.460652669	0.385122448	9,435	2,598.92	0.275455118	0.19274433	PN	earlyOld	0	31.79650238
32	16	18M	Cg1	Brn02	B0.02	20231116	WT	rep	2	F		49	85	No MG	MG free	0	0	30	23	7,297	3,164.14	0.433622099	0.359884024	15,665	3,406.85	0.21748133	0.163408861	PN	earlyOld	67.15088392	54.26109161
32	17	18M	Cg1	Brn02	B0.02	20231116	WT	rep	2	F		23	48	No MG	MG free	0	0	30	21	2,070	784.9570908	0.379206324	0.297550917	11,002	2,392.75	0.217483579	0.167269394	PN	earlyOld	111.1111111	43.62843119
32	18	18M	Cg1	Brn02	B0.02	20231116	WT	rep	2	F		29	60	No MG	MG free	0	0	19	37	2,893	935.2022895	0.32326384	0.255146116	10,342	2,618.68	0.253208516	0.183840692	PN	earlyOld	100.2419634	58.01585767
32	19	18M	Cg1	Brn02	B0.02	20231116	WT	rep	2	F		45	131	No MG	MG free	0	0	10	12	8,527	3,025.78	0.35484669	0.271778435	23,725	5,801.65	0.244537508	0.187289238	PN	earlyOld	52.77354286	55.21601686
32	20	18M	Cg1	Brn02	B0.02	20231116	WT	rep	2	F		52	91	No MG	MG free	0	0	35	20	5,954	2,286.10	0.38395968	0.301564038	16,479	3,452.16	0.209488161	0.16209659	PN	earlyOld	87.33624454	55.22179744
32	21	18M	Cg1	Brn02	B0.02	20231116	WT	rep	2	F		0	9	No MG	MG free	0	0	27	74	2,766	991.3600672	0.35840928	0.272327751	4,358	597.2569013	0.137048394	0.119340807	PN	earlyOld	0	20.65167508
32	22	18M	Cg1	Brn02	B0.02	20231116	WT	rep	2	F		0	3	No MG	MG free	0	0	8	5	3,453	1,253.77	0.36309627	0.28442055	515	95.2309298	0.184914427	0.153871976	PN	earlyOld	0	58.25242718
32	23	18M	Cg1	Brn02	B0.02	20231116	WT	rep	2	F		2	9	No MG	MG free	0	0	10	5	3,682	1,379.01	0.374527487	0.28555733	5,986	724.0251927	0.120953089	0.099595636	PN	earlyOld	5.431830527	15.03508186
32	24	18M	Cg1	Brn02	B0.02	20231116	WT	rep	2	F		51	48	No MG	MG free	0	0	20	1	5,454	2,269.43	0.416104496	0.351354241	11,298	2,085.52	0.184591675	0.116334781	PN	earlyOld	93.50935094	42.48539565
32	25	18M	Cg1	Brn02	B0.02	20231116	WT	rep	2	F		50	106	No MG	MG free	0	0	27	6	10,698	3,885.87	0.363233306	0.285633624	22,515	4,547.66	0.201983754	0.160807207	PN	earlyOld	46.73770798	47.07972463
32	26	18M	Cg1	Brn02	B0.02	20231116	WT	rep	2	F		50	92	No MG	MG free	0	0	17	38	8,466	2,789.98	0.329550952	0.251255065	13,827	3,872.47	0.280065783	0.205622956	PN	earlyOld	59.05976849	66.53648658
32	27	18M	Cg1	Brn02	B0.02	20231116	WT	rep	2	F		12	78	No MG	MG free	0	0	16	31	5,334	2,437.73	0.457017544	0.386678874	14,842	3,300.11	0.222349457	0.170733199	PN	earlyOld	22.49718785	52.55356421
32	28	18M	Cg1	Brn02	B0.02	20231116	WT	rep	2	F		0	77	No MG	MG free	0	0	9	15	8,049	2,614.56	0.324830955	0.246219575	14,243	4,266.50	0.299550831	0.227664605	PN	earlyOld	0	54.06164432
32	29	18M	Cg1	Brn02	B0.02	20231116	WT	rep	2	F		20	65	No MG	MG free	0	0	31	40	3,648	586.8449534	0.160867586	0.122377358	13,007	2,898.76	0.222861585	0.154299229	PN	earlyOld	54.8245614	49.97309141
32	30	18M	Cg1	Brn02	B0.02	20231116	WT	rep	2	F		0	16	No MG	MG free	0	0	15	47	6,121	2,267.55	0.370453543	0.300854504	3,893	739.6501715	0.189994907	0.152719915	PN	earlyOld	0	41.0994092
32	31	18M	Cg1	Brn02	B0.02	20231116	WT	rep	2	F		47	73	No MG	MG free	0	0	22	1	5,448	1,346.96	0.247239767	0.191210806	15,423	3,086.85	0.200146017	0.145532921	PN	earlyOld	86.2701909	47.33190689
32	32	18M	Cg1	Brn02	B0.02	20231116	WT	rep	2	F		23	63	No MG	MG free	0	0	9	10	9,699	3,043.50	0.313795656	0.226436257	9,274	2,368.48	0.25538894	0.200610355	PN	earlyOld	23.71378493	67.93185249
32	33	18M	Cg1	Brn02	B0.02	20231116	WT	rep	2	F		21	126	No MG	MG free	0	0	28	29	6,125	2,728.17	0.445414992	0.371206224	22,609	6,153.19	0.272156734	0.200450137	PN	earlyOld	34.28571429	55.73001902
32	34	18M	Cg1	Brn02	B0.02	20231116	WT	rep	2	F		0	53	No MG	MG free	0	0	24	12	2,834	988.2238191	0.34870283	0.29184404	9,336	2,378.93	0.254812505	0.193224996	PN	earlyOld	0	56.76949443
32	35	18M	Cg1	Brn02	B0.02	20231116	WT	rep	2	F		28	84	No MG	MG free	0	0	38	1	6,054	2,778.81	0.459004145	0.383825451	18,054	4,511.29	0.249877392	0.181216151	PN	earlyOld	46.25041295	46.52708541
32	36	18M	Cg1	Brn02	B0.02	20231116	WT	rep	2	F		0	29	No MG	MG free	0	0	34	28	2,114	829.1485311	0.392217848	0.318226904	5,955	1,308.04	0.219654586	0.180804148	PN	earlyOld	0	48.69857263
32	37	18M	Cg1	Brn02	B0.02	20231116	WT	rep	2	F		19	52	No MG	MG free	0	0	26	17	6,324	2,299.44	0.363605503	0.27385366	12,205	2,343.84	0.19203973	0.136842906	PN	earlyOld	30.04427577	42.60548955
32	38	18M	Cg1	Brn02	B0.02	20231116	WT	rep	2	F		33	58	No MG	MG free	0	0	38	66	7,523	3,244.97	0.431339694	0.346173793	9,162	2,516.71	0.274689986	0.197543293	PN	earlyOld	43.8654792	63.30495525
32	39	18M	Cg1	Brn02	B0.02	20231116	WT	rep	2	F		0	46	No MG	MG free	0	0	39	27	11,146	4,404.64	0.395176334	0.324345767	12,017	2,324.91	0.193468781	0.14176394	PN	earlyOld	0	38.2791046
32	40	18M	Cg1	Brn02	B0.02	20231116	WT	rep	2	F		0	16	No MG	MG free	0	0	31	18	2,314	723.7021898	0.312749434	0.225955591	7,134	1,093.07	0.15321974	0.135149151	PN	earlyOld	0	22.42781049
32	41	18M	Cg1	Brn02	B0.02	20231116	WT	rep	2	F		54	75	No MG	MG free	0	0	41	35	8,359	2,733.32	0.326991531	0.247211412	17,832	3,540.47	0.198546021	0.145983055	PN	earlyOld	64.60102883	42.05921938
32	42	18M	Cg1	Brn02	B0.02	20231116	WT	rep	2	F		43	55	No MG	MG free	0	0	20	56	4,175	896.2058295	0.214660079	0.154230565	10,953	2,204.48	0.201267293	0.150522619	PN	earlyOld	102.994012	50.21455309
32	43	18M	Cg1	Brn02	B0.02	20231116	WT	rep	2	F		0	61	No MG	MG free	0	0	9	10	6,753	2,386.87	0.353453627	0.270481423	11,445	2,786.38	0.243458178	0.183802545	PN	earlyOld	0	53.29838357
32	44	18M	Cg1	Brn02	B0.02	20231116	WT	rep	2	F		41	84	No MG	MG free	0	0	6	15	8,313	2,970.21	0.357296536	0.27133593	14,433	3,508.54	0.243091531	0.181269556	PN	earlyOld	49.32034163	58.19995843
32	45	18M	Cg1	Brn02	B0.02	20231116	WT	rep	2	F		43	39	No MG	MG free	0	0	10	1	2,042	272.52987	0.133462228	0.112153813	11,161	2,066.27	0.185132982	0.146631569	PN	earlyOld	210.5778648	34.94310546
32	46	18M	Cg1	Brn02	B0.02	20231116	WT	rep	2	F		0	80	No MG	MG free	0	0	7	27	5,625	2,105.52	0.37431405	0.285114825	17,547	4,214.29	0.240171578	0.168337524	PN	earlyOld	0	45.59183906
32	47	18M	Cg1	Brn02	B0.02	20231116	WT	rep	2	F		9	61	No MG	MG free	0	0	24	60	2,921	1,185.16	0.405738149	0.338910505	15,139	2,785.18	0.183973563	0.157709621	PN	earlyOld	30.81136597	40.29328225
32	48	18M	Cg1	Brn02	B0.02	20231116	WT	rep	2	F		0	105	No MG	MG free	0	0	24	84	5,948	2,416.35	0.40624565	0.320820928	18,950	6,171.83	0.325690149	0.249179825	PN	earlyOld	0	55.40897098
32	49	18M	Cg1	Brn02	B0.02	20231116	WT	rep	2	F		0	20	No MG	MG free	0	0	18	60	2,137	219.1556879	0.102552966	0.076592661	12,136	1,837.31	0.151393499	0.125673309	PN	earlyOld	0	16.47989453
32	50	18M	Cg1	Brn02	B0.02	20231116	WT	rep	2	F		0	86	No MG	MG free	0	0	39	37	5,710	2,251.10	0.394237394	0.320561528	14,370	4,232.59	0.294543496	0.207537964	PN	earlyOld	0	59.84690327
32	51	18M	Cg1	Brn02	B0.02	20231116	WT	rep	2	F		43	78	No MG	MG free	0	0	26	19	3,947	1,540.92	0.390404097	0.308934152	12,779	2,802.87	0.219334253	0.1656138	PN	earlyOld	108.9435014	61.03763988
32	52	18M	Cg1	Brn02	B0.02	20231116	WT	rep	2	F		0	34	No MG	MG free	0	0	35	9	8,537	3,374.66	0.395298466	0.312008858	15,639	2,628.58	0.168078492	0.144121468	PN	earlyOld	0	21.74052049
32	53	18M	Cg1	Brn02	B0.02	20231116	WT	rep	2	F		16	55	No MG	MG free	0	0	14	2	6,031	2,149.46	0.356401733	0.261791408	15,345	2,879.09	0.187623818	0.133859769	PN	earlyOld	26.52959708	35.84229391
32	54	18M	Cg1	Brn02	B0.02	20231116	WT	rep	2	F		44	57	No MG	MG free	0	0	24	36	1,635	177.1607541	0.108355201	0.093644619	16,070	2,911.79	0.181194047	0.133058667	PN	earlyOld	269.1131498	35.46981954
32	55	18M	Cg1	Brn02	B0.02	20231116	WT	rep	2	F		40	65	No MG	MG free	0	0	20	21	3,696	1,381.50	0.373783002	0.288807511	11,352	2,895.67	0.2550801	0.19179064	PN	earlyOld	108.2251082	57.25863284
32	56	18M	Cg1	Brn02	B0.02	20231116	WT	rep	2	F		17	69	No MG	MG free	0	0	54	5	2,455	1,019.12	0.415120752	0.322919041	10,934	2,801.41	0.256211091	0.207568482	PN	earlyOld	69.24643585	63.10590818
32	57	18M	Cg1	Brn02	B0.02	20231116	WT	rep	2	F		0	11	No MG	MG free	0	0	13	8	8,078	3,787.40	0.468854134	0.394949257	3,783	525.6829485	0.138959278	0.119844355	PN	earlyOld	0	29.07745176
32	58	18M	Cg1	Brn02	B0.02	20231116	WT	rep	2	F		52	125	No MG	MG free	0	0	47	9	3,448	1,279.51	0.371087097	0.265705347	22,812	6,004.79	0.263229448	0.188967735	PN	earlyOld	150.812065	54.79572155
32	59	18M	Cg1	Brn02	B0.02	20231116	WT	rep	2	F		0	45	No MG	MG free	0	0	19	7	6,819	2,546.20	0.373398036	0.301258862	15,635	2,536.95	0.162260922	0.131074995	PN	earlyOld	0	28.78157979
32	60	18M	Cg1	Brn02	B0.02	20231116	WT	rep	2	F		12	56	No MG	MG free	0	0	13	11	8,898	3,649.12	0.410105163	0.332738221	10,436	2,886.36	0.276577108	0.202609286	PN	earlyOld	13.48617667	53.66040629
32	61	18M	Cg1	Brn02	B0.02	20231116	WT	rep	2	F		0	17	No MG	MG free	0	0	29	31	5,203	2,188.01	0.420529385	0.321217656	4,805	899.4845352	0.187197614	0.158983752	PN	earlyOld	0	35.3798127
32	62	18M	Cg1	Brn02	B0.02	20231116	WT	rep	2	F		0	34	No MG	MG free	0	0	34	11	9,717	4,350.08	0.447676793	0.367315173	8,629	2,019.13	0.23399369	0.155466542	PN	earlyOld	0	39.40201646
32	63	18M	Cg1	Brn02	B0.02	20231116	WT	rep	2	F		45	38	No MG	MG free	0	0	34	36	7,390	3,004.73	0.406594109	0.336034179	8,193	1,574.51	0.19217791	0.143221185	PN	earlyOld	60.89309878	46.381057
32	64	18M	Cg1	Brn02	B0.02	20231116	WT	rep	2	F		0	27	No MG	MG free	0	0	30	5	4,339	1,371.01	0.315972621	0.240634769	8,434	1,385.66	0.164294012	0.139162287	PN	earlyOld	0	32.01327958
32	65	18M	Cg1	Brn02	B0.02	20231116	WT	rep	2	F		0	57	No MG	MG free	0	0	78	7	8,542	3,253.93	0.380933379	0.292362869	12,618	3,647.23	0.289049918	0.205554277	PN	earlyOld	0	45.17356158
32	66	18M	Cg1	Brn02	B0.02	20231116	WT	rep	2	F		49	52	No MG	MG free	0	0	23	19	5,910	1,997.67	0.338015826	0.26100558	10,760	2,756.22	0.256154059	0.171999693	PN	earlyOld	82.91032149	48.32713755
32	67	18M	Cg1	Brn02	B0.02	20231116	WT	rep	2	F		59	82	No MG	MG free	0	0	12	65	6,252	2,358.66	0.377264782	0.295338362	16,609	3,253.89	0.195911293	0.153795674	PN	earlyOld	94.36980166	49.37082305
32	68	18M	Cg1	Brn02	B0.02	20231116	WT	rep	2	F		0	26	No MG	MG free	0	0	22	26	6,837	2,485.86	0.363589276	0.273990989	7,832	1,546.57	0.197468035	0.136079952	PN	earlyOld	0	33.19713994
32	69	18M	Cg1	Brn02	B0.02	20231116	WT	rep	2	F		0	27	No MG	MG free	0	0	34	14	9,019	3,679.46	0.407968089	0.327130541	8,825	2,150.90	0.243728299	0.160410464	PN	earlyOld	0	30.59490085
32	70	18M	Cg1	Brn02	B0.02	20231116	WT	rep	2	F		16	72	No MG	MG free	0	0	14	54	6,547	2,655.61	0.405623023	0.323346317	10,429	2,560.17	0.245485946	0.179812312	PN	earlyOld	24.4386742	69.0382587
32	71	18M	Cg1	Brn02	B0.02	20231116	WT	rep	2	F		47	77	No MG	MG free	0	0	45	23	3,056	971.1592423	0.31778771	0.205218583	14,688	2,792.66	0.19013228	0.136446178	PN	earlyOld	153.7958115	52.42374728
32	72	18M	Cg1	Brn02	B0.02	20231116	WT	rep	2	F		0	39	No MG	MG free	0	0	22	29	13,517	4,702.21	0.347873977	0.279491872	10,241	1,755.67	0.171435189	0.143663689	PN	earlyOld	0	38.08221853
32	73	18M	Cg1	Brn02	B0.02	20231116	WT	rep	2	F		12	41	One MG	MG free	42.85714286	0	21	1	12,494	4,813.37	0.385254894	0.314808875	11,024	1,971.20	0.17880945	0.138963908	PN	earlyOld	9.604610213	37.191582
32	74	18M	Cg1	Brn02	B0.02	20231116	WT	rep	2	F		43	74	No MG	MG free	0	0	23	1	4,295	597.1454495	0.139032701	0.11497673	15,919	3,720.86	0.233737003	0.160296023	PN	earlyOld	100.1164144	46.48533199
32	75	18M	Cg1	Brn02	B0.02	20231116	WT	rep	2	F		34	48	No MG	MG free	0	0	8	56	6,446	2,330.84	0.361594361	0.280079335	10,461	2,344.13	0.224082952	0.160097659	PN	earlyOld	52.74588892	45.88471465
32	76	18M	Cg1	Brn02	B0.02	20231116	WT	rep	2	F		1	23	One MG	MG tied	90.32258065	10.12235818	10	33	1,682	206.2873887	0.122644107	0.105790801	10,470	1,440.80	0.137612409	0.117341876	PN	earlyOld	5.94530321	21.96752627
33	1	18M	Cg1	Brn02	B0.26	20231116	WT	rep	2	F		0	16	No MG	MG free	0	0	47	29	143	16.71648738	0.116898513	0.11232166	1,738	356.4914777	0.205115925	0.168184936	PN	earlyOld	0	92.0598389
33	2	18M	Cg1	Brn02	B0.26	20231116	WT	rep	2	F		0	105	No MG	MG free	0	0	10	10	4,872	1,716.27	0.352272733	0.305958658	13,575	4,237.79	0.312176174	0.25572595	PN	earlyOld	0	77.3480663
33	3	18M	Cg1	Brn02	B0.26	20231116	WT	rep	2	F		0	65	No MG	MG free	0	0	8	20	3,488	1,503.77	0.431127136	0.376440078	14,439	2,540.29	0.175932867	0.139314875	PN	earlyOld	0	45.01696793
33	4	18M	Cg1	Brn02	B0.26	20231116	WT	rep	2	F		0	27	No MG	MG free	0	0	13	6	1	0.162355989	0.162355989	0.162355989	8,669	1,313.64	0.151533326	0.137506679	PN	earlyOld	0	31.14546084
33	5	18M	Cg1	Brn02	B0.26	20231116	WT	rep	2	F		3	33	No MG	MG free	0	0	38	8	4,581	1,668.59	0.364242089	0.302082866	9,085	1,505.24	0.165683882	0.145983055	PN	earlyOld	6.548788474	36.32361035
33	6	18M	Cg1	Brn02	B0.26	20231116	WT	rep	2	F		35	78	No MG	MG free	0	0	22	18	5,671	1,777.85	0.313498803	0.278118551	16,106	3,079.23	0.191185431	0.146135658	PN	earlyOld	61.71751014	48.42915684
33	7	18M	Cg1	Brn02	B0.26	20231116	WT	rep	2	F		0	14	No MG	MG free	0	0	29	23	2,843	666.2919513	0.234362276	0.200595096	8,750	1,115.96	0.127538818	0.102250703	PN	earlyOld	0	16
33	8	18M	Cg1	Brn02	B0.26	20231116	WT	rep	2	F		0	112	No MG	MG free	0	0	10	38	2,195	905.3700771	0.412469283	0.361791402	15,059	4,352.91	0.289056738	0.215579465	PN	earlyOld	0	74.37412843
33	9	18M	Cg1	Brn02	B0.26	20231116	WT	rep	2	F		0	68	No MG	MG free	0	0	17	2	6,952	2,405.30	0.345986959	0.302632183	8,754	3,128.43	0.357371705	0.267658502	PN	earlyOld	0	77.67877542
33	10	18M	Cg1	Brn02	B0.26	20231116	WT	rep	2	F		0	53	No MG	MG free	0	0	14	16	2,773	281.6762343	0.101578159	0.090257116	8,683	2,346.00	0.270182616	0.200938433	PN	earlyOld	0	61.03881147
33	11	18M	Cg1	Brn02	B0.26	20231116	WT	rep	2	F		25	58	No MG	MG free	0	0	28	1	2,141	399.0217898	0.186371691	0.152292669	6,786	1,705.11	0.251269023	0.210620284	PN	earlyOld	116.7678655	85.47008547
33	12	18M	Cg1	Brn02	B0.26	20231116	WT	rep	2	F		0	92	No MG	MG free	0	0	6	13	3,722	1,326.28	0.356335604	0.309697121	30,843	4,701.38	0.152429318	0.132097349	PN	earlyOld	0	29.8284862
33	13	18M	Cg1	Brn02	B0.26	20231116	WT	rep	2	F		43	92	No MG	MG free	0	0	40	8	4,364	1,321.34	0.302780922	0.247684449	13,225	3,727.58	0.281858847	0.206652939	PN	earlyOld	98.53345555	69.56521739
33	14	18M	Cg1	Brn02	B0.26	20231116	WT	rep	2	F		0	93	Two MG	MG tied	78.70967742	20.12903226	40	21	6,498	1,736.52	0.26723885	0.208545059	26,808	5,745.31	0.214313218	0.142107278	PN	earlyOld	0	34.69113697
33	15	18M	Cg1	Brn02	B0.26	20231116	WT	rep	2	F		0	3	No MG	MG free	0	0	43	19	7,137	2,089.57	0.292780132	0.247379258	883	186.2073854	0.210880391	0.155840389	PN	earlyOld	0	33.97508494
33	16	18M	Cg1	Brn02	B0.26	20231116	WT	rep	2	F		37	70	No MG	MG free	0	0	23	3	2,000	284.5245594	0.14226228	0.102143891	11,122	2,601.13	0.233872855	0.17247273	PN	earlyOld	185	62.93832045
33	17	18M	Cg1	Brn02	B0.26	20231116	WT	rep	2	F		15	29	No MG	MG free	0	0	8	17	6,263	2,702.90	0.431566019	0.384748608	10,683	1,701.25	0.159248282	0.129900053	PN	earlyOld	23.95018362	27.14593279
33	18	18M	Cg1	Brn02	B0.26	20231116	WT	rep	2	F		0	40	No MG	MG free	0	0	23	12	178	25.84843212	0.145215911	0.133913174	6,279	1,503.53	0.239454244	0.174311437	PN	earlyOld	0	63.70441153
33	19	18M	Cg1	Brn02	B0.26	20231116	WT	rep	2	F		0	24	No MG	MG free	0	0	9	16	3,310	178.2254982	0.053844561	0.05226215	11,837	2,175.69	0.183804383	0.131471738	PN	earlyOld	0	20.27540762
33	20	18M	Cg1	Brn02	B0.26	20231116	WT	rep	2	F		0	71	No MG	MG free	0	0	17	14	2,195	408.2832385	0.186006031	0.169039443	17,460	6,025.51	0.345103557	0.204928666	PN	earlyOld	0	40.66437572
33	21	18M	Cg1	Brn02	B0.26	20231116	WT	rep	2	F		16	60	No MG	MG free	0	0	23	4	3,247	850.2716261	0.261863759	0.223590448	7,203	1,646.95	0.22864744	0.181940943	PN	earlyOld	49.276255	83.29862557
33	22	18M	Cg1	Brn02	B0.26	20231116	WT	rep	2	F		0	55	One MG	MG free	10.34825871	0	41	57	7,514	1,708.29	0.227347936	0.168596938	15,551	2,899.58	0.186456353	0.139993891	PN	earlyOld	0	35.36750048
33	23	18M	Cg1	Brn02	B0.26	20231116	WT	rep	2	F		0	47	No MG	MG free	0	0	9	10	2,289	182.5312124	0.079742775	0.067849241	7,683	1,371.75	0.178544018	0.143892571	PN	earlyOld	0	61.17402056
33	24	18M	Cg1	Brn02	B0.26	20231116	WT	rep	2	F		0	43	No MG	MG free	0	0	23	29	3,582	774.7888616	0.216300631	0.162005037	7,821	1,542.59	0.197236675	0.146280617	PN	earlyOld	0	54.98018156
33	25	18M	Cg1	Brn02	B0.26	20231116	WT	rep	2	F		0	84	One MG	MG free	26.54260529	0	19	3	66	7.388220023	0.111942728	0.112474248	19,456	4,188.50	0.215280864	0.153047994	PN	earlyOld	0	43.17434211
33	26	18M	Cg1	Brn02	B0.26	20231116	WT	rep	2	F		0	68	No MG	MG free	0	0	30	71	6,495	1,836.81	0.282803487	0.225345239	24,175	4,463.28	0.184623694	0.141832605	PN	earlyOld	0	28.12823164
33	27	18M	Cg1	Brn02	B0.26	20231116	WT	rep	2	F		0	20	No MG	MG free	0	0	51	3	4,656	717.8510415	0.154177629	0.123002976	15,979	1,920.10	0.120163668	0.104280159	PN	earlyOld	0	12.51642781
33	28	18M	Cg1	Brn02	B0.26	20231116	WT	rep	2	F		67	116	No MG	MG free	0	0	29	37	5,980	1,135.16	0.189825274	0.147020683	21,224	4,216.18	0.19865151	0.14956893	PN	earlyOld	112.0401338	54.65510743
33	29	18M	Cg1	Brn02	B0.26	20231116	WT	rep	2	F		0	19	No MG	MG free	0	0	14	25	6,304	2,302.76	0.365284948	0.298298627	3,955	778.1809728	0.196758779	0.164049745	PN	earlyOld	0	48.04045512
33	30	18M	Cg1	Brn02	B0.26	20231116	WT	rep	2	F		0	32	No MG	MG free	0	0	32	66	7,139	774.7373621	0.108521832	0.075478755	18,623	2,667.81	0.143253707	0.110223547	PN	earlyOld	0	17.18305321
33	31	18M	Cg1	Brn02	B0.26	20231116	WT	rep	2	F		0	64	No MG	MG free	0	0	9	17	2,338	821.5569079	0.351393032	0.28555733	9,740	2,087.33	0.214305281	0.178683147	PN	earlyOld	0	65.70841889
33	32	18M	Cg1	Brn02	B0.26	20231116	WT	rep	2	F		15	45	No MG	MG free	0	0	15	8	8,541	1,693.02	0.198223138	0.149469748	7,103	1,475.72	0.207759508	0.158258945	PN	earlyOld	17.56234633	63.3535126
33	33	18M	Cg1	Brn02	B0.26	20231116	WT	rep	2	F		0	34	One MG	MG free	20.60857538	0	16	29	5,773	1,786.19	0.309403476	0.247119859	7,406	1,193.23	0.1611166	0.115770198	PN	earlyOld	0	45.90872266
33	34	18M	Cg1	Brn02	B0.26	20231116	WT	rep	2	F		0	40	No MG	MG free	0	0	13	7	5,043	1,681.24	0.333380805	0.267101556	7,319	1,609.17	0.219862172	0.169275954	PN	earlyOld	0	54.6522749
33	35	18M	Cg1	Brn02	B0.26	20231116	WT	rep	2	F		37	50	No MG	MG free	0	0	25	18	7,491	2,167.31	0.289321379	0.228702217	6,964	1,458.59	0.209447201	0.157885104	PN	earlyOld	49.39260446	71.79781735
33	36	18M	Cg1	Brn02	B0.26	20231116	WT	rep	2	F		31	144	No MG	MG free	0	0	23	76	9,410	2,003.22	0.212882386	0.166109711	28,380	5,073.15	0.17875798	0.141756311	PN	earlyOld	32.94367694	50.73995772
33	37	18M	Cg1	Brn02	B0.26	20231116	WT	rep	2	F		0	50	No MG	MG free	0	0	6	14	5,911	1,051.19	0.177836006	0.141481653	7,889	1,419.65	0.179953082	0.153818578	PN	earlyOld	0	63.37938902
33	38	18M	Cg1	Brn02	B0.26	20231116	WT	rep	2	F		31	140	No MG	MG free	0	0	31	41	3,074	782.167208	0.254446066	0.219485775	44,237	8,598.63	0.194376319	0.14409858	PN	earlyOld	100.8458035	31.64771571
33	39	18M	Cg1	Brn02	B0.26	20231116	WT	rep	2	F		0	53	No MG	MG free	0	0	17	18	3,382	325.9434961	0.09637596	0.079652093	8,088	1,521.86	0.188162536	0.145479515	PN	earlyOld	0	65.52917903
33	40	18M	Cg1	Brn02	B0.26	20231116	WT	rep	2	F		48	75	No MG	MG free	0	0	33	6	6,450	890.7352563	0.138098489	0.108613715	12,063	2,277.19	0.188775118	0.158266574	PN	earlyOld	74.41860465	62.17358866
33	41	18M	Cg1	Brn02	B0.26	20231116	WT	rep	2	F		0	46	No MG	MG free	0	0	10	3	6,866	1,328.61	0.193506382	0.146578163	7,273	1,601.32	0.220173421	0.170740828	PN	earlyOld	0	63.24762821
33	42	18M	Cg1	Brn02	B0.26	20231116	WT	rep	2	F		8	114	No MG	MG free	0	0	9	11	10,731	2,573.58	0.239826252	0.182642862	22,882	5,977.61	0.261236297	0.201251239	PN	earlyOld	7.455036809	49.82081986
33	43	18M	Cg1	Brn02	B0.26	20231116	WT	rep	2	F		0	50	No MG	MG free	0	0	17	69	7,973	1,091.29	0.136873604	0.093698025	11,323	3,600.78	0.318005963	0.187846184	PN	earlyOld	0	44.15790868
33	44	18M	Cg1	Brn02	B0.26	20231116	WT	rep	2	F		47	119	No MG	MG free	0	0	28	62	2,515	717.3156785	0.285214981	0.214374006	23,723	5,227.63	0.220361363	0.155840397	PN	earlyOld	186.8787276	50.16228976
33	45	18M	Cg1	Brn02	B0.26	20231116	WT	rep	2	F		1	23	No MG	MG free	0	0	26	24	9,003	1,275.70	0.141697093	0.101930268	2,950	600.9280844	0.203704435	0.169848174	PN	earlyOld	1.110740864	77.96610169
33	46	18M	Cg1	Brn02	B0.26	20231116	WT	rep	2	F		0	30	No MG	MG free	0	0	59	26	3,860	643.8532844	0.166801369	0.119005114	19,091	2,649.90	0.138803676	0.111268789	PN	earlyOld	0	15.71421088
[truncated: 31,679 more rows]
